# Supplementary material for: Genome-wide gene expression dataset used to identify potential therapeutic targets in androgenetic alopecia
Source: Data Brief. 2017 May 6;13:85–7. doi: 10.1016/j.dib.2017.05.001 (PMC5443892; doi:10.1016/j.dib.2017.05.001)
Supplement: Supplementary file 2 — Supplementary material [file mmc2.zip]

Archive with 6 entries (6 files):
- Data in Brief_AGA- CEL files/AG5011D.CEL
- Data in Brief_AGA- CEL files/AG5011N.CEL
- Data in Brief_AGA- CEL files/AG7003D.CEL
- Data in Brief_AGA- CEL files/AG7003N.CEL
- Data in Brief_AGA- CEL files/AG7007D.CEL
- Data in Brief_AGA- CEL files/AG7007N.CEL
