# Supplementary material for: Genome-wide gene expression dataset used to identify potential therapeutic targets in androgenetic alopecia
Source: Data Brief. 2017 May 6;13:85–7. doi: 10.1016/j.dib.2017.05.001 (PMC5443892; doi:10.1016/j.dib.2017.05.001)
Supplement: Supplementary file 2 — Supplementary material [file mmc2.zip › Data in Brief_AGA- CEL files/AG5011D.CEL]

[CEL]
Version=3

[HEADER]
Cols=640
Rows=640
TotalX=640
TotalY=640
OffsetX=0
OffsetY=0
GridCornerUL=233 234
GridCornerUR=4494 236
GridCornerLR=4490 4502
GridCornerLL=228 4498
Axis-invertX=0
AxisInvertY=0
swapXY=0
DatHeader=[0..46140]  AG5011D1 U95Av2:CLS=4733 RWS=4733 XIN=3  YIN=3  VE=17        2.0 10/03/01 12:49:57       HG_U95Av2.1sq                  6
Algorithm=Percentile
AlgorithmParameters=Percentile:75;CellMargin:2;OutlierHigh:1.500;OutlierLow:1.004

[INTENSITY]
NumberCells=409600
CellHeader=X	Y	MEAN	STDV	NPIXELS
  0	  0	532.0	212.2	 25
  1	  0	21596.3	3795.5	 20
  2	  0	520.0	183.4	 25
  3	  0	21148.0	4048.2	 25
  4	  0	122.3	15.7	 20
  5	  0	383.0	46.6	 25
  6	  0	21018.0	3705.0	 25
  7	  0	400.8	40.6	 20
  8	  0	20880.0	3937.2	 25
  9	  0	400.0	50.3	 25
 10	  0	20754.8	3416.0	 20
 11	  0	398.0	83.1	 25
 12	  0	20378.0	3894.9	 25
 13	  0	352.0	39.2	 20
 14	  0	20314.0	4088.7	 25
 15	  0	386.0	59.2	 25
 16	  0	20708.0	3256.0	 20
 17	  0	397.0	58.1	 25
 18	  0	20418.0	3554.4	 25
 19	  0	362.3	34.8	 20
 20	  0	20238.0	3702.2	 25
 21	  0	381.0	83.3	 25
 22	  0	20325.0	3145.5	 20
 23	  0	490.0	111.1	 25
 24	  0	20903.0	3110.1	 20
 25	  0	2283.0	526.0	 25
 26	  0	20819.0	3115.9	 25
 27	  0	1172.8	275.7	 20
 28	  0	19580.0	4136.2	 25
 29	  0	430.0	61.7	 25
 30	  0	19965.0	2937.1	 20
 31	  0	439.0	84.6	 25
 32	  0	19824.0	3401.0	 25
 33	  0	352.3	28.2	 20
 34	  0	19470.0	3896.4	 25
 35	  0	386.0	41.7	 25
 36	  0	19695.3	3088.4	 20
 37	  0	439.0	74.4	 25
 38	  0	19765.0	2909.7	 25
 39	  0	440.5	262.8	 20
 40	  0	19233.0	3885.1	 25
 41	  0	355.0	52.2	 25
 42	  0	19446.0	2966.6	 20
 43	  0	359.0	82.9	 25
 44	  0	19449.0	3223.9	 25
 45	  0	350.3	44.0	 20
 46	  0	19082.0	3858.1	 25
 47	  0	343.0	43.0	 25
 48	  0	19336.5	2746.6	 20
 49	  0	347.0	65.7	 25
 50	  0	19400.0	3067.1	 25
 51	  0	336.5	38.3	 20
 52	  0	18801.0	3814.3	 25
 53	  0	355.0	33.7	 25
 54	  0	19112.0	2551.7	 20
 55	  0	355.0	95.0	 25
 56	  0	19110.0	2996.3	 25
 57	  0	345.5	28.3	 20
 58	  0	18979.0	3991.9	 25
 59	  0	386.0	48.7	 25
 60	  0	19281.0	2800.5	 20
 61	  0	390.0	111.2	 25
 62	  0	18884.0	3177.1	 25
 63	  0	427.0	56.7	 20
 64	  0	19220.0	3858.2	 25
 65	  0	459.0	92.4	 25
 66	  0	19155.5	2740.5	 20
 67	  0	399.0	106.7	 25
 68	  0	18964.5	3424.5	 20
 69	  0	406.0	318.4	 25
 70	  0	18713.0	4056.6	 25
 71	  0	345.3	44.4	 20
 72	  0	18271.0	4962.9	 25
 73	  0	381.0	103.9	 25
 74	  0	18536.0	3073.2	 20
 75	  0	363.0	252.2	 25
 76	  0	17923.0	3845.1	 25
 77	  0	343.3	37.0	 20
 78	  0	17842.0	4559.7	 25
 79	  0	349.0	70.0	 25
 80	  0	18334.0	3098.8	 20
 81	  0	358.0	211.2	 25
 82	  0	18109.0	3538.5	 25
 83	  0	350.5	46.6	 20
 84	  0	18172.0	4393.7	 25
 85	  0	379.0	58.6	 25
 86	  0	18342.3	2874.9	 20
 87	  0	481.0	163.8	 25
 88	  0	18494.0	3203.5	 25
 89	  0	441.3	86.6	 20
 90	  0	17957.0	4123.0	 25
 91	  0	391.0	34.0	 25
 92	  0	18459.5	2350.4	 20
 93	  0	416.0	117.2	 25
 94	  0	18148.0	2938.1	 25
 95	  0	360.5	31.2	 20
 96	  0	17768.0	3585.2	 25
 97	  0	355.0	52.9	 25
 98	  0	18098.8	2379.0	 20
 99	  0	367.0	52.3	 25
100	  0	18037.0	2620.7	 25
101	  0	341.3	41.8	 20
102	  0	17926.0	3346.5	 25
103	  0	379.0	41.7	 25
104	  0	18428.5	2381.0	 20
105	  0	364.0	50.3	 25
106	  0	18174.0	2655.3	 25
107	  0	325.3	27.9	 20
108	  0	18155.0	3230.5	 25
109	  0	346.0	38.0	 25
110	  0	18059.0	2377.7	 20
111	  0	362.0	52.3	 25
112	  0	18243.0	2655.0	 25
113	  0	352.5	29.5	 20
114	  0	18044.0	3086.2	 25
115	  0	379.3	41.9	 20
116	  0	18411.0	4004.4	 25
117	  0	383.0	44.5	 25
118	  0	18403.5	2613.5	 20
119	  0	393.0	60.7	 25
120	  0	18033.0	2712.2	 25
121	  0	364.8	35.1	 20
122	  0	18082.0	3450.2	 25
123	  0	433.0	52.0	 25
124	  0	18681.8	2537.2	 20
125	  0	464.0	67.8	 25
126	  0	17861.0	2689.2	 25
127	  0	337.5	30.3	 20
128	  0	18129.0	3246.7	 25
129	  0	369.0	40.4	 25
130	  0	17802.0	2437.9	 20
131	  0	414.0	46.6	 25
132	  0	17895.0	2935.6	 25
133	  0	374.3	34.3	 20
134	  0	18138.0	3083.8	 25
135	  0	386.0	45.3	 25
136	  0	17968.3	2572.5	 20
137	  0	399.0	57.7	 25
138	  0	18475.0	3359.6	 25
139	  0	358.5	29.8	 20
140	  0	17703.0	3133.3	 25
141	  0	442.0	44.6	 25
142	  0	18564.8	2893.3	 20
143	  0	447.0	60.4	 25
144	  0	18125.0	3383.5	 25
145	  0	397.8	33.9	 20
146	  0	18929.0	3400.3	 25
147	  0	494.0	69.0	 25
148	  0	18611.3	2930.1	 20
149	  0	497.0	46.7	 25
150	  0	18678.0	3669.6	 25
151	  0	364.3	38.9	 20
152	  0	17964.0	3192.7	 25
153	  0	411.0	45.6	 25
154	  0	18778.3	3148.7	 20
155	  0	386.0	54.8	 25
156	  0	18167.0	3628.9	 25
157	  0	351.3	34.4	 20
158	  0	18303.0	3428.0	 25
159	  0	350.0	40.3	 20
160	  0	18506.8	2865.6	 20
161	  0	370.8	42.4	 20
162	  0	18838.8	1263.9	 16
163	  0	399.5	62.6	 20
164	  0	18987.3	2028.7	 20
165	  0	339.5	26.6	 16
166	  0	18649.0	2835.8	 20
167	  0	384.8	44.3	 20
168	  0	18388.0	1394.9	 16
169	  0	369.3	57.9	 20
170	  0	18477.5	2094.4	 20
171	  0	363.5	51.8	 16
172	  0	18416.8	3176.4	 20
173	  0	375.3	53.3	 20
174	  0	18935.8	1465.8	 16
175	  0	377.0	72.7	 20
176	  0	18227.0	2160.1	 20
177	  0	365.5	37.4	 16
178	  0	18630.0	3148.4	 20
179	  0	393.3	34.9	 20
180	  0	19216.5	1404.8	 16
181	  0	370.0	71.6	 20
182	  0	18474.3	2164.1	 20
183	  0	358.3	53.5	 16
184	  0	18797.3	3120.9	 20
185	  0	368.3	27.4	 20
186	  0	18794.3	1446.5	 16
187	  0	373.0	72.5	 20
188	  0	18749.8	2286.6	 20
189	  0	379.3	19.5	 16
190	  0	18486.5	3551.2	 20
191	  0	387.0	49.8	 20
192	  0	19118.0	1811.8	 16
193	  0	380.3	109.1	 20
194	  0	18558.5	2343.9	 20
195	  0	421.3	50.5	 16
196	  0	18588.0	3578.7	 20
197	  0	386.5	45.7	 20
198	  0	19457.5	1644.1	 16
199	  0	377.5	94.5	 20
200	  0	18657.3	2300.4	 20
201	  0	360.5	32.8	 16
202	  0	19216.8	3317.0	 20
203	  0	354.5	37.3	 20
204	  0	19274.3	1599.0	 16
205	  0	340.3	78.4	 20
206	  0	19472.5	2202.1	 16
207	  0	392.0	213.6	 20
208	  0	19198.5	3057.2	 20
209	  0	402.0	39.3	 16
210	  0	19255.8	4230.6	 20
211	  0	143.3	43.1	 20
212	  0	12236.5	1555.3	 16
213	  0	117.3	51.8	 20
214	  0	310.0	35.9	 20
215	  0	112.5	12.7	 16
216	  0	19202.5	4523.4	 20
217	  0	399.8	58.9	 20
218	  0	20025.0	2082.5	 16
219	  0	401.0	142.9	 20
220	  0	19248.0	2701.5	 20
221	  0	383.8	42.8	 16
222	  0	19396.8	3765.1	 20
223	  0	388.8	44.5	 20
224	  0	19761.0	2007.6	 16
225	  0	437.0	116.1	 20
226	  0	19412.3	2738.5	 20
227	  0	412.3	39.7	 16
228	  0	19757.5	3781.6	 20
229	  0	395.0	47.6	 20
230	  0	19708.0	1854.6	 16
231	  0	394.8	124.1	 20
232	  0	19632.0	2622.3	 20
233	  0	393.5	33.8	 16
234	  0	20083.0	3733.7	 20
235	  0	437.3	78.8	 20
236	  0	20259.5	2060.1	 16
237	  0	418.5	138.2	 20
238	  0	19841.3	2624.4	 20
239	  0	375.3	29.9	 16
240	  0	20007.5	3707.2	 20
241	  0	384.3	45.7	 20
242	  0	20482.3	2065.1	 16
243	  0	385.3	102.0	 20
244	  0	20050.3	2681.1	 20
245	  0	414.0	47.9	 16
246	  0	20364.0	3550.1	 20
247	  0	369.5	33.6	 20
248	  0	20113.3	2099.3	 16
249	  0	380.3	95.2	 20
250	  0	20427.3	2640.5	 16
251	  0	385.8	218.1	 20
252	  0	20340.3	3229.2	 20
253	  0	393.8	29.3	 16
254	  0	20348.8	4262.8	 20
255	  0	402.8	57.9	 20
256	  0	20413.3	2441.5	 16
257	  0	399.0	139.6	 20
258	  0	20446.8	2918.1	 20
259	  0	368.5	22.0	 16
260	  0	20076.5	3702.3	 20
261	  0	409.5	51.4	 20
262	  0	20633.0	2195.5	 16
263	  0	382.0	106.0	 20
264	  0	20474.0	2894.7	 20
265	  0	373.3	25.0	 16
266	  0	20462.0	3332.1	 20
267	  0	388.0	52.9	 25
268	  0	20342.0	2654.5	 20
269	  0	385.0	80.8	 25
270	  0	20241.0	3360.1	 25
271	  0	382.8	30.8	 20
272	  0	20041.0	3345.8	 25
273	  0	385.0	38.9	 25
274	  0	20419.8	2889.2	 20
275	  0	395.0	62.1	 25
276	  0	20304.0	3374.3	 25
277	  0	370.5	35.4	 20
278	  0	20450.0	3492.4	 25
279	  0	403.0	50.8	 25
280	  0	20663.0	2966.8	 20
281	  0	429.0	56.6	 25
282	  0	20604.0	3314.3	 25
283	  0	355.5	30.6	 20
284	  0	20387.0	3580.0	 25
285	  0	444.0	49.7	 25
286	  0	20878.5	2839.2	 20
287	  0	390.0	64.2	 25
288	  0	20711.0	3372.4	 25
289	  0	370.3	38.7	 20
290	  0	20585.0	3733.2	 25
291	  0	378.0	48.6	 25
292	  0	20367.5	2873.2	 20
293	  0	394.0	65.9	 25
294	  0	19759.0	3252.2	 25
295	  0	388.0	34.6	 20
296	  0	19881.0	3650.0	 25
297	  0	397.5	44.5	 20
298	  0	19603.0	4410.1	 25
299	  0	411.0	48.1	 25
300	  0	20024.5	3165.7	 20
301	  0	411.0	172.6	 25
302	  0	20154.0	3643.7	 25
303	  0	406.8	47.3	 20
304	  0	19446.0	4383.9	 25
305	  0	407.0	68.8	 25
306	  0	20106.5	3145.5	 20
307	  0	400.0	170.4	 25
308	  0	19640.0	3720.9	 25
309	  0	364.0	41.3	 20
310	  0	19945.0	4505.7	 25
311	  0	421.0	66.7	 25
312	  0	20254.3	3244.3	 20
313	  0	429.0	201.3	 25
314	  0	19773.0	3688.5	 25
315	  0	401.3	50.9	 20
316	  0	19496.0	4496.2	 25
317	  0	425.0	78.8	 25
318	  0	19842.3	3296.5	 20
319	  0	373.0	224.0	 25
320	  0	19049.0	3541.8	 25
321	  0	368.3	44.9	 20
322	  0	19510.0	4467.7	 25
323	  0	435.0	67.7	 25
324	  0	19336.5	3098.0	 20
325	  0	385.0	152.4	 25
326	  0	18530.0	3359.6	 25
327	  0	366.0	37.9	 20
328	  0	18567.0	4148.4	 25
329	  0	411.0	46.7	 25
330	  0	18753.5	3142.6	 20
331	  0	386.0	141.5	 25
332	  0	17856.0	3326.4	 25
333	  0	382.3	29.7	 20
334	  0	17992.0	4062.4	 25
335	  0	390.0	52.6	 25
336	  0	18690.8	3154.4	 20
337	  0	411.0	111.5	 25
338	  0	17769.0	3297.8	 25
339	  0	374.5	36.4	 20
340	  0	18192.0	3936.0	 25
341	  0	410.0	57.7	 25
342	  0	19085.3	3270.0	 20
343	  0	409.0	107.9	 25
344	  0	19493.3	3621.5	 20
345	  0	405.0	312.9	 25
346	  0	19232.0	4155.4	 25
347	  0	422.0	52.2	 20
348	  0	19593.0	5111.7	 25
349	  0	434.0	102.3	 25
350	  0	20274.0	3860.2	 20
351	  0	382.0	277.7	 25
352	  0	19790.0	4225.5	 25
353	  0	355.5	27.3	 20
354	  0	20021.0	5062.0	 25
355	  0	428.0	84.5	 25
356	  0	20998.5	3920.2	 20
357	  0	407.0	232.7	 25
358	  0	20308.0	4296.6	 25
359	  0	378.0	38.1	 20
360	  0	20380.0	5181.8	 25
361	  0	418.0	62.7	 25
362	  0	21610.0	4124.7	 20
363	  0	428.0	164.5	 25
364	  0	20783.0	4265.2	 25
365	  0	411.5	32.3	 20
366	  0	21099.0	5018.7	 25
367	  0	441.0	65.0	 25
368	  0	22099.3	4070.6	 20
369	  0	462.0	165.5	 25
370	  0	21122.0	4413.6	 25
371	  0	432.8	68.2	 20
372	  0	21682.0	5014.0	 25
373	  0	459.0	62.3	 25
374	  0	22142.0	4118.0	 20
375	  0	430.0	116.5	 25
376	  0	20770.0	4330.8	 25
377	  0	390.8	34.7	 20
378	  0	21761.0	4969.4	 25
379	  0	419.0	61.7	 25
380	  0	22256.0	4226.8	 20
381	  0	438.0	75.5	 25
382	  0	20786.0	4397.3	 25
383	  0	432.3	43.8	 20
384	  0	21308.0	4726.6	 25
385	  0	483.0	68.0	 25
386	  0	22144.3	4341.8	 20
387	  0	478.0	65.7	 25
388	  0	22682.5	4624.9	 20
389	  0	438.0	162.0	 25
390	  0	21047.0	4795.7	 25
391	  0	362.0	37.1	 20
392	  0	22111.0	5562.0	 25
393	  0	412.0	63.7	 25
394	  0	22903.8	4585.2	 20
395	  0	399.0	142.6	 25
396	  0	20889.0	4807.9	 25
397	  0	390.5	41.5	 20
398	  0	21723.0	5469.1	 25
399	  0	462.0	69.9	 25
400	  0	22339.3	4639.8	 20
401	  0	485.0	147.7	 25
402	  0	20741.0	4808.3	 25
403	  0	419.0	44.1	 20
404	  0	21564.0	5519.0	 25
405	  0	456.0	64.2	 25
406	  0	22714.0	4844.5	 20
407	  0	480.0	132.9	 25
408	  0	21027.0	5011.2	 25
409	  0	423.5	63.5	 20
410	  0	21387.0	5625.8	 25
411	  0	435.0	50.8	 25
412	  0	22354.5	4898.1	 20
413	  0	451.0	172.2	 25
414	  0	20946.0	5139.2	 25
415	  0	363.3	47.4	 20
416	  0	21309.0	5584.1	 25
417	  0	489.0	71.5	 25
418	  0	22330.8	5004.8	 20
419	  0	462.0	143.3	 25
420	  0	20604.0	5115.4	 25
421	  0	408.8	53.1	 20
422	  0	21137.0	5526.8	 25
423	  0	425.0	50.6	 25
424	  0	128.0	16.4	 20
425	  0	14673.0	3881.2	 25
426	  0	121.0	15.7	 25
427	  0	316.8	34.4	 20
428	  0	113.0	21.2	 25
429	  0	396.0	76.9	 25
430	  0	21982.5	5155.0	 20
431	  0	441.0	89.0	 25
432	  0	21518.0	5283.2	 25
433	  0	413.8	40.0	 20
434	  0	20912.0	5465.9	 25
435	  0	409.3	45.5	 20
436	  0	21171.0	6034.7	 25
437	  0	423.0	77.5	 25
438	  0	22245.3	5277.0	 20
439	  0	467.0	235.0	 25
440	  0	20886.0	5425.9	 25
441	  0	418.8	42.7	 20
442	  0	21090.0	5861.3	 25
443	  0	464.0	83.0	 25
444	  0	22228.8	5325.8	 20
445	  0	517.0	161.3	 25
446	  0	21344.0	5341.2	 25
447	  0	452.0	60.9	 20
448	  0	21099.0	5904.7	 25
449	  0	456.0	83.2	 25
450	  0	22146.5	5483.3	 20
451	  0	432.0	120.2	 25
452	  0	20937.0	5437.8	 25
453	  0	395.8	39.0	 20
454	  0	21379.0	5907.9	 25
455	  0	402.0	70.4	 25
456	  0	21815.3	5535.1	 20
457	  0	469.0	99.6	 25
458	  0	21402.0	5465.2	 25
459	  0	392.3	40.2	 20
460	  0	21478.0	5838.4	 25
461	  0	458.0	60.3	 25
462	  0	21730.5	5707.3	 20
463	  0	464.0	80.1	 25
464	  0	21294.0	5614.5	 25
465	  0	423.0	53.6	 20
466	  0	21076.0	5849.2	 25
467	  0	453.0	98.3	 25
468	  0	21725.3	5741.9	 20
469	  0	442.0	74.8	 25
470	  0	21391.0	5786.9	 25
471	  0	395.5	43.0	 20
472	  0	21252.0	5881.1	 25
473	  0	413.0	88.4	 25
474	  0	21196.5	5630.3	 20
475	  0	414.0	48.6	 25
476	  0	21107.0	5761.8	 25
477	  0	388.5	34.2	 20
478	  0	21224.0	5816.6	 25
479	  0	376.8	33.7	 20
480	  0	21624.0	4111.6	 20
481	  0	450.3	81.1	 20
482	  0	22351.0	2816.9	 16
483	  0	487.0	83.8	 20
484	  0	21795.0	3246.4	 20
485	  0	351.5	38.6	 16
486	  0	21109.5	3964.9	 20
487	  0	401.8	61.6	 20
488	  0	21667.3	2712.4	 16
489	  0	484.3	60.2	 20
490	  0	21630.8	3283.3	 20
491	  0	396.3	43.2	 16
492	  0	21344.5	4025.0	 20
493	  0	423.8	61.3	 20
494	  0	21589.5	2737.5	 16
495	  0	389.3	63.7	 20
496	  0	21349.3	3234.9	 20
497	  0	375.0	37.0	 16
498	  0	21284.0	4171.9	 20
499	  0	427.5	76.0	 20
500	  0	21989.5	3061.2	 16
501	  0	454.0	49.7	 20
502	  0	21849.0	3499.5	 20
503	  0	445.3	51.9	 16
504	  0	21095.3	4343.4	 20
505	  0	466.0	60.7	 20
506	  0	21690.5	3110.0	 16
507	  0	436.3	50.7	 20
508	  0	21261.3	3560.8	 20
509	  0	381.8	42.0	 16
510	  0	21151.0	4484.1	 20
511	  0	389.0	50.3	 20
512	  0	21464.0	3166.6	 16
513	  0	413.8	78.9	 20
514	  0	21311.3	3607.3	 20
515	  0	389.3	26.6	 16
516	  0	21044.5	4561.0	 20
517	  0	415.8	63.8	 20
518	  0	21613.8	3322.3	 16
519	  0	423.8	67.9	 20
520	  0	21312.5	3618.5	 20
521	  0	370.8	35.2	 16
522	  0	20689.5	4362.1	 20
523	  0	398.5	65.4	 20
524	  0	21204.5	3283.2	 16
525	  0	417.0	64.0	 20
526	  0	21508.8	3732.5	 16
527	  0	396.3	151.9	 20
528	  0	20966.5	4155.7	 20
529	  0	370.3	41.8	 16
530	  0	21043.0	5212.2	 20
531	  0	453.8	56.6	 20
532	  0	21289.3	3536.5	 16
533	  0	398.0	90.8	 20
534	  0	20987.8	3918.5	 20
535	  0	380.8	36.1	 16
536	  0	20987.8	4648.1	 20
537	  0	412.5	50.3	 20
538	  0	21040.5	3439.8	 16
539	  0	378.5	72.3	 20
540	  0	21422.3	3756.0	 20
541	  0	388.8	45.1	 16
542	  0	20813.3	4301.4	 20
543	  0	422.3	59.7	 20
544	  0	21240.0	3562.9	 16
545	  0	420.0	60.8	 20
546	  0	21123.8	3783.6	 20
547	  0	419.5	40.1	 16
548	  0	21365.8	4132.3	 20
549	  0	430.8	85.4	 20
550	  0	21460.8	3765.6	 16
551	  0	433.0	55.4	 20
552	  0	21716.0	4030.7	 20
553	  0	413.5	41.0	 16
554	  0	21335.8	4193.4	 20
555	  0	439.0	65.6	 20
556	  0	21635.3	3944.7	 16
557	  0	425.3	58.1	 20
558	  0	21429.3	4163.8	 20
559	  0	378.5	46.1	 16
560	  0	21221.5	4489.1	 20
561	  0	408.8	62.4	 20
562	  0	21360.0	3951.6	 16
563	  0	443.5	73.5	 20
564	  0	21196.5	4111.2	 20
565	  0	423.3	53.4	 16
566	  0	21209.8	4559.6	 20
567	  0	386.0	71.8	 20
568	  0	21377.3	4030.0	 16
569	  0	419.3	69.7	 20
570	  0	21534.8	4323.7	 16
571	  0	456.3	172.2	 20
572	  0	21094.5	4534.4	 20
573	  0	378.3	28.1	 16
574	  0	21116.3	5417.8	 20
575	  0	407.5	51.2	 20
576	  0	21330.5	4168.6	 16
577	  0	417.5	122.0	 20
578	  0	21305.5	4368.6	 20
579	  0	382.8	28.2	 16
580	  0	21264.0	5204.7	 20
581	  0	403.0	64.1	 20
582	  0	21611.8	4131.0	 16
583	  0	424.8	84.1	 20
584	  0	21065.5	4245.0	 20
585	  0	382.0	32.3	 16
586	  0	20699.0	4848.9	 20
587	  0	447.0	61.2	 25
588	  0	21004.0	3742.1	 20
589	  0	440.0	62.2	 25
590	  0	21081.0	4001.8	 25
591	  0	404.5	45.3	 20
592	  0	20850.0	4527.5	 25
593	  0	418.0	54.2	 25
594	  0	20952.5	3859.5	 20
595	  0	404.0	59.5	 25
596	  0	20766.0	3921.0	 25
597	  0	377.3	40.8	 20
598	  0	20061.0	4425.6	 25
599	  0	396.0	54.3	 25
600	  0	20571.3	3782.3	 20
601	  0	407.0	64.8	 25
602	  0	20048.0	3807.3	 25
603	  0	377.5	29.3	 20
604	  0	19915.0	4386.5	 25
605	  0	387.0	40.2	 25
606	  0	19571.0	3654.5	 20
607	  0	450.0	78.4	 25
608	  0	19707.0	3903.2	 25
609	  0	374.0	31.8	 20
610	  0	19496.0	4356.4	 25
611	  0	415.0	52.1	 25
612	  0	20186.3	3866.9	 20
613	  0	404.0	100.8	 25
614	  0	20052.0	4124.6	 25
615	  0	374.5	43.9	 20
616	  0	19598.0	4667.5	 25
617	  0	401.0	64.1	 20
618	  0	20514.0	5662.7	 25
619	  0	425.0	116.2	 25
620	  0	20583.8	4403.1	 20
621	  0	453.0	303.0	 25
622	  0	20533.0	4976.8	 25
623	  0	392.5	49.0	 20
624	  0	20840.0	5848.0	 25
625	  0	457.0	106.0	 25
626	  0	20875.8	4471.7	 20
627	  0	416.0	214.4	 25
628	  0	20770.0	4788.1	 25
629	  0	396.3	48.1	 20
630	  0	20815.0	5537.0	 25
631	  0	433.0	77.1	 25
632	  0	21254.5	4569.9	 20
633	  0	403.0	195.7	 25
634	  0	21071.0	4690.1	 25
635	  0	160.5	21.3	 20
636	  0	468.0	92.4	 25
637	  0	21267.0	4705.4	 25
638	  0	455.3	53.0	 20
639	  0	20776.0	5105.1	 25
  0	  1	21636.0	2660.0	 20
  1	  1	403.3	20.1	 16
  2	  1	21100.8	2765.6	 20
  3	  1	418.0	52.4	 20
  4	  1	151.8	21.6	 16
  5	  1	1412.5	148.1	 20
  6	  1	1251.0	93.9	 20
  7	  1	1105.5	70.2	 16
  8	  1	291.5	86.3	 20
  9	  1	541.5	45.0	 20
 10	  1	255.5	26.4	 16
 11	  1	162.0	24.5	 20
 12	  1	318.3	37.7	 20
 13	  1	585.3	53.6	 16
 14	  1	3831.0	579.4	 20
 15	  1	273.5	28.8	 20
 16	  1	235.0	19.4	 16
 17	  1	363.5	38.6	 20
 18	  1	2903.3	173.3	 20
 19	  1	331.5	29.5	 16
 20	  1	211.0	25.1	 20
 21	  1	295.0	36.3	 16
 22	  1	177.3	22.8	 20
 23	  1	181.3	19.5	 20
 24	  1	1633.3	164.5	 16
 25	  1	524.5	101.9	 20
 26	  1	1200.5	107.0	 20
 27	  1	765.8	107.5	 16
 28	  1	706.3	85.7	 20
 29	  1	718.5	66.3	 20
 30	  1	409.8	52.6	 16
 31	  1	1175.0	129.5	 20
 32	  1	5168.3	152.3	 20
 33	  1	762.0	100.6	 16
 34	  1	242.0	26.4	 20
 35	  1	1494.0	133.5	 20
 36	  1	303.5	35.0	 16
 37	  1	2603.8	383.8	 20
 38	  1	614.5	100.7	 20
 39	  1	29107.3	987.9	 16
 40	  1	932.3	93.9	 20
 41	  1	221.0	22.6	 20
 42	  1	2736.0	253.2	 16
 43	  1	214.8	23.4	 20
 44	  1	203.5	26.7	 20
 45	  1	200.3	16.9	 16
 46	  1	205.0	21.7	 20
 47	  1	207.3	24.4	 20
 48	  1	166.0	23.9	 16
 49	  1	181.5	18.6	 20
 50	  1	237.5	31.2	 20
 51	  1	135.8	15.4	 16
 52	  1	170.5	28.4	 20
 53	  1	935.8	98.9	 20
 54	  1	708.0	73.7	 16
 55	  1	1291.0	129.8	 25
 56	  1	264.0	32.4	 25
 57	  1	203.8	24.8	 20
 58	  1	185.0	20.3	 25
 59	  1	197.0	16.8	 25
 60	  1	1081.5	69.4	 20
 61	  1	145.0	10.9	 25
 62	  1	418.0	148.5	 25
 63	  1	18424.3	3714.2	 20
 64	  1	19030.0	3567.8	 25
 65	  1	18338.0	3532.8	 25
 66	  1	383.5	174.9	 20
 67	  1	155.0	25.7	 25
 68	  1	298.0	24.2	 20
 69	  1	299.0	30.6	 25
 70	  1	306.0	33.5	 25
 71	  1	269.0	18.5	 20
 72	  1	302.0	29.7	 25
 73	  1	136.0	17.5	 25
 74	  1	295.5	24.5	 20
 75	  1	290.0	33.0	 25
 76	  1	304.0	23.2	 25
 77	  1	297.3	25.6	 20
 78	  1	304.0	24.5	 25
 79	  1	120.0	14.3	 25
 80	  1	270.5	25.9	 20
 81	  1	292.0	32.6	 25
 82	  1	308.0	38.7	 25
 83	  1	283.5	28.5	 20
 84	  1	314.0	33.5	 25
 85	  1	144.0	18.2	 25
 86	  1	360.3	128.8	 20
 87	  1	17485.0	4596.2	 25
 88	  1	18345.0	3250.6	 25
 89	  1	17770.5	3139.8	 20
 90	  1	624.0	157.5	 25
 91	  1	193.0	20.9	 25
 92	  1	18253.5	1618.8	 20
 93	  1	363.0	121.9	 25
 94	  1	340.0	37.8	 25
 95	  1	341.8	34.7	 20
 96	  1	290.0	23.3	 25
 97	  1	114.0	21.4	 25
 98	  1	309.5	39.7	 20
 99	  1	305.0	33.9	 25
100	  1	291.0	33.0	 25
101	  1	272.8	21.9	 20
102	  1	314.0	32.6	 25
103	  1	131.0	16.8	 25
104	  1	285.0	31.1	 20
105	  1	310.0	32.6	 25
106	  1	318.0	29.8	 25
107	  1	313.3	36.6	 20
108	  1	295.0	25.5	 25
109	  1	131.0	16.7	 25
110	  1	104.0	15.0	 20
111	  1	959.0	113.2	 25
112	  1	8097.8	998.1	 20
113	  1	481.0	47.1	 25
114	  1	764.0	62.9	 25
115	  1	174.0	18.7	 20
116	  1	18147.0	3861.7	 25
117	  1	357.0	42.1	 25
118	  1	340.0	30.4	 20
119	  1	356.0	33.3	 25
120	  1	17319.0	1929.4	 25
121	  1	209.3	15.7	 20
122	  1	402.0	65.3	 25
123	  1	17755.0	2740.4	 25
124	  1	18331.5	2593.0	 20
125	  1	18036.0	2460.4	 25
126	  1	408.0	64.8	 25
127	  1	149.5	18.6	 20
128	  1	148.0	17.9	 25
129	  1	419.0	43.0	 25
130	  1	3151.0	184.0	 20
131	  1	5762.0	432.9	 25
132	  1	1262.0	184.7	 25
133	  1	186.8	17.9	 20
134	  1	17699.0	2457.7	 25
135	  1	371.0	32.7	 25
136	  1	339.0	37.9	 20
137	  1	380.0	34.0	 25
138	  1	17488.0	2470.6	 25
139	  1	205.5	23.8	 20
140	  1	415.0	51.0	 25
141	  1	18363.0	2342.4	 25
142	  1	18695.0	2255.6	 20
143	  1	18074.0	2255.9	 25
144	  1	405.0	56.3	 25
145	  1	242.3	23.0	 20
146	  1	18868.0	1980.5	 25
147	  1	18703.0	2048.4	 25
148	  1	18884.5	2053.0	 20
149	  1	18745.0	2018.7	 25
150	  1	18910.0	3453.9	 25
151	  1	175.3	24.7	 20
152	  1	355.0	32.2	 25
153	  1	487.0	67.5	 25
154	  1	18679.5	773.1	 20
155	  1	434.0	52.3	 25
156	  1	368.0	45.3	 25
157	  1	143.0	24.3	 20
158	  1	122.0	15.1	 25
159	  1	258.5	28.1	 20
160	  1	313.0	29.6	 25
161	  1	8489.0	793.5	 25
162	  1	1534.5	121.3	 20
163	  1	517.0	62.2	 25
164	  1	448.0	31.2	 25
165	  1	642.3	58.0	 20
166	  1	761.0	135.5	 25
167	  1	631.0	51.9	 25
168	  1	288.0	20.0	 20
169	  1	222.0	29.3	 25
170	  1	213.0	24.5	 25
171	  1	177.5	21.6	 20
172	  1	256.0	26.6	 25
173	  1	438.0	48.2	 25
174	  1	310.3	36.6	 20
175	  1	3322.0	463.0	 25
176	  1	775.0	79.5	 25
177	  1	4812.5	561.6	 20
178	  1	839.0	81.6	 25
179	  1	318.0	32.1	 25
180	  1	251.0	24.4	 20
181	  1	243.0	37.1	 25
182	  1	339.0	40.6	 25
183	  1	365.0	25.3	 20
184	  1	378.0	50.7	 25
185	  1	146.0	22.6	 25
186	  1	180.8	23.4	 20
187	  1	1046.0	122.2	 25
188	  1	2119.0	204.0	 25
189	  1	2021.8	132.1	 20
190	  1	289.0	59.7	 25
191	  1	1242.0	101.7	 25
192	  1	1035.5	95.2	 20
193	  1	1948.0	199.0	 25
194	  1	1942.0	370.6	 25
195	  1	2406.3	210.4	 20
196	  1	573.0	54.6	 25
197	  1	3700.0	519.5	 25
198	  1	687.5	69.4	 20
199	  1	1220.0	178.7	 25
200	  1	1146.0	523.5	 25
201	  1	686.8	46.5	 20
202	  1	254.0	29.1	 25
203	  1	311.0	26.9	 25
204	  1	1289.3	142.2	 20
205	  1	748.0	79.9	 25
206	  1	493.3	44.1	 20
207	  1	575.0	39.4	 25
208	  1	586.0	53.5	 25
209	  1	6856.8	444.2	 20
210	  1	2118.0	537.9	 25
211	  1	140.0	19.8	 25
212	  1	4552.3	754.4	 20
213	  1	113.0	34.2	 25
214	  1	222.0	24.6	 25
215	  1	88.0	15.1	 20
216	  1	1008.0	191.9	 25
217	  1	2139.0	263.7	 25
218	  1	2279.0	267.8	 20
219	  1	451.0	95.4	 25
220	  1	691.0	83.4	 25
221	  1	582.0	40.1	 20
222	  1	1851.0	224.3	 25
223	  1	1083.0	102.2	 25
224	  1	3115.5	298.1	 20
225	  1	412.0	73.2	 25
226	  1	426.0	43.5	 25
227	  1	337.8	32.7	 20
228	  1	343.0	39.6	 25
229	  1	722.0	102.5	 25
230	  1	630.3	55.6	 20
231	  1	1066.0	173.0	 25
232	  1	11210.0	1926.2	 25
233	  1	2088.8	248.2	 20
234	  1	277.0	52.5	 25
235	  1	152.0	20.1	 25
236	  1	330.0	45.0	 20
237	  1	1012.0	201.0	 25
238	  1	321.0	41.7	 25
239	  1	247.0	40.1	 20
240	  1	210.0	38.1	 25
241	  1	233.0	40.2	 25
242	  1	332.8	35.3	 20
243	  1	363.0	33.0	 25
244	  1	1391.0	133.4	 25
245	  1	821.0	104.6	 20
246	  1	326.0	63.0	 25
247	  1	296.0	32.0	 25
248	  1	284.0	49.0	 20
249	  1	371.0	29.0	 25
250	  1	218.3	42.2	 20
251	  1	272.0	38.6	 25
252	  1	237.0	49.8	 25
253	  1	189.8	25.0	 20
254	  1	176.0	61.5	 25
255	  1	170.0	18.7	 25
256	  1	223.8	38.9	 20
257	  1	171.0	20.9	 25
258	  1	155.0	34.5	 25
259	  1	131.3	14.3	 20
260	  1	728.0	129.7	 25
261	  1	380.0	50.5	 25
262	  1	333.8	39.9	 20
263	  1	977.0	108.3	 25
264	  1	1086.0	146.3	 25
265	  1	4060.0	431.3	 20
266	  1	513.0	150.1	 25
267	  1	224.3	35.5	 20
268	  1	1001.0	61.2	 16
269	  1	1403.5	207.0	 20
270	  1	1033.0	118.3	 20
271	  1	264.8	21.5	 16
272	  1	525.8	51.5	 20
273	  1	696.5	38.5	 20
274	  1	489.3	35.7	 16
275	  1	642.3	51.3	 20
276	  1	237.5	29.7	 20
277	  1	215.8	18.6	 16
278	  1	413.5	65.0	 20
279	  1	351.5	39.2	 20
280	  1	249.0	25.0	 16
281	  1	194.3	21.7	 20
282	  1	246.5	32.8	 20
283	  1	770.0	58.0	 16
284	  1	467.0	35.4	 20
285	  1	2543.3	112.7	 20
286	  1	939.8	63.6	 16
287	  1	273.5	24.6	 20
288	  1	1517.3	147.4	 20
289	  1	480.5	53.6	 16
290	  1	485.8	59.1	 20
291	  1	213.3	28.9	 20
292	  1	427.3	26.4	 16
293	  1	165.3	18.7	 20
294	  1	340.8	45.7	 20
295	  1	346.5	29.2	 16
296	  1	1143.0	83.7	 20
297	  1	378.5	37.0	 16
298	  1	683.3	55.5	 20
299	  1	511.3	42.7	 20
300	  1	550.8	34.7	 16
301	  1	2722.3	255.9	 20
302	  1	1055.8	97.2	 20
303	  1	285.8	35.7	 16
304	  1	13896.3	3056.4	 20
305	  1	229.0	60.1	 20
306	  1	261.8	21.4	 16
307	  1	233.3	29.7	 20
308	  1	505.5	69.7	 20
309	  1	278.8	25.3	 16
310	  1	546.0	85.7	 20
311	  1	495.5	52.2	 20
312	  1	444.0	48.4	 16
313	  1	483.0	60.5	 20
314	  1	636.3	39.2	 20
315	  1	411.8	49.3	 16
316	  1	808.0	86.3	 20
317	  1	217.0	22.5	 20
318	  1	221.0	22.3	 16
319	  1	300.5	45.9	 20
320	  1	438.0	64.2	 20
321	  1	1437.5	191.6	 16
322	  1	389.3	30.1	 20
323	  1	462.5	42.9	 20
324	  1	237.3	17.3	 16
325	  1	402.3	34.0	 20
326	  1	238.3	26.1	 20
327	  1	833.5	88.7	 16
328	  1	149.0	17.5	 20
329	  1	231.5	40.2	 20
330	  1	165.8	13.7	 16
331	  1	158.0	18.4	 20
332	  1	356.3	53.2	 20
333	  1	291.5	34.5	 16
334	  1	375.0	48.8	 20
335	  1	453.5	42.3	 20
336	  1	282.0	36.2	 16
337	  1	334.3	33.7	 20
338	  1	1471.3	157.6	 20
339	  1	404.0	48.8	 16
340	  1	195.8	27.6	 20
341	  1	173.8	26.0	 16
342	  1	230.0	34.5	 20
343	  1	790.8	61.5	 20
344	  1	192.0	20.5	 16
345	  1	335.0	30.7	 20
346	  1	2303.5	381.7	 20
347	  1	232.3	21.0	 16
348	  1	246.8	25.6	 20
349	  1	279.0	37.1	 20
350	  1	161.0	26.8	 16
351	  1	179.3	25.4	 20
352	  1	323.8	45.4	 20
353	  1	996.5	142.9	 16
354	  1	563.0	79.7	 20
355	  1	755.5	98.9	 20
356	  1	361.0	30.3	 16
357	  1	984.8	236.1	 20
358	  1	466.5	40.6	 20
359	  1	299.0	28.5	 16
360	  1	1972.3	316.8	 20
361	  1	336.8	44.3	 20
362	  1	250.3	33.7	 16
363	  1	677.0	96.6	 20
364	  1	887.8	112.7	 20
365	  1	326.5	28.6	 16
366	  1	5167.5	530.5	 20
367	  1	1043.8	168.9	 20
368	  1	513.3	41.8	 16
369	  1	450.3	51.2	 20
370	  1	462.3	67.5	 20
371	  1	254.0	23.2	 16
372	  1	522.3	69.7	 20
373	  1	492.0	40.0	 20
374	  1	916.5	55.4	 20
375	  1	900.0	82.0	 25
376	  1	689.0	76.6	 25
377	  1	709.3	43.3	 20
378	  1	528.0	56.1	 25
379	  1	3106.0	395.4	 25
380	  1	2651.8	142.0	 20
381	  1	3104.0	233.1	 25
382	  1	993.0	114.6	 25
383	  1	6566.3	623.1	 20
384	  1	6994.0	913.2	 25
385	  1	8103.0	724.6	 25
386	  1	1788.5	215.6	 20
387	  1	2659.0	440.9	 25
388	  1	3112.0	384.6	 20
389	  1	210.0	24.7	 25
390	  1	193.0	28.7	 25
391	  1	171.0	26.7	 20
392	  1	332.0	60.5	 25
393	  1	153.0	19.2	 25
394	  1	161.3	20.9	 20
395	  1	284.0	37.6	 25
396	  1	198.0	36.4	 25
397	  1	174.3	20.1	 20
398	  1	236.0	22.5	 25
399	  1	4592.0	685.7	 25
400	  1	1865.0	184.0	 20
401	  1	9306.0	958.3	 25
402	  1	16531.0	2047.9	 25
403	  1	595.8	34.4	 20
404	  1	1140.0	94.3	 25
405	  1	532.0	41.5	 25
406	  1	889.0	94.3	 20
407	  1	241.0	31.9	 25
408	  1	240.0	52.7	 25
409	  1	180.5	15.8	 20
410	  1	347.0	47.1	 25
411	  1	526.0	61.3	 25
412	  1	675.0	61.7	 20
413	  1	264.0	27.3	 25
414	  1	308.0	45.6	 25
415	  1	321.5	42.0	 20
416	  1	781.0	80.7	 25
417	  1	799.0	74.6	 25
418	  1	370.0	66.9	 20
419	  1	270.0	26.0	 25
420	  1	689.0	69.6	 25
421	  1	345.0	25.6	 20
422	  1	5278.0	1068.8	 25
423	  1	392.0	60.0	 25
424	  1	124.5	16.0	 20
425	  1	6029.0	1368.6	 25
426	  1	109.0	14.2	 25
427	  1	287.0	32.2	 20
428	  1	91.0	15.7	 25
429	  1	398.0	42.4	 25
430	  1	360.3	36.6	 20
431	  1	247.0	26.9	 25
432	  1	243.5	50.4	 20
433	  1	397.0	42.5	 25
434	  1	263.0	36.1	 25
435	  1	247.8	23.3	 20
436	  1	498.0	51.4	 25
437	  1	260.0	27.2	 25
438	  1	181.3	54.9	 20
439	  1	278.0	25.1	 25
440	  1	624.0	48.4	 25
441	  1	1631.0	165.7	 20
442	  1	1645.0	136.8	 25
443	  1	856.0	123.0	 25
444	  1	490.8	74.3	 20
445	  1	36786.0	7447.4	 25
446	  1	1114.0	206.8	 25
447	  1	16096.0	2549.5	 20
448	  1	497.0	45.6	 25
449	  1	475.0	40.3	 25
450	  1	316.3	106.4	 20
451	  1	307.0	31.6	 25
452	  1	280.0	54.5	 25
453	  1	459.0	33.9	 20
454	  1	1409.0	176.1	 25
455	  1	1775.0	154.1	 25
456	  1	3500.5	494.8	 20
457	  1	243.0	26.7	 25
458	  1	377.0	78.0	 25
459	  1	171.0	15.0	 20
460	  1	366.0	79.6	 25
461	  1	751.0	120.4	 25
462	  1	776.8	101.1	 20
463	  1	10605.0	1916.2	 25
464	  1	1095.0	60.3	 25
465	  1	3577.5	499.1	 20
466	  1	28567.0	4735.6	 25
467	  1	600.0	51.7	 25
468	  1	470.0	102.3	 20
469	  1	265.0	30.6	 25
470	  1	282.0	82.4	 25
471	  1	1881.0	181.7	 20
472	  1	213.0	95.5	 25
473	  1	471.0	60.3	 25
474	  1	1101.8	63.3	 20
475	  1	496.0	46.1	 25
476	  1	350.0	83.7	 25
477	  1	327.0	44.3	 20
478	  1	4484.0	778.7	 25
479	  1	254.5	30.8	 20
480	  1	315.0	86.6	 25
481	  1	714.0	80.8	 25
482	  1	404.3	84.7	 20
483	  1	745.0	127.1	 25
484	  1	1564.0	152.3	 25
485	  1	962.5	125.3	 20
486	  1	1067.0	97.5	 25
487	  1	1905.0	174.3	 25
488	  1	834.8	55.0	 20
489	  1	276.0	36.6	 25
490	  1	382.0	142.5	 25
491	  1	328.3	31.7	 20
492	  1	2458.0	503.9	 25
493	  1	213.0	25.5	 25
494	  1	179.5	124.7	 20
495	  1	298.0	30.8	 25
496	  1	1153.0	152.7	 25
497	  1	333.3	35.3	 20
498	  1	318.0	170.0	 25
499	  1	940.0	121.5	 25
500	  1	2023.3	218.7	 20
501	  1	526.0	39.6	 25
502	  1	403.0	137.3	 25
503	  1	618.8	33.2	 20
504	  1	5192.0	1173.0	 25
505	  1	1228.0	199.1	 25
506	  1	3305.3	453.5	 20
507	  1	223.0	27.0	 25
508	  1	321.0	90.7	 25
509	  1	195.3	24.7	 20
510	  1	255.0	195.0	 25
511	  1	151.0	23.0	 25
512	  1	2077.5	179.5	 20
513	  1	201.0	28.8	 25
514	  1	226.0	135.0	 25
515	  1	165.5	24.4	 20
516	  1	185.0	170.5	 25
517	  1	163.0	18.7	 25
518	  1	184.3	148.9	 20
519	  1	493.0	95.8	 25
520	  1	175.0	187.7	 25
521	  1	448.5	42.1	 20
522	  1	1466.0	249.2	 25
523	  1	233.0	26.2	 25
524	  1	250.8	180.2	 20
525	  1	245.0	18.6	 25
526	  1	307.0	142.6	 20
527	  1	2183.0	549.9	 25
528	  1	280.0	172.0	 25
529	  1	266.0	33.1	 20
530	  1	244.0	230.2	 25
531	  1	270.0	38.6	 25
532	  1	234.8	202.1	 20
533	  1	141.0	15.3	 25
534	  1	188.0	298.4	 25
535	  1	211.5	23.0	 20
536	  1	230.0	190.6	 25
537	  1	960.0	151.3	 25
538	  1	1386.3	90.3	 20
539	  1	384.0	36.4	 25
540	  1	418.0	274.4	 25
541	  1	242.3	26.5	 20
542	  1	281.0	236.7	 25
543	  1	1648.0	336.8	 25
544	  1	387.5	247.5	 20
545	  1	324.0	33.1	 25
546	  1	991.0	191.8	 25
547	  1	13107.5	2662.8	 20
548	  1	13816.0	2591.0	 25
549	  1	3739.0	737.7	 25
550	  1	356.0	290.1	 20
551	  1	698.0	139.5	 25
552	  1	1094.0	208.4	 25
553	  1	253.5	27.4	 20
554	  1	254.0	320.1	 25
555	  1	293.0	36.9	 25
556	  1	248.3	359.8	 20
557	  1	209.0	21.9	 25
558	  1	236.0	416.4	 25
559	  1	366.5	36.2	 20
560	  1	699.0	382.2	 25
561	  1	224.0	25.9	 25
562	  1	1493.8	166.1	 20
563	  1	307.0	27.5	 25
564	  1	474.0	466.2	 25
565	  1	599.0	65.5	 20
566	  1	1638.0	540.0	 25
567	  1	1995.0	326.7	 25
568	  1	420.8	417.0	 20
569	  1	2146.0	488.3	 25
570	  1	4309.0	422.6	 20
571	  1	24054.0	6563.8	 25
572	  1	503.0	338.3	 25
573	  1	767.0	104.8	 20
574	  1	391.0	507.6	 25
575	  1	290.0	28.6	 25
576	  1	371.8	377.6	 20
577	  1	463.0	58.3	 25
578	  1	474.0	468.3	 25
579	  1	3737.5	791.1	 20
580	  1	2530.0	322.9	 25
581	  1	421.0	48.4	 25
582	  1	1365.0	241.5	 20
583	  1	1340.0	292.0	 25
584	  1	817.0	475.3	 25
585	  1	1675.8	226.1	 20
586	  1	2019.0	313.3	 25
587	  1	1632.8	130.2	 20
588	  1	264.5	48.0	 16
589	  1	241.8	21.6	 20
590	  1	975.0	72.1	 20
591	  1	589.8	49.4	 16
592	  1	3327.5	539.0	 20
593	  1	1201.3	89.7	 20
594	  1	556.8	42.3	 16
595	  1	545.3	40.6	 20
596	  1	276.5	34.2	 20
597	  1	3734.8	346.5	 16
598	  1	405.3	78.8	 20
599	  1	1183.0	143.9	 20
600	  1	582.5	49.1	 16
601	  1	348.5	37.8	 20
602	  1	635.0	76.0	 20
603	  1	468.3	38.1	 16
604	  1	347.3	56.3	 20
605	  1	257.3	31.2	 20
606	  1	1675.8	131.1	 16
607	  1	1868.8	207.5	 20
608	  1	784.5	100.7	 20
609	  1	438.3	54.9	 16
610	  1	498.0	51.4	 20
611	  1	160.8	16.9	 20
612	  1	342.3	40.1	 16
613	  1	319.3	42.6	 20
614	  1	240.8	40.5	 20
615	  1	288.0	26.2	 16
616	  1	546.3	38.9	 20
617	  1	746.3	69.2	 16
618	  1	1450.0	202.1	 20
619	  1	2045.0	273.8	 20
620	  1	13675.8	1748.2	 16
621	  1	1358.5	584.5	 20
622	  1	1484.3	146.8	 20
623	  1	1684.5	180.4	 16
624	  1	7695.3	1474.8	 20
625	  1	930.0	181.9	 20
626	  1	564.0	47.9	 16
627	  1	191.8	22.1	 20
628	  1	254.5	33.4	 20
629	  1	974.8	136.9	 16
630	  1	969.8	76.1	 20
631	  1	412.3	34.4	 20
632	  1	316.8	40.2	 16
633	  1	354.5	43.3	 20
634	  1	2501.3	408.1	 20
635	  1	139.8	21.2	 16
636	  1	20062.8	4569.2	 20
637	  1	494.0	66.3	 20
638	  1	20467.0	2945.8	 16
639	  1	470.3	121.7	 20
  0	  2	491.0	99.2	 25
  1	  2	20950.5	2105.7	 20
  2	  2	515.0	80.8	 25
  3	  2	20636.0	3125.2	 25
  4	  2	126.0	11.3	 20
  5	  2	1860.0	181.3	 25
  6	  2	1316.0	229.3	 25
  7	  2	2150.3	115.7	 20
  8	  2	334.0	100.0	 25
  9	  2	878.0	67.4	 25
 10	  2	197.8	28.5	 20
 11	  2	139.0	26.4	 25
 12	  2	129.0	15.0	 25
 13	  2	213.3	26.1	 20
 14	  2	1070.0	174.5	 25
 15	  2	228.0	32.4	 25
 16	  2	200.0	18.2	 20
 17	  2	354.0	50.2	 25
 18	  2	1286.0	107.0	 25
 19	  2	243.8	22.7	 20
 20	  2	207.0	22.9	 25
 21	  2	281.3	25.6	 20
 22	  2	165.0	28.4	 25
 23	  2	143.0	17.5	 25
 24	  2	260.0	37.2	 20
 25	  2	263.0	27.8	 25
 26	  2	382.0	52.2	 25
 27	  2	876.0	89.0	 20
 28	  2	858.0	136.3	 25
 29	  2	298.0	40.7	 25
 30	  2	308.5	33.0	 20
 31	  2	419.0	142.4	 25
 32	  2	5490.0	256.4	 25
 33	  2	502.5	72.7	 20
 34	  2	203.0	30.9	 25
 35	  2	289.0	40.0	 25
 36	  2	351.3	31.2	 20
 37	  2	1648.0	223.9	 25
 38	  2	436.0	72.8	 25
 39	  2	15461.5	1503.8	 20
 40	  2	311.0	59.5	 25
 41	  2	179.0	23.1	 25
 42	  2	382.0	50.5	 20
 43	  2	208.0	25.0	 25
 44	  2	185.0	25.1	 25
 45	  2	192.5	22.2	 20
 46	  2	206.0	21.5	 25
 47	  2	184.0	18.8	 25
 48	  2	148.3	18.7	 20
 49	  2	169.0	25.1	 25
 50	  2	141.0	18.1	 25
 51	  2	138.3	13.0	 20
 52	  2	145.0	17.5	 25
 53	  2	377.0	46.8	 25
 54	  2	344.3	30.3	 20
 55	  2	663.3	77.3	 20
 56	  2	240.0	29.7	 20
 57	  2	146.0	23.0	 16
 58	  2	159.8	23.9	 20
 59	  2	166.0	23.2	 20
 60	  2	500.0	32.0	 16
 61	  2	144.0	15.8	 20
 62	  2	17178.8	2511.7	 20
 63	  2	364.5	33.6	 16
 64	  2	333.0	37.8	 20
 65	  2	334.0	20.6	 16
 66	  2	17644.0	4647.1	 20
 67	  2	160.0	57.3	 20
 68	  2	302.3	24.4	 16
 69	  2	332.0	37.9	 20
 70	  2	374.0	40.6	 20
 71	  2	332.5	22.9	 16
 72	  2	295.5	36.9	 20
 73	  2	142.3	28.5	 20
 74	  2	303.8	49.5	 16
 75	  2	322.8	29.1	 20
 76	  2	334.5	31.3	 20
 77	  2	348.8	28.9	 16
 78	  2	319.3	29.5	 20
 79	  2	135.5	18.7	 20
 80	  2	286.8	23.4	 16
 81	  2	332.3	48.6	 20
 82	  2	372.5	48.1	 20
 83	  2	353.3	48.5	 16
 84	  2	305.5	36.5	 20
 85	  2	185.8	22.4	 20
 86	  2	16897.3	2052.7	 16
 87	  2	375.3	153.2	 20
 88	  2	315.0	27.2	 20
 89	  2	333.5	36.1	 16
 90	  2	16611.8	3546.6	 20
 91	  2	217.5	27.5	 20
 92	  2	17764.3	1728.1	 16
 93	  2	397.0	130.6	 20
 94	  2	346.8	40.6	 20
 95	  2	337.3	37.8	 16
 96	  2	286.0	31.4	 20
 97	  2	122.5	15.3	 20
 98	  2	262.3	28.8	 16
 99	  2	275.3	30.6	 20
100	  2	305.3	31.1	 20
101	  2	280.0	26.3	 16
102	  2	274.5	31.9	 20
103	  2	146.3	21.7	 20
104	  2	388.8	49.1	 16
105	  2	365.3	53.2	 20
106	  2	333.3	38.6	 20
107	  2	326.3	29.5	 16
108	  2	303.8	25.6	 20
109	  2	119.3	16.9	 20
110	  2	119.0	12.8	 16
111	  2	582.8	63.7	 20
112	  2	901.3	69.0	 16
113	  2	510.3	40.1	 20
114	  2	752.8	57.1	 20
115	  2	163.3	12.7	 16
116	  2	17352.5	3861.9	 20
117	  2	385.5	41.1	 20
118	  2	330.5	26.2	 16
119	  2	351.3	28.1	 20
120	  2	16071.3	1852.7	 20
121	  2	230.3	27.1	 16
122	  2	18122.8	3350.7	 20
123	  2	388.5	41.4	 20
124	  2	345.3	30.1	 16
125	  2	333.3	37.5	 20
126	  2	16977.8	1910.7	 20
127	  2	146.8	20.0	 16
128	  2	111.8	15.0	 20
129	  2	361.0	29.4	 20
130	  2	2074.5	82.5	 16
131	  2	1768.3	192.0	 20
132	  2	1369.0	169.2	 20
133	  2	192.3	20.6	 16
134	  2	16849.0	2469.0	 20
135	  2	345.3	28.8	 20
136	  2	313.3	32.8	 16
137	  2	360.0	41.8	 20
138	  2	16416.8	2267.7	 20
139	  2	220.0	20.4	 16
140	  2	17789.0	2131.7	 20
141	  2	364.0	36.8	 20
142	  2	383.8	38.9	 16
143	  2	384.5	46.4	 20
144	  2	17457.3	2749.9	 20
145	  2	225.5	22.6	 16
146	  2	18330.3	1967.5	 20
147	  2	380.0	32.7	 20
148	  2	366.5	39.6	 16
149	  2	332.3	26.7	 20
150	  2	368.5	42.3	 20
151	  2	153.0	15.5	 16
152	  2	376.3	45.2	 20
153	  2	17780.8	834.9	 20
154	  2	17964.5	247.9	 16
155	  2	17915.8	1433.2	 20
156	  2	392.5	40.0	 20
157	  2	136.0	17.5	 16
158	  2	115.3	16.1	 20
159	  2	179.5	19.9	 16
160	  2	256.3	31.7	 20
161	  2	4354.0	403.0	 20
162	  2	2191.5	80.1	 20
163	  2	447.0	70.2	 25
164	  2	390.0	45.6	 25
165	  2	447.8	41.4	 20
166	  2	471.0	52.2	 25
167	  2	453.0	36.3	 25
168	  2	246.5	22.6	 20
169	  2	194.0	22.3	 25
170	  2	151.0	17.9	 25
171	  2	156.5	18.7	 20
172	  2	210.0	26.6	 25
173	  2	236.0	35.0	 25
174	  2	329.0	28.2	 20
175	  2	787.0	74.7	 25
176	  2	354.0	51.6	 25
177	  2	951.5	72.2	 20
178	  2	521.0	380.7	 25
179	  2	273.0	268.9	 25
180	  2	225.0	25.7	 20
181	  2	195.0	17.8	 25
182	  2	237.0	31.5	 25
183	  2	291.0	31.4	 20
184	  2	192.0	24.4	 25
185	  2	118.0	20.9	 25
186	  2	175.3	22.8	 20
187	  2	628.0	75.7	 25
188	  2	907.0	120.0	 25
189	  2	3243.8	248.9	 20
190	  2	359.0	102.3	 25
191	  2	903.0	81.2	 25
192	  2	558.3	56.9	 20
193	  2	1706.0	145.3	 25
194	  2	3401.0	475.4	 25
195	  2	869.3	375.1	 20
196	  2	776.0	44.1	 25
197	  2	3804.0	509.5	 25
198	  2	589.0	67.2	 20
199	  2	831.0	142.9	 25
200	  2	570.0	393.1	 25
201	  2	608.5	54.2	 20
202	  2	288.0	27.9	 25
203	  2	301.3	36.2	 20
204	  2	579.0	101.8	 25
205	  2	329.0	46.1	 25
206	  2	442.3	42.0	 20
207	  2	427.0	42.2	 25
208	  2	548.0	51.4	 25
209	  2	1952.8	170.0	 20
210	  2	2872.0	509.6	 25
211	  2	122.0	23.1	 25
212	  2	1916.5	322.3	 20
213	  2	114.0	26.7	 25
214	  2	245.0	27.0	 25
215	  2	88.8	62.1	 20
216	  2	882.0	189.9	 25
217	  2	1900.0	163.3	 25
218	  2	2503.3	206.1	 20
219	  2	508.0	69.0	 25
220	  2	413.0	43.5	 25
221	  2	450.8	181.9	 20
222	  2	1449.0	333.0	 25
223	  2	522.0	55.9	 25
224	  2	1922.8	228.1	 20
225	  2	373.0	55.7	 25
226	  2	279.0	35.2	 25
227	  2	232.5	24.6	 20
228	  2	161.0	18.6	 25
229	  2	325.0	46.1	 25
230	  2	165.0	30.4	 20
231	  2	469.0	70.5	 25
232	  2	3114.0	550.3	 25
233	  2	1479.8	166.4	 20
234	  2	165.0	32.7	 25
235	  2	138.0	17.0	 25
236	  2	358.8	31.1	 20
237	  2	217.0	29.3	 25
238	  2	317.0	39.0	 25
239	  2	224.3	32.2	 20
240	  2	177.0	19.6	 25
241	  2	191.0	25.4	 25
242	  2	297.3	34.7	 20
243	  2	290.0	35.3	 25
244	  2	495.0	51.1	 25
245	  2	413.3	51.6	 20
246	  2	293.0	28.2	 25
247	  2	201.0	27.1	 25
248	  2	172.0	20.9	 20
249	  2	218.0	27.0	 25
250	  2	164.8	20.8	 20
251	  2	192.0	19.6	 25
252	  2	194.0	29.0	 25
253	  2	132.3	17.5	 20
254	  2	156.0	30.7	 25
255	  2	156.0	25.0	 25
256	  2	131.3	12.9	 20
257	  2	148.0	17.4	 25
258	  2	132.0	21.4	 25
259	  2	122.5	16.3	 20
260	  2	199.0	32.1	 25
261	  2	144.0	18.9	 25
262	  2	269.3	30.7	 20
263	  2	1028.0	111.0	 25
264	  2	1244.0	145.0	 25
265	  2	1786.0	187.8	 20
266	  2	170.0	43.0	 25
267	  2	161.0	25.8	 25
268	  2	380.0	39.7	 20
269	  2	237.0	31.5	 25
270	  2	174.0	19.0	 25
271	  2	212.3	27.1	 20
272	  2	228.0	22.3	 25
273	  2	434.0	45.4	 25
274	  2	696.5	70.5	 20
275	  2	616.0	41.9	 25
276	  2	197.0	26.6	 25
277	  2	206.5	24.5	 20
278	  2	356.0	44.4	 25
279	  2	560.0	58.7	 25
280	  2	245.0	38.6	 20
281	  2	179.0	23.3	 25
282	  2	286.0	37.0	 25
283	  2	1203.3	115.1	 20
284	  2	638.0	77.2	 25
285	  2	1102.0	93.3	 25
286	  2	1006.3	64.9	 20
287	  2	288.0	26.6	 25
288	  2	449.0	68.0	 25
289	  2	287.5	28.2	 20
290	  2	336.0	39.6	 25
291	  2	194.0	19.9	 25
292	  2	212.3	22.5	 20
293	  2	156.0	18.0	 25
294	  2	285.8	27.6	 20
295	  2	638.0	61.6	 25
296	  2	1636.0	200.5	 25
297	  2	435.3	43.5	 20
298	  2	497.0	60.7	 25
299	  2	425.0	39.6	 25
300	  2	507.3	45.1	 20
301	  2	1319.0	140.0	 25
302	  2	1045.0	88.3	 25
303	  2	279.3	35.3	 20
304	  2	1469.0	493.3	 25
305	  2	187.0	29.7	 25
306	  2	203.3	24.9	 20
307	  2	161.0	25.1	 25
308	  2	168.0	28.0	 25
309	  2	212.3	33.0	 20
310	  2	254.0	37.4	 25
311	  2	212.0	24.3	 25
312	  2	345.8	30.1	 20
313	  2	381.0	36.6	 25
314	  2	360.0	42.2	 25
315	  2	280.0	30.1	 20
316	  2	387.0	38.2	 25
317	  2	193.0	23.8	 25
318	  2	150.3	12.8	 20
319	  2	242.0	31.3	 25
320	  2	249.0	32.4	 25
321	  2	660.3	41.0	 20
322	  2	341.0	34.1	 25
323	  2	718.0	83.8	 25
324	  2	358.5	30.4	 20
325	  2	595.0	59.0	 25
326	  2	383.0	63.5	 25
327	  2	215.3	25.7	 20
328	  2	143.0	17.5	 25
329	  2	219.0	25.5	 25
330	  2	165.0	23.6	 20
331	  2	144.0	31.1	 25
332	  2	140.0	12.9	 25
333	  2	253.3	25.6	 20
334	  2	166.0	21.5	 25
335	  2	195.0	33.2	 25
336	  2	284.8	32.4	 20
337	  2	231.0	24.9	 25
338	  2	294.0	50.9	 25
339	  2	190.8	21.1	 20
340	  2	170.0	21.7	 25
341	  2	186.5	29.9	 20
342	  2	184.0	24.9	 25
343	  2	440.0	51.6	 25
344	  2	172.5	20.6	 20
345	  2	206.0	19.5	 25
346	  2	870.0	179.6	 25
347	  2	180.0	23.0	 20
348	  2	224.0	27.7	 25
349	  2	154.0	19.3	 25
350	  2	144.0	18.6	 20
351	  2	163.0	17.5	 25
352	  2	206.0	20.5	 25
353	  2	280.0	45.3	 20
354	  2	259.0	25.9	 25
355	  2	493.0	72.2	 25
356	  2	202.3	22.1	 20
357	  2	204.0	29.1	 25
358	  2	358.0	66.1	 25
359	  2	626.8	60.8	 20
360	  2	720.0	100.6	 25
361	  2	249.0	29.4	 25
362	  2	184.5	20.7	 20
363	  2	466.0	56.6	 25
364	  2	564.0	48.0	 25
365	  2	337.3	36.1	 20
366	  2	4284.0	338.6	 25
367	  2	592.0	144.2	 25
368	  2	398.8	41.1	 20
369	  2	374.0	43.0	 25
370	  2	364.0	46.1	 25
371	  2	210.3	22.5	 20
372	  2	238.0	30.1	 25
373	  2	603.0	42.7	 25
374	  2	1433.5	97.8	 16
375	  2	824.5	51.6	 20
376	  2	428.8	44.1	 20
377	  2	452.5	39.1	 16
378	  2	401.0	39.7	 20
379	  2	966.5	106.5	 20
380	  2	3944.0	133.8	 16
381	  2	4049.0	237.2	 20
382	  2	960.8	78.8	 20
383	  2	1836.3	79.9	 16
384	  2	3022.5	287.9	 20
385	  2	1756.0	142.5	 20
386	  2	214.5	28.0	 16
387	  2	212.5	34.1	 20
388	  2	267.3	26.5	 16
389	  2	196.5	25.7	 20
390	  2	170.5	15.2	 20
391	  2	152.5	21.9	 16
392	  2	131.5	17.7	 20
393	  2	139.3	14.3	 20
394	  2	156.0	27.5	 16
395	  2	137.3	18.1	 20
396	  2	135.3	17.7	 20
397	  2	156.5	12.8	 16
398	  2	220.5	30.7	 20
399	  2	1766.0	164.8	 20
400	  2	3079.3	281.3	 16
401	  2	10486.8	719.3	 20
402	  2	1979.5	129.3	 20
403	  2	563.3	29.0	 16
404	  2	760.3	58.6	 20
405	  2	378.5	25.5	 20
406	  2	365.5	37.4	 16
407	  2	269.8	33.3	 20
408	  2	290.8	32.3	 20
409	  2	148.3	17.1	 16
410	  2	153.5	20.1	 20
411	  2	288.3	31.8	 20
412	  2	284.0	22.9	 16
413	  2	343.5	40.7	 20
414	  2	209.3	17.2	 20
415	  2	200.3	24.7	 16
416	  2	912.5	121.0	 20
417	  2	777.8	64.6	 20
418	  2	291.3	19.3	 16
419	  2	268.8	35.4	 20
420	  2	363.5	34.5	 20
421	  2	277.3	31.5	 16
422	  2	606.0	89.7	 20
423	  2	250.5	30.2	 20
424	  2	121.8	21.2	 16
425	  2	2718.5	570.0	 20
426	  2	97.3	14.2	 20
427	  2	260.5	29.4	 16
428	  2	92.3	12.0	 20
429	  2	382.0	35.5	 20
430	  2	305.3	40.4	 16
431	  2	200.3	17.8	 20
432	  2	202.5	24.5	 16
433	  2	272.3	30.3	 20
434	  2	233.3	34.1	 20
435	  2	201.3	21.8	 16
436	  2	290.3	35.4	 20
437	  2	171.3	20.3	 20
438	  2	184.0	15.9	 16
439	  2	275.8	31.9	 20
440	  2	444.3	38.7	 20
441	  2	519.8	51.9	 16
442	  2	596.3	98.8	 20
443	  2	272.3	25.2	 20
444	  2	308.0	33.5	 16
445	  2	18246.3	3721.4	 20
446	  2	343.0	77.5	 20
447	  2	2765.5	387.1	 16
448	  2	513.8	59.6	 20
449	  2	440.5	43.7	 20
450	  2	271.8	28.1	 16
451	  2	205.5	19.8	 20
452	  2	214.8	28.8	 20
453	  2	388.5	28.4	 16
454	  2	1042.8	125.5	 20
455	  2	1833.0	148.4	 20
456	  2	315.3	66.5	 16
457	  2	179.0	25.9	 20
458	  2	171.8	24.5	 20
459	  2	134.0	19.1	 16
460	  2	233.8	34.4	 20
461	  2	210.3	28.8	 20
462	  2	1135.5	100.1	 16
463	  2	1339.5	222.8	 20
464	  2	517.3	49.3	 20
465	  2	2050.0	141.8	 16
466	  2	11914.5	1621.9	 20
467	  2	385.3	30.3	 20
468	  2	406.3	38.7	 16
469	  2	233.0	32.8	 20
470	  2	251.3	30.3	 20
471	  2	587.0	81.9	 16
472	  2	175.0	27.4	 20
473	  2	163.8	23.1	 20
474	  2	441.3	46.9	 16
475	  2	339.5	39.5	 20
476	  2	161.5	18.0	 20
477	  2	179.0	24.5	 16
478	  2	534.0	94.9	 20
479	  2	202.5	22.2	 16
480	  2	236.0	30.6	 25
481	  2	282.0	36.4	 25
482	  2	238.0	18.9	 20
483	  2	244.0	36.8	 25
484	  2	503.0	47.0	 25
485	  2	607.8	59.7	 20
486	  2	1513.0	134.9	 25
487	  2	2170.0	421.8	 25
488	  2	714.3	52.7	 20
489	  2	261.0	30.6	 25
490	  2	273.0	26.3	 25
491	  2	199.5	22.3	 20
492	  2	439.0	82.0	 25
493	  2	153.0	25.0	 25
494	  2	118.8	15.8	 20
495	  2	325.0	40.6	 25
496	  2	269.0	32.2	 25
497	  2	265.5	29.2	 20
498	  2	271.0	35.3	 25
499	  2	547.0	63.4	 25
500	  2	531.5	49.9	 20
501	  2	374.0	39.6	 25
502	  2	310.0	32.3	 25
503	  2	651.3	58.3	 20
504	  2	585.0	113.8	 25
505	  2	440.0	46.8	 25
506	  2	998.8	116.1	 20
507	  2	278.0	41.6	 25
508	  2	161.0	23.9	 25
509	  2	161.3	24.8	 20
510	  2	197.0	31.0	 25
511	  2	135.0	19.6	 25
512	  2	366.3	50.8	 20
513	  2	145.0	21.8	 25
514	  2	199.0	31.0	 25
515	  2	121.3	16.6	 20
516	  2	154.0	24.9	 25
517	  2	152.0	14.5	 25
518	  2	156.5	25.7	 20
519	  2	254.0	29.2	 25
520	  2	180.0	26.8	 25
521	  2	183.3	22.4	 20
522	  2	356.0	37.2	 25
523	  2	179.8	32.9	 20
524	  2	195.0	23.0	 25
525	  2	242.0	37.7	 25
526	  2	213.0	22.6	 20
527	  2	1430.0	266.6	 25
528	  2	200.0	18.1	 25
529	  2	251.5	25.1	 20
530	  2	187.0	20.6	 25
531	  2	205.0	21.3	 25
532	  2	160.0	18.3	 20
533	  2	139.0	17.6	 25
534	  2	142.0	16.0	 25
535	  2	166.3	23.6	 20
536	  2	157.0	16.2	 25
537	  2	952.0	77.0	 25
538	  2	578.5	68.8	 20
539	  2	305.0	39.2	 25
540	  2	258.0	26.9	 25
541	  2	253.0	26.4	 20
542	  2	276.0	35.3	 25
543	  2	408.0	59.6	 25
544	  2	303.8	27.2	 20
545	  2	278.0	23.2	 25
546	  2	385.0	46.1	 25
547	  2	3938.3	544.3	 20
548	  2	15729.0	1548.2	 25
549	  2	2162.0	252.5	 25
550	  2	308.8	30.8	 20
551	  2	372.0	39.9	 25
552	  2	433.0	60.2	 25
553	  2	195.0	47.8	 20
554	  2	226.0	26.7	 25
555	  2	196.0	29.0	 25
556	  2	161.3	23.6	 20
557	  2	206.0	38.1	 25
558	  2	154.0	22.7	 25
559	  2	214.5	24.6	 20
560	  2	1005.0	109.6	 25
561	  2	164.0	20.3	 25
562	  2	262.8	37.5	 20
563	  2	282.0	34.2	 25
564	  2	1571.0	213.1	 25
565	  2	645.8	52.6	 20
566	  2	646.0	69.9	 25
567	  2	1059.0	164.2	 25
568	  2	740.3	91.7	 20
569	  2	550.0	93.3	 25
570	  2	1759.0	369.5	 20
571	  2	10410.0	2371.1	 25
572	  2	210.0	32.5	 25
573	  2	389.0	58.5	 20
574	  2	309.0	22.0	 25
575	  2	254.0	32.8	 25
576	  2	373.3	36.1	 20
577	  2	372.0	30.2	 25
578	  2	432.0	45.7	 25
579	  2	991.5	157.8	 20
580	  2	997.0	144.3	 25
581	  2	290.0	38.9	 25
582	  2	359.3	60.3	 20
583	  2	1061.0	150.8	 25
584	  2	459.0	51.8	 25
585	  2	4939.3	253.1	 20
586	  2	837.0	233.3	 25
587	  2	840.0	74.4	 25
588	  2	159.3	19.0	 20
589	  2	172.0	17.2	 25
590	  2	297.0	39.4	 25
591	  2	741.3	77.4	 20
592	  2	2080.0	245.0	 25
593	  2	1068.0	72.1	 25
594	  2	837.5	76.6	 20
595	  2	870.0	106.5	 25
596	  2	222.0	27.1	 25
597	  2	1291.3	196.7	 20
598	  2	351.0	32.0	 25
599	  2	1712.0	166.2	 25
600	  2	1092.3	96.9	 20
601	  2	213.0	29.0	 25
602	  2	240.0	32.9	 25
603	  2	239.8	39.7	 20
604	  2	209.0	23.3	 25
605	  2	161.0	18.0	 25
606	  2	794.8	91.8	 20
607	  2	579.0	122.0	 25
608	  2	200.0	42.2	 25
609	  2	216.5	19.1	 20
610	  2	198.0	38.8	 25
611	  2	130.0	19.0	 25
612	  2	163.5	18.7	 20
613	  2	177.0	25.0	 25
614	  2	214.8	19.7	 20
615	  2	266.0	31.8	 25
616	  2	413.0	30.3	 25
617	  2	580.8	58.2	 20
618	  2	654.0	96.6	 25
619	  2	1128.0	136.6	 25
620	  2	9612.3	556.3	 20
621	  2	2180.0	835.7	 25
622	  2	1189.0	86.4	 25
623	  2	2248.0	132.9	 20
624	  2	2368.0	577.4	 25
625	  2	446.0	72.4	 25
626	  2	499.3	28.8	 20
627	  2	160.0	52.1	 25
628	  2	199.0	50.4	 25
629	  2	411.0	69.0	 20
630	  2	577.0	53.5	 25
631	  2	339.0	32.6	 25
632	  2	271.8	31.3	 20
633	  2	346.0	32.6	 25
634	  2	600.0	129.3	 25
635	  2	146.5	19.0	 20
636	  2	402.0	308.9	 25
637	  2	18339.0	4210.7	 25
638	  2	496.8	341.1	 20
639	  2	19008.0	4796.1	 25
  0	  3	21216.0	4661.2	 25
  1	  3	378.3	61.3	 20
  2	  3	19998.0	4372.9	 25
  3	  3	312.0	43.8	 25
  4	  3	137.8	28.9	 20
  5	  3	2046.0	240.5	 25
  6	  3	418.0	44.8	 25
  7	  3	454.0	32.0	 20
  8	  3	686.0	46.5	 25
  9	  3	967.0	77.6	 25
 10	  3	980.3	52.2	 20
 11	  3	2116.0	143.8	 25
 12	  3	1106.0	101.8	 25
 13	  3	1402.5	106.2	 20
 14	  3	594.0	60.6	 25
 15	  3	461.0	53.7	 25
 16	  3	128.0	15.5	 20
 17	  3	270.0	22.4	 25
 18	  3	274.0	31.3	 25
 19	  3	405.8	29.0	 20
 20	  3	468.0	51.5	 25
 21	  3	237.5	23.0	 20
 22	  3	203.0	21.0	 25
 23	  3	227.0	42.5	 25
 24	  3	215.3	30.0	 20
 25	  3	150.0	22.4	 25
 26	  3	612.0	85.2	 25
 27	  3	217.3	18.0	 20
 28	  3	194.0	22.9	 25
 29	  3	384.0	40.8	 25
 30	  3	801.5	46.2	 20
 31	  3	832.0	88.4	 25
 32	  3	2177.0	113.5	 25
 33	  3	593.8	50.9	 20
 34	  3	1206.0	157.3	 25
 35	  3	266.0	26.2	 25
 36	  3	365.5	68.7	 20
 37	  3	1456.0	200.1	 25
 38	  3	1029.0	107.4	 25
 39	  3	2030.8	223.7	 20
 40	  3	278.0	30.7	 25
 41	  3	355.0	43.6	 25
 42	  3	214.5	32.7	 20
 43	  3	231.0	20.0	 25
 44	  3	186.0	22.0	 25
 45	  3	1466.8	154.4	 20
 46	  3	495.0	58.7	 25
 47	  3	188.0	23.5	 25
 48	  3	187.3	24.7	 20
 49	  3	179.0	25.5	 25
 50	  3	167.0	21.2	 25
 51	  3	124.5	16.8	 20
 52	  3	202.0	26.1	 25
 53	  3	170.0	25.7	 25
 54	  3	148.0	21.1	 20
 55	  3	377.0	47.3	 25
 56	  3	780.0	82.4	 25
 57	  3	217.8	20.5	 20
 58	  3	319.0	47.7	 25
 59	  3	317.0	31.5	 25
 60	  3	607.5	56.5	 20
 61	  3	169.0	19.0	 25
 62	  3	16781.0	2550.8	 25
 63	  3	371.8	42.7	 20
 64	  3	330.0	28.5	 25
 65	  3	376.8	58.6	 20
 66	  3	365.0	82.4	 25
 67	  3	180.0	23.9	 25
 68	  3	384.5	101.2	 20
 69	  3	16030.0	4360.6	 25
 70	  3	15654.0	2106.9	 25
 71	  3	15311.3	2075.6	 20
 72	  3	471.0	224.8	 25
 73	  3	187.0	25.6	 25
 74	  3	16470.0	2527.0	 20
 75	  3	520.0	276.4	 25
 76	  3	14888.0	3070.7	 25
 77	  3	14811.3	1984.1	 20
 78	  3	467.0	162.2	 25
 79	  3	170.0	20.6	 25
 80	  3	369.8	84.0	 20
 81	  3	15434.0	3879.1	 25
 82	  3	15179.0	1900.0	 25
 83	  3	14574.3	1765.4	 20
 84	  3	435.0	134.5	 25
 85	  3	197.0	24.2	 25
 86	  3	16797.5	1979.8	 20
 87	  3	350.0	145.7	 25
 88	  3	320.0	24.5	 25
 89	  3	289.5	32.2	 20
 90	  3	323.0	44.1	 25
 91	  3	187.0	22.2	 25
 92	  3	17793.8	1688.5	 20
 93	  3	527.0	128.1	 25
 94	  3	15940.0	2356.0	 25
 95	  3	15497.0	1766.5	 20
 96	  3	400.0	69.0	 25
 97	  3	147.0	19.3	 25
 98	  3	281.3	26.5	 20
 99	  3	285.0	33.2	 25
100	  3	14380.0	2078.6	 25
101	  3	317.3	36.2	 20
102	  3	331.0	33.2	 25
103	  3	238.0	57.9	 25
104	  3	16533.0	1456.2	 20
105	  3	16423.0	1696.6	 25
106	  3	15614.0	1946.5	 25
107	  3	361.0	45.0	 20
108	  3	328.0	34.4	 25
109	  3	136.0	19.5	 25
110	  3	116.3	16.2	 20
111	  3	502.0	79.7	 25
112	  3	1909.0	247.3	 20
113	  3	877.0	324.2	 25
114	  3	6075.0	515.1	 25
115	  3	207.5	22.9	 20
116	  3	17081.0	3658.4	 25
117	  3	453.0	59.8	 25
118	  3	375.5	51.7	 20
119	  3	392.0	51.4	 25
120	  3	15673.0	1811.1	 25
121	  3	243.0	31.9	 20
122	  3	18102.0	3318.8	 25
123	  3	345.0	39.3	 25
124	  3	357.3	27.9	 20
125	  3	355.0	37.7	 25
126	  3	359.0	49.0	 25
127	  3	151.0	18.4	 20
128	  3	136.0	23.0	 25
129	  3	1410.0	146.5	 25
130	  3	804.8	54.1	 20
131	  3	22547.0	3165.4	 25
132	  3	795.0	66.1	 25
133	  3	209.8	25.0	 20
134	  3	16321.0	2408.5	 25
135	  3	360.0	35.2	 25
136	  3	318.5	30.7	 20
137	  3	353.0	24.7	 25
138	  3	15443.0	2151.5	 25
139	  3	226.5	22.1	 20
140	  3	17508.0	2351.8	 25
141	  3	400.0	42.9	 25
142	  3	405.0	56.1	 20
143	  3	403.0	45.6	 25
144	  3	16594.0	2758.4	 25
145	  3	222.3	21.3	 20
146	  3	18383.0	2276.1	 25
147	  3	405.0	40.9	 25
148	  3	405.5	40.3	 20
149	  3	362.0	26.4	 25
150	  3	332.0	39.1	 25
151	  3	160.8	18.6	 20
152	  3	403.0	57.7	 25
153	  3	17708.0	806.6	 25
154	  3	18053.0	264.3	 20
155	  3	18521.0	1282.0	 25
156	  3	406.5	34.4	 20
157	  3	156.0	23.1	 25
158	  3	113.0	16.8	 25
159	  3	230.3	23.6	 20
160	  3	310.0	52.2	 25
161	  3	2877.0	333.0	 25
162	  3	3028.8	226.9	 16
163	  3	287.0	27.1	 20
164	  3	337.0	31.2	 20
165	  3	289.0	33.5	 16
166	  3	295.5	37.5	 20
167	  3	2211.0	150.9	 20
168	  3	330.5	42.3	 16
169	  3	272.3	31.0	 20
170	  3	310.0	43.6	 20
171	  3	792.8	80.4	 16
172	  3	147.3	26.1	 20
173	  3	144.8	17.4	 20
174	  3	164.5	19.1	 16
175	  3	264.5	34.1	 20
176	  3	429.0	41.5	 20
177	  3	1457.0	80.9	 16
178	  3	17810.3	2528.1	 20
179	  3	19833.5	579.5	 20
180	  3	1550.0	205.2	 16
181	  3	856.8	44.4	 20
182	  3	177.3	25.0	 20
183	  3	161.0	17.5	 16
184	  3	231.3	22.1	 20
185	  3	152.8	25.2	 20
186	  3	171.3	17.4	 16
187	  3	784.0	66.7	 20
188	  3	794.5	52.3	 20
189	  3	2339.0	96.4	 16
190	  3	601.0	40.3	 20
191	  3	209.5	21.0	 20
192	  3	482.3	50.9	 16
193	  3	5641.5	634.5	 20
194	  3	14180.5	847.0	 20
195	  3	21684.0	932.9	 16
196	  3	1134.3	77.8	 20
197	  3	510.3	55.9	 20
198	  3	296.3	29.1	 16
199	  3	957.0	123.4	 20
200	  3	354.3	43.5	 20
201	  3	421.8	55.5	 16
202	  3	806.0	73.3	 20
203	  3	759.0	53.4	 16
204	  3	278.5	39.3	 20
205	  3	193.8	29.2	 20
206	  3	332.0	34.1	 16
207	  3	413.8	46.9	 20
208	  3	987.5	81.5	 20
209	  3	1394.3	71.5	 16
210	  3	1735.3	218.3	 20
211	  3	152.0	29.9	 20
212	  3	111.3	14.1	 16
213	  3	97.0	28.6	 20
214	  3	88.0	10.8	 20
215	  3	81.0	11.7	 16
216	  3	1841.0	336.0	 20
217	  3	565.3	67.9	 20
218	  3	412.0	33.0	 16
219	  3	567.5	62.5	 20
220	  3	2246.8	102.4	 20
221	  3	5725.8	147.9	 16
222	  3	3982.0	1579.1	 20
223	  3	1306.0	149.2	 20
224	  3	314.0	35.4	 16
225	  3	435.5	51.8	 20
226	  3	187.0	17.0	 20
227	  3	554.8	52.5	 16
228	  3	428.0	80.8	 20
229	  3	376.5	24.6	 20
230	  3	292.8	37.9	 16
231	  3	520.5	59.7	 20
232	  3	526.0	47.8	 20
233	  3	301.8	24.3	 16
234	  3	269.0	37.3	 20
235	  3	183.8	24.0	 20
236	  3	173.5	21.9	 16
237	  3	269.5	31.4	 20
238	  3	223.5	24.0	 20
239	  3	271.0	35.0	 16
240	  3	788.3	67.7	 20
241	  3	485.0	38.7	 20
242	  3	222.8	19.3	 16
243	  3	540.3	74.6	 20
244	  3	453.0	42.6	 20
245	  3	2017.0	101.6	 16
246	  3	863.0	171.8	 20
247	  3	936.8	58.6	 16
248	  3	277.3	34.4	 20
249	  3	286.3	37.5	 20
250	  3	330.5	32.0	 16
251	  3	332.3	41.1	 20
252	  3	285.5	33.1	 20
253	  3	246.3	22.4	 16
254	  3	357.0	30.0	 20
255	  3	304.5	38.1	 20
256	  3	169.3	18.1	 16
257	  3	190.0	23.0	 20
258	  3	917.8	102.8	 20
259	  3	1933.5	85.7	 16
260	  3	1258.0	112.6	 20
261	  3	160.3	23.3	 20
262	  3	163.8	19.5	 16
263	  3	146.5	25.9	 20
264	  3	182.5	27.0	 20
265	  3	263.3	33.5	 16
266	  3	202.8	27.2	 20
267	  3	187.5	21.5	 20
268	  3	142.5	25.6	 20
269	  3	406.0	51.8	 25
270	  3	179.0	22.3	 25
271	  3	276.3	32.8	 20
272	  3	658.0	79.2	 25
273	  3	290.0	27.8	 25
274	  3	310.5	26.2	 20
275	  3	286.0	31.2	 25
276	  3	176.0	32.1	 25
277	  3	403.5	34.8	 20
278	  3	187.0	21.9	 25
279	  3	220.0	24.8	 25
280	  3	229.3	13.7	 20
281	  3	253.0	21.7	 25
282	  3	268.0	25.0	 25
283	  3	328.0	35.8	 20
284	  3	246.0	31.5	 25
285	  3	376.0	39.0	 25
286	  3	594.3	38.5	 20
287	  3	1977.0	327.7	 25
288	  3	822.0	74.9	 25
289	  3	764.0	116.4	 20
290	  3	679.0	59.8	 25
291	  3	246.0	26.0	 25
292	  3	162.3	25.6	 20
293	  3	219.0	27.0	 25
294	  3	196.0	25.8	 20
295	  3	133.0	16.4	 25
296	  3	112.0	15.2	 25
297	  3	128.0	18.5	 20
298	  3	136.0	17.7	 25
299	  3	158.0	18.4	 25
300	  3	140.3	19.6	 20
301	  3	453.0	60.3	 25
302	  3	199.0	23.1	 25
303	  3	561.3	40.6	 20
304	  3	300.0	29.8	 25
305	  3	374.0	48.3	 25
306	  3	763.5	101.8	 20
307	  3	452.0	45.1	 25
308	  3	252.0	31.4	 25
309	  3	370.5	43.2	 20
310	  3	550.0	99.3	 25
311	  3	18390.0	2535.9	 25
312	  3	3631.8	308.4	 20
313	  3	415.0	151.5	 25
314	  3	343.0	39.5	 25
315	  3	355.3	30.4	 20
316	  3	538.0	64.1	 25
317	  3	979.0	114.6	 25
318	  3	1145.5	107.0	 20
319	  3	487.0	87.7	 25
320	  3	487.0	57.3	 25
321	  3	4831.0	660.0	 20
322	  3	461.0	77.8	 25
323	  3	5453.0	522.8	 25
324	  3	7171.8	639.5	 20
325	  3	831.0	319.2	 25
326	  3	319.0	33.6	 25
327	  3	205.0	23.4	 20
328	  3	491.0	92.4	 25
329	  3	234.0	29.8	 25
330	  3	151.8	22.8	 20
331	  3	180.0	26.4	 25
332	  3	264.0	31.8	 25
333	  3	156.8	18.2	 20
334	  3	159.0	29.4	 25
335	  3	165.0	25.1	 25
336	  3	158.5	18.3	 20
337	  3	164.0	19.6	 25
338	  3	352.0	50.8	 25
339	  3	180.0	23.6	 20
340	  3	390.0	64.0	 25
341	  3	434.5	51.5	 20
342	  3	133.0	18.7	 25
343	  3	116.0	12.6	 25
344	  3	2279.5	285.8	 20
345	  3	392.0	44.9	 25
346	  3	311.0	31.3	 25
347	  3	265.3	25.0	 20
348	  3	315.0	43.5	 25
349	  3	247.0	27.8	 25
350	  3	2376.3	459.1	 20
351	  3	2269.0	464.9	 25
352	  3	179.0	28.6	 25
353	  3	648.5	82.1	 20
354	  3	198.0	28.4	 25
355	  3	204.0	28.8	 25
356	  3	173.5	27.9	 20
357	  3	119.0	14.1	 25
358	  3	205.0	29.1	 25
359	  3	199.5	22.3	 20
360	  3	151.0	22.8	 25
361	  3	260.0	33.6	 25
362	  3	1103.5	115.8	 20
363	  3	1230.0	143.7	 25
364	  3	1156.0	79.4	 25
365	  3	3522.5	441.0	 20
366	  3	2796.0	380.7	 25
367	  3	812.0	129.5	 25
368	  3	682.8	110.8	 20
369	  3	254.0	29.2	 25
370	  3	242.0	19.0	 25
371	  3	237.5	27.4	 20
372	  3	249.0	29.9	 25
373	  3	378.0	41.3	 25
374	  3	357.8	40.0	 20
375	  3	2184.0	292.2	 25
376	  3	1434.0	180.5	 25
377	  3	504.0	31.2	 20
378	  3	832.0	102.7	 25
379	  3	1025.0	108.2	 25
380	  3	486.0	44.2	 20
381	  3	229.0	25.4	 25
382	  3	175.0	24.8	 25
383	  3	327.0	41.3	 20
384	  3	457.0	55.2	 25
385	  3	183.5	30.7	 20
386	  3	304.0	38.2	 25
387	  3	329.0	30.8	 25
388	  3	183.3	23.5	 20
389	  3	182.0	26.7	 25
390	  3	139.0	18.4	 25
391	  3	733.8	118.5	 20
392	  3	189.0	28.2	 25
393	  3	179.0	22.6	 25
394	  3	1688.8	230.5	 20
395	  3	1943.0	243.6	 25
396	  3	173.0	26.8	 25
397	  3	170.8	23.9	 20
398	  3	177.0	28.2	 25
399	  3	185.0	24.6	 25
400	  3	1249.5	174.0	 20
401	  3	7242.0	1457.3	 25
402	  3	2289.0	159.9	 25
403	  3	1315.5	56.9	 20
404	  3	15387.0	2718.7	 25
405	  3	699.0	76.9	 25
406	  3	557.0	58.0	 20
407	  3	290.0	34.0	 25
408	  3	247.0	30.3	 25
409	  3	140.5	17.9	 20
410	  3	165.0	22.6	 25
411	  3	375.0	52.9	 25
412	  3	224.0	29.5	 20
413	  3	235.0	26.9	 25
414	  3	163.0	25.7	 25
415	  3	153.0	23.2	 20
416	  3	200.0	20.9	 25
417	  3	222.0	29.2	 25
418	  3	186.5	29.8	 20
419	  3	1313.0	273.6	 25
420	  3	1691.0	251.3	 25
421	  3	768.5	75.0	 20
422	  3	257.0	38.9	 25
423	  3	960.0	166.5	 25
424	  3	117.8	20.9	 20
425	  3	105.0	28.3	 25
426	  3	91.0	11.3	 25
427	  3	91.5	13.4	 20
428	  3	87.0	14.9	 25
429	  3	357.0	36.1	 25
430	  3	173.5	19.8	 20
431	  3	279.0	34.3	 25
432	  3	209.3	20.4	 20
433	  3	298.0	31.7	 25
434	  3	282.0	33.4	 25
435	  3	375.0	55.9	 20
436	  3	266.0	35.5	 25
437	  3	8854.0	2059.9	 25
438	  3	2815.3	636.0	 20
439	  3	2884.0	620.4	 25
440	  3	540.0	53.2	 25
441	  3	786.3	131.4	 20
442	  3	559.0	71.4	 25
443	  3	198.0	20.4	 25
444	  3	171.8	24.0	 20
445	  3	742.0	124.9	 25
446	  3	450.0	38.0	 25
447	  3	812.0	107.5	 20
448	  3	263.0	34.3	 25
449	  3	298.0	21.9	 25
450	  3	610.0	63.3	 20
451	  3	1357.0	306.9	 25
452	  3	136.0	16.4	 25
453	  3	456.0	77.6	 20
454	  3	215.0	21.7	 25
455	  3	218.0	26.8	 25
456	  3	175.8	22.6	 20
457	  3	185.0	25.1	 25
458	  3	242.0	38.1	 25
459	  3	548.0	118.0	 20
460	  3	1923.0	390.1	 25
461	  3	1303.0	285.1	 25
462	  3	3026.0	236.6	 20
463	  3	947.0	164.6	 25
464	  3	18199.0	3774.7	 25
465	  3	410.0	26.7	 20
466	  3	356.0	146.6	 25
467	  3	264.0	30.9	 25
468	  3	403.0	45.5	 20
469	  3	229.0	27.2	 25
470	  3	196.0	33.2	 25
471	  3	145.5	20.2	 20
472	  3	177.0	34.4	 25
473	  3	119.0	17.2	 25
474	  3	188.3	19.3	 20
475	  3	2544.0	664.0	 25
476	  3	165.5	23.7	 20
477	  3	149.0	20.2	 25
478	  3	192.0	28.7	 25
479	  3	168.5	26.0	 20
480	  3	224.3	39.0	 20
481	  3	180.0	24.2	 20
482	  3	313.3	37.3	 16
483	  3	1589.0	268.7	 20
484	  3	2014.0	242.2	 20
485	  3	165.8	16.9	 16
486	  3	159.0	20.7	 20
487	  3	169.8	27.3	 20
488	  3	209.8	21.8	 16
489	  3	1372.8	242.1	 20
490	  3	325.8	29.6	 20
491	  3	238.5	29.5	 16
492	  3	626.8	112.9	 20
493	  3	231.0	24.1	 20
494	  3	415.8	38.5	 16
495	  3	163.0	29.6	 20
496	  3	180.3	24.3	 20
497	  3	910.8	71.9	 16
498	  3	1257.0	97.8	 20
499	  3	2491.8	165.6	 20
500	  3	1778.3	126.0	 16
501	  3	483.5	26.2	 20
502	  3	12383.0	1694.9	 20
503	  3	638.8	40.3	 16
504	  3	427.5	48.2	 20
505	  3	2210.3	282.1	 20
506	  3	9521.3	472.1	 16
507	  3	3044.3	322.6	 20
508	  3	1830.0	166.8	 20
509	  3	2283.5	251.0	 16
510	  3	5105.5	538.4	 20
511	  3	268.0	91.1	 20
512	  3	324.8	43.0	 16
513	  3	382.0	63.5	 20
514	  3	136.3	14.6	 20
515	  3	124.3	14.5	 16
516	  3	135.0	13.3	 20
517	  3	275.0	26.5	 20
518	  3	694.3	86.4	 16
519	  3	1969.3	438.5	 20
520	  3	2283.0	292.7	 20
521	  3	1312.8	151.0	 16
522	  3	2020.5	296.8	 20
523	  3	535.0	53.4	 16
524	  3	495.0	117.2	 20
525	  3	271.0	48.5	 20
526	  3	506.3	55.2	 16
527	  3	1289.3	254.9	 20
528	  3	1860.8	256.9	 20
529	  3	358.0	53.5	 16
530	  3	179.5	27.9	 20
531	  3	332.3	29.3	 20
532	  3	331.8	51.5	 16
533	  3	192.0	24.9	 20
534	  3	635.5	83.2	 20
535	  3	213.5	35.4	 16
536	  3	168.0	22.3	 20
537	  3	455.8	37.5	 20
538	  3	345.3	29.3	 16
539	  3	315.3	25.8	 20
540	  3	252.8	21.3	 20
541	  3	781.0	116.4	 16
542	  3	304.3	32.6	 20
543	  3	293.8	29.5	 20
544	  3	293.8	31.1	 16
545	  3	239.3	29.2	 20
546	  3	296.8	35.5	 20
547	  3	485.3	29.7	 16
548	  3	500.5	70.0	 20
549	  3	709.5	54.9	 20
550	  3	1011.3	97.7	 16
551	  3	17305.8	2902.7	 20
552	  3	176.3	23.1	 20
553	  3	288.0	36.2	 16
554	  3	361.0	45.2	 20
555	  3	253.3	27.3	 20
556	  3	296.3	35.2	 16
557	  3	299.8	35.5	 20
558	  3	265.5	23.0	 20
559	  3	304.8	30.1	 16
560	  3	901.5	92.5	 20
561	  3	364.0	47.4	 20
562	  3	1502.0	214.2	 16
563	  3	413.5	48.1	 20
564	  3	172.5	26.0	 20
565	  3	188.0	25.3	 16
566	  3	243.0	29.6	 20
567	  3	321.3	46.8	 20
568	  3	2480.3	148.3	 16
569	  3	2028.5	204.4	 20
570	  3	1073.0	98.7	 16
571	  3	234.3	32.7	 20
572	  3	1140.8	254.4	 20
573	  3	2862.5	546.5	 16
574	  3	532.5	62.2	 20
575	  3	280.5	33.5	 20
576	  3	311.0	23.8	 16
577	  3	309.0	32.1	 20
578	  3	557.0	55.3	 20
579	  3	290.3	35.8	 16
580	  3	735.0	116.2	 20
581	  3	1939.0	230.9	 20
582	  3	4429.8	739.0	 16
583	  3	913.8	161.4	 20
584	  3	1105.8	95.1	 20
585	  3	489.5	179.7	 16
586	  3	412.0	43.2	 25
587	  3	1032.0	141.8	 25
588	  3	181.8	25.1	 20
589	  3	303.0	45.6	 25
590	  3	247.0	39.1	 25
591	  3	505.0	66.2	 20
592	  3	201.0	28.4	 25
593	  3	192.0	28.4	 25
594	  3	375.8	42.0	 20
595	  3	5276.0	680.7	 25
596	  3	841.0	72.0	 25
597	  3	850.3	68.1	 20
598	  3	870.0	123.1	 25
599	  3	1453.0	127.0	 25
600	  3	943.0	116.3	 20
601	  3	806.0	112.7	 25
602	  3	463.0	59.0	 25
603	  3	424.3	69.0	 20
604	  3	253.0	34.0	 25
605	  3	243.0	43.7	 25
606	  3	848.5	61.5	 20
607	  3	1447.0	139.0	 25
608	  3	360.0	59.0	 25
609	  3	350.5	40.5	 20
610	  3	541.0	107.7	 25
611	  3	133.0	16.9	 25
612	  3	135.0	13.5	 20
613	  3	888.0	166.3	 25
614	  3	517.8	70.8	 20
615	  3	522.0	53.9	 25
616	  3	383.0	39.5	 25
617	  3	203.5	18.6	 20
618	  3	185.0	21.9	 25
619	  3	372.0	55.3	 25
620	  3	359.0	342.5	 20
621	  3	1552.0	177.6	 25
622	  3	2712.0	196.7	 25
623	  3	332.8	53.4	 20
624	  3	1861.0	420.0	 25
625	  3	1105.0	152.5	 25
626	  3	2574.8	379.9	 20
627	  3	455.0	88.0	 25
628	  3	685.0	121.6	 25
629	  3	344.5	34.0	 20
630	  3	2102.0	447.3	 25
631	  3	1772.0	297.7	 25
632	  3	328.0	37.7	 20
633	  3	252.0	32.5	 25
634	  3	307.0	42.4	 25
635	  3	165.3	19.9	 20
636	  3	17082.0	4282.9	 25
637	  3	461.0	111.1	 25
638	  3	19729.5	3290.3	 20
639	  3	591.0	134.0	 25
  0	  4	94.0	14.6	 20
  1	  4	113.5	16.4	 16
  2	  4	123.3	17.4	 20
  3	  4	144.0	14.3	 20
  4	  4	131.8	15.1	 16
  5	  4	788.3	95.6	 20
  6	  4	315.0	37.5	 20
  7	  4	427.0	36.9	 16
  8	  4	654.8	59.4	 20
  9	  4	461.3	33.2	 20
 10	  4	429.5	43.1	 16
 11	  4	750.3	48.0	 20
 12	  4	1582.8	102.0	 20
 13	  4	1253.3	98.9	 16
 14	  4	713.8	95.3	 20
 15	  4	561.0	64.5	 20
 16	  4	116.3	15.9	 16
 17	  4	294.3	31.0	 20
 18	  4	180.5	30.8	 16
 19	  4	287.0	31.1	 20
 20	  4	408.3	37.6	 20
 21	  4	282.8	16.1	 16
 22	  4	201.3	27.1	 20
 23	  4	267.3	30.5	 20
 24	  4	119.5	15.5	 16
 25	  4	116.5	23.7	 20
 26	  4	204.0	24.1	 20
 27	  4	236.8	29.8	 16
 28	  4	315.0	36.1	 20
 29	  4	457.3	54.2	 20
 30	  4	1035.8	57.8	 16
 31	  4	636.8	80.0	 20
 32	  4	1202.0	73.5	 20
 33	  4	410.3	32.2	 16
 34	  4	613.5	83.1	 20
 35	  4	367.3	29.8	 20
 36	  4	469.5	37.7	 16
 37	  4	1607.5	234.5	 20
 38	  4	545.0	52.7	 20
 39	  4	249.5	29.9	 16
 40	  4	214.0	29.3	 20
 41	  4	229.0	25.2	 20
 42	  4	204.3	28.0	 16
 43	  4	296.0	23.8	 20
 44	  4	336.3	33.2	 20
 45	  4	252.3	28.5	 16
 46	  4	501.8	76.7	 20
 47	  4	174.8	25.2	 20
 48	  4	218.0	33.3	 16
 49	  4	186.3	26.4	 20
 50	  4	113.5	10.6	 20
 51	  4	113.0	25.1	 16
 52	  4	143.8	18.8	 20
 53	  4	152.0	20.7	 20
 54	  4	153.8	20.0	 16
 55	  4	262.8	34.7	 20
 56	  4	346.5	33.1	 20
 57	  4	209.8	25.4	 20
 58	  4	318.0	45.2	 25
 59	  4	329.0	44.5	 25
 60	  4	401.0	45.1	 20
 61	  4	147.0	20.4	 25
 62	  4	16529.0	2589.5	 25
 63	  4	364.5	36.8	 20
 64	  4	317.0	36.8	 25
 65	  4	15277.8	3508.6	 20
 66	  4	16044.0	1104.7	 25
 67	  4	251.0	59.0	 25
 68	  4	17443.5	2814.6	 20
 69	  4	972.0	393.0	 25
 70	  4	424.0	208.9	 25
 71	  4	436.8	218.8	 20
 72	  4	15207.0	4574.3	 25
 73	  4	220.0	50.3	 25
 74	  4	17145.0	2555.6	 20
 75	  4	16664.0	3178.9	 25
 76	  4	374.0	71.5	 25
 77	  4	344.3	26.4	 20
 78	  4	15360.0	3863.9	 25
 79	  4	250.0	42.9	 25
 80	  4	16650.0	2210.3	 20
 81	  4	806.0	263.2	 25
 82	  4	417.0	182.6	 25
 83	  4	407.3	142.3	 20
 84	  4	14897.0	4007.8	 25
 85	  4	229.0	31.2	 25
 86	  4	16943.3	1905.2	 20
 87	  4	401.0	137.7	 25
 88	  4	309.0	37.0	 25
 89	  4	290.0	39.4	 20
 90	  4	277.0	32.8	 25
 91	  4	209.0	29.4	 25
 92	  4	17065.5	1650.7	 20
 93	  4	17323.0	2968.9	 25
 94	  4	365.0	34.7	 25
 95	  4	361.0	29.9	 20
 96	  4	15223.0	2797.8	 25
 97	  4	166.0	30.2	 25
 98	  4	327.5	39.1	 20
 99	  4	290.0	31.7	 25
100	  4	339.0	82.0	 25
101	  4	297.0	29.9	 20
102	  4	288.0	21.7	 25
103	  4	401.0	109.1	 25
104	  4	16515.0	940.5	 20
105	  4	995.0	232.0	 25
106	  4	431.0	97.0	 25
107	  4	15303.0	2256.2	 20
108	  4	336.0	37.1	 25
109	  4	139.0	24.7	 20
110	  4	112.0	12.9	 25
111	  4	698.0	68.1	 25
112	  4	2063.0	503.6	 20
113	  4	1003.0	602.0	 25
114	  4	2168.0	238.2	 25
115	  4	187.0	20.6	 20
116	  4	16803.0	3606.9	 25
117	  4	17175.0	2383.0	 25
118	  4	16395.8	2271.0	 20
119	  4	15440.0	2131.1	 25
120	  4	16064.0	1217.1	 25
121	  4	238.0	25.9	 20
122	  4	18153.0	3158.6	 25
123	  4	355.0	41.8	 25
124	  4	323.0	43.3	 20
125	  4	14958.0	2785.3	 25
126	  4	15557.0	1548.0	 25
127	  4	182.0	20.8	 20
128	  4	150.0	25.9	 25
129	  4	713.0	58.7	 25
130	  4	572.5	49.9	 20
131	  4	8224.0	1442.6	 25
132	  4	1001.0	94.6	 25
133	  4	197.5	18.5	 20
134	  4	15760.0	2316.4	 25
135	  4	368.0	42.0	 25
136	  4	309.5	29.2	 20
137	  4	361.0	41.1	 25
138	  4	15314.0	2154.3	 25
139	  4	177.3	13.0	 20
140	  4	343.0	32.7	 25
141	  4	17791.0	2179.8	 25
142	  4	16725.3	1827.3	 20
143	  4	16469.0	1342.4	 25
144	  4	331.0	33.7	 25
145	  4	166.5	14.2	 20
146	  4	357.0	27.3	 25
147	  4	17946.0	2105.5	 25
148	  4	16927.0	1795.7	 20
149	  4	16307.0	2057.2	 25
150	  4	397.0	57.1	 25
151	  4	179.5	21.9	 20
152	  4	401.0	41.9	 25
153	  4	17303.0	1880.9	 25
154	  4	18089.3	1747.3	 20
155	  4	18373.0	2099.2	 25
156	  4	421.8	50.6	 20
157	  4	164.0	22.0	 25
158	  4	128.0	20.5	 25
159	  4	244.3	40.6	 20
160	  4	271.0	31.3	 25
161	  4	1076.0	107.6	 25
162	  4	1006.3	73.8	 20
163	  4	340.0	26.4	 25
164	  4	264.0	26.1	 25
165	  4	253.0	27.7	 20
166	  4	287.0	40.6	 25
167	  4	957.0	118.5	 25
168	  4	387.5	55.5	 20
169	  4	382.0	39.6	 25
170	  4	333.0	43.3	 25
171	  4	457.5	41.4	 20
172	  4	170.0	16.7	 25
173	  4	158.0	22.1	 25
174	  4	163.8	21.8	 20
175	  4	275.0	40.8	 25
176	  4	346.0	38.5	 25
177	  4	1040.8	64.2	 20
178	  4	18935.0	2980.8	 25
179	  4	18325.0	1241.5	 25
180	  4	1690.8	130.5	 20
181	  4	681.0	43.2	 25
182	  4	177.0	27.2	 25
183	  4	164.5	17.4	 20
184	  4	155.0	19.9	 25
185	  4	182.0	26.3	 25
186	  4	217.8	31.6	 20
187	  4	1596.0	164.2	 25
188	  4	1588.0	801.4	 25
189	  4	1027.8	86.6	 20
190	  4	328.0	45.5	 25
191	  4	288.0	48.3	 25
192	  4	421.8	29.1	 20
193	  4	2952.0	277.7	 25
194	  4	11415.0	917.1	 25
195	  4	16119.0	1196.7	 20
196	  4	1007.0	129.3	 25
197	  4	580.0	52.2	 25
198	  4	300.8	34.3	 20
199	  4	369.0	41.3	 25
200	  4	260.0	30.7	 25
201	  4	495.0	50.0	 20
202	  4	596.0	65.2	 25
203	  4	337.0	24.8	 20
204	  4	230.0	27.6	 25
205	  4	186.0	20.4	 25
206	  4	385.5	45.5	 20
207	  4	607.0	51.7	 25
208	  4	1028.0	72.8	 25
209	  4	851.5	77.6	 20
210	  4	1011.0	92.7	 25
211	  4	140.0	22.1	 25
212	  4	105.8	13.5	 20
213	  4	98.0	22.5	 25
214	  4	96.0	16.8	 25
215	  4	96.5	20.4	 20
216	  4	1222.0	206.3	 25
217	  4	672.0	72.8	 25
218	  4	313.8	27.5	 20
219	  4	411.0	42.2	 25
220	  4	3929.0	334.7	 25
221	  4	3899.5	179.3	 20
222	  4	959.0	992.0	 25
223	  4	484.0	40.6	 25
224	  4	568.5	45.4	 20
225	  4	219.0	34.8	 25
226	  4	198.0	15.7	 25
227	  4	396.8	37.2	 20
228	  4	230.0	23.1	 25
229	  4	418.0	52.2	 25
230	  4	287.5	34.0	 20
231	  4	499.0	44.0	 25
232	  4	551.0	30.6	 25
233	  4	296.3	32.4	 20
234	  4	278.0	27.9	 25
235	  4	179.0	20.4	 25
236	  4	169.0	24.5	 20
237	  4	347.0	39.1	 25
238	  4	214.0	32.3	 25
239	  4	237.3	27.2	 20
240	  4	1706.0	276.5	 25
241	  4	569.0	67.4	 25
242	  4	219.3	17.3	 20
243	  4	302.0	35.6	 25
244	  4	367.0	60.6	 25
245	  4	1249.0	137.4	 20
246	  4	432.0	75.6	 25
247	  4	1244.3	92.0	 20
248	  4	234.0	52.9	 25
249	  4	221.0	26.0	 25
250	  4	353.3	37.7	 20
251	  4	494.0	39.2	 25
252	  4	278.0	30.7	 25
253	  4	221.3	33.1	 20
254	  4	240.0	31.7	 25
255	  4	164.0	23.4	 25
256	  4	149.0	19.5	 20
257	  4	167.0	22.1	 25
258	  4	219.0	26.6	 25
259	  4	448.5	125.9	 20
260	  4	1051.0	39.2	 25
261	  4	185.0	23.4	 25
262	  4	135.0	11.9	 20
263	  4	139.0	17.9	 25
264	  4	148.0	20.3	 25
265	  4	196.8	19.4	 20
266	  4	146.0	21.0	 25
267	  4	222.0	32.6	 25
268	  4	192.8	49.2	 16
269	  4	170.3	22.3	 20
270	  4	181.5	19.8	 20
271	  4	288.5	25.3	 16
272	  4	361.0	39.7	 20
273	  4	218.3	23.2	 20
274	  4	198.5	30.9	 16
275	  4	551.8	49.1	 20
276	  4	141.0	19.0	 20
277	  4	157.8	23.9	 16
278	  4	169.8	19.7	 20
279	  4	199.0	18.4	 20
280	  4	159.3	20.9	 16
281	  4	175.3	20.3	 20
282	  4	236.8	31.8	 20
283	  4	305.3	33.8	 16
284	  4	222.0	30.0	 20
285	  4	449.0	47.0	 20
286	  4	687.0	43.3	 16
287	  4	2309.0	508.3	 20
288	  4	401.5	34.1	 20
289	  4	1655.5	74.3	 16
290	  4	554.8	164.6	 20
291	  4	235.0	24.0	 20
292	  4	150.8	13.6	 16
293	  4	283.0	35.4	 20
294	  4	270.5	35.8	 16
295	  4	161.5	21.5	 20
296	  4	123.0	18.5	 20
297	  4	137.8	27.6	 16
298	  4	104.8	15.4	 20
299	  4	155.5	22.7	 20
300	  4	142.8	19.8	 16
301	  4	411.5	48.6	 20
302	  4	208.8	22.2	 20
303	  4	527.0	44.1	 16
304	  4	283.3	25.6	 20
305	  4	262.5	39.0	 20
306	  4	626.0	86.0	 16
307	  4	405.5	37.3	 20
308	  4	213.3	19.7	 20
309	  4	568.3	45.1	 16
310	  4	396.0	105.6	 20
311	  4	8256.3	1324.9	 20
312	  4	799.8	63.8	 16
313	  4	311.5	53.0	 20
314	  4	367.3	36.4	 20
315	  4	506.5	43.6	 16
316	  4	618.8	55.5	 20
317	  4	1359.0	106.2	 20
318	  4	1639.3	57.8	 16
319	  4	375.8	85.3	 20
320	  4	295.3	38.4	 20
321	  4	1586.3	197.8	 16
322	  4	569.0	48.6	 20
323	  4	2257.0	253.1	 20
324	  4	2510.0	164.5	 16
325	  4	593.5	233.6	 20
326	  4	270.8	25.4	 20
327	  4	189.3	16.5	 16
328	  4	179.8	26.2	 20
329	  4	235.3	23.4	 20
330	  4	182.0	19.6	 16
331	  4	203.0	27.3	 20
332	  4	348.5	48.2	 20
333	  4	140.0	14.7	 16
334	  4	131.0	11.8	 20
335	  4	168.0	17.2	 20
336	  4	147.8	40.4	 16
337	  4	138.0	22.4	 20
338	  4	438.3	53.2	 16
339	  4	176.8	44.4	 20
340	  4	699.5	73.7	 20
341	  4	529.5	71.6	 16
342	  4	174.8	23.5	 20
343	  4	126.0	25.3	 20
344	  4	416.0	40.2	 16
345	  4	275.0	20.8	 20
346	  4	294.3	34.4	 20
347	  4	269.8	36.6	 16
348	  4	187.3	21.3	 20
349	  4	170.8	22.0	 20
350	  4	248.3	25.6	 16
351	  4	229.0	33.5	 20
352	  4	160.8	26.7	 20
353	  4	306.5	29.1	 16
354	  4	174.8	19.2	 20
355	  4	221.3	32.8	 20
356	  4	175.0	21.8	 16
357	  4	141.3	15.1	 20
358	  4	195.5	22.1	 20
359	  4	186.3	24.4	 16
360	  4	164.5	17.6	 20
361	  4	214.3	26.1	 20
362	  4	271.3	28.3	 16
363	  4	2452.3	253.0	 20
364	  4	1696.8	94.7	 20
365	  4	3246.8	178.5	 16
366	  4	2429.8	323.5	 20
367	  4	530.8	127.8	 20
368	  4	327.3	39.9	 16
369	  4	185.5	25.1	 20
370	  4	217.8	32.6	 20
371	  4	281.5	21.5	 16
372	  4	229.0	34.4	 20
373	  4	276.3	25.0	 20
374	  4	278.5	28.0	 16
375	  4	714.0	56.4	 25
376	  4	2634.0	345.1	 25
377	  4	359.5	38.9	 20
378	  4	548.0	49.3	 25
379	  4	849.0	91.7	 25
380	  4	669.0	60.3	 20
381	  4	196.0	27.3	 25
382	  4	153.0	21.9	 25
383	  4	178.3	16.1	 20
384	  4	229.0	33.6	 25
385	  4	148.3	20.6	 20
386	  4	390.0	56.6	 25
387	  4	247.0	29.4	 25
388	  4	184.3	18.0	 20
389	  4	132.0	19.2	 25
390	  4	146.0	22.8	 25
391	  4	218.0	35.2	 20
392	  4	167.0	21.4	 25
393	  4	208.0	24.9	 25
394	  4	448.3	57.4	 20
395	  4	457.0	49.3	 25
396	  4	160.0	20.3	 25
397	  4	164.8	25.1	 20
398	  4	179.0	17.8	 25
399	  4	177.0	19.7	 25
400	  4	308.3	46.6	 20
401	  4	3439.0	633.7	 25
402	  4	1214.0	53.9	 25
403	  4	716.8	59.6	 20
404	  4	3744.0	665.0	 25
405	  4	269.0	41.0	 25
406	  4	262.8	31.8	 20
407	  4	197.0	52.8	 25
408	  4	191.0	21.5	 25
409	  4	135.3	17.6	 20
410	  4	152.0	17.1	 25
411	  4	173.0	23.7	 25
412	  4	219.3	36.2	 20
413	  4	299.0	32.2	 25
414	  4	191.0	29.3	 25
415	  4	169.5	30.4	 20
416	  4	211.0	34.1	 25
417	  4	331.0	39.0	 25
418	  4	213.3	24.7	 20
419	  4	574.0	114.5	 25
420	  4	906.0	59.7	 25
421	  4	635.3	49.3	 20
422	  4	256.0	30.8	 25
423	  4	361.0	30.1	 25
424	  4	137.3	22.3	 20
425	  4	96.0	12.7	 25
426	  4	87.0	19.1	 25
427	  4	92.8	12.1	 20
428	  4	105.0	19.3	 25
429	  4	291.0	34.6	 25
430	  4	154.0	20.5	 20
431	  4	229.0	31.2	 25
432	  4	211.0	24.7	 20
433	  4	245.0	22.6	 25
434	  4	295.0	34.4	 25
435	  4	187.5	26.0	 20
436	  4	228.0	26.7	 25
437	  4	3238.0	640.3	 25
438	  4	486.0	84.5	 20
439	  4	536.0	120.4	 25
440	  4	596.0	64.8	 25
441	  4	459.5	36.3	 20
442	  4	355.0	50.4	 25
443	  4	162.0	21.4	 25
444	  4	172.5	16.8	 20
445	  4	340.0	57.4	 25
446	  4	270.0	31.1	 25
447	  4	443.3	64.7	 20
448	  4	206.0	29.3	 25
449	  4	331.0	29.8	 25
450	  4	391.3	31.7	 20
451	  4	305.0	51.0	 25
452	  4	154.0	19.8	 25
453	  4	215.3	24.2	 20
454	  4	185.0	24.7	 25
455	  4	146.0	22.7	 25
456	  4	151.0	18.4	 20
457	  4	193.0	29.0	 25
458	  4	154.0	17.6	 25
459	  4	328.5	64.9	 20
460	  4	3289.0	246.9	 25
461	  4	218.0	38.0	 25
462	  4	896.0	117.9	 20
463	  4	340.0	52.2	 25
464	  4	8319.0	1136.5	 25
465	  4	450.3	27.5	 20
466	  4	203.0	23.1	 25
467	  4	267.0	30.6	 25
468	  4	236.0	19.8	 20
469	  4	194.0	19.5	 25
470	  4	176.0	18.6	 25
471	  4	135.5	17.9	 20
472	  4	124.0	15.0	 25
473	  4	123.0	23.1	 25
474	  4	152.0	19.3	 20
475	  4	291.0	70.7	 25
476	  4	171.5	17.8	 20
477	  4	164.0	27.0	 25
478	  4	201.0	22.1	 25
479	  4	176.3	27.4	 20
480	  4	138.0	24.2	 25
481	  4	289.0	32.0	 25
482	  4	508.5	55.1	 20
483	  4	412.0	49.1	 25
484	  4	451.0	67.3	 25
485	  4	142.8	17.1	 20
486	  4	156.0	22.0	 25
487	  4	170.0	17.4	 25
488	  4	188.5	19.0	 20
489	  4	320.0	57.4	 25
490	  4	231.0	33.6	 25
491	  4	247.0	27.9	 20
492	  4	364.0	53.2	 25
493	  4	178.0	23.8	 25
494	  4	162.0	20.8	 20
495	  4	147.0	18.7	 25
496	  4	192.0	29.1	 25
497	  4	925.0	73.6	 20
498	  4	934.0	60.9	 25
499	  4	1886.0	163.2	 25
500	  4	1488.8	92.6	 20
501	  4	270.0	47.1	 25
502	  4	2019.0	532.2	 25
503	  4	489.5	37.9	 20
504	  4	452.0	36.5	 25
505	  4	2442.0	218.9	 25
506	  4	10685.0	365.9	 20
507	  4	1714.0	566.1	 25
508	  4	1297.0	209.3	 25
509	  4	3829.0	327.0	 20
510	  4	8578.0	483.4	 25
511	  4	360.0	94.2	 25
512	  4	237.8	30.9	 20
513	  4	241.0	28.2	 25
514	  4	134.0	23.5	 25
515	  4	126.3	16.0	 20
516	  4	150.0	22.2	 25
517	  4	266.0	24.8	 25
518	  4	346.0	43.9	 20
519	  4	959.0	157.5	 25
520	  4	1411.0	92.5	 25
521	  4	510.0	59.4	 20
522	  4	732.0	99.8	 25
523	  4	213.3	29.4	 20
524	  4	169.0	29.3	 25
525	  4	157.0	19.7	 25
526	  4	320.3	42.9	 20
527	  4	531.0	75.4	 25
528	  4	830.0	85.9	 25
529	  4	167.3	15.9	 20
530	  4	183.0	21.8	 25
531	  4	464.0	59.9	 25
532	  4	309.8	30.2	 20
533	  4	200.0	32.5	 25
534	  4	309.0	44.9	 25
535	  4	163.8	28.9	 20
536	  4	165.0	23.6	 25
537	  4	507.0	46.5	 25
538	  4	247.3	35.4	 20
539	  4	323.0	26.8	 25
540	  4	248.0	22.7	 25
541	  4	556.0	31.5	 20
542	  4	262.0	36.6	 25
543	  4	257.0	28.2	 25
544	  4	231.3	29.2	 20
545	  4	225.0	30.1	 25
546	  4	404.0	38.4	 25
547	  4	421.8	37.2	 20
548	  4	769.0	58.6	 25
549	  4	693.0	75.9	 25
550	  4	647.8	94.0	 20
551	  4	5468.0	1243.6	 25
552	  4	205.0	22.5	 25
553	  4	279.8	20.2	 20
554	  4	233.0	39.3	 25
555	  4	393.0	36.3	 25
556	  4	343.3	37.3	 20
557	  4	333.0	37.0	 25
558	  4	299.0	29.3	 25
559	  4	349.0	41.5	 20
560	  4	944.0	103.7	 25
561	  4	285.0	26.2	 25
562	  4	593.0	62.7	 20
563	  4	351.0	36.2	 25
564	  4	141.0	19.9	 25
565	  4	181.0	20.4	 20
566	  4	206.0	20.3	 25
567	  4	243.8	36.2	 20
568	  4	2997.0	440.6	 25
569	  4	4158.0	657.1	 25
570	  4	1160.0	81.1	 20
571	  4	233.0	38.4	 25
572	  4	267.0	54.6	 25
573	  4	529.8	152.9	 20
574	  4	414.0	96.8	 25
575	  4	370.0	40.8	 25
576	  4	289.8	38.3	 20
577	  4	212.0	21.1	 25
578	  4	329.0	40.5	 25
579	  4	245.3	24.2	 20
580	  4	678.0	82.4	 25
581	  4	2231.0	228.6	 25
582	  4	952.5	286.5	 20
583	  4	397.0	55.5	 25
584	  4	1964.0	207.1	 25
585	  4	917.5	113.6	 20
586	  4	393.0	40.1	 20
587	  4	1041.8	74.7	 20
588	  4	179.8	19.8	 16
589	  4	160.5	20.0	 20
590	  4	155.8	17.7	 20
591	  4	170.5	22.5	 16
592	  4	119.3	22.5	 20
593	  4	167.5	18.8	 20
594	  4	309.3	24.5	 16
595	  4	1741.8	185.2	 20
596	  4	482.5	37.4	 20
597	  4	912.8	54.3	 16
598	  4	1124.0	155.1	 20
599	  4	999.8	60.1	 20
600	  4	1345.3	85.6	 16
601	  4	605.3	33.8	 20
602	  4	233.3	30.1	 20
603	  4	157.3	24.5	 16
604	  4	138.8	18.6	 20
605	  4	162.8	25.9	 20
606	  4	927.8	82.3	 16
607	  4	3274.8	366.2	 20
608	  4	873.5	191.4	 20
609	  4	199.5	26.9	 16
610	  4	192.8	22.1	 20
611	  4	138.5	17.6	 20
612	  4	154.5	22.1	 16
613	  4	280.0	31.8	 20
614	  4	446.3	42.8	 16
615	  4	394.0	31.9	 20
616	  4	260.0	29.3	 20
617	  4	202.3	34.2	 16
618	  4	236.3	34.3	 20
619	  4	359.5	38.4	 20
620	  4	333.3	19.2	 16
621	  4	1768.8	200.4	 20
622	  4	3532.5	178.5	 20
623	  4	229.3	58.2	 16
624	  4	441.0	67.4	 20
625	  4	485.0	53.8	 20
626	  4	1301.0	127.6	 16
627	  4	427.3	43.7	 20
628	  4	294.3	40.4	 20
629	  4	283.5	21.0	 16
630	  4	312.0	38.4	 20
631	  4	285.0	28.0	 20
632	  4	283.3	32.0	 16
633	  4	287.3	44.7	 20
634	  4	256.5	21.2	 20
635	  4	142.8	23.6	 16
636	  4	137.8	35.5	 20
637	  4	134.3	16.2	 20
638	  4	155.3	34.6	 16
639	  4	140.8	24.8	 20
  0	  5	347.0	50.4	 25
  1	  5	434.8	37.4	 20
  2	  5	280.0	24.2	 25
  3	  5	1682.0	236.2	 25
  4	  5	7187.5	601.8	 20
  5	  5	383.0	44.3	 25
  6	  5	302.0	27.0	 25
  7	  5	358.8	37.1	 20
  8	  5	181.0	22.8	 25
  9	  5	221.0	33.4	 25
 10	  5	273.8	30.5	 20
 11	  5	328.0	55.0	 25
 12	  5	274.0	26.6	 25
 13	  5	192.3	21.7	 20
 14	  5	693.0	73.5	 25
 15	  5	326.0	42.5	 25
 16	  5	163.0	14.0	 20
 17	  5	224.0	31.4	 25
 18	  5	156.5	25.1	 20
 19	  5	347.0	49.5	 25
 20	  5	275.0	30.5	 25
 21	  5	374.0	43.2	 20
 22	  5	320.0	33.8	 25
 23	  5	927.0	55.9	 25
 24	  5	573.0	40.8	 20
 25	  5	440.0	43.6	 25
 26	  5	1671.0	159.4	 25
 27	  5	457.8	35.0	 20
 28	  5	6852.0	768.0	 25
 29	  5	615.0	108.0	 25
 30	  5	230.5	25.2	 20
 31	  5	1301.0	233.7	 25
 32	  5	2890.0	155.9	 25
 33	  5	2003.0	114.4	 20
 34	  5	274.0	34.2	 25
 35	  5	21736.0	2350.6	 25
 36	  5	482.8	39.2	 20
 37	  5	1387.0	223.8	 25
 38	  5	926.0	80.2	 25
 39	  5	237.0	28.0	 20
 40	  5	1148.0	136.2	 25
 41	  5	398.0	46.7	 25
 42	  5	1333.5	139.1	 20
 43	  5	1059.0	117.6	 25
 44	  5	266.0	37.1	 25
 45	  5	1116.5	83.4	 20
 46	  5	193.0	17.8	 25
 47	  5	184.0	18.3	 25
 48	  5	188.5	24.2	 20
 49	  5	246.0	41.6	 25
 50	  5	162.0	23.5	 25
 51	  5	232.0	26.6	 20
 52	  5	469.0	59.9	 25
 53	  5	137.0	20.8	 25
 54	  5	324.0	40.1	 20
 55	  5	245.0	29.4	 25
 56	  5	391.0	36.4	 25
 57	  5	208.0	19.4	 16
 58	  5	463.5	74.1	 20
 59	  5	352.5	27.8	 20
 60	  5	324.8	45.0	 16
 61	  5	168.5	19.6	 20
 62	  5	16404.3	2789.4	 16
 63	  5	364.0	365.2	 20
 64	  5	334.3	63.5	 20
 65	  5	318.3	22.5	 16
 66	  5	15911.8	4500.6	 20
 67	  5	250.5	68.1	 20
 68	  5	17936.0	2943.0	 16
 69	  5	17996.8	678.9	 20
 70	  5	17347.3	681.4	 20
 71	  5	17311.5	812.6	 16
 72	  5	374.0	325.9	 20
 73	  5	192.0	19.3	 20
 74	  5	17729.5	2773.2	 16
 75	  5	379.5	313.1	 20
 76	  5	322.5	23.0	 20
 77	  5	350.3	27.5	 16
 78	  5	15566.5	3985.4	 20
 79	  5	250.8	35.0	 20
 80	  5	17817.8	2454.0	 16
 81	  5	17329.8	595.0	 20
 82	  5	16901.0	566.0	 20
 83	  5	16371.5	509.8	 16
 84	  5	368.5	152.2	 20
 85	  5	187.8	22.9	 20
 86	  5	17706.0	2102.1	 16
 87	  5	386.0	179.2	 20
 88	  5	311.0	36.1	 20
 89	  5	323.0	36.5	 16
 90	  5	318.3	29.7	 20
 91	  5	186.8	19.6	 20
 92	  5	16665.8	1679.9	 16
 93	  5	366.5	115.8	 20
 94	  5	317.5	19.8	 20
 95	  5	347.8	31.1	 16
 96	  5	15592.8	2763.5	 20
 97	  5	182.0	35.2	 20
 98	  5	260.3	16.7	 16
 99	  5	339.5	29.7	 20
100	  5	14661.5	1551.0	 20
101	  5	341.8	30.0	 16
102	  5	321.5	35.9	 20
103	  5	371.0	94.1	 20
104	  5	16832.8	1078.7	 16
105	  5	17472.8	453.4	 20
106	  5	17164.5	1371.7	 20
107	  5	321.0	35.7	 16
108	  5	285.0	25.7	 20
109	  5	124.8	13.2	 16
110	  5	114.0	16.6	 20
111	  5	1706.0	182.4	 20
112	  5	2915.0	95.6	 16
113	  5	1283.5	141.3	 20
114	  5	259.8	27.2	 20
115	  5	183.5	17.4	 16
116	  5	16377.3	3423.7	 20
117	  5	399.3	32.8	 20
118	  5	346.0	37.9	 16
119	  5	368.3	21.8	 20
120	  5	16499.0	1757.2	 20
121	  5	245.0	18.4	 16
122	  5	18758.8	3233.1	 20
123	  5	400.5	50.9	 20
124	  5	335.3	33.0	 16
125	  5	342.5	34.6	 20
126	  5	15682.3	1824.5	 20
127	  5	173.5	24.9	 16
128	  5	124.8	17.1	 20
129	  5	439.3	38.7	 20
130	  5	348.3	34.4	 16
131	  5	1270.8	183.9	 20
132	  5	4229.5	302.1	 20
133	  5	206.0	23.2	 16
134	  5	15830.5	2352.2	 20
135	  5	378.0	35.2	 20
136	  5	296.3	24.7	 16
137	  5	338.0	30.7	 20
138	  5	14966.0	2075.7	 20
139	  5	182.8	20.6	 16
140	  5	306.8	30.1	 20
141	  5	314.5	23.3	 20
142	  5	350.3	35.4	 16
143	  5	16446.3	1721.1	 20
144	  5	336.3	32.2	 20
145	  5	167.3	19.6	 16
146	  5	331.3	32.0	 20
147	  5	329.5	33.0	 20
148	  5	315.3	33.0	 16
149	  5	362.5	27.3	 20
150	  5	16036.8	2482.4	 20
151	  5	201.3	21.5	 16
152	  5	17167.0	2013.5	 20
153	  5	365.3	30.9	 20
154	  5	343.3	29.7	 16
155	  5	354.3	29.1	 20
156	  5	18115.5	925.7	 16
157	  5	183.8	51.5	 20
158	  5	117.8	17.0	 20
159	  5	174.8	19.1	 16
160	  5	394.8	49.9	 20
161	  5	657.5	50.1	 20
162	  5	4637.5	168.4	 16
163	  5	511.0	84.6	 25
164	  5	927.0	57.3	 25
165	  5	2173.8	303.4	 20
166	  5	1960.0	221.2	 25
167	  5	1222.0	80.1	 25
168	  5	1989.5	127.1	 20
169	  5	1423.0	235.5	 25
170	  5	1043.0	131.3	 25
171	  5	928.3	99.5	 20
172	  5	687.0	50.7	 25
173	  5	391.0	38.0	 25
174	  5	1270.3	87.0	 20
175	  5	352.0	107.3	 25
176	  5	600.0	94.6	 25
177	  5	862.0	128.2	 20
178	  5	1073.0	71.0	 25
179	  5	905.0	85.4	 25
180	  5	427.3	48.9	 20
181	  5	436.0	40.8	 25
182	  5	202.0	28.0	 25
183	  5	186.5	20.9	 20
184	  5	307.0	40.0	 25
185	  5	153.0	14.0	 25
186	  5	145.3	26.0	 20
187	  5	413.0	63.0	 25
188	  5	181.0	26.9	 25
189	  5	957.0	138.8	 20
190	  5	144.0	17.8	 25
191	  5	246.0	25.6	 25
192	  5	259.0	30.9	 20
193	  5	4044.0	313.7	 25
194	  5	9568.0	910.5	 25
195	  5	2332.5	381.7	 20
196	  5	1535.0	206.4	 25
197	  5	1077.0	165.4	 25
198	  5	1775.8	281.1	 20
199	  5	3640.0	443.4	 25
200	  5	629.5	85.9	 20
201	  5	396.0	72.7	 25
202	  5	3293.0	374.9	 25
203	  5	860.3	80.8	 20
204	  5	1204.0	146.2	 25
205	  5	476.0	49.4	 25
206	  5	1096.5	139.9	 20
207	  5	749.0	55.9	 25
208	  5	319.0	36.5	 25
209	  5	202.0	24.5	 20
210	  5	197.0	32.4	 25
211	  5	307.0	40.4	 25
212	  5	391.0	58.3	 20
213	  5	236.0	25.7	 25
214	  5	628.0	82.1	 25
215	  5	532.8	50.3	 20
216	  5	518.0	39.0	 25
217	  5	28712.0	3496.4	 25
218	  5	872.3	155.9	 20
219	  5	529.0	100.1	 25
220	  5	8881.0	915.6	 25
221	  5	4444.3	475.2	 20
222	  5	3205.0	299.0	 25
223	  5	4443.0	453.9	 25
224	  5	7706.0	581.8	 20
225	  5	4225.0	385.3	 25
226	  5	1427.0	247.6	 25
227	  5	565.0	101.2	 20
228	  5	474.0	48.5	 25
229	  5	271.0	26.4	 25
230	  5	400.5	52.7	 20
231	  5	171.0	21.7	 25
232	  5	185.0	24.0	 25
233	  5	139.5	20.2	 20
234	  5	179.0	21.0	 25
235	  5	306.0	34.5	 25
236	  5	898.8	107.3	 20
237	  5	371.0	48.1	 25
238	  5	308.0	25.5	 25
239	  5	340.3	33.4	 20
240	  5	496.0	49.5	 25
241	  5	338.0	36.0	 25
242	  5	425.8	57.1	 20
243	  5	985.0	162.1	 25
244	  5	483.0	51.9	 25
245	  5	530.8	41.7	 20
246	  5	930.0	80.6	 25
247	  5	983.5	77.5	 20
248	  5	375.0	37.9	 25
249	  5	642.0	68.8	 25
250	  5	1992.8	172.5	 20
251	  5	406.0	42.3	 25
252	  5	336.0	30.4	 25
253	  5	776.8	90.9	 20
254	  5	718.0	83.1	 25
255	  5	447.0	51.4	 25
256	  5	756.0	75.2	 20
257	  5	232.0	31.9	 25
258	  5	185.0	24.5	 25
259	  5	256.8	31.6	 20
260	  5	214.0	29.2	 25
261	  5	2401.0	378.5	 25
262	  5	260.3	23.4	 20
263	  5	607.0	106.3	 25
264	  5	153.0	26.3	 25
265	  5	1179.0	184.8	 20
266	  5	635.0	115.2	 25
267	  5	520.0	77.6	 25
268	  5	279.8	42.0	 20
269	  5	470.0	69.5	 25
270	  5	831.0	85.5	 25
271	  5	1010.8	110.5	 20
272	  5	1127.0	94.7	 25
273	  5	1038.0	119.7	 25
274	  5	779.3	47.2	 20
275	  5	1415.0	205.0	 25
276	  5	364.0	49.0	 25
277	  5	401.5	34.1	 20
278	  5	1876.0	198.0	 25
279	  5	248.0	33.1	 25
280	  5	155.3	16.7	 20
281	  5	179.0	19.1	 25
282	  5	137.0	14.9	 25
283	  5	255.3	33.3	 20
284	  5	206.0	22.7	 25
285	  5	1993.0	134.3	 25
286	  5	2857.5	176.1	 20
287	  5	1943.0	635.6	 25
288	  5	1965.0	236.7	 25
289	  5	439.3	101.2	 20
290	  5	734.0	68.5	 25
291	  5	405.5	29.3	 20
292	  5	732.0	77.9	 25
293	  5	879.0	111.0	 25
294	  5	768.8	49.5	 20
295	  5	621.0	89.4	 25
296	  5	167.0	20.4	 25
297	  5	145.0	23.2	 20
298	  5	111.0	15.7	 25
299	  5	124.0	18.5	 25
300	  5	1467.3	233.0	 20
301	  5	932.0	216.7	 25
302	  5	170.0	18.1	 25
303	  5	8062.3	1474.0	 20
304	  5	251.0	89.4	 25
305	  5	373.0	33.8	 25
306	  5	271.8	27.8	 20
307	  5	459.0	49.3	 25
308	  5	719.0	88.2	 25
309	  5	288.8	34.8	 20
310	  5	679.0	126.8	 25
311	  5	234.0	34.8	 25
312	  5	379.0	37.5	 20
313	  5	890.0	142.2	 25
314	  5	580.0	51.7	 25
315	  5	563.8	47.0	 20
316	  5	244.0	27.6	 25
317	  5	314.0	41.6	 25
318	  5	308.3	80.9	 20
319	  5	459.0	56.2	 25
320	  5	354.0	51.3	 25
321	  5	2319.8	393.8	 20
322	  5	1113.0	143.0	 25
323	  5	5411.0	439.8	 25
324	  5	1238.0	130.3	 20
325	  5	12788.0	3248.5	 25
326	  5	362.0	58.8	 25
327	  5	291.5	39.0	 20
328	  5	181.0	22.4	 25
329	  5	343.0	41.6	 25
330	  5	143.5	21.5	 20
331	  5	136.0	20.8	 25
332	  5	178.0	28.0	 25
333	  5	337.5	61.8	 20
334	  5	175.0	28.4	 25
335	  5	157.0	21.8	 25
336	  5	463.8	87.7	 20
337	  5	173.0	33.7	 25
338	  5	125.0	13.8	 20
339	  5	264.0	59.5	 25
340	  5	290.0	41.5	 25
341	  5	184.3	27.2	 20
342	  5	149.0	26.2	 25
343	  5	141.0	21.1	 25
344	  5	157.3	25.0	 20
345	  5	223.0	32.1	 25
346	  5	208.0	28.0	 25
347	  5	177.0	18.9	 20
348	  5	303.0	53.8	 25
349	  5	148.0	17.8	 25
350	  5	3101.5	557.7	 20
351	  5	180.0	32.4	 25
352	  5	134.0	21.8	 25
353	  5	131.0	21.0	 20
354	  5	501.0	121.1	 25
355	  5	624.0	128.3	 25
356	  5	305.5	49.3	 20
357	  5	188.0	34.9	 25
358	  5	243.0	27.1	 25
359	  5	159.5	21.5	 20
360	  5	177.0	20.9	 25
361	  5	1052.0	241.2	 25
362	  5	1147.3	265.2	 20
363	  5	187.0	52.7	 25
364	  5	190.0	46.5	 25
365	  5	255.0	50.3	 20
366	  5	358.0	65.0	 25
367	  5	432.0	50.3	 25
368	  5	3404.0	731.1	 20
369	  5	471.0	107.4	 25
370	  5	1157.0	188.9	 25
371	  5	1041.8	164.7	 20
372	  5	1800.0	370.1	 25
373	  5	732.0	71.4	 25
374	  5	663.8	86.4	 20
375	  5	693.5	78.5	 20
376	  5	353.5	36.0	 20
377	  5	250.3	31.3	 16
378	  5	380.3	37.0	 20
379	  5	346.3	39.8	 20
380	  5	547.3	32.9	 16
381	  5	486.5	52.1	 20
382	  5	579.0	49.5	 20
383	  5	517.3	64.1	 16
384	  5	276.8	36.9	 20
385	  5	162.3	26.1	 16
386	  5	246.0	42.8	 20
387	  5	292.0	35.5	 20
388	  5	261.0	23.6	 16
389	  5	489.5	60.5	 20
390	  5	450.3	30.6	 20
391	  5	509.0	33.5	 16
392	  5	1666.3	263.6	 20
393	  5	936.5	80.5	 20
394	  5	730.5	65.7	 16
395	  5	7446.5	1308.6	 20
396	  5	381.5	75.2	 20
397	  5	369.0	43.6	 16
398	  5	164.0	26.3	 20
399	  5	144.3	16.0	 20
400	  5	225.5	34.4	 16
401	  5	268.0	34.9	 20
402	  5	1024.3	106.8	 20
403	  5	4047.5	413.1	 16
404	  5	823.0	374.6	 20
405	  5	1049.8	148.8	 20
406	  5	166.0	21.6	 16
407	  5	172.8	24.3	 20
408	  5	386.0	74.5	 20
409	  5	180.5	18.9	 16
410	  5	548.3	113.9	 20
411	  5	1021.5	131.9	 20
412	  5	964.8	124.7	 16
413	  5	249.8	44.4	 20
414	  5	13459.0	2062.9	 20
415	  5	872.5	84.1	 16
416	  5	2708.5	514.8	 20
417	  5	1799.3	184.1	 20
418	  5	6310.0	508.2	 16
419	  5	6211.0	414.3	 20
420	  5	1053.5	229.3	 20
421	  5	1828.3	176.2	 16
422	  5	344.3	73.9	 20
423	  5	1084.5	94.8	 20
424	  5	745.0	61.2	 16
425	  5	502.8	36.4	 20
426	  5	169.5	15.2	 20
427	  5	201.8	30.6	 16
428	  5	4353.0	746.5	 20
429	  5	2203.8	469.1	 16
430	  5	752.3	152.4	 20
431	  5	235.0	36.1	 20
432	  5	257.3	30.5	 16
433	  5	122.3	18.2	 20
434	  5	171.5	25.9	 20
435	  5	188.3	23.7	 16
436	  5	158.8	19.4	 20
437	  5	126.0	17.9	 20
438	  5	186.8	22.6	 16
439	  5	138.3	16.7	 20
440	  5	177.8	23.7	 20
441	  5	203.0	19.7	 16
442	  5	1643.5	257.4	 20
443	  5	1261.0	119.1	 20
444	  5	780.3	92.1	 16
445	  5	543.3	70.2	 20
446	  5	553.3	58.0	 20
447	  5	822.5	85.5	 16
448	  5	1547.3	160.7	 20
449	  5	16265.3	2930.1	 20
450	  5	1421.0	64.3	 16
451	  5	434.8	74.7	 20
452	  5	979.3	95.7	 20
453	  5	374.3	22.4	 16
454	  5	739.3	135.4	 20
455	  5	254.0	40.1	 20
456	  5	184.8	26.4	 16
457	  5	500.8	71.0	 20
458	  5	282.8	39.4	 20
459	  5	185.0	30.5	 16
460	  5	196.3	22.9	 20
461	  5	178.5	20.3	 20
462	  5	220.0	20.0	 16
463	  5	359.3	38.4	 20
464	  5	406.8	64.2	 20
465	  5	2352.8	330.8	 16
466	  5	647.3	77.3	 20
467	  5	933.3	100.9	 20
468	  5	374.3	34.2	 16
469	  5	206.5	23.8	 20
470	  5	659.0	89.4	 20
471	  5	150.5	15.9	 16
472	  5	198.3	24.1	 20
473	  5	210.8	32.4	 20
474	  5	141.0	21.3	 16
475	  5	284.5	44.9	 20
476	  5	6057.5	1229.3	 16
477	  5	143.8	29.7	 20
478	  5	186.5	22.5	 20
479	  5	384.8	32.9	 16
480	  5	142.0	14.1	 25
481	  5	190.0	21.2	 25
482	  5	689.0	111.0	 20
483	  5	608.0	109.8	 25
484	  5	727.0	79.0	 25
485	  5	365.8	62.4	 20
486	  5	168.0	26.1	 25
487	  5	4900.0	919.2	 25
488	  5	2663.8	513.5	 20
489	  5	3094.0	638.7	 25
490	  5	683.0	173.4	 25
491	  5	2709.5	362.6	 20
492	  5	383.0	39.1	 25
493	  5	1271.0	198.4	 25
494	  5	1541.5	270.2	 20
495	  5	241.0	32.6	 25
496	  5	953.0	149.5	 25
497	  5	418.0	45.3	 20
498	  5	371.0	31.2	 25
499	  5	1586.0	239.8	 25
500	  5	1402.0	93.3	 20
501	  5	369.0	48.6	 25
502	  5	2767.0	382.6	 25
503	  5	1040.5	104.0	 20
504	  5	1146.0	146.3	 25
505	  5	2287.0	350.3	 25
506	  5	4476.8	565.9	 20
507	  5	1171.0	161.4	 25
508	  5	745.0	217.6	 25
509	  5	432.5	118.5	 20
510	  5	1002.0	209.2	 25
511	  5	250.0	24.7	 25
512	  5	556.5	122.7	 20
513	  5	156.0	24.5	 25
514	  5	112.0	14.0	 25
515	  5	128.8	18.2	 20
516	  5	524.0	123.0	 25
517	  5	169.0	20.7	 25
518	  5	488.8	76.3	 20
519	  5	460.0	38.4	 25
520	  5	987.8	131.8	 20
521	  5	807.0	129.2	 25
522	  5	389.0	43.5	 25
523	  5	1483.3	280.3	 20
524	  5	982.0	218.9	 25
525	  5	154.0	17.8	 25
526	  5	1322.8	278.4	 20
527	  5	171.0	25.1	 25
528	  5	209.0	23.2	 25
529	  5	410.5	59.5	 20
530	  5	521.0	60.7	 25
531	  5	228.0	29.8	 25
532	  5	225.3	19.0	 20
533	  5	288.0	50.4	 25
534	  5	1715.0	349.2	 25
535	  5	1113.3	135.9	 20
536	  5	203.0	31.2	 25
537	  5	302.0	49.6	 25
538	  5	215.8	30.3	 20
539	  5	188.0	28.5	 25
540	  5	181.0	23.4	 25
541	  5	780.0	146.7	 20
542	  5	867.0	138.5	 25
543	  5	591.0	112.2	 25
544	  5	509.3	102.8	 20
545	  5	207.0	23.7	 25
546	  5	2802.0	715.8	 25
547	  5	133.3	17.3	 20
548	  5	1973.0	342.7	 25
549	  5	6241.0	1196.5	 25
550	  5	1487.5	147.1	 20
551	  5	3252.0	489.2	 25
552	  5	627.0	59.9	 25
553	  5	564.3	47.3	 20
554	  5	1268.0	259.1	 25
555	  5	433.0	77.6	 25
556	  5	9672.0	1682.5	 20
557	  5	914.0	146.5	 25
558	  5	2247.0	355.9	 25
559	  5	3085.8	451.2	 20
560	  5	894.0	180.7	 25
561	  5	1020.0	188.1	 25
562	  5	406.5	50.5	 20
563	  5	143.0	28.2	 25
564	  5	716.0	141.8	 25
565	  5	1987.5	418.9	 20
566	  5	1191.0	168.7	 25
567	  5	337.5	39.5	 20
568	  5	661.0	187.0	 25
569	  5	3185.0	386.7	 25
570	  5	1845.0	141.2	 20
571	  5	1049.0	149.7	 25
572	  5	5601.0	1196.2	 25
573	  5	708.0	154.9	 20
574	  5	351.0	39.0	 25
575	  5	616.0	100.6	 25
576	  5	128.3	22.9	 20
577	  5	144.0	23.6	 25
578	  5	189.0	23.4	 25
579	  5	139.5	17.0	 20
580	  5	263.0	42.1	 25
581	  5	664.0	112.8	 25
582	  5	1132.0	178.6	 20
583	  5	460.0	44.5	 25
584	  5	1090.0	177.4	 25
585	  5	593.0	42.6	 20
586	  5	492.0	45.6	 25
587	  5	491.0	37.8	 25
588	  5	358.0	41.9	 20
589	  5	206.0	28.3	 25
590	  5	253.0	44.6	 25
591	  5	1808.0	445.8	 20
592	  5	530.0	98.7	 25
593	  5	413.0	76.9	 25
594	  5	380.3	41.8	 20
595	  5	404.0	128.7	 25
596	  5	270.0	32.5	 25
597	  5	741.8	112.4	 20
598	  5	240.0	48.3	 25
599	  5	367.0	47.1	 25
600	  5	660.5	64.6	 20
601	  5	702.0	121.9	 25
602	  5	214.0	21.2	 25
603	  5	357.5	55.3	 20
604	  5	339.0	47.6	 25
605	  5	346.0	67.2	 25
606	  5	269.3	60.9	 20
607	  5	5062.0	1814.9	 25
608	  5	1137.0	273.6	 25
609	  5	432.5	61.1	 20
610	  5	525.0	64.5	 25
611	  5	3328.0	766.7	 25
612	  5	3137.5	753.1	 20
613	  5	7508.0	1973.7	 25
614	  5	191.0	22.9	 20
615	  5	756.0	129.3	 25
616	  5	344.0	43.0	 25
617	  5	3252.3	916.9	 20
618	  5	189.0	53.8	 25
619	  5	356.0	60.3	 25
620	  5	197.5	24.5	 20
621	  5	877.0	202.3	 25
622	  5	359.0	189.3	 25
623	  5	217.8	34.3	 20
624	  5	234.0	38.4	 25
625	  5	1698.0	258.4	 25
626	  5	2223.5	319.2	 20
627	  5	553.0	89.6	 25
628	  5	494.0	57.6	 25
629	  5	340.0	35.8	 20
630	  5	1269.0	217.5	 25
631	  5	393.0	72.7	 25
632	  5	199.3	26.0	 20
633	  5	385.0	30.9	 25
634	  5	525.0	45.0	 25
635	  5	714.3	84.8	 20
636	  5	5180.0	1429.1	 25
637	  5	656.0	115.1	 25
638	  5	2344.8	481.1	 20
639	  5	394.0	116.1	 25
  0	  6	21539.0	3696.2	 25
  1	  6	393.0	37.9	 20
  2	  6	339.0	34.8	 25
  3	  6	522.0	65.9	 25
  4	  6	2973.8	381.3	 20
  5	  6	312.0	58.4	 25
  6	  6	259.0	18.7	 25
  7	  6	332.8	38.2	 20
  8	  6	249.0	36.6	 25
  9	  6	171.0	19.8	 25
 10	  6	238.8	29.3	 20
 11	  6	288.0	22.3	 25
 12	  6	217.0	22.5	 25
 13	  6	196.0	25.1	 20
 14	  6	497.0	66.4	 25
 15	  6	241.3	31.4	 20
 16	  6	153.0	30.7	 25
 17	  6	142.0	22.6	 25
 18	  6	193.8	36.8	 20
 19	  6	185.0	13.1	 25
 20	  6	320.0	69.3	 25
 21	  6	263.5	30.8	 20
 22	  6	246.0	29.7	 25
 23	  6	489.0	51.9	 25
 24	  6	360.5	36.3	 20
 25	  6	802.0	84.0	 25
 26	  6	417.0	77.3	 25
 27	  6	404.3	49.2	 20
 28	  6	4389.0	746.3	 25
 29	  6	360.0	44.3	 25
 30	  6	232.0	44.3	 20
 31	  6	1064.0	160.1	 25
 32	  6	3307.0	303.1	 25
 33	  6	2900.0	189.3	 20
 34	  6	348.0	86.3	 25
 35	  6	8172.0	1329.8	 25
 36	  6	454.0	45.4	 20
 37	  6	300.0	31.0	 25
 38	  6	271.0	44.4	 25
 39	  6	180.5	15.4	 20
 40	  6	447.0	50.8	 25
 41	  6	321.0	32.2	 25
 42	  6	569.3	43.2	 20
 43	  6	935.0	94.2	 25
 44	  6	152.0	17.1	 25
 45	  6	335.5	39.3	 20
 46	  6	176.0	24.0	 25
 47	  6	193.0	31.1	 25
 48	  6	129.0	18.0	 20
 49	  6	164.0	21.2	 25
 50	  6	159.0	26.3	 25
 51	  6	189.5	21.4	 20
 52	  6	300.0	34.7	 25
 53	  6	430.0	65.0	 25
 54	  6	481.5	65.8	 20
 55	  6	246.0	28.4	 25
 56	  6	474.0	39.1	 25
 57	  6	233.0	28.5	 20
 58	  6	619.0	85.4	 25
 59	  6	280.0	35.8	 25
 60	  6	317.3	37.4	 20
 61	  6	149.0	19.0	 25
 62	  6	16384.0	3036.9	 20
 63	  6	485.0	285.0	 25
 64	  6	378.0	60.5	 25
 65	  6	383.8	66.2	 20
 66	  6	15734.0	4343.2	 25
 67	  6	221.0	53.1	 25
 68	  6	18614.0	3428.5	 20
 69	  6	539.0	300.1	 25
 70	  6	400.0	84.6	 25
 71	  6	346.3	89.7	 20
 72	  6	319.0	27.9	 25
 73	  6	190.0	44.0	 25
 74	  6	18216.3	2774.4	 20
 75	  6	378.0	295.9	 25
 76	  6	315.0	37.5	 25
 77	  6	319.3	32.3	 20
 78	  6	15741.0	4039.9	 25
 79	  6	238.0	42.3	 25
 80	  6	18011.3	3020.4	 20
 81	  6	530.0	197.1	 25
 82	  6	461.0	61.3	 25
 83	  6	392.5	77.3	 20
 84	  6	334.0	29.6	 25
 85	  6	159.0	21.1	 25
 86	  6	17719.3	2668.2	 20
 87	  6	509.0	147.8	 25
 88	  6	360.0	76.8	 25
 89	  6	377.5	75.2	 20
 90	  6	13355.0	3057.8	 25
 91	  6	198.0	25.0	 25
 92	  6	17221.0	1782.6	 20
 93	  6	366.0	117.9	 25
 94	  6	306.0	33.5	 25
 95	  6	335.5	29.8	 20
 96	  6	15713.0	2912.3	 25
 97	  6	181.0	39.9	 25
 98	  6	289.0	23.4	 20
 99	  6	324.0	28.7	 25
100	  6	15193.0	1557.6	 25
101	  6	338.0	35.4	 20
102	  6	313.0	22.3	 25
103	  6	224.0	34.2	 25
104	  6	17177.0	1066.2	 20
105	  6	410.0	65.5	 25
106	  6	308.0	24.2	 25
107	  6	301.5	36.2	 20
108	  6	289.0	41.5	 25
109	  6	158.3	27.8	 20
110	  6	102.0	18.7	 25
111	  6	1241.0	145.2	 25
112	  6	2020.0	194.4	 20
113	  6	897.0	197.2	 25
114	  6	274.0	29.5	 25
115	  6	169.3	25.2	 20
116	  6	16012.0	3383.4	 25
117	  6	374.0	44.1	 25
118	  6	336.0	38.3	 20
119	  6	336.0	30.4	 25
120	  6	16742.0	1888.6	 25
121	  6	245.3	24.1	 20
122	  6	18622.0	3354.6	 25
123	  6	511.0	46.4	 25
124	  6	375.5	57.9	 20
125	  6	375.0	50.5	 25
126	  6	15738.0	2023.5	 25
127	  6	156.5	20.9	 20
128	  6	116.0	11.5	 25
129	  6	253.0	29.2	 25
130	  6	272.3	30.0	 20
131	  6	1321.0	186.9	 25
132	  6	6613.0	660.0	 25
133	  6	182.5	17.5	 20
134	  6	16049.0	2521.6	 25
135	  6	384.0	50.9	 25
136	  6	366.0	44.0	 20
137	  6	371.0	33.8	 25
138	  6	15128.0	2146.9	 25
139	  6	172.3	28.4	 20
140	  6	291.0	27.0	 25
141	  6	334.0	35.7	 25
142	  6	16355.8	2066.0	 20
143	  6	308.0	33.8	 25
144	  6	328.0	40.8	 25
145	  6	148.8	25.9	 20
146	  6	17143.0	2693.7	 25
147	  6	368.0	34.6	 25
148	  6	371.3	39.3	 20
149	  6	373.0	35.6	 25
150	  6	16474.0	2633.6	 25
151	  6	203.0	25.1	 20
152	  6	18310.0	1989.1	 25
153	  6	354.0	33.7	 20
154	  6	321.0	27.5	 25
155	  6	346.0	19.1	 25
156	  6	17563.3	911.2	 20
157	  6	172.0	51.6	 25
158	  6	116.0	14.2	 25
159	  6	166.0	23.9	 20
160	  6	286.0	33.2	 25
161	  6	388.0	41.7	 25
162	  6	3147.5	320.2	 20
163	  6	302.5	33.1	 20
164	  6	618.5	52.0	 20
165	  6	1274.0	49.3	 16
166	  6	561.5	88.0	 20
167	  6	757.5	55.7	 20
168	  6	896.8	26.4	 16
169	  6	723.5	51.2	 20
170	  6	1152.8	82.2	 20
171	  6	994.3	62.0	 16
172	  6	580.8	43.5	 20
173	  6	235.0	30.6	 20
174	  6	966.8	66.7	 16
175	  6	295.8	59.8	 20
176	  6	1168.8	154.6	 20
177	  6	1225.5	97.2	 16
178	  6	1277.8	105.6	 20
179	  6	1052.8	129.3	 20
180	  6	365.3	33.2	 16
181	  6	520.8	50.3	 20
182	  6	224.5	31.4	 20
183	  6	175.8	21.8	 16
184	  6	540.3	55.0	 20
185	  6	156.0	14.4	 20
186	  6	138.3	14.9	 16
187	  6	196.5	19.5	 20
188	  6	140.5	19.7	 20
189	  6	161.0	19.6	 16
190	  6	112.8	18.4	 20
191	  6	194.0	16.8	 20
192	  6	223.0	25.0	 16
193	  6	2899.0	307.3	 20
194	  6	5603.5	493.7	 20
195	  6	3406.3	139.5	 16
196	  6	2693.5	323.2	 20
197	  6	4610.5	170.3	 20
198	  6	2324.8	101.0	 16
199	  6	5029.8	218.2	 20
200	  6	668.8	144.5	 16
201	  6	384.3	81.7	 20
202	  6	3133.0	199.1	 20
203	  6	637.3	67.4	 16
204	  6	1561.3	266.3	 20
205	  6	354.0	43.8	 20
206	  6	750.3	72.1	 16
207	  6	666.0	38.6	 20
208	  6	229.3	36.6	 20
209	  6	172.0	16.4	 16
210	  6	209.3	28.5	 20
211	  6	369.0	32.8	 20
212	  6	196.5	23.1	 16
213	  6	306.5	34.0	 20
214	  6	452.5	48.3	 20
215	  6	425.8	37.2	 16
216	  6	559.0	60.6	 20
217	  6	15099.5	1740.2	 20
218	  6	1570.5	100.9	 16
219	  6	361.8	73.2	 20
220	  6	6922.8	679.4	 20
221	  6	5912.0	169.5	 16
222	  6	4337.3	417.6	 20
223	  6	3820.8	306.6	 20
224	  6	7787.8	405.4	 16
225	  6	4882.5	474.9	 20
226	  6	1855.5	113.7	 20
227	  6	958.0	51.7	 16
228	  6	670.0	38.6	 20
229	  6	258.0	27.0	 20
230	  6	211.3	21.2	 16
231	  6	140.3	19.8	 20
232	  6	161.0	25.3	 20
233	  6	114.8	13.7	 16
234	  6	186.8	19.5	 20
235	  6	348.0	49.6	 20
236	  6	267.5	24.3	 16
237	  6	290.0	26.4	 20
238	  6	267.3	22.1	 20
239	  6	319.8	23.0	 16
240	  6	321.0	36.3	 20
241	  6	379.3	43.8	 20
242	  6	361.8	33.0	 16
243	  6	2071.0	311.9	 20
244	  6	436.0	46.3	 16
245	  6	919.0	105.6	 20
246	  6	486.5	41.6	 20
247	  6	660.3	60.7	 16
248	  6	434.0	43.8	 20
249	  6	1049.0	57.3	 20
250	  6	857.0	44.4	 16
251	  6	320.3	33.5	 20
252	  6	341.5	35.8	 20
253	  6	827.0	97.5	 16
254	  6	405.3	30.9	 20
255	  6	293.5	39.5	 20
256	  6	391.0	36.2	 16
257	  6	319.5	40.4	 20
258	  6	195.0	23.8	 20
259	  6	179.8	20.3	 16
260	  6	242.5	28.8	 20
261	  6	510.8	70.5	 20
262	  6	452.5	22.5	 16
263	  6	172.0	20.5	 20
264	  6	181.0	19.7	 20
265	  6	264.5	33.4	 16
266	  6	192.5	23.3	 20
267	  6	292.0	33.2	 20
268	  6	376.0	34.4	 16
269	  6	356.3	34.1	 20
270	  6	866.0	216.4	 25
271	  6	2118.3	108.6	 20
272	  6	2013.0	119.1	 25
273	  6	2151.0	206.7	 25
274	  6	479.8	65.1	 20
275	  6	1058.0	49.1	 25
276	  6	416.0	38.7	 25
277	  6	437.8	28.1	 20
278	  6	1450.0	260.1	 25
279	  6	289.0	63.7	 25
280	  6	238.3	44.9	 20
281	  6	216.0	31.2	 25
282	  6	183.0	37.8	 25
283	  6	193.0	27.8	 20
284	  6	160.0	20.7	 25
285	  6	951.0	158.8	 25
286	  6	982.3	92.5	 20
287	  6	1027.0	115.0	 25
288	  6	825.0	89.6	 25
289	  6	438.5	35.8	 20
290	  6	697.0	510.8	 25
291	  6	528.0	34.0	 20
292	  6	961.0	76.8	 25
293	  6	1076.0	132.2	 25
294	  6	375.5	55.9	 20
295	  6	240.0	23.3	 25
296	  6	218.0	53.4	 25
297	  6	142.5	18.3	 20
298	  6	128.0	28.4	 25
299	  6	115.0	17.8	 25
300	  6	188.3	33.3	 20
301	  6	296.0	47.9	 25
302	  6	162.0	19.1	 25
303	  6	2079.3	333.4	 20
304	  6	238.0	28.9	 25
305	  6	249.0	31.0	 25
306	  6	282.3	34.4	 20
307	  6	575.0	72.7	 25
308	  6	395.0	51.5	 25
309	  6	247.0	26.4	 20
310	  6	235.0	27.7	 25
311	  6	207.0	24.4	 25
312	  6	682.3	85.8	 20
313	  6	2179.0	262.1	 25
314	  6	1125.0	83.2	 25
315	  6	459.3	76.5	 20
316	  6	311.0	27.4	 25
317	  6	717.0	62.9	 25
318	  6	274.0	24.0	 20
319	  6	381.0	57.7	 25
320	  6	287.0	28.1	 25
321	  6	4104.5	323.2	 20
322	  6	1569.0	342.9	 25
323	  6	3239.0	506.9	 25
324	  6	826.3	119.1	 20
325	  6	1796.0	411.7	 25
326	  6	346.0	31.4	 25
327	  6	231.3	25.0	 20
328	  6	220.0	33.3	 25
329	  6	181.0	19.7	 25
330	  6	131.3	22.5	 20
331	  6	118.0	16.9	 25
332	  6	156.0	20.8	 25
333	  6	159.5	23.9	 20
334	  6	124.0	19.6	 25
335	  6	155.0	22.1	 25
336	  6	240.3	25.5	 20
337	  6	154.0	20.2	 25
338	  6	138.3	23.1	 20
339	  6	120.0	14.8	 25
340	  6	308.0	31.2	 25
341	  6	452.5	66.8	 20
342	  6	172.0	34.8	 25
343	  6	152.0	20.7	 25
344	  6	152.5	19.6	 20
345	  6	148.0	27.7	 25
346	  6	172.0	27.1	 25
347	  6	214.3	23.3	 20
348	  6	180.0	24.5	 25
349	  6	159.0	18.6	 25
350	  6	262.8	56.2	 20
351	  6	168.0	26.1	 25
352	  6	151.0	39.4	 25
353	  6	125.3	16.1	 20
354	  6	394.0	62.7	 25
355	  6	367.0	46.2	 25
356	  6	198.5	16.7	 20
357	  6	180.0	24.7	 25
358	  6	230.0	33.0	 25
359	  6	156.3	21.4	 20
360	  6	140.0	18.4	 25
361	  6	195.0	27.1	 25
362	  6	239.5	33.3	 20
363	  6	162.0	25.8	 25
364	  6	178.0	21.8	 25
365	  6	229.5	33.8	 20
366	  6	305.0	44.0	 25
367	  6	294.0	36.5	 25
368	  6	1757.0	146.7	 20
369	  6	321.0	56.8	 25
370	  6	532.0	41.2	 25
371	  6	559.0	40.5	 20
372	  6	1901.0	236.2	 25
373	  6	430.0	69.8	 25
374	  6	308.3	27.8	 20
375	  6	407.0	43.4	 25
376	  6	255.0	25.3	 25
377	  6	247.8	34.3	 20
378	  6	297.0	29.1	 25
379	  6	375.0	27.9	 25
380	  6	315.5	30.4	 20
381	  6	544.0	43.0	 25
382	  6	505.0	37.6	 20
383	  6	467.0	41.9	 25
384	  6	336.0	53.5	 25
385	  6	166.5	28.8	 20
386	  6	437.0	74.7	 25
387	  6	348.0	23.4	 25
388	  6	277.5	30.2	 20
389	  6	435.0	61.6	 25
390	  6	480.0	53.6	 25
391	  6	772.8	68.7	 20
392	  6	752.0	108.8	 25
393	  6	964.0	123.7	 25
394	  6	1266.8	80.5	 20
395	  6	2042.0	432.9	 25
396	  6	289.0	32.7	 25
397	  6	286.0	48.3	 20
398	  6	165.0	22.4	 25
399	  6	134.0	15.8	 25
400	  6	140.0	21.4	 20
401	  6	177.0	27.7	 25
402	  6	569.0	51.2	 25
403	  6	8081.8	711.6	 20
404	  6	1679.0	828.1	 25
405	  6	304.0	44.5	 25
406	  6	128.3	17.5	 20
407	  6	153.0	19.3	 25
408	  6	173.0	25.6	 25
409	  6	182.3	19.6	 20
410	  6	322.0	45.1	 25
411	  6	923.0	104.9	 25
412	  6	300.8	50.3	 20
413	  6	274.0	33.6	 25
414	  6	1165.0	607.7	 25
415	  6	324.8	34.6	 20
416	  6	988.0	231.1	 25
417	  6	593.0	91.7	 25
418	  6	2524.0	399.5	 20
419	  6	12696.0	823.2	 25
420	  6	1717.0	454.9	 25
421	  6	1480.0	87.5	 20
422	  6	485.0	79.5	 25
423	  6	1842.0	146.7	 25
424	  6	1418.0	113.3	 20
425	  6	804.0	109.0	 25
426	  6	219.0	26.1	 25
427	  6	246.3	25.5	 20
428	  6	3665.0	651.5	 25
429	  6	1288.5	265.1	 20
430	  6	440.0	100.8	 25
431	  6	223.0	22.7	 25
432	  6	206.8	20.3	 20
433	  6	124.0	18.4	 25
434	  6	166.0	14.1	 25
435	  6	195.5	20.3	 20
436	  6	159.0	20.3	 25
437	  6	135.0	24.5	 25
438	  6	151.5	21.9	 20
439	  6	147.0	19.1	 25
440	  6	190.0	29.6	 25
441	  6	205.8	24.2	 20
442	  6	1627.0	242.0	 25
443	  6	1144.0	104.5	 25
444	  6	434.0	61.5	 20
445	  6	307.0	34.2	 25
446	  6	349.0	50.7	 25
447	  6	1293.5	151.4	 20
448	  6	899.0	61.6	 25
449	  6	1705.0	961.7	 25
450	  6	894.0	82.2	 20
451	  6	407.0	47.3	 25
452	  6	524.0	61.1	 25
453	  6	246.0	24.6	 20
454	  6	358.0	43.5	 25
455	  6	235.0	25.1	 25
456	  6	214.5	19.6	 20
457	  6	515.0	61.0	 25
458	  6	226.0	31.2	 25
459	  6	140.3	14.2	 20
460	  6	136.0	20.2	 25
461	  6	163.0	17.1	 25
462	  6	197.5	26.6	 20
463	  6	525.0	40.5	 25
464	  6	409.0	45.9	 25
465	  6	549.3	122.6	 20
466	  6	1104.0	125.2	 25
467	  6	1507.0	136.3	 25
468	  6	1204.0	155.4	 20
469	  6	221.0	29.6	 25
470	  6	408.0	48.7	 25
471	  6	151.8	22.1	 20
472	  6	185.0	28.4	 25
473	  6	205.0	21.6	 25
474	  6	133.8	16.1	 20
475	  6	166.0	24.4	 25
476	  6	384.5	365.5	 20
477	  6	116.0	15.4	 25
478	  6	124.0	18.3	 25
479	  6	580.3	38.7	 20
480	  6	210.5	25.7	 20
481	  6	233.0	23.0	 20
482	  6	531.5	31.1	 16
483	  6	824.0	87.5	 20
484	  6	1016.0	51.0	 20
485	  6	401.0	38.7	 16
486	  6	185.8	20.6	 20
487	  6	1046.8	134.8	 20
488	  6	343.0	48.1	 16
489	  6	3083.0	364.8	 20
490	  6	633.8	132.7	 20
491	  6	1442.5	76.1	 16
492	  6	296.0	34.2	 20
493	  6	758.5	57.3	 20
494	  6	2753.5	103.2	 16
495	  6	223.3	30.0	 20
496	  6	460.5	53.5	 20
497	  6	481.3	40.2	 16
498	  6	320.5	35.1	 20
499	  6	660.0	58.1	 20
500	  6	857.0	58.8	 16
501	  6	338.8	50.5	 20
502	  6	945.8	77.3	 20
503	  6	1459.0	110.0	 16
504	  6	1216.3	139.1	 20
505	  6	952.5	64.4	 20
506	  6	2021.5	131.3	 16
507	  6	2720.3	230.7	 20
508	  6	460.8	95.8	 20
509	  6	353.5	35.9	 16
510	  6	486.3	103.4	 20
511	  6	222.8	24.1	 20
512	  6	218.3	20.3	 16
513	  6	191.3	22.4	 20
514	  6	135.3	23.3	 20
515	  6	135.0	16.8	 16
516	  6	219.3	29.8	 20
517	  6	151.0	20.1	 20
518	  6	559.5	53.7	 16
519	  6	370.5	49.4	 20
520	  6	562.5	43.1	 16
521	  6	400.0	54.8	 20
522	  6	350.8	32.3	 20
523	  6	522.3	45.8	 16
524	  6	454.0	67.8	 20
525	  6	180.3	15.3	 20
526	  6	448.5	41.4	 16
527	  6	182.8	24.6	 20
528	  6	166.8	24.1	 20
529	  6	248.0	23.8	 16
530	  6	387.0	32.5	 20
531	  6	219.5	30.0	 20
532	  6	221.3	23.4	 16
533	  6	178.8	27.9	 20
534	  6	561.3	62.3	 20
535	  6	588.5	47.1	 16
536	  6	193.3	29.2	 20
537	  6	213.5	19.0	 20
538	  6	238.3	36.1	 16
539	  6	230.3	27.5	 20
540	  6	190.3	21.1	 20
541	  6	227.3	28.5	 16
542	  6	662.3	61.5	 20
543	  6	598.5	58.7	 20
544	  6	251.5	28.0	 16
545	  6	230.3	18.8	 20
546	  6	716.8	83.5	 20
547	  6	121.8	11.6	 16
548	  6	829.0	109.5	 20
549	  6	2747.0	357.8	 20
550	  6	805.3	57.0	 16
551	  6	1346.0	71.9	 20
552	  6	401.0	40.7	 20
553	  6	351.3	43.5	 16
554	  6	757.3	62.3	 20
555	  6	408.8	40.7	 20
556	  6	4468.0	946.2	 16
557	  6	810.5	154.6	 20
558	  6	1626.5	90.0	 20
559	  6	1745.3	114.6	 16
560	  6	723.5	42.8	 20
561	  6	1378.3	152.9	 20
562	  6	218.5	28.6	 16
563	  6	120.5	20.2	 20
564	  6	215.5	31.6	 20
565	  6	425.8	44.6	 16
566	  6	379.3	38.1	 20
567	  6	384.0	43.7	 16
568	  6	877.3	69.4	 20
569	  6	905.3	100.7	 20
570	  6	4866.5	461.2	 16
571	  6	1741.0	376.4	 20
572	  6	2585.5	139.1	 20
573	  6	533.8	82.7	 16
574	  6	318.3	33.8	 20
575	  6	310.3	38.4	 20
576	  6	140.3	23.0	 16
577	  6	148.3	26.4	 20
578	  6	152.3	14.7	 20
579	  6	110.0	14.8	 16
580	  6	222.8	25.5	 20
581	  6	317.3	38.7	 20
582	  6	411.3	50.5	 16
583	  6	272.3	23.9	 20
584	  6	599.5	49.8	 20
585	  6	376.0	29.7	 16
586	  6	279.0	25.5	 25
587	  6	539.0	39.8	 25
588	  6	360.3	43.9	 20
589	  6	205.0	23.8	 25
590	  6	274.0	32.0	 25
591	  6	997.3	86.3	 20
592	  6	585.0	61.4	 25
593	  6	358.0	75.2	 25
594	  6	291.8	30.7	 20
595	  6	295.0	34.2	 25
596	  6	255.0	36.7	 25
597	  6	361.8	43.5	 20
598	  6	201.0	20.2	 25
599	  6	292.0	37.5	 25
600	  6	1512.5	126.6	 20
601	  6	419.0	36.9	 25
602	  6	388.0	40.1	 25
603	  6	381.3	41.2	 20
604	  6	212.0	32.3	 25
605	  6	153.0	25.8	 25
606	  6	166.3	18.8	 20
607	  6	987.0	190.1	 25
608	  6	3024.0	239.7	 25
609	  6	593.0	91.9	 20
610	  6	742.0	63.4	 25
611	  6	8158.8	644.4	 20
612	  6	2167.0	139.7	 25
613	  6	2528.0	201.6	 25
614	  6	342.5	47.5	 20
615	  6	436.0	43.5	 25
616	  6	282.0	52.0	 25
617	  6	1188.0	165.9	 20
618	  6	168.0	30.8	 25
619	  6	193.0	22.1	 25
620	  6	234.0	24.5	 20
621	  6	423.0	56.8	 25
622	  6	343.0	38.0	 25
623	  6	175.0	18.5	 20
624	  6	203.0	21.9	 25
625	  6	736.0	101.3	 25
626	  6	1084.5	175.6	 20
627	  6	681.0	63.4	 25
628	  6	2753.0	277.2	 25
629	  6	457.3	54.3	 20
630	  6	591.0	67.6	 25
631	  6	335.0	44.9	 25
632	  6	196.8	30.0	 20
633	  6	290.0	21.7	 25
634	  6	549.0	44.3	 25
635	  6	610.0	56.8	 20
636	  6	1887.0	332.3	 25
637	  6	864.0	82.3	 25
638	  6	1865.8	173.1	 20
639	  6	17282.0	3862.8	 25
  0	  7	399.0	43.4	 20
  1	  7	464.3	51.9	 16
  2	  7	411.5	40.0	 20
  3	  7	168.0	27.4	 20
  4	  7	217.3	23.5	 16
  5	  7	190.8	21.7	 20
  6	  7	222.5	29.1	 20
  7	  7	428.5	40.3	 16
  8	  7	182.3	21.6	 20
  9	  7	110.5	15.3	 20
 10	  7	272.8	23.2	 16
 11	  7	161.3	18.2	 20
 12	  7	113.5	16.4	 20
 13	  7	152.3	21.2	 16
 14	  7	152.0	18.9	 20
 15	  7	150.0	19.9	 16
 16	  7	116.0	14.6	 20
 17	  7	160.5	22.2	 20
 18	  7	5576.0	406.4	 16
 19	  7	214.0	37.7	 20
 20	  7	14589.3	1991.0	 20
 21	  7	355.3	29.9	 16
 22	  7	285.5	23.3	 20
 23	  7	260.3	30.4	 20
 24	  7	655.0	53.3	 16
 25	  7	515.8	54.7	 20
 26	  7	203.0	18.0	 20
 27	  7	1508.3	104.7	 16
 28	  7	487.8	55.9	 20
 29	  7	4583.0	404.6	 20
 30	  7	3319.3	211.2	 16
 31	  7	3681.0	201.0	 20
 32	  7	478.5	54.3	 20
 33	  7	1594.5	48.6	 16
 34	  7	1819.3	238.4	 20
 35	  7	1876.8	119.1	 20
 36	  7	169.5	28.0	 16
 37	  7	445.8	59.0	 20
 38	  7	860.0	84.9	 20
 39	  7	239.5	17.6	 16
 40	  7	432.3	28.3	 20
 41	  7	1114.5	67.2	 20
 42	  7	739.3	43.3	 16
 43	  7	438.3	26.1	 20
 44	  7	267.5	29.8	 20
 45	  7	221.0	32.7	 16
 46	  7	652.8	109.8	 20
 47	  7	157.5	22.8	 20
 48	  7	155.8	23.4	 16
 49	  7	335.5	35.0	 20
 50	  7	131.3	19.1	 20
 51	  7	127.0	19.6	 16
 52	  7	113.5	23.7	 20
 53	  7	152.5	21.4	 20
 54	  7	122.0	16.7	 16
 55	  7	157.8	21.5	 20
 56	  7	203.0	24.5	 20
 57	  7	753.8	59.4	 16
 58	  7	276.5	44.2	 20
 59	  7	373.0	30.5	 25
 60	  7	378.8	26.0	 20
 61	  7	125.0	18.9	 25
 62	  7	308.8	34.9	 20
 63	  7	16770.0	4825.5	 25
 64	  7	16852.0	2973.3	 25
 65	  7	15810.0	2747.9	 20
 66	  7	340.0	203.5	 25
 67	  7	136.0	17.0	 25
 68	  7	326.8	49.4	 20
 69	  7	18261.0	5173.3	 25
 70	  7	18082.0	3176.0	 25
 71	  7	17382.5	3149.9	 20
 72	  7	327.0	270.9	 25
 73	  7	151.0	23.2	 25
 74	  7	17681.5	3713.1	 20
 75	  7	336.0	250.7	 25
 76	  7	284.0	36.2	 25
 77	  7	286.3	33.3	 20
 78	  7	15101.0	4191.7	 25
 79	  7	152.0	38.7	 25
 80	  7	340.5	48.1	 20
 81	  7	17938.0	4751.7	 25
 82	  7	17787.0	2974.2	 25
 83	  7	16747.5	2770.0	 20
 84	  7	336.0	147.9	 25
 85	  7	149.0	19.7	 25
 86	  7	335.0	36.5	 20
 87	  7	16607.0	4198.2	 25
 88	  7	16047.0	2556.0	 25
 89	  7	15242.3	2337.5	 20
 90	  7	310.0	95.2	 25
 91	  7	149.0	26.1	 25
 92	  7	17054.3	2917.5	 20
 93	  7	312.0	102.7	 25
 94	  7	282.0	44.5	 25
 95	  7	274.3	36.0	 20
 96	  7	14626.0	3349.8	 25
 97	  7	152.0	25.8	 25
 98	  7	266.8	29.5	 20
 99	  7	313.0	43.6	 25
100	  7	15290.0	2624.7	 25
101	  7	299.3	28.4	 20
102	  7	277.0	33.3	 25
103	  7	156.0	25.8	 25
104	  7	16649.3	2462.1	 20
105	  7	299.0	44.9	 25
106	  7	272.8	38.8	 20
107	  7	238.0	21.2	 25
108	  7	275.0	37.2	 25
109	  7	118.5	23.2	 20
110	  7	103.0	16.8	 25
111	  7	1851.0	268.6	 25
112	  7	643.8	41.4	 20
113	  7	574.0	50.7	 25
114	  7	840.0	108.6	 25
115	  7	140.5	29.0	 20
116	  7	15260.0	3491.3	 25
117	  7	340.0	47.3	 25
118	  7	309.0	42.1	 20
119	  7	319.0	48.4	 25
120	  7	15625.0	2542.7	 25
121	  7	155.3	22.3	 20
122	  7	411.0	67.7	 25
123	  7	17571.0	2508.8	 25
124	  7	16595.5	1998.4	 20
125	  7	15617.0	1882.9	 25
126	  7	302.0	33.9	 25
127	  7	142.0	21.2	 20
128	  7	109.0	19.3	 25
129	  7	168.0	18.9	 25
130	  7	354.5	33.1	 20
131	  7	227.0	23.8	 25
132	  7	227.0	24.0	 25
133	  7	146.0	15.0	 20
134	  7	330.0	32.9	 25
135	  7	16767.0	2149.3	 25
136	  7	16488.8	1751.7	 20
137	  7	15549.0	1812.3	 25
138	  7	303.0	33.1	 25
139	  7	142.3	18.1	 20
140	  7	314.0	34.0	 25
141	  7	16507.0	2613.6	 25
142	  7	292.5	24.2	 20
143	  7	293.0	34.7	 25
144	  7	255.0	36.8	 25
145	  7	133.0	28.1	 20
146	  7	302.0	40.5	 25
147	  7	17228.0	1819.8	 25
148	  7	16699.0	1663.5	 20
149	  7	16256.0	1856.4	 25
150	  7	321.0	38.2	 25
151	  7	155.0	21.3	 20
152	  7	18642.0	2483.8	 25
153	  7	325.3	41.5	 20
154	  7	272.0	28.5	 25
155	  7	313.0	30.9	 25
156	  7	16298.8	1690.0	 20
157	  7	150.0	41.1	 25
158	  7	94.0	12.3	 25
159	  7	136.5	22.4	 20
160	  7	143.0	19.4	 25
161	  7	143.0	18.7	 25
162	  7	120.5	20.6	 20
163	  7	156.0	20.6	 25
164	  7	246.0	26.4	 25
165	  7	243.0	24.1	 20
166	  7	269.0	30.1	 25
167	  7	15100.0	1459.1	 25
168	  7	13501.3	1341.2	 20
169	  7	318.0	31.9	 25
170	  7	210.0	31.9	 25
171	  7	212.3	22.3	 20
172	  7	215.0	26.0	 25
173	  7	478.0	52.4	 25
174	  7	695.3	83.4	 20
175	  7	575.0	167.2	 25
176	  7	1156.0	80.7	 25
177	  7	867.0	88.2	 20
178	  7	879.0	49.6	 25
179	  7	985.0	230.9	 25
180	  7	685.0	116.6	 20
181	  7	891.0	73.7	 25
182	  7	322.0	30.1	 25
183	  7	584.3	54.8	 20
184	  7	597.0	37.4	 25
185	  7	811.0	85.9	 25
186	  7	356.5	37.8	 20
187	  7	417.0	50.8	 25
188	  7	160.0	22.3	 25
189	  7	156.5	25.9	 20
190	  7	157.0	21.3	 25
191	  7	177.0	24.6	 25
192	  7	493.3	61.6	 20
193	  7	696.0	56.5	 25
194	  7	1943.0	273.0	 25
195	  7	471.3	154.1	 20
196	  7	1555.0	98.0	 25
197	  7	3244.0	290.1	 25
198	  7	3363.5	222.9	 20
199	  7	3096.0	309.2	 25
200	  7	348.0	40.6	 20
201	  7	332.0	58.0	 25
202	  7	2317.0	363.9	 25
203	  7	245.0	36.9	 20
204	  7	205.0	17.9	 25
205	  7	170.0	17.3	 25
206	  7	373.5	44.4	 20
207	  7	278.0	23.2	 25
208	  7	242.0	27.6	 25
209	  7	229.3	30.5	 20
210	  7	196.0	21.0	 25
211	  7	215.0	27.8	 25
212	  7	286.8	36.5	 20
213	  7	298.0	21.3	 25
214	  7	791.0	85.9	 25
215	  7	1258.0	73.7	 20
216	  7	1031.0	155.9	 25
217	  7	2073.0	401.0	 25
218	  7	1921.5	188.1	 20
219	  7	1419.0	123.5	 25
220	  7	399.0	78.7	 25
221	  7	502.8	48.1	 20
222	  7	1708.0	172.0	 25
223	  7	3569.0	393.6	 25
224	  7	5792.0	371.2	 20
225	  7	14615.0	2266.9	 25
226	  7	667.0	54.0	 25
227	  7	12768.5	1437.3	 20
228	  7	1972.0	167.2	 25
229	  7	386.0	43.1	 25
230	  7	223.5	34.5	 20
231	  7	606.0	109.4	 25
232	  7	558.0	62.5	 25
233	  7	619.8	68.5	 20
234	  7	226.0	27.5	 25
235	  7	1315.0	172.8	 25
236	  7	350.3	32.2	 20
237	  7	736.0	67.6	 25
238	  7	204.0	23.9	 25
239	  7	217.8	33.5	 20
240	  7	245.0	30.6	 25
241	  7	191.0	25.3	 25
242	  7	217.0	49.0	 20
243	  7	391.0	74.5	 25
244	  7	997.8	70.5	 20
245	  7	2189.0	238.4	 25
246	  7	2122.0	282.9	 25
247	  7	2024.8	215.8	 20
248	  7	3828.0	793.0	 25
249	  7	1755.0	204.8	 25
250	  7	2244.8	145.1	 20
251	  7	565.0	89.9	 25
252	  7	251.0	88.1	 25
253	  7	1766.3	201.9	 20
254	  7	439.0	47.3	 25
255	  7	607.0	53.2	 25
256	  7	663.0	73.6	 20
257	  7	531.0	65.4	 25
258	  7	268.0	21.7	 25
259	  7	275.5	25.6	 20
260	  7	517.0	73.1	 25
261	  7	308.0	42.4	 25
262	  7	269.0	48.8	 20
263	  7	738.0	136.1	 25
264	  7	132.0	15.6	 25
265	  7	207.0	35.7	 20
266	  7	142.0	21.6	 25
267	  7	234.0	25.0	 25
268	  7	3989.8	618.6	 20
269	  7	5442.0	1086.4	 25
270	  7	1137.5	124.3	 20
271	  7	995.5	69.4	 16
272	  7	5031.5	578.5	 20
273	  7	1773.3	133.4	 20
274	  7	1767.0	83.4	 16
275	  7	1672.3	131.7	 20
276	  7	4017.0	505.4	 20
277	  7	610.8	56.1	 16
278	  7	9177.3	709.2	 20
279	  7	8673.5	492.2	 20
280	  7	14757.5	903.5	 16
281	  7	1450.5	127.4	 20
282	  7	1268.3	114.2	 20
283	  7	740.8	57.8	 16
284	  7	190.3	29.2	 20
285	  7	368.3	44.8	 20
286	  7	210.3	12.9	 16
287	  7	360.8	61.3	 20
288	  7	1237.3	118.2	 20
289	  7	11287.5	770.4	 16
290	  7	6274.3	513.4	 20
291	  7	324.5	138.8	 16
292	  7	185.0	24.7	 20
293	  7	157.0	15.3	 20
294	  7	287.8	19.2	 16
295	  7	2638.8	546.9	 20
296	  7	1787.0	134.2	 20
297	  7	896.5	76.1	 16
298	  7	1228.8	83.8	 20
299	  7	356.3	26.8	 20
300	  7	790.5	76.7	 16
301	  7	144.0	19.2	 20
302	  7	158.3	19.3	 20
303	  7	187.3	28.3	 16
304	  7	285.8	38.5	 20
305	  7	563.3	41.2	 20
306	  7	350.5	25.4	 16
307	  7	562.5	76.1	 20
308	  7	691.3	68.1	 20
309	  7	372.0	56.9	 16
310	  7	504.3	29.6	 20
311	  7	195.0	26.0	 20
312	  7	225.5	25.9	 16
313	  7	680.8	122.3	 20
314	  7	1014.3	133.6	 20
315	  7	1997.3	99.4	 16
316	  7	292.3	43.0	 20
317	  7	223.5	39.9	 20
318	  7	124.5	18.8	 16
319	  7	205.8	27.8	 20
320	  7	168.3	20.4	 20
321	  7	1593.8	148.7	 16
322	  7	248.3	31.4	 20
323	  7	317.0	27.9	 20
324	  7	683.5	64.5	 16
325	  7	337.8	31.9	 20
326	  7	2063.0	197.0	 20
327	  7	354.0	26.8	 16
328	  7	361.8	40.1	 20
329	  7	241.3	23.4	 20
330	  7	255.8	22.0	 16
331	  7	260.3	33.5	 20
332	  7	189.8	19.5	 20
333	  7	221.0	21.1	 16
334	  7	220.5	18.1	 20
335	  7	126.5	14.3	 16
336	  7	182.3	23.7	 20
337	  7	228.8	27.3	 20
338	  7	507.8	44.5	 16
339	  7	930.3	204.1	 20
340	  7	325.3	53.3	 20
341	  7	170.8	26.1	 16
342	  7	141.3	18.8	 20
343	  7	172.5	15.8	 20
344	  7	126.8	18.4	 16
345	  7	126.3	16.9	 20
346	  7	157.0	24.3	 20
347	  7	192.3	20.2	 16
348	  7	897.5	147.9	 20
349	  7	818.5	228.7	 20
350	  7	2059.8	137.9	 16
351	  7	558.8	90.6	 20
352	  7	633.8	75.3	 20
353	  7	442.3	63.3	 16
354	  7	1039.5	150.6	 20
355	  7	832.8	79.0	 20
356	  7	147.0	27.3	 16
357	  7	106.0	15.3	 20
358	  7	198.3	26.6	 20
359	  7	379.0	21.9	 16
360	  7	377.3	62.3	 20
361	  7	143.3	16.5	 20
362	  7	180.0	26.7	 16
363	  7	199.0	28.5	 20
364	  7	1521.3	305.2	 20
365	  7	508.8	42.1	 16
366	  7	465.8	44.4	 20
367	  7	387.3	61.5	 20
368	  7	1110.8	80.3	 16
369	  7	6276.3	424.2	 20
370	  7	6420.0	519.4	 20
371	  7	6279.0	685.9	 16
372	  7	918.5	112.2	 20
373	  7	1386.3	218.1	 20
374	  7	456.5	38.9	 16
375	  7	533.0	49.1	 25
376	  7	196.0	21.2	 25
377	  7	223.0	23.0	 20
378	  7	273.0	28.8	 25
379	  7	612.0	74.2	 25
380	  7	243.0	29.2	 20
381	  7	391.0	42.1	 25
382	  7	342.3	48.9	 20
383	  7	259.0	29.8	 25
384	  7	363.0	39.4	 25
385	  7	887.8	69.4	 20
386	  7	193.0	18.4	 25
387	  7	222.0	32.4	 25
388	  7	256.0	42.6	 20
389	  7	249.0	24.1	 25
390	  7	295.0	35.2	 25
391	  7	266.3	26.3	 20
392	  7	252.0	34.4	 25
393	  7	266.0	27.8	 25
394	  7	243.3	25.3	 20
395	  7	193.0	22.1	 25
396	  7	218.0	31.3	 25
397	  7	2501.5	233.1	 20
398	  7	205.0	48.6	 25
399	  7	201.0	26.7	 25
400	  7	424.5	43.5	 20
401	  7	1183.0	187.4	 25
402	  7	886.0	103.5	 25
403	  7	1886.8	257.6	 20
404	  7	1459.0	181.5	 25
405	  7	1072.0	78.8	 25
406	  7	204.5	27.2	 20
407	  7	200.0	25.5	 25
408	  7	188.0	25.5	 25
409	  7	335.8	33.2	 20
410	  7	210.0	29.1	 25
411	  7	812.0	103.0	 25
412	  7	422.0	32.1	 20
413	  7	2472.0	462.7	 25
414	  7	1155.0	163.9	 25
415	  7	448.8	53.0	 20
416	  7	337.0	42.6	 25
417	  7	729.0	67.7	 25
418	  7	1841.0	177.8	 20
419	  7	19593.0	3834.5	 25
420	  7	2335.0	790.4	 25
421	  7	951.0	74.6	 20
422	  7	338.0	34.4	 25
423	  7	542.0	49.4	 25
424	  7	679.3	69.8	 20
425	  7	2385.0	411.2	 25
426	  7	638.0	63.2	 25
427	  7	762.3	71.3	 20
428	  7	1291.0	410.3	 25
429	  7	2066.5	207.7	 20
430	  7	396.0	50.9	 25
431	  7	590.0	79.2	 25
432	  7	1090.8	129.2	 20
433	  7	185.0	40.6	 25
434	  7	143.0	19.1	 25
435	  7	324.3	48.5	 20
436	  7	281.0	33.7	 25
437	  7	233.0	22.1	 25
438	  7	134.0	18.4	 20
439	  7	199.0	24.0	 25
440	  7	249.0	29.8	 25
441	  7	209.0	21.9	 20
442	  7	216.0	25.3	 25
443	  7	715.0	134.2	 25
444	  7	190.3	26.1	 20
445	  7	190.0	26.4	 25
446	  7	267.0	36.5	 25
447	  7	207.8	17.7	 20
448	  7	691.0	145.3	 25
449	  7	2689.0	384.4	 25
450	  7	1960.5	464.4	 20
451	  7	3125.0	178.6	 25
452	  7	1786.0	140.8	 25
453	  7	317.5	29.9	 20
454	  7	194.0	21.7	 25
455	  7	238.0	38.5	 25
456	  7	1696.5	315.6	 20
457	  7	377.0	45.7	 25
458	  7	172.0	19.9	 25
459	  7	128.8	18.6	 20
460	  7	163.0	19.3	 25
461	  7	262.0	34.9	 25
462	  7	177.0	23.1	 20
463	  7	1433.0	285.8	 25
464	  7	1505.0	341.6	 25
465	  7	496.3	50.3	 20
466	  7	4617.0	669.5	 25
467	  7	5577.0	505.2	 25
468	  7	1663.3	181.4	 20
469	  7	303.0	34.9	 25
470	  7	146.0	22.7	 25
471	  7	346.0	52.0	 20
472	  7	216.0	27.7	 25
473	  7	324.0	40.4	 20
474	  7	1517.0	341.0	 25
475	  7	324.0	38.4	 25
476	  7	957.8	152.0	 20
477	  7	303.0	50.5	 25
478	  7	535.0	104.0	 25
479	  7	176.3	20.1	 20
480	  7	151.0	18.1	 25
481	  7	123.0	21.6	 25
482	  7	545.0	63.8	 20
483	  7	3497.0	695.5	 25
484	  7	625.0	74.9	 25
485	  7	583.5	29.6	 20
486	  7	236.0	30.2	 25
487	  7	5480.0	1041.9	 25
488	  7	527.8	64.4	 20
489	  7	2206.0	815.3	 25
490	  7	658.0	326.1	 25
491	  7	2253.0	607.9	 20
492	  7	1595.0	211.8	 25
493	  7	3219.0	501.8	 25
494	  7	2846.0	229.6	 20
495	  7	1638.0	267.3	 25
496	  7	6009.0	1159.4	 25
497	  7	774.0	103.3	 20
498	  7	5801.0	1170.3	 25
499	  7	2466.0	478.8	 25
500	  7	530.8	53.9	 20
501	  7	2591.0	437.0	 25
502	  7	2174.0	180.4	 25
503	  7	974.3	101.0	 20
504	  7	557.0	43.7	 25
505	  7	508.0	32.8	 25
506	  7	1860.0	249.6	 20
507	  7	2675.0	489.3	 25
508	  7	571.0	55.4	 25
509	  7	1677.8	234.3	 20
510	  7	1231.0	69.2	 25
511	  7	228.0	34.3	 25
512	  7	198.5	24.9	 20
513	  7	140.0	27.2	 25
514	  7	1545.0	332.0	 25
515	  7	398.8	65.8	 20
516	  7	513.0	97.9	 25
517	  7	146.0	18.1	 25
518	  7	2531.0	586.7	 20
519	  7	306.0	38.2	 25
520	  7	692.8	109.4	 20
521	  7	1891.0	483.9	 25
522	  7	673.0	109.7	 25
523	  7	6541.0	1211.8	 20
524	  7	20531.0	5679.0	 25
525	  7	481.0	149.9	 25
526	  7	620.5	118.8	 20
527	  7	1155.0	266.9	 25
528	  7	10668.0	2514.6	 25
529	  7	283.0	29.8	 20
530	  7	185.0	28.0	 25
531	  7	203.0	27.1	 25
532	  7	985.0	135.3	 20
533	  7	1925.0	426.5	 25
534	  7	1012.0	168.3	 25
535	  7	428.3	39.9	 20
536	  7	210.0	33.8	 25
537	  7	168.0	21.7	 25
538	  7	6186.5	1465.6	 20
539	  7	226.0	20.4	 25
540	  7	572.0	104.1	 25
541	  7	745.5	168.2	 20
542	  7	1637.0	379.9	 25
543	  7	2348.0	568.6	 25
544	  7	863.5	169.9	 20
545	  7	625.0	122.8	 25
546	  7	184.0	21.0	 25
547	  7	176.0	18.2	 20
548	  7	1315.0	282.6	 25
549	  7	353.0	57.2	 25
550	  7	5392.5	1132.4	 20
551	  7	379.0	53.1	 25
552	  7	1106.0	197.1	 25
553	  7	318.0	34.1	 20
554	  7	3238.0	603.6	 25
555	  7	464.0	48.2	 25
556	  7	374.0	208.5	 20
557	  7	885.0	99.5	 25
558	  7	30957.0	7068.7	 25
559	  7	928.3	87.1	 20
560	  7	741.0	59.5	 25
561	  7	2383.0	415.9	 25
562	  7	413.5	72.9	 20
563	  7	1245.0	341.5	 25
564	  7	206.3	25.4	 20
565	  7	225.0	26.8	 25
566	  7	494.0	97.3	 25
567	  7	454.8	86.0	 20
568	  7	383.0	53.7	 25
569	  7	1239.0	294.8	 25
570	  7	271.0	167.5	 20
571	  7	776.0	113.1	 25
572	  7	395.0	150.4	 25
573	  7	248.5	42.4	 20
574	  7	383.0	81.8	 25
575	  7	488.0	104.1	 25
576	  7	162.8	24.4	 20
577	  7	126.0	15.8	 25
578	  7	111.0	16.9	 25
579	  7	124.5	22.5	 20
580	  7	163.0	19.6	 25
581	  7	149.0	26.6	 25
582	  7	535.0	92.2	 20
583	  7	152.0	18.4	 25
584	  7	295.0	42.0	 25
585	  7	269.3	35.8	 20
586	  7	808.0	153.9	 20
587	  7	535.5	76.5	 20
588	  7	433.0	50.3	 16
589	  7	495.8	54.6	 20
590	  7	882.5	107.2	 20
591	  7	439.8	31.8	 16
592	  7	1876.5	221.8	 20
593	  7	4292.5	452.4	 20
594	  7	937.0	87.9	 16
595	  7	313.8	59.3	 20
596	  7	276.5	36.9	 20
597	  7	2192.5	176.8	 16
598	  7	443.8	62.8	 20
599	  7	236.0	31.3	 20
600	  7	162.5	26.0	 16
601	  7	471.8	73.8	 20
602	  7	367.3	35.3	 20
603	  7	451.3	46.6	 16
604	  7	221.0	29.7	 20
605	  7	300.8	56.1	 20
606	  7	456.3	46.2	 16
607	  7	363.0	40.2	 20
608	  7	989.3	114.0	 20
609	  7	1468.5	69.5	 16
610	  7	890.8	51.1	 20
611	  7	5906.0	499.6	 16
612	  7	8200.8	553.9	 20
613	  7	1011.0	507.3	 20
614	  7	252.8	27.0	 16
615	  7	3008.3	538.4	 20
616	  7	828.3	197.4	 20
617	  7	312.3	34.2	 16
618	  7	217.3	22.7	 20
619	  7	429.5	58.8	 20
620	  7	1597.0	142.9	 16
621	  7	247.3	43.4	 20
622	  7	864.8	192.9	 20
623	  7	655.5	120.8	 16
624	  7	1744.3	448.9	 20
625	  7	955.5	189.7	 20
626	  7	173.3	23.5	 16
627	  7	219.3	31.5	 20
628	  7	422.0	39.7	 20
629	  7	424.3	58.1	 16
630	  7	791.0	95.8	 20
631	  7	1532.5	176.7	 20
632	  7	263.0	38.7	 16
633	  7	133.3	14.5	 20
634	  7	185.5	22.4	 20
635	  7	143.3	14.6	 16
636	  7	170.0	26.5	 20
637	  7	256.0	38.9	 20
638	  7	427.5	60.8	 16
639	  7	396.0	52.3	 20
  0	  8	21081.0	2822.2	 25
  1	  8	292.3	29.5	 20
  2	  8	230.0	26.7	 25
  3	  8	161.0	17.9	 25
  4	  8	193.3	25.5	 20
  5	  8	190.0	30.3	 25
  6	  8	144.0	28.7	 25
  7	  8	251.3	28.8	 20
  8	  8	200.0	31.8	 25
  9	  8	114.0	19.5	 25
 10	  8	116.3	16.6	 20
 11	  8	160.0	21.3	 25
 12	  8	134.0	27.3	 25
 13	  8	159.0	16.4	 20
 14	  8	175.0	21.7	 25
 15	  8	119.0	15.3	 20
 16	  8	142.0	26.1	 25
 17	  8	155.0	25.2	 25
 18	  8	277.3	35.3	 20
 19	  8	151.0	25.5	 25
 20	  8	4445.0	721.2	 25
 21	  8	405.0	43.0	 20
 22	  8	170.0	13.1	 25
 23	  8	146.0	23.2	 25
 24	  8	288.5	23.5	 20
 25	  8	193.0	27.9	 25
 26	  8	198.0	28.7	 25
 27	  8	438.3	39.3	 20
 28	  8	209.0	23.0	 25
 29	  8	3177.0	369.1	 25
 30	  8	1226.8	68.7	 20
 31	  8	3687.0	233.3	 25
 32	  8	377.0	37.7	 25
 33	  8	681.3	48.1	 20
 34	  8	982.0	148.9	 25
 35	  8	1251.0	119.5	 25
 36	  8	134.5	18.8	 20
 37	  8	316.0	40.6	 25
 38	  8	329.0	35.9	 25
 39	  8	343.0	39.9	 20
 40	  8	1728.0	114.6	 25
 41	  8	1112.0	104.5	 25
 42	  8	827.3	72.3	 20
 43	  8	504.0	57.9	 25
 44	  8	226.0	33.6	 25
 45	  8	136.5	22.2	 20
 46	  8	217.0	41.1	 25
 47	  8	139.0	20.2	 25
 48	  8	127.5	19.9	 20
 49	  8	149.0	21.5	 25
 50	  8	102.0	14.1	 25
 51	  8	100.3	14.7	 20
 52	  8	129.0	17.9	 25
 53	  8	141.0	17.6	 25
 54	  8	162.3	32.0	 20
 55	  8	138.0	16.6	 25
 56	  8	195.0	30.9	 25
 57	  8	325.5	34.9	 20
 58	  8	217.0	26.7	 25
 59	  8	483.5	46.3	 16
 60	  8	525.8	48.7	 20
 61	  8	125.5	17.7	 20
 62	  8	122.5	16.1	 16
 63	  8	110.5	12.8	 20
 64	  8	129.5	21.8	 20
 65	  8	137.0	23.9	 16
 66	  8	118.5	11.7	 20
 67	  8	116.0	24.4	 20
 68	  8	101.8	23.8	 16
 69	  8	117.8	19.7	 20
 70	  8	131.5	19.0	 20
 71	  8	143.5	22.1	 16
 72	  8	126.5	15.8	 20
 73	  8	120.0	16.2	 20
 74	  8	111.3	10.9	 16
 75	  8	112.3	19.9	 20
 76	  8	107.3	14.3	 20
 77	  8	124.0	27.9	 16
 78	  8	111.3	17.5	 20
 79	  8	110.0	16.8	 20
 80	  8	122.5	15.5	 16
 81	  8	128.0	18.4	 20
 82	  8	140.3	19.2	 20
 83	  8	136.3	24.1	 16
 84	  8	148.0	21.1	 20
 85	  8	159.8	26.0	 20
 86	  8	133.0	16.5	 16
 87	  8	138.8	23.5	 20
 88	  8	125.0	17.6	 20
 89	  8	148.3	27.9	 16
 90	  8	120.0	14.7	 20
 91	  8	119.5	16.8	 20
 92	  8	106.8	14.7	 16
 93	  8	98.5	11.1	 20
 94	  8	104.0	14.8	 20
 95	  8	111.3	18.7	 16
 96	  8	112.5	14.7	 20
 97	  8	129.8	18.9	 20
 98	  8	115.5	14.7	 16
 99	  8	112.3	19.4	 20
100	  8	112.0	19.2	 20
101	  8	114.8	12.2	 16
102	  8	118.5	18.8	 20
103	  8	111.5	14.6	 20
104	  8	142.3	24.0	 16
105	  8	108.5	14.8	 20
106	  8	109.5	17.5	 16
107	  8	112.0	17.3	 20
108	  8	116.3	20.1	 20
109	  8	90.3	12.9	 16
110	  8	91.0	13.3	 20
111	  8	1107.3	166.3	 20
112	  8	432.0	30.8	 16
113	  8	753.0	55.8	 20
114	  8	2076.3	125.8	 20
115	  8	112.0	18.6	 16
116	  8	109.0	17.3	 20
117	  8	114.5	17.3	 20
118	  8	133.5	18.1	 16
119	  8	140.5	18.3	 20
120	  8	139.3	17.2	 20
121	  8	127.0	23.0	 16
122	  8	122.5	14.4	 20
123	  8	138.3	21.8	 20
124	  8	128.5	16.9	 16
125	  8	148.8	21.8	 20
126	  8	125.3	17.4	 20
127	  8	101.5	11.4	 16
128	  8	92.3	11.8	 20
129	  8	215.8	22.5	 20
130	  8	238.3	25.0	 16
131	  8	207.5	29.2	 20
132	  8	233.3	27.7	 20
133	  8	161.8	20.2	 16
134	  8	112.5	17.8	 20
135	  8	120.3	15.1	 20
136	  8	131.0	18.5	 16
137	  8	126.8	19.7	 20
138	  8	131.5	18.8	 20
139	  8	123.3	19.8	 16
140	  8	134.3	19.1	 20
141	  8	118.8	19.5	 20
142	  8	123.3	19.3	 16
143	  8	132.3	16.3	 20
144	  8	111.0	21.3	 20
145	  8	97.5	18.8	 16
146	  8	125.5	19.8	 20
147	  8	118.5	18.7	 20
148	  8	148.5	25.8	 16
149	  8	127.3	19.3	 20
150	  8	121.3	9.2	 20
151	  8	123.8	24.1	 16
152	  8	105.0	17.5	 20
153	  8	106.5	15.8	 16
154	  8	111.8	18.7	 20
155	  8	122.3	15.5	 20
156	  8	126.5	19.2	 16
157	  8	108.5	11.6	 20
158	  8	105.0	16.2	 20
159	  8	122.3	15.4	 16
160	  8	143.8	18.3	 20
161	  8	135.8	14.2	 20
162	  8	140.0	23.3	 16
163	  8	137.8	26.8	 20
164	  8	152.3	15.7	 20
165	  8	206.5	19.8	 20
166	  8	630.0	91.9	 25
167	  8	6498.0	986.1	 25
168	  8	3002.0	479.0	 20
169	  8	313.0	30.2	 25
170	  8	190.0	33.3	 25
171	  8	197.8	28.2	 20
172	  8	212.0	33.7	 25
173	  8	414.0	39.7	 25
174	  8	698.3	63.3	 20
175	  8	760.0	204.5	 25
176	  8	788.0	135.8	 25
177	  8	642.3	56.7	 20
178	  8	464.0	41.6	 25
179	  8	547.0	38.4	 25
180	  8	609.5	278.6	 20
181	  8	658.0	87.9	 25
182	  8	328.0	38.4	 25
183	  8	594.0	106.7	 20
184	  8	454.0	44.5	 25
185	  8	502.0	44.7	 25
186	  8	270.5	33.5	 20
187	  8	254.0	31.5	 25
188	  8	144.0	21.2	 25
189	  8	142.3	18.4	 20
190	  8	154.0	17.1	 25
191	  8	142.0	20.0	 25
192	  8	188.8	29.6	 20
193	  8	429.0	60.8	 25
194	  8	948.0	127.5	 25
195	  8	298.5	30.1	 20
196	  8	2042.0	294.0	 25
197	  8	2201.3	285.5	 20
198	  8	816.0	112.5	 25
199	  8	537.0	74.2	 25
200	  8	217.0	18.2	 20
201	  8	155.0	20.4	 25
202	  8	1093.0	114.9	 25
203	  8	479.5	83.6	 20
204	  8	183.0	17.2	 25
205	  8	144.0	15.7	 25
206	  8	244.8	21.9	 20
207	  8	228.0	17.7	 25
208	  8	196.0	20.0	 25
209	  8	223.8	30.9	 20
210	  8	159.0	26.4	 25
211	  8	168.0	16.1	 25
212	  8	288.8	39.6	 20
213	  8	364.0	50.7	 25
214	  8	1071.0	321.7	 25
215	  8	1316.0	141.2	 20
216	  8	706.0	149.8	 25
217	  8	3319.0	447.8	 25
218	  8	2941.5	491.8	 20
219	  8	1148.0	178.4	 25
220	  8	545.0	73.1	 25
221	  8	518.8	42.5	 20
222	  8	3446.0	364.9	 25
223	  8	7741.0	674.4	 25
224	  8	4107.5	314.6	 20
225	  8	5176.0	703.2	 25
226	  8	443.0	51.8	 25
227	  8	5002.5	708.0	 20
228	  8	839.0	114.8	 25
229	  8	265.0	31.6	 25
230	  8	226.5	26.4	 20
231	  8	367.0	48.0	 25
232	  8	257.0	40.8	 25
233	  8	261.0	33.4	 20
234	  8	210.0	23.2	 25
235	  8	391.0	45.9	 25
236	  8	292.5	33.3	 20
237	  8	511.0	37.1	 25
238	  8	221.0	25.3	 25
239	  8	204.5	22.4	 20
240	  8	257.0	29.5	 25
241	  8	189.0	21.3	 25
242	  8	242.5	24.9	 20
243	  8	300.0	37.6	 25
244	  8	795.5	56.3	 20
245	  8	882.0	47.2	 25
246	  8	909.0	174.8	 25
247	  8	1001.0	116.4	 20
248	  8	1350.0	267.1	 25
249	  8	666.0	57.8	 25
250	  8	1699.0	114.8	 20
251	  8	307.0	80.2	 25
252	  8	206.0	26.0	 25
253	  8	1484.3	121.8	 20
254	  8	497.0	45.9	 25
255	  8	451.0	48.3	 25
256	  8	677.8	47.3	 20
257	  8	455.0	43.1	 25
258	  8	312.0	44.2	 25
259	  8	295.3	24.4	 20
260	  8	397.0	46.6	 25
261	  8	344.0	34.8	 25
262	  8	242.5	42.5	 20
263	  8	181.0	20.2	 25
264	  8	141.0	22.1	 25
265	  8	148.3	33.1	 20
266	  8	135.0	19.7	 25
267	  8	271.0	28.4	 25
268	  8	923.3	76.7	 20
269	  8	1168.0	173.7	 25
270	  8	2060.0	122.1	 25
271	  8	530.3	35.1	 20
272	  8	1047.0	105.8	 25
273	  8	696.0	73.8	 25
274	  8	2122.5	95.9	 20
275	  8	1407.0	131.3	 25
276	  8	730.0	73.0	 25
277	  8	865.3	52.7	 20
278	  8	4511.0	438.2	 25
279	  8	3262.0	585.2	 25
280	  8	6455.3	215.2	 20
281	  8	1178.0	85.3	 25
282	  8	1035.0	63.1	 25
283	  8	734.5	46.9	 20
284	  8	173.0	19.0	 25
285	  8	220.0	25.4	 25
286	  8	199.5	21.9	 20
287	  8	271.0	29.9	 25
288	  8	620.3	58.2	 20
289	  8	3183.0	567.7	 25
290	  8	3165.0	398.7	 25
291	  8	315.5	133.6	 20
292	  8	220.0	24.9	 25
293	  8	151.0	16.7	 25
294	  8	322.0	37.4	 20
295	  8	3942.0	577.5	 25
296	  8	2396.0	431.1	 25
297	  8	266.3	27.3	 20
298	  8	827.0	73.3	 25
299	  8	221.0	29.9	 25
300	  8	133.0	18.6	 20
301	  8	120.0	16.1	 25
302	  8	136.0	13.1	 25
303	  8	176.5	20.5	 20
304	  8	188.0	24.1	 25
305	  8	886.0	73.7	 25
306	  8	311.3	32.3	 20
307	  8	352.0	36.8	 25
308	  8	496.0	49.7	 25
309	  8	329.8	39.8	 20
310	  8	459.0	36.4	 25
311	  8	209.0	36.6	 25
312	  8	324.3	31.8	 20
313	  8	331.0	31.3	 25
314	  8	583.0	112.0	 25
315	  8	646.5	98.6	 20
316	  8	232.0	34.9	 25
317	  8	150.0	19.7	 25
318	  8	154.8	34.8	 20
319	  8	162.0	27.6	 25
320	  8	166.0	22.5	 25
321	  8	886.0	61.9	 20
322	  8	296.0	31.1	 25
323	  8	243.0	22.1	 25
324	  8	247.8	27.8	 20
325	  8	411.0	56.8	 25
326	  8	838.0	85.5	 25
327	  8	298.5	25.5	 20
328	  8	414.0	41.3	 25
329	  8	226.0	30.2	 25
330	  8	273.5	49.1	 20
331	  8	231.0	29.6	 25
332	  8	213.0	22.4	 25
333	  8	169.8	20.9	 20
334	  8	189.0	22.8	 25
335	  8	136.3	12.2	 20
336	  8	162.0	22.9	 25
337	  8	169.0	26.6	 25
338	  8	199.8	21.5	 20
339	  8	181.0	30.9	 25
340	  8	115.0	18.6	 25
341	  8	118.3	20.1	 20
342	  8	153.0	24.5	 25
343	  8	190.0	20.9	 25
344	  8	154.5	14.6	 20
345	  8	152.0	17.1	 25
346	  8	150.0	20.6	 25
347	  8	170.8	23.9	 20
348	  8	519.0	72.8	 25
349	  8	730.0	280.3	 25
350	  8	942.8	69.7	 20
351	  8	423.0	68.5	 25
352	  8	728.0	67.4	 25
353	  8	443.3	62.7	 20
354	  8	1635.0	280.7	 25
355	  8	516.0	72.7	 25
356	  8	116.0	15.3	 20
357	  8	107.0	10.4	 25
358	  8	207.0	30.6	 25
359	  8	413.0	41.3	 20
360	  8	430.0	54.0	 25
361	  8	119.0	16.0	 25
362	  8	145.8	16.1	 20
363	  8	169.0	16.9	 25
364	  8	185.0	50.6	 25
365	  8	286.8	32.3	 20
366	  8	324.0	30.2	 25
367	  8	824.0	88.3	 25
368	  8	717.3	32.0	 20
369	  8	4879.0	223.7	 25
370	  8	5033.0	158.6	 25
371	  8	8167.3	396.3	 20
372	  8	680.0	75.6	 25
373	  8	806.0	67.2	 25
374	  8	549.3	43.0	 20
375	  8	412.3	28.9	 20
376	  8	188.3	21.0	 20
377	  8	210.5	19.4	 16
378	  8	235.8	31.0	 20
379	  8	587.0	52.1	 20
380	  8	220.5	27.7	 16
381	  8	425.0	33.5	 20
382	  8	215.0	20.8	 16
383	  8	234.5	31.2	 20
384	  8	427.8	42.0	 20
385	  8	476.5	42.9	 16
386	  8	158.3	22.3	 20
387	  8	192.5	30.1	 20
388	  8	301.0	41.1	 16
389	  8	284.5	43.6	 20
390	  8	220.3	37.5	 20
391	  8	263.5	23.6	 16
392	  8	187.3	25.9	 20
393	  8	172.8	26.7	 20
394	  8	121.5	16.7	 16
395	  8	193.3	20.8	 20
396	  8	258.3	48.5	 20
397	  8	4698.0	270.2	 16
398	  8	272.8	100.2	 20
399	  8	181.3	24.7	 20
400	  8	341.3	34.8	 16
401	  8	619.3	69.1	 20
402	  8	806.0	122.5	 20
403	  8	465.5	43.5	 16
404	  8	899.5	121.3	 20
405	  8	525.0	41.2	 20
406	  8	189.0	22.4	 16
407	  8	139.0	16.7	 20
408	  8	157.0	22.4	 20
409	  8	262.5	30.8	 16
410	  8	235.3	22.9	 20
411	  8	707.0	50.6	 20
412	  8	844.0	70.1	 16
413	  8	2710.5	348.9	 20
414	  8	1484.8	111.9	 20
415	  8	298.5	29.6	 16
416	  8	405.0	37.6	 20
417	  8	1307.3	73.9	 20
418	  8	1293.8	48.5	 16
419	  8	15442.0	3003.7	 20
420	  8	1128.0	149.9	 20
421	  8	602.5	54.4	 16
422	  8	382.5	36.9	 20
423	  8	874.3	62.7	 20
424	  8	802.3	69.4	 16
425	  8	2548.8	376.8	 20
426	  8	677.0	59.9	 16
427	  8	704.3	43.8	 20
428	  8	822.5	43.4	 20
429	  8	403.0	49.8	 16
430	  8	289.5	34.9	 20
431	  8	414.8	49.9	 20
432	  8	1195.5	135.3	 16
433	  8	198.8	37.5	 20
434	  8	151.8	26.1	 20
435	  8	277.5	28.9	 16
436	  8	296.0	23.8	 20
437	  8	180.3	16.9	 20
438	  8	142.3	21.1	 16
439	  8	127.3	15.4	 20
440	  8	179.8	23.9	 20
441	  8	205.5	21.0	 16
442	  8	162.3	17.5	 20
443	  8	470.0	65.2	 20
444	  8	213.3	33.6	 16
445	  8	161.0	19.6	 20
446	  8	183.3	17.0	 20
447	  8	176.8	15.6	 16
448	  8	209.0	22.0	 20
449	  8	1012.5	137.1	 20
450	  8	1342.3	79.2	 16
451	  8	2053.5	149.2	 20
452	  8	866.8	107.8	 20
453	  8	273.0	36.7	 16
454	  8	193.5	27.8	 20
455	  8	257.8	33.2	 20
456	  8	328.5	30.5	 16
457	  8	234.8	31.1	 20
458	  8	173.3	24.3	 20
459	  8	130.3	14.2	 16
460	  8	155.5	20.4	 20
461	  8	207.8	22.3	 20
462	  8	144.8	21.1	 16
463	  8	266.3	29.6	 20
464	  8	270.5	24.0	 20
465	  8	522.3	65.2	 16
466	  8	3148.8	281.9	 20
467	  8	3542.0	247.9	 20
468	  8	2167.8	92.3	 16
469	  8	479.0	80.1	 20
470	  8	130.3	18.0	 20
471	  8	184.3	24.5	 16
472	  8	221.0	21.7	 20
473	  8	298.3	36.7	 16
474	  8	410.0	45.2	 20
475	  8	320.8	30.7	 20
476	  8	478.5	45.3	 16
477	  8	397.8	44.4	 20
478	  8	173.5	17.9	 20
479	  8	151.8	16.4	 16
480	  8	127.3	18.2	 20
481	  8	114.0	11.7	 25
482	  8	183.5	25.4	 20
483	  8	650.0	122.4	 25
484	  8	364.0	40.3	 25
485	  8	337.8	37.1	 20
486	  8	229.0	25.3	 25
487	  8	1609.0	170.0	 25
488	  8	844.3	63.5	 20
489	  8	722.0	88.0	 25
490	  8	692.0	57.7	 25
491	  8	1470.3	152.5	 20
492	  8	592.0	54.7	 25
493	  8	1440.0	158.5	 25
494	  8	2307.0	169.8	 20
495	  8	1033.0	321.6	 25
496	  8	2295.0	323.5	 25
497	  8	2263.3	211.5	 20
498	  8	1829.0	309.6	 25
499	  8	1034.0	84.5	 25
500	  8	251.3	37.4	 20
501	  8	2030.0	187.9	 25
502	  8	931.0	66.7	 25
503	  8	764.0	66.5	 20
504	  8	444.0	27.9	 25
505	  8	353.0	44.1	 25
506	  8	907.8	66.8	 20
507	  8	946.0	106.4	 25
508	  8	725.0	43.0	 25
509	  8	1261.5	129.0	 20
510	  8	801.0	67.2	 25
511	  8	207.0	24.6	 25
512	  8	156.5	21.8	 20
513	  8	129.0	16.5	 25
514	  8	201.0	59.7	 25
515	  8	327.0	33.0	 20
516	  8	299.0	52.8	 25
517	  8	151.0	19.8	 25
518	  8	831.0	103.1	 20
519	  8	348.0	46.5	 25
520	  8	1041.5	95.5	 20
521	  8	1418.0	234.6	 25
522	  8	1066.0	62.9	 25
523	  8	4371.3	378.2	 20
524	  8	9250.0	1916.8	 25
525	  8	863.0	156.8	 25
526	  8	422.0	46.0	 20
527	  8	520.0	68.4	 25
528	  8	3110.0	489.6	 25
529	  8	179.5	27.4	 20
530	  8	208.0	27.3	 25
531	  8	231.0	22.6	 25
532	  8	794.5	85.6	 20
533	  8	850.0	136.2	 25
534	  8	1537.0	109.7	 25
535	  8	270.3	22.4	 20
536	  8	250.0	43.0	 25
537	  8	172.0	24.5	 25
538	  8	1930.0	287.8	 20
539	  8	200.0	23.7	 25
540	  8	347.0	32.8	 25
541	  8	268.3	24.8	 20
542	  8	893.0	145.7	 25
543	  8	635.0	89.5	 25
544	  8	267.3	28.7	 20
545	  8	179.0	29.5	 25
546	  8	229.0	31.5	 25
547	  8	153.3	22.6	 20
548	  8	1322.0	188.5	 25
549	  8	313.0	42.7	 25
550	  8	2674.5	252.0	 20
551	  8	316.0	27.3	 25
552	  8	954.0	77.2	 25
553	  8	387.5	40.2	 20
554	  8	2560.0	204.4	 25
555	  8	265.0	37.2	 25
556	  8	237.0	34.8	 20
557	  8	576.0	80.9	 25
558	  8	17960.0	2132.0	 25
559	  8	1242.3	110.9	 20
560	  8	463.0	43.8	 25
561	  8	2918.0	155.3	 25
562	  8	352.0	24.3	 20
563	  8	465.0	68.8	 25
564	  8	210.3	20.7	 20
565	  8	162.0	22.4	 25
566	  8	226.0	34.2	 25
567	  8	301.3	33.9	 20
568	  8	239.0	30.0	 25
569	  8	362.0	53.2	 25
570	  8	196.8	33.5	 20
571	  8	846.0	131.5	 25
572	  8	226.0	25.6	 25
573	  8	178.0	26.6	 20
574	  8	205.0	31.0	 25
575	  8	207.0	26.7	 25
576	  8	184.5	27.5	 20
577	  8	125.0	21.2	 25
578	  8	114.0	18.9	 25
579	  8	129.3	28.6	 20
580	  8	118.0	14.8	 25
581	  8	147.0	25.6	 25
582	  8	231.0	42.6	 20
583	  8	168.0	24.5	 25
584	  8	219.0	24.8	 25
585	  8	240.8	25.9	 20
586	  8	317.0	38.6	 25
587	  8	265.0	26.8	 25
588	  8	222.0	18.9	 20
589	  8	416.0	46.7	 25
590	  8	592.0	35.7	 25
591	  8	700.5	54.5	 20
592	  8	1615.0	132.7	 25
593	  8	2706.0	241.4	 25
594	  8	634.3	56.2	 20
595	  8	270.0	26.0	 25
596	  8	247.0	35.1	 25
597	  8	1118.3	86.1	 20
598	  8	449.0	38.9	 25
599	  8	244.0	30.7	 25
600	  8	151.5	15.1	 20
601	  8	450.0	49.7	 25
602	  8	683.0	71.0	 25
603	  8	245.3	22.6	 20
604	  8	225.0	21.5	 25
605	  8	239.0	22.1	 25
606	  8	320.3	24.1	 20
607	  8	384.0	27.9	 25
608	  8	408.0	28.5	 25
609	  8	656.8	51.1	 20
610	  8	621.0	87.1	 25
611	  8	3953.3	299.3	 20
612	  8	5345.0	438.8	 25
613	  8	662.0	420.8	 25
614	  8	226.3	24.3	 20
615	  8	1102.0	193.3	 25
616	  8	769.0	97.4	 25
617	  8	308.5	36.3	 20
618	  8	261.0	44.5	 25
619	  8	333.0	45.0	 25
620	  8	1260.3	105.3	 20
621	  8	199.0	26.1	 25
622	  8	253.0	47.7	 25
623	  8	234.5	35.8	 20
624	  8	495.0	125.1	 25
625	  8	347.0	43.3	 25
626	  8	173.3	32.4	 20
627	  8	181.0	33.4	 25
628	  8	257.0	25.6	 25
629	  8	348.3	43.0	 20
630	  8	795.0	93.9	 25
631	  8	1733.0	159.3	 25
632	  8	212.3	29.1	 20
633	  8	138.0	23.9	 25
634	  8	172.0	25.4	 25
635	  8	144.0	16.9	 20
636	  8	152.0	24.5	 25
637	  8	195.0	26.8	 25
638	  8	226.3	34.0	 20
639	  8	15393.0	4059.1	 25
  0	  9	664.0	164.8	 25
  1	  9	2120.5	270.3	 20
  2	  9	205.0	32.3	 25
  3	  9	170.0	18.9	 25
  4	  9	240.5	21.3	 20
  5	  9	1866.0	179.1	 25
  6	  9	366.0	31.0	 25
  7	  9	245.0	24.1	 20
  8	  9	245.0	33.0	 25
  9	  9	204.0	25.7	 25
 10	  9	310.0	45.6	 20
 11	  9	159.0	22.7	 25
 12	  9	143.5	20.0	 20
 13	  9	179.0	26.4	 25
 14	  9	186.0	24.0	 25
 15	  9	171.5	21.1	 20
 16	  9	408.0	38.4	 25
 17	  9	175.0	23.1	 25
 18	  9	127.5	17.2	 20
 19	  9	92.0	14.4	 25
 20	  9	533.0	83.6	 25
 21	  9	220.0	29.8	 20
 22	  9	166.0	22.1	 25
 23	  9	171.0	23.7	 25
 24	  9	171.8	21.9	 20
 25	  9	131.0	17.1	 25
 26	  9	209.0	22.1	 25
 27	  9	368.8	33.4	 20
 28	  9	223.0	37.6	 25
 29	  9	4407.0	575.2	 25
 30	  9	1419.0	112.3	 20
 31	  9	957.0	113.2	 25
 32	  9	200.0	25.9	 25
 33	  9	252.3	30.7	 20
 34	  9	165.0	19.2	 25
 35	  9	175.0	20.7	 25
 36	  9	205.0	28.1	 20
 37	  9	884.0	130.7	 25
 38	  9	1541.0	153.9	 25
 39	  9	169.0	30.6	 20
 40	  9	906.0	89.7	 25
 41	  9	210.0	35.6	 25
 42	  9	191.3	28.5	 20
 43	  9	342.0	43.1	 25
 44	  9	182.0	25.7	 25
 45	  9	228.0	25.3	 20
 46	  9	436.0	59.5	 25
 47	  9	408.0	56.3	 25
 48	  9	128.0	16.7	 20
 49	  9	100.0	13.5	 25
 50	  9	112.0	15.1	 25
 51	  9	121.5	16.0	 20
 52	  9	464.0	57.2	 25
 53	  9	1940.0	189.4	 25
 54	  9	534.3	49.1	 20
 55	  9	1141.0	65.8	 25
 56	  9	220.0	34.4	 25
 57	  9	5872.8	423.4	 20
 58	  9	6107.0	336.5	 25
 59	  9	3251.3	401.7	 20
 60	  9	325.0	46.5	 25
 61	  9	314.0	36.7	 25
 62	  9	330.3	25.2	 20
 63	  9	1690.0	393.8	 25
 64	  9	163.0	19.3	 25
 65	  9	138.5	21.5	 20
 66	  9	145.0	16.0	 25
 67	  9	1706.0	357.6	 25
 68	  9	294.3	32.0	 20
 69	  9	682.0	159.2	 25
 70	  9	217.0	61.5	 25
 71	  9	4251.0	560.0	 20
 72	  9	210.0	88.7	 25
 73	  9	168.0	26.9	 25
 74	  9	649.3	99.5	 20
 75	  9	238.0	28.2	 25
 76	  9	288.0	29.3	 25
 77	  9	164.3	21.5	 20
 78	  9	251.0	30.6	 25
 79	  9	555.0	48.5	 25
 80	  9	303.3	27.2	 20
 81	  9	322.0	33.5	 25
 82	  9	1310.0	117.1	 25
 83	  9	2773.0	310.3	 20
 84	  9	354.0	73.8	 25
 85	  9	20658.0	3183.8	 25
 86	  9	2809.5	162.3	 20
 87	  9	1370.0	515.7	 25
 88	  9	551.0	45.4	 25
 89	  9	245.5	26.8	 20
 90	  9	208.0	31.5	 25
 91	  9	209.0	45.3	 25
 92	  9	114.0	16.9	 20
 93	  9	120.0	19.7	 25
 94	  9	149.0	18.7	 25
 95	  9	133.3	17.5	 20
 96	  9	1713.0	289.3	 25
 97	  9	434.0	47.3	 25
 98	  9	602.3	61.0	 20
 99	  9	402.0	39.4	 25
100	  9	334.0	53.7	 25
101	  9	330.8	28.2	 20
102	  9	267.0	36.8	 25
103	  9	942.0	78.8	 25
104	  9	5101.0	286.0	 20
105	  9	972.0	88.0	 25
106	  9	229.5	18.9	 20
107	  9	224.0	24.8	 25
108	  9	273.0	28.7	 25
109	  9	917.8	79.8	 20
110	  9	552.0	40.7	 25
111	  9	2974.0	481.8	 25
112	  9	219.3	25.5	 20
113	  9	257.0	31.2	 25
114	  9	274.0	34.3	 25
115	  9	315.0	40.2	 20
116	  9	780.0	115.1	 25
117	  9	454.0	42.2	 25
118	  9	1065.5	107.1	 20
119	  9	1707.0	234.0	 25
120	  9	458.0	46.5	 25
121	  9	550.3	49.5	 20
122	  9	4059.0	371.0	 25
123	  9	1035.0	106.2	 25
124	  9	307.3	30.8	 20
125	  9	320.0	32.2	 25
126	  9	898.0	96.3	 25
127	  9	627.5	52.0	 20
128	  9	1330.0	180.8	 25
129	  9	600.0	71.2	 25
130	  9	197.8	22.6	 20
131	  9	166.0	27.2	 25
132	  9	276.0	28.2	 25
133	  9	263.5	36.9	 20
134	  9	205.0	26.0	 25
135	  9	245.0	34.6	 25
136	  9	136.0	21.0	 20
137	  9	229.0	27.0	 25
138	  9	273.0	26.4	 25
139	  9	244.8	30.6	 20
140	  9	14764.0	2279.4	 25
141	  9	228.0	25.0	 25
142	  9	400.8	42.6	 20
143	  9	167.0	23.0	 25
144	  9	4949.0	876.4	 25
145	  9	267.8	22.4	 20
146	  9	235.0	25.7	 25
147	  9	204.0	20.0	 25
148	  9	276.8	30.8	 20
149	  9	165.0	26.6	 25
150	  9	194.5	31.7	 20
151	  9	319.0	35.9	 25
152	  9	247.0	25.8	 25
153	  9	202.3	28.0	 20
154	  9	132.0	11.4	 25
155	  9	233.0	31.9	 25
156	  9	148.8	20.6	 20
157	  9	140.0	24.7	 25
158	  9	146.0	17.0	 25
159	  9	2486.8	261.1	 20
160	  9	1642.0	242.5	 25
161	  9	4230.0	611.3	 25
162	  9	993.8	114.0	 20
163	  9	315.0	38.2	 25
164	  9	180.0	23.3	 25
165	  9	166.0	25.7	 16
166	  9	191.8	17.6	 20
167	  9	275.5	25.8	 20
168	  9	207.5	20.9	 16
169	  9	289.8	29.8	 20
170	  9	506.0	38.5	 20
171	  9	1521.5	80.1	 16
172	  9	948.0	64.8	 20
173	  9	1959.5	118.5	 20
174	  9	1826.0	134.3	 16
175	  9	397.3	82.4	 20
176	  9	638.5	49.4	 20
177	  9	681.0	62.9	 16
178	  9	3208.3	541.6	 20
179	  9	417.8	38.4	 20
180	  9	778.5	41.1	 16
181	  9	1572.5	146.2	 20
182	  9	687.5	48.0	 20
183	  9	2913.8	185.1	 16
184	  9	874.3	81.5	 20
185	  9	1937.3	136.8	 20
186	  9	866.5	65.0	 16
187	  9	1916.5	199.2	 20
188	  9	402.3	44.6	 20
189	  9	129.3	24.5	 16
190	  9	148.8	20.2	 20
191	  9	142.3	21.2	 20
192	  9	223.0	33.4	 16
193	  9	420.3	24.1	 20
194	  9	162.0	20.1	 20
195	  9	212.5	23.9	 16
196	  9	238.5	28.1	 20
197	  9	306.3	28.0	 16
198	  9	2000.8	396.4	 20
199	  9	1561.8	100.1	 20
200	  9	339.3	41.2	 16
201	  9	242.8	27.2	 20
202	  9	453.5	52.6	 20
203	  9	955.3	112.8	 16
204	  9	331.8	92.9	 20
205	  9	733.5	56.5	 20
206	  9	228.3	25.1	 16
207	  9	132.0	23.0	 20
208	  9	156.8	15.5	 20
209	  9	126.0	19.4	 16
210	  9	162.3	27.5	 20
211	  9	169.0	16.9	 20
212	  9	1532.3	187.7	 16
213	  9	170.3	30.4	 20
214	  9	426.3	45.1	 20
215	  9	215.5	28.5	 16
216	  9	833.8	152.4	 20
217	  9	677.0	103.0	 20
218	  9	3547.0	131.5	 16
219	  9	892.8	117.1	 20
220	  9	856.0	66.8	 20
221	  9	496.3	41.7	 16
222	  9	283.0	32.1	 20
223	  9	1273.3	135.8	 20
224	  9	1715.3	142.0	 16
225	  9	2751.3	438.1	 20
226	  9	2013.8	91.8	 20
227	  9	573.8	51.6	 16
228	  9	365.5	29.2	 20
229	  9	381.0	34.0	 20
230	  9	1089.8	70.3	 16
231	  9	231.8	22.8	 20
232	  9	205.0	24.6	 20
233	  9	518.0	35.1	 16
234	  9	218.8	31.0	 20
235	  9	219.0	23.5	 20
236	  9	226.3	22.4	 16
237	  9	317.3	22.8	 20
238	  9	307.5	36.1	 20
239	  9	353.0	42.7	 16
240	  9	233.0	30.6	 20
241	  9	340.3	41.8	 20
242	  9	336.8	34.2	 16
243	  9	218.3	33.1	 20
244	  9	168.8	13.9	 16
245	  9	174.0	20.7	 20
246	  9	235.5	27.8	 20
247	  9	232.3	22.7	 16
248	  9	820.0	78.5	 20
249	  9	338.3	39.8	 20
250	  9	237.0	20.4	 16
251	  9	195.8	26.3	 20
252	  9	181.3	19.7	 20
253	  9	272.5	28.8	 16
254	  9	208.5	20.2	 20
255	  9	155.0	20.7	 20
256	  9	283.8	27.5	 16
257	  9	594.8	53.8	 20
258	  9	231.5	25.7	 20
259	  9	1285.5	168.4	 16
260	  9	337.0	25.3	 20
261	  9	270.8	28.3	 20
262	  9	370.8	31.1	 16
263	  9	594.0	77.3	 20
264	  9	564.8	61.0	 20
265	  9	125.0	23.2	 16
266	  9	137.5	18.4	 20
267	  9	141.0	21.5	 20
268	  9	172.3	20.1	 16
269	  9	407.3	45.6	 20
270	  9	239.5	26.8	 20
271	  9	324.5	25.6	 20
272	  9	493.0	56.5	 25
273	  9	713.0	59.9	 25
274	  9	1189.3	74.1	 20
275	  9	332.0	47.1	 25
276	  9	2379.0	297.2	 25
277	  9	2981.8	328.8	 20
278	  9	2926.0	322.4	 25
279	  9	639.0	64.6	 25
280	  9	597.5	60.1	 20
281	  9	441.0	47.4	 25
282	  9	355.0	42.7	 25
283	  9	363.8	35.1	 20
284	  9	766.0	58.7	 25
285	  9	631.0	82.1	 25
286	  9	168.3	18.5	 20
287	  9	414.0	52.5	 25
288	  9	234.8	23.7	 20
289	  9	155.0	19.2	 25
290	  9	163.0	19.3	 25
291	  9	603.3	71.8	 20
292	  9	299.0	41.7	 25
293	  9	249.0	30.9	 25
294	  9	214.3	26.2	 20
295	  9	974.0	166.0	 25
296	  9	404.0	54.4	 25
297	  9	3366.3	396.8	 20
298	  9	4185.0	895.1	 25
299	  9	174.0	22.2	 25
300	  9	426.0	74.8	 20
301	  9	153.0	25.2	 25
302	  9	208.0	28.9	 25
303	  9	147.3	20.0	 20
304	  9	927.0	209.8	 25
305	  9	542.0	80.2	 25
306	  9	580.5	66.9	 20
307	  9	393.0	51.1	 25
308	  9	656.0	71.2	 25
309	  9	2082.0	131.6	 20
310	  9	433.0	106.4	 25
311	  9	681.0	109.1	 25
312	  9	276.5	29.3	 20
313	  9	192.0	22.9	 25
314	  9	235.0	27.5	 25
315	  9	167.0	23.6	 20
316	  9	424.0	47.1	 25
317	  9	136.0	21.2	 25
318	  9	266.5	32.7	 20
319	  9	1934.0	356.4	 25
320	  9	194.0	33.3	 25
321	  9	873.5	142.2	 20
322	  9	2610.0	467.0	 25
323	  9	227.0	38.3	 25
324	  9	515.8	58.3	 20
325	  9	1613.0	336.3	 25
326	  9	625.0	63.2	 25
327	  9	720.5	94.3	 20
328	  9	163.0	26.1	 25
329	  9	226.0	38.9	 25
330	  9	152.5	27.7	 20
331	  9	269.0	48.9	 25
332	  9	190.0	28.8	 25
333	  9	196.8	29.2	 20
334	  9	141.0	18.4	 25
335	  9	271.8	33.5	 20
336	  9	284.0	39.2	 25
337	  9	131.0	18.9	 25
338	  9	132.3	16.6	 20
339	  9	118.0	15.3	 25
340	  9	124.0	18.5	 25
341	  9	125.0	20.2	 20
342	  9	146.0	18.3	 25
343	  9	128.0	20.7	 25
344	  9	132.5	15.5	 20
345	  9	469.0	98.9	 25
346	  9	443.0	93.7	 25
347	  9	891.3	98.5	 20
348	  9	3332.0	678.8	 25
349	  9	997.0	77.5	 25
350	  9	2332.3	246.8	 20
351	  9	301.0	95.3	 25
352	  9	1151.0	140.4	 25
353	  9	635.8	63.4	 20
354	  9	1635.0	197.4	 25
355	  9	350.0	76.7	 25
356	  9	564.8	58.1	 20
357	  9	143.0	28.3	 25
358	  9	121.0	16.7	 25
359	  9	227.0	158.8	 20
360	  9	143.0	22.2	 25
361	  9	146.0	23.9	 25
362	  9	268.8	23.8	 20
363	  9	208.0	31.2	 25
364	  9	137.0	20.7	 25
365	  9	194.3	24.9	 20
366	  9	218.0	28.2	 25
367	  9	173.0	23.0	 25
368	  9	284.3	38.4	 20
369	  9	178.0	21.5	 25
370	  9	1883.0	364.9	 25
371	  9	371.0	45.5	 20
372	  9	436.0	62.9	 25
373	  9	1048.0	180.1	 25
374	  9	244.8	25.9	 20
375	  9	719.0	99.0	 25
376	  9	1188.0	128.0	 25
377	  9	6818.5	1159.2	 20
378	  9	365.0	52.0	 25
379	  9	575.3	59.7	 20
380	  9	258.0	25.8	 25
381	  9	731.0	92.3	 25
382	  9	365.8	34.4	 20
383	  9	285.0	42.4	 25
384	  9	621.0	112.3	 25
385	  9	250.3	45.7	 20
386	  9	2296.0	497.3	 25
387	  9	327.0	54.6	 25
388	  9	535.8	80.8	 20
389	  9	551.0	100.7	 25
390	  9	242.0	29.9	 25
391	  9	274.3	40.3	 20
392	  9	173.0	22.1	 25
393	  9	192.0	20.2	 25
394	  9	554.5	110.2	 20
395	  9	980.0	178.9	 25
396	  9	241.0	30.6	 25
397	  9	1215.8	175.6	 20
398	  9	189.0	31.1	 25
399	  9	207.0	17.6	 25
400	  9	330.8	30.3	 20
401	  9	159.0	16.5	 25
402	  9	215.0	28.1	 25
403	  9	203.3	22.8	 20
404	  9	205.0	26.7	 25
405	  9	1630.0	260.0	 25
406	  9	629.3	80.5	 20
407	  9	584.0	68.7	 25
408	  9	358.0	52.7	 25
409	  9	479.8	47.0	 20
410	  9	328.0	37.9	 25
411	  9	278.0	61.0	 25
412	  9	1290.8	108.5	 20
413	  9	719.0	101.8	 25
414	  9	405.0	72.2	 25
415	  9	203.3	39.7	 20
416	  9	544.0	91.4	 25
417	  9	724.0	95.3	 25
418	  9	1008.0	79.5	 20
419	  9	2129.0	329.7	 25
420	  9	1776.0	142.1	 25
421	  9	1370.8	204.7	 20
422	  9	765.0	109.6	 25
423	  9	440.0	55.3	 25
424	  9	1055.5	84.5	 20
425	  9	2736.0	381.4	 25
426	  9	810.0	111.1	 20
427	  9	511.0	83.4	 25
428	  9	386.0	48.0	 25
429	  9	184.0	22.4	 20
430	  9	423.0	47.5	 25
431	  9	2974.0	460.6	 25
432	  9	1064.5	157.9	 20
433	  9	3044.0	403.5	 25
434	  9	1185.0	180.1	 25
435	  9	502.8	69.2	 20
436	  9	753.0	125.7	 25
437	  9	5068.0	1299.1	 25
438	  9	353.5	56.0	 20
439	  9	145.0	20.5	 25
440	  9	153.0	17.1	 25
441	  9	244.8	34.0	 20
442	  9	164.0	21.2	 25
443	  9	148.0	23.5	 25
444	  9	218.5	25.6	 20
445	  9	181.0	20.7	 25
446	  9	201.0	30.6	 25
447	  9	213.8	25.1	 20
448	  9	196.0	28.5	 25
449	  9	670.0	102.7	 25
450	  9	2127.5	326.9	 20
451	  9	236.0	69.8	 25
452	  9	502.0	41.7	 25
453	  9	1153.0	119.6	 20
454	  9	3400.0	678.1	 25
455	  9	4220.0	847.0	 25
456	  9	774.5	138.6	 20
457	  9	1261.0	231.2	 25
458	  9	169.0	25.8	 25
459	  9	189.8	28.6	 20
460	  9	176.0	20.1	 25
461	  9	137.0	16.6	 25
462	  9	133.3	15.8	 20
463	  9	391.0	54.3	 25
464	  9	315.0	50.7	 25
465	  9	944.5	88.2	 20
466	  9	2011.0	474.8	 25
467	  9	1705.0	822.3	 25
468	  9	866.3	96.8	 20
469	  9	273.0	36.9	 25
470	  9	143.0	21.9	 25
471	  9	225.3	35.5	 20
472	  9	310.0	51.1	 25
473	  9	465.3	60.3	 20
474	  9	395.0	33.8	 25
475	  9	345.0	31.0	 25
476	  9	317.8	39.9	 20
477	  9	270.0	40.9	 25
478	  9	842.0	183.0	 25
479	  9	269.0	46.6	 20
480	  9	118.0	18.3	 25
481	  9	179.5	28.8	 20
482	  9	193.5	21.6	 16
483	  9	479.5	68.1	 20
484	  9	174.0	22.5	 20
485	  9	302.8	45.3	 16
486	  9	246.5	34.1	 20
487	  9	332.0	26.4	 20
488	  9	241.3	30.8	 16
489	  9	1948.5	159.5	 20
490	  9	4488.3	560.3	 20
491	  9	1653.5	204.7	 16
492	  9	394.5	61.2	 20
493	  9	671.5	40.2	 20
494	  9	3401.3	226.2	 16
495	  9	3620.5	532.2	 20
496	  9	376.5	39.4	 20
497	  9	6158.0	504.8	 16
498	  9	2278.0	265.5	 20
499	  9	439.3	42.9	 20
500	  9	430.3	38.8	 16
501	  9	954.8	152.1	 20
502	  9	387.3	30.3	 20
503	  9	623.3	31.4	 16
504	  9	903.8	49.0	 20
505	  9	823.5	74.2	 20
506	  9	2749.5	208.1	 16
507	  9	3882.5	348.0	 20
508	  9	2874.8	259.7	 20
509	  9	16013.3	1633.7	 16
510	  9	838.8	459.3	 20
511	  9	2991.3	390.7	 20
512	  9	900.3	129.7	 16
513	  9	205.0	23.2	 20
514	  9	253.8	27.6	 20
515	  9	1034.3	80.6	 16
516	  9	1722.3	251.7	 20
517	  9	564.5	94.8	 16
518	  9	192.3	24.4	 20
519	  9	893.5	175.3	 20
520	  9	208.3	20.8	 16
521	  9	2347.3	554.7	 20
522	  9	2319.0	204.3	 20
523	  9	4073.5	208.8	 16
524	  9	1028.0	84.7	 20
525	  9	1569.8	137.8	 20
526	  9	2239.8	296.0	 16
527	  9	192.3	25.5	 20
528	  9	269.3	28.1	 20
529	  9	1120.5	179.0	 16
530	  9	4266.8	1031.5	 20
531	  9	8836.3	1546.8	 20
532	  9	3358.3	380.3	 16
533	  9	406.0	55.7	 20
534	  9	365.0	41.5	 20
535	  9	1120.8	171.0	 16
536	  9	153.5	16.4	 20
537	  9	119.0	14.0	 20
538	  9	149.0	22.8	 16
539	  9	534.0	116.4	 20
540	  9	190.8	29.0	 20
541	  9	170.5	26.4	 16
542	  9	536.0	68.8	 20
543	  9	1206.8	181.6	 20
544	  9	827.3	61.7	 16
545	  9	981.5	77.5	 20
546	  9	2850.3	412.4	 20
547	  9	848.5	86.6	 16
548	  9	224.5	28.3	 20
549	  9	274.3	26.5	 20
550	  9	2175.3	182.3	 16
551	  9	503.3	60.3	 20
552	  9	952.0	63.5	 20
553	  9	1021.0	87.8	 16
554	  9	252.5	32.5	 20
555	  9	199.3	54.2	 20
556	  9	9915.0	1145.3	 16
557	  9	6511.8	376.3	 20
558	  9	2968.0	262.7	 20
559	  9	2693.0	125.4	 16
560	  9	4190.8	406.0	 20
561	  9	789.8	171.8	 20
562	  9	1722.5	141.9	 16
563	  9	528.8	58.7	 20
564	  9	224.3	30.0	 16
565	  9	3420.0	674.3	 20
566	  9	1166.5	217.4	 20
567	  9	247.5	23.0	 16
568	  9	371.3	43.3	 20
569	  9	297.5	27.8	 20
570	  9	2189.8	376.9	 16
571	  9	281.5	38.1	 20
572	  9	439.8	46.4	 20
573	  9	585.0	64.8	 16
574	  9	1094.8	147.1	 20
575	  9	1217.0	222.4	 20
576	  9	138.5	14.2	 16
577	  9	175.0	15.7	 20
578	  9	122.3	18.5	 20
579	  9	113.0	19.1	 16
580	  9	141.3	16.7	 20
581	  9	534.5	68.3	 20
582	  9	219.8	33.0	 16
583	  9	265.3	52.6	 20
584	  9	16719.8	3006.2	 20
585	  9	1591.3	211.0	 16
586	  9	3485.0	521.3	 25
587	  9	910.0	79.3	 25
588	  9	911.3	126.3	 20
589	  9	414.0	49.5	 25
590	  9	308.0	44.6	 25
591	  9	2000.5	202.9	 20
592	  9	2371.0	365.8	 25
593	  9	4585.0	360.8	 25
594	  9	252.8	32.6	 20
595	  9	219.0	22.3	 25
596	  9	356.0	32.8	 25
597	  9	661.0	48.7	 20
598	  9	1745.0	266.6	 25
599	  9	1161.0	126.9	 25
600	  9	674.3	89.3	 20
601	  9	667.0	67.9	 25
602	  9	1293.0	225.9	 25
603	  9	209.3	22.8	 20
604	  9	243.0	31.4	 25
605	  9	1297.0	245.3	 25
606	  9	506.5	50.1	 20
607	  9	225.0	24.2	 25
608	  9	234.5	26.2	 20
609	  9	284.0	39.1	 25
610	  9	252.0	29.9	 25
611	  9	400.0	106.7	 20
612	  9	597.0	322.1	 25
613	  9	682.0	84.7	 25
614	  9	476.3	77.7	 20
615	  9	352.0	52.9	 25
616	  9	237.0	31.3	 25
617	  9	311.0	30.8	 20
618	  9	1421.0	316.8	 25
619	  9	3721.0	494.3	 25
620	  9	629.3	84.2	 20
621	  9	312.0	38.9	 25
622	  9	243.0	25.7	 25
623	  9	414.8	47.1	 20
624	  9	200.0	26.8	 25
625	  9	316.0	49.5	 25
626	  9	263.3	34.7	 20
627	  9	1090.0	268.4	 25
628	  9	488.0	75.5	 25
629	  9	179.5	20.3	 20
630	  9	1010.0	206.4	 25
631	  9	888.0	88.3	 25
632	  9	3240.0	691.4	 20
633	  9	327.0	51.4	 25
634	  9	389.0	45.7	 25
635	  9	304.0	39.0	 20
636	  9	179.0	22.7	 25
637	  9	117.0	15.1	 25
638	  9	166.8	27.5	 20
639	  9	372.0	86.9	 25
  0	 10	21547.3	2516.3	 20
  1	 10	202.5	24.4	 16
  2	 10	206.5	25.4	 20
  3	 10	224.8	34.8	 20
  4	 10	264.3	35.7	 16
  5	 10	587.5	50.2	 20
  6	 10	361.0	37.7	 20
  7	 10	233.3	23.5	 16
  8	 10	219.5	25.0	 20
  9	 10	155.3	12.2	 20
 10	 10	209.8	49.4	 16
 11	 10	145.0	21.0	 20
 12	 10	126.0	15.1	 16
 13	 10	132.8	14.4	 20
 14	 10	172.5	28.1	 20
 15	 10	179.3	20.5	 16
 16	 10	327.5	36.2	 20
 17	 10	136.5	21.1	 20
 18	 10	123.3	16.1	 16
 19	 10	93.0	13.6	 20
 20	 10	162.8	26.1	 20
 21	 10	195.0	16.2	 16
 22	 10	169.5	25.8	 20
 23	 10	139.3	15.4	 20
 24	 10	153.5	22.1	 16
 25	 10	132.3	21.4	 20
 26	 10	281.8	36.0	 20
 27	 10	215.0	18.3	 16
 28	 10	202.0	36.5	 20
 29	 10	563.0	68.4	 20
 30	 10	355.8	32.0	 16
 31	 10	558.5	56.8	 20
 32	 10	212.3	20.9	 20
 33	 10	236.0	26.2	 16
 34	 10	176.8	24.7	 20
 35	 10	185.0	25.9	 20
 36	 10	209.3	26.3	 16
 37	 10	545.3	78.2	 20
 38	 10	583.5	69.1	 20
 39	 10	141.3	20.9	 16
 40	 10	203.5	29.8	 20
 41	 10	156.0	15.2	 20
 42	 10	141.5	18.5	 16
 43	 10	161.5	27.8	 20
 44	 10	139.8	20.6	 20
 45	 10	223.0	24.7	 16
 46	 10	160.5	19.2	 20
 47	 10	179.5	27.9	 20
 48	 10	143.5	25.3	 16
 49	 10	114.0	18.7	 20
 50	 10	119.3	23.0	 20
 51	 10	115.5	21.6	 16
 52	 10	364.0	56.6	 20
 53	 10	389.3	34.3	 20
 54	 10	467.3	35.0	 16
 55	 10	474.8	38.8	 20
 56	 10	290.0	29.5	 20
 57	 10	770.3	94.3	 16
 58	 10	783.3	73.5	 20
 59	 10	1662.8	197.1	 16
 60	 10	220.3	46.0	 20
 61	 10	687.0	68.4	 25
 62	 10	395.3	36.6	 20
 63	 10	242.0	30.6	 25
 64	 10	119.0	17.6	 25
 65	 10	121.8	19.7	 20
 66	 10	117.0	15.9	 25
 67	 10	257.0	45.3	 25
 68	 10	251.8	34.3	 20
 69	 10	178.0	23.0	 25
 70	 10	107.0	14.5	 25
 71	 10	749.5	125.0	 20
 72	 10	162.0	25.1	 25
 73	 10	152.0	23.5	 25
 74	 10	217.0	30.5	 20
 75	 10	238.0	38.9	 25
 76	 10	257.0	34.2	 25
 77	 10	138.0	15.4	 20
 78	 10	199.0	41.8	 25
 79	 10	303.0	43.7	 25
 80	 10	292.8	38.5	 20
 81	 10	244.0	30.2	 25
 82	 10	556.0	91.9	 25
 83	 10	1943.3	354.5	 20
 84	 10	347.0	73.8	 25
 85	 10	9832.0	2044.5	 25
 86	 10	1322.0	194.4	 20
 87	 10	602.0	126.7	 25
 88	 10	278.0	30.1	 25
 89	 10	211.8	19.9	 20
 90	 10	138.0	16.8	 25
 91	 10	167.0	20.2	 25
 92	 10	118.8	19.6	 20
 93	 10	124.0	28.8	 25
 94	 10	153.0	28.3	 25
 95	 10	196.3	29.4	 20
 96	 10	717.0	133.8	 25
 97	 10	776.0	90.5	 25
 98	 10	1377.5	170.5	 20
 99	 10	1152.0	157.0	 25
100	 10	486.0	68.6	 25
101	 10	501.5	72.3	 20
102	 10	259.0	23.1	 25
103	 10	321.8	39.6	 20
104	 10	2521.0	473.6	 25
105	 10	464.0	81.0	 25
106	 10	131.3	18.7	 20
107	 10	168.0	19.0	 25
108	 10	227.0	24.0	 25
109	 10	489.5	84.0	 20
110	 10	442.0	47.8	 25
111	 10	326.0	36.9	 25
112	 10	172.8	20.7	 20
113	 10	240.0	40.1	 25
114	 10	193.0	21.1	 25
115	 10	163.8	19.8	 20
116	 10	308.0	36.9	 25
117	 10	242.0	35.3	 25
118	 10	266.8	35.3	 20
119	 10	904.0	112.4	 25
120	 10	420.0	64.9	 25
121	 10	291.0	31.1	 20
122	 10	2288.0	356.8	 25
123	 10	660.0	81.5	 25
124	 10	266.3	32.6	 20
125	 10	552.0	69.6	 25
126	 10	395.0	56.0	 25
127	 10	708.8	100.9	 20
128	 10	2400.0	236.4	 25
129	 10	311.0	76.8	 25
130	 10	136.8	20.5	 20
131	 10	148.0	17.0	 25
132	 10	251.0	33.9	 25
133	 10	279.5	26.2	 20
134	 10	177.0	22.3	 25
135	 10	215.0	28.6	 25
136	 10	123.5	14.2	 20
137	 10	236.0	31.1	 25
138	 10	200.0	31.7	 25
139	 10	217.5	27.1	 20
140	 10	6212.0	918.9	 25
141	 10	208.0	20.7	 25
142	 10	363.5	43.8	 20
143	 10	161.0	17.3	 25
144	 10	812.0	91.3	 25
145	 10	328.5	25.6	 20
146	 10	204.0	24.1	 25
147	 10	196.0	25.4	 25
148	 10	285.3	35.6	 20
149	 10	124.0	16.6	 25
150	 10	194.5	23.7	 20
151	 10	260.0	24.3	 25
152	 10	207.0	35.1	 25
153	 10	178.3	24.4	 20
154	 10	127.0	20.4	 25
155	 10	166.0	23.3	 25
156	 10	127.0	15.4	 20
157	 10	152.0	22.6	 25
158	 10	138.0	19.0	 25
159	 10	279.5	41.5	 20
160	 10	2810.0	306.3	 25
161	 10	6381.0	473.0	 25
162	 10	2705.3	201.8	 20
163	 10	434.0	55.5	 25
164	 10	195.0	25.2	 25
165	 10	303.8	34.3	 20
166	 10	216.0	26.2	 25
167	 10	255.0	25.2	 25
168	 10	218.8	22.2	 20
169	 10	260.0	31.8	 25
170	 10	243.0	31.7	 25
171	 10	784.8	62.0	 20
172	 10	959.0	63.4	 25
173	 10	1399.0	116.7	 25
174	 10	3376.5	251.6	 20
175	 10	262.0	74.1	 25
176	 10	496.0	47.9	 25
177	 10	363.3	34.6	 20
178	 10	939.0	153.3	 25
179	 10	431.0	40.8	 25
180	 10	843.0	41.0	 20
181	 10	3687.0	474.7	 25
182	 10	1899.0	163.8	 25
183	 10	1223.0	96.0	 20
184	 10	584.0	40.1	 25
185	 10	1343.0	138.4	 25
186	 10	776.0	58.7	 20
187	 10	1717.0	153.7	 25
188	 10	230.0	28.5	 25
189	 10	154.0	17.7	 20
190	 10	139.0	19.2	 25
191	 10	128.0	15.5	 25
192	 10	174.5	22.6	 20
193	 10	305.0	24.4	 25
194	 10	168.0	22.2	 25
195	 10	199.5	30.0	 20
196	 10	179.0	26.5	 25
197	 10	272.3	23.1	 20
198	 10	501.0	81.3	 25
199	 10	497.0	83.9	 25
200	 10	198.8	31.2	 20
201	 10	257.0	51.1	 25
202	 10	413.0	43.4	 25
203	 10	1291.8	165.4	 20
204	 10	284.0	87.6	 25
205	 10	186.0	29.2	 25
206	 10	172.8	28.5	 20
207	 10	151.0	18.0	 25
208	 10	138.0	20.4	 25
209	 10	143.0	20.1	 20
210	 10	133.0	13.2	 25
211	 10	222.0	31.7	 25
212	 10	484.3	49.4	 20
213	 10	330.0	54.7	 25
214	 10	300.0	24.5	 25
215	 10	213.8	21.3	 20
216	 10	539.0	98.9	 25
217	 10	582.0	57.7	 25
218	 10	1740.3	111.6	 20
219	 10	1508.0	114.2	 25
220	 10	538.0	93.9	 25
221	 10	535.3	41.8	 20
222	 10	278.0	30.5	 25
223	 10	2550.0	158.5	 25
224	 10	1097.5	182.0	 20
225	 10	1057.0	177.3	 25
226	 10	824.0	98.7	 25
227	 10	587.8	44.7	 20
228	 10	512.0	44.8	 25
229	 10	533.0	44.8	 25
230	 10	891.0	66.0	 20
231	 10	140.0	22.5	 25
232	 10	195.0	28.3	 25
233	 10	549.5	58.6	 20
234	 10	178.0	25.8	 25
235	 10	204.0	23.0	 25
236	 10	233.3	20.1	 20
237	 10	250.0	34.0	 25
238	 10	237.0	32.0	 25
239	 10	229.3	24.0	 20
240	 10	232.0	23.6	 25
241	 10	339.8	29.2	 20
242	 10	351.0	26.4	 25
243	 10	194.0	35.4	 25
244	 10	167.3	16.4	 20
245	 10	160.0	18.1	 25
246	 10	157.0	26.1	 25
247	 10	200.3	24.1	 20
248	 10	525.0	54.3	 25
249	 10	317.0	33.9	 25
250	 10	249.0	16.4	 20
251	 10	204.0	29.1	 25
252	 10	163.0	23.4	 25
253	 10	217.3	22.8	 20
254	 10	149.0	18.8	 25
255	 10	136.0	20.5	 25
256	 10	256.0	19.7	 20
257	 10	407.0	34.1	 25
258	 10	281.0	18.8	 25
259	 10	563.0	76.5	 20
260	 10	433.0	54.5	 25
261	 10	308.0	36.1	 25
262	 10	428.0	37.0	 20
263	 10	455.0	48.8	 25
264	 10	220.0	23.0	 25
265	 10	128.0	20.3	 20
266	 10	168.0	23.3	 25
267	 10	131.0	24.2	 25
268	 10	123.3	17.4	 20
269	 10	177.0	23.9	 25
270	 10	251.0	20.2	 25
271	 10	380.8	36.9	 16
272	 10	405.8	38.2	 20
273	 10	1436.3	157.5	 20
274	 10	2956.5	94.4	 16
275	 10	439.3	74.2	 20
276	 10	468.8	59.4	 20
277	 10	841.3	76.1	 16
278	 10	643.5	64.3	 20
279	 10	451.8	50.9	 20
280	 10	449.0	32.8	 16
281	 10	321.3	29.2	 20
282	 10	288.0	28.4	 20
283	 10	327.0	33.2	 16
284	 10	438.8	34.3	 20
285	 10	276.8	29.0	 20
286	 10	169.0	21.4	 16
287	 10	225.3	20.6	 20
288	 10	236.0	26.2	 16
289	 10	166.5	18.9	 20
290	 10	175.5	21.5	 20
291	 10	142.3	17.2	 16
292	 10	222.0	32.7	 20
293	 10	197.0	36.5	 20
294	 10	170.0	23.5	 16
295	 10	312.5	31.4	 20
296	 10	454.0	53.4	 20
297	 10	3719.0	164.3	 16
298	 10	1134.5	120.0	 20
299	 10	208.0	17.5	 20
300	 10	189.8	26.9	 16
301	 10	170.5	21.2	 20
302	 10	262.3	24.3	 20
303	 10	141.5	16.4	 16
304	 10	721.0	132.6	 20
305	 10	271.0	30.9	 20
306	 10	290.0	33.6	 16
307	 10	244.3	25.0	 20
308	 10	540.0	53.0	 20
309	 10	1549.5	102.2	 16
310	 10	463.0	81.2	 20
311	 10	271.8	29.9	 20
312	 10	275.3	20.8	 16
313	 10	243.0	29.3	 20
314	 10	206.5	18.6	 20
315	 10	128.0	10.9	 16
316	 10	225.3	31.6	 20
317	 10	139.5	20.1	 20
318	 10	244.3	31.0	 16
319	 10	1028.8	159.4	 20
320	 10	180.0	21.7	 20
321	 10	202.0	18.5	 16
322	 10	798.8	99.1	 20
323	 10	186.8	16.2	 20
324	 10	309.8	28.4	 16
325	 10	165.0	24.3	 20
326	 10	319.3	38.0	 20
327	 10	299.3	30.6	 16
328	 10	144.3	24.4	 20
329	 10	229.5	30.7	 20
330	 10	148.5	14.7	 16
331	 10	270.5	40.8	 20
332	 10	136.8	19.0	 16
333	 10	288.8	45.4	 20
334	 10	156.5	18.2	 20
335	 10	212.0	22.9	 16
336	 10	255.5	25.9	 20
337	 10	133.3	20.6	 20
338	 10	157.5	19.7	 16
339	 10	111.3	14.8	 20
340	 10	125.3	20.5	 20
341	 10	116.8	16.9	 16
342	 10	136.5	15.4	 20
343	 10	120.5	15.2	 20
344	 10	136.5	20.1	 16
345	 10	238.3	33.6	 20
346	 10	200.8	25.9	 20
347	 10	609.0	42.4	 16
348	 10	2578.5	524.6	 20
349	 10	510.0	82.3	 20
350	 10	1237.3	99.6	 16
351	 10	354.5	44.9	 20
352	 10	931.8	78.2	 20
353	 10	386.5	57.0	 16
354	 10	1228.3	187.2	 20
355	 10	268.3	31.8	 20
356	 10	311.8	32.8	 16
357	 10	114.5	11.6	 20
358	 10	158.3	21.7	 20
359	 10	131.0	24.9	 16
360	 10	142.3	20.8	 20
361	 10	132.3	15.9	 20
362	 10	182.5	19.5	 16
363	 10	162.0	20.1	 20
364	 10	143.3	19.4	 20
365	 10	183.0	24.9	 16
366	 10	423.8	45.0	 20
367	 10	141.8	20.3	 20
368	 10	163.3	24.6	 16
369	 10	155.8	21.6	 20
370	 10	333.0	35.7	 20
371	 10	273.3	22.3	 16
372	 10	193.3	26.8	 20
373	 10	410.3	39.8	 20
374	 10	227.3	30.9	 16
375	 10	535.0	65.6	 20
376	 10	984.0	114.4	 25
377	 10	364.0	50.3	 20
378	 10	370.0	57.7	 25
379	 10	319.0	40.2	 20
380	 10	246.0	26.2	 25
381	 10	482.0	55.1	 25
382	 10	190.3	18.4	 20
383	 10	357.0	44.9	 25
384	 10	292.0	33.7	 25
385	 10	227.0	22.4	 20
386	 10	311.0	49.7	 25
387	 10	299.0	35.9	 25
388	 10	274.3	33.4	 20
389	 10	260.0	28.3	 25
390	 10	272.0	25.9	 25
391	 10	340.5	32.1	 20
392	 10	177.0	27.6	 25
393	 10	174.0	21.5	 25
394	 10	197.8	28.0	 20
395	 10	252.0	35.6	 25
396	 10	233.0	21.5	 25
397	 10	332.8	47.4	 20
398	 10	171.0	22.2	 25
399	 10	217.0	28.5	 25
400	 10	313.5	43.8	 20
401	 10	152.0	21.7	 25
402	 10	218.0	24.2	 25
403	 10	214.3	21.7	 20
404	 10	217.0	27.2	 25
405	 10	819.0	79.1	 25
406	 10	565.8	44.6	 20
407	 10	502.0	39.0	 25
408	 10	289.0	24.0	 25
409	 10	540.5	44.4	 20
410	 10	274.0	34.9	 25
411	 10	266.0	30.0	 25
412	 10	2417.8	220.8	 20
413	 10	1538.0	134.8	 25
414	 10	661.0	80.2	 25
415	 10	135.3	16.5	 20
416	 10	210.0	24.5	 25
417	 10	284.0	23.3	 25
418	 10	740.5	49.9	 20
419	 10	1140.0	101.5	 25
420	 10	2180.0	145.5	 25
421	 10	744.5	85.5	 20
422	 10	610.0	41.3	 25
423	 10	321.0	36.6	 25
424	 10	1107.3	78.7	 20
425	 10	1650.0	169.1	 25
426	 10	591.8	53.5	 20
427	 10	743.0	70.9	 25
428	 10	441.0	65.9	 25
429	 10	201.8	19.2	 20
430	 10	324.0	54.2	 25
431	 10	719.0	75.1	 25
432	 10	716.8	64.4	 20
433	 10	967.0	109.6	 25
434	 10	620.0	60.2	 25
435	 10	200.3	16.9	 20
436	 10	193.0	23.0	 25
437	 10	2530.0	316.0	 25
438	 10	307.3	33.1	 20
439	 10	149.0	22.8	 25
440	 10	200.0	19.6	 25
441	 10	191.8	20.6	 20
442	 10	185.0	20.3	 25
443	 10	135.0	15.6	 25
444	 10	172.0	23.3	 20
445	 10	216.0	38.7	 25
446	 10	142.0	18.2	 25
447	 10	190.0	26.9	 20
448	 10	276.0	42.1	 25
449	 10	246.0	29.4	 25
450	 10	481.3	63.5	 20
451	 10	152.0	20.2	 25
452	 10	373.0	33.4	 25
453	 10	897.8	69.8	 20
454	 10	1446.0	152.9	 25
455	 10	3203.0	242.9	 25
456	 10	762.5	43.0	 20
457	 10	334.0	67.0	 25
458	 10	138.0	17.2	 25
459	 10	161.0	18.2	 20
460	 10	231.0	36.1	 25
461	 10	152.0	20.2	 25
462	 10	137.0	17.1	 20
463	 10	596.0	62.7	 25
464	 10	446.0	48.8	 25
465	 10	1410.3	104.8	 20
466	 10	5785.0	713.5	 25
467	 10	1577.0	284.4	 25
468	 10	963.0	70.5	 20
469	 10	230.0	39.9	 25
470	 10	161.0	24.5	 20
471	 10	223.0	34.5	 25
472	 10	252.0	24.1	 25
473	 10	513.3	53.6	 20
474	 10	351.0	34.7	 25
475	 10	219.0	30.7	 25
476	 10	486.8	49.1	 20
477	 10	210.0	21.7	 25
478	 10	316.0	39.6	 25
479	 10	172.8	25.0	 20
480	 10	108.0	13.9	 25
481	 10	116.0	22.5	 25
482	 10	303.0	30.7	 20
483	 10	255.0	31.4	 25
484	 10	160.0	19.8	 25
485	 10	258.8	35.9	 20
486	 10	239.0	26.8	 25
487	 10	286.0	44.7	 25
488	 10	270.0	28.1	 20
489	 10	3141.0	291.0	 25
490	 10	3234.0	302.7	 25
491	 10	786.5	79.7	 20
492	 10	383.0	38.4	 25
493	 10	438.0	44.7	 25
494	 10	1322.3	176.3	 20
495	 10	497.0	123.3	 25
496	 10	388.0	29.6	 25
497	 10	3039.5	352.3	 20
498	 10	5939.0	552.4	 25
499	 10	502.0	94.7	 25
500	 10	566.0	52.6	 20
501	 10	349.0	42.1	 25
502	 10	267.0	29.7	 25
503	 10	803.0	48.0	 20
504	 10	480.0	43.7	 25
505	 10	604.0	63.7	 25
506	 10	3719.0	251.4	 20
507	 10	4935.0	343.5	 25
508	 10	2009.0	230.5	 25
509	 10	10883.0	563.5	 20
510	 10	494.0	344.6	 25
511	 10	1727.0	148.9	 25
512	 10	317.0	53.9	 20
513	 10	173.0	24.2	 25
514	 10	227.0	22.7	 25
515	 10	718.5	87.5	 20
516	 10	600.0	97.7	 25
517	 10	227.0	30.0	 20
518	 10	165.0	19.3	 25
519	 10	276.0	47.5	 25
520	 10	170.3	22.9	 20
521	 10	2166.0	501.3	 25
522	 10	1176.0	160.6	 25
523	 10	2497.0	108.6	 20
524	 10	636.0	65.6	 25
525	 10	994.0	99.9	 25
526	 10	560.5	108.4	 20
527	 10	162.0	19.6	 25
528	 10	211.0	19.6	 25
529	 10	365.3	44.4	 20
530	 10	368.0	213.7	 25
531	 10	1819.0	544.0	 25
532	 10	1508.8	125.1	 20
533	 10	342.0	34.1	 25
534	 10	399.0	45.2	 25
535	 10	522.0	56.6	 20
536	 10	157.0	24.2	 25
537	 10	112.0	16.3	 25
538	 10	128.5	14.2	 20
539	 10	202.0	28.2	 25
540	 10	155.0	20.5	 25
541	 10	177.0	21.5	 20
542	 10	336.0	46.6	 25
543	 10	440.0	57.8	 25
544	 10	523.8	91.5	 20
545	 10	532.0	86.6	 25
546	 10	1765.0	246.5	 25
547	 10	525.8	65.2	 20
548	 10	199.0	17.7	 25
549	 10	339.0	29.2	 25
550	 10	2534.0	143.8	 20
551	 10	471.0	54.4	 25
552	 10	634.0	65.4	 25
553	 10	1002.0	54.3	 20
554	 10	225.0	26.8	 25
555	 10	215.0	41.5	 25
556	 10	4318.8	501.5	 20
557	 10	2340.0	272.5	 25
558	 10	1302.0	210.2	 25
559	 10	1730.0	184.2	 20
560	 10	2638.0	502.4	 25
561	 10	1310.0	88.5	 25
562	 10	745.3	131.8	 20
563	 10	252.0	48.9	 25
564	 10	255.5	18.7	 20
565	 10	1685.0	252.0	 25
566	 10	911.0	83.9	 25
567	 10	328.8	45.3	 20
568	 10	663.0	59.5	 25
569	 10	261.0	26.8	 25
570	 10	470.0	90.1	 20
571	 10	239.0	21.9	 25
572	 10	514.0	51.0	 25
573	 10	323.3	30.9	 20
574	 10	645.0	57.7	 25
575	 10	1281.0	169.4	 25
576	 10	176.3	22.3	 20
577	 10	167.0	26.4	 25
578	 10	117.0	19.5	 25
579	 10	120.0	17.3	 20
580	 10	131.0	20.2	 25
581	 10	342.0	52.4	 25
582	 10	197.8	26.2	 20
583	 10	249.0	25.0	 25
584	 10	3810.0	962.4	 25
585	 10	565.3	81.4	 20
586	 10	2902.0	357.5	 20
587	 10	1053.5	134.4	 20
588	 10	304.5	29.5	 16
589	 10	442.3	31.6	 20
590	 10	272.3	31.7	 20
591	 10	1880.8	133.5	 16
592	 10	4128.0	434.2	 20
593	 10	7764.3	633.3	 20
594	 10	287.3	32.9	 16
595	 10	211.8	31.0	 20
596	 10	357.3	37.7	 20
597	 10	693.5	69.3	 16
598	 10	941.3	178.7	 20
599	 10	1281.3	109.4	 20
600	 10	516.8	30.8	 16
601	 10	1126.3	82.1	 20
602	 10	573.0	51.8	 20
603	 10	220.0	24.8	 16
604	 10	209.8	16.5	 20
605	 10	445.8	41.5	 20
606	 10	546.3	35.0	 16
607	 10	205.3	30.2	 20
608	 10	293.0	30.8	 16
609	 10	278.3	26.1	 20
610	 10	239.3	22.4	 20
611	 10	408.8	37.0	 16
612	 10	357.3	35.6	 20
613	 10	285.0	29.0	 20
614	 10	235.3	34.8	 16
615	 10	233.3	31.0	 20
616	 10	209.8	24.0	 20
617	 10	382.0	36.4	 16
618	 10	602.8	115.4	 20
619	 10	834.8	61.8	 20
620	 10	341.8	36.1	 16
621	 10	244.3	29.0	 20
622	 10	185.8	18.0	 20
623	 10	285.5	32.9	 16
624	 10	166.3	20.5	 20
625	 10	210.0	31.5	 20
626	 10	173.0	21.1	 16
627	 10	334.0	58.5	 20
628	 10	273.3	28.3	 20
629	 10	211.5	21.9	 16
630	 10	280.0	40.6	 20
631	 10	346.3	42.7	 20
632	 10	712.8	54.4	 16
633	 10	435.8	45.2	 20
634	 10	455.3	37.0	 20
635	 10	260.5	20.7	 16
636	 10	231.8	25.7	 20
637	 10	115.3	11.7	 20
638	 10	174.3	23.1	 16
639	 10	16096.3	3378.7	 20
  0	 11	346.0	76.1	 25
  1	 11	125.5	18.0	 20
  2	 11	98.0	17.1	 25
  3	 11	114.0	29.6	 25
  4	 11	102.8	18.1	 20
  5	 11	109.0	19.6	 25
  6	 11	133.0	15.9	 25
  7	 11	137.3	15.9	 20
  8	 11	129.0	15.3	 25
  9	 11	105.0	15.9	 25
 10	 11	106.3	18.0	 20
 11	 11	113.0	19.0	 25
 12	 11	72.0	10.0	 20
 13	 11	85.0	12.7	 25
 14	 11	87.0	18.4	 25
 15	 11	88.5	14.5	 20
 16	 11	107.0	21.2	 25
 17	 11	99.0	14.4	 25
 18	 11	102.5	20.7	 20
 19	 11	93.0	23.7	 25
 20	 11	87.0	15.5	 25
 21	 11	83.3	9.9	 20
 22	 11	101.0	15.4	 25
 23	 11	94.0	24.3	 25
 24	 11	93.0	15.1	 20
 25	 11	83.0	17.2	 25
 26	 11	93.0	13.8	 25
 27	 11	90.3	13.1	 20
 28	 11	102.0	17.2	 25
 29	 11	96.0	13.1	 25
 30	 11	106.0	16.8	 20
 31	 11	97.0	13.7	 25
 32	 11	98.0	14.8	 25
 33	 11	102.5	19.6	 20
 34	 11	116.0	21.2	 25
 35	 11	81.0	9.7	 25
 36	 11	89.3	15.7	 20
 37	 11	102.0	14.1	 25
 38	 11	100.0	23.8	 25
 39	 11	98.0	12.3	 20
 40	 11	98.0	15.6	 25
 41	 11	101.0	13.2	 25
 42	 11	104.0	14.8	 20
 43	 11	99.0	17.0	 25
 44	 11	88.0	11.6	 25
 45	 11	103.5	19.2	 20
 46	 11	95.0	16.2	 25
 47	 11	88.0	14.2	 25
 48	 11	81.0	15.4	 20
 49	 11	89.0	16.4	 25
 50	 11	87.0	17.0	 25
 51	 11	88.3	13.4	 20
 52	 11	81.0	15.1	 25
 53	 11	110.0	14.3	 25
 54	 11	99.3	17.8	 20
 55	 11	107.0	16.8	 25
 56	 11	110.3	16.3	 20
 57	 11	128.0	19.3	 25
 58	 11	126.0	17.8	 25
 59	 11	140.5	23.3	 20
 60	 11	133.0	20.7	 25
 61	 11	120.0	26.8	 20
 62	 11	106.3	24.9	 16
 63	 11	124.5	23.5	 20
 64	 11	98.0	13.1	 20
 65	 11	101.3	16.4	 16
 66	 11	94.5	12.2	 20
 67	 11	91.0	11.5	 20
 68	 11	102.3	17.1	 16
 69	 11	101.3	14.2	 20
 70	 11	92.5	17.8	 20
 71	 11	78.5	16.6	 16
 72	 11	105.5	14.7	 20
 73	 11	90.3	14.1	 20
 74	 11	98.0	20.4	 16
 75	 11	93.5	18.7	 20
 76	 11	96.0	18.5	 20
 77	 11	110.0	19.8	 16
 78	 11	94.8	14.3	 20
 79	 11	129.5	32.0	 20
 80	 11	95.5	16.1	 16
 81	 11	103.0	16.9	 20
 82	 11	106.5	14.5	 20
 83	 11	115.3	15.4	 16
 84	 11	108.3	20.3	 20
 85	 11	101.0	10.0	 20
 86	 11	106.3	13.7	 16
 87	 11	117.8	17.6	 20
 88	 11	115.3	17.9	 20
 89	 11	113.5	19.6	 16
 90	 11	124.3	13.7	 20
 91	 11	111.3	18.0	 20
 92	 11	88.0	12.7	 16
 93	 11	85.0	11.6	 20
 94	 11	93.3	12.7	 20
 95	 11	88.0	17.0	 16
 96	 11	97.3	17.2	 20
 97	 11	85.3	12.0	 20
 98	 11	82.8	8.7	 16
 99	 11	119.3	14.8	 20
100	 11	93.3	11.4	 20
101	 11	96.0	10.6	 16
102	 11	111.5	18.9	 20
103	 11	129.8	16.0	 16
104	 11	114.8	22.0	 20
105	 11	94.5	12.3	 20
106	 11	85.5	12.4	 16
107	 11	96.5	16.2	 20
108	 11	100.8	17.3	 20
109	 11	90.3	11.9	 16
110	 11	102.0	15.9	 20
111	 11	141.5	41.1	 20
112	 11	93.5	18.5	 16
113	 11	97.3	17.2	 20
114	 11	105.3	23.4	 20
115	 11	98.3	17.1	 16
116	 11	92.8	18.3	 20
117	 11	95.0	14.0	 20
118	 11	90.5	20.7	 16
119	 11	97.0	14.0	 20
120	 11	97.8	15.3	 20
121	 11	103.5	14.1	 16
122	 11	95.5	13.9	 20
123	 11	127.0	19.1	 20
124	 11	108.3	13.2	 16
125	 11	109.3	20.3	 20
126	 11	96.5	14.3	 20
127	 11	106.0	14.7	 16
128	 11	97.3	16.3	 20
129	 11	131.3	21.2	 20
130	 11	123.0	20.8	 16
131	 11	128.8	14.0	 20
132	 11	141.5	24.3	 20
133	 11	137.0	20.1	 16
134	 11	140.5	22.4	 20
135	 11	130.5	18.7	 20
136	 11	118.5	12.6	 16
137	 11	140.3	20.5	 20
138	 11	114.8	17.6	 20
139	 11	131.5	21.2	 16
140	 11	132.8	16.7	 20
141	 11	152.5	23.0	 20
142	 11	122.3	13.1	 16
143	 11	126.3	18.1	 20
144	 11	132.3	19.2	 20
145	 11	126.0	16.7	 16
146	 11	141.8	22.6	 20
147	 11	128.3	16.6	 20
148	 11	105.0	12.9	 16
149	 11	114.3	14.0	 20
150	 11	115.5	16.9	 16
151	 11	133.5	17.1	 20
152	 11	112.3	19.4	 20
153	 11	105.0	15.7	 16
154	 11	125.0	18.4	 20
155	 11	101.0	16.7	 20
156	 11	119.8	18.6	 16
157	 11	103.8	17.9	 20
158	 11	110.5	19.5	 20
159	 11	92.0	17.1	 16
160	 11	108.5	14.1	 20
161	 11	146.0	25.2	 20
162	 11	131.8	16.8	 16
163	 11	152.3	17.9	 20
164	 11	158.3	21.9	 20
165	 11	154.0	12.8	 16
166	 11	134.0	16.1	 20
167	 11	160.0	73.4	 25
168	 11	154.8	27.4	 20
169	 11	163.0	23.3	 25
170	 11	137.0	26.1	 25
171	 11	157.5	32.7	 20
172	 11	123.0	35.3	 25
173	 11	161.0	41.0	 25
174	 11	151.8	32.4	 20
175	 11	161.0	31.3	 25
176	 11	173.0	39.6	 25
177	 11	178.0	26.6	 20
178	 11	147.0	14.8	 25
179	 11	154.0	23.6	 25
180	 11	147.8	22.1	 20
181	 11	160.0	24.1	 25
182	 11	159.0	23.2	 25
183	 11	151.5	16.9	 20
184	 11	145.0	28.4	 25
185	 11	133.0	18.2	 25
186	 11	104.3	11.5	 20
187	 11	115.0	16.2	 25
188	 11	103.0	17.3	 25
189	 11	94.5	16.1	 20
190	 11	98.0	14.9	 25
191	 11	83.0	13.2	 25
192	 11	108.3	17.4	 20
193	 11	85.0	15.9	 25
194	 11	97.8	17.6	 20
195	 11	98.0	16.3	 25
196	 11	96.0	16.6	 25
197	 11	100.8	17.3	 20
198	 11	106.0	14.4	 25
199	 11	101.0	11.0	 25
200	 11	108.8	16.7	 20
201	 11	119.0	19.5	 25
202	 11	114.0	24.7	 25
203	 11	122.0	22.6	 20
204	 11	126.0	13.1	 25
205	 11	128.0	21.3	 25
206	 11	101.8	12.4	 20
207	 11	104.0	18.0	 25
208	 11	95.0	17.9	 25
209	 11	113.3	18.8	 20
210	 11	99.0	16.7	 25
211	 11	100.0	18.5	 25
212	 11	89.8	12.1	 20
213	 11	96.0	18.1	 25
214	 11	118.0	22.6	 25
215	 11	117.0	21.8	 20
216	 11	113.0	16.7	 25
217	 11	102.0	14.7	 25
218	 11	121.0	20.1	 20
219	 11	124.0	24.3	 25
220	 11	132.0	17.9	 25
221	 11	155.0	24.3	 20
222	 11	150.0	24.4	 25
223	 11	150.0	21.1	 25
224	 11	137.3	24.4	 20
225	 11	126.0	18.5	 25
226	 11	116.0	23.5	 25
227	 11	103.0	16.5	 20
228	 11	110.0	16.4	 25
229	 11	92.0	12.3	 25
230	 11	90.8	15.9	 20
231	 11	97.0	16.3	 25
232	 11	86.0	17.1	 25
233	 11	85.3	12.1	 20
234	 11	97.0	16.9	 25
235	 11	97.0	20.3	 25
236	 11	104.3	13.6	 20
237	 11	97.0	17.9	 25
238	 11	133.0	26.2	 25
239	 11	117.0	15.5	 20
240	 11	119.0	15.4	 25
241	 11	109.5	15.9	 20
242	 11	114.0	14.7	 25
243	 11	108.0	18.3	 25
244	 11	106.3	12.7	 20
245	 11	98.0	14.7	 25
246	 11	101.0	13.9	 25
247	 11	100.3	17.2	 20
248	 11	99.0	19.3	 25
249	 11	108.0	21.5	 25
250	 11	112.3	14.4	 20
251	 11	114.0	24.8	 25
252	 11	103.0	18.0	 25
253	 11	109.8	14.4	 20
254	 11	100.0	18.4	 25
255	 11	92.0	17.3	 25
256	 11	297.0	253.5	 20
257	 11	118.0	21.7	 25
258	 11	114.0	21.4	 25
259	 11	133.0	26.4	 20
260	 11	128.0	25.0	 25
261	 11	140.0	27.9	 25
262	 11	124.5	20.6	 20
263	 11	120.0	16.2	 25
264	 11	108.0	17.9	 25
265	 11	116.0	17.6	 20
266	 11	95.0	16.2	 25
267	 11	102.0	16.9	 25
268	 11	94.8	12.9	 20
269	 11	96.0	13.9	 25
270	 11	101.0	17.3	 25
271	 11	102.5	18.7	 20
272	 11	111.0	14.5	 25
273	 11	120.0	22.5	 25
274	 11	111.5	18.6	 20
275	 11	111.0	21.1	 25
276	 11	98.0	15.4	 25
277	 11	117.0	18.8	 20
278	 11	122.0	23.2	 25
279	 11	122.0	16.5	 25
280	 11	120.0	25.1	 20
281	 11	124.0	28.4	 25
282	 11	119.0	19.2	 25
283	 11	142.5	24.6	 20
284	 11	135.0	19.8	 25
285	 11	133.3	16.9	 20
286	 11	106.0	18.5	 25
287	 11	118.0	21.7	 25
288	 11	93.3	9.5	 20
289	 11	84.0	11.9	 25
290	 11	96.0	18.6	 25
291	 11	85.3	14.2	 20
292	 11	101.0	12.5	 25
293	 11	91.0	13.1	 25
294	 11	112.0	18.8	 20
295	 11	94.0	18.9	 25
296	 11	113.0	21.3	 25
297	 11	113.3	26.0	 20
298	 11	117.0	14.0	 25
299	 11	106.0	16.8	 25
300	 11	96.5	25.1	 20
301	 11	95.0	12.8	 25
302	 11	97.0	15.1	 25
303	 11	95.0	16.3	 20
304	 11	101.0	15.4	 25
305	 11	96.0	14.2	 25
306	 11	105.5	18.5	 20
307	 11	108.0	13.9	 25
308	 11	132.0	31.9	 25
309	 11	121.8	33.6	 20
310	 11	158.0	34.3	 25
311	 11	159.0	23.8	 25
312	 11	158.3	23.5	 20
313	 11	120.0	20.6	 25
314	 11	125.0	14.7	 25
315	 11	105.3	19.7	 20
316	 11	116.0	22.5	 25
317	 11	112.0	15.5	 25
318	 11	114.0	21.1	 20
319	 11	128.0	17.6	 25
320	 11	85.0	11.1	 25
321	 11	94.8	13.5	 20
322	 11	118.0	25.3	 25
323	 11	105.0	15.2	 25
324	 11	119.0	17.3	 20
325	 11	120.0	37.0	 25
326	 11	108.0	19.7	 25
327	 11	104.0	22.7	 20
328	 11	113.0	16.2	 25
329	 11	116.0	25.2	 25
330	 11	120.3	21.5	 20
331	 11	102.0	14.9	 25
332	 11	105.3	20.8	 20
333	 11	97.0	17.1	 25
334	 11	94.0	16.8	 25
335	 11	102.0	12.5	 20
336	 11	111.0	12.7	 25
337	 11	95.0	12.6	 25
338	 11	81.5	16.8	 20
339	 11	89.0	12.2	 25
340	 11	106.0	19.1	 25
341	 11	85.0	14.7	 20
342	 11	100.0	19.5	 25
343	 11	119.0	19.7	 25
344	 11	98.5	16.1	 20
345	 11	94.0	14.8	 25
346	 11	86.0	14.1	 25
347	 11	100.5	18.0	 20
348	 11	121.0	42.8	 25
349	 11	141.0	24.8	 25
350	 11	147.0	39.2	 20
351	 11	142.0	23.8	 25
352	 11	145.0	28.7	 25
353	 11	163.5	30.9	 20
354	 11	153.0	54.6	 25
355	 11	127.0	17.4	 25
356	 11	126.3	18.7	 20
357	 11	96.0	14.7	 25
358	 11	109.0	20.5	 25
359	 11	92.3	15.6	 20
360	 11	96.0	15.9	 25
361	 11	111.0	16.5	 25
362	 11	102.0	20.7	 20
363	 11	103.0	14.3	 25
364	 11	103.0	11.4	 25
365	 11	124.3	17.8	 20
366	 11	110.0	21.8	 25
367	 11	83.0	16.9	 25
368	 11	94.5	22.5	 20
369	 11	106.0	14.7	 25
370	 11	102.0	16.2	 25
371	 11	119.3	16.8	 20
372	 11	99.0	15.7	 25
373	 11	103.0	19.4	 25
374	 11	125.3	26.7	 20
375	 11	125.0	31.3	 25
376	 11	138.8	29.7	 20
377	 11	138.3	15.2	 16
378	 11	117.3	21.6	 20
379	 11	119.8	16.7	 16
380	 11	145.0	20.9	 20
381	 11	129.5	23.6	 20
382	 11	153.3	21.4	 16
383	 11	171.8	35.8	 20
384	 11	167.5	21.5	 20
385	 11	173.0	20.5	 16
386	 11	128.0	18.6	 20
387	 11	123.0	19.8	 20
388	 11	94.0	11.9	 16
389	 11	116.0	12.9	 20
390	 11	132.0	21.6	 20
391	 11	113.8	13.3	 16
392	 11	103.8	18.2	 20
393	 11	115.3	16.9	 20
394	 11	109.5	14.6	 16
395	 11	123.3	17.4	 20
396	 11	108.0	21.0	 20
397	 11	118.5	17.2	 16
398	 11	121.5	20.1	 20
399	 11	113.5	17.5	 20
400	 11	114.3	17.4	 16
401	 11	102.5	13.8	 20
402	 11	124.0	14.7	 20
403	 11	132.5	13.5	 16
404	 11	117.0	16.1	 20
405	 11	121.5	19.6	 20
406	 11	120.8	16.5	 16
407	 11	116.0	15.3	 20
408	 11	109.5	13.6	 20
409	 11	114.5	17.2	 16
410	 11	107.0	14.1	 20
411	 11	117.3	13.7	 20
412	 11	130.8	13.1	 16
413	 11	107.0	20.3	 20
414	 11	128.8	22.6	 20
415	 11	112.3	20.6	 16
416	 11	100.5	15.1	 20
417	 11	124.3	19.7	 20
418	 11	115.8	18.1	 16
419	 11	142.5	22.1	 20
420	 11	138.8	23.2	 20
421	 11	140.8	18.6	 16
422	 11	141.5	17.9	 20
423	 11	139.8	23.2	 16
424	 11	132.3	23.4	 20
425	 11	143.0	25.6	 20
426	 11	113.3	19.3	 16
427	 11	107.8	12.1	 20
428	 11	107.8	26.1	 20
429	 11	88.3	17.2	 16
430	 11	91.3	10.4	 20
431	 11	99.3	16.1	 20
432	 11	116.8	18.9	 16
433	 11	121.3	16.1	 20
434	 11	99.3	10.9	 20
435	 11	111.5	24.0	 16
436	 11	117.5	15.7	 20
437	 11	117.5	15.3	 20
438	 11	119.8	21.0	 16
439	 11	95.0	14.8	 20
440	 11	115.8	17.9	 20
441	 11	111.5	17.9	 16
442	 11	116.5	14.3	 20
443	 11	114.3	18.1	 20
444	 11	108.5	13.1	 16
445	 11	95.0	12.6	 20
446	 11	119.3	20.5	 20
447	 11	101.3	13.3	 16
448	 11	97.0	16.7	 20
449	 11	96.0	13.4	 20
450	 11	91.5	14.8	 16
451	 11	92.3	14.5	 20
452	 11	116.0	21.7	 20
453	 11	130.3	14.8	 16
454	 11	143.3	24.0	 20
455	 11	144.0	25.5	 20
456	 11	110.0	10.5	 16
457	 11	112.5	17.4	 20
458	 11	108.8	17.5	 20
459	 11	105.0	11.9	 16
460	 11	122.3	18.6	 20
461	 11	117.5	19.5	 20
462	 11	109.5	15.4	 16
463	 11	100.0	17.1	 20
464	 11	99.5	16.9	 20
465	 11	111.0	10.0	 16
466	 11	136.8	28.2	 20
467	 11	118.3	23.7	 20
468	 11	138.5	34.4	 16
469	 11	129.3	21.7	 20
470	 11	127.0	17.5	 16
471	 11	128.5	17.2	 20
472	 11	105.3	13.3	 20
473	 11	110.3	12.9	 16
474	 11	153.8	27.3	 20
475	 11	168.5	29.3	 20
476	 11	176.3	18.0	 16
477	 11	161.3	16.3	 20
478	 11	137.5	14.0	 20
479	 11	119.0	17.4	 16
480	 11	101.3	23.1	 20
481	 11	102.0	14.8	 25
482	 11	94.3	13.7	 20
483	 11	110.0	16.1	 25
484	 11	105.0	21.4	 25
485	 11	111.0	16.4	 20
486	 11	108.0	20.2	 25
487	 11	113.0	15.6	 25
488	 11	114.8	17.2	 20
489	 11	131.0	34.5	 25
490	 11	140.0	31.7	 25
491	 11	127.0	37.5	 20
492	 11	130.0	25.2	 25
493	 11	149.0	27.2	 25
494	 11	135.3	24.3	 20
495	 11	129.0	21.4	 25
496	 11	124.0	19.0	 25
497	 11	148.8	31.7	 20
498	 11	144.0	30.2	 25
499	 11	140.0	22.9	 25
500	 11	125.8	19.0	 20
501	 11	120.0	17.5	 25
502	 11	115.0	18.5	 25
503	 11	141.0	32.9	 20
504	 11	166.0	28.3	 25
505	 11	192.0	26.7	 25
506	 11	190.0	33.9	 20
507	 11	159.0	46.9	 25
508	 11	179.0	33.3	 25
509	 11	182.5	38.0	 20
510	 11	149.0	19.8	 25
511	 11	138.0	21.1	 25
512	 11	129.0	17.3	 20
513	 11	153.0	33.9	 25
514	 11	106.0	13.2	 25
515	 11	111.8	14.6	 20
516	 11	123.0	20.8	 25
517	 11	124.3	18.4	 20
518	 11	102.0	17.9	 25
519	 11	110.0	19.7	 25
520	 11	109.0	18.3	 20
521	 11	106.0	24.1	 25
522	 11	99.0	22.6	 25
523	 11	144.5	24.7	 20
524	 11	149.0	26.0	 25
525	 11	150.0	29.1	 25
526	 11	139.0	25.2	 20
527	 11	124.0	18.5	 25
528	 11	114.0	22.4	 25
529	 11	100.5	14.7	 20
530	 11	99.0	14.5	 25
531	 11	111.0	21.1	 25
532	 11	108.3	17.5	 20
533	 11	106.0	19.1	 25
534	 11	140.0	24.7	 25
535	 11	122.0	20.5	 20
536	 11	116.0	14.3	 25
537	 11	110.0	18.8	 25
538	 11	124.8	21.3	 20
539	 11	99.0	15.9	 25
540	 11	103.0	16.9	 25
541	 11	94.0	9.9	 20
542	 11	112.0	15.0	 25
543	 11	113.0	12.4	 25
544	 11	123.5	15.6	 20
545	 11	124.0	17.4	 25
546	 11	123.0	33.1	 25
547	 11	128.5	23.5	 20
548	 11	110.0	22.1	 25
549	 11	92.0	13.4	 25
550	 11	113.3	32.9	 20
551	 11	110.0	29.3	 25
552	 11	120.0	21.8	 25
553	 11	112.3	27.6	 20
554	 11	94.0	15.9	 25
555	 11	96.0	15.6	 25
556	 11	111.0	27.0	 20
557	 11	106.0	32.9	 25
558	 11	126.0	55.9	 25
559	 11	163.0	56.2	 20
560	 11	146.0	78.4	 25
561	 11	154.3	48.1	 20
562	 11	132.0	21.9	 25
563	 11	110.0	16.9	 25
564	 11	100.8	14.1	 20
565	 11	151.0	52.3	 25
566	 11	119.0	14.9	 25
567	 11	120.0	20.1	 20
568	 11	105.0	21.7	 25
569	 11	129.0	24.3	 25
570	 11	150.3	26.1	 20
571	 11	124.0	20.6	 25
572	 11	115.0	26.6	 25
573	 11	103.5	21.1	 20
574	 11	104.0	16.2	 25
575	 11	108.0	19.2	 25
576	 11	104.8	21.9	 20
577	 11	105.0	19.5	 25
578	 11	95.0	14.7	 25
579	 11	95.8	12.6	 20
580	 11	100.0	13.9	 25
581	 11	102.0	16.4	 25
582	 11	104.0	15.7	 20
583	 11	110.0	23.1	 25
584	 11	127.0	35.2	 25
585	 11	123.3	20.3	 20
586	 11	131.0	63.6	 25
587	 11	121.0	39.8	 25
588	 11	113.5	14.4	 20
589	 11	128.0	39.6	 25
590	 11	140.0	41.2	 25
591	 11	123.3	45.5	 20
592	 11	153.0	109.2	 25
593	 11	147.0	123.6	 25
594	 11	118.5	26.5	 20
595	 11	124.0	22.4	 25
596	 11	124.0	29.0	 25
597	 11	142.8	41.7	 20
598	 11	109.0	29.3	 25
599	 11	125.0	58.9	 25
600	 11	137.3	42.6	 20
601	 11	147.0	61.6	 25
602	 11	160.0	45.8	 25
603	 11	145.3	26.8	 20
604	 11	173.0	45.7	 25
605	 11	124.0	29.1	 25
606	 11	149.5	41.8	 20
607	 11	176.0	39.5	 25
608	 11	178.5	45.2	 20
609	 11	158.0	34.6	 25
610	 11	134.0	26.9	 25
611	 11	139.3	33.1	 20
612	 11	146.0	33.9	 25
613	 11	128.0	23.0	 25
614	 11	127.3	22.5	 20
615	 11	115.0	15.8	 25
616	 11	110.0	12.1	 25
617	 11	120.3	28.2	 20
618	 11	131.0	26.8	 25
619	 11	115.0	47.9	 25
620	 11	105.3	23.7	 20
621	 11	114.0	18.0	 25
622	 11	98.0	14.5	 25
623	 11	94.8	19.1	 20
624	 11	101.0	21.2	 25
625	 11	101.0	13.5	 25
626	 11	106.3	17.0	 20
627	 11	111.0	15.0	 25
628	 11	132.0	31.7	 25
629	 11	132.0	39.1	 20
630	 11	120.0	22.5	 25
631	 11	113.0	23.5	 25
632	 11	107.5	33.0	 20
633	 11	118.0	23.8	 25
634	 11	109.0	30.4	 25
635	 11	130.8	28.7	 20
636	 11	111.0	20.5	 25
637	 11	114.0	19.6	 25
638	 11	107.5	19.4	 20
639	 11	399.0	343.8	 25
  0	 12	21347.0	4113.8	 25
  1	 12	811.0	80.2	 20
  2	 12	384.0	53.5	 25
  3	 12	1484.0	217.1	 25
  4	 12	199.3	22.9	 20
  5	 12	813.0	114.8	 25
  6	 12	1033.0	157.9	 25
  7	 12	2813.0	212.5	 20
  8	 12	2248.0	301.1	 25
  9	 12	2431.8	286.5	 20
 10	 12	815.0	149.6	 25
 11	 12	529.0	72.9	 25
 12	 12	242.3	30.1	 20
 13	 12	343.0	53.1	 25
 14	 12	214.0	28.2	 25
 15	 12	1153.0	101.7	 20
 16	 12	574.0	77.6	 25
 17	 12	528.0	63.7	 25
 18	 12	158.8	16.3	 20
 19	 12	227.0	25.8	 25
 20	 12	857.0	119.8	 25
 21	 12	220.0	32.9	 20
 22	 12	604.0	112.1	 25
 23	 12	2158.0	317.0	 25
 24	 12	1573.0	115.6	 20
 25	 12	2851.0	365.1	 25
 26	 12	215.0	24.8	 25
 27	 12	426.3	37.9	 20
 28	 12	568.0	72.9	 25
 29	 12	1576.0	212.9	 25
 30	 12	1083.0	96.6	 20
 31	 12	1424.0	202.1	 25
 32	 12	1051.0	121.8	 25
 33	 12	1022.0	82.9	 20
 34	 12	544.0	48.4	 25
 35	 12	903.0	99.9	 25
 36	 12	229.8	28.8	 20
 37	 12	490.0	78.3	 25
 38	 12	2021.0	227.7	 25
 39	 12	1122.3	90.5	 20
 40	 12	1721.0	332.7	 25
 41	 12	907.0	118.1	 25
 42	 12	1624.0	187.7	 20
 43	 12	2365.0	341.7	 25
 44	 12	1124.0	110.7	 25
 45	 12	190.5	25.0	 20
 46	 12	224.0	25.2	 25
 47	 12	264.0	31.8	 25
 48	 12	352.8	42.3	 20
 49	 12	505.0	81.6	 25
 50	 12	533.0	66.5	 25
 51	 12	665.8	72.3	 20
 52	 12	712.0	115.9	 25
 53	 12	2021.0	154.3	 25
 54	 12	3457.5	291.1	 20
 55	 12	1005.0	107.8	 25
 56	 12	334.8	39.9	 20
 57	 12	303.0	32.9	 25
 58	 12	343.0	34.4	 25
 59	 12	1191.5	127.8	 20
 60	 12	284.0	78.5	 25
 61	 12	665.0	100.1	 25
 62	 12	1309.8	175.3	 20
 63	 12	688.0	162.4	 25
 64	 12	937.0	121.6	 25
 65	 12	425.8	52.7	 20
 66	 12	598.0	110.6	 25
 67	 12	1320.0	211.9	 25
 68	 12	1362.3	194.8	 20
 69	 12	471.0	39.2	 25
 70	 12	525.0	76.7	 25
 71	 12	6542.3	1184.1	 20
 72	 12	1909.0	218.2	 25
 73	 12	552.0	83.9	 25
 74	 12	588.5	89.7	 20
 75	 12	416.0	50.5	 25
 76	 12	885.0	138.2	 25
 77	 12	1224.3	170.4	 20
 78	 12	325.0	60.4	 25
 79	 12	358.0	41.0	 25
 80	 12	1746.0	159.7	 20
 81	 12	302.0	75.0	 25
 82	 12	565.0	84.1	 25
 83	 12	2142.8	254.7	 20
 84	 12	707.0	82.6	 25
 85	 12	415.0	80.7	 25
 86	 12	980.5	87.0	 20
 87	 12	2000.0	427.6	 25
 88	 12	1372.0	126.5	 25
 89	 12	432.8	32.2	 20
 90	 12	1052.0	184.4	 25
 91	 12	1680.0	197.2	 25
 92	 12	1837.5	186.1	 20
 93	 12	481.0	67.8	 25
 94	 12	634.0	63.3	 25
 95	 12	1561.5	106.5	 20
 96	 12	340.0	34.7	 25
 97	 12	374.0	38.2	 25
 98	 12	366.3	41.1	 20
 99	 12	353.0	42.0	 25
100	 12	299.0	43.3	 25
101	 12	1859.5	182.5	 20
102	 12	2760.0	433.1	 25
103	 12	368.3	37.1	 20
104	 12	394.0	52.4	 25
105	 12	694.0	90.8	 25
106	 12	424.5	54.4	 20
107	 12	518.0	87.6	 25
108	 12	299.0	43.9	 25
109	 12	191.3	20.8	 20
110	 12	1025.0	225.6	 25
111	 12	739.0	88.1	 25
112	 12	1324.5	158.3	 20
113	 12	1686.0	341.7	 25
114	 12	830.0	110.1	 25
115	 12	596.3	60.8	 20
116	 12	1629.0	305.7	 25
117	 12	274.0	38.4	 25
118	 12	1188.0	131.1	 20
119	 12	756.0	117.5	 25
120	 12	384.0	48.4	 25
121	 12	1386.5	99.3	 20
122	 12	2737.0	514.8	 25
123	 12	2685.0	401.5	 25
124	 12	1539.5	189.4	 20
125	 12	385.0	52.9	 25
126	 12	1206.0	157.7	 25
127	 12	3624.8	423.7	 20
128	 12	3063.0	505.8	 25
129	 12	5083.0	452.2	 25
130	 12	7292.3	680.2	 20
131	 12	6967.0	797.5	 25
132	 12	4670.0	700.9	 25
133	 12	3590.8	487.5	 20
134	 12	2148.0	300.5	 25
135	 12	2496.0	289.5	 25
136	 12	2377.3	311.2	 20
137	 12	3300.0	448.7	 25
138	 12	3465.0	490.5	 25
139	 12	3811.8	419.7	 20
140	 12	2664.0	406.9	 25
141	 12	17190.0	2962.7	 25
142	 12	7171.0	951.4	 20
143	 12	735.0	118.8	 25
144	 12	2328.0	439.8	 25
145	 12	12968.3	1547.1	 20
146	 12	9202.0	1567.2	 25
147	 12	5242.8	588.0	 20
148	 12	1402.0	309.0	 25
149	 12	3765.0	574.9	 25
150	 12	5272.5	749.7	 20
151	 12	8281.0	1737.4	 25
152	 12	3927.0	690.5	 25
153	 12	659.3	83.5	 20
154	 12	7972.0	1639.3	 25
155	 12	7315.0	1387.5	 25
156	 12	7385.5	1162.6	 20
157	 12	557.0	64.1	 25
158	 12	1901.0	312.4	 25
159	 12	2258.0	315.9	 20
160	 12	2507.0	533.7	 25
161	 12	4644.0	904.0	 25
162	 12	1201.8	189.5	 20
163	 12	11159.0	2251.9	 25
164	 12	16389.0	2875.9	 25
165	 12	19819.3	2774.5	 20
166	 12	5536.0	988.3	 25
167	 12	11016.0	1354.1	 20
168	 12	7329.0	539.6	 16
169	 12	3879.8	658.8	 20
170	 12	2110.3	284.0	 20
171	 12	4437.3	287.4	 16
172	 12	8538.3	1776.4	 20
173	 12	8503.8	1067.5	 20
174	 12	4035.5	370.5	 16
175	 12	6424.8	1073.5	 20
176	 12	9144.5	1289.5	 20
177	 12	5647.5	546.0	 16
178	 12	227.8	22.4	 20
179	 12	5933.5	815.8	 20
180	 12	996.8	71.4	 16
181	 12	210.3	21.0	 20
182	 12	344.0	42.2	 20
183	 12	277.5	41.8	 16
184	 12	143.8	20.4	 20
185	 12	149.0	33.4	 20
186	 12	345.8	33.2	 16
187	 12	295.8	32.0	 20
188	 12	174.5	31.6	 20
189	 12	543.0	41.5	 16
190	 12	740.5	87.4	 20
191	 12	328.3	47.5	 20
192	 12	286.8	34.6	 16
193	 12	155.5	17.6	 20
194	 12	178.8	28.3	 16
195	 12	154.0	17.2	 20
196	 12	158.0	20.4	 20
197	 12	240.0	34.4	 16
198	 12	173.0	16.1	 20
199	 12	143.3	25.9	 20
200	 12	181.5	20.3	 16
201	 12	152.0	16.1	 20
202	 12	174.0	19.2	 20
203	 12	185.8	24.7	 16
204	 12	137.3	18.8	 20
205	 12	465.0	66.0	 20
206	 12	219.3	29.7	 16
207	 12	151.5	14.0	 20
208	 12	218.3	70.5	 20
209	 12	858.8	108.2	 16
210	 12	370.5	64.9	 20
211	 12	973.5	114.5	 20
212	 12	246.0	62.4	 16
213	 12	165.5	23.2	 20
214	 12	1290.8	149.4	 20
215	 12	293.0	27.4	 16
216	 12	168.3	15.8	 20
217	 12	158.3	28.5	 20
218	 12	250.5	25.0	 16
219	 12	383.3	35.3	 20
220	 12	182.0	22.5	 20
221	 12	493.8	40.2	 16
222	 12	487.0	63.3	 20
223	 12	306.0	31.4	 20
224	 12	204.8	30.7	 16
225	 12	346.0	45.9	 20
226	 12	184.8	14.8	 20
227	 12	159.0	15.0	 16
228	 12	187.3	26.3	 20
229	 12	142.3	16.7	 20
230	 12	253.5	25.2	 16
231	 12	201.0	32.1	 20
232	 12	387.0	44.9	 20
233	 12	243.5	31.0	 16
234	 12	419.5	38.5	 20
235	 12	490.8	48.3	 20
236	 12	270.0	31.4	 16
237	 12	141.5	18.6	 20
238	 12	139.3	19.5	 20
239	 12	234.3	13.2	 16
240	 12	164.0	18.5	 20
241	 12	135.3	21.3	 16
242	 12	299.3	45.5	 20
243	 12	408.3	49.4	 20
244	 12	185.8	26.5	 16
245	 12	197.0	16.3	 20
246	 12	202.3	22.5	 20
247	 12	163.8	30.0	 16
248	 12	149.5	16.1	 20
249	 12	267.3	30.5	 20
250	 12	159.3	18.6	 16
251	 12	305.3	47.1	 20
252	 12	134.5	15.6	 20
253	 12	138.5	13.0	 16
254	 12	219.3	32.2	 20
255	 12	112.0	16.5	 20
256	 12	213.8	23.6	 16
257	 12	201.8	24.6	 20
258	 12	228.0	28.8	 20
259	 12	202.5	30.5	 16
260	 12	237.0	38.4	 20
261	 12	394.8	32.5	 20
262	 12	371.8	54.3	 16
263	 12	388.0	55.3	 20
264	 12	386.5	27.7	 20
265	 12	140.3	16.5	 16
266	 12	237.5	34.5	 20
267	 12	197.3	41.4	 20
268	 12	221.0	22.8	 16
269	 12	308.8	24.9	 20
270	 12	343.3	36.0	 20
271	 12	259.3	24.4	 16
272	 12	151.0	14.3	 25
273	 12	142.0	22.4	 25
274	 12	185.5	21.0	 20
275	 12	128.0	19.7	 25
276	 12	140.0	18.9	 25
277	 12	263.5	27.9	 20
278	 12	418.0	31.5	 25
279	 12	677.0	60.9	 25
280	 12	1560.5	139.9	 20
281	 12	139.0	18.8	 25
282	 12	153.0	18.0	 25
283	 12	183.3	24.0	 20
284	 12	140.0	19.4	 25
285	 12	168.0	22.6	 20
286	 12	222.0	31.4	 25
287	 12	122.0	25.1	 25
288	 12	998.0	66.5	 20
289	 12	923.0	146.3	 25
290	 12	813.0	299.4	 25
291	 12	464.5	43.5	 20
292	 12	376.0	52.9	 25
293	 12	215.0	25.8	 25
294	 12	226.3	31.0	 20
295	 12	134.0	17.8	 25
296	 12	160.0	19.5	 25
297	 12	178.8	16.6	 20
298	 12	239.0	27.7	 25
299	 12	278.0	36.0	 25
300	 12	218.5	25.4	 20
301	 12	205.0	29.7	 25
302	 12	214.0	24.5	 25
303	 12	259.5	32.9	 20
304	 12	147.0	14.2	 25
305	 12	233.0	25.6	 25
306	 12	180.0	23.3	 20
307	 12	243.0	29.5	 25
308	 12	299.0	27.8	 25
309	 12	257.5	32.5	 20
310	 12	400.0	57.4	 25
311	 12	302.0	37.0	 25
312	 12	223.3	19.0	 20
313	 12	209.0	66.8	 25
314	 12	130.0	19.4	 25
315	 12	485.0	44.7	 20
316	 12	635.0	58.4	 25
317	 12	258.0	42.8	 25
318	 12	178.8	19.9	 20
319	 12	167.0	26.6	 25
320	 12	213.0	21.5	 25
321	 12	166.0	17.0	 20
322	 12	203.0	25.1	 25
323	 12	308.0	33.8	 25
324	 12	184.0	27.5	 20
325	 12	166.0	25.7	 25
326	 12	190.0	24.3	 25
327	 12	574.3	50.4	 20
328	 12	320.0	47.2	 25
329	 12	289.0	33.1	 25
330	 12	202.3	23.3	 20
331	 12	262.0	41.5	 25
332	 12	474.3	63.1	 20
333	 12	344.0	35.4	 25
334	 12	439.0	98.6	 25
335	 12	3145.0	386.5	 20
336	 12	159.0	64.3	 25
337	 12	186.0	27.2	 25
338	 12	184.8	43.6	 20
339	 12	175.0	24.2	 25
340	 12	147.0	16.8	 25
341	 12	861.8	76.5	 20
342	 12	715.0	101.5	 25
343	 12	439.0	46.1	 25
344	 12	571.8	54.2	 20
345	 12	408.0	61.1	 25
346	 12	166.0	20.7	 25
347	 12	185.0	19.5	 20
348	 12	587.0	73.4	 25
349	 12	255.0	31.2	 25
350	 12	371.8	45.5	 20
351	 12	266.0	29.1	 25
352	 12	645.0	54.1	 25
353	 12	523.5	51.1	 20
354	 12	264.0	28.8	 25
355	 12	545.0	54.1	 25
356	 12	438.5	46.2	 20
357	 12	585.0	72.7	 25
358	 12	626.0	61.5	 25
359	 12	483.3	36.9	 20
360	 12	255.0	34.2	 25
361	 12	233.0	25.2	 25
362	 12	1491.5	133.2	 20
363	 12	157.0	27.1	 25
364	 12	193.0	22.0	 25
365	 12	207.3	18.5	 20
366	 12	192.0	28.5	 25
367	 12	431.0	37.7	 25
368	 12	377.8	56.7	 20
369	 12	372.0	37.3	 25
370	 12	229.0	29.4	 25
371	 12	488.8	61.8	 20
372	 12	237.0	24.8	 25
373	 12	577.0	63.4	 25
374	 12	672.3	55.6	 20
375	 12	826.0	133.6	 25
376	 12	1262.8	147.7	 20
377	 12	275.0	33.5	 25
378	 12	291.0	34.7	 25
379	 12	189.5	25.3	 20
380	 12	145.0	18.1	 25
381	 12	222.0	31.8	 25
382	 12	217.0	30.3	 20
383	 12	213.0	24.0	 25
384	 12	639.0	94.1	 25
385	 12	254.0	31.5	 20
386	 12	257.0	35.9	 25
387	 12	225.0	31.9	 25
388	 12	186.5	24.2	 20
389	 12	142.0	15.4	 25
390	 12	288.0	43.9	 25
391	 12	336.8	35.8	 20
392	 12	146.0	20.9	 25
393	 12	274.0	35.5	 25
394	 12	2127.5	326.0	 20
395	 12	208.0	21.9	 25
396	 12	182.0	19.5	 25
397	 12	271.8	37.3	 20
398	 12	169.0	20.3	 25
399	 12	262.0	37.7	 25
400	 12	402.5	30.5	 20
401	 12	362.0	41.1	 25
402	 12	484.0	39.9	 25
403	 12	433.0	38.2	 20
404	 12	279.0	30.3	 25
405	 12	2080.0	340.0	 25
406	 12	193.8	26.3	 20
407	 12	196.0	29.0	 25
408	 12	197.0	20.6	 25
409	 12	341.8	44.8	 20
410	 12	393.0	31.7	 25
411	 12	195.0	24.7	 25
412	 12	210.0	30.1	 20
413	 12	309.0	48.1	 25
414	 12	413.0	57.4	 25
415	 12	478.0	41.6	 20
416	 12	809.0	107.8	 25
417	 12	372.0	52.8	 25
418	 12	299.5	43.1	 20
419	 12	403.0	48.1	 25
420	 12	2026.0	288.8	 25
421	 12	211.8	26.9	 20
422	 12	141.0	23.9	 25
423	 12	248.0	31.2	 20
424	 12	390.0	57.6	 25
425	 12	409.0	58.4	 25
426	 12	411.3	48.5	 20
427	 12	128.0	13.0	 25
428	 12	130.0	19.4	 25
429	 12	198.0	26.4	 20
430	 12	229.0	32.9	 25
431	 12	277.0	38.6	 25
432	 12	242.5	29.5	 20
433	 12	327.0	47.7	 25
434	 12	221.0	29.6	 25
435	 12	191.0	22.9	 20
436	 12	427.0	50.4	 25
437	 12	476.0	59.1	 25
438	 12	515.0	75.6	 20
439	 12	246.0	21.5	 25
440	 12	707.0	160.1	 25
441	 12	184.0	25.5	 20
442	 12	130.0	22.1	 25
443	 12	203.0	33.0	 25
444	 12	447.0	60.0	 20
445	 12	286.0	42.1	 25
446	 12	306.0	39.7	 25
447	 12	285.3	42.9	 20
448	 12	219.0	30.8	 25
449	 12	219.0	29.9	 25
450	 12	273.3	31.7	 20
451	 12	380.0	38.2	 25
452	 12	215.0	31.4	 25
453	 12	167.5	31.1	 20
454	 12	218.0	27.5	 25
455	 12	274.0	23.0	 25
456	 12	400.5	63.8	 20
457	 12	312.0	32.6	 25
458	 12	166.0	19.9	 25
459	 12	212.3	21.8	 20
460	 12	198.0	19.7	 25
461	 12	249.0	35.3	 25
462	 12	174.5	18.8	 20
463	 12	140.0	30.8	 25
464	 12	161.0	22.8	 25
465	 12	216.8	36.4	 20
466	 12	225.0	25.5	 25
467	 12	236.0	36.3	 25
468	 12	154.3	21.4	 20
469	 12	216.0	27.0	 25
470	 12	177.3	27.5	 20
471	 12	172.0	25.7	 25
472	 12	301.0	38.6	 25
473	 12	141.5	24.7	 20
474	 12	5702.0	1365.6	 25
475	 12	211.0	30.2	 25
476	 12	299.3	22.4	 20
477	 12	174.0	21.1	 25
478	 12	174.0	25.7	 25
479	 12	315.0	46.1	 20
480	 12	236.0	27.0	 25
481	 12	716.3	84.2	 20
482	 12	422.3	52.0	 16
483	 12	351.5	43.5	 20
484	 12	656.8	75.2	 20
485	 12	633.5	140.4	 16
486	 12	1195.3	195.3	 20
487	 12	284.8	34.8	 20
488	 12	308.3	42.1	 16
489	 12	638.3	51.1	 20
490	 12	501.3	46.4	 20
491	 12	184.0	32.0	 16
492	 12	118.0	14.0	 20
493	 12	242.0	28.8	 20
494	 12	491.3	53.7	 16
495	 12	285.5	31.9	 20
496	 12	245.8	31.6	 20
497	 12	343.3	34.0	 16
498	 12	299.0	25.7	 20
499	 12	138.5	18.0	 20
500	 12	542.5	62.7	 16
501	 12	471.3	46.9	 20
502	 12	223.5	24.3	 20
503	 12	734.0	75.3	 16
504	 12	538.0	56.8	 20
505	 12	515.3	76.7	 20
506	 12	330.0	41.0	 16
507	 12	799.5	103.3	 20
508	 12	210.0	36.6	 20
509	 12	298.5	31.0	 16
510	 12	277.3	37.7	 20
511	 12	174.3	15.8	 20
512	 12	401.8	32.0	 16
513	 12	286.3	27.9	 20
514	 12	325.8	27.5	 16
515	 12	324.5	23.3	 20
516	 12	291.8	34.2	 20
517	 12	315.5	23.4	 16
518	 12	224.5	26.6	 20
519	 12	173.5	33.3	 20
520	 12	146.8	19.4	 16
521	 12	260.0	36.2	 20
522	 12	142.8	28.3	 20
523	 12	132.8	21.4	 16
524	 12	145.3	18.4	 20
525	 12	171.5	22.4	 20
526	 12	287.8	33.9	 16
527	 12	713.5	137.6	 20
528	 12	198.8	25.6	 20
529	 12	206.3	26.1	 16
530	 12	405.0	32.1	 20
531	 12	148.8	23.0	 20
532	 12	208.3	17.9	 16
533	 12	173.0	23.7	 20
534	 12	194.0	19.6	 20
535	 12	186.0	27.9	 16
536	 12	258.5	33.2	 20
537	 12	343.3	33.1	 20
538	 12	175.8	31.4	 16
539	 12	257.8	33.8	 20
540	 12	186.3	18.7	 20
541	 12	193.0	25.7	 16
542	 12	277.3	30.4	 20
543	 12	292.5	36.7	 20
544	 12	4494.5	578.5	 16
545	 12	192.3	23.0	 20
546	 12	378.3	91.4	 20
547	 12	1323.5	149.7	 16
548	 12	554.8	81.1	 20
549	 12	169.5	16.4	 20
550	 12	190.0	12.8	 16
551	 12	178.0	23.5	 20
552	 12	306.0	30.2	 20
553	 12	425.8	31.3	 16
554	 12	159.5	16.1	 20
555	 12	219.0	26.8	 20
556	 12	127.8	16.1	 16
557	 12	226.3	27.3	 20
558	 12	139.0	17.1	 20
559	 12	128.3	25.4	 16
560	 12	131.5	15.6	 20
561	 12	150.5	20.7	 16
562	 12	285.0	47.2	 20
563	 12	210.5	24.2	 20
564	 12	210.3	18.3	 16
565	 12	231.8	25.9	 20
566	 12	189.3	20.7	 20
567	 12	167.5	33.0	 16
568	 12	453.3	73.6	 20
569	 12	273.8	31.7	 20
570	 12	169.3	19.7	 16
571	 12	175.8	26.3	 20
572	 12	133.0	19.8	 20
573	 12	112.3	17.8	 16
574	 12	424.0	54.7	 20
575	 12	246.3	24.8	 20
576	 12	430.5	53.2	 16
577	 12	220.5	24.5	 20
578	 12	214.5	31.8	 20
579	 12	324.5	36.8	 16
580	 12	269.0	22.0	 20
581	 12	158.0	25.7	 20
582	 12	161.0	18.4	 16
583	 12	256.5	33.4	 20
584	 12	214.5	25.9	 20
585	 12	252.3	16.4	 16
586	 12	220.0	26.9	 25
587	 12	223.0	34.6	 25
588	 12	210.0	25.3	 20
589	 12	198.0	29.8	 25
590	 12	180.0	28.6	 25
591	 12	334.5	25.9	 20
592	 12	271.0	33.6	 25
593	 12	301.0	38.1	 25
594	 12	235.3	30.9	 20
595	 12	275.0	31.2	 25
596	 12	131.0	20.4	 25
597	 12	123.3	21.7	 20
598	 12	140.0	24.9	 25
599	 12	187.0	23.2	 25
600	 12	154.5	26.2	 20
601	 12	332.0	47.8	 25
602	 12	167.0	20.4	 25
603	 12	142.3	16.5	 20
604	 12	210.0	27.3	 25
605	 12	254.0	42.2	 25
606	 12	272.0	47.7	 20
607	 12	752.0	97.0	 25
608	 12	659.5	78.6	 20
609	 12	243.0	30.4	 25
610	 12	169.0	21.6	 25
611	 12	352.3	41.2	 20
612	 12	234.0	24.8	 25
613	 12	214.0	36.5	 25
614	 12	230.5	28.5	 20
615	 12	293.0	46.0	 25
616	 12	159.0	16.3	 25
617	 12	1452.8	216.6	 20
618	 12	378.0	57.3	 25
619	 12	137.0	13.7	 25
620	 12	157.3	22.4	 20
621	 12	1221.0	259.5	 25
622	 12	1443.0	181.0	 25
623	 12	975.3	150.0	 20
624	 12	178.0	22.5	 25
625	 12	156.0	20.7	 25
626	 12	122.0	16.9	 20
627	 12	111.0	16.7	 25
628	 12	261.0	39.5	 25
629	 12	196.3	32.3	 20
630	 12	208.0	26.0	 25
631	 12	129.0	19.4	 25
632	 12	235.0	27.2	 20
633	 12	950.0	134.3	 25
634	 12	137.0	17.2	 25
635	 12	172.0	20.4	 20
636	 12	174.0	24.3	 25
637	 12	271.0	81.1	 25
638	 12	324.0	38.7	 20
639	 12	16776.0	3687.7	 25
  0	 13	334.0	32.6	 20
  1	 13	226.8	28.8	 16
  2	 13	128.3	21.7	 20
  3	 13	707.0	88.9	 20
  4	 13	175.3	22.5	 16
  5	 13	525.8	53.9	 20
  6	 13	327.0	36.9	 20
  7	 13	1409.5	123.8	 16
  8	 13	621.5	62.8	 20
  9	 13	649.8	64.0	 16
 10	 13	243.0	25.0	 20
 11	 13	374.8	39.4	 20
 12	 13	264.3	30.6	 16
 13	 13	197.0	26.8	 20
 14	 13	145.0	19.1	 20
 15	 13	410.5	44.9	 16
 16	 13	2351.5	292.0	 20
 17	 13	262.8	69.3	 20
 18	 13	182.3	18.7	 16
 19	 13	239.3	28.4	 20
 20	 13	773.5	62.4	 20
 21	 13	193.5	24.7	 16
 22	 13	237.5	20.1	 20
 23	 13	515.8	50.5	 20
 24	 13	627.0	46.6	 16
 25	 13	1972.3	221.9	 20
 26	 13	220.3	23.5	 20
 27	 13	343.0	31.2	 16
 28	 13	489.3	46.0	 20
 29	 13	507.0	56.1	 20
 30	 13	465.0	37.5	 16
 31	 13	482.0	44.2	 20
 32	 13	326.0	49.2	 20
 33	 13	646.8	49.6	 16
 34	 13	215.0	38.0	 20
 35	 13	269.0	24.6	 20
 36	 13	186.0	31.9	 16
 37	 13	443.0	57.4	 20
 38	 13	2031.8	224.8	 20
 39	 13	441.5	38.3	 16
 40	 13	584.0	96.9	 20
 41	 13	418.5	33.8	 20
 42	 13	335.0	23.1	 16
 43	 13	1549.3	213.0	 20
 44	 13	423.0	39.2	 20
 45	 13	195.8	32.2	 16
 46	 13	217.8	34.0	 20
 47	 13	283.0	40.5	 20
 48	 13	554.3	54.7	 16
 49	 13	322.5	43.3	 20
 50	 13	411.5	38.9	 20
 51	 13	271.5	35.3	 16
 52	 13	354.3	57.9	 20
 53	 13	585.8	57.6	 20
 54	 13	1293.3	118.9	 16
 55	 13	387.8	51.8	 20
 56	 13	310.8	29.5	 16
 57	 13	203.3	25.9	 20
 58	 13	441.8	31.2	 20
 59	 13	1123.0	132.4	 16
 60	 13	428.3	413.3	 20
 61	 13	343.3	25.7	 20
 62	 13	437.5	51.3	 16
 63	 13	249.8	31.9	 20
 64	 13	364.0	35.1	 25
 65	 13	447.3	55.5	 20
 66	 13	215.0	35.5	 25
 67	 13	319.0	39.2	 25
 68	 13	412.8	53.5	 20
 69	 13	613.0	87.4	 25
 70	 13	529.0	49.1	 25
 71	 13	4171.5	552.3	 20
 72	 13	801.0	121.6	 25
 73	 13	283.0	38.0	 25
 74	 13	198.5	25.2	 20
 75	 13	333.0	47.5	 25
 76	 13	328.0	36.9	 25
 77	 13	214.5	27.4	 20
 78	 13	231.0	41.3	 25
 79	 13	271.0	28.2	 25
 80	 13	432.8	48.1	 20
 81	 13	358.0	63.1	 25
 82	 13	307.0	32.8	 25
 83	 13	701.0	82.2	 20
 84	 13	338.0	46.9	 25
 85	 13	168.0	22.6	 25
 86	 13	363.5	58.8	 20
 87	 13	1140.0	194.9	 25
 88	 13	349.0	72.9	 25
 89	 13	190.5	25.1	 20
 90	 13	498.0	82.1	 25
 91	 13	687.0	87.4	 25
 92	 13	579.0	91.3	 20
 93	 13	235.0	33.3	 25
 94	 13	463.0	73.7	 25
 95	 13	1398.5	87.7	 20
 96	 13	262.0	47.4	 25
 97	 13	388.0	91.6	 25
 98	 13	395.3	32.8	 20
 99	 13	310.0	66.4	 25
100	 13	252.3	35.7	 20
101	 13	726.0	59.6	 25
102	 13	737.0	85.1	 25
103	 13	212.8	24.8	 20
104	 13	334.0	48.7	 25
105	 13	384.0	35.3	 25
106	 13	228.0	50.5	 20
107	 13	391.0	91.0	 25
108	 13	348.0	39.1	 25
109	 13	154.3	19.3	 20
110	 13	430.0	83.5	 25
111	 13	576.0	48.4	 25
112	 13	1386.0	169.9	 20
113	 13	298.0	48.4	 25
114	 13	402.0	35.7	 25
115	 13	333.3	38.4	 20
116	 13	419.0	57.5	 25
117	 13	173.0	24.7	 25
118	 13	416.5	40.9	 20
119	 13	360.0	33.4	 25
120	 13	230.0	33.6	 25
121	 13	502.3	47.3	 20
122	 13	448.0	71.3	 25
123	 13	464.0	59.1	 25
124	 13	172.3	23.6	 20
125	 13	137.0	18.4	 25
126	 13	214.0	25.6	 25
127	 13	1487.0	269.9	 20
128	 13	903.0	151.7	 25
129	 13	1064.0	80.5	 25
130	 13	4275.8	449.2	 20
131	 13	2108.0	718.3	 25
132	 13	10382.0	929.1	 25
133	 13	6937.5	732.2	 20
134	 13	1519.0	189.8	 25
135	 13	1782.0	170.8	 25
136	 13	2211.3	142.8	 20
137	 13	1190.0	96.8	 25
138	 13	911.0	138.7	 25
139	 13	1027.0	132.4	 20
140	 13	2843.0	375.6	 25
141	 13	7669.0	1564.5	 25
142	 13	681.0	121.3	 20
143	 13	204.0	18.1	 25
144	 13	258.0	32.0	 25
145	 13	1565.8	273.8	 20
146	 13	1663.0	325.4	 25
147	 13	666.5	99.5	 20
148	 13	275.0	34.9	 25
149	 13	453.0	62.9	 25
150	 13	724.5	94.2	 20
151	 13	1329.0	255.4	 25
152	 13	2217.0	198.6	 25
153	 13	233.3	27.8	 20
154	 13	1098.0	203.1	 25
155	 13	423.0	60.4	 25
156	 13	337.8	42.8	 20
157	 13	438.0	48.7	 25
158	 13	141.0	17.4	 25
159	 13	784.0	65.2	 20
160	 13	426.0	74.6	 25
161	 13	614.0	111.4	 25
162	 13	260.5	30.0	 20
163	 13	1320.0	264.6	 25
164	 13	3649.0	695.0	 25
165	 13	5355.0	864.9	 20
166	 13	448.0	70.1	 25
167	 13	4252.0	680.5	 25
168	 13	1694.0	218.1	 20
169	 13	368.0	37.6	 25
170	 13	210.0	27.7	 25
171	 13	867.0	92.1	 20
172	 13	2948.0	681.5	 25
173	 13	3620.0	590.5	 25
174	 13	499.8	59.8	 20
175	 13	737.0	138.7	 25
176	 13	3102.0	453.6	 25
177	 13	493.5	74.6	 20
178	 13	122.0	18.9	 25
179	 13	1127.0	172.9	 25
180	 13	214.5	24.0	 20
181	 13	175.0	16.5	 25
182	 13	295.0	51.3	 25
183	 13	303.8	41.4	 20
184	 13	140.0	16.2	 25
185	 13	119.0	13.1	 25
186	 13	223.8	29.5	 20
187	 13	176.0	21.3	 25
188	 13	167.0	32.0	 25
189	 13	245.5	29.4	 20
190	 13	298.0	31.2	 25
191	 13	329.0	38.8	 25
192	 13	373.3	42.2	 20
193	 13	140.0	20.1	 25
194	 13	152.0	19.7	 20
195	 13	151.0	23.5	 25
196	 13	181.0	25.6	 25
197	 13	212.3	28.1	 20
198	 13	194.0	22.5	 25
199	 13	164.0	16.3	 25
200	 13	154.8	20.5	 20
201	 13	151.0	16.2	 25
202	 13	227.0	24.5	 25
203	 13	136.5	19.2	 20
204	 13	172.0	29.0	 25
205	 13	364.0	47.0	 25
206	 13	219.3	26.8	 20
207	 13	173.0	25.7	 25
208	 13	262.0	40.4	 25
209	 13	893.3	140.3	 20
210	 13	188.0	25.6	 25
211	 13	12333.0	1499.3	 25
212	 13	228.0	91.3	 20
213	 13	164.0	21.8	 25
214	 13	882.0	104.0	 25
215	 13	265.3	27.6	 20
216	 13	611.0	112.1	 25
217	 13	146.0	30.0	 25
218	 13	224.8	27.2	 20
219	 13	228.0	24.5	 25
220	 13	157.0	16.6	 25
221	 13	1089.8	107.5	 20
222	 13	864.0	63.2	 25
223	 13	209.0	29.2	 25
224	 13	173.5	15.8	 20
225	 13	343.0	40.0	 25
226	 13	178.0	27.6	 25
227	 13	147.8	20.8	 20
228	 13	232.0	30.2	 25
229	 13	189.0	29.7	 25
230	 13	301.3	28.6	 20
231	 13	192.0	30.1	 25
232	 13	288.0	28.8	 25
233	 13	229.8	25.1	 20
234	 13	635.0	69.9	 25
235	 13	684.0	114.3	 25
236	 13	262.3	27.8	 20
237	 13	154.0	13.6	 25
238	 13	151.0	22.9	 20
239	 13	200.0	24.5	 25
240	 13	149.0	17.4	 25
241	 13	124.8	17.9	 20
242	 13	224.0	27.6	 25
243	 13	235.0	32.9	 25
244	 13	232.3	28.7	 20
245	 13	164.0	19.1	 25
246	 13	208.0	19.6	 25
247	 13	273.5	36.0	 20
248	 13	156.0	24.2	 25
249	 13	230.0	24.3	 25
250	 13	134.0	14.0	 20
251	 13	287.0	26.7	 25
252	 13	115.0	17.4	 25
253	 13	133.3	22.6	 20
254	 13	143.0	18.1	 25
255	 13	131.0	19.1	 25
256	 13	203.8	29.7	 20
257	 13	293.0	38.7	 25
258	 13	269.0	30.9	 25
259	 13	178.0	14.9	 20
260	 13	236.0	27.8	 25
261	 13	729.0	91.9	 25
262	 13	1336.0	138.3	 20
263	 13	367.0	34.4	 25
264	 13	322.0	32.3	 25
265	 13	148.3	25.3	 20
266	 13	227.0	34.9	 25
267	 13	783.0	78.2	 25
268	 13	209.3	26.5	 20
269	 13	519.0	40.2	 25
270	 13	187.0	30.9	 25
271	 13	257.8	28.3	 20
272	 13	143.3	22.1	 20
273	 13	141.3	21.4	 20
274	 13	185.3	17.2	 16
275	 13	140.3	18.3	 20
276	 13	141.5	16.3	 20
277	 13	265.3	22.4	 16
278	 13	302.0	34.5	 20
279	 13	650.3	56.4	 20
280	 13	712.0	34.3	 16
281	 13	132.0	31.6	 20
282	 13	148.0	22.2	 20
283	 13	174.0	22.8	 16
284	 13	186.3	25.8	 20
285	 13	192.0	20.3	 16
286	 13	198.3	26.8	 20
287	 13	148.5	24.8	 20
288	 13	263.3	30.2	 16
289	 13	641.5	115.8	 20
290	 13	533.3	130.6	 20
291	 13	208.3	35.7	 16
292	 13	411.3	51.8	 20
293	 13	239.3	29.1	 20
294	 13	238.8	32.9	 16
295	 13	142.5	19.1	 20
296	 13	198.3	21.4	 20
297	 13	220.3	38.2	 16
298	 13	257.3	30.0	 20
299	 13	299.0	24.8	 20
300	 13	285.5	27.6	 16
301	 13	180.8	23.0	 20
302	 13	272.0	41.5	 20
303	 13	152.5	23.3	 16
304	 13	262.5	31.6	 20
305	 13	235.0	24.9	 20
306	 13	178.5	31.7	 16
307	 13	291.8	35.9	 20
308	 13	352.8	44.0	 20
309	 13	593.3	40.8	 16
310	 13	300.3	30.6	 20
311	 13	375.8	31.8	 20
312	 13	259.3	37.4	 16
313	 13	178.3	67.5	 20
314	 13	149.0	16.6	 20
315	 13	311.8	34.3	 16
316	 13	305.8	33.9	 20
317	 13	298.8	32.3	 20
318	 13	175.5	24.5	 16
319	 13	149.8	18.5	 20
320	 13	275.3	24.4	 20
321	 13	194.0	29.8	 16
322	 13	295.3	31.8	 20
323	 13	354.8	45.0	 20
324	 13	145.5	19.8	 16
325	 13	166.5	20.0	 20
326	 13	180.3	19.4	 20
327	 13	639.5	38.8	 16
328	 13	732.3	56.5	 20
329	 13	337.8	36.9	 16
330	 13	297.3	33.3	 20
331	 13	255.0	24.6	 20
332	 13	407.8	45.8	 16
333	 13	466.8	57.5	 20
334	 13	371.0	42.3	 20
335	 13	867.3	104.7	 16
336	 13	149.8	50.6	 20
337	 13	199.3	32.2	 20
338	 13	290.5	48.6	 16
339	 13	429.0	76.7	 20
340	 13	127.8	12.2	 20
341	 13	1231.8	124.8	 16
342	 13	331.3	41.6	 20
343	 13	521.5	53.5	 20
344	 13	364.5	31.6	 16
345	 13	416.0	53.9	 20
346	 13	321.3	35.6	 20
347	 13	221.0	23.0	 16
348	 13	722.3	68.1	 20
349	 13	286.5	35.1	 20
350	 13	477.3	52.5	 16
351	 13	442.3	51.0	 20
352	 13	650.3	58.3	 20
353	 13	491.0	39.7	 16
354	 13	341.3	42.9	 20
355	 13	368.3	26.3	 20
356	 13	427.0	31.3	 16
357	 13	389.5	39.3	 20
358	 13	613.5	64.0	 20
359	 13	466.8	35.0	 16
360	 13	210.3	21.7	 20
361	 13	251.8	32.6	 20
362	 13	967.5	45.6	 16
363	 13	182.0	22.3	 20
364	 13	200.3	22.3	 20
365	 13	222.5	28.2	 16
366	 13	304.0	32.1	 20
367	 13	425.3	55.8	 20
368	 13	201.3	14.1	 16
369	 13	405.3	37.0	 20
370	 13	264.3	25.0	 20
371	 13	713.8	52.7	 16
372	 13	220.0	35.0	 20
373	 13	359.3	51.4	 20
374	 13	513.5	53.5	 16
375	 13	685.3	77.5	 20
376	 13	2001.3	151.6	 16
377	 13	314.0	37.1	 25
378	 13	736.0	113.5	 25
379	 13	268.3	28.4	 20
380	 13	173.0	22.5	 25
381	 13	282.0	31.6	 25
382	 13	283.3	30.8	 20
383	 13	221.0	26.1	 25
384	 13	1590.0	214.3	 25
385	 13	239.5	17.2	 20
386	 13	521.0	72.8	 25
387	 13	211.0	25.7	 25
388	 13	192.8	22.2	 20
389	 13	134.0	15.2	 25
390	 13	190.0	25.6	 25
391	 13	170.5	21.8	 20
392	 13	157.0	24.2	 25
393	 13	214.0	28.4	 25
394	 13	877.5	52.5	 20
395	 13	195.0	21.4	 25
396	 13	151.0	24.1	 25
397	 13	388.5	40.6	 20
398	 13	174.0	23.6	 25
399	 13	240.0	18.9	 25
400	 13	325.5	41.5	 20
401	 13	638.0	84.1	 25
402	 13	563.0	41.3	 25
403	 13	450.3	30.1	 20
404	 13	323.0	33.5	 25
405	 13	505.0	49.6	 25
406	 13	188.8	21.7	 20
407	 13	182.0	26.1	 25
408	 13	195.0	24.1	 25
409	 13	335.0	37.7	 20
410	 13	506.0	57.4	 25
411	 13	169.0	15.7	 25
412	 13	188.5	20.9	 20
413	 13	1256.0	174.9	 25
414	 13	362.0	31.3	 25
415	 13	871.5	61.2	 20
416	 13	1076.0	127.0	 25
417	 13	299.0	44.8	 25
418	 13	287.3	26.3	 20
419	 13	475.0	57.3	 25
420	 13	1296.0	91.0	 25
421	 13	213.8	25.7	 20
422	 13	128.0	17.8	 25
423	 13	294.0	43.7	 20
424	 13	771.0	153.8	 25
425	 13	305.0	30.9	 25
426	 13	200.3	28.2	 20
427	 13	104.0	22.1	 25
428	 13	133.0	21.4	 25
429	 13	278.5	33.6	 20
430	 13	244.0	26.7	 25
431	 13	221.0	27.7	 25
432	 13	294.8	31.7	 20
433	 13	461.0	47.5	 25
434	 13	269.0	32.9	 25
435	 13	164.3	20.5	 20
436	 13	186.0	27.2	 25
437	 13	456.0	42.6	 25
438	 13	869.3	73.8	 20
439	 13	292.0	24.8	 25
440	 13	468.0	67.3	 25
441	 13	188.0	23.5	 20
442	 13	151.0	17.3	 25
443	 13	259.0	39.7	 25
444	 13	4634.0	579.9	 20
445	 13	479.0	76.9	 25
446	 13	200.0	28.4	 25
447	 13	207.3	17.9	 20
448	 13	167.0	20.3	 25
449	 13	221.0	28.9	 25
450	 13	273.5	32.6	 20
451	 13	503.0	60.6	 25
452	 13	192.0	44.5	 25
453	 13	130.3	19.8	 20
454	 13	466.0	49.6	 25
455	 13	379.0	46.3	 25
456	 13	363.8	42.2	 20
457	 13	707.0	102.1	 25
458	 13	166.0	18.1	 25
459	 13	232.0	24.0	 20
460	 13	334.0	32.6	 25
461	 13	266.0	37.2	 25
462	 13	164.3	25.6	 20
463	 13	144.0	17.7	 25
464	 13	163.0	27.2	 25
465	 13	196.8	19.9	 20
466	 13	211.0	27.7	 25
467	 13	255.0	32.0	 20
468	 13	188.0	26.5	 25
469	 13	242.0	32.0	 25
470	 13	219.0	22.3	 20
471	 13	184.0	21.9	 25
472	 13	252.0	27.1	 25
473	 13	174.5	23.4	 20
474	 13	978.0	246.5	 25
475	 13	199.0	24.0	 25
476	 13	203.8	30.0	 20
477	 13	164.0	19.7	 25
478	 13	152.0	20.0	 25
479	 13	379.5	31.1	 20
480	 13	221.0	27.7	 25
481	 13	520.0	39.8	 25
482	 13	707.3	57.6	 20
483	 13	554.0	85.3	 25
484	 13	1446.0	158.1	 25
485	 13	978.3	159.6	 20
486	 13	1375.0	187.9	 25
487	 13	420.0	48.9	 25
488	 13	248.3	27.2	 20
489	 13	288.0	34.8	 25
490	 13	634.0	53.9	 25
491	 13	158.0	21.7	 20
492	 13	147.0	22.7	 25
493	 13	156.0	18.6	 25
494	 13	218.5	30.7	 20
495	 13	154.0	23.4	 25
496	 13	279.0	35.8	 25
497	 13	204.5	28.9	 20
498	 13	205.0	23.2	 25
499	 13	171.0	23.5	 25
500	 13	431.8	41.1	 20
501	 13	336.0	34.8	 25
502	 13	200.0	34.4	 25
503	 13	341.3	45.1	 20
504	 13	339.0	30.7	 25
505	 13	353.0	30.6	 25
506	 13	425.8	44.2	 20
507	 13	1954.0	280.5	 25
508	 13	256.0	34.0	 25
509	 13	429.3	50.7	 20
510	 13	188.0	26.4	 25
511	 13	179.0	26.9	 25
512	 13	348.3	36.8	 20
513	 13	262.0	38.8	 25
514	 13	294.3	39.3	 20
515	 13	330.0	32.3	 25
516	 13	389.0	34.6	 25
517	 13	781.3	78.0	 20
518	 13	221.0	46.6	 25
519	 13	205.0	35.3	 25
520	 13	146.5	17.6	 20
521	 13	226.0	38.5	 25
522	 13	120.0	18.9	 25
523	 13	133.0	19.3	 20
524	 13	180.0	43.3	 25
525	 13	232.0	33.9	 25
526	 13	267.3	36.1	 20
527	 13	1982.0	400.2	 25
528	 13	228.0	30.6	 25
529	 13	174.8	20.8	 20
530	 13	349.0	46.6	 25
531	 13	174.0	26.7	 25
532	 13	235.8	26.2	 20
533	 13	235.0	26.7	 25
534	 13	174.0	22.6	 25
535	 13	205.3	18.5	 20
536	 13	188.0	24.0	 25
537	 13	287.0	31.1	 25
538	 13	180.0	23.4	 20
539	 13	293.0	44.5	 25
540	 13	134.0	16.4	 25
541	 13	168.3	18.0	 20
542	 13	194.0	27.7	 25
543	 13	259.0	79.6	 25
544	 13	12953.8	723.9	 20
545	 13	214.0	22.9	 25
546	 13	413.0	68.2	 25
547	 13	843.8	52.0	 20
548	 13	1321.0	161.5	 25
549	 13	201.0	18.3	 25
550	 13	201.8	22.6	 20
551	 13	161.0	27.9	 25
552	 13	244.0	24.1	 25
553	 13	306.8	35.1	 20
554	 13	167.0	28.0	 25
555	 13	207.0	23.4	 25
556	 13	119.0	18.2	 20
557	 13	255.0	27.7	 25
558	 13	139.0	16.3	 25
559	 13	132.3	16.2	 20
560	 13	144.0	23.3	 25
561	 13	164.5	24.9	 20
562	 13	245.0	36.6	 25
563	 13	180.0	20.1	 25
564	 13	369.8	44.2	 20
565	 13	248.0	33.5	 25
566	 13	343.0	44.0	 25
567	 13	146.3	17.1	 20
568	 13	201.0	27.0	 25
569	 13	287.0	27.7	 25
570	 13	202.0	17.6	 20
571	 13	194.0	33.7	 25
572	 13	132.0	17.2	 25
573	 13	113.3	20.6	 20
574	 13	409.0	64.5	 25
575	 13	254.0	28.2	 25
576	 13	373.3	59.5	 20
577	 13	202.0	20.7	 25
578	 13	182.0	19.9	 25
579	 13	393.0	31.3	 20
580	 13	188.0	25.5	 25
581	 13	181.0	18.4	 25
582	 13	225.3	33.1	 20
583	 13	241.0	38.6	 25
584	 13	191.0	28.2	 25
585	 13	587.0	77.7	 20
586	 13	219.0	28.1	 20
587	 13	446.8	124.2	 20
588	 13	228.5	31.6	 16
589	 13	174.8	27.4	 20
590	 13	178.5	19.7	 20
591	 13	219.5	27.5	 16
592	 13	202.0	18.9	 20
593	 13	218.8	31.8	 20
594	 13	429.3	23.9	 16
595	 13	290.8	39.2	 20
596	 13	157.0	24.0	 20
597	 13	137.8	28.7	 16
598	 13	168.8	25.9	 20
599	 13	221.8	36.0	 20
600	 13	160.8	19.1	 16
601	 13	225.5	29.2	 20
602	 13	166.0	18.5	 20
603	 13	168.3	26.0	 16
604	 13	183.0	21.7	 20
605	 13	236.3	39.4	 16
606	 13	218.5	26.4	 20
607	 13	773.5	70.7	 20
608	 13	547.3	38.2	 16
609	 13	227.8	18.7	 20
610	 13	144.5	23.8	 20
611	 13	274.5	29.1	 16
612	 13	240.5	37.5	 20
613	 13	157.5	26.4	 20
614	 13	216.5	16.4	 16
615	 13	276.3	38.4	 20
616	 13	171.0	22.3	 20
617	 13	738.3	107.0	 16
618	 13	221.3	35.0	 20
619	 13	171.8	27.2	 20
620	 13	175.8	24.1	 16
621	 13	646.8	146.2	 20
622	 13	503.5	51.1	 20
623	 13	363.0	38.2	 16
624	 13	228.0	38.9	 20
625	 13	132.5	19.6	 20
626	 13	132.3	17.5	 16
627	 13	148.8	21.9	 20
628	 13	199.0	29.7	 20
629	 13	231.5	31.9	 16
630	 13	205.3	15.5	 20
631	 13	145.3	14.1	 20
632	 13	257.3	25.9	 16
633	 13	290.0	37.4	 20
634	 13	168.8	28.0	 20
635	 13	148.3	17.6	 16
636	 13	206.3	26.3	 20
637	 13	203.5	22.5	 20
638	 13	314.0	26.3	 16
639	 13	362.5	30.7	 20
  0	 14	21147.0	3747.4	 25
  1	 14	410.5	37.5	 20
  2	 14	289.0	40.8	 25
  3	 14	186.0	21.0	 25
  4	 14	164.3	17.6	 20
  5	 14	191.0	19.9	 25
  6	 14	215.0	33.3	 25
  7	 14	644.0	60.1	 20
  8	 14	304.0	69.1	 25
  9	 14	223.3	29.3	 20
 10	 14	212.0	32.3	 25
 11	 14	1147.0	118.7	 25
 12	 14	1349.3	121.4	 20
 13	 14	363.0	59.1	 25
 14	 14	195.0	26.0	 25
 15	 14	276.0	30.0	 20
 16	 14	208.0	27.3	 25
 17	 14	190.0	22.7	 25
 18	 14	283.3	29.8	 20
 19	 14	2304.0	224.8	 25
 20	 14	863.0	114.6	 25
 21	 14	1947.5	209.0	 20
 22	 14	472.0	46.0	 25
 23	 14	316.0	44.5	 25
 24	 14	240.8	24.8	 20
 25	 14	378.0	53.0	 25
 26	 14	329.0	32.2	 25
 27	 14	237.5	28.4	 20
 28	 14	387.0	130.3	 25
 29	 14	874.0	292.9	 25
 30	 14	650.3	32.0	 20
 31	 14	415.0	204.0	 25
 32	 14	1215.0	94.2	 25
 33	 14	183.0	31.6	 20
 34	 14	232.0	34.3	 25
 35	 14	217.0	21.8	 25
 36	 14	496.3	52.9	 20
 37	 14	215.0	26.7	 25
 38	 14	452.0	71.8	 25
 39	 14	2426.5	201.5	 20
 40	 14	217.0	43.2	 25
 41	 14	247.0	33.7	 25
 42	 14	170.8	25.7	 20
 43	 14	316.0	36.7	 25
 44	 14	181.0	23.0	 25
 45	 14	204.3	26.1	 20
 46	 14	304.0	33.1	 25
 47	 14	728.0	55.5	 25
 48	 14	490.3	40.7	 20
 49	 14	826.0	63.6	 25
 50	 14	708.0	78.0	 25
 51	 14	802.8	67.4	 20
 52	 14	808.0	85.6	 25
 53	 14	1085.5	126.2	 20
 54	 14	251.0	41.2	 25
 55	 14	286.0	31.1	 25
 56	 14	224.8	28.3	 20
 57	 14	262.0	29.5	 25
 58	 14	246.0	35.3	 25
 59	 14	230.5	26.4	 20
 60	 14	596.0	50.1	 25
 61	 14	781.0	119.3	 25
 62	 14	285.5	47.4	 20
 63	 14	994.0	132.2	 25
 64	 14	910.3	60.6	 20
 65	 14	266.3	38.6	 16
 66	 14	235.3	29.6	 20
 67	 14	279.8	41.8	 20
 68	 14	177.3	27.7	 16
 69	 14	216.3	25.3	 20
 70	 14	1221.3	127.4	 20
 71	 14	634.8	285.0	 16
 72	 14	574.3	97.8	 20
 73	 14	207.3	22.5	 20
 74	 14	223.0	25.5	 16
 75	 14	934.0	127.2	 20
 76	 14	441.0	44.2	 20
 77	 14	491.3	54.4	 16
 78	 14	195.8	27.3	 20
 79	 14	145.5	17.4	 20
 80	 14	182.3	17.7	 16
 81	 14	5969.8	1158.9	 20
 82	 14	293.3	28.8	 20
 83	 14	396.3	35.4	 16
 84	 14	558.3	285.2	 20
 85	 14	186.3	24.7	 20
 86	 14	209.3	17.7	 16
 87	 14	147.0	18.8	 20
 88	 14	273.0	55.9	 20
 89	 14	198.0	15.7	 16
 90	 14	195.3	17.7	 20
 91	 14	167.0	17.4	 20
 92	 14	205.5	29.2	 16
 93	 14	191.5	34.6	 20
 94	 14	197.8	20.6	 20
 95	 14	250.8	36.7	 16
 96	 14	686.3	54.0	 20
 97	 14	338.5	28.5	 20
 98	 14	298.5	29.8	 16
 99	 14	873.5	64.3	 20
100	 14	144.0	16.6	 16
101	 14	215.5	30.4	 20
102	 14	176.0	19.2	 20
103	 14	243.3	22.1	 16
104	 14	199.5	27.7	 20
105	 14	328.3	22.8	 20
106	 14	2435.8	140.1	 16
107	 14	4367.5	881.2	 20
108	 14	185.0	39.1	 20
109	 14	233.3	28.0	 16
110	 14	263.3	43.2	 20
111	 14	230.3	35.0	 20
112	 14	1559.8	166.8	 16
113	 14	864.8	112.8	 20
114	 14	214.8	19.0	 20
115	 14	184.5	22.7	 16
116	 14	2350.8	170.4	 20
117	 14	2573.5	151.1	 20
118	 14	678.5	77.0	 16
119	 14	181.5	29.8	 20
120	 14	782.3	68.8	 20
121	 14	1465.0	125.7	 16
122	 14	337.5	36.1	 20
123	 14	1524.5	127.7	 20
124	 14	126.8	19.3	 16
125	 14	142.3	17.9	 20
126	 14	1317.0	162.2	 20
127	 14	153.5	22.3	 16
128	 14	144.0	24.0	 20
129	 14	230.3	27.3	 20
130	 14	189.3	20.9	 16
131	 14	360.3	27.2	 20
132	 14	462.3	41.2	 20
133	 14	279.0	24.7	 16
134	 14	271.0	43.3	 20
135	 14	368.3	39.3	 20
136	 14	897.5	68.3	 16
137	 14	1397.3	91.1	 20
138	 14	1669.3	109.8	 20
139	 14	1571.8	55.5	 16
140	 14	592.8	46.3	 20
141	 14	515.3	51.2	 20
142	 14	418.0	38.5	 16
143	 14	196.0	19.9	 20
144	 14	389.0	49.9	 20
145	 14	322.5	37.7	 16
146	 14	200.3	18.3	 20
147	 14	744.0	42.8	 16
148	 14	436.3	48.6	 20
149	 14	607.5	54.8	 20
150	 14	135.8	13.5	 16
151	 14	664.5	54.2	 20
152	 14	287.8	29.2	 20
153	 14	164.0	16.3	 16
154	 14	555.3	57.6	 20
155	 14	208.5	21.1	 20
156	 14	189.3	17.3	 16
157	 14	1164.0	145.7	 20
158	 14	698.3	95.7	 20
159	 14	172.8	19.6	 16
160	 14	168.5	22.4	 20
161	 14	467.3	67.0	 20
162	 14	266.8	22.9	 16
163	 14	352.3	39.6	 20
164	 14	1671.0	150.2	 20
165	 14	461.5	41.7	 16
166	 14	193.5	22.0	 20
167	 14	345.3	40.5	 20
168	 14	234.5	31.2	 16
169	 14	323.0	33.3	 25
170	 14	280.0	42.3	 25
171	 14	1138.8	140.8	 20
172	 14	292.0	33.9	 25
173	 14	355.0	63.9	 25
174	 14	341.5	25.4	 20
175	 14	519.0	61.2	 25
176	 14	460.0	266.1	 25
177	 14	242.3	23.6	 20
178	 14	688.0	65.2	 25
179	 14	686.0	55.7	 25
180	 14	142.0	20.5	 20
181	 14	137.0	14.2	 25
182	 14	5542.0	608.8	 25
183	 14	119.0	18.0	 20
184	 14	108.0	18.3	 25
185	 14	94.0	18.9	 25
186	 14	91.5	12.0	 20
187	 14	89.0	13.6	 25
188	 14	91.0	14.5	 25
189	 14	99.3	18.7	 20
190	 14	105.0	18.9	 25
191	 14	87.0	19.3	 20
192	 14	95.0	20.2	 25
193	 14	104.0	21.3	 25
194	 14	104.0	23.0	 20
195	 14	105.0	20.3	 25
196	 14	90.0	16.9	 25
197	 14	101.3	13.7	 20
198	 14	86.0	14.5	 25
199	 14	89.0	13.2	 25
200	 14	86.0	10.9	 20
201	 14	100.0	14.2	 25
202	 14	84.0	12.6	 25
203	 14	90.0	12.5	 20
204	 14	97.0	15.4	 25
205	 14	93.0	20.6	 25
206	 14	90.5	12.7	 20
207	 14	84.0	11.5	 25
208	 14	96.0	18.4	 25
209	 14	112.3	24.0	 20
210	 14	110.0	18.9	 25
211	 14	114.0	19.5	 25
212	 14	112.3	18.7	 20
213	 14	101.0	18.9	 25
214	 14	86.0	11.3	 25
215	 14	100.0	24.7	 20
216	 14	80.0	18.1	 25
217	 14	92.0	14.5	 25
218	 14	92.5	18.4	 20
219	 14	104.0	19.9	 25
220	 14	97.0	17.2	 25
221	 14	109.5	16.6	 20
222	 14	114.0	20.2	 25
223	 14	136.0	22.6	 25
224	 14	151.8	24.8	 20
225	 14	151.0	43.2	 25
226	 14	123.0	21.4	 25
227	 14	120.5	20.6	 20
228	 14	94.0	27.0	 25
229	 14	105.0	13.6	 25
230	 14	102.3	15.2	 20
231	 14	100.0	16.8	 25
232	 14	96.0	13.8	 25
233	 14	111.5	17.6	 20
234	 14	123.0	25.0	 25
235	 14	126.0	18.6	 25
236	 14	123.3	17.3	 20
237	 14	96.0	18.4	 25
238	 14	95.8	20.6	 20
239	 14	95.0	13.6	 25
240	 14	100.0	16.8	 25
241	 14	93.3	19.9	 20
242	 14	87.0	12.0	 25
243	 14	98.0	15.4	 25
244	 14	104.8	18.7	 20
245	 14	96.0	15.8	 25
246	 14	84.0	16.8	 25
247	 14	89.0	14.6	 20
248	 14	84.0	10.7	 25
249	 14	83.0	11.2	 25
250	 14	103.8	17.5	 20
251	 14	101.0	18.9	 25
252	 14	95.0	17.4	 25
253	 14	84.8	12.8	 20
254	 14	88.0	12.3	 25
255	 14	93.0	13.8	 25
256	 14	97.0	11.7	 20
257	 14	89.0	16.4	 25
258	 14	109.0	23.4	 25
259	 14	102.5	16.6	 20
260	 14	109.0	17.8	 25
261	 14	107.0	16.0	 25
262	 14	101.3	15.9	 20
263	 14	126.0	23.4	 25
264	 14	111.0	15.8	 25
265	 14	111.3	21.6	 20
266	 14	119.0	19.3	 25
267	 14	96.0	21.9	 25
268	 14	92.3	13.5	 20
269	 14	87.0	13.8	 25
270	 14	95.0	15.5	 25
271	 14	96.5	13.6	 20
272	 14	95.0	11.9	 25
273	 14	99.0	18.2	 25
274	 14	95.0	18.1	 20
275	 14	101.0	16.3	 25
276	 14	108.0	16.9	 25
277	 14	97.3	15.1	 20
278	 14	104.0	10.0	 25
279	 14	104.0	16.9	 25
280	 14	95.0	13.2	 20
281	 14	88.0	12.7	 25
282	 14	103.5	16.9	 20
283	 14	103.0	14.7	 25
284	 14	99.0	15.3	 25
285	 14	98.0	13.0	 20
286	 14	103.0	17.5	 25
287	 14	109.0	13.6	 25
288	 14	120.3	22.4	 20
289	 14	97.0	14.4	 25
290	 14	103.0	18.2	 25
291	 14	101.0	12.7	 20
292	 14	109.0	15.2	 25
293	 14	100.0	14.4	 25
294	 14	110.3	16.8	 20
295	 14	112.0	16.3	 25
296	 14	101.0	15.0	 25
297	 14	97.0	15.3	 20
298	 14	107.0	17.5	 25
299	 14	110.0	17.0	 25
300	 14	112.3	20.2	 20
301	 14	112.0	18.2	 25
302	 14	107.0	17.5	 25
303	 14	90.3	15.6	 20
304	 14	97.0	14.1	 25
305	 14	100.0	20.2	 25
306	 14	112.3	14.5	 20
307	 14	104.0	13.5	 25
308	 14	124.0	20.7	 25
309	 14	116.0	18.6	 20
310	 14	129.0	16.5	 25
311	 14	111.0	11.7	 25
312	 14	111.3	17.1	 20
313	 14	138.0	18.5	 25
314	 14	130.0	22.8	 25
315	 14	126.3	20.5	 20
316	 14	110.0	12.6	 25
317	 14	112.0	17.5	 25
318	 14	96.5	14.6	 20
319	 14	107.0	17.6	 25
320	 14	104.0	15.2	 25
321	 14	106.8	12.1	 20
322	 14	101.0	16.1	 25
323	 14	103.0	18.6	 25
324	 14	102.5	20.7	 20
325	 14	96.0	16.8	 25
326	 14	118.0	18.9	 25
327	 14	109.0	20.4	 20
328	 14	131.0	17.2	 25
329	 14	119.5	22.8	 20
330	 14	115.0	17.5	 25
331	 14	118.0	23.6	 25
332	 14	110.3	17.7	 20
333	 14	101.0	17.4	 25
334	 14	111.0	16.9	 25
335	 14	103.8	22.6	 20
336	 14	116.0	12.6	 25
337	 14	105.0	16.6	 25
338	 14	97.3	17.2	 20
339	 14	116.0	16.6	 25
340	 14	112.0	22.3	 25
341	 14	106.3	15.2	 20
342	 14	117.0	17.9	 25
343	 14	125.0	20.8	 25
344	 14	115.3	19.3	 20
345	 14	142.0	17.6	 25
346	 14	151.0	31.7	 25
347	 14	123.0	18.8	 20
348	 14	124.0	18.1	 25
349	 14	125.0	24.6	 25
350	 14	121.8	16.7	 20
351	 14	139.0	19.6	 25
352	 14	151.0	33.8	 25
353	 14	159.0	23.0	 20
354	 14	163.0	20.8	 25
355	 14	176.0	32.0	 25
356	 14	133.5	13.3	 20
357	 14	129.0	21.9	 25
358	 14	155.0	30.8	 25
359	 14	130.5	19.2	 20
360	 14	118.0	16.2	 25
361	 14	114.0	18.7	 25
362	 14	125.8	23.0	 20
363	 14	120.0	13.5	 25
364	 14	121.0	17.2	 25
365	 14	106.5	14.1	 20
366	 14	140.0	23.4	 25
367	 14	130.0	22.3	 25
368	 14	127.3	19.0	 20
369	 14	120.0	18.2	 25
370	 14	123.0	15.9	 25
371	 14	101.5	19.1	 20
372	 14	109.0	15.9	 25
373	 14	105.0	15.7	 25
374	 14	109.3	28.4	 20
375	 14	101.0	14.4	 25
376	 14	97.8	17.1	 20
377	 14	96.3	14.8	 20
378	 14	111.3	18.0	 20
379	 14	91.8	16.5	 16
380	 14	114.0	16.2	 20
381	 14	123.3	13.0	 20
382	 14	111.3	16.1	 16
383	 14	111.0	22.0	 20
384	 14	94.0	12.4	 20
385	 14	124.8	24.1	 16
386	 14	120.0	15.8	 20
387	 14	128.5	19.0	 20
388	 14	139.3	26.3	 16
389	 14	112.5	19.2	 20
390	 14	123.8	18.5	 20
391	 14	105.5	20.3	 16
392	 14	96.3	14.7	 20
393	 14	110.8	27.8	 20
394	 14	105.8	14.7	 16
395	 14	107.3	17.2	 20
396	 14	109.3	15.7	 20
397	 14	97.0	13.8	 16
398	 14	105.0	12.1	 20
399	 14	113.5	15.5	 20
400	 14	107.0	12.3	 16
401	 14	128.0	24.6	 20
402	 14	139.3	20.6	 20
403	 14	144.5	20.3	 16
404	 14	123.0	17.7	 20
405	 14	146.0	24.0	 20
406	 14	132.3	21.3	 16
407	 14	106.3	19.4	 20
408	 14	135.8	22.3	 20
409	 14	114.0	18.2	 16
410	 14	131.5	27.1	 20
411	 14	138.3	28.6	 20
412	 14	119.0	13.4	 16
413	 14	113.8	12.5	 20
414	 14	115.3	12.1	 20
415	 14	115.3	13.5	 16
416	 14	121.5	20.7	 20
417	 14	134.8	20.5	 20
418	 14	138.5	22.2	 16
419	 14	144.0	20.9	 20
420	 14	126.3	19.6	 16
421	 14	106.3	17.8	 20
422	 14	98.5	15.1	 20
423	 14	99.0	17.5	 16
424	 14	99.3	19.3	 20
425	 14	107.3	13.2	 20
426	 14	137.5	25.3	 16
427	 14	99.0	16.3	 20
428	 14	93.5	9.5	 20
429	 14	90.0	10.8	 16
430	 14	102.0	13.5	 20
431	 14	108.3	16.0	 20
432	 14	112.8	28.5	 16
433	 14	101.3	11.3	 20
434	 14	110.3	14.2	 20
435	 14	94.3	17.5	 16
436	 14	105.0	20.0	 20
437	 14	105.5	15.8	 20
438	 14	111.5	13.3	 16
439	 14	104.3	16.1	 20
440	 14	111.8	17.5	 20
441	 14	93.5	20.4	 16
442	 14	108.3	21.6	 20
443	 14	98.8	13.6	 20
444	 14	105.0	9.4	 16
445	 14	120.8	21.3	 20
446	 14	106.3	15.4	 20
447	 14	115.3	11.8	 16
448	 14	133.3	14.8	 20
449	 14	117.0	19.2	 20
450	 14	127.0	18.5	 16
451	 14	141.3	18.8	 20
452	 14	146.3	12.1	 20
453	 14	146.3	27.3	 16
454	 14	135.3	22.2	 20
455	 14	122.0	21.6	 20
456	 14	107.8	13.2	 16
457	 14	114.3	20.6	 20
458	 14	104.3	19.8	 20
459	 14	121.5	16.4	 16
460	 14	108.0	13.5	 20
461	 14	118.3	16.1	 20
462	 14	109.5	16.4	 16
463	 14	112.0	20.9	 20
464	 14	109.0	15.1	 20
465	 14	109.8	14.8	 16
466	 14	100.5	12.5	 20
467	 14	104.8	13.4	 16
468	 14	117.3	17.5	 20
469	 14	125.5	22.2	 20
470	 14	119.5	16.5	 16
471	 14	118.3	14.0	 20
472	 14	132.3	16.8	 20
473	 14	135.3	21.1	 16
474	 14	134.5	18.7	 20
475	 14	141.0	23.0	 20
476	 14	150.3	14.8	 16
477	 14	145.5	21.9	 20
478	 14	134.3	16.4	 20
479	 14	148.5	13.3	 16
480	 14	172.8	22.6	 20
481	 14	178.0	40.7	 25
482	 14	139.3	24.5	 20
483	 14	121.0	18.8	 25
484	 14	120.0	19.1	 25
485	 14	115.5	14.8	 20
486	 14	96.0	11.5	 25
487	 14	120.0	16.9	 25
488	 14	135.3	16.7	 20
489	 14	123.0	21.7	 25
490	 14	128.0	18.5	 25
491	 14	118.3	20.2	 20
492	 14	107.0	16.4	 25
493	 14	96.0	19.9	 25
494	 14	101.5	16.6	 20
495	 14	107.0	21.8	 25
496	 14	102.0	19.4	 25
497	 14	98.3	14.2	 20
498	 14	104.0	16.0	 25
499	 14	116.0	17.2	 25
500	 14	104.3	20.0	 20
501	 14	108.0	15.6	 25
502	 14	109.0	24.4	 25
503	 14	133.0	21.7	 20
504	 14	135.0	18.6	 25
505	 14	152.0	33.5	 25
506	 14	150.0	28.3	 20
507	 14	188.0	41.4	 25
508	 14	194.0	26.7	 25
509	 14	155.3	25.5	 20
510	 14	125.0	21.0	 25
511	 14	133.0	29.0	 25
512	 14	130.5	20.3	 20
513	 14	131.0	21.6	 25
514	 14	189.0	163.7	 20
515	 14	150.0	31.5	 25
516	 14	173.0	28.7	 25
517	 14	189.5	26.9	 20
518	 14	183.0	24.7	 25
519	 14	139.0	29.1	 25
520	 14	145.5	57.0	 20
521	 14	141.0	27.0	 25
522	 14	119.0	27.0	 25
523	 14	120.0	19.8	 20
524	 14	113.0	23.7	 25
525	 14	115.0	18.6	 25
526	 14	124.0	21.1	 20
527	 14	125.0	28.7	 25
528	 14	123.0	15.5	 25
529	 14	115.5	14.5	 20
530	 14	109.0	18.6	 25
531	 14	103.0	13.7	 25
532	 14	104.8	14.5	 20
533	 14	99.0	18.6	 25
534	 14	99.0	19.4	 25
535	 14	100.8	19.5	 20
536	 14	92.0	17.3	 25
537	 14	97.0	13.7	 25
538	 14	96.3	13.5	 20
539	 14	92.0	18.1	 25
540	 14	111.0	14.8	 25
541	 14	104.5	11.8	 20
542	 14	104.0	12.0	 25
543	 14	133.0	17.1	 25
544	 14	107.3	36.5	 20
545	 14	135.0	22.8	 25
546	 14	124.0	18.4	 25
547	 14	103.8	15.0	 20
548	 14	108.0	19.6	 25
549	 14	113.0	18.5	 25
550	 14	98.3	14.8	 20
551	 14	102.0	14.9	 25
552	 14	100.0	15.7	 25
553	 14	103.5	15.0	 20
554	 14	114.0	21.5	 25
555	 14	106.0	23.8	 25
556	 14	101.3	16.9	 20
557	 14	103.0	16.4	 25
558	 14	89.3	16.6	 20
559	 14	104.0	20.0	 25
560	 14	105.0	17.2	 25
561	 14	98.3	16.9	 20
562	 14	99.0	17.8	 25
563	 14	99.0	17.0	 25
564	 14	111.3	20.3	 20
565	 14	129.0	18.2	 25
566	 14	132.0	25.3	 25
567	 14	132.5	18.4	 20
568	 14	123.0	22.1	 25
569	 14	118.0	16.4	 25
570	 14	135.5	14.0	 20
571	 14	107.0	16.8	 25
572	 14	105.0	13.9	 25
573	 14	91.3	12.4	 20
574	 14	105.0	16.0	 25
575	 14	102.0	20.5	 25
576	 14	92.3	14.9	 20
577	 14	107.0	22.2	 25
578	 14	112.0	16.9	 25
579	 14	128.0	17.2	 20
580	 14	118.0	18.0	 25
581	 14	109.0	16.6	 25
582	 14	92.8	15.0	 20
583	 14	105.0	14.5	 25
584	 14	91.0	13.5	 25
585	 14	101.3	24.2	 20
586	 14	104.0	19.8	 25
587	 14	106.0	13.3	 25
588	 14	107.5	14.5	 20
589	 14	106.0	15.5	 25
590	 14	108.0	15.8	 25
591	 14	102.0	17.7	 20
592	 14	108.0	16.4	 25
593	 14	126.0	22.1	 25
594	 14	127.8	34.2	 20
595	 14	126.0	22.1	 25
596	 14	123.0	19.7	 25
597	 14	142.0	22.5	 20
598	 14	151.0	26.4	 25
599	 14	156.0	30.4	 25
600	 14	104.5	18.8	 20
601	 14	93.0	20.6	 25
602	 14	108.0	18.5	 25
603	 14	101.8	17.6	 20
604	 14	98.0	17.1	 25
605	 14	106.0	18.8	 20
606	 14	90.0	14.0	 25
607	 14	105.0	23.5	 25
608	 14	97.5	25.4	 20
609	 14	103.0	17.0	 25
610	 14	95.0	17.1	 25
611	 14	91.0	12.5	 20
612	 14	86.0	14.7	 25
613	 14	92.0	13.7	 25
614	 14	95.3	19.3	 20
615	 14	95.0	18.0	 25
616	 14	87.0	12.7	 25
617	 14	114.0	15.7	 20
618	 14	110.0	16.1	 25
619	 14	113.0	16.4	 25
620	 14	113.5	16.6	 20
621	 14	124.0	22.9	 25
622	 14	106.0	14.9	 25
623	 14	102.8	16.9	 20
624	 14	99.0	16.2	 25
625	 14	94.0	14.1	 25
626	 14	112.3	15.1	 20
627	 14	96.0	16.5	 25
628	 14	104.0	15.5	 25
629	 14	109.8	24.0	 20
630	 14	101.0	15.8	 25
631	 14	94.0	13.4	 25
632	 14	100.3	16.3	 20
633	 14	95.0	19.9	 25
634	 14	106.0	13.2	 25
635	 14	106.3	10.3	 20
636	 14	105.0	15.7	 25
637	 14	104.0	15.3	 25
638	 14	139.0	19.8	 20
639	 14	16628.0	4078.9	 25
  0	 15	367.0	318.6	 25
  1	 15	295.3	51.8	 20
  2	 15	262.0	27.2	 25
  3	 15	132.0	19.9	 25
  4	 15	168.3	26.0	 20
  5	 15	169.0	20.7	 25
  6	 15	214.8	28.3	 20
  7	 15	1197.0	215.4	 25
  8	 15	702.0	160.4	 25
  9	 15	247.3	42.1	 20
 10	 15	494.0	108.4	 25
 11	 15	301.0	39.6	 25
 12	 15	281.5	39.7	 20
 13	 15	263.0	36.6	 25
 14	 15	171.0	19.7	 25
 15	 15	202.3	24.6	 20
 16	 15	156.0	23.0	 25
 17	 15	198.0	32.5	 25
 18	 15	773.8	136.3	 20
 19	 15	520.0	109.1	 25
 20	 15	2031.0	319.1	 25
 21	 15	615.3	291.8	 20
 22	 15	417.0	36.7	 25
 23	 15	470.0	75.0	 25
 24	 15	278.5	55.3	 20
 25	 15	331.0	47.2	 25
 26	 15	244.0	27.8	 25
 27	 15	192.3	27.5	 20
 28	 15	257.0	74.9	 25
 29	 15	2389.0	406.0	 25
 30	 15	1062.3	162.4	 20
 31	 15	382.0	105.3	 25
 32	 15	190.0	28.5	 25
 33	 15	152.0	20.1	 20
 34	 15	237.0	43.0	 25
 35	 15	166.0	35.2	 25
 36	 15	656.3	85.0	 20
 37	 15	218.0	38.8	 25
 38	 15	648.0	128.6	 25
 39	 15	1444.0	204.6	 20
 40	 15	197.0	31.3	 25
 41	 15	180.0	23.9	 25
 42	 15	154.8	22.1	 20
 43	 15	486.0	39.8	 25
 44	 15	168.0	29.0	 25
 45	 15	207.8	29.0	 20
 46	 15	628.0	82.7	 25
 47	 15	1550.0	194.4	 25
 48	 15	1147.5	133.0	 20
 49	 15	376.0	62.1	 25
 50	 15	941.0	165.5	 25
 51	 15	1227.5	151.1	 20
 52	 15	301.0	141.1	 25
 53	 15	895.8	137.5	 20
 54	 15	337.0	99.9	 25
 55	 15	206.0	19.7	 25
 56	 15	198.8	23.6	 20
 57	 15	307.0	45.0	 25
 58	 15	632.0	131.1	 25
 59	 15	280.3	30.0	 20
 60	 15	269.0	40.2	 25
 61	 15	589.0	76.1	 25
 62	 15	144.3	20.9	 20
 63	 15	458.0	86.9	 25
 64	 15	1526.0	176.2	 25
 65	 15	260.5	34.1	 20
 66	 15	303.0	39.5	 25
 67	 15	226.0	30.4	 25
 68	 15	196.5	23.0	 20
 69	 15	238.0	34.6	 25
 70	 15	2966.0	594.0	 25
 71	 15	372.8	91.1	 20
 72	 15	342.0	33.1	 25
 73	 15	220.0	27.5	 25
 74	 15	266.8	28.4	 20
 75	 15	2015.0	359.8	 25
 76	 15	722.0	93.2	 25
 77	 15	489.3	59.8	 20
 78	 15	371.0	40.8	 25
 79	 15	176.0	20.6	 25
 80	 15	224.8	27.0	 20
 81	 15	502.0	85.1	 25
 82	 15	304.0	34.6	 25
 83	 15	332.3	51.1	 20
 84	 15	855.0	253.2	 25
 85	 15	175.0	21.7	 25
 86	 15	222.3	30.2	 20
 87	 15	179.0	29.9	 25
 88	 15	198.0	34.9	 25
 89	 15	470.8	36.5	 20
 90	 15	226.0	27.7	 25
 91	 15	199.0	28.3	 25
 92	 15	449.8	49.7	 20
 93	 15	172.0	23.4	 25
 94	 15	267.0	30.0	 25
 95	 15	212.0	22.6	 20
 96	 15	398.0	56.4	 25
 97	 15	284.0	30.6	 25
 98	 15	347.3	25.8	 20
 99	 15	290.0	30.4	 25
100	 15	157.0	31.3	 20
101	 15	185.0	29.3	 25
102	 15	263.0	34.9	 25
103	 15	493.3	74.5	 20
104	 15	188.0	26.1	 25
105	 15	1060.0	117.2	 25
106	 15	626.0	65.9	 20
107	 15	940.0	147.6	 25
108	 15	207.0	27.0	 25
109	 15	270.0	34.0	 20
110	 15	831.0	63.2	 25
111	 15	335.0	51.5	 25
112	 15	429.0	53.4	 20
113	 15	373.0	37.7	 25
114	 15	242.0	21.4	 25
115	 15	206.3	19.9	 20
116	 15	1438.0	254.5	 25
117	 15	2013.0	161.4	 25
118	 15	563.3	83.8	 20
119	 15	178.0	19.6	 25
120	 15	233.0	25.7	 25
121	 15	581.0	61.4	 20
122	 15	305.0	35.6	 25
123	 15	1966.0	176.0	 25
124	 15	146.3	15.0	 20
125	 15	134.0	22.0	 25
126	 15	367.0	43.4	 25
127	 15	171.3	20.4	 20
128	 15	154.0	21.9	 25
129	 15	212.0	35.2	 25
130	 15	180.3	26.4	 20
131	 15	218.0	30.7	 25
132	 15	257.0	41.0	 25
133	 15	205.8	23.3	 20
134	 15	432.0	36.0	 25
135	 15	446.0	58.8	 25
136	 15	495.5	50.6	 20
137	 15	702.0	75.0	 25
138	 15	1247.0	146.5	 25
139	 15	2296.5	172.1	 20
140	 15	642.0	72.6	 25
141	 15	490.0	31.0	 25
142	 15	374.8	28.5	 20
143	 15	185.0	21.5	 25
144	 15	381.3	36.7	 20
145	 15	393.0	34.0	 25
146	 15	261.0	28.6	 25
147	 15	343.8	33.5	 20
148	 15	434.0	47.8	 25
149	 15	475.0	59.8	 25
150	 15	122.0	17.2	 20
151	 15	176.0	32.8	 25
152	 15	931.0	119.7	 25
153	 15	200.3	26.2	 20
154	 15	600.0	48.7	 25
155	 15	212.0	27.4	 25
156	 15	213.5	27.9	 20
157	 15	337.0	34.2	 25
158	 15	174.0	25.5	 25
159	 15	163.0	19.6	 20
160	 15	141.0	18.2	 25
161	 15	235.0	32.9	 25
162	 15	242.3	26.9	 20
163	 15	468.0	49.0	 25
164	 15	993.0	109.0	 25
165	 15	272.0	32.2	 20
166	 15	234.0	32.6	 25
167	 15	176.0	22.4	 25
168	 15	176.0	21.7	 20
169	 15	319.5	35.6	 20
170	 15	186.3	15.4	 20
171	 15	198.3	28.9	 16
172	 15	352.5	49.7	 20
173	 15	560.5	177.8	 20
174	 15	610.8	51.5	 16
175	 15	350.8	66.8	 20
176	 15	706.8	514.5	 20
177	 15	362.3	25.6	 16
178	 15	535.5	134.1	 20
179	 15	1010.0	92.2	 20
180	 15	156.0	21.9	 16
181	 15	119.3	19.4	 20
182	 15	779.3	79.7	 20
183	 15	1910.0	210.2	 16
184	 15	571.5	85.4	 20
185	 15	366.0	36.6	 20
186	 15	206.5	22.0	 16
187	 15	153.3	14.8	 20
188	 15	199.8	24.5	 20
189	 15	272.5	24.7	 16
190	 15	265.3	29.5	 20
191	 15	1040.5	104.9	 16
192	 15	250.0	25.3	 20
193	 15	292.8	35.4	 20
194	 15	340.0	31.6	 16
195	 15	286.0	36.7	 20
196	 15	193.8	26.8	 20
197	 15	242.3	44.1	 16
198	 15	121.3	15.4	 20
199	 15	140.5	19.2	 20
200	 15	213.3	28.4	 16
201	 15	125.3	17.6	 20
202	 15	163.8	21.8	 20
203	 15	345.8	27.3	 16
204	 15	126.3	21.5	 20
205	 15	132.0	18.7	 20
206	 15	229.5	29.6	 16
207	 15	232.8	28.9	 20
208	 15	371.5	50.6	 20
209	 15	287.0	29.8	 16
210	 15	476.5	47.1	 20
211	 15	210.0	25.3	 20
212	 15	200.5	29.4	 16
213	 15	985.0	192.4	 20
214	 15	135.0	19.4	 20
215	 15	289.3	26.7	 16
216	 15	136.3	17.0	 20
217	 15	170.5	22.2	 20
218	 15	194.5	24.8	 16
219	 15	110.5	15.4	 20
220	 15	182.8	20.6	 20
221	 15	236.0	23.5	 16
222	 15	715.0	129.5	 20
223	 15	424.3	31.7	 20
224	 15	1377.5	110.6	 16
225	 15	16376.8	2192.1	 20
226	 15	434.5	96.9	 20
227	 15	474.0	32.1	 16
228	 15	2767.3	245.6	 20
229	 15	833.3	61.1	 20
230	 15	482.8	32.6	 16
231	 15	338.8	28.9	 20
232	 15	373.8	35.9	 20
233	 15	324.5	20.5	 16
234	 15	343.3	24.8	 20
235	 15	637.0	41.4	 20
236	 15	529.0	47.5	 16
237	 15	835.8	41.8	 20
238	 15	403.5	47.5	 16
239	 15	923.8	62.7	 20
240	 15	503.3	49.2	 20
241	 15	1096.3	73.2	 16
242	 15	265.8	42.9	 20
243	 15	124.8	20.5	 20
244	 15	551.3	66.8	 16
245	 15	252.8	34.1	 20
246	 15	923.3	78.1	 20
247	 15	342.3	40.3	 16
248	 15	292.0	31.1	 20
249	 15	146.8	19.7	 20
250	 15	134.0	21.5	 16
251	 15	129.0	13.0	 20
252	 15	123.8	16.2	 20
253	 15	132.5	23.1	 16
254	 15	153.3	22.9	 20
255	 15	518.3	53.7	 20
256	 15	290.8	34.9	 16
257	 15	263.3	27.4	 20
258	 15	171.5	19.5	 20
259	 15	373.3	40.7	 16
260	 15	343.5	38.1	 20
261	 15	247.5	24.4	 20
262	 15	1569.5	140.6	 16
263	 15	199.5	25.9	 20
264	 15	117.3	13.8	 20
265	 15	196.8	28.2	 16
266	 15	258.8	25.5	 20
267	 15	8950.0	974.3	 20
268	 15	289.5	24.8	 16
269	 15	149.0	17.8	 20
270	 15	326.0	41.2	 20
271	 15	242.0	29.4	 16
272	 15	148.3	19.7	 20
273	 15	133.0	21.5	 25
274	 15	224.5	39.1	 20
275	 15	198.0	23.8	 25
276	 15	5378.0	820.1	 25
277	 15	316.0	37.7	 20
278	 15	300.0	34.2	 25
279	 15	228.0	27.7	 25
280	 15	160.0	22.3	 20
281	 15	413.0	44.0	 25
282	 15	525.3	62.7	 20
283	 15	201.0	22.4	 25
284	 15	204.0	26.8	 25
285	 15	485.3	41.7	 20
286	 15	324.0	29.4	 25
287	 15	2410.0	296.9	 25
288	 15	3368.0	138.7	 20
289	 15	1502.0	133.1	 25
290	 15	362.0	43.5	 25
291	 15	505.5	57.8	 20
292	 15	489.0	70.7	 25
293	 15	734.0	70.7	 25
294	 15	612.0	55.7	 20
295	 15	651.0	49.3	 25
296	 15	940.0	70.8	 25
297	 15	708.0	44.5	 20
298	 15	730.0	68.4	 25
299	 15	1093.0	212.0	 25
300	 15	1235.8	101.1	 20
301	 15	2216.0	167.7	 25
302	 15	616.0	86.1	 25
303	 15	200.8	26.6	 20
304	 15	751.0	96.4	 25
305	 15	541.0	35.1	 25
306	 15	1324.8	124.7	 20
307	 15	2418.0	243.9	 25
308	 15	2702.0	299.3	 25
309	 15	1223.3	106.8	 20
310	 15	1029.0	81.1	 25
311	 15	732.0	69.6	 25
312	 15	615.5	51.6	 20
313	 15	842.0	84.7	 25
314	 15	4656.0	299.5	 25
315	 15	3315.3	277.0	 20
316	 15	1181.0	114.4	 25
317	 15	604.0	61.4	 25
318	 15	366.8	41.6	 20
319	 15	487.0	68.7	 25
320	 15	306.0	48.5	 25
321	 15	329.8	34.3	 20
322	 15	494.0	49.6	 25
323	 15	280.0	51.5	 25
324	 15	1328.0	98.4	 20
325	 15	1082.0	80.9	 25
326	 15	602.0	81.7	 25
327	 15	1147.3	109.9	 20
328	 15	2595.0	302.6	 25
329	 15	2798.3	233.0	 20
330	 15	3742.0	519.9	 25
331	 15	2009.0	293.4	 25
332	 15	2996.3	560.0	 20
333	 15	265.0	40.2	 25
334	 15	278.0	26.5	 25
335	 15	1338.5	183.1	 20
336	 15	220.0	29.6	 25
337	 15	383.0	32.6	 25
338	 15	776.8	91.6	 20
339	 15	505.0	61.0	 25
340	 15	430.0	43.5	 25
341	 15	358.8	30.0	 20
342	 15	451.0	43.1	 25
343	 15	440.0	45.5	 25
344	 15	652.3	66.1	 20
345	 15	1049.0	153.4	 25
346	 15	25852.0	3109.8	 25
347	 15	1440.3	134.3	 20
348	 15	1373.0	116.4	 25
349	 15	11754.0	1664.3	 25
350	 15	2457.8	230.2	 20
351	 15	4479.0	433.9	 25
352	 15	7484.0	1106.4	 25
353	 15	1534.3	202.2	 20
354	 15	742.0	100.3	 25
355	 15	6197.0	622.4	 25
356	 15	936.5	113.2	 20
357	 15	360.0	41.9	 25
358	 15	182.0	23.2	 25
359	 15	165.3	16.2	 20
360	 15	510.0	95.6	 25
361	 15	186.0	24.7	 25
362	 15	498.3	77.3	 20
363	 15	724.0	137.5	 25
364	 15	998.0	155.2	 25
365	 15	2720.3	281.8	 20
366	 15	786.0	110.6	 25
367	 15	2266.0	394.9	 25
368	 15	2917.5	484.7	 20
369	 15	279.0	33.3	 25
370	 15	117.0	15.6	 25
371	 15	195.0	28.5	 20
372	 15	189.0	26.7	 25
373	 15	149.0	29.1	 20
374	 15	202.0	26.6	 25
375	 15	179.0	28.0	 25
376	 15	142.3	18.7	 20
377	 15	268.0	48.8	 25
378	 15	571.0	106.5	 25
379	 15	209.3	23.3	 20
380	 15	178.0	25.4	 25
381	 15	266.0	40.5	 25
382	 15	258.0	27.9	 20
383	 15	165.0	16.9	 25
384	 15	197.0	22.3	 25
385	 15	808.3	90.2	 20
386	 15	1778.0	230.6	 25
387	 15	2663.0	396.3	 25
388	 15	2690.0	300.4	 20
389	 15	1633.0	208.6	 25
390	 15	1076.0	144.4	 25
391	 15	284.8	41.0	 20
392	 15	382.0	46.5	 25
393	 15	417.0	52.5	 25
394	 15	441.3	37.0	 20
395	 15	441.0	45.8	 25
396	 15	371.0	41.6	 25
397	 15	1451.8	202.5	 20
398	 15	617.0	62.4	 25
399	 15	315.0	32.2	 25
400	 15	434.3	41.5	 20
401	 15	275.0	27.7	 25
402	 15	750.0	102.0	 25
403	 15	962.0	95.5	 20
404	 15	196.0	32.6	 25
405	 15	232.0	23.6	 25
406	 15	254.0	26.6	 20
407	 15	625.0	87.9	 25
408	 15	384.0	30.7	 25
409	 15	523.8	87.5	 20
410	 15	497.0	53.5	 25
411	 15	1574.0	233.2	 25
412	 15	1369.5	187.5	 20
413	 15	1099.0	144.8	 25
414	 15	1171.0	157.5	 25
415	 15	7382.3	1292.5	 20
416	 15	546.0	35.9	 25
417	 15	254.0	34.8	 25
418	 15	213.0	31.7	 20
419	 15	232.0	21.5	 25
420	 15	560.3	110.2	 20
421	 15	1428.0	286.9	 25
422	 15	193.0	25.8	 25
423	 15	147.0	21.1	 20
424	 15	191.0	27.6	 25
425	 15	170.0	14.5	 25
426	 15	448.3	65.2	 20
427	 15	745.0	144.1	 25
428	 15	180.0	24.0	 25
429	 15	688.8	137.7	 20
430	 15	201.0	19.0	 25
431	 15	241.0	34.3	 25
432	 15	229.8	36.0	 20
433	 15	277.0	48.4	 25
434	 15	133.0	17.9	 25
435	 15	235.8	29.3	 20
436	 15	633.0	76.2	 25
437	 15	491.0	64.3	 25
438	 15	481.0	52.3	 20
439	 15	231.0	29.4	 25
440	 15	171.0	17.7	 25
441	 15	167.3	18.5	 20
442	 15	256.0	46.7	 25
443	 15	283.0	25.1	 25
444	 15	272.3	28.5	 20
445	 15	372.0	56.6	 25
446	 15	1393.0	239.0	 25
447	 15	360.8	53.6	 20
448	 15	11530.0	2521.1	 25
449	 15	1069.0	131.2	 25
450	 15	527.5	77.9	 20
451	 15	2814.0	543.1	 25
452	 15	2530.0	397.5	 25
453	 15	1516.5	198.0	 20
454	 15	463.0	32.9	 25
455	 15	308.0	30.4	 25
456	 15	222.0	47.3	 20
457	 15	190.0	24.3	 25
458	 15	173.0	16.7	 25
459	 15	769.8	59.7	 20
460	 15	1579.0	222.6	 25
461	 15	3488.0	691.6	 25
462	 15	336.5	41.5	 20
463	 15	306.0	52.4	 25
464	 15	2244.0	367.1	 25
465	 15	553.8	44.5	 20
466	 15	163.0	19.1	 25
467	 15	454.8	88.1	 20
468	 15	288.0	54.8	 25
469	 15	314.0	51.3	 25
470	 15	530.0	70.6	 20
471	 15	1536.0	306.1	 25
472	 15	3027.0	563.1	 25
473	 15	1227.3	148.8	 20
474	 15	9208.0	1868.5	 25
475	 15	688.0	73.2	 25
476	 15	947.0	145.3	 20
477	 15	426.0	45.6	 25
478	 15	751.0	96.6	 25
479	 15	2959.8	522.3	 20
480	 15	19576.0	3912.7	 25
481	 15	7854.8	673.1	 20
482	 15	850.5	64.9	 16
483	 15	3955.5	614.4	 20
484	 15	797.8	91.8	 20
485	 15	574.5	66.2	 16
486	 15	309.3	40.1	 20
487	 15	286.5	41.2	 20
488	 15	1496.3	117.7	 16
489	 15	316.5	36.6	 20
490	 15	5188.8	745.0	 20
491	 15	348.3	34.8	 16
492	 15	1630.5	287.8	 20
493	 15	192.0	31.8	 20
494	 15	135.8	40.9	 16
495	 15	362.0	70.0	 20
496	 15	156.0	25.5	 20
497	 15	207.3	21.9	 16
498	 15	234.8	25.1	 20
499	 15	278.0	26.2	 20
500	 15	187.5	25.0	 16
501	 15	427.3	53.4	 20
502	 15	585.8	53.5	 20
503	 15	1141.0	72.0	 16
504	 15	1765.0	147.4	 20
505	 15	5424.0	301.6	 20
506	 15	4046.8	224.4	 16
507	 15	5417.3	448.6	 20
508	 15	2273.3	362.3	 20
509	 15	517.8	32.3	 16
510	 15	916.5	54.4	 20
511	 15	483.3	32.2	 16
512	 15	2385.5	566.5	 20
513	 15	3561.3	530.8	 20
514	 15	2305.0	168.3	 16
515	 15	599.0	258.0	 20
516	 15	1181.5	149.3	 20
517	 15	1413.3	90.4	 16
518	 15	570.0	225.6	 20
519	 15	1959.0	112.7	 20
520	 15	13107.3	1376.2	 16
521	 15	6322.8	1031.1	 20
522	 15	2225.3	350.5	 20
523	 15	598.8	47.3	 16
524	 15	6605.3	1014.5	 20
525	 15	960.8	154.9	 20
526	 15	1965.3	170.8	 16
527	 15	2058.3	223.4	 20
528	 15	828.5	71.3	 20
529	 15	628.5	65.7	 16
530	 15	177.5	23.4	 20
531	 15	159.8	24.2	 20
532	 15	1417.8	188.4	 16
533	 15	547.5	94.8	 20
534	 15	191.0	21.1	 20
535	 15	245.8	35.4	 16
536	 15	229.3	21.2	 20
537	 15	1189.3	146.5	 20
538	 15	610.0	51.9	 16
539	 15	297.3	31.9	 20
540	 15	182.0	19.7	 20
541	 15	278.5	46.7	 16
542	 15	449.8	64.5	 20
543	 15	172.0	25.8	 20
544	 15	338.5	58.4	 16
545	 15	195.3	27.2	 20
546	 15	225.5	33.2	 20
547	 15	236.5	24.6	 16
548	 15	861.5	110.9	 20
549	 15	444.8	71.3	 20
550	 15	178.3	27.4	 16
551	 15	181.0	14.3	 20
552	 15	155.0	21.6	 20
553	 15	260.3	31.0	 16
554	 15	766.3	74.4	 20
555	 15	1052.8	89.2	 20
556	 15	2238.5	206.8	 16
557	 15	1338.5	172.8	 20
558	 15	310.0	32.3	 16
559	 15	389.5	63.3	 20
560	 15	285.8	48.4	 20
561	 15	483.3	48.4	 16
562	 15	250.5	30.7	 20
563	 15	188.3	14.6	 20
564	 15	256.3	37.3	 16
565	 15	2567.5	373.8	 20
566	 15	1185.0	88.5	 20
567	 15	2865.5	235.5	 16
568	 15	983.3	95.4	 20
569	 15	3544.3	502.8	 20
570	 15	5441.0	700.5	 16
571	 15	4400.5	697.7	 20
572	 15	380.5	65.3	 20
573	 15	218.0	27.1	 16
574	 15	561.3	47.9	 20
575	 15	341.5	36.3	 20
576	 15	325.0	30.3	 16
577	 15	1249.0	149.8	 20
578	 15	692.8	62.6	 20
579	 15	7403.3	1041.7	 16
580	 15	713.8	56.7	 20
581	 15	437.0	57.7	 20
582	 15	1387.0	168.1	 16
583	 15	799.0	135.0	 20
584	 15	188.0	21.8	 20
585	 15	261.3	33.1	 20
586	 15	1709.0	302.8	 25
587	 15	1070.0	131.7	 25
588	 15	436.3	44.6	 20
589	 15	2876.0	427.5	 25
590	 15	910.0	133.1	 25
591	 15	207.5	30.8	 20
592	 15	162.0	21.4	 25
593	 15	2174.0	336.2	 25
594	 15	2496.8	361.2	 20
595	 15	224.0	32.6	 25
596	 15	509.0	51.5	 25
597	 15	4015.0	511.7	 20
598	 15	11072.0	1782.1	 25
599	 15	11520.0	1507.4	 25
600	 15	1212.0	158.2	 20
601	 15	508.0	42.6	 25
602	 15	278.0	33.3	 25
603	 15	271.0	28.4	 20
604	 15	169.0	28.2	 25
605	 15	164.0	21.3	 20
606	 15	229.0	25.6	 25
607	 15	161.0	23.8	 25
608	 15	133.8	18.0	 20
609	 15	205.0	22.9	 25
610	 15	221.0	29.2	 25
611	 15	568.3	75.1	 20
612	 15	461.0	59.5	 25
613	 15	923.0	187.1	 25
614	 15	458.5	67.2	 20
615	 15	342.0	38.2	 25
616	 15	749.0	97.6	 25
617	 15	911.5	101.6	 20
618	 15	958.0	102.3	 25
619	 15	993.0	113.5	 25
620	 15	8026.5	1072.0	 20
621	 15	6871.0	950.1	 25
622	 15	1433.0	187.4	 25
623	 15	297.0	37.3	 20
624	 15	939.0	178.7	 25
625	 15	276.0	25.5	 25
626	 15	1002.3	99.0	 20
627	 15	1410.0	195.5	 25
628	 15	1418.0	203.2	 25
629	 15	256.3	34.5	 20
630	 15	650.0	140.0	 25
631	 15	192.0	21.6	 25
632	 15	182.0	23.2	 20
633	 15	341.0	41.4	 25
634	 15	594.0	71.2	 25
635	 15	459.5	44.3	 20
636	 15	1295.0	137.0	 25
637	 15	688.0	90.4	 25
638	 15	888.0	90.0	 20
639	 15	385.0	42.7	 25
  0	 16	21643.5	3540.7	 20
  1	 16	105.0	17.6	 16
  2	 16	123.3	14.9	 20
  3	 16	96.5	23.9	 20
  4	 16	107.3	18.2	 16
  5	 16	94.5	16.0	 20
  6	 16	105.0	14.9	 16
  7	 16	99.0	23.0	 20
  8	 16	111.8	17.4	 20
  9	 16	117.3	18.6	 16
 10	 16	108.8	15.5	 20
 11	 16	142.8	24.8	 20
 12	 16	125.3	17.3	 16
 13	 16	115.3	19.2	 20
 14	 16	119.5	13.9	 20
 15	 16	143.0	22.2	 16
 16	 16	115.8	18.2	 20
 17	 16	117.5	21.7	 20
 18	 16	118.8	17.8	 16
 19	 16	121.0	13.4	 20
 20	 16	147.0	18.9	 20
 21	 16	111.5	11.8	 16
 22	 16	115.3	17.2	 20
 23	 16	115.0	13.2	 20
 24	 16	101.8	19.5	 16
 25	 16	96.3	11.5	 20
 26	 16	105.3	15.3	 20
 27	 16	107.5	18.8	 16
 28	 16	122.8	19.0	 20
 29	 16	113.0	24.1	 20
 30	 16	110.8	14.6	 16
 31	 16	118.0	19.8	 20
 32	 16	95.3	10.7	 20
 33	 16	101.3	19.1	 16
 34	 16	94.3	17.6	 20
 35	 16	98.3	13.1	 20
 36	 16	112.5	25.9	 16
 37	 16	103.5	14.3	 20
 38	 16	100.3	20.3	 20
 39	 16	96.3	14.1	 16
 40	 16	101.8	17.7	 20
 41	 16	104.0	18.8	 20
 42	 16	97.8	15.9	 16
 43	 16	95.3	12.1	 20
 44	 16	101.0	13.6	 20
 45	 16	106.0	12.1	 16
 46	 16	137.8	18.0	 20
 47	 16	123.5	20.1	 20
 48	 16	110.3	16.2	 16
 49	 16	91.8	16.8	 20
 50	 16	100.8	16.6	 20
 51	 16	88.8	17.2	 16
 52	 16	96.3	12.5	 20
 53	 16	101.3	22.1	 16
 54	 16	103.5	11.5	 20
 55	 16	102.0	14.7	 20
 56	 16	93.5	13.9	 16
 57	 16	111.8	11.4	 20
 58	 16	124.3	19.8	 20
 59	 16	108.3	16.1	 16
 60	 16	110.5	17.3	 20
 61	 16	125.8	21.8	 20
 62	 16	105.0	15.5	 16
 63	 16	133.3	16.2	 20
 64	 16	106.5	10.6	 20
 65	 16	115.3	13.2	 16
 66	 16	111.0	17.9	 25
 67	 16	110.0	20.3	 25
 68	 16	119.3	16.3	 20
 69	 16	96.0	18.0	 25
 70	 16	105.0	19.1	 25
 71	 16	104.5	13.3	 20
 72	 16	112.0	20.5	 25
 73	 16	114.0	12.2	 25
 74	 16	124.5	21.6	 20
 75	 16	124.0	25.8	 25
 76	 16	120.0	15.4	 25
 77	 16	127.0	20.2	 20
 78	 16	114.0	19.5	 25
 79	 16	130.0	28.2	 25
 80	 16	111.0	16.1	 20
 81	 16	115.0	21.7	 25
 82	 16	105.0	14.4	 25
 83	 16	115.0	16.8	 20
 84	 16	111.0	22.7	 25
 85	 16	107.0	18.5	 25
 86	 16	97.3	16.7	 20
 87	 16	97.0	15.2	 25
 88	 16	103.0	17.9	 25
 89	 16	108.5	28.0	 20
 90	 16	103.0	19.5	 25
 91	 16	111.0	13.8	 25
 92	 16	133.3	27.0	 20
 93	 16	117.0	27.9	 25
 94	 16	127.0	26.6	 25
 95	 16	109.0	17.4	 20
 96	 16	125.0	23.0	 25
 97	 16	119.8	21.4	 20
 98	 16	123.0	23.3	 25
 99	 16	120.0	19.8	 25
100	 16	130.5	24.0	 20
101	 16	108.0	15.9	 25
102	 16	98.0	11.7	 25
103	 16	106.3	14.2	 20
104	 16	112.0	15.5	 25
105	 16	128.0	28.5	 25
106	 16	128.5	23.8	 20
107	 16	129.0	24.1	 25
108	 16	144.0	35.2	 25
109	 16	129.3	15.8	 20
110	 16	127.0	18.1	 25
111	 16	122.0	18.7	 25
112	 16	113.3	21.1	 20
113	 16	130.0	13.9	 25
114	 16	132.0	21.2	 25
115	 16	114.5	15.9	 20
116	 16	129.0	22.5	 25
117	 16	128.0	18.5	 25
118	 16	110.8	16.4	 20
119	 16	122.0	15.7	 25
120	 16	154.0	55.1	 25
121	 16	135.5	42.6	 20
122	 16	134.0	24.5	 25
123	 16	122.0	20.0	 25
124	 16	121.3	21.9	 20
125	 16	107.0	14.3	 25
126	 16	94.0	20.1	 25
127	 16	120.0	23.9	 20
128	 16	106.0	15.3	 25
129	 16	108.0	21.9	 25
130	 16	102.5	19.9	 20
131	 16	118.0	20.0	 25
132	 16	119.0	23.7	 25
133	 16	154.5	15.0	 20
134	 16	198.0	27.2	 25
135	 16	215.0	25.6	 25
136	 16	200.0	26.5	 20
137	 16	224.0	34.8	 25
138	 16	209.0	30.1	 25
139	 16	156.3	21.5	 20
140	 16	153.0	22.8	 25
141	 16	132.0	25.2	 25
142	 16	123.3	18.2	 20
143	 16	125.0	23.6	 25
144	 16	117.0	17.0	 20
145	 16	90.0	13.1	 25
146	 16	99.0	15.5	 25
147	 16	97.5	16.5	 20
148	 16	103.0	19.1	 25
149	 16	94.0	15.6	 25
150	 16	98.3	9.8	 20
151	 16	101.0	18.5	 25
152	 16	106.0	19.1	 25
153	 16	114.0	20.6	 20
154	 16	125.0	17.0	 25
155	 16	114.0	17.5	 25
156	 16	106.0	13.5	 20
157	 16	119.0	11.1	 25
158	 16	120.0	22.4	 25
159	 16	100.8	17.0	 20
160	 16	103.0	21.2	 25
161	 16	114.0	14.6	 25
162	 16	104.5	17.8	 20
163	 16	100.0	19.9	 25
164	 16	111.0	21.9	 25
165	 16	118.5	25.7	 20
166	 16	130.0	23.9	 25
167	 16	119.0	20.8	 25
168	 16	117.8	18.0	 20
169	 16	102.0	13.9	 25
170	 16	120.0	20.0	 25
171	 16	121.3	17.9	 20
172	 16	97.0	22.7	 25
173	 16	89.0	12.5	 25
174	 16	110.0	15.6	 20
175	 16	139.0	21.5	 25
176	 16	137.0	26.7	 25
177	 16	144.0	14.3	 20
178	 16	99.0	15.1	 25
179	 16	109.0	19.6	 25
180	 16	93.3	15.0	 20
181	 16	95.0	13.7	 25
182	 16	107.0	21.6	 25
183	 16	5612.8	431.6	 20
184	 16	992.0	181.6	 25
185	 16	886.0	101.1	 25
186	 16	368.5	30.2	 20
187	 16	301.0	51.6	 25
188	 16	238.0	26.8	 25
189	 16	290.3	41.6	 20
190	 16	386.0	35.6	 25
191	 16	1397.0	115.2	 20
192	 16	170.0	24.8	 25
193	 16	267.0	39.3	 25
194	 16	242.3	34.7	 20
195	 16	178.0	26.1	 25
196	 16	252.0	36.7	 25
197	 16	254.0	32.9	 20
198	 16	122.0	18.7	 25
199	 16	161.0	23.0	 25
200	 16	140.3	20.4	 20
201	 16	106.0	15.3	 25
202	 16	157.0	21.7	 25
203	 16	408.5	37.3	 20
204	 16	138.0	18.6	 25
205	 16	140.0	24.6	 25
206	 16	132.5	15.2	 20
207	 16	181.0	24.1	 25
208	 16	197.0	21.1	 25
209	 16	269.3	29.7	 20
210	 16	469.0	34.4	 25
211	 16	191.0	20.5	 25
212	 16	184.8	21.7	 20
213	 16	235.0	28.2	 25
214	 16	119.0	17.7	 25
215	 16	148.0	20.2	 20
216	 16	142.0	29.3	 25
217	 16	144.0	27.4	 25
218	 16	226.5	40.1	 20
219	 16	106.0	18.3	 25
220	 16	145.0	21.9	 25
221	 16	184.5	26.6	 20
222	 16	353.0	60.0	 25
223	 16	749.0	91.9	 25
224	 16	1553.3	122.7	 20
225	 16	16469.0	2325.3	 25
226	 16	550.0	80.7	 25
227	 16	657.0	27.6	 20
228	 16	1631.0	131.4	 25
229	 16	713.0	53.2	 25
230	 16	436.0	41.0	 20
231	 16	389.0	37.5	 25
232	 16	354.0	37.7	 25
233	 16	316.0	23.6	 20
234	 16	293.0	31.6	 25
235	 16	575.0	39.6	 20
236	 16	433.0	37.6	 25
237	 16	711.0	45.8	 25
238	 16	1073.3	68.8	 20
239	 16	1761.0	394.9	 25
240	 16	1079.0	119.1	 25
241	 16	1382.5	131.3	 20
242	 16	315.0	75.3	 25
243	 16	146.0	25.8	 25
244	 16	238.5	34.8	 20
245	 16	257.0	33.4	 25
246	 16	495.0	39.2	 25
247	 16	367.0	36.5	 20
248	 16	272.0	28.6	 25
249	 16	164.0	28.1	 25
250	 16	140.5	24.6	 20
251	 16	129.0	16.4	 25
252	 16	124.0	22.9	 25
253	 16	109.0	22.1	 20
254	 16	159.0	30.7	 25
255	 16	626.0	57.7	 25
256	 16	229.8	27.7	 20
257	 16	250.0	32.1	 25
258	 16	170.0	21.6	 25
259	 16	290.3	20.3	 20
260	 16	296.0	29.4	 25
261	 16	239.0	26.5	 25
262	 16	278.0	38.3	 20
263	 16	153.0	21.6	 25
264	 16	132.0	18.1	 25
265	 16	154.3	13.4	 20
266	 16	180.0	25.5	 25
267	 16	1574.0	271.3	 25
268	 16	179.0	24.9	 20
269	 16	141.0	18.3	 25
270	 16	226.0	25.6	 25
271	 16	244.5	32.8	 20
272	 16	163.0	32.7	 25
273	 16	141.3	21.0	 20
274	 16	164.8	16.6	 16
275	 16	177.3	21.7	 20
276	 16	470.8	45.6	 20
277	 16	261.3	29.8	 16
278	 16	209.8	31.0	 20
279	 16	162.8	17.1	 20
280	 16	170.8	20.4	 16
281	 16	660.3	64.7	 20
282	 16	315.0	30.5	 16
283	 16	166.8	26.2	 20
284	 16	225.8	26.6	 20
285	 16	332.0	26.5	 16
286	 16	385.0	32.2	 20
287	 16	1176.8	149.6	 20
288	 16	2076.3	80.6	 16
289	 16	624.3	46.1	 20
290	 16	456.0	47.4	 20
291	 16	412.3	36.0	 16
292	 16	1012.5	117.5	 20
293	 16	976.3	65.7	 20
294	 16	523.8	33.3	 16
295	 16	635.8	38.7	 20
296	 16	771.0	81.7	 20
297	 16	625.0	32.1	 16
298	 16	1178.5	159.8	 20
299	 16	797.5	184.5	 20
300	 16	1023.0	41.4	 16
301	 16	1545.5	113.4	 20
302	 16	725.3	143.2	 20
303	 16	277.5	27.4	 16
304	 16	623.5	60.0	 20
305	 16	584.0	38.4	 20
306	 16	1103.3	62.8	 16
307	 16	4864.5	584.5	 20
308	 16	899.0	70.4	 20
309	 16	699.0	57.3	 16
310	 16	599.3	46.2	 20
311	 16	345.3	41.4	 20
312	 16	577.3	38.7	 16
313	 16	568.8	45.6	 20
314	 16	2759.3	276.8	 20
315	 16	8450.0	235.3	 16
316	 16	922.3	99.1	 20
317	 16	601.3	76.0	 20
318	 16	210.8	19.2	 16
319	 16	398.3	45.4	 20
320	 16	207.3	27.1	 20
321	 16	405.8	37.1	 16
322	 16	488.5	37.7	 20
323	 16	327.0	68.1	 20
324	 16	2274.8	86.3	 16
325	 16	505.5	104.3	 20
326	 16	478.0	31.9	 16
327	 16	395.0	34.5	 20
328	 16	514.0	48.2	 20
329	 16	569.5	66.4	 16
330	 16	631.3	85.6	 20
331	 16	482.3	64.7	 20
332	 16	585.0	65.0	 16
333	 16	278.8	28.5	 20
334	 16	612.5	78.0	 20
335	 16	561.0	48.7	 16
336	 16	271.8	32.1	 20
337	 16	312.0	27.3	 20
338	 16	353.3	35.8	 16
339	 16	609.8	69.1	 20
340	 16	410.5	48.2	 20
341	 16	423.3	37.6	 16
342	 16	704.5	43.5	 20
343	 16	336.8	39.3	 20
344	 16	529.5	59.2	 16
345	 16	703.3	80.7	 20
346	 16	5675.5	473.6	 20
347	 16	461.8	40.9	 16
348	 16	615.8	71.0	 20
349	 16	263.3	45.4	 20
350	 16	2426.5	124.5	 16
351	 16	3403.3	305.9	 20
352	 16	1533.5	119.6	 20
353	 16	744.5	57.3	 16
354	 16	516.5	59.6	 20
355	 16	4962.0	323.7	 20
356	 16	1147.3	82.5	 16
357	 16	376.5	49.1	 20
358	 16	204.5	23.7	 20
359	 16	155.8	16.2	 16
360	 16	285.3	47.5	 20
361	 16	145.5	21.9	 20
362	 16	220.3	24.7	 16
363	 16	180.0	13.0	 20
364	 16	369.0	47.4	 20
365	 16	4332.5	148.1	 16
366	 16	1141.8	243.9	 20
367	 16	903.3	119.1	 20
368	 16	1340.3	73.1	 16
369	 16	374.3	31.9	 20
370	 16	143.5	16.8	 20
371	 16	175.0	23.5	 16
372	 16	187.5	20.6	 20
373	 16	158.3	16.5	 16
374	 16	156.0	21.7	 20
375	 16	132.3	20.4	 20
376	 16	220.5	28.3	 16
377	 16	199.0	33.2	 25
378	 16	260.0	32.8	 25
379	 16	225.8	28.9	 20
380	 16	180.0	17.2	 25
381	 16	213.0	28.4	 25
382	 16	242.3	25.2	 20
383	 16	172.0	24.5	 25
384	 16	239.0	28.0	 25
385	 16	732.5	45.6	 20
386	 16	984.0	69.5	 25
387	 16	7868.0	444.7	 25
388	 16	3823.5	218.6	 20
389	 16	3783.0	254.9	 25
390	 16	800.0	70.9	 25
391	 16	307.3	23.1	 20
392	 16	442.0	43.8	 25
393	 16	497.0	51.7	 25
394	 16	479.8	40.1	 20
395	 16	498.0	58.7	 25
396	 16	391.0	32.1	 25
397	 16	746.5	54.9	 20
398	 16	487.0	40.7	 25
399	 16	273.0	28.7	 25
400	 16	372.8	33.8	 20
401	 16	245.0	35.8	 25
402	 16	339.0	37.1	 25
403	 16	404.0	38.5	 20
404	 16	190.0	24.6	 25
405	 16	240.0	23.3	 25
406	 16	278.5	27.7	 20
407	 16	480.0	38.7	 25
408	 16	327.0	28.0	 25
409	 16	500.8	45.1	 20
410	 16	432.0	46.5	 25
411	 16	3210.0	373.0	 25
412	 16	644.3	76.2	 20
413	 16	1999.0	172.8	 25
414	 16	646.0	78.6	 25
415	 16	2503.0	346.5	 20
416	 16	424.0	35.0	 25
417	 16	207.0	21.7	 25
418	 16	204.3	23.2	 20
419	 16	225.0	34.3	 25
420	 16	190.3	21.1	 20
421	 16	809.0	149.1	 25
422	 16	216.0	23.9	 25
423	 16	147.3	16.1	 20
424	 16	232.0	42.2	 25
425	 16	163.0	20.1	 25
426	 16	263.0	27.7	 20
427	 16	740.0	113.1	 25
428	 16	170.0	19.2	 25
429	 16	201.0	26.1	 20
430	 16	145.0	20.7	 25
431	 16	177.0	20.9	 25
432	 16	136.0	16.7	 20
433	 16	225.0	21.1	 25
434	 16	155.0	21.9	 25
435	 16	245.0	21.3	 20
436	 16	841.0	110.4	 25
437	 16	634.0	69.4	 25
438	 16	528.0	59.6	 20
439	 16	435.0	57.3	 25
440	 16	155.0	19.6	 25
441	 16	149.3	14.5	 20
442	 16	259.0	38.1	 25
443	 16	598.0	33.3	 25
444	 16	455.0	53.1	 20
445	 16	883.0	223.2	 25
446	 16	4364.0	698.0	 25
447	 16	528.0	50.0	 20
448	 16	4353.0	382.0	 25
449	 16	3126.0	338.6	 25
450	 16	676.0	64.2	 20
451	 16	962.0	98.1	 25
452	 16	1333.0	166.8	 25
453	 16	943.3	69.6	 20
454	 16	659.0	41.1	 25
455	 16	380.0	39.4	 25
456	 16	179.8	20.6	 20
457	 16	181.0	27.0	 25
458	 16	167.0	16.2	 25
459	 16	664.8	64.9	 20
460	 16	792.0	130.3	 25
461	 16	1151.0	101.7	 25
462	 16	179.3	23.8	 20
463	 16	172.0	26.2	 25
464	 16	763.5	104.6	 20
465	 16	771.0	41.9	 25
466	 16	181.0	27.5	 25
467	 16	164.0	19.1	 20
468	 16	196.0	26.5	 25
469	 16	222.0	17.1	 25
470	 16	247.0	35.4	 20
471	 16	1082.0	185.5	 25
472	 16	6757.0	759.9	 25
473	 16	1215.3	164.9	 20
474	 16	10485.0	665.2	 25
475	 16	662.0	69.5	 25
476	 16	772.5	48.6	 20
477	 16	808.0	185.8	 25
478	 16	1210.0	149.8	 25
479	 16	3807.3	188.2	 20
480	 16	20237.0	2076.0	 25
481	 16	3477.0	359.9	 25
482	 16	814.3	70.6	 20
483	 16	1158.0	198.8	 25
484	 16	357.0	41.9	 25
485	 16	376.3	59.5	 20
486	 16	237.0	31.7	 25
487	 16	174.0	26.1	 25
488	 16	436.5	45.0	 20
489	 16	228.0	25.2	 25
490	 16	937.0	188.8	 25
491	 16	250.3	19.9	 20
492	 16	625.0	86.0	 25
493	 16	178.0	18.3	 25
494	 16	123.0	12.9	 20
495	 16	210.0	34.8	 25
496	 16	209.0	28.0	 25
497	 16	255.5	15.7	 20
498	 16	205.0	28.8	 25
499	 16	260.0	46.0	 25
500	 16	229.3	29.2	 20
501	 16	291.0	35.6	 25
502	 16	298.0	73.8	 25
503	 16	1778.3	100.6	 20
504	 16	1615.0	157.5	 25
505	 16	4974.0	254.3	 25
506	 16	4932.0	123.3	 20
507	 16	8119.0	692.0	 25
508	 16	3047.0	443.9	 25
509	 16	550.0	39.5	 20
510	 16	1189.0	94.1	 25
511	 16	1025.3	81.0	 20
512	 16	989.0	110.3	 25
513	 16	2741.0	539.6	 25
514	 16	1521.5	296.2	 20
515	 16	728.0	213.3	 25
516	 16	1993.0	208.7	 25
517	 16	1472.3	89.7	 20
518	 16	432.0	218.2	 25
519	 16	2785.0	235.7	 25
520	 16	10154.3	853.1	 20
521	 16	6235.0	398.7	 25
522	 16	1482.0	201.9	 25
523	 16	447.3	27.9	 20
524	 16	3152.0	481.4	 25
525	 16	908.0	72.9	 25
526	 16	1056.8	76.2	 20
527	 16	1068.0	63.5	 25
528	 16	707.0	56.2	 25
529	 16	404.3	42.4	 20
530	 16	154.0	24.4	 25
531	 16	162.0	21.4	 25
532	 16	228.0	45.8	 20
533	 16	205.0	32.9	 25
534	 16	205.0	34.9	 25
535	 16	227.0	23.1	 20
536	 16	200.0	21.9	 25
537	 16	514.0	48.1	 25
538	 16	363.3	41.0	 20
539	 16	259.0	23.6	 25
540	 16	169.0	22.9	 25
541	 16	235.3	34.4	 20
542	 16	250.0	21.3	 25
543	 16	176.0	18.2	 25
544	 16	942.8	100.3	 20
545	 16	212.0	31.3	 25
546	 16	212.0	30.8	 25
547	 16	249.5	27.8	 20
548	 16	243.0	30.2	 25
549	 16	189.0	26.4	 25
550	 16	165.0	23.5	 20
551	 16	189.0	32.5	 25
552	 16	175.0	22.9	 25
553	 16	267.5	34.5	 20
554	 16	847.0	75.3	 25
555	 16	1337.0	56.2	 25
556	 16	1907.8	106.3	 20
557	 16	1342.0	122.7	 25
558	 16	510.0	52.1	 20
559	 16	209.0	19.7	 25
560	 16	254.0	23.9	 25
561	 16	312.3	40.1	 20
562	 16	172.0	23.5	 25
563	 16	192.0	21.8	 25
564	 16	236.5	30.8	 20
565	 16	1011.0	242.8	 25
566	 16	1016.0	51.3	 25
567	 16	1877.3	359.1	 20
568	 16	704.0	76.6	 25
569	 16	1776.0	210.3	 25
570	 16	1771.0	284.3	 20
571	 16	1977.0	353.7	 25
572	 16	289.0	39.7	 25
573	 16	274.8	43.5	 20
574	 16	537.0	58.6	 25
575	 16	714.0	72.4	 25
576	 16	1007.5	152.5	 20
577	 16	802.0	109.5	 25
578	 16	442.0	51.5	 25
579	 16	2772.3	384.5	 20
580	 16	784.0	67.3	 25
581	 16	344.0	40.0	 25
582	 16	1932.8	92.5	 20
583	 16	613.0	82.8	 25
584	 16	158.0	22.5	 25
585	 16	383.8	33.4	 16
586	 16	3439.0	404.8	 20
587	 16	716.8	37.4	 20
588	 16	390.3	45.4	 16
589	 16	2111.3	217.6	 20
590	 16	554.8	56.3	 20
591	 16	237.5	22.3	 16
592	 16	193.0	30.7	 20
593	 16	1147.5	71.5	 20
594	 16	1849.5	104.5	 16
595	 16	199.3	27.8	 20
596	 16	284.3	23.0	 20
597	 16	1544.8	91.6	 16
598	 16	6809.8	829.9	 20
599	 16	4314.3	617.6	 20
600	 16	746.8	42.9	 16
601	 16	489.8	39.4	 20
602	 16	426.8	52.0	 16
603	 16	261.0	25.8	 20
604	 16	185.0	23.9	 20
605	 16	181.8	21.6	 16
606	 16	186.3	25.6	 20
607	 16	142.8	21.6	 20
608	 16	134.8	17.4	 16
609	 16	205.0	29.5	 20
610	 16	203.3	22.2	 20
611	 16	259.3	24.0	 16
612	 16	490.3	73.3	 20
613	 16	560.3	79.3	 20
614	 16	367.5	27.9	 16
615	 16	314.0	40.1	 20
616	 16	705.5	65.4	 20
617	 16	1082.5	50.5	 16
618	 16	651.0	82.7	 20
619	 16	634.0	73.5	 20
620	 16	2392.0	140.1	 16
621	 16	4566.0	382.9	 20
622	 16	1150.0	173.2	 20
623	 16	376.5	44.7	 16
624	 16	546.0	47.1	 20
625	 16	303.8	33.7	 20
626	 16	1746.3	135.9	 16
627	 16	976.5	358.5	 20
628	 16	986.8	62.8	 20
629	 16	213.5	26.5	 16
630	 16	160.0	23.7	 20
631	 16	196.3	21.2	 20
632	 16	178.3	16.4	 16
633	 16	300.5	29.0	 20
634	 16	554.8	61.0	 20
635	 16	491.3	38.6	 16
636	 16	968.5	51.7	 20
637	 16	637.8	54.4	 20
638	 16	751.5	53.1	 16
639	 16	16954.8	3044.8	 20
  0	 17	346.0	92.8	 25
  1	 17	284.8	32.3	 20
  2	 17	348.0	35.1	 25
  3	 17	346.0	35.6	 25
  4	 17	5737.8	690.6	 20
  5	 17	163.0	19.4	 25
  6	 17	162.5	20.2	 20
  7	 17	330.0	34.4	 25
  8	 17	321.0	20.9	 25
  9	 17	185.0	27.2	 20
 10	 17	1296.0	268.9	 25
 11	 17	263.0	31.5	 25
 12	 17	152.5	30.3	 20
 13	 17	190.0	29.8	 25
 14	 17	281.0	37.1	 25
 15	 17	4648.5	511.3	 20
 16	 17	488.0	127.7	 25
 17	 17	583.0	57.7	 25
 18	 17	2540.0	309.9	 20
 19	 17	310.0	34.3	 25
 20	 17	499.0	38.7	 25
 21	 17	2769.3	251.0	 20
 22	 17	239.0	41.1	 25
 23	 17	377.0	50.0	 25
 24	 17	244.3	29.5	 20
 25	 17	382.0	36.2	 25
 26	 17	280.0	38.5	 25
 27	 17	417.5	57.3	 20
 28	 17	530.0	73.8	 25
 29	 17	437.0	69.3	 25
 30	 17	136.3	18.1	 20
 31	 17	174.0	21.6	 25
 32	 17	129.0	16.7	 25
 33	 17	366.8	35.9	 20
 34	 17	270.0	25.7	 25
 35	 17	338.0	65.1	 25
 36	 17	335.0	32.8	 20
 37	 17	170.0	22.4	 25
 38	 17	202.0	24.7	 25
 39	 17	190.8	23.6	 20
 40	 17	217.0	32.7	 25
 41	 17	180.0	21.5	 25
 42	 17	197.8	29.8	 20
 43	 17	147.0	19.5	 25
 44	 17	415.0	42.3	 25
 45	 17	129.3	17.6	 20
 46	 17	131.0	26.6	 25
 47	 17	463.0	61.4	 25
 48	 17	208.5	29.1	 20
 49	 17	298.0	31.5	 25
 50	 17	172.3	23.2	 20
 51	 17	277.0	33.1	 25
 52	 17	262.0	40.6	 25
 53	 17	596.5	75.1	 20
 54	 17	234.0	25.9	 25
 55	 17	212.0	23.8	 25
 56	 17	137.8	14.4	 20
 57	 17	147.0	21.4	 25
 58	 17	188.0	28.4	 25
 59	 17	252.3	32.4	 20
 60	 17	108.0	16.8	 25
 61	 17	192.0	30.9	 25
 62	 17	571.5	73.8	 20
 63	 17	1447.0	373.2	 25
 64	 17	226.0	26.2	 25
 65	 17	336.3	33.3	 20
 66	 17	471.5	53.2	 20
 67	 17	516.5	39.9	 20
 68	 17	215.5	24.6	 16
 69	 17	149.5	18.1	 20
 70	 17	131.8	24.7	 20
 71	 17	126.3	19.3	 16
 72	 17	129.0	25.7	 20
 73	 17	234.3	23.1	 20
 74	 17	405.3	46.2	 16
 75	 17	422.5	53.3	 20
 76	 17	311.0	42.7	 20
 77	 17	822.0	65.3	 16
 78	 17	242.8	36.0	 20
 79	 17	234.0	30.9	 20
 80	 17	195.0	22.9	 16
 81	 17	155.5	20.5	 20
 82	 17	176.8	27.3	 20
 83	 17	462.5	47.0	 16
 84	 17	1451.3	220.7	 20
 85	 17	296.8	49.2	 20
 86	 17	178.8	23.3	 16
 87	 17	219.8	23.8	 20
 88	 17	304.0	30.4	 20
 89	 17	1612.0	102.1	 16
 90	 17	332.3	30.0	 20
 91	 17	566.0	34.3	 20
 92	 17	2256.5	95.7	 16
 93	 17	1291.8	112.1	 20
 94	 17	1140.8	67.6	 20
 95	 17	357.5	33.8	 16
 96	 17	317.5	21.6	 20
 97	 17	242.0	30.4	 16
 98	 17	136.8	22.9	 20
 99	 17	214.5	32.3	 20
100	 17	198.3	25.5	 16
101	 17	138.5	17.0	 20
102	 17	529.8	61.1	 20
103	 17	458.5	51.3	 16
104	 17	709.8	105.5	 20
105	 17	4808.0	653.0	 20
106	 17	1255.8	56.3	 16
107	 17	804.8	81.6	 20
108	 17	2038.8	151.4	 20
109	 17	947.3	47.2	 16
110	 17	1114.5	45.4	 20
111	 17	229.3	22.4	 20
112	 17	170.3	25.6	 16
113	 17	289.8	27.6	 20
114	 17	214.3	23.1	 20
115	 17	149.8	15.4	 16
116	 17	286.3	39.7	 20
117	 17	260.0	29.0	 20
118	 17	335.8	26.5	 16
119	 17	397.3	40.1	 20
120	 17	15622.8	1178.1	 20
121	 17	11034.0	259.9	 16
122	 17	846.5	56.7	 20
123	 17	182.3	28.3	 20
124	 17	208.5	25.7	 16
125	 17	613.3	80.7	 20
126	 17	511.3	62.6	 20
127	 17	3034.5	168.1	 16
128	 17	1377.8	186.9	 20
129	 17	2810.5	385.6	 20
130	 17	2542.0	117.5	 16
131	 17	189.0	28.6	 20
132	 17	827.8	84.7	 20
133	 17	279.3	19.3	 16
134	 17	242.3	23.7	 20
135	 17	2475.0	257.4	 20
136	 17	533.3	44.7	 16
137	 17	5855.5	695.2	 20
138	 17	8899.0	954.5	 20
139	 17	243.5	23.3	 16
140	 17	1508.8	107.8	 20
141	 17	4045.0	419.6	 20
142	 17	1200.3	59.7	 16
143	 17	2205.8	159.0	 20
144	 17	234.3	22.3	 16
145	 17	141.8	23.7	 20
146	 17	119.0	19.5	 20
147	 17	144.3	16.3	 16
148	 17	429.3	82.4	 20
149	 17	365.0	41.7	 20
150	 17	213.0	26.2	 16
151	 17	274.0	37.9	 20
152	 17	150.0	22.3	 20
153	 17	112.3	18.2	 16
154	 17	212.3	29.3	 20
155	 17	849.3	93.9	 20
156	 17	636.5	43.5	 16
157	 17	910.3	47.1	 20
158	 17	270.8	25.2	 20
159	 17	627.3	45.8	 16
160	 17	1564.3	161.5	 20
161	 17	585.8	58.0	 20
162	 17	827.3	49.6	 16
163	 17	436.8	52.1	 20
164	 17	937.5	66.2	 20
165	 17	983.3	48.7	 16
166	 17	2090.5	78.4	 20
167	 17	998.3	95.8	 20
168	 17	2134.8	159.7	 16
169	 17	438.0	45.0	 20
170	 17	186.0	28.1	 25
171	 17	169.3	21.5	 20
172	 17	378.0	53.2	 25
173	 17	304.0	48.2	 25
174	 17	154.3	18.8	 20
175	 17	298.0	28.1	 25
176	 17	257.0	28.9	 25
177	 17	1123.3	98.6	 20
178	 17	245.0	34.3	 25
179	 17	426.0	53.0	 25
180	 17	171.5	15.6	 20
181	 17	188.0	28.5	 25
182	 17	430.0	55.7	 25
183	 17	754.0	87.3	 20
184	 17	373.0	37.0	 25
185	 17	273.0	28.7	 25
186	 17	672.0	57.4	 20
187	 17	674.0	70.3	 25
188	 17	900.5	54.1	 20
189	 17	341.0	26.3	 25
190	 17	177.0	25.7	 25
191	 17	1393.0	137.4	 20
192	 17	198.0	29.0	 25
193	 17	266.0	44.8	 25
194	 17	808.0	74.9	 20
195	 17	770.0	87.5	 25
196	 17	1619.0	244.2	 25
197	 17	3005.8	146.2	 20
198	 17	275.0	73.6	 25
199	 17	240.0	27.8	 25
200	 17	117.5	14.8	 20
201	 17	118.0	17.1	 25
202	 17	288.0	43.7	 25
203	 17	309.5	53.9	 20
204	 17	127.0	18.7	 25
205	 17	1143.0	230.3	 25
206	 17	110.3	23.8	 20
207	 17	184.0	34.4	 25
208	 17	195.0	31.1	 25
209	 17	173.8	21.9	 20
210	 17	855.0	112.2	 25
211	 17	342.0	29.4	 25
212	 17	119.0	11.9	 20
213	 17	188.0	27.5	 25
214	 17	186.0	28.3	 25
215	 17	128.0	22.1	 20
216	 17	144.0	27.0	 25
217	 17	155.0	19.0	 25
218	 17	145.5	18.1	 20
219	 17	697.0	106.5	 25
220	 17	151.0	14.1	 25
221	 17	153.0	17.9	 20
222	 17	198.0	28.9	 25
223	 17	182.0	19.9	 25
224	 17	347.5	30.4	 20
225	 17	299.0	33.7	 25
226	 17	2938.0	388.7	 25
227	 17	3441.3	234.8	 20
228	 17	403.0	36.1	 25
229	 17	388.0	30.9	 25
230	 17	530.3	43.6	 20
231	 17	349.0	40.6	 25
232	 17	290.0	25.7	 25
233	 17	471.3	54.2	 20
234	 17	254.0	20.1	 25
235	 17	179.5	22.1	 20
236	 17	329.0	32.0	 25
237	 17	1494.0	233.0	 25
238	 17	572.0	50.5	 20
239	 17	772.0	57.9	 25
240	 17	660.0	80.0	 25
241	 17	476.5	54.1	 20
242	 17	904.0	122.5	 25
243	 17	2876.0	395.0	 25
244	 17	722.3	63.1	 20
245	 17	294.0	35.3	 25
246	 17	955.0	85.1	 25
247	 17	329.3	36.2	 20
248	 17	2642.0	350.6	 25
249	 17	264.0	36.0	 25
250	 17	155.0	27.7	 20
251	 17	207.0	26.8	 25
252	 17	131.0	14.8	 25
253	 17	144.0	27.1	 20
254	 17	182.0	23.6	 25
255	 17	189.0	29.2	 25
256	 17	243.0	25.1	 20
257	 17	266.0	37.0	 25
258	 17	276.0	20.7	 25
259	 17	271.8	31.6	 20
260	 17	827.0	138.3	 25
261	 17	502.0	41.0	 25
262	 17	1538.5	124.0	 20
263	 17	177.0	26.3	 25
264	 17	250.0	27.4	 25
265	 17	210.0	31.9	 20
266	 17	404.0	40.6	 25
267	 17	285.0	29.7	 25
268	 17	483.3	46.6	 20
269	 17	216.0	23.5	 25
270	 17	196.0	22.5	 25
271	 17	318.3	30.7	 20
272	 17	263.0	24.4	 25
273	 17	152.0	17.1	 25
274	 17	864.5	74.6	 20
275	 17	138.0	17.8	 25
276	 17	168.0	25.6	 25
277	 17	159.0	25.6	 20
278	 17	131.0	17.6	 25
279	 17	309.0	44.6	 25
280	 17	156.5	18.3	 20
281	 17	506.0	70.6	 25
282	 17	315.3	41.6	 20
283	 17	363.0	52.1	 25
284	 17	858.0	133.4	 25
285	 17	755.0	107.1	 20
286	 17	351.0	87.1	 25
287	 17	294.0	39.0	 25
288	 17	266.3	25.5	 20
289	 17	1786.0	247.3	 25
290	 17	1017.0	90.2	 25
291	 17	303.0	37.4	 20
292	 17	352.0	36.2	 25
293	 17	343.0	33.4	 25
294	 17	1622.0	160.2	 20
295	 17	971.0	56.7	 25
296	 17	2933.0	215.4	 25
297	 17	1318.3	89.4	 20
298	 17	7846.0	1197.9	 25
299	 17	2941.0	254.4	 25
300	 17	1093.0	79.9	 20
301	 17	965.0	55.9	 25
302	 17	14516.0	1828.6	 25
303	 17	1439.3	86.2	 20
304	 17	1248.0	191.3	 25
305	 17	200.0	23.4	 25
306	 17	1654.0	147.8	 20
307	 17	870.0	78.4	 25
308	 17	506.0	28.6	 25
309	 17	1732.0	210.9	 20
310	 17	4081.0	407.0	 25
311	 17	1176.0	150.0	 25
312	 17	3228.0	307.1	 20
313	 17	617.0	175.6	 25
314	 17	1031.0	331.9	 25
315	 17	3123.8	269.2	 20
316	 17	2188.0	247.9	 25
317	 17	791.0	72.7	 25
318	 17	679.8	56.1	 20
319	 17	471.0	40.2	 25
320	 17	500.0	42.9	 25
321	 17	889.3	87.5	 20
322	 17	22600.0	4502.3	 25
323	 17	542.0	89.9	 25
324	 17	884.8	78.0	 20
325	 17	902.0	62.6	 25
326	 17	878.5	52.4	 20
327	 17	1444.0	276.3	 25
328	 17	1941.0	205.1	 25
329	 17	4216.8	377.0	 20
330	 17	1364.0	309.1	 25
331	 17	633.0	67.2	 25
332	 17	1103.0	143.0	 20
333	 17	737.0	114.2	 25
334	 17	5230.0	712.0	 25
335	 17	1568.5	131.1	 20
336	 17	443.0	42.4	 25
337	 17	249.0	29.5	 25
338	 17	3431.3	523.1	 20
339	 17	36926.0	7851.5	 25
340	 17	8692.0	1149.2	 25
341	 17	2151.8	171.1	 20
342	 17	13383.0	2798.3	 25
343	 17	1833.0	237.9	 25
344	 17	1677.5	184.2	 20
345	 17	1881.0	176.2	 25
346	 17	972.0	221.7	 25
347	 17	603.8	79.6	 20
348	 17	174.0	33.1	 25
349	 17	2953.0	563.1	 25
350	 17	495.8	143.6	 20
351	 17	271.0	25.3	 25
352	 17	218.0	32.9	 25
353	 17	155.8	18.6	 20
354	 17	177.0	26.6	 25
355	 17	258.0	29.4	 25
356	 17	752.0	112.2	 20
357	 17	218.0	21.3	 25
358	 17	688.0	110.1	 25
359	 17	217.8	28.7	 20
360	 17	522.0	102.8	 25
361	 17	152.0	25.1	 25
362	 17	152.8	27.6	 20
363	 17	4853.0	1128.7	 25
364	 17	149.0	21.4	 25
365	 17	2166.5	212.7	 20
366	 17	283.0	84.0	 25
367	 17	139.0	17.4	 25
368	 17	234.5	28.3	 20
369	 17	207.0	29.5	 25
370	 17	208.0	25.8	 25
371	 17	9941.8	1957.6	 20
372	 17	9811.0	1866.7	 25
373	 17	176.5	28.6	 20
374	 17	774.0	154.8	 25
375	 17	3374.0	707.6	 25
376	 17	222.8	33.8	 20
377	 17	161.3	19.9	 20
378	 17	329.8	33.8	 20
379	 17	324.3	29.3	 16
380	 17	738.8	144.2	 20
381	 17	153.3	16.4	 20
382	 17	154.3	19.8	 16
383	 17	305.8	51.0	 20
384	 17	374.5	34.9	 20
385	 17	433.5	38.4	 16
386	 17	649.3	67.7	 20
387	 17	728.0	113.6	 20
388	 17	3349.8	95.1	 16
389	 17	1279.0	442.4	 20
390	 17	784.3	67.0	 20
391	 17	1398.0	75.2	 16
392	 17	3447.3	531.3	 20
393	 17	215.0	30.7	 20
394	 17	340.3	27.9	 16
395	 17	446.3	45.3	 20
396	 17	173.5	23.6	 20
397	 17	220.3	19.4	 16
398	 17	471.8	61.0	 20
399	 17	1098.3	102.2	 20
400	 17	817.5	56.2	 16
401	 17	326.5	34.0	 20
402	 17	272.5	25.9	 20
403	 17	277.0	36.9	 16
404	 17	446.3	37.2	 20
405	 17	897.0	113.3	 20
406	 17	3125.5	202.8	 16
407	 17	1042.0	71.9	 20
408	 17	3015.0	371.1	 20
409	 17	3193.3	277.2	 16
410	 17	488.0	56.7	 20
411	 17	3107.8	383.7	 20
412	 17	1269.5	76.2	 16
413	 17	386.5	48.4	 20
414	 17	238.8	24.3	 20
415	 17	220.3	24.1	 16
416	 17	1221.8	200.8	 20
417	 17	2137.5	296.2	 16
418	 17	237.0	41.3	 20
419	 17	157.8	23.4	 20
420	 17	129.8	12.0	 16
421	 17	143.0	23.6	 20
422	 17	263.5	33.6	 20
423	 17	140.5	16.5	 16
424	 17	285.5	50.0	 20
425	 17	887.5	87.7	 20
426	 17	187.8	33.8	 16
427	 17	152.8	19.6	 20
428	 17	408.3	42.4	 20
429	 17	141.0	16.4	 16
430	 17	265.3	35.7	 20
431	 17	370.8	46.7	 20
432	 17	132.8	13.3	 16
433	 17	182.3	24.9	 20
434	 17	428.3	51.0	 20
435	 17	289.8	20.5	 16
436	 17	327.0	28.7	 20
437	 17	233.3	27.0	 20
438	 17	312.8	34.9	 16
439	 17	827.5	151.0	 20
440	 17	202.3	18.3	 20
441	 17	314.5	41.6	 16
442	 17	217.3	26.6	 20
443	 17	183.3	24.7	 20
444	 17	477.5	30.7	 16
445	 17	537.3	37.5	 20
446	 17	607.3	171.9	 20
447	 17	410.8	27.9	 16
448	 17	371.8	92.7	 20
449	 17	203.0	63.7	 20
450	 17	9406.0	704.4	 16
451	 17	263.8	35.6	 20
452	 17	435.8	39.2	 20
453	 17	288.0	36.8	 16
454	 17	18215.3	2932.5	 20
455	 17	1543.0	90.1	 20
456	 17	941.3	44.4	 16
457	 17	701.5	56.1	 20
458	 17	622.3	53.5	 20
459	 17	605.8	45.6	 16
460	 17	245.3	27.6	 20
461	 17	301.0	66.1	 20
462	 17	1184.0	75.0	 16
463	 17	251.0	38.0	 20
464	 17	909.3	71.6	 16
465	 17	597.3	72.2	 20
466	 17	337.5	36.5	 20
467	 17	580.0	38.5	 16
468	 17	234.0	27.0	 20
469	 17	315.5	47.5	 20
470	 17	684.5	92.4	 16
471	 17	796.3	110.4	 20
472	 17	480.5	38.9	 20
473	 17	785.0	37.2	 16
474	 17	1660.5	207.8	 20
475	 17	1417.3	138.7	 20
476	 17	1708.3	132.9	 16
477	 17	1054.8	387.1	 20
478	 17	450.8	46.3	 20
479	 17	1391.3	114.1	 16
480	 17	1759.0	248.8	 20
481	 17	1381.0	104.6	 25
482	 17	1648.0	139.9	 20
483	 17	2032.0	130.3	 25
484	 17	290.0	30.5	 25
485	 17	149.0	15.2	 20
486	 17	245.0	31.7	 25
487	 17	137.0	17.7	 25
488	 17	349.3	45.7	 20
489	 17	134.0	16.9	 25
490	 17	147.0	17.6	 25
491	 17	245.8	37.7	 20
492	 17	244.0	32.8	 25
493	 17	230.0	28.7	 25
494	 17	284.8	32.6	 20
495	 17	844.0	150.4	 25
496	 17	865.0	84.5	 25
497	 17	1094.0	73.3	 20
498	 17	882.0	118.9	 25
499	 17	539.0	60.8	 25
500	 17	595.5	46.6	 20
501	 17	277.0	37.1	 25
502	 17	670.0	60.7	 25
503	 17	347.8	46.3	 20
504	 17	2274.0	331.3	 25
505	 17	3248.0	234.7	 25
506	 17	2133.5	146.7	 20
507	 17	638.0	61.2	 25
508	 17	1163.0	66.2	 25
509	 17	907.5	49.3	 20
510	 17	3368.0	403.7	 25
511	 17	8899.8	960.5	 20
512	 17	1898.0	246.3	 25
513	 17	555.0	152.8	 25
514	 17	1524.5	167.3	 20
515	 17	1464.0	96.7	 25
516	 17	1323.0	183.2	 25
517	 17	1079.5	168.2	 20
518	 17	1087.0	203.6	 25
519	 17	1566.0	220.7	 25
520	 17	14577.5	2055.0	 20
521	 17	1111.0	144.0	 25
522	 17	711.0	40.5	 25
523	 17	1118.3	152.1	 20
524	 17	470.0	69.4	 25
525	 17	519.0	26.2	 25
526	 17	915.8	86.2	 20
527	 17	1150.0	133.5	 25
528	 17	689.0	84.4	 25
529	 17	1441.3	178.3	 20
530	 17	558.0	54.3	 25
531	 17	585.0	42.9	 25
532	 17	656.5	104.2	 20
533	 17	439.0	65.4	 25
534	 17	155.0	20.3	 25
535	 17	205.0	23.1	 20
536	 17	147.0	16.2	 25
537	 17	135.0	17.4	 25
538	 17	143.3	21.6	 20
539	 17	148.0	23.9	 25
540	 17	229.0	22.9	 25
541	 17	807.0	106.2	 20
542	 17	239.0	30.7	 25
543	 17	225.0	45.9	 25
544	 17	9359.8	1330.2	 20
545	 17	322.0	35.9	 25
546	 17	251.0	28.5	 25
547	 17	182.8	18.5	 20
548	 17	170.0	18.7	 25
549	 17	144.0	17.0	 25
550	 17	149.8	18.7	 20
551	 17	222.0	28.7	 25
552	 17	308.0	29.4	 25
553	 17	298.8	24.9	 20
554	 17	490.0	34.3	 25
555	 17	741.3	47.5	 20
556	 17	1025.0	118.2	 25
557	 17	715.0	48.7	 25
558	 17	314.3	123.2	 20
559	 17	721.0	83.6	 25
560	 17	1141.0	85.8	 25
561	 17	6631.5	544.2	 20
562	 17	477.0	114.1	 25
563	 17	2555.0	336.5	 25
564	 17	658.3	50.2	 20
565	 17	748.0	222.1	 25
566	 17	7672.0	834.0	 25
567	 17	476.5	54.3	 20
568	 17	802.0	78.9	 25
569	 17	227.0	36.6	 25
570	 17	5409.3	1031.9	 20
571	 17	304.0	70.9	 25
572	 17	1244.0	133.9	 25
573	 17	934.3	99.5	 20
574	 17	2102.0	212.9	 25
575	 17	610.0	57.4	 25
576	 17	276.0	60.5	 20
577	 17	988.0	157.7	 25
578	 17	583.0	90.9	 25
579	 17	270.3	31.9	 20
580	 17	626.0	80.8	 25
581	 17	238.0	25.8	 25
582	 17	5202.8	764.8	 20
583	 17	2692.0	374.9	 25
584	 17	533.0	72.9	 25
585	 17	419.8	48.5	 20
586	 17	215.0	18.2	 25
587	 17	200.0	34.1	 25
588	 17	1652.8	297.5	 20
589	 17	178.0	58.1	 25
590	 17	1029.0	102.8	 25
591	 17	178.0	27.6	 20
592	 17	167.0	23.6	 25
593	 17	185.0	26.4	 25
594	 17	3053.3	484.2	 20
595	 17	267.0	31.9	 25
596	 17	800.0	117.5	 25
597	 17	282.3	51.1	 20
598	 17	525.0	263.3	 25
599	 17	2366.0	287.2	 25
600	 17	5093.8	734.7	 20
601	 17	1659.0	182.7	 25
602	 17	203.8	44.8	 20
603	 17	168.0	27.6	 25
604	 17	173.0	23.1	 25
605	 17	4592.0	839.0	 20
606	 17	556.0	75.8	 25
607	 17	329.0	59.3	 25
608	 17	187.8	15.6	 20
609	 17	1494.0	381.2	 25
610	 17	580.0	78.1	 25
611	 17	1049.3	160.0	 20
612	 17	5318.0	1222.1	 25
613	 17	600.0	55.0	 25
614	 17	171.8	23.6	 20
615	 17	152.0	18.7	 25
616	 17	157.0	25.3	 25
617	 17	206.0	25.0	 20
618	 17	270.0	30.1	 25
619	 17	392.0	48.2	 25
620	 17	1697.8	220.0	 20
621	 17	8877.0	753.6	 25
622	 17	12154.0	2215.7	 25
623	 17	1209.0	110.3	 20
624	 17	4034.0	585.0	 25
625	 17	452.0	66.0	 25
626	 17	433.0	56.9	 20
627	 17	605.0	54.7	 25
628	 17	406.0	36.6	 25
629	 17	364.5	44.1	 20
630	 17	290.0	53.2	 25
631	 17	2491.0	551.8	 25
632	 17	169.3	24.8	 20
633	 17	146.0	19.2	 25
634	 17	316.0	42.1	 25
635	 17	242.0	33.6	 20
636	 17	7128.0	1787.4	 25
637	 17	7175.0	1606.5	 25
638	 17	497.5	87.1	 20
639	 17	387.0	149.8	 25
  0	 18	21490.0	4730.8	 25
  1	 18	219.3	26.5	 20
  2	 18	530.0	84.9	 25
  3	 18	340.0	31.7	 20
  4	 18	572.0	113.7	 25
  5	 18	153.0	21.0	 25
  6	 18	188.3	30.3	 20
  7	 18	336.0	45.5	 25
  8	 18	325.0	37.8	 25
  9	 18	169.3	16.6	 20
 10	 18	200.0	30.1	 25
 11	 18	162.0	17.8	 25
 12	 18	126.8	17.9	 20
 13	 18	175.0	17.6	 25
 14	 18	166.0	20.9	 25
 15	 18	718.3	140.6	 20
 16	 18	222.0	20.5	 25
 17	 18	318.0	38.2	 25
 18	 18	2243.3	399.2	 20
 19	 18	527.0	99.4	 25
 20	 18	998.0	104.0	 25
 21	 18	1943.0	259.9	 20
 22	 18	216.0	37.8	 25
 23	 18	806.0	122.5	 25
 24	 18	199.8	26.4	 20
 25	 18	243.0	29.5	 25
 26	 18	287.0	170.3	 25
 27	 18	250.8	24.5	 20
 28	 18	237.0	32.6	 25
 29	 18	331.0	36.7	 25
 30	 18	148.0	22.5	 20
 31	 18	171.0	19.6	 25
 32	 18	149.0	20.0	 25
 33	 18	186.8	18.2	 20
 34	 18	287.0	29.1	 25
 35	 18	312.0	38.7	 25
 36	 18	332.3	30.5	 20
 37	 18	181.0	19.2	 25
 38	 18	206.0	27.5	 25
 39	 18	178.0	26.9	 20
 40	 18	201.0	27.8	 25
 41	 18	171.0	28.8	 25
 42	 18	215.3	28.6	 20
 43	 18	173.0	29.0	 25
 44	 18	400.0	50.0	 25
 45	 18	125.5	25.1	 20
 46	 18	129.0	18.6	 25
 47	 18	197.0	29.7	 25
 48	 18	213.8	29.2	 20
 49	 18	260.0	25.8	 25
 50	 18	203.3	26.6	 20
 51	 18	215.0	27.8	 25
 52	 18	160.0	19.3	 25
 53	 18	264.5	48.7	 20
 54	 18	180.0	29.6	 25
 55	 18	148.0	15.1	 25
 56	 18	153.3	26.8	 20
 57	 18	121.0	22.4	 25
 58	 18	125.0	17.2	 25
 59	 18	146.3	27.2	 20
 60	 18	112.0	22.5	 25
 61	 18	170.0	19.6	 25
 62	 18	403.3	43.9	 20
 63	 18	162.0	26.3	 25
 64	 18	169.0	21.2	 25
 65	 18	263.0	26.2	 20
 66	 18	238.0	32.4	 25
 67	 18	477.0	65.6	 25
 68	 18	184.0	30.9	 20
 69	 18	134.0	17.4	 25
 70	 18	133.0	19.4	 25
 71	 18	123.3	20.5	 20
 72	 18	124.0	18.2	 25
 73	 18	166.0	31.2	 25
 74	 18	193.0	21.2	 20
 75	 18	209.0	26.8	 25
 76	 18	226.0	37.2	 25
 77	 18	485.3	48.6	 20
 78	 18	226.0	37.5	 25
 79	 18	232.0	32.7	 25
 80	 18	193.3	24.1	 20
 81	 18	141.0	20.2	 25
 82	 18	149.0	23.0	 25
 83	 18	290.8	29.1	 20
 84	 18	510.0	53.7	 25
 85	 18	228.0	32.5	 25
 86	 18	149.0	30.8	 20
 87	 18	226.0	34.6	 25
 88	 18	222.0	33.6	 25
 89	 18	693.8	59.3	 20
 90	 18	502.0	94.5	 25
 91	 18	888.0	258.5	 25
 92	 18	1803.3	384.9	 20
 93	 18	1317.0	574.3	 25
 94	 18	3005.0	342.5	 25
 95	 18	597.8	325.1	 20
 96	 18	384.0	260.0	 25
 97	 18	239.8	25.3	 20
 98	 18	457.0	73.1	 25
 99	 18	112.0	17.3	 25
100	 18	139.3	18.3	 20
101	 18	137.0	14.5	 25
102	 18	257.0	30.1	 25
103	 18	620.5	57.8	 20
104	 18	481.0	35.4	 25
105	 18	1146.0	123.1	 25
106	 18	424.0	31.6	 20
107	 18	903.0	61.5	 25
108	 18	1846.0	271.6	 25
109	 18	624.5	83.5	 20
110	 18	568.0	61.4	 25
111	 18	317.0	32.4	 25
112	 18	226.5	23.0	 20
113	 18	320.0	35.1	 25
114	 18	159.0	19.2	 25
115	 18	145.5	23.0	 20
116	 18	139.0	16.4	 25
117	 18	133.0	23.3	 25
118	 18	362.8	35.1	 20
119	 18	468.0	46.6	 25
120	 18	6657.0	885.4	 25
121	 18	1833.8	226.0	 20
122	 18	573.0	66.7	 25
123	 18	154.0	22.4	 25
124	 18	173.8	27.0	 20
125	 18	160.0	21.3	 25
126	 18	216.0	28.6	 25
127	 18	370.3	24.2	 20
128	 18	143.0	21.8	 25
129	 18	305.0	44.6	 25
130	 18	388.0	44.6	 20
131	 18	184.0	26.0	 25
132	 18	365.0	43.2	 25
133	 18	223.8	23.2	 20
134	 18	150.0	13.7	 25
135	 18	423.0	64.8	 25
136	 18	578.3	37.0	 20
137	 18	450.0	115.5	 25
138	 18	2086.0	247.6	 25
139	 18	203.8	26.3	 20
140	 18	734.0	61.9	 25
141	 18	1991.8	87.5	 20
142	 18	2028.0	154.7	 25
143	 18	4876.0	358.9	 25
144	 18	220.3	32.1	 20
145	 18	169.0	30.1	 25
146	 18	130.0	18.1	 25
147	 18	183.3	21.1	 20
148	 18	184.0	26.1	 25
149	 18	160.0	23.6	 25
150	 18	147.5	22.0	 20
151	 18	155.0	29.2	 25
152	 18	180.0	28.0	 25
153	 18	122.5	18.7	 20
154	 18	173.0	24.3	 25
155	 18	321.0	49.5	 25
156	 18	519.0	36.2	 20
157	 18	664.0	44.7	 25
158	 18	359.0	36.0	 25
159	 18	942.3	63.6	 20
160	 18	1072.0	85.8	 25
161	 18	1199.0	108.1	 25
162	 18	369.3	43.0	 20
163	 18	555.0	43.2	 25
164	 18	574.0	53.0	 25
165	 18	1083.3	62.2	 20
166	 18	1062.0	62.9	 25
167	 18	504.0	80.6	 25
168	 18	611.3	62.5	 20
169	 18	277.0	30.3	 25
170	 18	145.5	20.9	 20
171	 18	150.3	19.8	 16
172	 18	278.3	35.9	 20
173	 18	153.8	22.6	 20
174	 18	157.3	12.7	 16
175	 18	241.3	27.6	 20
176	 18	282.0	27.1	 20
177	 18	573.8	46.2	 16
178	 18	168.3	21.3	 20
179	 18	222.5	27.7	 20
180	 18	134.0	14.1	 16
181	 18	198.3	26.1	 20
182	 18	254.5	19.0	 20
183	 18	265.5	24.1	 16
184	 18	449.8	32.2	 20
185	 18	248.0	27.1	 20
186	 18	391.5	35.3	 16
187	 18	966.0	53.9	 20
188	 18	1230.5	84.5	 16
189	 18	387.8	71.2	 20
190	 18	175.5	22.7	 20
191	 18	636.5	76.8	 16
192	 18	152.3	17.1	 20
193	 18	289.3	36.9	 20
194	 18	401.5	34.1	 16
195	 18	460.0	44.5	 20
196	 18	751.0	92.5	 20
197	 18	1275.8	61.9	 16
198	 18	371.3	118.9	 20
199	 18	255.5	24.7	 20
200	 18	124.3	18.9	 16
201	 18	110.3	21.4	 20
202	 18	230.5	23.6	 20
203	 18	204.0	19.4	 16
204	 18	149.3	24.1	 20
205	 18	178.8	24.0	 20
206	 18	111.8	11.6	 16
207	 18	119.3	13.3	 20
208	 18	111.5	17.0	 20
209	 18	138.5	22.8	 16
210	 18	1173.3	215.6	 20
211	 18	254.0	44.5	 20
212	 18	133.3	22.4	 16
213	 18	174.3	24.7	 20
214	 18	172.8	21.3	 20
215	 18	131.5	14.9	 16
216	 18	145.0	26.6	 20
217	 18	164.8	26.3	 20
218	 18	157.5	27.7	 16
219	 18	226.0	32.0	 20
220	 18	169.3	21.3	 20
221	 18	133.3	18.9	 16
222	 18	147.5	23.6	 20
223	 18	149.5	21.1	 20
224	 18	281.5	31.6	 16
225	 18	234.5	23.6	 20
226	 18	359.8	33.2	 20
227	 18	469.8	40.8	 16
228	 18	292.3	26.7	 20
229	 18	449.0	38.3	 20
230	 18	502.0	37.8	 16
231	 18	474.5	38.4	 20
232	 18	290.3	19.9	 20
233	 18	361.0	38.4	 16
234	 18	272.5	39.2	 20
235	 18	176.8	15.4	 16
236	 18	452.8	60.6	 20
237	 18	466.5	34.0	 20
238	 18	410.8	37.5	 16
239	 18	406.0	47.1	 20
240	 18	405.3	28.8	 20
241	 18	725.3	37.5	 16
242	 18	1146.8	88.8	 20
243	 18	799.0	84.5	 20
244	 18	389.8	36.5	 16
245	 18	240.3	34.3	 20
246	 18	371.5	32.7	 20
247	 18	311.8	26.6	 16
248	 18	483.3	41.4	 20
249	 18	320.0	30.8	 20
250	 18	151.0	15.8	 16
251	 18	260.8	33.9	 20
252	 18	159.8	32.6	 20
253	 18	150.8	13.5	 16
254	 18	155.3	18.7	 20
255	 18	188.0	25.5	 20
256	 18	179.3	23.3	 16
257	 18	241.3	22.3	 20
258	 18	301.3	28.5	 20
259	 18	289.8	25.5	 16
260	 18	451.3	40.8	 20
261	 18	741.3	85.0	 20
262	 18	2026.5	127.5	 16
263	 18	172.3	42.6	 20
264	 18	240.5	26.8	 20
265	 18	294.8	34.8	 16
266	 18	669.3	60.7	 20
267	 18	218.0	16.7	 20
268	 18	277.5	22.5	 16
269	 18	183.8	23.5	 20
270	 18	187.3	22.3	 20
271	 18	364.8	22.5	 16
272	 18	279.0	32.4	 20
273	 18	158.0	18.7	 20
274	 18	299.0	40.0	 20
275	 18	125.0	13.2	 25
276	 18	141.0	22.6	 25
277	 18	128.0	15.3	 20
278	 18	145.0	19.5	 25
279	 18	280.5	34.2	 20
280	 18	171.0	19.4	 25
281	 18	223.0	22.0	 25
282	 18	332.0	43.6	 20
283	 18	364.0	50.1	 25
284	 18	237.0	22.4	 25
285	 18	235.3	23.3	 20
286	 18	190.0	28.2	 25
287	 18	270.0	27.5	 25
288	 18	179.8	21.2	 20
289	 18	640.0	97.4	 25
290	 18	232.0	25.5	 25
291	 18	232.5	31.5	 20
292	 18	334.0	31.2	 25
293	 18	329.0	23.7	 25
294	 18	908.5	93.9	 20
295	 18	777.0	89.5	 25
296	 18	3879.0	344.1	 25
297	 18	1221.5	62.2	 20
298	 18	2993.0	442.7	 25
299	 18	3770.0	277.0	 25
300	 18	566.0	61.4	 20
301	 18	723.0	44.2	 25
302	 18	2248.0	367.8	 25
303	 18	479.3	85.4	 20
304	 18	367.0	57.8	 25
305	 18	193.0	25.6	 25
306	 18	330.0	36.0	 20
307	 18	523.0	62.2	 25
308	 18	369.0	32.9	 25
309	 18	2195.3	213.8	 20
310	 18	3036.0	147.1	 25
311	 18	1010.0	166.5	 25
312	 18	820.8	126.3	 20
313	 18	676.0	136.9	 25
314	 18	1112.0	281.6	 25
315	 18	1889.8	362.7	 20
316	 18	1558.0	148.8	 25
317	 18	919.0	61.0	 25
318	 18	1314.0	89.7	 20
319	 18	483.0	56.5	 25
320	 18	530.0	55.9	 25
321	 18	352.3	36.5	 20
322	 18	5591.0	1143.6	 25
323	 18	1246.0	163.0	 25
324	 18	2028.8	99.4	 20
325	 18	1906.0	257.6	 25
326	 18	645.8	80.2	 20
327	 18	1031.0	83.3	 25
328	 18	3075.0	283.0	 25
329	 18	8475.5	255.7	 20
330	 18	1218.0	553.4	 25
331	 18	358.0	78.2	 25
332	 18	362.0	39.1	 20
333	 18	306.0	40.3	 25
334	 18	1381.0	149.9	 25
335	 18	729.3	48.9	 20
336	 18	338.0	28.8	 25
337	 18	284.0	30.4	 25
338	 18	689.8	81.1	 20
339	 18	24601.0	5379.1	 25
340	 18	7655.0	870.7	 25
341	 18	831.3	94.5	 20
342	 18	3468.0	642.6	 25
343	 18	1063.0	129.5	 25
344	 18	602.8	48.9	 20
345	 18	551.0	68.3	 25
346	 18	1821.0	574.6	 25
347	 18	335.5	27.4	 20
348	 18	159.0	17.3	 25
349	 18	424.0	45.5	 25
350	 18	1553.8	151.0	 20
351	 18	200.0	39.4	 25
352	 18	216.0	25.5	 25
353	 18	172.3	20.9	 20
354	 18	169.0	20.0	 25
355	 18	165.0	17.0	 25
356	 18	267.5	29.9	 20
357	 18	187.0	20.9	 25
358	 18	259.0	31.3	 25
359	 18	149.8	20.7	 20
360	 18	164.0	22.2	 25
361	 18	178.0	22.9	 25
362	 18	173.0	16.6	 20
363	 18	753.0	147.1	 25
364	 18	134.0	20.2	 25
365	 18	1078.0	103.6	 20
366	 18	548.0	82.2	 25
367	 18	159.0	23.0	 25
368	 18	134.3	19.5	 20
369	 18	205.0	26.6	 25
370	 18	188.0	19.7	 25
371	 18	1725.5	280.6	 20
372	 18	1990.0	209.0	 25
373	 18	161.3	19.8	 20
374	 18	332.0	48.6	 25
375	 18	477.0	68.5	 25
376	 18	207.3	24.8	 20
377	 18	172.0	17.7	 25
378	 18	309.0	36.6	 25
379	 18	171.3	13.3	 20
380	 18	197.0	25.9	 25
381	 18	181.0	23.2	 25
382	 18	147.5	18.0	 20
383	 18	205.0	33.8	 25
384	 18	356.0	31.8	 25
385	 18	411.5	30.9	 20
386	 18	528.0	56.5	 25
387	 18	478.0	71.1	 25
388	 18	1401.8	162.3	 20
389	 18	799.0	341.9	 25
390	 18	390.0	37.9	 25
391	 18	836.3	52.3	 20
392	 18	1726.0	235.7	 25
393	 18	216.0	20.0	 25
394	 18	393.0	33.2	 20
395	 18	413.0	50.4	 25
396	 18	171.0	22.1	 25
397	 18	244.8	33.6	 20
398	 18	284.0	24.2	 25
399	 18	407.0	41.3	 25
400	 18	881.5	42.8	 20
401	 18	368.0	29.8	 25
402	 18	301.0	33.2	 25
403	 18	276.3	28.5	 20
404	 18	419.0	38.1	 25
405	 18	360.0	45.8	 25
406	 18	2782.8	192.8	 20
407	 18	1170.0	76.9	 25
408	 18	3663.0	411.3	 25
409	 18	1880.0	134.0	 20
410	 18	332.0	111.0	 25
411	 18	529.0	114.8	 25
412	 18	2171.5	168.3	 20
413	 18	376.0	34.4	 25
414	 18	267.0	43.5	 25
415	 18	251.3	31.9	 20
416	 18	640.0	126.9	 25
417	 18	467.0	112.8	 20
418	 18	177.0	21.3	 25
419	 18	167.0	26.5	 25
420	 18	134.3	25.7	 20
421	 18	126.0	19.6	 25
422	 18	128.0	17.8	 25
423	 18	163.8	20.4	 20
424	 18	175.0	25.9	 25
425	 18	895.0	59.9	 25
426	 18	169.0	18.7	 20
427	 18	149.0	19.6	 25
428	 18	379.0	52.5	 25
429	 18	129.3	20.2	 20
430	 18	163.0	19.2	 25
431	 18	217.0	23.8	 25
432	 18	141.3	15.6	 20
433	 18	172.0	21.6	 25
434	 18	204.0	32.0	 25
435	 18	211.3	29.2	 20
436	 18	251.0	37.7	 25
437	 18	259.0	36.4	 25
438	 18	214.5	20.8	 20
439	 18	224.0	38.5	 25
440	 18	202.0	31.9	 25
441	 18	155.3	27.4	 20
442	 18	234.0	27.0	 25
443	 18	237.0	24.8	 25
444	 18	462.5	35.8	 20
445	 18	384.0	33.3	 25
446	 18	1065.0	136.1	 25
447	 18	449.0	44.2	 20
448	 18	365.0	38.4	 25
449	 18	181.0	24.2	 25
450	 18	521.3	307.7	 20
451	 18	191.0	27.5	 25
452	 18	336.0	25.2	 25
453	 18	247.8	40.9	 20
454	 18	4326.0	910.7	 25
455	 18	858.0	94.5	 25
456	 18	643.3	57.1	 20
457	 18	531.0	53.8	 25
458	 18	728.0	48.1	 25
459	 18	788.0	44.6	 20
460	 18	262.0	29.3	 25
461	 18	279.0	34.1	 25
462	 18	1200.8	104.6	 20
463	 18	277.0	34.7	 25
464	 18	755.0	74.9	 20
465	 18	614.0	27.1	 25
466	 18	223.0	31.0	 25
467	 18	580.8	40.4	 20
468	 18	161.0	16.3	 25
469	 18	558.0	49.7	 25
470	 18	561.0	43.0	 20
471	 18	424.0	46.0	 25
472	 18	335.0	33.6	 25
473	 18	537.8	78.5	 20
474	 18	1248.0	90.4	 25
475	 18	759.0	68.2	 25
476	 18	1033.8	70.8	 20
477	 18	608.0	35.0	 25
478	 18	461.0	42.5	 25
479	 18	557.8	64.1	 20
480	 18	798.0	74.9	 25
481	 18	1018.3	41.1	 20
482	 18	910.8	48.6	 16
483	 18	7001.0	442.7	 20
484	 18	183.3	28.5	 20
485	 18	159.3	17.0	 16
486	 18	195.0	29.2	 20
487	 18	127.5	18.0	 20
488	 18	170.5	24.7	 16
489	 18	167.0	37.7	 20
490	 18	151.5	19.3	 20
491	 18	145.5	17.2	 16
492	 18	152.3	26.7	 20
493	 18	204.5	21.7	 20
494	 18	377.0	24.1	 16
495	 18	251.5	41.7	 20
496	 18	450.5	45.8	 20
497	 18	513.8	27.3	 16
498	 18	496.8	40.0	 20
499	 18	383.5	40.1	 20
500	 18	490.5	35.5	 16
501	 18	498.0	39.1	 20
502	 18	600.8	49.8	 20
503	 18	232.8	29.4	 16
504	 18	1528.3	124.1	 20
505	 18	1518.3	98.9	 20
506	 18	667.5	55.2	 16
507	 18	910.8	47.2	 20
508	 18	803.0	48.6	 20
509	 18	728.3	49.9	 16
510	 18	1432.5	84.3	 20
511	 18	4317.3	159.3	 16
512	 18	989.3	193.7	 20
513	 18	375.3	30.1	 20
514	 18	857.3	48.9	 16
515	 18	1092.3	126.3	 20
516	 18	1025.8	73.0	 20
517	 18	676.5	48.3	 16
518	 18	448.5	96.8	 20
519	 18	981.5	103.3	 20
520	 18	3552.5	433.4	 16
521	 18	549.5	40.5	 20
522	 18	413.3	41.7	 20
523	 18	474.0	51.8	 16
524	 18	465.5	40.1	 20
525	 18	491.0	30.0	 20
526	 18	490.0	44.3	 16
527	 18	679.0	46.3	 20
528	 18	347.8	28.3	 20
529	 18	476.8	58.0	 16
530	 18	586.0	47.7	 20
531	 18	767.5	55.3	 20
532	 18	241.0	29.9	 16
533	 18	264.3	37.0	 20
534	 18	149.3	21.3	 20
535	 18	172.8	16.9	 16
536	 18	140.5	23.8	 20
537	 18	147.8	21.4	 20
538	 18	148.0	18.7	 16
539	 18	170.0	27.9	 20
540	 18	265.5	27.6	 20
541	 18	688.3	29.5	 16
542	 18	307.5	28.6	 20
543	 18	225.3	38.6	 20
544	 18	1471.8	230.8	 16
545	 18	215.0	24.5	 20
546	 18	173.5	20.0	 20
547	 18	174.3	24.2	 16
548	 18	172.3	21.1	 20
549	 18	141.5	17.8	 20
550	 18	118.3	13.5	 16
551	 18	193.3	20.1	 20
552	 18	244.5	30.9	 20
553	 18	248.0	15.4	 16
554	 18	471.0	38.4	 20
555	 18	866.3	39.3	 16
556	 18	1389.0	120.3	 20
557	 18	554.3	63.5	 20
558	 18	230.0	15.7	 16
559	 18	428.8	53.1	 20
560	 18	912.0	92.7	 20
561	 18	7774.0	403.2	 16
562	 18	553.3	139.6	 20
563	 18	4399.0	280.3	 20
564	 18	847.3	102.6	 16
565	 18	881.8	369.7	 20
566	 18	5252.5	492.1	 20
567	 18	377.5	68.6	 16
568	 18	1032.5	55.6	 20
569	 18	219.3	34.5	 20
570	 18	1753.5	203.4	 16
571	 18	334.3	61.5	 20
572	 18	832.5	77.7	 20
573	 18	1968.8	91.9	 16
574	 18	1406.5	69.0	 20
575	 18	356.0	36.5	 20
576	 18	537.0	57.2	 16
577	 18	604.8	74.6	 20
578	 18	183.3	34.3	 20
579	 18	385.3	33.9	 16
580	 18	281.5	29.0	 20
581	 18	238.3	46.3	 20
582	 18	10035.8	822.6	 16
583	 18	3352.3	374.6	 20
584	 18	992.8	85.8	 20
585	 18	226.0	21.2	 20
586	 18	218.0	22.9	 25
587	 18	176.0	21.8	 25
588	 18	666.3	64.9	 20
589	 18	179.0	23.9	 25
590	 18	922.0	85.1	 25
591	 18	176.3	23.5	 20
592	 18	133.0	16.5	 25
593	 18	173.0	22.4	 25
594	 18	637.5	124.4	 20
595	 18	215.0	22.9	 25
596	 18	464.0	70.3	 25
597	 18	194.5	16.4	 20
598	 18	607.0	71.0	 25
599	 18	1243.0	130.0	 25
600	 18	1666.0	174.2	 20
601	 18	734.0	94.8	 25
602	 18	153.8	19.4	 20
603	 18	174.0	35.4	 25
604	 18	163.0	16.0	 25
605	 18	468.8	141.2	 20
606	 18	372.0	33.6	 25
607	 18	201.0	15.5	 25
608	 18	196.3	23.6	 20
609	 18	337.0	56.6	 25
610	 18	577.0	59.5	 25
611	 18	1037.5	55.6	 20
612	 18	1518.0	263.0	 25
613	 18	468.0	46.3	 25
614	 18	378.5	83.8	 20
615	 18	187.0	20.3	 25
616	 18	181.0	23.0	 25
617	 18	189.3	19.1	 20
618	 18	246.0	27.4	 25
619	 18	312.0	31.5	 25
620	 18	2098.8	190.3	 20
621	 18	6549.0	529.1	 25
622	 18	4814.0	344.5	 25
623	 18	605.8	40.1	 20
624	 18	2327.0	195.8	 25
625	 18	311.0	50.4	 25
626	 18	283.0	25.0	 20
627	 18	915.0	116.6	 25
628	 18	266.0	30.3	 25
629	 18	268.5	33.4	 20
630	 18	159.0	25.5	 25
631	 18	465.0	65.1	 25
632	 18	177.0	17.2	 20
633	 18	130.0	16.4	 25
634	 18	267.0	31.7	 25
635	 18	241.0	29.6	 20
636	 18	640.0	230.8	 25
637	 18	443.0	151.1	 25
638	 18	196.5	26.2	 20
639	 18	14810.0	2960.3	 25
  0	 19	395.3	60.8	 20
  1	 19	3119.8	184.5	 16
  2	 19	183.0	21.0	 20
  3	 19	330.5	32.6	 16
  4	 19	454.8	58.9	 20
  5	 19	181.0	24.8	 20
  6	 19	310.8	33.4	 16
  7	 19	113.0	14.9	 20
  8	 19	153.3	17.7	 20
  9	 19	288.0	28.9	 16
 10	 19	208.5	27.3	 20
 11	 19	270.0	30.3	 20
 12	 19	258.3	24.9	 16
 13	 19	912.3	164.1	 20
 14	 19	188.3	18.3	 20
 15	 19	205.5	29.3	 16
 16	 19	347.5	39.2	 20
 17	 19	294.5	30.1	 20
 18	 19	674.3	76.0	 16
 19	 19	225.8	23.3	 20
 20	 19	281.3	26.0	 20
 21	 19	1918.3	166.5	 16
 22	 19	1210.8	131.6	 20
 23	 19	1119.3	85.3	 20
 24	 19	448.3	43.9	 16
 25	 19	779.8	277.4	 20
 26	 19	4068.8	214.1	 20
 27	 19	577.5	36.7	 16
 28	 19	571.0	34.9	 20
 29	 19	581.3	40.8	 20
 30	 19	856.8	91.3	 16
 31	 19	199.8	26.0	 20
 32	 19	190.3	16.4	 20
 33	 19	680.5	57.0	 16
 34	 19	572.5	43.4	 20
 35	 19	248.8	27.3	 20
 36	 19	191.5	20.3	 16
 37	 19	194.8	22.8	 20
 38	 19	156.5	21.5	 20
 39	 19	115.3	12.7	 16
 40	 19	203.5	28.7	 20
 41	 19	203.3	19.9	 20
 42	 19	155.8	21.9	 16
 43	 19	264.0	33.6	 20
 44	 19	228.0	30.9	 20
 45	 19	374.8	34.7	 16
 46	 19	187.0	15.9	 20
 47	 19	402.3	34.8	 16
 48	 19	306.0	44.4	 20
 49	 19	265.3	28.9	 20
 50	 19	236.3	26.8	 16
 51	 19	365.0	69.1	 20
 52	 19	1367.0	143.8	 20
 53	 19	218.3	29.6	 16
 54	 19	173.5	19.2	 20
 55	 19	413.0	67.0	 20
 56	 19	627.8	67.7	 16
 57	 19	518.3	48.1	 20
 58	 19	138.0	23.9	 20
 59	 19	1717.3	271.5	 16
 60	 19	366.5	63.0	 20
 61	 19	289.5	48.6	 20
 62	 19	335.0	32.9	 16
 63	 19	148.5	20.4	 20
 64	 19	167.0	22.4	 20
 65	 19	193.5	23.1	 16
 66	 19	127.3	25.8	 20
 67	 19	166.8	25.4	 20
 68	 19	771.0	57.0	 20
 69	 19	438.0	97.7	 25
 70	 19	209.0	35.4	 25
 71	 19	136.0	20.1	 20
 72	 19	388.0	76.7	 25
 73	 19	127.0	23.3	 25
 74	 19	144.0	27.8	 20
 75	 19	1303.0	321.8	 25
 76	 19	261.0	30.1	 25
 77	 19	152.8	21.1	 20
 78	 19	1893.0	191.4	 25
 79	 19	2333.0	197.3	 25
 80	 19	1874.3	107.3	 20
 81	 19	1120.0	107.4	 25
 82	 19	142.0	24.0	 25
 83	 19	578.0	90.4	 20
 84	 19	939.0	141.4	 25
 85	 19	384.0	38.2	 25
 86	 19	605.3	35.3	 20
 87	 19	426.0	44.8	 25
 88	 19	626.0	69.2	 25
 89	 19	551.8	42.1	 20
 90	 19	2092.0	174.0	 25
 91	 19	2919.0	178.7	 25
 92	 19	4934.5	189.5	 20
 93	 19	2572.0	232.1	 25
 94	 19	5586.3	227.0	 20
 95	 19	5104.0	278.6	 25
 96	 19	3286.0	316.1	 25
 97	 19	1574.8	166.9	 20
 98	 19	187.0	43.0	 25
 99	 19	119.0	22.9	 25
100	 19	135.8	18.2	 20
101	 19	127.0	19.0	 25
102	 19	7716.0	1191.4	 25
103	 19	284.5	37.6	 20
104	 19	263.0	30.8	 25
105	 19	300.0	40.4	 25
106	 19	243.3	32.6	 20
107	 19	158.0	20.8	 25
108	 19	122.0	18.5	 25
109	 19	110.0	18.0	 20
110	 19	189.0	37.8	 25
111	 19	470.0	48.9	 25
112	 19	513.0	46.3	 20
113	 19	411.0	81.4	 25
114	 19	420.0	48.0	 25
115	 19	208.3	25.8	 20
116	 19	454.0	71.3	 25
117	 19	941.0	90.6	 25
118	 19	3597.0	249.7	 20
119	 19	735.0	64.0	 25
120	 19	1113.0	100.4	 25
121	 19	174.0	20.9	 20
122	 19	742.0	133.4	 25
123	 19	149.0	25.5	 25
124	 19	267.5	29.4	 20
125	 19	1242.0	158.4	 25
126	 19	214.0	30.3	 25
127	 19	4483.5	324.2	 20
128	 19	141.0	14.9	 25
129	 19	150.0	23.2	 25
130	 19	262.5	26.8	 20
131	 19	276.0	23.4	 25
132	 19	883.0	69.2	 25
133	 19	194.5	23.4	 20
134	 19	213.0	28.7	 25
135	 19	490.0	67.2	 25
136	 19	1629.0	230.1	 20
137	 19	201.0	20.5	 25
138	 19	233.0	31.9	 25
139	 19	180.8	17.8	 20
140	 19	821.0	132.1	 25
141	 19	2019.8	102.9	 20
142	 19	1425.0	78.2	 25
143	 19	2645.0	244.6	 25
144	 19	4540.5	248.5	 20
145	 19	4536.0	281.2	 25
146	 19	502.0	44.4	 25
147	 19	286.3	39.3	 20
148	 19	295.0	49.2	 25
149	 19	228.0	27.4	 25
150	 19	264.0	20.6	 20
151	 19	352.0	35.7	 25
152	 19	1379.0	75.7	 25
153	 19	413.8	39.4	 20
154	 19	166.0	23.5	 25
155	 19	164.0	22.1	 25
156	 19	530.8	53.2	 20
157	 19	588.0	42.4	 25
158	 19	407.0	43.0	 25
159	 19	216.8	24.6	 20
160	 19	987.0	121.7	 25
161	 19	1024.0	59.7	 25
162	 19	1449.5	107.9	 20
163	 19	3502.0	242.8	 25
164	 19	3894.0	165.1	 25
165	 19	1070.0	81.0	 20
166	 19	985.0	63.6	 25
167	 19	2632.0	181.0	 25
168	 19	1816.8	91.4	 20
169	 19	673.0	65.0	 25
170	 19	452.0	48.1	 25
171	 19	394.5	47.4	 20
172	 19	358.0	41.8	 25
173	 19	201.0	12.6	 25
174	 19	385.0	38.3	 20
175	 19	2398.0	283.4	 25
176	 19	5282.0	497.2	 25
177	 19	580.3	40.1	 20
178	 19	267.0	24.7	 25
179	 19	187.0	27.4	 25
180	 19	674.8	62.0	 20
181	 19	422.0	51.1	 25
182	 19	204.0	20.5	 25
183	 19	441.8	34.6	 20
184	 19	670.0	68.3	 25
185	 19	455.0	65.7	 25
186	 19	417.5	31.9	 20
187	 19	249.0	27.5	 25
188	 19	604.0	71.7	 20
189	 19	210.0	33.4	 25
190	 19	234.0	26.2	 25
191	 19	249.8	34.1	 20
192	 19	471.0	64.8	 25
193	 19	11913.0	2010.4	 25
194	 19	335.0	35.6	 20
195	 19	239.0	29.1	 25
196	 19	219.0	24.6	 25
197	 19	16473.0	2237.6	 20
198	 19	714.0	134.6	 25
199	 19	326.0	37.0	 25
200	 19	200.0	25.8	 20
201	 19	129.0	17.0	 25
202	 19	122.0	18.0	 25
203	 19	106.5	15.1	 20
204	 19	153.0	26.7	 25
205	 19	214.0	19.8	 25
206	 19	163.0	18.8	 20
207	 19	273.0	56.7	 25
208	 19	327.0	43.8	 25
209	 19	352.3	38.5	 20
210	 19	286.0	44.4	 25
211	 19	169.0	22.4	 25
212	 19	222.3	26.9	 20
213	 19	209.0	19.4	 25
214	 19	204.0	28.3	 25
215	 19	10594.8	1420.2	 20
216	 19	541.0	104.3	 25
217	 19	412.0	58.0	 25
218	 19	205.3	29.1	 20
219	 19	454.0	64.4	 25
220	 19	462.0	69.4	 25
221	 19	176.3	21.5	 20
222	 19	145.0	16.8	 25
223	 19	192.0	18.4	 25
224	 19	240.5	33.3	 20
225	 19	260.0	28.0	 25
226	 19	255.0	40.2	 25
227	 19	381.8	36.9	 20
228	 19	320.0	31.4	 25
229	 19	237.0	27.1	 25
230	 19	247.3	27.8	 20
231	 19	308.0	32.8	 25
232	 19	261.3	31.9	 20
233	 19	373.0	52.5	 25
234	 19	411.0	45.1	 25
235	 19	211.3	25.1	 20
236	 19	253.0	25.7	 25
237	 19	389.0	57.7	 25
238	 19	329.0	24.1	 20
239	 19	618.0	108.6	 25
240	 19	388.0	55.4	 25
241	 19	321.5	29.1	 20
242	 19	393.0	40.1	 25
243	 19	855.0	137.1	 25
244	 19	837.0	118.6	 20
245	 19	765.0	104.6	 25
246	 19	471.0	63.2	 25
247	 19	921.8	128.1	 20
248	 19	377.0	39.2	 25
249	 19	181.0	22.4	 25
250	 19	355.0	46.2	 20
251	 19	892.0	74.1	 25
252	 19	1169.0	190.8	 25
253	 19	1067.0	160.3	 20
254	 19	268.0	32.8	 25
255	 19	170.0	26.9	 25
256	 19	197.3	23.3	 20
257	 19	287.0	35.6	 25
258	 19	367.0	47.7	 25
259	 19	183.0	17.1	 20
260	 19	193.0	17.0	 25
261	 19	442.0	40.1	 25
262	 19	852.3	136.9	 20
263	 19	560.0	64.6	 25
264	 19	2320.0	433.6	 25
265	 19	1067.0	184.4	 20
266	 19	1472.0	186.7	 25
267	 19	538.0	81.8	 25
268	 19	2768.5	534.1	 20
269	 19	1009.0	119.0	 25
270	 19	231.0	33.2	 25
271	 19	978.3	154.7	 20
272	 19	458.0	75.4	 25
273	 19	147.0	18.9	 25
274	 19	212.8	31.5	 16
275	 19	561.8	71.6	 20
276	 19	269.0	35.5	 20
277	 19	568.0	45.4	 16
278	 19	712.8	102.7	 20
279	 19	456.3	46.0	 16
280	 19	325.0	24.8	 20
281	 19	367.3	39.5	 20
282	 19	266.5	23.9	 16
283	 19	9183.0	1459.6	 20
284	 19	769.8	85.4	 20
285	 19	326.0	22.6	 16
286	 19	1827.3	371.8	 20
287	 19	231.3	33.9	 20
288	 19	348.0	26.5	 16
289	 19	785.3	115.2	 20
290	 19	5121.8	646.2	 20
291	 19	3190.8	279.9	 16
292	 19	922.5	128.1	 20
293	 19	401.5	37.6	 20
294	 19	917.3	126.9	 16
295	 19	280.3	21.9	 20
296	 19	1315.3	133.9	 20
297	 19	617.0	55.3	 16
298	 19	1022.3	68.8	 20
299	 19	876.5	43.4	 20
300	 19	4762.5	439.5	 16
301	 19	754.8	140.1	 20
302	 19	432.3	36.9	 20
303	 19	347.5	37.5	 16
304	 19	255.5	30.3	 20
305	 19	252.3	30.5	 20
306	 19	171.3	21.4	 16
307	 19	259.5	39.1	 20
308	 19	3307.8	378.8	 20
309	 19	345.0	28.5	 16
310	 19	524.3	70.1	 20
311	 19	4886.0	588.4	 20
312	 19	775.5	163.8	 16
313	 19	251.3	28.1	 20
314	 19	470.8	72.5	 20
315	 19	513.5	50.0	 16
316	 19	377.5	29.6	 20
317	 19	976.8	66.9	 20
318	 19	376.5	58.0	 16
319	 19	298.0	35.2	 20
320	 19	229.5	34.5	 20
321	 19	257.3	18.1	 16
322	 19	211.3	33.3	 20
323	 19	1601.0	215.0	 20
324	 19	1066.3	66.0	 16
325	 19	2180.3	169.7	 20
326	 19	398.3	36.4	 16
327	 19	259.3	26.7	 20
328	 19	8195.5	1382.5	 20
329	 19	2435.0	455.7	 16
330	 19	1666.3	322.7	 20
331	 19	655.3	76.2	 20
332	 19	322.8	42.6	 16
333	 19	504.5	50.7	 20
334	 19	855.3	105.5	 20
335	 19	561.3	58.2	 16
336	 19	1311.3	203.8	 20
337	 19	443.5	33.0	 20
338	 19	301.5	23.2	 16
339	 19	236.0	32.3	 20
340	 19	392.5	35.6	 20
341	 19	174.3	23.3	 16
342	 19	178.5	21.2	 20
343	 19	267.3	31.2	 20
344	 19	154.8	18.9	 16
345	 19	3286.5	405.2	 20
346	 19	11028.0	804.9	 20
347	 19	2086.8	99.2	 16
348	 19	645.3	54.8	 20
349	 19	423.8	33.5	 20
350	 19	530.0	34.7	 16
351	 19	195.3	42.4	 20
352	 19	168.0	16.8	 20
353	 19	823.3	88.2	 16
354	 19	234.3	37.1	 20
355	 19	783.3	119.8	 20
356	 19	176.3	14.4	 16
357	 19	184.5	20.8	 20
358	 19	276.8	32.7	 20
359	 19	306.8	46.2	 16
360	 19	177.3	26.3	 20
361	 19	142.8	21.4	 20
362	 19	147.0	19.8	 16
363	 19	308.3	30.5	 20
364	 19	186.3	23.1	 20
365	 19	129.3	13.6	 16
366	 19	110.0	20.7	 20
367	 19	142.5	16.3	 20
368	 19	171.5	22.0	 16
369	 19	261.0	27.7	 20
370	 19	228.8	28.1	 16
371	 19	168.3	26.8	 20
372	 19	1648.3	303.9	 20
373	 19	676.3	81.1	 16
374	 19	345.0	30.8	 20
375	 19	4413.5	702.8	 20
376	 19	1224.3	132.6	 16
377	 19	187.8	32.4	 20
378	 19	945.0	144.2	 25
379	 19	335.5	32.9	 20
380	 19	1280.0	214.5	 25
381	 19	272.0	31.1	 25
382	 19	1259.8	168.4	 20
383	 19	194.0	22.1	 25
384	 19	286.0	28.3	 25
385	 19	285.8	21.3	 20
386	 19	488.0	38.7	 25
387	 19	417.0	29.5	 25
388	 19	316.3	36.8	 20
389	 19	1049.0	116.0	 25
390	 19	421.0	42.8	 25
391	 19	215.3	17.5	 20
392	 19	350.0	26.5	 25
393	 19	196.0	22.5	 25
394	 19	398.8	39.5	 20
395	 19	497.0	51.9	 25
396	 19	1698.0	198.6	 25
397	 19	2017.3	199.9	 20
398	 19	674.0	60.0	 25
399	 19	718.0	49.8	 25
400	 19	827.8	285.3	 20
401	 19	578.0	72.1	 25
402	 19	1509.0	239.6	 25
403	 19	221.3	22.9	 20
404	 19	446.0	60.0	 25
405	 19	734.0	94.9	 25
406	 19	248.3	32.5	 20
407	 19	1482.0	280.0	 25
408	 19	336.0	91.7	 25
409	 19	312.0	51.1	 20
410	 19	3350.0	581.6	 25
411	 19	5944.0	798.2	 25
412	 19	1792.5	63.3	 20
413	 19	2718.0	295.5	 25
414	 19	483.0	103.0	 25
415	 19	240.5	32.8	 20
416	 19	212.0	28.0	 25
417	 19	576.5	91.3	 20
418	 19	597.0	68.2	 25
419	 19	298.0	50.5	 25
420	 19	131.3	14.9	 20
421	 19	158.0	13.5	 25
422	 19	174.0	24.8	 25
423	 19	162.3	31.4	 20
424	 19	205.0	27.2	 25
425	 19	336.0	48.8	 25
426	 19	1544.0	244.4	 20
427	 19	372.0	51.9	 25
428	 19	489.0	72.1	 25
429	 19	287.8	39.0	 20
430	 19	189.0	21.7	 25
431	 19	1484.0	169.6	 25
432	 19	881.0	112.3	 20
433	 19	3571.0	817.7	 25
434	 19	299.0	41.0	 25
435	 19	240.5	25.7	 20
436	 19	376.0	65.9	 25
437	 19	401.0	75.8	 25
438	 19	725.8	126.7	 20
439	 19	147.0	25.7	 25
440	 19	434.0	60.6	 25
441	 19	201.0	26.7	 20
442	 19	199.0	22.5	 25
443	 19	362.0	51.0	 25
444	 19	249.8	32.0	 20
445	 19	366.0	42.9	 25
446	 19	905.0	133.9	 25
447	 19	479.0	44.8	 20
448	 19	779.0	77.2	 25
449	 19	741.0	91.7	 25
450	 19	618.5	57.7	 20
451	 19	246.0	25.9	 25
452	 19	168.0	15.0	 25
453	 19	154.3	18.8	 20
454	 19	156.0	26.3	 25
455	 19	219.0	26.5	 25
456	 19	248.5	30.9	 20
457	 19	234.0	22.3	 25
458	 19	167.0	28.1	 25
459	 19	145.5	21.8	 20
460	 19	160.0	17.1	 25
461	 19	1634.0	279.7	 25
462	 19	1058.3	158.4	 20
463	 19	12636.0	2535.3	 25
464	 19	1161.0	167.1	 20
465	 19	1972.0	402.1	 25
466	 19	2137.0	301.2	 25
467	 19	621.3	61.8	 20
468	 19	475.0	65.7	 25
469	 19	579.0	54.7	 25
470	 19	5178.5	935.3	 20
471	 19	1252.0	184.2	 25
472	 19	337.0	42.6	 25
473	 19	4965.0	961.4	 20
474	 19	334.0	40.5	 25
475	 19	234.0	33.3	 25
476	 19	775.0	135.3	 20
477	 19	360.0	56.4	 25
478	 19	424.0	32.8	 25
479	 19	655.3	300.7	 20
480	 19	4108.0	818.2	 25
481	 19	360.0	87.0	 25
482	 19	576.8	75.5	 20
483	 19	297.0	50.0	 25
484	 19	378.0	56.8	 25
485	 19	166.8	25.9	 20
486	 19	157.0	19.3	 25
487	 19	145.0	19.8	 25
488	 19	146.3	24.9	 20
489	 19	195.0	24.1	 25
490	 19	360.0	65.4	 25
491	 19	192.3	29.2	 20
492	 19	172.0	20.3	 25
493	 19	193.0	27.4	 25
494	 19	388.8	45.8	 20
495	 19	266.0	36.9	 25
496	 19	197.0	23.0	 25
497	 19	298.8	30.7	 20
498	 19	1241.0	252.1	 25
499	 19	259.0	24.2	 25
500	 19	372.8	33.5	 20
501	 19	312.0	41.6	 25
502	 19	262.0	37.5	 25
503	 19	815.5	147.4	 20
504	 19	313.0	37.4	 25
505	 19	1517.0	167.6	 25
506	 19	697.8	45.5	 20
507	 19	670.0	65.3	 25
508	 19	382.3	90.3	 20
509	 19	1276.0	191.5	 25
510	 19	856.0	148.8	 25
511	 19	729.3	179.5	 20
512	 19	820.0	69.7	 25
513	 19	546.0	51.4	 25
514	 19	1849.0	331.1	 20
515	 19	292.0	45.4	 25
516	 19	624.0	97.5	 25
517	 19	851.0	112.2	 20
518	 19	531.0	51.0	 25
519	 19	1648.0	195.5	 25
520	 19	537.3	54.9	 20
521	 19	3033.0	317.6	 25
522	 19	2398.0	344.0	 25
523	 19	927.0	123.9	 20
524	 19	976.0	99.1	 25
525	 19	1728.0	288.0	 25
526	 19	584.3	57.5	 20
527	 19	648.0	53.1	 25
528	 19	857.0	66.4	 25
529	 19	460.0	46.9	 20
530	 19	547.0	67.5	 25
531	 19	249.0	45.6	 25
532	 19	605.8	97.8	 20
533	 19	288.0	42.7	 25
534	 19	187.0	16.6	 25
535	 19	145.3	27.1	 20
536	 19	617.0	152.6	 25
537	 19	316.0	56.7	 25
538	 19	9395.8	2222.5	 20
539	 19	292.0	35.7	 25
540	 19	219.0	28.0	 25
541	 19	511.0	39.2	 20
542	 19	320.0	35.1	 25
543	 19	193.0	24.4	 25
544	 19	290.8	38.5	 20
545	 19	366.0	67.0	 25
546	 19	392.0	68.1	 25
547	 19	3781.5	822.0	 20
548	 19	769.0	129.6	 25
549	 19	158.0	25.7	 25
550	 19	125.3	19.3	 20
551	 19	154.0	30.0	 25
552	 19	789.0	182.0	 25
553	 19	223.5	25.5	 20
554	 19	218.0	26.4	 25
555	 19	1175.0	145.2	 20
556	 19	1254.0	169.7	 25
557	 19	1916.0	330.0	 25
558	 19	657.5	100.7	 20
559	 19	305.0	42.8	 25
560	 19	909.0	124.7	 25
561	 19	494.0	278.9	 20
562	 19	2601.0	535.2	 25
563	 19	6502.0	776.1	 25
564	 19	2505.3	356.4	 20
565	 19	618.0	68.2	 25
566	 19	1416.0	1044.4	 25
567	 19	952.3	65.8	 20
568	 19	1492.0	326.4	 25
569	 19	1008.0	192.6	 25
570	 19	343.8	29.5	 20
571	 19	793.0	191.8	 25
572	 19	2190.0	522.4	 25
573	 19	4032.5	504.9	 20
574	 19	3205.0	596.2	 25
575	 19	3629.0	709.8	 25
576	 19	2374.3	488.6	 20
577	 19	2789.0	692.3	 25
578	 19	3762.0	833.6	 25
579	 19	1535.8	329.7	 20
580	 19	3658.0	824.9	 25
581	 19	1089.0	156.9	 25
582	 19	339.0	620.8	 20
583	 19	291.0	190.4	 25
584	 19	193.0	40.9	 25
585	 19	139.5	19.8	 16
586	 19	268.0	32.9	 20
587	 19	204.5	22.7	 20
588	 19	413.3	39.8	 16
589	 19	2248.8	349.6	 20
590	 19	676.0	78.8	 20
591	 19	279.0	33.4	 16
592	 19	495.0	59.4	 20
593	 19	1673.8	234.3	 20
594	 19	3036.3	456.6	 16
595	 19	179.3	21.9	 20
596	 19	152.3	19.4	 20
597	 19	383.3	26.5	 16
598	 19	2090.0	295.4	 20
599	 19	544.5	48.6	 20
600	 19	273.8	23.7	 16
601	 19	219.3	21.0	 20
602	 19	1549.3	115.2	 16
603	 19	2976.3	214.8	 20
604	 19	448.8	98.6	 20
605	 19	219.3	25.5	 16
606	 19	131.8	18.5	 20
607	 19	328.0	44.9	 20
608	 19	416.0	64.1	 16
609	 19	1710.8	373.1	 20
610	 19	1924.8	252.5	 20
611	 19	1416.3	251.7	 16
612	 19	820.5	139.3	 20
613	 19	778.0	72.8	 20
614	 19	450.0	49.7	 16
615	 19	5232.3	1182.0	 20
616	 19	6385.5	804.1	 20
617	 19	281.8	42.0	 16
618	 19	581.3	106.5	 20
619	 19	419.3	48.1	 20
620	 19	726.5	59.2	 16
621	 19	3107.8	496.9	 20
622	 19	1841.0	169.1	 20
623	 19	4034.5	458.0	 16
624	 19	2298.3	379.8	 20
625	 19	978.0	93.8	 20
626	 19	214.3	27.1	 16
627	 19	167.5	27.1	 20
628	 19	118.8	14.7	 20
629	 19	259.3	33.9	 16
630	 19	1379.3	233.3	 20
631	 19	1075.8	104.5	 20
632	 19	795.3	116.9	 16
633	 19	204.3	98.5	 20
634	 19	589.5	55.2	 20
635	 19	388.5	37.8	 16
636	 19	158.0	21.6	 20
637	 19	186.0	25.3	 20
638	 19	316.5	20.4	 16
639	 19	381.3	33.7	 20
  0	 20	21831.3	2900.4	 20
  1	 20	1169.0	104.0	 25
  2	 20	253.0	29.6	 25
  3	 20	437.5	41.5	 20
  4	 20	382.0	39.2	 25
  5	 20	158.0	24.2	 25
  6	 20	202.5	24.1	 20
  7	 20	127.0	21.5	 25
  8	 20	129.0	16.5	 25
  9	 20	185.0	18.4	 20
 10	 20	183.0	21.8	 25
 11	 20	240.0	44.5	 25
 12	 20	240.8	30.5	 20
 13	 20	184.0	20.2	 25
 14	 20	181.0	24.9	 25
 15	 20	187.3	29.2	 20
 16	 20	524.0	60.4	 25
 17	 20	197.0	26.8	 25
 18	 20	322.5	33.2	 20
 19	 20	208.0	27.4	 25
 20	 20	265.0	32.4	 25
 21	 20	418.3	72.7	 20
 22	 20	438.0	51.2	 25
 23	 20	1122.0	121.1	 25
 24	 20	562.5	48.8	 20
 25	 20	18276.0	2897.5	 25
 26	 20	5472.0	357.4	 25
 27	 20	411.8	30.4	 20
 28	 20	418.0	24.1	 25
 29	 20	405.0	46.4	 25
 30	 20	762.3	78.5	 20
 31	 20	175.0	22.1	 25
 32	 20	174.0	27.1	 25
 33	 20	134.0	21.0	 20
 34	 20	293.0	25.9	 25
 35	 20	150.0	19.2	 25
 36	 20	157.3	18.1	 20
 37	 20	147.0	23.8	 25
 38	 20	120.0	19.8	 25
 39	 20	115.5	23.1	 20
 40	 20	116.0	13.4	 25
 41	 20	148.0	22.1	 25
 42	 20	174.0	23.7	 20
 43	 20	251.0	29.1	 25
 44	 20	203.0	24.0	 25
 45	 20	366.3	39.1	 20
 46	 20	192.0	26.6	 25
 47	 20	347.0	29.5	 20
 48	 20	285.0	35.9	 25
 49	 20	234.0	29.6	 25
 50	 20	203.8	30.1	 20
 51	 20	192.0	21.9	 25
 52	 20	405.0	53.6	 25
 53	 20	203.8	25.9	 20
 54	 20	155.0	21.0	 25
 55	 20	216.0	30.1	 25
 56	 20	284.8	46.6	 20
 57	 20	265.0	31.9	 25
 58	 20	136.0	25.3	 25
 59	 20	286.8	39.6	 20
 60	 20	144.0	21.7	 25
 61	 20	147.0	31.3	 25
 62	 20	172.5	21.5	 20
 63	 20	145.0	19.4	 25
 64	 20	158.0	24.8	 25
 65	 20	141.3	25.2	 20
 66	 20	112.0	21.5	 25
 67	 20	123.0	18.1	 25
 68	 20	397.8	39.5	 16
 69	 20	222.3	39.3	 20
 70	 20	128.5	21.8	 20
 71	 20	121.3	24.2	 16
 72	 20	141.3	21.8	 20
 73	 20	115.5	18.9	 20
 74	 20	127.8	20.4	 16
 75	 20	272.3	41.6	 20
 76	 20	206.3	33.6	 20
 77	 20	173.0	24.3	 16
 78	 20	1639.0	121.9	 20
 79	 20	1270.3	66.6	 20
 80	 20	1179.0	92.0	 16
 81	 20	446.8	36.9	 20
 82	 20	145.0	27.5	 20
 83	 20	749.3	51.3	 16
 84	 20	285.3	39.2	 20
 85	 20	508.8	61.5	 20
 86	 20	409.5	36.3	 16
 87	 20	356.5	27.5	 20
 88	 20	529.8	51.8	 20
 89	 20	463.3	32.8	 16
 90	 20	948.3	49.6	 20
 91	 20	1238.8	100.4	 20
 92	 20	3536.0	90.2	 16
 93	 20	1135.5	109.2	 20
 94	 20	2119.3	151.9	 16
 95	 20	1945.0	78.3	 20
 96	 20	2136.0	165.9	 20
 97	 20	433.3	49.1	 16
 98	 20	302.5	30.7	 20
 99	 20	139.3	23.9	 20
100	 20	137.0	16.6	 16
101	 20	111.3	18.5	 20
102	 20	735.5	106.4	 20
103	 20	168.3	27.7	 16
104	 20	160.3	23.3	 20
105	 20	141.5	17.3	 20
106	 20	122.0	17.1	 16
107	 20	108.5	12.8	 20
108	 20	120.0	19.2	 20
109	 20	135.3	26.9	 16
110	 20	147.5	20.4	 20
111	 20	129.5	11.9	 20
112	 20	781.0	54.8	 16
113	 20	523.8	78.4	 20
114	 20	421.3	27.9	 20
115	 20	212.8	21.4	 16
116	 20	159.0	25.1	 20
117	 20	1307.0	92.1	 20
118	 20	4960.0	319.4	 16
119	 20	602.5	104.4	 20
120	 20	775.3	59.2	 20
121	 20	149.5	20.5	 16
122	 20	191.0	24.6	 20
123	 20	136.8	19.9	 20
124	 20	230.3	22.9	 16
125	 20	572.3	72.7	 20
126	 20	162.0	14.8	 20
127	 20	630.3	48.3	 16
128	 20	130.5	13.1	 20
129	 20	122.5	13.7	 20
130	 20	233.5	24.1	 16
131	 20	206.8	23.5	 20
132	 20	460.5	29.9	 20
133	 20	135.3	18.0	 16
134	 20	176.8	28.1	 20
135	 20	278.8	30.6	 20
136	 20	210.8	19.9	 16
137	 20	181.8	27.4	 20
138	 20	230.0	36.6	 16
139	 20	165.3	18.3	 20
140	 20	922.8	115.9	 20
141	 20	1242.5	80.7	 16
142	 20	1098.0	77.8	 20
143	 20	1358.0	113.1	 20
144	 20	1175.0	75.0	 16
145	 20	2580.8	321.2	 20
146	 20	277.3	26.2	 20
147	 20	191.5	26.7	 16
148	 20	258.8	28.2	 20
149	 20	256.3	32.9	 20
150	 20	385.8	36.7	 16
151	 20	541.5	58.3	 20
152	 20	766.8	51.1	 20
153	 20	227.3	22.1	 16
154	 20	171.5	17.8	 20
155	 20	135.3	12.4	 20
156	 20	210.5	28.9	 16
157	 20	417.8	46.2	 20
158	 20	223.0	22.7	 20
159	 20	211.5	23.4	 16
160	 20	505.5	75.3	 20
161	 20	1779.5	118.8	 20
162	 20	1544.0	77.5	 16
163	 20	4216.0	156.9	 20
164	 20	2065.5	112.7	 20
165	 20	1661.3	70.5	 16
166	 20	2313.8	152.7	 20
167	 20	2791.0	255.9	 20
168	 20	2807.0	207.7	 16
169	 20	1042.5	59.0	 20
170	 20	512.5	35.2	 20
171	 20	219.8	37.1	 16
172	 20	246.0	56.0	 25
173	 20	216.0	26.4	 25
174	 20	170.0	24.8	 20
175	 20	1167.0	148.5	 25
176	 20	1071.0	145.4	 25
177	 20	330.5	41.0	 20
178	 20	335.0	31.6	 25
179	 20	196.0	23.2	 25
180	 20	205.0	25.8	 20
181	 20	223.0	24.9	 25
182	 20	212.0	16.9	 25
183	 20	357.5	44.5	 20
184	 20	442.0	39.7	 25
185	 20	402.5	39.6	 20
186	 20	393.0	38.1	 25
187	 20	256.0	77.3	 25
188	 20	446.3	41.3	 20
189	 20	222.0	42.2	 25
190	 20	194.0	26.7	 25
191	 20	258.8	41.2	 20
192	 20	280.0	42.8	 25
193	 20	966.0	165.1	 25
194	 20	281.3	39.8	 20
195	 20	243.0	22.4	 25
196	 20	202.0	29.7	 25
197	 20	10097.5	1487.2	 20
198	 20	500.0	113.6	 25
199	 20	442.0	46.6	 25
200	 20	173.5	24.1	 20
201	 20	140.0	22.9	 25
202	 20	132.0	20.1	 25
203	 20	134.5	17.4	 20
204	 20	137.0	24.7	 25
205	 20	180.0	28.2	 25
206	 20	141.8	16.8	 20
207	 20	177.0	26.9	 25
208	 20	179.0	25.3	 25
209	 20	193.5	25.0	 20
210	 20	289.0	27.3	 25
211	 20	159.0	25.1	 25
212	 20	217.5	24.2	 20
213	 20	279.0	33.9	 25
214	 20	167.0	20.7	 25
215	 20	1191.5	188.9	 20
216	 20	624.0	57.0	 25
217	 20	362.0	38.8	 25
218	 20	148.8	35.1	 20
219	 20	202.0	22.7	 25
220	 20	271.0	32.8	 25
221	 20	154.3	18.3	 20
222	 20	162.0	31.9	 25
223	 20	190.0	29.2	 25
224	 20	285.5	37.8	 20
225	 20	216.0	30.1	 25
226	 20	228.0	26.2	 25
227	 20	371.8	26.9	 20
228	 20	354.0	39.6	 25
229	 20	309.0	30.2	 25
230	 20	259.5	29.5	 20
231	 20	388.0	45.4	 25
232	 20	314.8	39.1	 20
233	 20	317.0	27.5	 25
234	 20	356.0	33.6	 25
235	 20	235.0	34.0	 20
236	 20	297.0	31.4	 25
237	 20	542.0	56.0	 25
238	 20	394.8	34.5	 20
239	 20	553.0	50.1	 25
240	 20	359.0	46.1	 25
241	 20	386.5	39.1	 20
242	 20	350.0	32.5	 25
243	 20	421.0	41.0	 25
244	 20	319.3	28.2	 20
245	 20	598.0	63.5	 25
246	 20	771.0	56.4	 25
247	 20	482.0	38.8	 20
248	 20	322.0	28.7	 25
249	 20	167.0	19.8	 25
250	 20	328.3	34.1	 20
251	 20	709.0	79.0	 25
252	 20	1058.0	70.0	 25
253	 20	938.0	85.1	 20
254	 20	173.0	24.7	 25
255	 20	164.0	20.9	 25
256	 20	222.0	31.5	 20
257	 20	259.0	25.6	 25
258	 20	292.0	38.4	 25
259	 20	185.3	23.6	 20
260	 20	201.0	27.8	 25
261	 20	315.0	43.0	 25
262	 20	484.3	33.4	 20
263	 20	445.0	31.3	 25
264	 20	534.0	59.7	 25
265	 20	263.3	42.9	 20
266	 20	929.0	105.6	 25
267	 20	494.0	82.6	 25
268	 20	851.5	80.8	 20
269	 20	2123.0	201.0	 25
270	 20	282.0	40.7	 25
271	 20	427.0	43.1	 20
272	 20	198.0	21.0	 25
273	 20	208.0	41.3	 25
274	 20	203.0	25.0	 20
275	 20	294.0	39.4	 25
276	 20	176.0	27.8	 25
277	 20	297.5	32.7	 20
278	 20	316.0	59.6	 25
279	 20	200.8	22.4	 20
280	 20	294.0	28.4	 25
281	 20	254.0	26.7	 25
282	 20	303.8	39.7	 20
283	 20	3447.0	550.3	 25
284	 20	349.0	36.2	 25
285	 20	485.3	31.7	 20
286	 20	795.0	80.7	 25
287	 20	269.0	33.9	 25
288	 20	279.3	32.7	 20
289	 20	539.0	51.7	 25
290	 20	718.0	169.1	 25
291	 20	3427.5	289.6	 20
292	 20	1097.0	141.4	 25
293	 20	368.0	62.7	 25
294	 20	306.5	27.2	 20
295	 20	449.0	36.1	 25
296	 20	2473.0	201.7	 25
297	 20	686.3	56.8	 20
298	 20	720.0	59.9	 25
299	 20	777.0	71.4	 25
300	 20	1146.8	289.6	 20
301	 20	1574.0	107.9	 25
302	 20	525.0	82.5	 25
303	 20	409.8	37.4	 20
304	 20	276.0	35.3	 25
305	 20	253.0	31.5	 25
306	 20	164.8	19.8	 20
307	 20	309.0	32.1	 25
308	 20	864.0	88.0	 25
309	 20	282.0	37.6	 20
310	 20	396.0	48.0	 25
311	 20	3094.0	523.7	 25
312	 20	1152.0	116.4	 20
313	 20	273.0	75.8	 25
314	 20	343.0	59.7	 25
315	 20	430.5	32.8	 20
316	 20	290.0	32.6	 25
317	 20	1174.0	52.9	 25
318	 20	457.5	216.8	 20
319	 20	297.0	33.3	 25
320	 20	263.0	61.8	 25
321	 20	216.0	23.2	 20
322	 20	166.0	17.7	 25
323	 20	418.3	72.6	 20
324	 20	1317.0	230.6	 25
325	 20	4520.0	594.9	 25
326	 20	379.3	34.3	 20
327	 20	232.0	28.1	 25
328	 20	1698.0	303.1	 25
329	 20	1790.3	227.2	 20
330	 20	1028.0	180.6	 25
331	 20	539.0	44.8	 25
332	 20	308.3	35.2	 20
333	 20	303.0	33.5	 25
334	 20	630.0	70.8	 25
335	 20	463.5	39.1	 20
336	 20	750.0	111.3	 25
337	 20	291.0	30.9	 25
338	 20	254.3	27.2	 20
339	 20	169.0	22.3	 25
340	 20	184.0	18.1	 25
341	 20	135.5	13.8	 20
342	 20	143.0	15.8	 25
343	 20	205.0	79.5	 25
344	 20	148.3	20.7	 20
345	 20	1620.0	328.8	 25
346	 20	6260.0	990.9	 25
347	 20	3595.5	387.1	 20
348	 20	947.0	78.6	 25
349	 20	510.0	69.7	 25
350	 20	415.0	52.6	 20
351	 20	174.0	18.6	 25
352	 20	166.0	24.3	 25
353	 20	461.8	62.2	 20
354	 20	170.0	26.3	 25
355	 20	271.0	33.6	 25
356	 20	163.8	19.8	 20
357	 20	175.0	24.1	 25
358	 20	167.0	23.2	 25
359	 20	168.0	27.7	 20
360	 20	153.0	20.6	 25
361	 20	143.0	22.0	 25
362	 20	171.3	20.7	 20
363	 20	283.0	46.7	 25
364	 20	244.0	30.4	 25
365	 20	133.0	20.3	 20
366	 20	103.0	14.9	 25
367	 20	147.0	23.9	 25
368	 20	144.0	18.4	 20
369	 20	185.0	22.3	 25
370	 20	187.5	28.9	 20
371	 20	138.0	19.2	 25
372	 20	472.0	68.9	 25
373	 20	273.5	40.9	 20
374	 20	238.0	32.7	 25
375	 20	3197.0	348.5	 25
376	 20	590.3	65.2	 20
377	 20	183.0	24.1	 25
378	 20	232.5	24.2	 20
379	 20	321.0	36.9	 16
380	 20	268.5	27.4	 20
381	 20	150.3	23.6	 20
382	 20	196.5	20.7	 16
383	 20	161.3	25.6	 20
384	 20	279.8	35.1	 20
385	 20	313.0	30.2	 16
386	 20	292.3	33.1	 20
387	 20	413.0	29.5	 20
388	 20	197.3	21.6	 16
389	 20	493.3	77.5	 20
390	 20	286.0	33.1	 20
391	 20	254.3	27.7	 16
392	 20	289.3	42.0	 20
393	 20	191.8	29.6	 20
394	 20	260.5	26.3	 16
395	 20	604.3	67.3	 20
396	 20	1200.3	83.0	 20
397	 20	789.8	58.5	 16
398	 20	418.0	47.3	 20
399	 20	560.8	49.4	 20
400	 20	1028.5	235.2	 16
401	 20	290.3	25.7	 20
402	 20	498.8	38.0	 20
403	 20	200.0	15.6	 16
404	 20	768.5	89.8	 20
405	 20	398.8	43.5	 20
406	 20	216.0	15.8	 16
407	 20	420.8	58.6	 20
408	 20	241.0	25.5	 20
409	 20	211.0	25.0	 16
410	 20	577.3	83.6	 20
411	 20	2785.3	288.3	 20
412	 20	1017.8	69.5	 16
413	 20	1292.3	66.1	 20
414	 20	363.0	72.5	 20
415	 20	310.5	40.7	 16
416	 20	241.5	25.3	 20
417	 20	418.5	40.3	 16
418	 20	455.3	36.0	 20
419	 20	511.3	59.4	 20
420	 20	155.3	22.8	 16
421	 20	179.3	31.3	 20
422	 20	173.5	26.8	 20
423	 20	143.5	21.5	 16
424	 20	195.8	32.8	 20
425	 20	185.5	19.2	 20
426	 20	997.0	129.7	 16
427	 20	225.3	27.2	 20
428	 20	244.8	30.3	 20
429	 20	152.0	20.1	 16
430	 20	205.8	31.2	 20
431	 20	1315.0	167.0	 20
432	 20	684.8	70.2	 16
433	 20	1539.8	310.6	 20
434	 20	331.3	37.1	 20
435	 20	362.3	34.3	 16
436	 20	159.0	23.1	 20
437	 20	191.0	23.2	 20
438	 20	228.3	27.5	 16
439	 20	160.3	35.2	 20
440	 20	213.3	28.7	 20
441	 20	211.0	26.0	 16
442	 20	180.8	26.4	 20
443	 20	167.5	20.7	 20
444	 20	180.0	26.2	 16
445	 20	265.0	31.4	 20
446	 20	415.5	59.7	 20
447	 20	710.5	61.5	 16
448	 20	801.3	76.0	 20
449	 20	492.0	43.7	 20
450	 20	752.3	59.3	 16
451	 20	234.8	52.6	 20
452	 20	186.5	34.8	 20
453	 20	180.0	18.0	 16
454	 20	146.5	15.1	 20
455	 20	187.3	22.1	 20
456	 20	161.5	14.8	 16
457	 20	236.0	21.3	 20
458	 20	170.5	21.2	 20
459	 20	184.3	28.9	 16
460	 20	149.5	19.4	 20
461	 20	843.0	66.7	 16
462	 20	971.5	173.9	 20
463	 20	3659.5	470.5	 20
464	 20	2087.8	165.6	 16
465	 20	994.3	112.0	 20
466	 20	1265.5	57.4	 20
467	 20	1365.5	112.7	 16
468	 20	1181.3	103.5	 20
469	 20	1141.0	94.3	 20
470	 20	4132.5	297.0	 16
471	 20	906.8	153.8	 20
472	 20	562.5	48.7	 20
473	 20	2170.8	174.2	 16
474	 20	322.3	25.3	 20
475	 20	238.3	19.5	 20
476	 20	250.0	26.1	 16
477	 20	285.3	43.8	 20
478	 20	392.0	27.6	 20
479	 20	471.0	28.3	 16
480	 20	1260.5	192.2	 20
481	 20	344.8	42.7	 20
482	 20	325.8	35.4	 20
483	 20	235.0	25.4	 25
484	 20	286.0	38.9	 25
485	 20	160.5	23.1	 20
486	 20	159.0	20.4	 25
487	 20	160.0	23.0	 25
488	 20	145.8	15.9	 20
489	 20	158.0	22.6	 25
490	 20	217.0	29.4	 25
491	 20	151.8	19.5	 20
492	 20	166.0	26.1	 25
493	 20	163.0	20.6	 25
494	 20	162.3	17.0	 20
495	 20	237.0	30.2	 25
496	 20	168.0	22.1	 25
497	 20	281.5	32.8	 20
498	 20	1229.0	153.6	 25
499	 20	624.0	66.8	 25
500	 20	877.5	82.1	 20
501	 20	300.0	52.5	 25
502	 20	243.0	26.1	 25
503	 20	387.0	36.1	 20
504	 20	181.0	28.0	 25
505	 20	1845.0	218.7	 25
506	 20	683.8	53.5	 20
507	 20	573.0	48.7	 25
508	 20	400.8	35.6	 20
509	 20	1871.0	313.3	 25
510	 20	582.0	56.0	 25
511	 20	781.8	79.5	 20
512	 20	874.0	72.8	 25
513	 20	463.0	45.2	 25
514	 20	892.0	58.3	 20
515	 20	249.0	45.4	 25
516	 20	311.0	54.6	 25
517	 20	1555.0	164.4	 20
518	 20	648.0	75.2	 25
519	 20	657.0	58.1	 25
520	 20	503.8	48.0	 20
521	 20	1675.0	177.6	 25
522	 20	1521.0	339.7	 25
523	 20	664.3	55.5	 20
524	 20	622.0	160.4	 25
525	 20	1870.0	117.4	 25
526	 20	723.3	61.6	 20
527	 20	609.0	45.1	 25
528	 20	819.0	57.0	 25
529	 20	599.0	46.9	 20
530	 20	475.0	51.5	 25
531	 20	293.0	37.3	 25
532	 20	204.3	25.9	 20
533	 20	250.0	28.2	 25
534	 20	203.0	29.6	 25
535	 20	164.3	22.5	 20
536	 20	213.0	29.4	 25
537	 20	154.0	24.6	 25
538	 20	1174.5	506.0	 20
539	 20	209.0	26.4	 25
540	 20	231.0	24.8	 25
541	 20	423.8	37.5	 20
542	 20	212.0	31.1	 25
543	 20	184.0	23.6	 25
544	 20	225.0	26.5	 20
545	 20	219.0	22.2	 25
546	 20	327.0	32.3	 25
547	 20	628.3	223.8	 20
548	 20	488.0	84.6	 25
549	 20	158.0	17.3	 25
550	 20	116.5	13.7	 20
551	 20	132.0	19.0	 25
552	 20	193.0	42.0	 25
553	 20	206.8	30.1	 20
554	 20	222.0	25.3	 25
555	 20	1232.3	122.6	 20
556	 20	1383.0	204.6	 25
557	 20	2548.0	263.9	 25
558	 20	819.3	52.4	 20
559	 20	321.0	55.6	 25
560	 20	832.0	82.3	 25
561	 20	533.0	33.6	 20
562	 20	1215.0	210.3	 25
563	 20	2933.0	327.7	 25
564	 20	1285.3	135.4	 20
565	 20	696.0	55.8	 25
566	 20	910.0	61.6	 25
567	 20	453.3	42.9	 20
568	 20	1263.0	299.5	 25
569	 20	520.0	73.6	 25
570	 20	196.3	26.5	 20
571	 20	270.0	34.6	 25
572	 20	1241.0	187.9	 25
573	 20	2282.8	197.1	 20
574	 20	1800.0	238.8	 25
575	 20	1513.0	254.5	 25
576	 20	901.8	175.4	 20
577	 20	2168.0	210.1	 25
578	 20	9241.0	669.9	 25
579	 20	2211.5	84.1	 20
580	 20	1749.0	136.2	 25
581	 20	603.0	67.6	 25
582	 20	396.0	46.1	 20
583	 20	287.0	35.6	 25
584	 20	149.0	16.8	 25
585	 20	136.0	17.5	 20
586	 20	246.0	23.2	 25
587	 20	153.0	17.6	 25
588	 20	338.5	37.1	 20
589	 20	1519.0	202.0	 25
590	 20	313.0	41.2	 25
591	 20	268.3	23.2	 20
592	 20	356.0	46.6	 25
593	 20	257.0	51.7	 25
594	 20	389.0	244.4	 20
595	 20	163.0	21.4	 25
596	 20	175.0	29.2	 25
597	 20	210.3	38.1	 20
598	 20	531.0	150.8	 25
599	 20	544.3	46.9	 20
600	 20	241.0	39.1	 25
601	 20	235.0	47.5	 25
602	 20	5846.3	706.4	 20
603	 20	10196.0	1128.2	 25
604	 20	263.0	123.7	 25
605	 20	128.5	22.2	 20
606	 20	151.0	25.9	 25
607	 20	165.0	24.7	 25
608	 20	133.5	23.2	 20
609	 20	278.0	98.6	 25
610	 20	365.0	112.2	 25
611	 20	343.8	86.4	 20
612	 20	358.0	39.5	 25
613	 20	727.0	73.7	 25
614	 20	372.8	47.0	 20
615	 20	2179.0	495.2	 25
616	 20	4533.0	365.6	 25
617	 20	308.8	34.1	 20
618	 20	336.0	44.4	 25
619	 20	312.0	29.0	 25
620	 20	788.5	58.5	 20
621	 20	2077.0	353.9	 25
622	 20	1391.0	155.2	 25
623	 20	1642.3	320.5	 20
624	 20	1484.0	184.9	 25
625	 20	772.0	51.4	 25
626	 20	211.3	38.0	 20
627	 20	136.0	20.2	 25
628	 20	147.0	20.6	 25
629	 20	305.3	37.4	 20
630	 20	485.0	121.0	 25
631	 20	499.0	91.5	 25
632	 20	341.8	52.5	 20
633	 20	289.0	96.9	 25
634	 20	658.0	38.6	 25
635	 20	354.8	34.0	 20
636	 20	169.0	19.4	 25
637	 20	161.0	25.6	 25
638	 20	285.8	39.4	 20
639	 20	15565.0	4136.8	 25
  0	 21	376.5	256.4	 20
  1	 21	459.0	55.2	 25
  2	 21	130.0	19.5	 25
  3	 21	183.0	21.1	 20
  4	 21	176.0	21.2	 25
  5	 21	1358.0	223.2	 25
  6	 21	137.0	19.0	 20
  7	 21	128.0	15.0	 25
  8	 21	160.0	16.5	 25
  9	 21	140.5	20.2	 20
 10	 21	129.0	21.9	 25
 11	 21	129.0	18.7	 25
 12	 21	139.5	15.3	 20
 13	 21	144.0	17.0	 25
 14	 21	176.0	25.2	 25
 15	 21	604.0	50.0	 20
 16	 21	480.0	36.2	 25
 17	 21	1398.0	147.0	 25
 18	 21	2754.8	261.4	 20
 19	 21	227.0	40.2	 25
 20	 21	229.0	31.4	 25
 21	 21	153.0	23.9	 20
 22	 21	797.0	123.9	 25
 23	 21	277.0	33.6	 25
 24	 21	210.5	34.7	 20
 25	 21	404.0	39.7	 25
 26	 21	2074.0	263.6	 25
 27	 21	235.5	21.7	 20
 28	 21	504.0	44.8	 25
 29	 21	627.0	50.8	 25
 30	 21	234.0	30.4	 20
 31	 21	397.0	42.5	 25
 32	 21	458.0	43.0	 25
 33	 21	195.8	28.0	 20
 34	 21	207.0	27.0	 25
 35	 21	156.0	24.3	 25
 36	 21	137.3	18.0	 20
 37	 21	149.0	26.1	 25
 38	 21	133.0	17.0	 25
 39	 21	153.5	20.7	 20
 40	 21	119.0	16.5	 25
 41	 21	152.0	24.5	 25
 42	 21	172.3	25.8	 20
 43	 21	202.0	28.4	 25
 44	 21	130.0	13.5	 25
 45	 21	176.5	21.0	 20
 46	 21	92.0	17.6	 25
 47	 21	104.5	15.3	 20
 48	 21	569.0	108.1	 25
 49	 21	274.0	28.8	 25
 50	 21	269.5	30.5	 20
 51	 21	212.0	25.1	 25
 52	 21	711.0	114.5	 25
 53	 21	786.3	78.1	 20
 54	 21	769.0	63.2	 25
 55	 21	686.0	79.6	 25
 56	 21	257.3	32.0	 20
 57	 21	699.0	110.6	 25
 58	 21	234.0	40.2	 25
 59	 21	1497.5	169.2	 20
 60	 21	1787.0	149.2	 25
 61	 21	154.0	20.4	 25
 62	 21	149.0	28.0	 20
 63	 21	121.0	20.1	 25
 64	 21	112.0	17.5	 25
 65	 21	166.5	30.7	 20
 66	 21	211.0	23.8	 25
 67	 21	185.0	24.3	 25
 68	 21	315.3	47.7	 20
 69	 21	190.0	33.1	 25
 70	 21	175.0	24.0	 25
 71	 21	196.0	22.3	 20
 72	 21	120.0	16.3	 25
 73	 21	251.0	47.5	 25
 74	 21	222.5	21.7	 20
 75	 21	194.0	39.7	 25
 76	 21	1538.0	298.6	 25
 77	 21	160.3	24.3	 20
 78	 21	255.0	38.1	 25
 79	 21	392.0	44.8	 25
 80	 21	967.3	112.3	 20
 81	 21	168.0	34.1	 25
 82	 21	214.0	24.2	 25
 83	 21	380.8	46.6	 20
 84	 21	149.0	16.8	 25
 85	 21	155.0	22.8	 25
 86	 21	158.8	21.7	 20
 87	 21	227.0	24.6	 25
 88	 21	1333.0	109.4	 25
 89	 21	3174.8	297.1	 20
 90	 21	1051.0	59.1	 25
 91	 21	4377.8	507.1	 20
 92	 21	3105.0	242.2	 25
 93	 21	1673.0	213.9	 25
 94	 21	1230.0	153.9	 20
 95	 21	1001.0	96.9	 25
 96	 21	271.0	29.1	 25
 97	 21	542.3	42.0	 20
 98	 21	341.0	33.3	 25
 99	 21	184.0	27.7	 25
100	 21	130.8	22.9	 20
101	 21	203.0	28.5	 25
102	 21	313.0	32.8	 25
103	 21	167.5	31.8	 20
104	 21	231.0	37.6	 25
105	 21	204.0	25.9	 25
106	 21	389.8	59.1	 20
107	 21	476.0	88.6	 25
108	 21	114.0	19.7	 25
109	 21	105.3	13.8	 20
110	 21	133.0	25.7	 25
111	 21	125.0	20.9	 25
112	 21	156.8	23.7	 20
113	 21	3254.0	514.4	 25
114	 21	211.0	30.2	 25
115	 21	420.8	45.9	 20
116	 21	150.0	27.8	 25
117	 21	398.0	49.0	 25
118	 21	253.8	28.1	 20
119	 21	289.0	35.4	 25
120	 21	203.0	44.9	 25
121	 21	281.3	20.5	 20
122	 21	310.0	58.5	 25
123	 21	180.0	21.5	 25
124	 21	198.8	22.8	 20
125	 21	221.0	22.1	 25
126	 21	248.0	37.7	 25
127	 21	123.3	15.0	 20
128	 21	149.0	32.6	 25
129	 21	99.0	18.2	 25
130	 21	96.5	13.8	 20
131	 21	134.0	20.5	 25
132	 21	1003.0	128.6	 25
133	 21	300.0	37.5	 20
134	 21	289.0	39.1	 25
135	 21	197.0	20.9	 25
136	 21	731.3	83.8	 20
137	 21	791.0	82.0	 25
138	 21	203.0	19.4	 20
139	 21	208.0	30.7	 25
140	 21	490.0	39.8	 25
141	 21	1056.5	130.6	 20
142	 21	2928.0	348.3	 25
143	 21	919.0	215.9	 25
144	 21	3923.5	353.4	 20
145	 21	2373.0	142.0	 25
146	 21	677.0	108.1	 25
147	 21	641.8	66.8	 20
148	 21	808.0	101.9	 25
149	 21	252.0	29.6	 25
150	 21	7175.8	1135.5	 20
151	 21	210.0	50.5	 25
152	 21	255.0	31.6	 25
153	 21	4038.3	694.4	 20
154	 21	212.0	27.4	 25
155	 21	374.0	46.2	 25
156	 21	212.5	20.5	 20
157	 21	358.0	43.4	 25
158	 21	250.0	34.9	 25
159	 21	229.3	29.6	 20
160	 21	939.0	118.2	 25
161	 21	1176.0	113.8	 25
162	 21	3202.8	312.6	 20
163	 21	3860.0	368.2	 25
164	 21	415.0	44.0	 25
165	 21	1021.3	119.1	 20
166	 21	1083.0	176.8	 25
167	 21	1503.0	162.0	 25
168	 21	3644.5	455.7	 20
169	 21	1855.0	122.7	 25
170	 21	1579.0	150.4	 25
171	 21	1766.8	177.1	 20
172	 21	3908.0	269.1	 20
173	 21	869.0	84.7	 20
174	 21	774.0	55.5	 16
175	 21	1245.3	68.0	 20
176	 21	734.5	69.5	 20
177	 21	373.0	36.1	 16
178	 21	164.8	13.6	 20
179	 21	250.0	22.8	 20
180	 21	935.5	84.6	 16
181	 21	924.0	102.6	 20
182	 21	402.0	59.3	 20
183	 21	297.5	41.5	 16
184	 21	224.3	25.5	 20
185	 21	362.5	34.2	 16
186	 21	921.0	58.4	 20
187	 21	1713.8	136.7	 20
188	 21	1500.3	99.6	 16
189	 21	1234.5	73.6	 20
190	 21	379.8	61.2	 20
191	 21	1209.3	144.4	 16
192	 21	4334.5	620.0	 20
193	 21	2326.0	125.4	 20
194	 21	1313.8	74.0	 16
195	 21	592.5	48.7	 20
196	 21	639.8	59.7	 20
197	 21	1120.3	56.7	 16
198	 21	1696.3	260.3	 20
199	 21	1366.0	201.5	 20
200	 21	1377.0	66.9	 16
201	 21	930.8	63.3	 20
202	 21	972.8	102.2	 20
203	 21	463.0	44.8	 16
204	 21	5178.3	1014.7	 20
205	 21	716.3	69.8	 20
206	 21	311.8	30.3	 16
207	 21	293.8	30.5	 20
208	 21	163.0	25.6	 20
209	 21	155.8	11.1	 16
210	 21	202.0	31.2	 20
211	 21	286.3	32.3	 20
212	 21	276.5	24.6	 16
213	 21	226.5	23.4	 20
214	 21	167.5	25.7	 20
215	 21	125.0	15.7	 16
216	 21	263.3	53.6	 20
217	 21	180.5	75.5	 20
218	 21	192.0	19.0	 16
219	 21	157.3	20.9	 20
220	 21	207.3	21.5	 20
221	 21	292.3	27.0	 16
222	 21	292.0	32.4	 20
223	 21	195.0	23.1	 20
224	 21	119.3	17.1	 16
225	 21	494.3	70.5	 20
226	 21	550.5	42.5	 20
227	 21	2810.0	306.0	 16
228	 21	207.0	26.2	 20
229	 21	164.0	23.8	 20
230	 21	455.3	51.7	 16
231	 21	195.3	28.0	 20
232	 21	627.8	71.8	 16
233	 21	469.8	32.7	 20
234	 21	839.0	72.8	 20
235	 21	1066.5	72.1	 16
236	 21	833.0	88.1	 20
237	 21	1095.8	264.5	 20
238	 21	665.8	70.9	 16
239	 21	773.8	59.8	 20
240	 21	416.5	31.6	 20
241	 21	527.5	52.5	 16
242	 21	975.5	110.8	 20
243	 21	541.8	34.5	 20
244	 21	2253.8	255.7	 16
245	 21	1464.3	187.8	 20
246	 21	1704.8	73.9	 20
247	 21	1712.3	101.0	 16
248	 21	2217.5	255.0	 20
249	 21	376.3	52.0	 20
250	 21	277.0	34.0	 16
251	 21	5882.0	1094.0	 20
252	 21	206.5	26.4	 20
253	 21	277.3	36.6	 16
254	 21	318.5	36.7	 20
255	 21	368.0	35.5	 20
256	 21	3842.3	475.0	 16
257	 21	1859.8	319.2	 20
258	 21	243.5	28.7	 20
259	 21	199.8	25.8	 16
260	 21	192.8	32.3	 20
261	 21	465.3	53.4	 20
262	 21	1383.5	90.7	 16
263	 21	603.0	92.4	 20
264	 21	3023.0	432.0	 20
265	 21	207.3	36.3	 16
266	 21	151.8	23.0	 20
267	 21	172.5	21.1	 20
268	 21	155.8	22.6	 16
269	 21	228.3	41.7	 20
270	 21	325.5	28.6	 20
271	 21	320.8	28.3	 16
272	 21	295.5	37.9	 20
273	 21	16161.8	1805.6	 20
274	 21	1295.8	49.6	 16
275	 21	347.3	39.0	 20
276	 21	3809.5	392.1	 20
277	 21	499.0	60.4	 25
278	 21	266.0	27.0	 25
279	 21	372.0	39.8	 20
280	 21	1854.0	288.8	 25
281	 21	8214.0	979.0	 25
282	 21	6714.8	666.2	 20
283	 21	939.0	106.5	 25
284	 21	937.0	116.6	 25
285	 21	5775.5	655.4	 20
286	 21	3356.0	343.1	 25
287	 21	483.0	52.1	 25
288	 21	312.5	20.6	 20
289	 21	219.0	30.9	 25
290	 21	272.0	26.8	 25
291	 21	258.3	39.1	 20
292	 21	191.0	22.5	 25
293	 21	235.0	21.3	 25
294	 21	1967.5	201.9	 20
295	 21	823.0	66.5	 25
296	 21	5226.0	458.1	 25
297	 21	533.5	62.9	 20
298	 21	316.0	66.5	 25
299	 21	270.0	32.4	 25
300	 21	215.3	16.8	 20
301	 21	418.0	49.0	 25
302	 21	607.0	52.4	 25
303	 21	375.0	37.4	 20
304	 21	546.0	44.0	 25
305	 21	531.0	36.4	 25
306	 21	684.8	61.5	 20
307	 21	1507.0	214.0	 25
308	 21	3110.0	391.0	 25
309	 21	272.8	29.1	 20
310	 21	239.0	30.5	 25
311	 21	263.0	29.8	 25
312	 21	132.3	14.6	 20
313	 21	188.0	20.2	 25
314	 21	188.0	25.5	 25
315	 21	239.5	21.5	 20
316	 21	1605.0	321.0	 25
317	 21	539.0	56.1	 25
318	 21	562.0	65.8	 20
319	 21	2157.0	478.6	 25
320	 21	264.0	32.6	 25
321	 21	532.8	69.0	 20
322	 21	185.0	25.2	 25
323	 21	170.3	20.7	 20
324	 21	158.0	23.3	 25
325	 21	222.0	31.1	 25
326	 21	237.3	31.3	 20
327	 21	541.0	86.8	 25
328	 21	169.0	23.1	 25
329	 21	356.0	39.1	 20
330	 21	555.0	51.8	 25
331	 21	364.0	34.4	 25
332	 21	438.5	39.9	 20
333	 21	1898.0	325.5	 25
334	 21	621.0	106.3	 25
335	 21	1116.3	102.8	 20
336	 21	3729.0	740.2	 25
337	 21	2215.0	447.1	 25
338	 21	898.3	292.2	 20
339	 21	450.0	76.4	 25
340	 21	1010.0	145.2	 25
341	 21	199.0	17.7	 20
342	 21	205.0	22.7	 25
343	 21	240.0	32.2	 25
344	 21	296.0	40.1	 20
345	 21	1189.0	146.2	 25
346	 21	1450.0	398.2	 25
347	 21	3888.0	250.2	 20
348	 21	616.0	172.4	 25
349	 21	422.0	35.0	 25
350	 21	379.0	44.6	 20
351	 21	5268.0	1273.7	 25
352	 21	164.0	26.9	 25
353	 21	344.3	42.4	 20
354	 21	286.0	46.3	 25
355	 21	669.0	96.3	 25
356	 21	257.8	29.3	 20
357	 21	211.0	23.5	 25
358	 21	127.0	18.9	 25
359	 21	112.3	13.1	 20
360	 21	136.0	25.3	 25
361	 21	370.0	54.5	 25
362	 21	499.5	54.9	 20
363	 21	454.0	46.4	 25
364	 21	183.0	25.9	 25
365	 21	184.0	20.6	 20
366	 21	137.0	26.1	 25
367	 21	147.0	17.7	 25
368	 21	162.8	21.2	 20
369	 21	151.0	16.9	 25
370	 21	1018.8	219.5	 20
371	 21	183.0	19.2	 25
372	 21	194.0	22.8	 25
373	 21	141.3	21.0	 20
374	 21	1054.0	192.6	 25
375	 21	3595.0	388.3	 25
376	 21	1917.5	204.2	 20
377	 21	3008.0	517.9	 25
378	 21	725.0	109.8	 25
379	 21	289.0	26.8	 20
380	 21	3745.0	639.2	 25
381	 21	407.0	57.7	 25
382	 21	170.5	16.7	 20
383	 21	368.0	40.8	 25
384	 21	186.0	18.8	 25
385	 21	181.5	25.9	 20
386	 21	221.0	30.7	 25
387	 21	238.0	30.4	 25
388	 21	166.5	16.0	 20
389	 21	346.0	48.7	 25
390	 21	336.0	31.8	 25
391	 21	228.0	27.4	 20
392	 21	591.0	92.7	 25
393	 21	545.0	80.7	 25
394	 21	266.5	39.5	 20
395	 21	264.0	26.4	 25
396	 21	291.0	25.8	 25
397	 21	4444.0	721.0	 20
398	 21	2324.0	317.0	 25
399	 21	457.0	41.0	 25
400	 21	1418.5	170.9	 20
401	 21	2776.0	413.2	 25
402	 21	536.0	62.0	 25
403	 21	412.0	55.3	 20
404	 21	1633.0	295.2	 25
405	 21	1351.0	181.5	 25
406	 21	9985.3	1929.3	 20
407	 21	1116.0	204.1	 25
408	 21	378.0	42.6	 25
409	 21	1140.5	160.0	 20
410	 21	1817.0	392.1	 25
411	 21	877.0	136.7	 25
412	 21	851.8	110.5	 20
413	 21	466.0	62.6	 25
414	 21	193.3	30.8	 20
415	 21	238.0	34.9	 25
416	 21	160.0	16.6	 25
417	 21	426.8	62.5	 20
418	 21	250.0	30.2	 25
419	 21	2459.0	273.6	 25
420	 21	1018.8	160.2	 20
421	 21	1063.0	128.7	 25
422	 21	1396.0	342.2	 25
423	 21	185.3	20.6	 20
424	 21	191.0	29.2	 25
425	 21	153.0	16.6	 25
426	 21	213.0	29.8	 20
427	 21	185.0	26.5	 25
428	 21	161.0	25.2	 25
429	 21	251.8	38.9	 20
430	 21	1916.0	435.7	 25
431	 21	1585.0	278.8	 25
432	 21	188.8	28.2	 20
433	 21	1290.0	288.1	 25
434	 21	161.0	21.5	 25
435	 21	319.5	37.2	 20
436	 21	817.0	170.6	 25
437	 21	1619.0	279.8	 25
438	 21	332.0	58.3	 20
439	 21	182.0	29.1	 25
440	 21	170.0	17.4	 25
441	 21	227.3	25.6	 20
442	 21	241.0	35.6	 25
443	 21	195.0	31.4	 25
444	 21	204.0	32.7	 20
445	 21	207.0	29.8	 25
446	 21	262.0	31.9	 25
447	 21	270.3	23.3	 20
448	 21	305.0	24.7	 25
449	 21	493.0	69.2	 25
450	 21	888.8	150.1	 20
451	 21	4484.0	1172.5	 25
452	 21	851.0	136.5	 25
453	 21	2129.5	350.0	 20
454	 21	2563.0	473.2	 25
455	 21	868.0	192.7	 25
456	 21	233.8	41.7	 20
457	 21	223.0	32.4	 25
458	 21	114.0	12.9	 25
459	 21	175.5	22.6	 20
460	 21	156.0	21.3	 25
461	 21	241.8	27.0	 20
462	 21	255.0	32.4	 25
463	 21	277.0	34.9	 25
464	 21	329.0	52.6	 20
465	 21	501.0	89.3	 25
466	 21	203.0	34.8	 25
467	 21	221.0	43.4	 20
468	 21	790.0	143.2	 25
469	 21	1691.0	264.8	 25
470	 21	4893.3	1063.2	 20
471	 21	977.0	176.6	 25
472	 21	677.0	88.1	 25
473	 21	205.0	57.6	 20
474	 21	1176.0	278.5	 25
475	 21	336.0	50.6	 25
476	 21	191.3	26.5	 20
477	 21	373.0	67.6	 25
478	 21	258.0	42.0	 25
479	 21	553.3	88.2	 20
480	 21	3094.0	737.2	 25
481	 21	1123.0	133.6	 25
482	 21	357.0	35.1	 16
483	 21	494.5	72.0	 20
484	 21	224.0	33.0	 20
485	 21	469.8	44.2	 16
486	 21	1555.5	177.4	 20
487	 21	311.5	36.6	 20
488	 21	194.0	31.1	 16
489	 21	360.5	51.3	 20
490	 21	215.3	29.3	 20
491	 21	814.3	81.7	 16
492	 21	763.3	102.3	 20
493	 21	1362.8	164.2	 20
494	 21	290.3	36.1	 16
495	 21	578.0	82.5	 20
496	 21	1976.3	239.8	 20
497	 21	571.8	53.4	 16
498	 21	3818.8	336.7	 20
499	 21	2844.3	215.2	 20
500	 21	907.0	88.6	 16
501	 21	809.0	99.4	 20
502	 21	536.8	65.2	 20
503	 21	180.0	20.0	 16
504	 21	158.3	26.1	 20
505	 21	638.3	82.3	 20
506	 21	346.0	26.6	 16
507	 21	316.3	34.2	 20
508	 21	773.5	96.2	 16
509	 21	552.3	80.7	 20
510	 21	1251.3	86.6	 20
511	 21	5657.0	791.0	 16
512	 21	319.5	48.7	 20
513	 21	315.0	28.7	 20
514	 21	507.5	56.8	 16
515	 21	306.0	41.7	 20
516	 21	302.0	26.5	 20
517	 21	317.3	28.6	 16
518	 21	3297.3	821.5	 20
519	 21	431.8	59.2	 20
520	 21	1446.5	79.9	 16
521	 21	3523.8	577.3	 20
522	 21	1520.3	136.0	 20
523	 21	2492.3	346.1	 16
524	 21	537.3	36.8	 20
525	 21	3421.8	309.4	 20
526	 21	4824.5	442.1	 16
527	 21	813.3	328.8	 20
528	 21	473.0	30.3	 20
529	 21	2230.5	312.1	 16
530	 21	800.5	77.3	 20
531	 21	243.5	31.7	 20
532	 21	431.0	52.1	 16
533	 21	552.5	63.3	 20
534	 21	1244.8	110.3	 20
535	 21	341.8	32.8	 16
536	 21	193.3	34.9	 20
537	 21	246.3	24.6	 20
538	 21	1439.8	97.9	 16
539	 21	717.0	71.4	 20
540	 21	802.5	75.4	 20
541	 21	2050.8	116.5	 16
542	 21	482.5	78.3	 20
543	 21	819.3	98.0	 20
544	 21	404.5	341.2	 16
545	 21	225.5	28.3	 20
546	 21	292.3	24.6	 20
547	 21	205.5	20.7	 16
548	 21	135.5	18.3	 20
549	 21	249.0	41.3	 20
550	 21	111.8	19.8	 16
551	 21	116.5	14.7	 20
552	 21	134.5	18.1	 16
553	 21	145.0	22.3	 20
554	 21	128.3	13.6	 20
555	 21	526.3	67.5	 16
556	 21	179.0	25.5	 20
557	 21	561.3	44.0	 20
558	 21	313.8	31.7	 16
559	 21	340.0	37.4	 20
560	 21	1457.3	213.3	 20
561	 21	1004.0	66.8	 16
562	 21	454.5	38.3	 20
563	 21	569.5	106.2	 20
564	 21	1097.8	77.1	 16
565	 21	316.0	54.8	 20
566	 21	348.3	52.9	 20
567	 21	337.8	38.0	 16
568	 21	929.0	58.1	 20
569	 21	334.3	37.4	 20
570	 21	220.5	24.5	 16
571	 21	2226.0	489.6	 20
572	 21	347.8	28.5	 20
573	 21	817.0	86.8	 16
574	 21	281.3	26.4	 20
575	 21	464.0	48.7	 20
576	 21	1287.3	148.6	 16
577	 21	7955.3	1518.8	 20
578	 21	1096.8	178.7	 20
579	 21	1083.3	118.6	 16
580	 21	662.8	58.1	 20
581	 21	426.8	35.9	 20
582	 21	914.0	101.9	 16
583	 21	664.3	47.0	 20
584	 21	511.3	51.9	 20
585	 21	327.8	40.9	 20
586	 21	1270.0	193.8	 25
587	 21	134.0	14.1	 25
588	 21	132.3	17.5	 20
589	 21	654.0	130.3	 25
590	 21	1066.0	184.4	 25
591	 21	480.0	53.8	 20
592	 21	2448.0	444.0	 25
593	 21	217.0	25.3	 25
594	 21	203.0	22.9	 20
595	 21	182.0	21.6	 25
596	 21	200.0	21.1	 25
597	 21	168.5	17.3	 20
598	 21	120.0	17.1	 25
599	 21	286.0	26.5	 20
600	 21	180.0	25.6	 25
601	 21	270.0	26.2	 25
602	 21	306.5	90.7	 20
603	 21	271.0	81.4	 25
604	 21	177.0	19.7	 25
605	 21	129.3	21.6	 20
606	 21	113.0	15.2	 25
607	 21	211.0	30.7	 25
608	 21	267.8	29.4	 20
609	 21	159.0	36.7	 25
610	 21	436.0	53.1	 25
611	 21	286.5	33.8	 20
612	 21	250.0	37.7	 25
613	 21	1417.0	247.0	 25
614	 21	498.0	45.4	 20
615	 21	901.0	113.9	 25
616	 21	1075.0	146.5	 25
617	 21	487.5	48.2	 20
618	 21	415.0	41.0	 25
619	 21	2640.0	416.2	 25
620	 21	3922.5	620.7	 20
621	 21	446.0	31.4	 25
622	 21	857.0	100.5	 25
623	 21	1056.5	99.4	 20
624	 21	1410.0	118.0	 25
625	 21	2771.0	316.6	 25
626	 21	754.0	107.2	 20
627	 21	443.0	57.2	 25
628	 21	1254.0	211.2	 25
629	 21	624.5	55.3	 20
630	 21	393.0	34.6	 25
631	 21	640.0	64.5	 25
632	 21	968.0	139.2	 20
633	 21	2813.0	326.7	 25
634	 21	403.0	49.4	 25
635	 21	764.3	97.2	 20
636	 21	486.0	59.4	 25
637	 21	585.0	75.9	 25
638	 21	180.0	19.1	 20
639	 21	367.0	53.9	 25
  0	 22	22205.8	2343.7	 16
  1	 22	320.8	120.5	 20
  2	 22	126.8	17.8	 20
  3	 22	172.3	23.2	 16
  4	 22	203.3	25.3	 20
  5	 22	310.0	36.5	 20
  6	 22	157.8	27.5	 16
  7	 22	137.0	20.0	 20
  8	 22	127.0	14.2	 20
  9	 22	120.8	13.2	 16
 10	 22	111.0	15.2	 20
 11	 22	133.0	21.7	 20
 12	 22	134.5	13.3	 16
 13	 22	171.3	29.1	 20
 14	 22	166.5	22.8	 20
 15	 22	522.5	53.1	 16
 16	 22	494.3	77.1	 20
 17	 22	730.5	110.0	 20
 18	 22	620.0	64.5	 16
 19	 22	175.0	20.2	 20
 20	 22	137.8	20.1	 20
 21	 22	159.3	17.4	 16
 22	 22	182.0	26.7	 20
 23	 22	349.5	32.2	 20
 24	 22	270.3	34.8	 16
 25	 22	318.5	35.3	 20
 26	 22	624.5	81.6	 20
 27	 22	226.8	33.3	 16
 28	 22	373.3	40.2	 20
 29	 22	544.0	36.0	 20
 30	 22	238.0	43.3	 16
 31	 22	323.0	57.3	 20
 32	 22	224.8	31.9	 20
 33	 22	130.3	13.9	 16
 34	 22	167.0	23.0	 20
 35	 22	175.5	21.9	 20
 36	 22	156.8	14.4	 16
 37	 22	140.5	19.4	 20
 38	 22	123.0	19.0	 20
 39	 22	124.5	14.0	 16
 40	 22	134.3	21.1	 20
 41	 22	144.3	18.1	 20
 42	 22	111.3	17.4	 16
 43	 22	204.3	31.0	 20
 44	 22	166.3	29.7	 16
 45	 22	125.8	15.8	 20
 46	 22	94.5	13.0	 20
 47	 22	97.8	18.6	 16
 48	 22	197.5	33.8	 20
 49	 22	240.0	32.3	 20
 50	 22	139.8	20.5	 16
 51	 22	174.3	23.3	 20
 52	 22	729.8	94.2	 20
 53	 22	598.3	51.6	 16
 54	 22	1756.0	160.5	 20
 55	 22	344.5	45.5	 20
 56	 22	158.0	22.5	 16
 57	 22	714.8	122.5	 20
 58	 22	268.8	58.0	 20
 59	 22	430.8	39.6	 16
 60	 22	1877.0	284.2	 20
 61	 22	146.8	25.4	 20
 62	 22	158.5	20.4	 16
 63	 22	134.0	14.6	 20
 64	 22	121.5	21.7	 20
 65	 22	164.8	25.3	 16
 66	 22	207.0	25.8	 20
 67	 22	135.5	17.3	 20
 68	 22	376.5	32.8	 16
 69	 22	224.0	35.0	 20
 70	 22	257.0	78.9	 25
 71	 22	130.0	16.9	 20
 72	 22	127.0	13.7	 25
 73	 22	206.0	27.2	 25
 74	 22	359.3	49.9	 20
 75	 22	284.0	34.0	 25
 76	 22	271.0	51.4	 25
 77	 22	125.3	21.0	 20
 78	 22	201.0	20.4	 25
 79	 22	389.0	44.0	 25
 80	 22	672.0	113.3	 20
 81	 22	183.0	36.1	 25
 82	 22	200.0	30.2	 25
 83	 22	421.8	60.6	 20
 84	 22	195.0	25.2	 25
 85	 22	185.0	22.2	 25
 86	 22	219.3	27.6	 20
 87	 22	239.0	22.9	 25
 88	 22	1934.0	376.0	 25
 89	 22	2325.0	431.0	 20
 90	 22	812.0	109.2	 25
 91	 22	11074.0	1546.3	 20
 92	 22	5193.0	593.9	 25
 93	 22	3009.0	392.0	 25
 94	 22	1593.5	307.5	 20
 95	 22	1147.0	160.2	 25
 96	 22	349.0	36.5	 25
 97	 22	423.8	49.2	 20
 98	 22	268.0	23.5	 25
 99	 22	204.0	26.6	 25
100	 22	187.5	29.0	 20
101	 22	202.0	26.3	 25
102	 22	188.0	19.2	 25
103	 22	144.0	28.3	 20
104	 22	185.0	26.5	 25
105	 22	137.0	21.3	 25
106	 22	112.3	16.3	 20
107	 22	146.0	19.7	 25
108	 22	127.0	23.7	 25
109	 22	107.8	18.2	 20
110	 22	136.0	19.0	 25
111	 22	135.0	20.6	 25
112	 22	176.0	21.2	 20
113	 22	681.0	119.4	 25
114	 22	214.0	25.5	 25
115	 22	212.3	29.5	 20
116	 22	145.0	25.0	 25
117	 22	162.0	19.9	 25
118	 22	171.5	20.6	 20
119	 22	190.0	56.0	 25
120	 22	156.0	16.8	 25
121	 22	368.8	34.6	 20
122	 22	464.0	36.6	 25
123	 22	181.0	60.7	 25
124	 22	157.0	47.1	 20
125	 22	188.0	31.5	 25
126	 22	206.0	29.7	 25
127	 22	168.3	22.9	 20
128	 22	139.0	36.1	 25
129	 22	118.0	17.1	 25
130	 22	112.0	16.1	 20
131	 22	120.0	24.2	 25
132	 22	490.0	52.1	 25
133	 22	161.3	15.9	 20
134	 22	174.0	22.1	 25
135	 22	190.0	24.8	 25
136	 22	314.0	43.5	 20
137	 22	826.0	101.6	 25
138	 22	198.5	31.6	 20
139	 22	194.0	18.4	 25
140	 22	325.0	25.8	 25
141	 22	508.3	55.6	 20
142	 22	1942.0	277.8	 25
143	 22	1251.0	168.0	 25
144	 22	2173.8	111.0	 20
145	 22	1785.0	148.3	 25
146	 22	710.0	119.7	 25
147	 22	648.8	256.5	 20
148	 22	375.0	170.5	 25
149	 22	248.0	23.9	 25
150	 22	1006.8	124.7	 20
151	 22	162.0	21.5	 25
152	 22	244.0	24.3	 25
153	 22	499.8	62.8	 20
154	 22	201.0	22.4	 25
155	 22	452.0	44.8	 25
156	 22	291.5	28.1	 20
157	 22	454.0	57.5	 25
158	 22	309.0	60.3	 25
159	 22	199.3	23.9	 20
160	 22	401.0	41.8	 25
161	 22	431.0	57.3	 25
162	 22	1401.5	98.4	 20
163	 22	1903.0	301.8	 25
164	 22	373.0	47.7	 25
165	 22	525.8	59.3	 20
166	 22	1858.0	159.9	 25
167	 22	621.0	55.1	 25
168	 22	1103.8	100.2	 20
169	 22	1225.0	325.2	 25
170	 22	980.0	161.4	 25
171	 22	1003.3	87.6	 20
172	 22	3274.0	157.1	 25
173	 22	764.0	79.3	 25
174	 22	574.5	116.5	 20
175	 22	810.0	124.1	 25
176	 22	342.0	44.5	 25
177	 22	180.0	25.3	 20
178	 22	157.0	20.8	 25
179	 22	168.0	24.2	 25
180	 22	497.3	50.3	 20
181	 22	375.0	49.7	 25
182	 22	265.8	42.6	 20
183	 22	250.0	27.3	 25
184	 22	232.0	29.5	 25
185	 22	476.3	41.7	 20
186	 22	1662.0	192.1	 25
187	 22	1331.0	124.0	 25
188	 22	759.3	87.0	 20
189	 22	878.0	62.3	 25
190	 22	578.0	38.3	 25
191	 22	599.5	50.4	 20
192	 22	1220.0	250.4	 25
193	 22	571.0	70.3	 25
194	 22	3586.3	275.3	 20
195	 22	1084.0	208.5	 25
196	 22	1156.0	65.2	 25
197	 22	1404.3	60.3	 20
198	 22	3471.0	569.7	 25
199	 22	834.0	273.3	 25
200	 22	767.3	68.4	 20
201	 22	507.0	49.3	 25
202	 22	517.0	68.1	 25
203	 22	280.3	31.5	 20
204	 22	576.0	95.2	 25
205	 22	369.0	46.4	 25
206	 22	288.3	28.7	 20
207	 22	266.0	34.9	 25
208	 22	150.0	15.9	 25
209	 22	167.5	17.8	 20
210	 22	210.0	23.3	 25
211	 22	262.0	41.5	 25
212	 22	218.3	23.4	 20
213	 22	185.0	22.6	 25
214	 22	172.0	22.5	 25
215	 22	127.8	19.6	 20
216	 22	204.0	25.0	 25
217	 22	143.0	19.7	 25
218	 22	182.5	24.7	 20
219	 22	172.0	19.8	 25
220	 22	184.0	23.2	 25
221	 22	215.3	41.9	 20
222	 22	248.0	26.7	 25
223	 22	183.0	35.5	 25
224	 22	122.0	24.6	 20
225	 22	532.0	80.2	 25
226	 22	176.0	21.7	 25
227	 22	294.3	81.4	 20
228	 22	151.0	28.0	 25
229	 22	196.0	28.1	 20
230	 22	198.0	34.0	 25
231	 22	171.0	18.9	 25
232	 22	385.5	33.9	 20
233	 22	385.0	36.2	 25
234	 22	613.0	39.2	 25
235	 22	2133.3	112.3	 20
236	 22	1469.0	192.5	 25
237	 22	1258.0	629.0	 25
238	 22	758.8	50.2	 20
239	 22	749.0	46.7	 25
240	 22	430.0	40.3	 25
241	 22	520.0	43.0	 20
242	 22	556.0	63.6	 25
243	 22	326.0	28.3	 25
244	 22	511.0	80.4	 20
245	 22	728.0	113.8	 25
246	 22	630.0	92.6	 25
247	 22	753.5	89.7	 20
248	 22	2000.0	252.8	 25
249	 22	280.0	47.8	 25
250	 22	245.0	25.7	 20
251	 22	1550.0	337.8	 25
252	 22	179.0	17.7	 25
253	 22	226.0	25.5	 20
254	 22	620.0	61.1	 25
255	 22	523.0	59.2	 25
256	 22	973.3	74.2	 20
257	 22	463.0	71.2	 25
258	 22	239.0	22.9	 25
259	 22	210.0	22.0	 20
260	 22	131.0	22.2	 25
261	 22	348.0	53.3	 25
262	 22	773.0	68.7	 20
263	 22	481.0	46.3	 25
264	 22	260.0	61.9	 25
265	 22	152.0	17.5	 20
266	 22	159.0	20.5	 25
267	 22	173.0	23.9	 25
268	 22	155.5	19.7	 20
269	 22	118.0	16.4	 25
270	 22	256.0	22.8	 25
271	 22	186.3	28.2	 20
272	 22	233.0	29.3	 25
273	 22	3685.0	776.2	 25
274	 22	819.8	134.7	 20
275	 22	325.0	39.8	 25
276	 22	1427.5	110.6	 16
277	 22	421.5	55.9	 20
278	 22	263.0	23.9	 20
279	 22	439.0	115.3	 16
280	 22	780.3	84.7	 20
281	 22	3318.3	333.4	 20
282	 22	2617.5	225.7	 16
283	 22	269.5	45.1	 20
284	 22	1409.0	108.4	 20
285	 22	1664.3	162.3	 16
286	 22	1768.0	122.9	 20
287	 22	357.8	36.5	 20
288	 22	182.3	16.8	 16
289	 22	207.0	27.6	 20
290	 22	377.0	34.9	 20
291	 22	184.0	21.7	 16
292	 22	223.5	27.8	 20
293	 22	234.3	29.1	 20
294	 22	2034.5	141.3	 16
295	 22	472.0	52.6	 20
296	 22	2066.3	98.9	 20
297	 22	768.5	86.1	 16
298	 22	320.3	42.4	 20
299	 22	249.3	41.2	 20
300	 22	196.8	23.4	 16
301	 22	364.3	26.9	 20
302	 22	537.0	45.2	 20
303	 22	359.3	29.7	 16
304	 22	637.8	34.8	 20
305	 22	587.5	45.7	 20
306	 22	526.8	30.6	 16
307	 22	504.8	39.8	 20
308	 22	1547.3	159.0	 20
309	 22	247.0	43.1	 16
310	 22	204.3	24.4	 20
311	 22	195.3	19.4	 20
312	 22	278.8	125.9	 16
313	 22	150.5	20.3	 20
314	 22	183.0	25.8	 20
315	 22	251.3	27.0	 16
316	 22	254.0	33.4	 20
317	 22	282.8	33.0	 20
318	 22	596.8	55.4	 16
319	 22	595.0	97.1	 20
320	 22	225.8	38.0	 20
321	 22	604.3	47.6	 16
322	 22	217.5	29.2	 20
323	 22	204.5	24.9	 16
324	 22	197.8	26.8	 20
325	 22	155.0	18.1	 20
326	 22	194.8	27.4	 16
327	 22	518.3	77.6	 20
328	 22	147.0	24.0	 20
329	 22	311.3	28.0	 16
330	 22	402.8	44.1	 20
331	 22	379.5	31.9	 20
332	 22	549.5	41.4	 16
333	 22	4756.8	778.1	 20
334	 22	1079.8	381.8	 20
335	 22	1372.0	120.1	 16
336	 22	1945.0	317.8	 20
337	 22	2546.8	276.2	 20
338	 22	711.3	141.7	 16
339	 22	510.0	70.7	 20
340	 22	446.3	49.8	 20
341	 22	211.3	24.8	 16
342	 22	324.8	32.1	 20
343	 22	444.5	41.4	 20
344	 22	305.8	31.7	 16
345	 22	1061.0	115.5	 20
346	 22	741.8	67.7	 20
347	 22	1702.8	92.2	 16
348	 22	417.5	90.6	 20
349	 22	325.3	38.0	 20
350	 22	297.3	27.8	 16
351	 22	963.0	159.8	 20
352	 22	155.3	18.3	 20
353	 22	203.5	24.1	 16
354	 22	185.3	27.3	 20
355	 22	804.0	74.9	 20
356	 22	194.0	21.8	 16
357	 22	169.0	16.8	 20
358	 22	111.3	13.9	 20
359	 22	128.8	24.9	 16
360	 22	122.5	20.5	 20
361	 22	231.0	43.7	 20
362	 22	562.8	63.0	 16
363	 22	277.0	31.0	 20
364	 22	145.5	29.3	 20
365	 22	181.8	28.9	 16
366	 22	111.0	18.3	 20
367	 22	133.3	25.6	 16
368	 22	148.8	26.1	 20
369	 22	226.3	29.9	 20
370	 22	646.8	59.2	 16
371	 22	166.8	29.6	 20
372	 22	178.8	21.7	 20
373	 22	134.0	17.3	 16
374	 22	280.5	41.4	 20
375	 22	1454.3	186.3	 20
376	 22	1003.3	39.6	 16
377	 22	1466.3	92.1	 20
378	 22	479.8	54.0	 20
379	 22	220.3	28.4	 20
380	 22	906.0	116.1	 25
381	 22	442.0	58.7	 25
382	 22	177.3	21.0	 20
383	 22	664.0	83.7	 25
384	 22	189.0	19.8	 25
385	 22	196.8	25.7	 20
386	 22	227.0	28.2	 25
387	 22	199.0	26.2	 25
388	 22	184.8	21.7	 20
389	 22	218.0	27.2	 25
390	 22	207.0	20.5	 25
391	 22	193.0	27.2	 20
392	 22	489.0	58.3	 25
393	 22	450.0	36.6	 25
394	 22	217.5	24.2	 20
395	 22	276.0	22.8	 25
396	 22	260.0	33.0	 25
397	 22	941.5	141.0	 20
398	 22	2471.0	255.2	 25
399	 22	391.0	40.7	 25
400	 22	670.5	92.2	 20
401	 22	1539.0	239.2	 25
402	 22	369.0	47.0	 25
403	 22	279.0	22.2	 20
404	 22	6742.0	1123.0	 25
405	 22	4128.0	327.5	 25
406	 22	5587.5	492.0	 20
407	 22	881.0	59.4	 25
408	 22	313.0	32.4	 25
409	 22	632.5	61.5	 20
410	 22	421.0	51.6	 25
411	 22	415.0	32.2	 25
412	 22	380.3	40.9	 20
413	 22	378.0	62.1	 25
414	 22	183.3	45.1	 20
415	 22	195.0	28.0	 25
416	 22	143.0	21.5	 25
417	 22	227.8	32.4	 20
418	 22	250.0	29.3	 25
419	 22	1272.0	155.9	 25
420	 22	601.3	81.2	 20
421	 22	666.0	53.1	 25
422	 22	597.0	71.6	 25
423	 22	164.5	21.5	 20
424	 22	180.0	20.4	 25
425	 22	152.0	20.8	 25
426	 22	161.3	24.7	 20
427	 22	226.0	29.5	 25
428	 22	130.0	19.3	 25
429	 22	194.3	20.9	 20
430	 22	385.0	58.9	 25
431	 22	1217.0	108.7	 25
432	 22	187.8	27.0	 20
433	 22	469.0	74.9	 25
434	 22	176.0	33.7	 25
435	 22	464.5	48.4	 20
436	 22	590.0	80.4	 25
437	 22	746.0	110.9	 25
438	 22	166.0	19.9	 20
439	 22	150.0	16.6	 25
440	 22	164.0	20.3	 25
441	 22	258.8	33.1	 20
442	 22	181.0	16.8	 25
443	 22	211.0	29.1	 25
444	 22	208.5	22.4	 20
445	 22	218.0	33.4	 25
446	 22	261.0	31.0	 25
447	 22	254.5	21.0	 20
448	 22	290.0	29.6	 25
449	 22	287.0	40.9	 25
450	 22	499.5	57.0	 20
451	 22	2273.0	337.4	 25
452	 22	1106.0	118.4	 25
453	 22	3652.3	212.8	 20
454	 22	1683.0	328.7	 25
455	 22	404.0	35.1	 25
456	 22	270.3	30.4	 20
457	 22	206.0	35.5	 25
458	 22	116.0	13.1	 25
459	 22	143.8	20.5	 20
460	 22	158.0	17.6	 25
461	 22	144.8	24.1	 20
462	 22	173.0	24.1	 25
463	 22	175.0	23.1	 25
464	 22	203.0	30.1	 20
465	 22	275.0	41.8	 25
466	 22	145.0	16.6	 25
467	 22	223.5	21.1	 20
468	 22	493.0	55.1	 25
469	 22	1942.0	221.6	 25
470	 22	765.8	170.0	 20
471	 22	332.0	35.3	 25
472	 22	334.0	43.8	 25
473	 22	188.0	32.0	 20
474	 22	384.0	44.9	 25
475	 22	234.0	28.1	 25
476	 22	166.0	17.0	 20
477	 22	181.0	23.0	 25
478	 22	259.0	35.9	 25
479	 22	255.5	36.8	 20
480	 22	998.0	166.8	 25
481	 22	642.0	55.7	 25
482	 22	255.5	24.5	 20
483	 22	197.0	19.2	 25
484	 22	181.0	21.4	 25
485	 22	299.5	37.6	 20
486	 22	2245.0	220.4	 25
487	 22	463.0	50.5	 25
488	 22	139.3	14.8	 20
489	 22	169.0	14.8	 25
490	 22	245.0	27.6	 25
491	 22	425.0	52.7	 20
492	 22	342.0	35.4	 25
493	 22	708.0	59.5	 25
494	 22	212.0	26.7	 20
495	 22	281.0	52.8	 25
496	 22	2131.0	185.8	 25
497	 22	648.3	45.4	 20
498	 22	2434.0	227.7	 25
499	 22	2119.0	419.4	 25
500	 22	493.0	51.0	 20
501	 22	460.0	52.5	 25
502	 22	216.0	32.9	 25
503	 22	165.0	19.0	 20
504	 22	146.0	24.0	 25
505	 22	366.8	35.8	 20
506	 22	265.0	19.5	 25
507	 22	231.0	27.4	 25
508	 22	490.3	47.2	 20
509	 22	500.0	56.8	 25
510	 22	921.0	112.0	 25
511	 22	1170.0	234.2	 20
512	 22	445.0	44.7	 25
513	 22	236.0	31.0	 25
514	 22	395.3	34.8	 20
515	 22	208.0	28.0	 25
516	 22	197.0	23.4	 25
517	 22	222.0	30.1	 20
518	 22	898.0	219.3	 25
519	 22	286.0	49.5	 25
520	 22	1626.8	98.8	 20
521	 22	6491.0	1195.5	 25
522	 22	701.0	152.2	 25
523	 22	795.5	123.3	 20
524	 22	1039.0	151.8	 25
525	 22	3874.0	269.3	 25
526	 22	4627.8	415.3	 20
527	 22	981.0	381.7	 25
528	 22	364.0	19.7	 25
529	 22	2002.5	105.2	 20
530	 22	686.0	100.9	 25
531	 22	225.0	21.0	 25
532	 22	339.8	37.0	 20
533	 22	645.0	93.2	 25
534	 22	2266.0	253.3	 25
535	 22	502.5	65.7	 20
536	 22	195.0	26.6	 25
537	 22	225.0	24.8	 25
538	 22	2379.0	220.7	 20
539	 22	863.0	108.1	 25
540	 22	776.0	43.6	 25
541	 22	1925.8	102.1	 20
542	 22	319.0	97.3	 25
543	 22	662.0	48.3	 25
544	 22	209.0	25.4	 20
545	 22	247.0	30.6	 25
546	 22	309.0	28.9	 25
547	 22	202.3	23.5	 20
548	 22	140.0	22.4	 25
549	 22	232.0	24.4	 25
550	 22	121.0	13.1	 20
551	 22	118.0	14.4	 25
552	 22	141.8	22.6	 20
553	 22	129.0	19.4	 25
554	 22	137.0	19.3	 25
555	 22	312.0	33.4	 20
556	 22	152.0	19.4	 25
557	 22	318.0	46.5	 25
558	 22	293.5	22.8	 20
559	 22	284.0	29.7	 25
560	 22	593.0	95.9	 25
561	 22	1027.8	71.1	 20
562	 22	557.0	61.4	 25
563	 22	449.0	37.3	 25
564	 22	582.3	70.6	 20
565	 22	291.0	36.5	 25
566	 22	230.0	27.6	 25
567	 22	249.0	28.0	 20
568	 22	963.0	44.6	 25
569	 22	265.0	37.9	 25
570	 22	161.3	32.0	 20
571	 22	277.0	108.8	 25
572	 22	231.0	29.6	 25
573	 22	434.3	45.5	 20
574	 22	227.0	24.8	 25
575	 22	294.0	32.8	 25
576	 22	293.5	51.9	 20
577	 22	1187.0	473.4	 25
578	 22	497.0	37.9	 25
579	 22	373.5	63.8	 20
580	 22	927.0	105.7	 25
581	 22	688.0	72.7	 25
582	 22	641.3	56.1	 20
583	 22	445.0	32.7	 25
584	 22	555.0	48.5	 25
585	 22	308.0	25.2	 16
586	 22	439.0	32.6	 20
587	 22	139.3	28.9	 20
588	 22	116.5	12.5	 16
589	 22	285.8	35.9	 20
590	 22	421.8	61.2	 20
591	 22	212.5	33.2	 16
592	 22	806.0	101.8	 20
593	 22	154.0	19.6	 20
594	 22	163.0	22.6	 16
595	 22	178.3	20.6	 20
596	 22	264.5	33.6	 20
597	 22	139.3	13.2	 16
598	 22	122.3	16.1	 20
599	 22	413.0	49.0	 16
600	 22	202.0	32.3	 20
601	 22	199.0	27.7	 20
602	 22	266.3	23.5	 16
603	 22	245.8	24.7	 20
604	 22	139.3	20.1	 20
605	 22	137.5	23.0	 16
606	 22	121.0	18.3	 20
607	 22	197.8	24.4	 20
608	 22	262.0	21.2	 16
609	 22	134.3	28.7	 20
610	 22	281.0	37.0	 20
611	 22	281.5	23.2	 16
612	 22	238.5	40.9	 20
613	 22	562.5	42.0	 20
614	 22	470.8	24.4	 16
615	 22	643.5	60.6	 20
616	 22	653.5	62.9	 20
617	 22	632.0	55.5	 16
618	 22	324.3	37.6	 20
619	 22	1386.3	139.4	 20
620	 22	1037.8	122.5	 16
621	 22	343.3	23.6	 20
622	 22	424.5	36.8	 20
623	 22	459.0	43.7	 16
624	 22	2079.3	316.6	 20
625	 22	1594.5	163.5	 20
626	 22	454.0	50.2	 16
627	 22	307.0	29.4	 20
628	 22	717.3	70.6	 20
629	 22	471.5	61.7	 16
630	 22	454.3	25.7	 20
631	 22	781.3	74.0	 20
632	 22	538.5	37.3	 16
633	 22	2451.0	100.3	 20
634	 22	344.8	31.9	 20
635	 22	457.0	40.2	 16
636	 22	524.8	28.3	 20
637	 22	605.5	45.6	 20
638	 22	233.3	30.2	 16
639	 22	16273.0	2844.2	 20
  0	 23	333.0	114.6	 20
  1	 23	601.0	96.4	 25
  2	 23	623.0	49.8	 25
  3	 23	405.3	37.5	 20
  4	 23	195.0	39.5	 25
  5	 23	899.0	130.8	 25
  6	 23	368.3	35.3	 20
  7	 23	344.0	27.8	 25
  8	 23	145.0	19.0	 25
  9	 23	142.5	18.1	 20
 10	 23	154.0	24.3	 25
 11	 23	465.0	64.4	 25
 12	 23	206.3	27.2	 20
 13	 23	158.0	24.4	 25
 14	 23	330.0	31.8	 25
 15	 23	349.8	33.5	 20
 16	 23	693.0	106.2	 25
 17	 23	823.0	86.6	 25
 18	 23	517.3	43.3	 20
 19	 23	1660.0	687.7	 25
 20	 23	688.0	137.0	 25
 21	 23	123.0	14.6	 20
 22	 23	148.0	17.9	 25
 23	 23	529.0	57.9	 25
 24	 23	406.8	37.6	 20
 25	 23	723.0	80.4	 25
 26	 23	1965.0	180.8	 25
 27	 23	1759.5	169.5	 20
 28	 23	1380.0	149.9	 25
 29	 23	579.0	76.5	 25
 30	 23	2009.3	155.1	 20
 31	 23	2397.0	258.4	 25
 32	 23	3014.0	267.4	 25
 33	 23	720.5	62.0	 20
 34	 23	535.0	63.7	 25
 35	 23	152.0	23.2	 25
 36	 23	803.3	42.6	 20
 37	 23	3529.0	463.0	 25
 38	 23	343.0	31.5	 25
 39	 23	669.0	72.0	 20
 40	 23	149.0	21.2	 25
 41	 23	120.0	16.7	 25
 42	 23	142.5	22.7	 20
 43	 23	654.0	88.4	 25
 44	 23	147.3	25.2	 20
 45	 23	160.0	23.2	 25
 46	 23	498.0	67.3	 25
 47	 23	257.0	22.8	 20
 48	 23	1316.0	302.0	 25
 49	 23	147.0	26.6	 25
 50	 23	153.5	21.2	 20
 51	 23	3158.0	712.0	 25
 52	 23	672.0	62.8	 25
 53	 23	837.5	81.4	 20
 54	 23	748.0	65.1	 25
 55	 23	254.0	37.8	 25
 56	 23	151.5	20.3	 20
 57	 23	771.0	197.5	 25
 58	 23	200.0	19.0	 25
 59	 23	149.0	24.9	 20
 60	 23	963.0	213.0	 25
 61	 23	192.0	25.0	 25
 62	 23	185.5	21.4	 20
 63	 23	186.0	28.8	 25
 64	 23	205.0	22.5	 25
 65	 23	245.0	34.0	 20
 66	 23	1704.0	441.2	 25
 67	 23	310.0	44.3	 25
 68	 23	1475.0	129.5	 20
 69	 23	1558.0	240.9	 25
 70	 23	8627.8	1597.3	 20
 71	 23	313.3	32.8	 16
 72	 23	333.3	21.6	 20
 73	 23	388.8	35.2	 20
 74	 23	508.8	74.1	 16
 75	 23	206.0	27.6	 20
 76	 23	320.3	29.9	 20
 77	 23	134.3	23.2	 16
 78	 23	398.8	67.1	 20
 79	 23	794.3	122.8	 20
 80	 23	455.0	41.6	 16
 81	 23	191.0	28.0	 20
 82	 23	171.5	22.1	 20
 83	 23	189.0	29.5	 16
 84	 23	579.0	63.2	 20
 85	 23	416.8	35.3	 20
 86	 23	1356.5	115.9	 16
 87	 23	929.3	124.2	 20
 88	 23	224.3	34.9	 20
 89	 23	589.3	35.2	 16
 90	 23	1323.5	117.3	 20
 91	 23	841.0	62.2	 16
 92	 23	2790.3	175.0	 20
 93	 23	3307.3	640.8	 20
 94	 23	212.5	38.4	 16
 95	 23	216.8	24.8	 20
 96	 23	898.5	102.4	 20
 97	 23	2413.0	164.3	 16
 98	 23	629.3	49.5	 20
 99	 23	208.0	24.9	 20
100	 23	548.0	36.9	 16
101	 23	301.8	40.3	 20
102	 23	301.3	36.6	 20
103	 23	372.0	24.9	 16
104	 23	473.3	52.0	 20
105	 23	430.0	59.1	 20
106	 23	206.3	27.0	 16
107	 23	953.0	160.7	 20
108	 23	1639.3	137.1	 20
109	 23	231.0	25.0	 16
110	 23	824.0	105.3	 20
111	 23	264.8	29.7	 20
112	 23	667.0	41.5	 16
113	 23	174.0	20.1	 20
114	 23	302.3	33.8	 20
115	 23	276.0	34.9	 16
116	 23	601.5	60.4	 20
117	 23	156.5	23.2	 20
118	 23	313.0	34.3	 16
119	 23	1330.0	94.2	 20
120	 23	425.3	63.8	 20
121	 23	574.5	40.6	 16
122	 23	298.3	37.0	 20
123	 23	6339.5	538.3	 20
124	 23	1714.8	82.4	 16
125	 23	2522.3	206.0	 20
126	 23	2156.5	108.3	 20
127	 23	2606.8	110.4	 16
128	 23	2031.8	108.9	 20
129	 23	841.0	100.3	 20
130	 23	334.3	29.3	 16
131	 23	181.0	23.9	 20
132	 23	2168.0	227.0	 20
133	 23	336.8	34.2	 16
134	 23	749.3	88.2	 20
135	 23	1142.0	104.7	 16
136	 23	260.0	41.3	 20
137	 23	190.5	32.9	 20
138	 23	1128.0	85.9	 16
139	 23	401.3	37.3	 20
140	 23	314.3	35.3	 20
141	 23	233.3	23.3	 16
142	 23	1965.3	224.3	 20
143	 23	744.3	156.4	 20
144	 23	4995.3	235.7	 16
145	 23	1247.8	87.4	 20
146	 23	3690.3	193.9	 20
147	 23	9502.3	337.6	 16
148	 23	10661.5	379.8	 20
149	 23	704.0	125.6	 20
150	 23	936.3	70.4	 16
151	 23	588.5	36.3	 20
152	 23	651.8	52.3	 20
153	 23	763.3	70.6	 16
154	 23	317.5	68.1	 20
155	 23	301.5	37.2	 20
156	 23	582.3	49.0	 16
157	 23	502.0	26.3	 20
158	 23	259.3	36.1	 20
159	 23	386.3	41.4	 16
160	 23	218.0	32.0	 20
161	 23	297.3	34.1	 20
162	 23	2247.8	101.4	 16
163	 23	588.0	51.5	 20
164	 23	218.5	23.6	 20
165	 23	221.0	26.3	 16
166	 23	286.0	29.3	 20
167	 23	345.0	41.2	 20
168	 23	389.0	27.9	 16
169	 23	603.0	55.7	 20
170	 23	1087.0	85.5	 20
171	 23	1356.8	96.2	 16
172	 23	1342.3	86.7	 20
173	 23	619.0	52.0	 25
174	 23	2075.8	134.1	 20
175	 23	609.0	143.7	 25
176	 23	1040.0	53.0	 25
177	 23	533.5	47.3	 20
178	 23	758.0	93.0	 25
179	 23	614.0	62.8	 25
180	 23	190.5	23.8	 20
181	 23	131.0	20.6	 25
182	 23	203.8	34.3	 20
183	 23	204.0	36.2	 25
184	 23	1620.0	124.1	 25
185	 23	1405.3	86.8	 20
186	 23	2382.0	262.3	 25
187	 23	1912.0	253.2	 25
188	 23	4103.0	587.3	 20
189	 23	680.0	96.3	 25
190	 23	432.0	47.3	 25
191	 23	468.8	32.8	 20
192	 23	451.0	36.7	 25
193	 23	562.0	56.2	 25
194	 23	319.0	30.5	 20
195	 23	326.0	42.2	 25
196	 23	223.0	35.5	 25
197	 23	4990.5	365.4	 20
198	 23	5413.0	560.7	 25
199	 23	1244.0	267.8	 25
200	 23	398.8	42.5	 20
201	 23	370.0	36.0	 25
202	 23	706.0	51.7	 25
203	 23	213.5	31.8	 20
204	 23	155.0	21.5	 25
205	 23	293.0	40.6	 25
206	 23	572.0	84.7	 20
207	 23	391.0	52.3	 25
208	 23	225.0	23.3	 25
209	 23	165.8	27.7	 20
210	 23	162.0	23.0	 25
211	 23	143.0	18.2	 25
212	 23	207.0	30.8	 20
213	 23	160.0	25.4	 25
214	 23	149.0	14.3	 25
215	 23	138.5	27.2	 20
216	 23	189.0	24.7	 25
217	 23	240.0	34.4	 25
218	 23	450.3	34.0	 20
219	 23	369.0	50.5	 25
220	 23	2265.0	290.0	 25
221	 23	152.5	21.6	 20
222	 23	128.0	18.9	 25
223	 23	158.0	20.2	 25
224	 23	202.3	34.8	 20
225	 23	145.0	21.0	 25
226	 23	228.0	26.6	 25
227	 23	292.3	33.0	 20
228	 23	209.0	25.4	 25
229	 23	189.0	19.5	 20
230	 23	2382.0	537.6	 25
231	 23	413.0	68.0	 25
232	 23	599.8	82.5	 20
233	 23	871.0	30.3	 25
234	 23	11601.0	1410.4	 25
235	 23	2771.0	152.6	 20
236	 23	1138.0	153.7	 25
237	 23	990.0	83.5	 25
238	 23	700.0	44.8	 20
239	 23	562.0	45.3	 25
240	 23	687.0	54.2	 25
241	 23	2281.0	104.7	 20
242	 23	1525.0	145.7	 25
243	 23	433.0	43.7	 25
244	 23	360.0	31.1	 20
245	 23	178.0	17.1	 25
246	 23	185.0	50.7	 25
247	 23	723.3	84.7	 20
248	 23	2973.0	483.9	 25
249	 23	947.0	56.3	 25
250	 23	1714.0	137.4	 20
251	 23	2241.0	232.9	 25
252	 23	577.0	48.2	 25
253	 23	618.5	52.6	 20
254	 23	1043.0	193.7	 25
255	 23	11713.0	1545.4	 25
256	 23	13178.5	1030.4	 20
257	 23	427.0	164.6	 25
258	 23	796.0	62.1	 25
259	 23	1464.3	160.4	 20
260	 23	246.0	32.5	 25
261	 23	234.0	29.2	 25
262	 23	1157.0	139.3	 20
263	 23	347.0	38.5	 25
264	 23	421.0	38.6	 25
265	 23	422.3	29.5	 20
266	 23	312.0	38.3	 25
267	 23	247.0	26.8	 25
268	 23	312.3	32.1	 20
269	 23	262.0	25.8	 25
270	 23	472.0	66.6	 25
271	 23	359.0	33.5	 20
272	 23	209.0	33.3	 25
273	 23	144.0	23.1	 25
274	 23	202.0	29.2	 20
275	 23	183.0	23.3	 25
276	 23	338.0	74.0	 20
277	 23	139.0	18.2	 25
278	 23	176.0	21.4	 25
279	 23	479.3	57.1	 20
280	 23	620.0	79.3	 25
281	 23	273.0	24.0	 25
282	 23	124.5	17.0	 20
283	 23	179.0	21.2	 25
284	 23	5268.0	789.1	 25
285	 23	800.5	67.5	 20
286	 23	608.0	70.0	 25
287	 23	184.0	20.4	 25
288	 23	169.3	18.1	 20
289	 23	176.0	19.4	 25
290	 23	744.0	76.5	 25
291	 23	236.0	27.0	 20
292	 23	1005.0	110.7	 25
293	 23	856.0	106.6	 25
294	 23	1818.5	131.5	 20
295	 23	1860.0	201.8	 25
296	 23	1002.0	58.7	 25
297	 23	727.0	117.4	 20
298	 23	1281.0	77.3	 25
299	 23	4150.0	450.6	 25
300	 23	397.3	27.5	 20
301	 23	2293.0	411.5	 25
302	 23	278.0	28.8	 25
303	 23	319.0	24.8	 20
304	 23	438.0	51.4	 25
305	 23	435.0	31.8	 25
306	 23	355.8	32.5	 20
307	 23	545.0	33.6	 25
308	 23	649.0	62.8	 25
309	 23	368.3	26.2	 20
310	 23	1189.0	145.6	 25
311	 23	1226.0	91.0	 25
312	 23	696.5	73.7	 20
313	 23	486.0	58.8	 25
314	 23	280.0	26.2	 25
315	 23	3353.0	534.0	 20
316	 23	625.0	105.5	 25
317	 23	166.0	18.4	 25
318	 23	252.5	33.8	 20
319	 23	157.0	17.1	 25
320	 23	192.3	22.5	 20
321	 23	899.0	201.7	 25
322	 23	1590.0	268.7	 25
323	 23	16189.3	2694.0	 20
324	 23	452.0	596.5	 25
325	 23	195.0	26.3	 25
326	 23	215.8	22.1	 20
327	 23	353.0	46.7	 25
328	 23	233.0	23.9	 25
329	 23	273.5	27.7	 20
330	 23	904.0	221.0	 25
331	 23	436.0	79.8	 25
332	 23	1370.8	177.6	 20
333	 23	696.0	44.1	 25
334	 23	1916.0	336.8	 25
335	 23	2237.5	143.3	 20
336	 23	5798.0	689.9	 25
337	 23	5440.0	560.1	 25
338	 23	9707.3	782.3	 20
339	 23	1429.0	783.8	 25
340	 23	1524.0	194.5	 25
341	 23	562.5	66.9	 20
342	 23	688.0	74.6	 25
343	 23	536.0	37.0	 25
344	 23	671.5	78.6	 20
345	 23	751.0	73.4	 25
346	 23	563.0	98.6	 25
347	 23	435.5	144.0	 20
348	 23	798.0	91.4	 25
349	 23	4847.0	779.9	 25
350	 23	8645.3	1020.9	 20
351	 23	1789.0	158.9	 25
352	 23	212.0	31.7	 25
353	 23	384.8	34.8	 20
354	 23	705.0	129.1	 25
355	 23	1293.0	229.1	 25
356	 23	962.0	153.3	 20
357	 23	195.0	25.9	 25
358	 23	210.0	30.5	 25
359	 23	294.3	35.5	 20
360	 23	904.0	157.4	 25
361	 23	777.0	98.9	 25
362	 23	4101.3	260.1	 20
363	 23	6096.0	694.3	 25
364	 23	575.0	107.3	 25
365	 23	135.0	18.0	 20
366	 23	121.0	15.4	 25
367	 23	191.8	22.8	 20
368	 23	4899.0	1405.6	 25
369	 23	1012.0	96.3	 25
370	 23	998.3	70.6	 20
371	 23	694.0	133.1	 25
372	 23	707.0	127.2	 25
373	 23	744.3	89.6	 20
374	 23	334.0	40.0	 25
375	 23	873.0	381.4	 25
376	 23	878.0	279.0	 20
377	 23	873.0	365.5	 25
378	 23	493.0	54.4	 25
379	 23	344.0	45.6	 16
380	 23	405.0	36.3	 20
381	 23	268.5	31.3	 20
382	 23	575.0	42.3	 16
383	 23	2169.8	166.7	 20
384	 23	407.0	60.4	 20
385	 23	197.8	30.8	 16
386	 23	223.8	26.5	 20
387	 23	167.8	17.4	 20
388	 23	188.5	26.9	 16
389	 23	759.3	109.7	 20
390	 23	302.0	35.4	 20
391	 23	293.0	29.5	 16
392	 23	218.0	24.1	 20
393	 23	886.0	82.4	 20
394	 23	266.3	32.3	 16
395	 23	314.3	37.5	 20
396	 23	343.3	27.5	 20
397	 23	1075.0	81.4	 16
398	 23	943.8	79.9	 20
399	 23	847.0	44.2	 20
400	 23	563.3	41.3	 16
401	 23	290.0	36.1	 20
402	 23	343.0	33.2	 20
403	 23	558.3	38.4	 16
404	 23	3991.5	513.3	 20
405	 23	2490.8	130.1	 20
406	 23	3672.3	238.7	 16
407	 23	2638.5	149.8	 20
408	 23	3027.5	253.9	 20
409	 23	323.8	34.6	 16
410	 23	243.0	29.8	 20
411	 23	937.5	65.8	 20
412	 23	2421.3	128.8	 16
413	 23	2578.8	179.1	 20
414	 23	3545.3	268.0	 16
415	 23	1582.3	195.6	 20
416	 23	607.3	56.7	 20
417	 23	757.8	95.5	 16
418	 23	402.5	72.6	 20
419	 23	166.8	23.1	 20
420	 23	212.0	26.4	 16
421	 23	413.3	29.3	 20
422	 23	301.5	35.2	 20
423	 23	178.3	19.0	 16
424	 23	404.0	53.1	 20
425	 23	189.5	24.1	 20
426	 23	202.0	24.8	 16
427	 23	227.0	31.3	 20
428	 23	217.3	34.3	 20
429	 23	295.0	28.4	 16
430	 23	259.0	27.7	 20
431	 23	227.0	25.1	 20
432	 23	623.0	75.0	 16
433	 23	526.5	36.4	 20
434	 23	1282.0	141.0	 20
435	 23	439.0	50.6	 16
436	 23	1907.3	157.6	 20
437	 23	314.3	34.5	 20
438	 23	496.5	52.0	 16
439	 23	577.5	73.0	 20
440	 23	5917.3	1035.6	 20
441	 23	1420.5	109.7	 16
442	 23	1499.3	246.2	 20
443	 23	1121.8	173.9	 20
444	 23	5079.5	678.4	 16
445	 23	364.5	57.7	 20
446	 23	1837.8	97.4	 20
447	 23	4719.8	593.6	 16
448	 23	5287.3	648.5	 20
449	 23	1106.8	108.3	 20
450	 23	1482.0	170.2	 16
451	 23	207.3	22.8	 20
452	 23	2922.8	450.8	 20
453	 23	1817.3	170.0	 16
454	 23	1183.8	69.0	 20
455	 23	852.8	61.1	 20
456	 23	1804.0	167.1	 16
457	 23	196.5	34.6	 20
458	 23	163.8	24.8	 16
459	 23	221.3	26.0	 20
460	 23	179.3	22.6	 20
461	 23	187.0	20.5	 16
462	 23	228.0	30.8	 20
463	 23	351.5	40.6	 20
464	 23	315.5	34.1	 16
465	 23	255.5	35.3	 20
466	 23	710.3	92.8	 20
467	 23	789.8	104.8	 16
468	 23	829.5	152.9	 20
469	 23	1331.5	163.5	 20
470	 23	609.3	90.8	 16
471	 23	490.3	55.2	 20
472	 23	321.3	34.1	 20
473	 23	320.3	34.6	 16
474	 23	321.5	44.3	 20
475	 23	326.5	56.4	 20
476	 23	264.8	33.0	 16
477	 23	563.0	54.5	 20
478	 23	153.5	16.4	 20
479	 23	160.8	22.9	 16
480	 23	211.8	31.2	 20
481	 23	430.3	59.2	 20
482	 23	392.3	32.6	 20
483	 23	312.0	38.1	 25
484	 23	430.0	48.0	 25
485	 23	488.0	47.7	 20
486	 23	1081.0	133.4	 25
487	 23	1529.0	190.1	 25
488	 23	273.0	36.3	 20
489	 23	1030.0	177.3	 25
490	 23	416.0	47.1	 25
491	 23	603.0	75.8	 20
492	 23	247.0	36.7	 25
493	 23	218.0	18.5	 25
494	 23	388.3	51.7	 20
495	 23	276.0	40.2	 25
496	 23	279.0	40.7	 25
497	 23	275.3	37.1	 20
498	 23	268.0	37.5	 25
499	 23	1305.0	122.6	 25
500	 23	1519.3	109.3	 20
501	 23	559.0	122.7	 25
502	 23	553.0	69.3	 25
503	 23	1247.0	164.3	 20
504	 23	869.0	117.5	 25
505	 23	4980.3	521.6	 20
506	 23	4675.0	648.7	 25
507	 23	1232.0	198.2	 25
508	 23	4178.5	564.8	 20
509	 23	490.0	241.0	 25
510	 23	1150.0	111.9	 25
511	 23	713.8	112.4	 20
512	 23	5284.0	1431.3	 25
513	 23	392.0	36.1	 25
514	 23	3988.8	545.9	 20
515	 23	1311.0	267.3	 25
516	 23	721.0	97.5	 25
517	 23	184.3	31.0	 20
518	 23	268.0	33.8	 25
519	 23	1717.0	258.1	 25
520	 23	1915.3	249.0	 20
521	 23	24546.0	5786.7	 25
522	 23	801.0	142.1	 25
523	 23	428.5	40.6	 20
524	 23	273.0	25.9	 25
525	 23	1552.0	118.7	 25
526	 23	896.8	248.3	 20
527	 23	803.0	55.6	 25
528	 23	3642.0	406.1	 25
529	 23	1834.3	240.5	 20
530	 23	587.0	53.6	 25
531	 23	931.0	112.1	 25
532	 23	1210.5	161.8	 20
533	 23	19589.0	3054.1	 25
534	 23	6726.0	754.8	 25
535	 23	3582.0	335.8	 20
536	 23	708.0	64.0	 25
537	 23	1498.0	205.3	 25
538	 23	1861.8	118.3	 20
539	 23	1010.0	85.7	 25
540	 23	641.0	63.0	 25
541	 23	818.0	104.8	 20
542	 23	1015.0	151.5	 25
543	 23	258.0	25.1	 25
544	 23	390.0	41.9	 20
545	 23	1584.0	262.8	 25
546	 23	151.0	28.2	 25
547	 23	168.0	18.6	 20
548	 23	167.0	27.1	 25
549	 23	1031.0	179.6	 25
550	 23	176.5	19.6	 20
551	 23	212.0	31.8	 25
552	 23	211.5	22.7	 20
553	 23	188.0	18.0	 25
554	 23	267.0	36.9	 25
555	 23	343.0	46.9	 20
556	 23	233.0	22.9	 25
557	 23	341.0	36.3	 25
558	 23	1138.0	160.7	 20
559	 23	323.0	34.0	 25
560	 23	2158.0	333.2	 25
561	 23	13445.8	2200.7	 20
562	 23	8330.0	1611.4	 25
563	 23	767.0	140.2	 25
564	 23	2301.5	167.6	 20
565	 23	864.0	313.3	 25
566	 23	1304.0	114.5	 25
567	 23	987.3	111.8	 20
568	 23	507.0	38.8	 25
569	 23	395.0	27.0	 25
570	 23	287.8	22.2	 20
571	 23	255.0	18.6	 25
572	 23	196.0	22.8	 25
573	 23	529.5	48.0	 20
574	 23	594.0	59.5	 25
575	 23	5667.0	1140.5	 25
576	 23	936.3	141.8	 20
577	 23	356.0	43.0	 25
578	 23	164.0	19.4	 25
579	 23	150.3	20.1	 20
580	 23	153.0	57.5	 25
581	 23	362.0	48.3	 25
582	 23	223.5	28.0	 20
583	 23	581.0	62.1	 25
584	 23	3905.0	729.7	 25
585	 23	2780.0	407.3	 20
586	 23	1947.0	320.7	 25
587	 23	1727.0	330.9	 25
588	 23	176.8	21.4	 20
589	 23	856.0	142.9	 25
590	 23	3762.0	734.5	 25
591	 23	199.3	25.2	 20
592	 23	1910.0	247.4	 25
593	 23	1825.0	379.5	 25
594	 23	155.3	19.6	 20
595	 23	195.0	25.2	 25
596	 23	288.3	41.0	 20
597	 23	361.0	81.8	 25
598	 23	840.0	205.0	 25
599	 23	181.3	24.8	 20
600	 23	163.0	26.3	 25
601	 23	132.0	15.6	 25
602	 23	130.0	17.4	 20
603	 23	232.0	30.9	 25
604	 23	868.0	127.9	 25
605	 23	3585.5	552.6	 20
606	 23	8153.0	2092.8	 25
607	 23	362.0	51.9	 25
608	 23	216.8	32.1	 20
609	 23	150.0	22.0	 25
610	 23	213.0	25.9	 25
611	 23	203.0	25.7	 20
612	 23	251.0	39.1	 25
613	 23	619.0	132.9	 25
614	 23	499.5	80.8	 20
615	 23	373.0	49.8	 25
616	 23	195.0	26.2	 25
617	 23	320.3	27.3	 20
618	 23	204.0	27.2	 25
619	 23	200.0	38.6	 25
620	 23	1284.8	249.7	 20
621	 23	1593.0	416.6	 25
622	 23	453.0	45.9	 25
623	 23	2141.3	350.6	 20
624	 23	2138.0	143.7	 25
625	 23	3566.0	704.5	 25
626	 23	5797.8	988.1	 20
627	 23	3910.0	843.5	 25
628	 23	734.0	74.2	 25
629	 23	1128.8	72.7	 20
630	 23	2855.0	426.9	 25
631	 23	1077.0	138.2	 25
632	 23	4972.5	1042.6	 20
633	 23	2588.0	391.2	 25
634	 23	323.0	90.2	 25
635	 23	1135.3	166.7	 20
636	 23	987.0	224.9	 25
637	 23	3883.0	726.6	 25
638	 23	13320.5	2755.9	 20
639	 23	514.0	190.8	 25
  0	 24	21980.3	4431.5	 20
  1	 24	272.0	161.2	 25
  2	 24	586.0	84.8	 25
  3	 24	443.8	75.9	 20
  4	 24	185.0	18.5	 25
  5	 24	186.0	27.1	 25
  6	 24	281.3	20.7	 20
  7	 24	330.0	31.3	 25
  8	 24	143.0	20.9	 25
  9	 24	147.5	19.8	 20
 10	 24	135.0	18.3	 25
 11	 24	193.0	31.3	 25
 12	 24	209.8	32.1	 20
 13	 24	144.0	26.6	 25
 14	 24	159.0	22.9	 25
 15	 24	230.5	40.7	 20
 16	 24	578.0	86.8	 25
 17	 24	212.0	21.4	 25
 18	 24	343.0	52.5	 20
 19	 24	1021.0	538.0	 25
 20	 24	168.0	19.9	 25
 21	 24	147.3	20.6	 20
 22	 24	136.0	17.4	 25
 23	 24	349.0	59.1	 25
 24	 24	293.5	38.3	 20
 25	 24	434.0	66.8	 25
 26	 24	864.0	68.0	 25
 27	 24	2131.5	229.4	 20
 28	 24	2245.0	349.3	 25
 29	 24	904.0	258.9	 25
 30	 24	2862.8	258.1	 20
 31	 24	735.0	72.6	 25
 32	 24	887.0	99.2	 25
 33	 24	575.3	68.0	 20
 34	 24	780.0	110.7	 25
 35	 24	272.0	50.6	 25
 36	 24	622.8	69.7	 20
 37	 24	1612.0	157.6	 25
 38	 24	340.0	41.2	 25
 39	 24	380.0	37.6	 20
 40	 24	174.0	25.7	 25
 41	 24	136.0	25.9	 25
 42	 24	124.5	18.5	 20
 43	 24	247.0	28.6	 25
 44	 24	129.0	16.0	 20
 45	 24	137.0	19.3	 25
 46	 24	233.0	33.2	 25
 47	 24	158.3	27.1	 20
 48	 24	262.0	50.5	 25
 49	 24	133.0	19.9	 25
 50	 24	139.0	23.6	 20
 51	 24	976.0	242.6	 25
 52	 24	429.0	92.6	 25
 53	 24	434.5	38.3	 20
 54	 24	413.0	28.2	 25
 55	 24	209.0	19.3	 25
 56	 24	141.8	22.0	 20
 57	 24	329.0	60.2	 25
 58	 24	153.0	19.0	 25
 59	 24	128.3	19.4	 20
 60	 24	195.0	29.3	 25
 61	 24	152.0	22.3	 25
 62	 24	169.0	25.5	 20
 63	 24	164.0	25.5	 25
 64	 24	220.0	24.6	 25
 65	 24	228.0	24.7	 20
 66	 24	219.0	26.9	 25
 67	 24	155.0	19.0	 25
 68	 24	682.5	81.7	 20
 69	 24	2438.0	405.0	 25
 70	 24	1965.0	417.6	 25
 71	 24	223.0	22.2	 20
 72	 24	207.0	27.0	 25
 73	 24	222.0	31.5	 25
 74	 24	295.3	59.1	 20
 75	 24	198.0	44.5	 25
 76	 24	186.0	20.7	 25
 77	 24	120.3	24.0	 20
 78	 24	179.0	31.0	 25
 79	 24	1029.0	124.7	 25
 80	 24	332.0	35.1	 20
 81	 24	202.0	29.0	 25
 82	 24	143.0	21.8	 25
 83	 24	180.0	31.1	 20
 84	 24	339.0	38.3	 25
 85	 24	539.0	54.4	 25
 86	 24	794.5	103.4	 20
 87	 24	640.0	61.9	 25
 88	 24	230.3	26.8	 20
 89	 24	1023.0	163.8	 25
 90	 24	2007.0	139.8	 25
 91	 24	1157.8	78.4	 20
 92	 24	4314.0	354.7	 25
 93	 24	1555.0	512.8	 25
 94	 24	224.5	25.9	 20
 95	 24	265.0	35.1	 25
 96	 24	620.0	85.0	 25
 97	 24	3370.5	212.9	 20
 98	 24	340.0	51.4	 25
 99	 24	367.0	47.0	 25
100	 24	495.5	34.7	 20
101	 24	280.0	35.3	 25
102	 24	204.0	28.0	 25
103	 24	238.5	28.4	 20
104	 24	296.0	38.9	 25
105	 24	319.0	35.0	 25
106	 24	171.5	21.3	 20
107	 24	216.0	33.5	 25
108	 24	290.0	36.4	 25
109	 24	131.3	13.1	 20
110	 24	202.0	28.1	 25
111	 24	189.0	22.4	 25
112	 24	287.5	38.3	 20
113	 24	186.0	29.1	 25
114	 24	451.0	46.4	 25
115	 24	175.3	23.9	 20
116	 24	477.0	48.7	 25
117	 24	146.0	22.9	 25
118	 24	288.8	36.9	 20
119	 24	617.0	59.3	 25
120	 24	382.0	58.6	 25
121	 24	540.5	53.7	 20
122	 24	272.0	33.3	 25
123	 24	2321.0	277.6	 25
124	 24	1136.3	86.4	 20
125	 24	1840.0	169.7	 25
126	 24	2120.0	95.3	 25
127	 24	1229.3	83.0	 20
128	 24	1051.0	87.7	 25
129	 24	253.0	28.0	 25
130	 24	168.0	18.3	 20
131	 24	181.0	21.7	 25
132	 24	755.0	90.6	 25
133	 24	212.8	23.9	 20
134	 24	269.0	35.8	 25
135	 24	307.8	45.5	 20
136	 24	147.0	21.5	 25
137	 24	168.0	18.4	 25
138	 24	468.0	33.7	 20
139	 24	230.0	26.8	 25
140	 24	295.0	35.1	 25
141	 24	231.3	21.4	 20
142	 24	2678.0	340.4	 25
143	 24	1042.0	118.6	 25
144	 24	3859.3	3056.7	 20
145	 24	2117.0	139.4	 25
146	 24	6553.0	425.7	 25
147	 24	3941.3	389.9	 20
148	 24	7082.0	784.8	 25
149	 24	1177.0	224.4	 25
150	 24	1486.5	101.5	 20
151	 24	810.0	74.7	 25
152	 24	434.0	48.5	 25
153	 24	1029.8	86.2	 20
154	 24	288.0	44.9	 25
155	 24	335.0	32.2	 25
156	 24	647.3	55.9	 20
157	 24	913.0	74.4	 25
158	 24	275.0	35.2	 25
159	 24	231.3	24.0	 20
160	 24	284.0	52.5	 25
161	 24	193.0	53.4	 25
162	 24	1501.0	126.7	 20
163	 24	245.0	31.5	 25
164	 24	239.0	22.0	 25
165	 24	216.8	29.2	 20
166	 24	407.0	53.0	 25
167	 24	298.0	23.7	 25
168	 24	228.3	21.8	 20
169	 24	368.0	42.0	 25
170	 24	1639.0	125.1	 25
171	 24	2316.5	92.6	 20
172	 24	1082.0	75.5	 25
173	 24	736.3	60.7	 20
174	 24	1146.8	89.8	 16
175	 24	1133.3	62.1	 20
176	 24	1031.0	57.8	 20
177	 24	351.3	46.2	 16
178	 24	295.3	30.1	 20
179	 24	555.5	37.1	 20
180	 24	189.0	19.1	 16
181	 24	132.0	18.1	 20
182	 24	179.3	22.5	 16
183	 24	188.8	29.4	 20
184	 24	1334.0	64.8	 20
185	 24	1097.8	63.5	 16
186	 24	1296.5	110.6	 20
187	 24	615.5	58.5	 20
188	 24	1054.3	113.3	 16
189	 24	473.8	48.1	 20
190	 24	430.8	34.5	 20
191	 24	407.3	33.7	 16
192	 24	379.8	37.1	 20
193	 24	538.8	51.5	 20
194	 24	237.0	39.8	 16
195	 24	193.8	22.6	 20
196	 24	166.3	21.9	 20
197	 24	2746.8	257.8	 16
198	 24	3097.0	329.8	 20
199	 24	560.5	168.9	 20
200	 24	269.5	23.8	 16
201	 24	261.3	25.2	 20
202	 24	512.5	44.1	 20
203	 24	208.3	41.3	 16
204	 24	134.0	20.0	 20
205	 24	212.0	23.4	 20
206	 24	151.8	19.9	 16
207	 24	134.3	18.7	 20
208	 24	163.8	28.3	 20
209	 24	178.3	24.5	 16
210	 24	141.5	19.7	 20
211	 24	158.5	18.1	 20
212	 24	195.0	19.8	 16
213	 24	145.5	23.9	 20
214	 24	144.8	29.4	 20
215	 24	123.8	15.6	 16
216	 24	145.3	19.4	 20
217	 24	158.0	18.4	 20
218	 24	275.5	27.4	 16
219	 24	232.5	39.7	 20
220	 24	334.8	32.1	 20
221	 24	159.0	18.9	 16
222	 24	121.3	20.1	 20
223	 24	130.3	24.8	 20
224	 24	131.3	16.0	 16
225	 24	143.5	25.2	 20
226	 24	209.0	19.4	 20
227	 24	281.0	28.4	 16
228	 24	205.3	26.7	 20
229	 24	144.5	28.2	 16
230	 24	361.8	51.5	 20
231	 24	173.0	21.5	 20
232	 24	1909.0	88.0	 16
233	 24	1090.0	140.9	 20
234	 24	6358.0	836.0	 20
235	 24	5218.8	152.3	 16
236	 24	1566.5	112.9	 20
237	 24	879.8	62.2	 20
238	 24	518.0	26.4	 16
239	 24	517.3	35.0	 20
240	 24	582.8	47.8	 20
241	 24	794.3	52.0	 16
242	 24	864.8	38.8	 20
243	 24	310.3	26.2	 20
244	 24	258.3	23.9	 16
245	 24	193.0	26.2	 20
246	 24	152.5	15.6	 20
247	 24	316.0	29.0	 16
248	 24	1861.5	265.5	 20
249	 24	1268.5	104.1	 20
250	 24	871.0	64.4	 16
251	 24	1412.5	99.6	 20
252	 24	298.3	26.3	 20
253	 24	1255.0	89.5	 16
254	 24	4337.5	241.6	 20
255	 24	4944.5	610.2	 20
256	 24	5802.0	193.4	 16
257	 24	463.0	112.1	 20
258	 24	515.3	33.4	 20
259	 24	712.8	65.8	 16
260	 24	261.5	34.6	 20
261	 24	223.5	34.8	 20
262	 24	407.8	45.1	 16
263	 24	326.5	28.9	 20
264	 24	304.3	36.1	 20
265	 24	442.3	63.5	 16
266	 24	292.0	27.6	 20
267	 24	260.0	31.2	 20
268	 24	371.8	28.8	 16
269	 24	285.5	31.4	 20
270	 24	461.5	33.3	 20
271	 24	346.3	30.6	 16
272	 24	167.5	17.1	 20
273	 24	106.3	11.9	 16
274	 24	145.3	18.4	 20
275	 24	149.0	15.8	 20
276	 24	191.0	19.0	 16
277	 24	145.0	26.7	 25
278	 24	156.0	31.7	 25
279	 24	313.3	31.3	 20
280	 24	281.0	30.8	 25
281	 24	199.0	28.7	 25
282	 24	132.0	18.4	 20
283	 24	169.0	25.9	 25
284	 24	667.0	86.2	 25
285	 24	341.5	39.7	 20
286	 24	394.0	45.8	 25
287	 24	162.0	22.9	 25
288	 24	168.5	27.9	 20
289	 24	151.0	22.1	 25
290	 24	540.0	62.5	 25
291	 24	192.0	25.7	 20
292	 24	603.0	62.7	 25
293	 24	329.0	27.7	 25
294	 24	717.0	49.0	 20
295	 24	2170.0	339.1	 25
296	 24	1677.0	98.4	 25
297	 24	1432.8	113.1	 20
298	 24	1517.0	164.0	 25
299	 24	2872.0	324.9	 25
300	 24	409.3	53.4	 20
301	 24	943.0	123.7	 25
302	 24	342.0	42.9	 25
303	 24	356.5	26.3	 20
304	 24	388.0	37.3	 25
305	 24	306.0	29.4	 25
306	 24	352.3	34.0	 20
307	 24	561.0	43.1	 25
308	 24	432.0	34.5	 25
309	 24	342.5	31.5	 20
310	 24	634.0	57.4	 25
311	 24	509.0	42.4	 25
312	 24	595.0	55.2	 20
313	 24	616.0	73.2	 25
314	 24	292.0	37.2	 25
315	 24	218.3	32.0	 20
316	 24	155.0	23.9	 25
317	 24	157.0	22.2	 25
318	 24	133.8	15.4	 20
319	 24	140.0	19.5	 25
320	 24	149.5	19.8	 20
321	 24	295.0	46.2	 25
322	 24	551.0	63.5	 25
323	 24	3555.0	624.8	 20
324	 24	321.0	85.4	 25
325	 24	190.0	25.7	 25
326	 24	162.3	23.8	 20
327	 24	315.0	41.5	 25
328	 24	349.0	29.4	 25
329	 24	211.0	22.6	 20
330	 24	197.0	30.9	 25
331	 24	177.0	23.5	 25
332	 24	1155.5	119.4	 20
333	 24	664.0	78.7	 25
334	 24	510.0	53.6	 25
335	 24	783.3	57.1	 20
336	 24	2220.0	309.6	 25
337	 24	3391.0	571.1	 25
338	 24	16420.8	671.7	 20
339	 24	2153.0	1714.2	 25
340	 24	905.0	161.8	 25
341	 24	731.3	40.3	 20
342	 24	547.0	44.6	 25
343	 24	496.0	41.9	 25
344	 24	890.3	47.1	 20
345	 24	1346.0	128.2	 25
346	 24	636.0	144.9	 25
347	 24	533.0	46.8	 20
348	 24	403.0	33.5	 25
349	 24	5683.0	748.3	 25
350	 24	1561.0	153.5	 20
351	 24	744.0	75.1	 25
352	 24	454.0	49.1	 25
353	 24	282.8	29.0	 20
354	 24	410.0	60.4	 25
355	 24	529.0	66.8	 25
356	 24	603.8	57.9	 20
357	 24	218.0	29.2	 25
358	 24	165.0	28.1	 25
359	 24	168.8	23.3	 20
360	 24	194.0	42.8	 25
361	 24	236.0	38.2	 25
362	 24	2157.0	223.9	 20
363	 24	3943.0	299.8	 25
364	 24	652.0	108.6	 25
365	 24	142.0	16.1	 20
366	 24	122.0	14.7	 25
367	 24	160.5	23.5	 20
368	 24	502.0	166.3	 25
369	 24	1749.0	166.5	 25
370	 24	602.0	68.6	 20
371	 24	191.0	25.9	 25
372	 24	335.0	32.2	 25
373	 24	480.5	84.6	 20
374	 24	216.0	33.2	 25
375	 24	447.0	59.1	 25
376	 24	406.5	60.4	 20
377	 24	592.0	52.4	 25
378	 24	680.0	53.9	 25
379	 24	283.8	33.5	 20
380	 24	357.0	33.8	 25
381	 24	178.0	25.2	 25
382	 24	441.3	30.8	 20
383	 24	1154.0	115.2	 25
384	 24	345.0	35.9	 25
385	 24	186.5	18.8	 20
386	 24	173.0	22.0	 25
387	 24	148.0	16.6	 25
388	 24	206.0	33.8	 20
389	 24	225.0	30.4	 25
390	 24	273.0	26.0	 25
391	 24	259.8	21.9	 20
392	 24	225.0	35.0	 25
393	 24	566.0	61.4	 25
394	 24	378.8	36.9	 20
395	 24	340.0	46.8	 25
396	 24	565.0	50.5	 25
397	 24	934.8	69.1	 20
398	 24	456.0	43.5	 25
399	 24	553.0	66.9	 25
400	 24	1032.3	105.7	 20
401	 24	198.0	23.2	 25
402	 24	336.0	39.7	 25
403	 24	249.0	33.1	 20
404	 24	5763.0	839.7	 25
405	 24	1301.0	174.7	 25
406	 24	1321.3	468.8	 20
407	 24	1754.0	205.6	 25
408	 24	1227.0	186.4	 25
409	 24	343.8	37.9	 20
410	 24	244.0	30.5	 25
411	 24	602.5	46.0	 20
412	 24	1433.0	218.8	 25
413	 24	1484.0	178.6	 25
414	 24	4560.0	176.2	 20
415	 24	767.0	153.7	 25
416	 24	696.0	83.7	 25
417	 24	880.0	78.2	 20
418	 24	635.0	77.8	 25
419	 24	192.0	30.5	 25
420	 24	202.0	17.5	 20
421	 24	453.0	44.1	 25
422	 24	278.0	25.5	 25
423	 24	199.0	20.9	 20
424	 24	296.0	23.8	 25
425	 24	189.0	32.9	 25
426	 24	178.3	19.7	 20
427	 24	248.0	32.4	 25
428	 24	285.0	33.6	 25
429	 24	292.3	36.7	 20
430	 24	285.0	42.9	 25
431	 24	258.0	29.5	 25
432	 24	287.0	35.3	 20
433	 24	368.0	40.8	 25
434	 24	768.0	81.6	 25
435	 24	533.8	61.8	 20
436	 24	3618.0	197.5	 25
437	 24	304.0	42.3	 25
438	 24	299.5	29.4	 20
439	 24	1079.0	136.0	 25
440	 24	1723.0	122.8	 25
441	 24	1100.8	46.8	 20
442	 24	324.0	46.1	 25
443	 24	580.0	83.0	 25
444	 24	315.3	140.4	 20
445	 24	334.0	55.5	 25
446	 24	1958.0	99.9	 25
447	 24	4052.5	213.0	 20
448	 24	4430.0	137.3	 25
449	 24	864.0	92.9	 25
450	 24	680.5	101.6	 20
451	 24	167.0	16.2	 25
452	 24	402.0	93.0	 25
453	 24	907.3	81.8	 20
454	 24	2044.0	190.9	 25
455	 24	846.0	175.9	 25
456	 24	2492.0	262.4	 20
457	 24	188.0	34.3	 25
458	 24	168.5	19.9	 20
459	 24	207.0	23.4	 25
460	 24	129.0	17.9	 25
461	 24	185.5	23.2	 20
462	 24	151.0	16.3	 25
463	 24	182.0	27.9	 25
464	 24	369.3	39.9	 20
465	 24	230.0	24.8	 25
466	 24	471.0	37.7	 25
467	 24	266.8	31.9	 20
468	 24	740.0	113.0	 25
469	 24	1682.0	157.3	 25
470	 24	363.8	46.2	 20
471	 24	883.0	110.8	 25
472	 24	255.0	27.7	 25
473	 24	218.8	30.3	 20
474	 24	183.0	23.5	 25
475	 24	234.0	34.6	 25
476	 24	214.0	31.8	 20
477	 24	564.0	71.4	 25
478	 24	129.0	26.7	 25
479	 24	182.0	23.5	 20
480	 24	196.0	23.5	 25
481	 24	485.0	33.9	 25
482	 24	433.3	31.7	 16
483	 24	261.3	32.5	 20
484	 24	339.5	27.9	 20
485	 24	259.5	20.5	 16
486	 24	331.8	27.3	 20
487	 24	672.8	70.6	 20
488	 24	197.8	25.8	 16
489	 24	402.3	51.8	 20
490	 24	397.3	46.9	 20
491	 24	196.8	26.8	 16
492	 24	144.8	16.6	 20
493	 24	231.3	27.2	 20
494	 24	187.0	25.4	 16
495	 24	155.8	20.0	 20
496	 24	139.0	14.7	 20
497	 24	209.8	23.7	 16
498	 24	170.3	23.0	 20
499	 24	698.0	74.2	 20
500	 24	1383.0	49.1	 16
501	 24	570.3	128.5	 20
502	 24	561.8	38.8	 20
503	 24	533.5	35.0	 16
504	 24	1258.0	92.6	 20
505	 24	4461.5	240.2	 16
506	 24	8620.0	1238.4	 20
507	 24	3114.5	349.7	 20
508	 24	10639.0	435.7	 16
509	 24	698.0	679.2	 20
510	 24	1516.0	154.5	 20
511	 24	671.8	52.7	 16
512	 24	1228.5	172.5	 20
513	 24	197.8	57.4	 20
514	 24	2234.0	209.2	 16
515	 24	744.0	224.0	 20
516	 24	366.8	34.1	 20
517	 24	146.8	22.1	 16
518	 24	198.5	20.1	 20
519	 24	710.0	85.4	 20
520	 24	4877.5	529.3	 16
521	 24	5922.0	1455.1	 20
522	 24	1157.8	87.3	 20
523	 24	483.3	37.8	 16
524	 24	228.5	23.2	 20
525	 24	880.5	57.7	 20
526	 24	923.0	56.2	 16
527	 24	594.3	55.3	 20
528	 24	1042.8	137.2	 20
529	 24	1461.8	56.4	 16
530	 24	432.5	39.3	 20
531	 24	1203.8	59.5	 20
532	 24	610.5	41.2	 16
533	 24	11708.5	1834.1	 20
534	 24	3064.8	195.6	 20
535	 24	1444.8	95.8	 16
536	 24	993.0	86.4	 20
537	 24	908.3	100.8	 20
538	 24	1520.0	60.2	 16
539	 24	810.8	109.4	 20
540	 24	737.3	64.7	 20
541	 24	513.0	34.4	 16
542	 24	569.0	41.2	 20
543	 24	255.8	36.8	 20
544	 24	278.5	24.5	 16
545	 24	540.0	76.0	 20
546	 24	156.8	26.4	 20
547	 24	154.3	16.2	 16
548	 24	152.5	17.8	 20
549	 24	199.0	21.0	 16
550	 24	159.0	24.5	 20
551	 24	179.8	22.8	 20
552	 24	179.0	18.2	 16
553	 24	175.3	18.0	 20
554	 24	224.8	28.7	 20
555	 24	208.8	25.3	 16
556	 24	287.3	25.0	 20
557	 24	492.0	47.7	 20
558	 24	503.5	50.4	 16
559	 24	338.5	31.2	 20
560	 24	2728.5	378.9	 20
561	 24	13161.8	562.3	 16
562	 24	10383.3	1743.8	 20
563	 24	1581.8	152.5	 20
564	 24	4784.0	374.9	 16
565	 24	1682.0	313.9	 20
566	 24	1794.0	85.9	 20
567	 24	803.8	49.4	 16
568	 24	556.8	42.0	 20
569	 24	413.0	29.0	 20
570	 24	274.8	21.4	 16
571	 24	327.8	36.4	 20
572	 24	246.0	27.3	 20
573	 24	328.5	27.7	 16
574	 24	329.5	25.9	 20
575	 24	1125.0	156.4	 20
576	 24	458.5	33.9	 16
577	 24	336.8	20.3	 20
578	 24	196.8	48.8	 20
579	 24	150.5	23.8	 16
580	 24	151.5	26.0	 20
581	 24	276.3	33.1	 20
582	 24	219.3	22.8	 16
583	 24	333.0	43.3	 20
584	 24	2098.3	168.3	 20
585	 24	3549.0	223.8	 20
586	 24	956.0	221.8	 25
587	 24	1088.0	110.6	 25
588	 24	236.0	35.2	 20
589	 24	429.0	35.8	 25
590	 24	1359.0	174.2	 25
591	 24	266.0	33.3	 20
592	 24	1094.0	111.1	 25
593	 24	773.0	93.5	 25
594	 24	154.5	19.2	 20
595	 24	169.0	24.3	 25
596	 24	225.3	19.8	 20
597	 24	169.0	29.7	 25
598	 24	143.0	28.8	 25
599	 24	118.0	15.8	 20
600	 24	150.0	26.9	 25
601	 24	196.0	22.5	 25
602	 24	157.8	21.7	 20
603	 24	304.0	52.5	 25
604	 24	381.0	56.4	 25
605	 24	4594.8	301.9	 20
606	 24	979.0	179.8	 25
607	 24	597.0	68.4	 25
608	 24	215.5	25.7	 20
609	 24	162.0	27.1	 25
610	 24	195.0	27.0	 25
611	 24	145.0	19.3	 20
612	 24	133.0	19.4	 25
613	 24	142.0	20.8	 25
614	 24	267.5	24.0	 20
615	 24	235.0	28.7	 25
616	 24	200.0	25.1	 25
617	 24	324.3	45.8	 20
618	 24	214.0	33.7	 25
619	 24	172.0	28.6	 25
620	 24	764.3	90.0	 20
621	 24	603.0	103.4	 25
622	 24	432.0	42.5	 25
623	 24	3592.0	268.4	 20
624	 24	3928.0	203.1	 25
625	 24	2629.0	259.6	 25
626	 24	2064.3	233.2	 20
627	 24	1666.0	201.9	 25
628	 24	948.0	50.6	 25
629	 24	1432.3	74.9	 20
630	 24	1167.0	210.5	 25
631	 24	962.0	80.0	 25
632	 24	6278.5	459.5	 20
633	 24	2681.0	207.3	 25
634	 24	314.0	38.4	 25
635	 24	445.8	37.3	 20
636	 24	336.0	51.5	 25
637	 24	5829.0	529.2	 25
638	 24	4030.0	445.3	 20
639	 24	14884.0	2862.7	 25
  0	 25	338.3	55.6	 16
  1	 25	203.3	24.8	 20
  2	 25	143.5	20.6	 20
  3	 25	154.3	24.6	 16
  4	 25	210.0	34.0	 20
  5	 25	173.3	21.2	 20
  6	 25	662.5	47.8	 16
  7	 25	360.8	23.9	 20
  8	 25	149.3	14.3	 20
  9	 25	285.5	36.3	 16
 10	 25	148.5	24.2	 20
 11	 25	111.5	11.8	 20
 12	 25	153.8	14.2	 16
 13	 25	307.0	42.0	 20
 14	 25	145.3	20.9	 20
 15	 25	112.5	18.8	 16
 16	 25	221.3	27.3	 20
 17	 25	203.5	31.3	 20
 18	 25	732.3	35.1	 16
 19	 25	513.0	59.5	 20
 20	 25	299.3	28.4	 20
 21	 25	168.0	21.0	 16
 22	 25	208.5	20.4	 20
 23	 25	186.8	20.5	 20
 24	 25	245.3	30.2	 16
 25	 25	669.3	78.4	 20
 26	 25	1848.5	235.5	 20
 27	 25	872.5	98.3	 16
 28	 25	8538.3	714.7	 20
 29	 25	5359.5	582.3	 20
 30	 25	1037.3	49.4	 16
 31	 25	1034.0	98.4	 20
 32	 25	980.3	100.7	 20
 33	 25	1461.8	71.8	 16
 34	 25	1421.0	66.9	 20
 35	 25	2506.8	104.7	 20
 36	 25	1465.0	95.7	 16
 37	 25	926.8	68.3	 20
 38	 25	424.0	27.3	 20
 39	 25	554.0	38.2	 16
 40	 25	257.5	23.5	 20
 41	 25	154.0	22.2	 16
 42	 25	348.3	60.6	 20
 43	 25	186.8	25.5	 20
 44	 25	130.8	23.1	 16
 45	 25	187.5	19.9	 20
 46	 25	719.0	58.3	 20
 47	 25	166.8	23.2	 16
 48	 25	197.3	26.2	 20
 49	 25	1454.0	232.2	 20
 50	 25	177.0	23.4	 16
 51	 25	185.0	25.0	 20
 52	 25	1843.8	66.1	 20
 53	 25	773.5	49.8	 16
 54	 25	7094.0	992.3	 20
 55	 25	204.3	40.5	 20
 56	 25	561.0	62.5	 16
 57	 25	109.8	16.9	 20
 58	 25	240.8	42.6	 20
 59	 25	155.0	18.1	 16
 60	 25	185.3	30.9	 20
 61	 25	198.0	25.6	 20
 62	 25	138.3	18.9	 16
 63	 25	152.0	35.7	 20
 64	 25	111.5	16.2	 20
 65	 25	136.8	18.6	 16
 66	 25	132.3	20.4	 20
 67	 25	129.5	16.4	 20
 68	 25	132.8	13.7	 16
 69	 25	889.3	195.0	 20
 70	 25	232.8	31.7	 20
 71	 25	1606.8	237.0	 16
 72	 25	621.0	96.9	 25
 73	 25	535.0	68.6	 25
 74	 25	4916.5	460.0	 20
 75	 25	5190.0	244.1	 25
 76	 25	3244.0	164.1	 25
 77	 25	2921.0	235.3	 20
 78	 25	359.0	61.4	 25
 79	 25	502.0	46.9	 25
 80	 25	936.5	86.8	 20
 81	 25	206.0	56.6	 25
 82	 25	134.0	20.3	 25
 83	 25	167.8	27.2	 20
 84	 25	126.0	17.2	 25
 85	 25	341.0	72.0	 25
 86	 25	1107.3	113.4	 20
 87	 25	200.0	30.6	 25
 88	 25	479.0	42.8	 20
 89	 25	816.0	171.8	 25
 90	 25	2290.0	231.8	 25
 91	 25	5051.8	221.5	 20
 92	 25	2158.0	581.3	 25
 93	 25	807.0	226.0	 25
 94	 25	2197.3	211.7	 20
 95	 25	868.0	223.8	 25
 96	 25	4893.0	322.4	 25
 97	 25	989.8	153.9	 20
 98	 25	1007.0	93.2	 25
 99	 25	771.0	56.8	 25
100	 25	396.0	32.1	 20
101	 25	395.0	39.0	 25
102	 25	431.0	42.2	 25
103	 25	735.3	40.1	 20
104	 25	1344.0	232.9	 25
105	 25	194.0	29.9	 25
106	 25	1866.5	198.8	 20
107	 25	339.0	36.2	 25
108	 25	1015.0	87.2	 25
109	 25	1540.3	140.3	 20
110	 25	123.0	21.1	 25
111	 25	125.0	15.0	 25
112	 25	650.0	73.0	 20
113	 25	817.0	136.1	 25
114	 25	160.0	25.9	 25
115	 25	268.3	33.6	 20
116	 25	291.0	36.3	 25
117	 25	658.0	50.9	 25
118	 25	762.8	48.0	 20
119	 25	5016.0	291.2	 25
120	 25	3636.0	182.5	 25
121	 25	4118.3	322.5	 20
122	 25	2045.0	137.3	 25
123	 25	2310.0	123.5	 25
124	 25	1288.8	70.8	 20
125	 25	2089.0	258.2	 25
126	 25	973.0	70.7	 25
127	 25	940.5	68.2	 20
128	 25	1851.0	276.0	 25
129	 25	1106.0	130.4	 25
130	 25	5038.0	439.0	 20
131	 25	187.0	22.1	 25
132	 25	370.0	36.4	 25
133	 25	165.0	18.2	 20
134	 25	225.0	21.6	 25
135	 25	130.5	16.9	 20
136	 25	567.0	79.2	 25
137	 25	316.0	28.7	 25
138	 25	4248.3	348.1	 20
139	 25	1165.0	64.2	 25
140	 25	258.0	29.8	 25
141	 25	460.3	39.2	 20
142	 25	180.0	20.4	 25
143	 25	389.0	37.2	 25
144	 25	136.8	17.5	 20
145	 25	191.0	27.9	 25
146	 25	149.0	16.5	 25
147	 25	164.0	21.3	 20
148	 25	171.0	21.1	 25
149	 25	164.0	27.4	 25
150	 25	235.8	33.4	 20
151	 25	573.0	61.4	 25
152	 25	556.0	58.2	 25
153	 25	240.5	27.3	 20
154	 25	313.0	33.5	 25
155	 25	599.0	57.0	 25
156	 25	507.3	39.8	 20
157	 25	2063.0	258.1	 25
158	 25	301.0	35.5	 25
159	 25	1361.5	126.5	 20
160	 25	2726.0	131.1	 25
161	 25	420.0	50.5	 25
162	 25	362.3	43.0	 20
163	 25	249.0	27.0	 25
164	 25	460.0	43.5	 25
165	 25	898.3	80.5	 20
166	 25	460.0	56.0	 25
167	 25	790.0	85.1	 25
168	 25	361.3	34.1	 20
169	 25	524.0	39.0	 25
170	 25	901.0	112.1	 25
171	 25	5384.8	308.8	 20
172	 25	1116.0	114.3	 25
173	 25	357.0	28.1	 25
174	 25	328.5	49.7	 20
175	 25	11581.0	2224.4	 25
176	 25	271.0	43.8	 25
177	 25	248.5	29.8	 20
178	 25	176.0	22.7	 25
179	 25	681.3	50.6	 20
180	 25	151.0	18.2	 25
181	 25	144.0	21.1	 25
182	 25	267.8	29.2	 20
183	 25	345.0	75.8	 25
184	 25	6298.0	978.0	 25
185	 25	5978.8	433.8	 20
186	 25	9562.0	1831.7	 25
187	 25	436.0	57.4	 25
188	 25	448.3	58.8	 20
189	 25	270.0	40.1	 25
190	 25	516.0	55.9	 25
191	 25	495.3	46.7	 20
192	 25	286.0	32.0	 25
193	 25	327.0	37.7	 25
194	 25	481.5	41.9	 20
195	 25	228.0	29.6	 25
196	 25	642.0	59.3	 25
197	 25	489.5	27.7	 20
198	 25	744.0	57.6	 25
199	 25	2410.0	218.9	 25
200	 25	290.0	51.5	 20
201	 25	779.0	83.5	 25
202	 25	344.0	65.0	 25
203	 25	341.5	42.6	 20
204	 25	610.0	85.6	 25
205	 25	419.0	61.7	 25
206	 25	180.0	53.9	 20
207	 25	137.0	19.3	 25
208	 25	192.0	25.6	 25
209	 25	433.0	68.2	 20
210	 25	216.0	24.4	 25
211	 25	124.0	18.0	 25
212	 25	171.8	29.7	 20
213	 25	237.0	40.6	 25
214	 25	401.0	71.1	 25
215	 25	496.5	84.7	 20
216	 25	293.0	39.4	 25
217	 25	194.0	21.9	 25
218	 25	184.5	41.5	 20
219	 25	151.0	16.5	 25
220	 25	249.0	30.0	 25
221	 25	173.5	20.6	 20
222	 25	148.0	25.0	 25
223	 25	151.0	25.9	 25
224	 25	125.0	16.8	 20
225	 25	149.0	29.8	 25
226	 25	133.3	13.1	 20
227	 25	159.0	22.0	 25
228	 25	159.0	25.0	 25
229	 25	164.3	22.8	 20
230	 25	123.0	20.1	 25
231	 25	124.0	25.8	 25
232	 25	147.8	18.7	 20
233	 25	948.0	186.1	 25
234	 25	1166.0	151.0	 25
235	 25	1398.0	148.3	 20
236	 25	790.0	87.0	 25
237	 25	644.0	81.4	 25
238	 25	601.3	34.2	 20
239	 25	992.0	120.5	 25
240	 25	1161.0	119.3	 25
241	 25	755.8	221.4	 20
242	 25	308.0	29.4	 25
243	 25	381.0	54.6	 25
244	 25	865.0	53.1	 20
245	 25	2135.0	434.1	 25
246	 25	798.0	102.1	 25
247	 25	1573.3	154.7	 20
248	 25	1261.0	214.5	 25
249	 25	427.0	50.8	 25
250	 25	265.0	51.9	 20
251	 25	550.0	98.8	 25
252	 25	502.0	82.4	 25
253	 25	365.8	27.0	 20
254	 25	1278.0	130.5	 25
255	 25	326.0	32.1	 25
256	 25	338.5	30.3	 20
257	 25	3608.0	442.6	 25
258	 25	1326.0	123.4	 25
259	 25	1164.0	148.5	 20
260	 25	401.0	52.1	 25
261	 25	158.0	14.8	 25
262	 25	215.8	38.3	 20
263	 25	221.0	32.1	 25
264	 25	380.0	42.2	 25
265	 25	451.3	41.4	 20
266	 25	862.0	76.4	 25
267	 25	263.0	32.4	 25
268	 25	858.8	87.4	 20
269	 25	1691.0	247.0	 25
270	 25	850.0	92.5	 25
271	 25	212.8	30.6	 20
272	 25	165.0	26.7	 25
273	 25	187.3	25.8	 20
274	 25	188.0	27.2	 25
275	 25	156.0	24.6	 25
276	 25	323.0	39.2	 20
277	 25	264.0	36.2	 20
278	 25	151.5	16.6	 20
279	 25	514.8	71.6	 16
280	 25	3015.5	475.8	 20
281	 25	312.0	34.6	 20
282	 25	336.5	32.7	 16
283	 25	456.5	57.3	 20
284	 25	403.8	54.0	 20
285	 25	497.0	35.3	 16
286	 25	652.8	124.6	 20
287	 25	918.3	92.6	 20
288	 25	311.3	35.9	 16
289	 25	251.0	24.8	 20
290	 25	187.5	17.7	 20
291	 25	125.5	15.7	 16
292	 25	176.5	16.5	 20
293	 25	194.5	27.4	 20
294	 25	465.5	52.7	 16
295	 25	495.3	51.6	 20
296	 25	374.5	34.2	 20
297	 25	267.3	25.2	 16
298	 25	521.3	43.0	 20
299	 25	388.3	39.4	 20
300	 25	774.0	53.4	 16
301	 25	409.5	32.0	 20
302	 25	344.3	35.6	 20
303	 25	607.8	37.6	 16
304	 25	18795.8	3408.8	 20
305	 25	1190.5	119.3	 20
306	 25	1302.3	128.5	 16
307	 25	310.3	28.8	 20
308	 25	262.8	33.5	 20
309	 25	524.5	42.6	 16
310	 25	429.0	46.0	 20
311	 25	834.3	86.5	 20
312	 25	2083.0	155.9	 16
313	 25	1579.8	177.9	 20
314	 25	2121.8	229.5	 20
315	 25	722.0	113.7	 16
316	 25	2021.3	259.1	 20
317	 25	809.8	76.6	 20
318	 25	393.5	38.6	 16
319	 25	296.0	29.5	 20
320	 25	409.5	43.7	 16
321	 25	732.3	137.8	 20
322	 25	179.0	18.0	 20
323	 25	199.3	34.3	 16
324	 25	839.5	179.3	 20
325	 25	395.3	43.6	 20
326	 25	448.3	52.7	 16
327	 25	409.8	43.1	 20
328	 25	169.3	18.7	 20
329	 25	110.8	20.2	 16
330	 25	206.5	28.9	 20
331	 25	414.0	82.3	 20
332	 25	5546.8	801.8	 16
333	 25	1385.3	266.5	 20
334	 25	10115.8	1601.4	 20
335	 25	636.5	56.2	 16
336	 25	1041.8	183.8	 20
337	 25	632.3	56.9	 20
338	 25	1815.3	105.1	 16
339	 25	4128.0	572.6	 20
340	 25	699.0	50.8	 20
341	 25	927.3	52.2	 16
342	 25	284.8	48.4	 20
343	 25	240.8	21.5	 20
344	 25	302.8	24.2	 16
345	 25	787.0	97.3	 20
346	 25	834.0	88.7	 20
347	 25	559.0	41.6	 16
348	 25	426.0	42.0	 20
349	 25	24463.8	3870.7	 20
350	 25	1095.5	74.9	 16
351	 25	917.3	178.8	 20
352	 25	1380.5	220.4	 20
353	 25	836.8	44.3	 16
354	 25	1137.5	96.5	 20
355	 25	674.5	107.6	 20
356	 25	212.5	24.8	 16
357	 25	190.5	20.1	 20
358	 25	412.3	40.6	 20
359	 25	169.5	24.7	 16
360	 25	184.5	25.7	 20
361	 25	303.5	46.2	 20
362	 25	189.3	27.7	 16
363	 25	142.0	17.4	 20
364	 25	366.5	51.5	 16
365	 25	1527.8	347.4	 20
366	 25	316.3	38.5	 20
367	 25	129.3	16.9	 16
368	 25	3103.0	480.5	 20
369	 25	1063.8	449.1	 20
370	 25	1631.8	201.9	 16
371	 25	513.8	33.4	 20
372	 25	508.3	55.6	 20
373	 25	176.5	17.5	 16
374	 25	213.0	34.8	 20
375	 25	414.5	55.1	 20
376	 25	270.0	33.5	 16
377	 25	1153.3	194.8	 20
378	 25	1203.3	77.1	 20
379	 25	433.8	43.5	 16
380	 25	568.0	39.6	 25
381	 25	327.0	37.1	 25
382	 25	756.8	90.3	 20
383	 25	926.0	138.7	 25
384	 25	982.0	124.2	 25
385	 25	317.3	31.0	 20
386	 25	249.0	25.4	 25
387	 25	252.0	28.6	 25
388	 25	215.8	30.9	 20
389	 25	178.0	27.3	 25
390	 25	188.0	31.4	 25
391	 25	150.3	18.1	 20
392	 25	277.0	32.8	 25
393	 25	277.0	37.2	 25
394	 25	264.5	32.4	 20
395	 25	3278.0	599.7	 25
396	 25	6484.0	1003.8	 25
397	 25	1106.3	124.8	 20
398	 25	1643.0	201.7	 25
399	 25	3426.0	312.3	 25
400	 25	366.0	39.7	 20
401	 25	577.0	82.4	 25
402	 25	663.0	50.8	 25
403	 25	684.5	96.4	 20
404	 25	265.0	36.3	 25
405	 25	364.0	32.0	 25
406	 25	355.5	69.5	 20
407	 25	215.0	27.6	 25
408	 25	233.0	49.0	 25
409	 25	4171.3	452.3	 20
410	 25	870.0	114.2	 25
411	 25	489.3	46.8	 20
412	 25	853.0	162.9	 25
413	 25	2901.0	305.9	 25
414	 25	9531.0	1045.5	 20
415	 25	3357.0	943.0	 25
416	 25	9814.0	631.5	 25
417	 25	11753.0	1065.0	 20
418	 25	6188.0	634.4	 25
419	 25	2700.0	306.1	 25
420	 25	2474.8	330.5	 20
421	 25	577.0	55.8	 25
422	 25	604.0	42.7	 25
423	 25	649.8	109.8	 20
424	 25	1161.0	214.2	 25
425	 25	1217.0	188.8	 25
426	 25	4192.3	651.1	 20
427	 25	380.0	34.0	 25
428	 25	236.0	33.3	 25
429	 25	590.8	89.8	 20
430	 25	224.0	32.6	 25
431	 25	177.0	22.4	 25
432	 25	186.3	27.0	 20
433	 25	466.0	59.4	 25
434	 25	532.0	61.7	 25
435	 25	1141.5	89.7	 20
436	 25	877.0	131.2	 25
437	 25	271.0	29.4	 25
438	 25	1485.0	258.6	 20
439	 25	1799.0	356.7	 25
440	 25	594.0	97.3	 25
441	 25	1253.3	235.1	 20
442	 25	236.0	27.7	 25
443	 25	202.0	24.9	 25
444	 25	141.5	14.9	 20
445	 25	156.0	19.2	 25
446	 25	1164.0	198.6	 25
447	 25	247.3	40.9	 20
448	 25	248.0	23.5	 25
449	 25	298.0	26.2	 25
450	 25	237.0	28.9	 20
451	 25	191.0	23.3	 25
452	 25	376.0	48.6	 25
453	 25	532.3	72.1	 20
454	 25	363.0	49.7	 25
455	 25	3761.0	416.0	 25
456	 25	556.5	92.8	 20
457	 25	905.0	89.0	 25
458	 25	332.3	46.2	 20
459	 25	222.0	40.6	 25
460	 25	403.0	60.7	 25
461	 25	307.8	37.4	 20
462	 25	1438.0	338.2	 25
463	 25	348.0	49.8	 25
464	 25	316.8	44.3	 20
465	 25	531.0	99.3	 25
466	 25	1354.0	131.7	 25
467	 25	1510.8	289.4	 20
468	 25	649.0	61.2	 25
469	 25	3396.0	399.7	 25
470	 25	1061.8	105.8	 20
471	 25	3027.0	494.4	 25
472	 25	2290.0	312.6	 25
473	 25	621.3	70.2	 20
474	 25	243.0	35.9	 25
475	 25	1783.0	308.1	 25
476	 25	235.0	18.8	 20
477	 25	197.0	26.9	 25
478	 25	158.0	18.8	 25
479	 25	143.5	20.2	 20
480	 25	159.0	25.5	 25
481	 25	198.0	27.0	 25
482	 25	284.8	24.1	 20
483	 25	3690.0	884.5	 25
484	 25	393.0	41.0	 25
485	 25	441.0	51.0	 20
486	 25	433.0	47.8	 25
487	 25	2043.0	435.3	 25
488	 25	159.0	17.0	 20
489	 25	221.0	27.5	 25
490	 25	177.0	24.7	 25
491	 25	230.8	38.9	 20
492	 25	231.0	27.5	 25
493	 25	1519.0	212.7	 25
494	 25	152.3	20.6	 20
495	 25	142.0	22.3	 25
496	 25	375.0	65.8	 25
497	 25	213.8	25.6	 20
498	 25	155.0	20.6	 25
499	 25	168.0	25.0	 25
500	 25	256.0	44.6	 20
501	 25	619.0	77.0	 25
502	 25	1024.8	146.6	 20
503	 25	816.0	66.8	 25
504	 25	1042.0	90.1	 25
505	 25	660.0	81.9	 20
506	 25	5126.0	881.7	 25
507	 25	11084.0	1060.1	 25
508	 25	9895.0	1101.2	 20
509	 25	637.0	143.4	 25
510	 25	998.0	83.0	 25
511	 25	5305.3	1008.6	 20
512	 25	435.0	94.8	 25
513	 25	741.0	130.0	 25
514	 25	621.3	123.8	 20
515	 25	261.0	55.7	 25
516	 25	5117.0	1185.5	 25
517	 25	234.8	27.7	 20
518	 25	364.0	52.3	 25
519	 25	3037.0	465.2	 25
520	 25	3139.3	289.7	 20
521	 25	1965.0	261.3	 25
522	 25	516.0	44.1	 25
523	 25	678.5	106.4	 20
524	 25	707.0	136.0	 25
525	 25	702.0	91.1	 25
526	 25	432.0	41.9	 20
527	 25	516.0	53.0	 25
528	 25	1372.0	110.8	 25
529	 25	2337.5	410.4	 20
530	 25	2460.0	341.4	 25
531	 25	378.0	93.0	 25
532	 25	1897.0	272.5	 20
533	 25	1186.0	619.6	 25
534	 25	894.0	133.4	 25
535	 25	1124.0	162.0	 20
536	 25	7643.0	545.0	 25
537	 25	3362.0	667.4	 25
538	 25	1630.5	183.2	 20
539	 25	323.0	48.7	 25
540	 25	1223.0	103.2	 25
541	 25	904.3	110.8	 20
542	 25	393.0	48.7	 25
543	 25	1333.0	225.6	 25
544	 25	1462.3	225.7	 20
545	 25	3210.0	685.8	 25
546	 25	2914.0	627.3	 25
547	 25	582.5	100.1	 20
548	 25	349.0	49.2	 25
549	 25	154.8	20.3	 20
550	 25	160.0	33.9	 25
551	 25	2367.0	570.6	 25
552	 25	226.3	23.5	 20
553	 25	1195.0	228.0	 25
554	 25	1003.0	191.6	 25
555	 25	496.3	52.6	 20
556	 25	743.0	143.4	 25
557	 25	468.0	75.0	 25
558	 25	196.5	51.9	 20
559	 25	312.0	38.5	 25
560	 25	931.0	80.4	 25
561	 25	839.8	415.5	 20
562	 25	3718.0	602.0	 25
563	 25	3248.0	585.3	 25
564	 25	977.5	365.1	 20
565	 25	432.0	59.5	 25
566	 25	531.0	68.7	 25
567	 25	1068.3	241.0	 20
568	 25	1052.0	185.4	 25
569	 25	407.0	63.2	 25
570	 25	823.3	158.4	 20
571	 25	396.0	71.7	 25
572	 25	313.0	47.6	 25
573	 25	339.8	37.8	 20
574	 25	2028.0	539.6	 25
575	 25	678.0	120.8	 25
576	 25	382.8	44.3	 20
577	 25	164.0	15.5	 25
578	 25	199.0	23.4	 25
579	 25	153.5	22.7	 20
580	 25	824.0	200.0	 25
581	 25	325.0	50.8	 25
582	 25	269.8	37.4	 20
583	 25	219.0	31.4	 25
584	 25	506.0	198.7	 25
585	 25	1066.0	85.5	 16
586	 25	11589.3	1328.1	 20
587	 25	655.8	112.0	 20
588	 25	629.0	36.0	 16
589	 25	669.5	53.3	 20
590	 25	9915.3	1294.9	 20
591	 25	1457.5	109.8	 16
592	 25	1493.5	126.8	 20
593	 25	581.0	78.9	 20
594	 25	743.3	97.5	 16
595	 25	589.3	110.8	 20
596	 25	413.0	50.7	 16
597	 25	766.3	103.0	 20
598	 25	1101.5	207.6	 20
599	 25	768.8	106.9	 16
600	 25	2664.8	529.2	 20
601	 25	613.8	62.1	 20
602	 25	224.0	27.6	 16
603	 25	306.3	40.8	 20
604	 25	311.0	38.7	 20
605	 25	1106.5	160.4	 16
606	 25	362.5	51.4	 20
607	 25	468.3	59.9	 20
608	 25	287.0	37.7	 16
609	 25	306.5	35.3	 20
610	 25	239.8	26.3	 20
611	 25	507.5	51.6	 16
612	 25	250.3	34.4	 20
613	 25	221.0	17.5	 20
614	 25	1015.8	154.7	 16
615	 25	121.0	15.0	 20
616	 25	260.5	32.7	 20
617	 25	245.0	32.0	 16
618	 25	543.5	70.4	 20
619	 25	231.0	22.2	 20
620	 25	179.5	19.0	 16
621	 25	425.5	61.5	 20
622	 25	297.3	40.9	 20
623	 25	1675.3	136.5	 16
624	 25	388.8	73.8	 20
625	 25	555.8	47.1	 20
626	 25	235.8	21.7	 16
627	 25	217.5	27.6	 20
628	 25	2765.3	485.8	 20
629	 25	490.0	40.1	 16
630	 25	371.0	43.9	 20
631	 25	415.3	46.3	 20
632	 25	242.0	32.2	 16
633	 25	331.3	39.5	 20
634	 25	626.3	47.0	 20
635	 25	1703.3	161.2	 16
636	 25	484.0	54.1	 20
637	 25	1526.8	78.9	 20
638	 25	628.5	39.8	 16
639	 25	406.0	73.6	 20
  0	 26	21777.3	3265.2	 20
  1	 26	199.0	70.2	 25
  2	 26	165.0	24.8	 25
  3	 26	141.3	12.6	 20
  4	 26	137.0	17.0	 25
  5	 26	180.0	23.2	 25
  6	 26	394.3	37.2	 20
  7	 26	279.0	27.3	 25
  8	 26	171.0	23.4	 25
  9	 26	238.0	29.9	 20
 10	 26	153.0	26.5	 25
 11	 26	119.0	18.2	 25
 12	 26	195.3	30.1	 20
 13	 26	299.0	32.9	 25
 14	 26	166.0	16.9	 25
 15	 26	144.5	24.8	 20
 16	 26	262.0	33.1	 25
 17	 26	144.0	20.7	 25
 18	 26	309.0	33.5	 20
 19	 26	726.0	112.4	 25
 20	 26	321.0	34.9	 25
 21	 26	187.0	23.3	 20
 22	 26	174.0	26.3	 25
 23	 26	195.0	21.4	 25
 24	 26	201.5	19.1	 20
 25	 26	1024.0	155.6	 25
 26	 26	3052.0	478.5	 25
 27	 26	1749.3	99.7	 20
 28	 26	6017.0	525.2	 25
 29	 26	2469.0	315.4	 25
 30	 26	851.3	92.7	 20
 31	 26	786.0	64.9	 25
 32	 26	781.0	130.0	 25
 33	 26	1243.8	92.6	 20
 34	 26	1030.0	170.4	 25
 35	 26	2225.0	192.7	 25
 36	 26	633.5	54.9	 20
 37	 26	926.0	57.4	 25
 38	 26	873.0	67.9	 25
 39	 26	518.3	43.9	 20
 40	 26	158.0	19.2	 25
 41	 26	145.8	16.1	 20
 42	 26	186.0	47.3	 25
 43	 26	155.0	21.0	 25
 44	 26	145.3	20.0	 20
 45	 26	148.0	23.4	 25
 46	 26	158.0	31.3	 25
 47	 26	196.3	25.1	 20
 48	 26	160.0	17.3	 25
 49	 26	312.0	52.7	 25
 50	 26	169.0	19.9	 20
 51	 26	153.0	24.4	 25
 52	 26	455.0	52.0	 25
 53	 26	405.3	46.7	 20
 54	 26	1917.0	208.4	 25
 55	 26	162.0	22.5	 25
 56	 26	105.3	21.1	 20
 57	 26	110.0	18.7	 25
 58	 26	102.0	12.6	 25
 59	 26	137.3	24.6	 20
 60	 26	130.0	21.7	 25
 61	 26	135.0	17.0	 25
 62	 26	146.0	21.2	 20
 63	 26	109.0	15.6	 25
 64	 26	136.0	26.2	 25
 65	 26	155.0	20.0	 20
 66	 26	148.0	23.0	 25
 67	 26	140.0	19.9	 25
 68	 26	140.0	22.9	 20
 69	 26	378.0	77.2	 25
 70	 26	252.0	40.4	 25
 71	 26	353.5	52.6	 20
 72	 26	286.8	38.1	 20
 73	 26	793.3	95.0	 20
 74	 26	2556.5	139.7	 16
 75	 26	2830.3	200.8	 20
 76	 26	1927.3	114.2	 20
 77	 26	1588.8	108.6	 16
 78	 26	683.8	45.4	 20
 79	 26	637.5	56.0	 20
 80	 26	698.5	41.4	 16
 81	 26	196.5	38.3	 20
 82	 26	149.3	23.3	 20
 83	 26	224.5	30.5	 16
 84	 26	142.3	17.7	 20
 85	 26	434.0	38.4	 20
 86	 26	1095.8	137.5	 16
 87	 26	640.5	51.8	 20
 88	 26	432.0	48.8	 16
 89	 26	411.8	49.4	 20
 90	 26	764.3	44.6	 20
 91	 26	7040.8	363.0	 16
 92	 26	3590.3	597.2	 20
 93	 26	466.0	268.3	 20
 94	 26	824.5	103.9	 16
 95	 26	564.3	118.2	 20
 96	 26	2784.0	343.0	 20
 97	 26	559.5	68.0	 16
 98	 26	454.8	77.4	 20
 99	 26	458.5	66.3	 20
100	 26	451.3	42.4	 16
101	 26	351.8	31.0	 20
102	 26	214.3	21.7	 20
103	 26	643.3	33.4	 16
104	 26	1382.3	138.9	 20
105	 26	196.5	26.5	 20
106	 26	487.0	52.6	 16
107	 26	296.8	33.7	 20
108	 26	527.0	45.6	 20
109	 26	1295.0	112.9	 16
110	 26	107.5	18.0	 20
111	 26	114.8	18.4	 20
112	 26	270.5	32.6	 16
113	 26	221.5	30.6	 20
114	 26	122.0	13.3	 20
115	 26	115.3	18.3	 16
116	 26	140.3	15.4	 20
117	 26	444.5	49.4	 20
118	 26	1239.5	77.6	 16
119	 26	5072.3	252.6	 20
120	 26	5063.0	224.8	 20
121	 26	8579.8	270.6	 16
122	 26	2116.3	290.9	 20
123	 26	2058.3	170.5	 20
124	 26	1387.0	74.1	 16
125	 26	602.3	67.4	 20
126	 26	693.8	51.7	 20
127	 26	619.3	46.9	 16
128	 26	347.3	38.5	 20
129	 26	621.8	58.6	 20
130	 26	1001.3	78.6	 16
131	 26	136.3	21.4	 20
132	 26	429.5	31.7	 16
133	 26	297.5	21.9	 20
134	 26	189.3	29.5	 20
135	 26	135.0	18.7	 16
136	 26	189.5	28.3	 20
137	 26	254.3	31.1	 20
138	 26	1528.3	110.4	 16
139	 26	458.0	47.6	 20
140	 26	207.5	16.2	 20
141	 26	284.3	22.9	 16
142	 26	178.0	19.6	 20
143	 26	349.0	36.2	 20
144	 26	155.3	15.8	 16
145	 26	161.8	21.3	 20
146	 26	131.5	14.2	 20
147	 26	138.8	18.9	 16
148	 26	171.0	27.0	 20
149	 26	169.0	20.1	 20
150	 26	170.8	24.7	 16
151	 26	500.3	37.0	 20
152	 26	438.0	29.9	 20
153	 26	279.0	41.0	 16
154	 26	197.8	24.7	 20
155	 26	1062.5	92.4	 20
156	 26	632.5	55.7	 16
157	 26	600.8	40.5	 20
158	 26	311.5	55.0	 20
159	 26	986.0	37.3	 16
160	 26	1785.0	60.2	 20
161	 26	374.3	40.1	 20
162	 26	303.0	30.9	 16
163	 26	204.5	22.3	 20
164	 26	339.3	46.5	 20
165	 26	1241.8	73.7	 16
166	 26	643.8	30.8	 20
167	 26	537.3	48.9	 20
168	 26	201.5	28.0	 16
169	 26	571.5	48.1	 20
170	 26	1723.3	85.1	 20
171	 26	4081.8	149.7	 16
172	 26	1518.5	67.8	 20
173	 26	393.3	38.7	 20
174	 26	351.5	50.8	 16
175	 26	5039.0	1172.5	 25
176	 26	184.0	22.6	 25
177	 26	154.3	16.6	 20
178	 26	179.0	29.9	 25
179	 26	173.5	20.3	 20
180	 26	136.0	15.2	 25
181	 26	174.0	31.4	 25
182	 26	225.3	27.3	 20
183	 26	171.0	22.4	 25
184	 26	4012.0	753.7	 25
185	 26	3065.5	378.8	 20
186	 26	4186.0	1021.5	 25
187	 26	188.0	24.2	 25
188	 26	257.3	56.7	 20
189	 26	314.0	28.8	 25
190	 26	643.0	76.7	 25
191	 26	223.8	35.1	 20
192	 26	206.0	24.7	 25
193	 26	240.0	28.3	 25
194	 26	525.8	58.4	 20
195	 26	193.0	30.8	 25
196	 26	868.0	85.1	 25
197	 26	577.3	44.7	 20
198	 26	379.0	52.3	 25
199	 26	916.0	111.8	 25
200	 26	362.0	36.8	 20
201	 26	718.0	87.1	 25
202	 26	384.0	72.7	 25
203	 26	332.3	43.2	 20
204	 26	478.0	54.2	 25
205	 26	261.0	33.9	 25
206	 26	183.3	24.8	 20
207	 26	150.0	22.8	 25
208	 26	189.0	28.3	 25
209	 26	159.3	19.7	 20
210	 26	169.0	19.9	 25
211	 26	139.0	16.9	 25
212	 26	149.3	22.3	 20
213	 26	138.0	22.3	 25
214	 26	156.0	24.6	 25
215	 26	199.8	30.0	 20
216	 26	386.0	35.0	 25
217	 26	217.0	26.6	 25
218	 26	131.3	23.8	 20
219	 26	134.0	22.2	 25
220	 26	232.0	26.5	 25
221	 26	178.8	25.6	 20
222	 26	137.0	14.5	 25
223	 26	144.0	14.3	 25
224	 26	143.5	34.8	 20
225	 26	124.0	16.7	 25
226	 26	109.3	14.5	 20
227	 26	119.0	25.6	 25
228	 26	117.0	17.5	 25
229	 26	144.0	32.8	 20
230	 26	125.0	18.3	 25
231	 26	128.0	25.1	 25
232	 26	142.8	21.5	 20
233	 26	478.0	96.5	 25
234	 26	561.0	136.3	 25
235	 26	455.5	41.3	 20
236	 26	396.0	39.7	 25
237	 26	1222.0	93.7	 25
238	 26	598.3	54.4	 20
239	 26	679.0	57.4	 25
240	 26	1243.0	142.5	 25
241	 26	1185.5	66.4	 20
242	 26	341.0	38.7	 25
243	 26	410.0	48.2	 25
244	 26	1335.0	359.9	 20
245	 26	3625.0	565.6	 25
246	 26	507.0	88.9	 25
247	 26	529.8	47.4	 20
248	 26	484.0	42.2	 25
249	 26	194.0	26.8	 25
250	 26	202.3	21.8	 20
251	 26	213.0	31.5	 25
252	 26	219.0	24.2	 25
253	 26	386.3	53.9	 20
254	 26	757.0	50.6	 25
255	 26	257.0	30.2	 25
256	 26	302.5	41.6	 20
257	 26	2095.0	385.2	 25
258	 26	1563.0	96.9	 25
259	 26	841.3	49.0	 20
260	 26	286.0	52.2	 25
261	 26	143.0	21.3	 25
262	 26	169.5	22.7	 20
263	 26	247.0	41.8	 25
264	 26	623.0	41.9	 25
265	 26	678.5	53.9	 20
266	 26	780.0	75.4	 25
267	 26	240.0	35.7	 25
268	 26	587.3	47.4	 20
269	 26	1073.0	105.9	 25
270	 26	891.0	103.8	 25
271	 26	256.5	24.5	 20
272	 26	137.0	20.3	 25
273	 26	150.3	24.5	 20
274	 26	200.0	28.7	 25
275	 26	141.0	20.4	 25
276	 26	152.3	16.8	 20
277	 26	152.0	20.4	 25
278	 26	149.0	22.3	 25
279	 26	135.0	14.9	 20
280	 26	235.0	40.4	 25
281	 26	168.0	30.4	 25
282	 26	177.5	25.4	 20
283	 26	241.0	26.6	 25
284	 26	264.0	22.7	 25
285	 26	243.0	25.7	 20
286	 26	313.0	39.6	 25
287	 26	338.0	36.9	 25
288	 26	218.5	22.6	 20
289	 26	165.0	29.4	 25
290	 26	162.0	20.0	 25
291	 26	122.8	15.5	 20
292	 26	159.0	17.6	 25
293	 26	226.0	25.4	 25
294	 26	628.8	42.9	 20
295	 26	899.0	82.8	 25
296	 26	314.0	40.8	 25
297	 26	274.3	29.1	 20
298	 26	524.0	40.1	 25
299	 26	358.0	36.4	 25
300	 26	675.8	42.5	 20
301	 26	414.0	39.2	 25
302	 26	299.0	41.7	 25
303	 26	509.8	46.1	 20
304	 26	5605.0	1121.2	 25
305	 26	674.0	71.9	 25
306	 26	703.3	50.6	 20
307	 26	263.0	34.0	 25
308	 26	304.0	31.7	 25
309	 26	427.3	32.9	 20
310	 26	419.0	50.0	 25
311	 26	645.0	54.7	 25
312	 26	1247.8	90.4	 20
313	 26	556.0	59.1	 25
314	 26	790.0	64.3	 25
315	 26	595.5	50.2	 20
316	 26	1540.0	170.9	 25
317	 26	957.3	81.3	 20
318	 26	342.0	56.5	 25
319	 26	267.0	32.8	 25
320	 26	365.5	25.7	 20
321	 26	313.0	38.6	 25
322	 26	174.0	29.5	 25
323	 26	205.3	26.4	 20
324	 26	853.0	145.8	 25
325	 26	223.0	29.2	 25
326	 26	376.5	36.8	 20
327	 26	346.0	29.4	 25
328	 26	179.0	25.5	 25
329	 26	118.8	24.3	 20
330	 26	132.0	17.2	 25
331	 26	166.0	23.8	 25
332	 26	623.0	137.7	 20
333	 26	370.0	53.9	 25
334	 26	2048.0	374.5	 25
335	 26	309.8	35.1	 20
336	 26	411.0	45.3	 25
337	 26	481.0	61.1	 25
338	 26	804.8	67.6	 20
339	 26	1307.0	218.3	 25
340	 26	471.0	55.6	 25
341	 26	625.3	56.8	 20
342	 26	268.0	51.9	 25
343	 26	208.0	24.0	 25
344	 26	312.0	34.8	 20
345	 26	697.0	71.4	 25
346	 26	373.0	29.2	 25
347	 26	531.8	41.3	 20
348	 26	363.0	38.0	 25
349	 26	11197.0	1852.0	 25
350	 26	1586.5	100.7	 20
351	 26	453.0	122.3	 25
352	 26	247.0	56.1	 25
353	 26	566.0	68.2	 20
354	 26	678.0	46.7	 25
355	 26	190.0	25.1	 25
356	 26	155.0	17.9	 20
357	 26	181.0	20.3	 25
358	 26	233.0	26.9	 25
359	 26	150.0	22.4	 20
360	 26	166.0	18.4	 25
361	 26	196.0	34.1	 25
362	 26	161.3	19.5	 20
363	 26	141.0	22.8	 25
364	 26	280.0	48.0	 20
365	 26	256.0	52.4	 25
[truncated: 9,194,186 more chars]
