# Supplementary material for: Genome-wide gene expression dataset used to identify potential therapeutic targets in androgenetic alopecia
Source: Data Brief. 2017 May 6;13:85–7. doi: 10.1016/j.dib.2017.05.001 (PMC5443892; doi:10.1016/j.dib.2017.05.001)
Supplement: Supplementary file 2 — Supplementary material [file mmc2.zip › Data in Brief_AGA- CEL files/AG5011N.CEL]

[CEL]
Version=3

[HEADER]
Cols=640
Rows=640
TotalX=640
TotalY=640
OffsetX=0
OffsetY=0
GridCornerUL=232 235
GridCornerUR=4493 247
GridCornerLR=4479 4512
GridCornerLL=218 4500
Axis-invertX=0
AxisInvertY=0
swapXY=0
DatHeader=[0..46139]  AG5011N1 U95Av2:CLS=4733 RWS=4733 XIN=3  YIN=3  VE=17        2.0 10/03/01 13:01:12       HG_U95Av2.1sq                  6
Algorithm=Percentile
AlgorithmParameters=Percentile:75;CellMargin:2;OutlierHigh:1.500;OutlierLow:1.004

[INTENSITY]
NumberCells=409600
CellHeader=X	Y	MEAN	STDV	NPIXELS
  0	  0	545.0	156.5	 25
  1	  0	22289.5	2832.5	 20
  2	  0	696.0	164.1	 25
  3	  0	22510.0	3759.2	 25
  4	  0	615.3	218.4	 20
  5	  0	763.0	391.8	 25
  6	  0	23016.0	3635.2	 25
  7	  0	580.3	42.9	 20
  8	  0	22474.0	3347.4	 25
  9	  0	758.0	220.9	 25
 10	  0	21363.5	2473.0	 20
 11	  0	312.0	79.2	 25
 12	  0	22133.0	3524.2	 25
 13	  0	220.0	26.6	 20
 14	  0	22018.0	3237.7	 25
 15	  0	267.0	130.6	 25
 16	  0	22519.5	2486.3	 20
 17	  0	312.0	56.2	 25
 18	  0	22263.0	3484.9	 25
 19	  0	216.8	33.4	 20
 20	  0	22212.0	3086.1	 25
 21	  0	209.8	34.7	 20
 22	  0	22195.0	3463.9	 25
 23	  0	293.0	77.8	 25
 24	  0	22792.8	2349.2	 20
 25	  0	261.0	82.2	 25
 26	  0	22187.0	2995.1	 25
 27	  0	231.8	29.9	 16
 28	  0	22016.0	3549.2	 20
 29	  0	280.8	54.2	 20
 30	  0	22355.0	1767.3	 16
 31	  0	266.3	105.8	 20
 32	  0	22124.8	2822.8	 20
 33	  0	218.3	18.1	 16
 34	  0	21482.8	3264.7	 20
 35	  0	276.3	46.3	 20
 36	  0	21374.3	1603.1	 16
 37	  0	263.0	76.2	 20
 38	  0	21031.5	2496.3	 20
 39	  0	290.5	46.4	 16
 40	  0	21137.3	2878.6	 20
 41	  0	261.3	56.9	 20
 42	  0	21382.8	1409.5	 16
 43	  0	241.8	69.4	 20
 44	  0	21011.0	4293.2	 25
 45	  0	221.3	21.3	 20
 46	  0	20813.0	4386.3	 25
 47	  0	205.0	49.3	 25
 48	  0	21089.5	3478.5	 20
 49	  0	227.0	51.5	 25
 50	  0	20134.0	3653.9	 25
 51	  0	276.5	30.5	 20
 52	  0	20731.0	3972.0	 25
 53	  0	264.0	47.9	 25
 54	  0	20855.0	2859.8	 20
 55	  0	252.0	55.3	 25
 56	  0	20122.0	3440.0	 25
 57	  0	223.0	26.7	 20
 58	  0	19890.0	3191.1	 25
 59	  0	261.0	40.7	 25
 60	  0	20203.3	2421.3	 20
 61	  0	294.0	45.5	 25
 62	  0	20280.0	2969.8	 25
 63	  0	356.3	101.3	 20
 64	  0	21311.0	2747.4	 25
 65	  0	423.0	73.8	 25
 66	  0	20987.3	2460.8	 20
 67	  0	276.0	39.6	 25
 68	  0	20631.5	2501.9	 20
 69	  0	276.0	80.6	 25
 70	  0	20186.0	3004.1	 25
 71	  0	221.0	19.5	 20
 72	  0	20389.0	3314.0	 25
 73	  0	274.0	38.0	 25
 74	  0	20352.3	2512.5	 20
 75	  0	265.0	55.9	 25
 76	  0	20165.0	2979.8	 25
 77	  0	249.0	26.3	 20
 78	  0	20376.0	3630.4	 25
 79	  0	264.0	40.7	 25
 80	  0	19874.3	1523.2	 16
 81	  0	302.3	61.7	 20
 82	  0	19089.3	2201.2	 20
 83	  0	277.8	28.8	 16
 84	  0	18919.3	3016.1	 20
 85	  0	346.8	35.6	 20
 86	  0	19688.3	1279.2	 16
 87	  0	538.8	73.1	 20
 88	  0	20173.3	2095.4	 20
 89	  0	442.8	48.0	 16
 90	  0	19899.8	2997.4	 20
 91	  0	337.5	43.1	 20
 92	  0	20539.8	1294.0	 16
 93	  0	341.3	91.3	 20
 94	  0	19486.8	2150.6	 20
 95	  0	227.3	23.7	 16
 96	  0	19349.5	2978.6	 20
 97	  0	237.8	38.0	 20
 98	  0	19518.8	3250.9	 20
 99	  0	229.0	72.3	 25
100	  0	18986.0	3397.0	 25
101	  0	199.8	15.8	 20
102	  0	18971.0	3822.3	 25
103	  0	220.0	40.8	 25
104	  0	19352.0	2829.9	 20
105	  0	246.0	68.3	 25
106	  0	18546.0	3009.2	 25
107	  0	195.0	21.8	 20
108	  0	19420.0	3256.4	 25
109	  0	222.0	40.1	 25
110	  0	19122.5	2698.4	 20
111	  0	236.0	38.9	 25
112	  0	19071.3	2511.7	 20
113	  0	236.0	68.0	 25
114	  0	19425.0	2923.5	 25
115	  0	230.5	19.5	 20
116	  0	19169.0	3183.5	 25
117	  0	277.0	44.0	 25
118	  0	18852.8	2479.7	 20
119	  0	230.0	68.9	 25
120	  0	19197.0	2827.5	 25
121	  0	211.3	26.0	 20
122	  0	18179.0	3381.4	 25
123	  0	318.0	51.6	 25
124	  0	19416.8	2601.0	 20
125	  0	373.0	87.5	 25
126	  0	18511.0	2929.4	 25
127	  0	209.8	25.7	 20
128	  0	17794.0	3332.6	 25
129	  0	213.0	30.0	 25
130	  0	17857.0	2605.1	 20
131	  0	262.0	51.9	 25
132	  0	17540.0	3027.8	 25
133	  0	236.8	22.2	 16
134	  0	18099.3	2236.5	 20
135	  0	261.3	34.3	 20
136	  0	17603.8	1284.3	 16
137	  0	244.8	43.5	 20
138	  0	18036.5	2187.9	 20
139	  0	247.3	23.3	 16
140	  0	17388.0	2209.0	 20
141	  0	292.0	48.4	 20
142	  0	17758.3	1015.9	 16
143	  0	285.5	52.6	 20
144	  0	17342.3	2031.3	 20
145	  0	226.8	26.7	 16
146	  0	17641.8	2482.4	 20
147	  0	294.3	47.2	 20
148	  0	17633.3	1259.2	 16
149	  0	303.5	56.5	 20
150	  0	17525.5	2161.4	 20
151	  0	241.5	28.9	 20
152	  0	16142.0	3087.6	 25
153	  0	263.0	29.6	 25
154	  0	17075.3	1347.6	 20
155	  0	243.0	58.6	 25
156	  0	16345.0	2669.7	 25
157	  0	225.3	34.7	 20
158	  0	16482.0	2964.6	 25
159	  0	217.0	45.4	 20
160	  0	16308.0	3612.7	 25
161	  0	223.0	51.6	 25
162	  0	16423.0	2309.5	 20
163	  0	228.0	135.8	 25
164	  0	16440.0	2860.4	 25
165	  0	211.0	35.1	 20
166	  0	16119.0	3626.6	 25
167	  0	221.0	51.3	 25
168	  0	16329.0	2479.6	 20
169	  0	216.0	148.4	 25
170	  0	15945.0	2916.7	 25
171	  0	189.0	38.4	 20
172	  0	15795.0	3638.2	 25
173	  0	204.0	69.0	 25
174	  0	16144.0	2471.2	 20
175	  0	243.0	107.3	 25
176	  0	15786.0	2938.7	 25
177	  0	203.3	19.4	 20
178	  0	15859.0	3638.2	 25
179	  0	208.0	43.7	 25
180	  0	16182.8	2693.6	 20
181	  0	193.0	99.9	 25
182	  0	15535.0	2906.0	 25
183	  0	182.5	25.0	 20
184	  0	15538.0	3477.3	 25
185	  0	186.0	42.5	 25
186	  0	15853.0	2766.4	 20
187	  0	224.3	75.3	 20
188	  0	15784.0	2104.5	 20
189	  0	209.0	25.4	 16
190	  0	15296.8	2710.3	 20
191	  0	217.3	25.4	 20
192	  0	16091.3	1322.2	 16
193	  0	211.3	80.4	 20
194	  0	15735.8	2167.9	 20
195	  0	188.8	22.1	 16
196	  0	15352.8	2344.6	 20
197	  0	208.0	33.4	 20
198	  0	15738.8	1291.6	 16
199	  0	212.0	45.9	 20
200	  0	15751.5	2195.9	 20
201	  0	195.3	24.7	 16
202	  0	16165.5	2311.7	 20
203	  0	209.8	40.0	 20
204	  0	15760.3	1465.5	 16
205	  0	204.0	45.4	 25
206	  0	15995.8	2429.3	 20
207	  0	192.0	105.7	 25
208	  0	15577.0	2753.5	 25
209	  0	240.8	78.0	 20
210	  0	15549.0	3206.3	 25
211	  0	111.0	37.3	 25
212	  0	6853.8	1030.4	 20
213	  0	95.0	26.0	 25
214	  0	141.0	21.2	 25
215	  0	83.0	13.6	 20
216	  0	15621.0	3261.9	 25
217	  0	219.0	46.8	 25
218	  0	15963.0	2340.4	 20
219	  0	192.0	91.5	 25
220	  0	15642.0	2563.5	 25
221	  0	197.8	27.7	 20
222	  0	15050.0	3007.3	 25
223	  0	209.0	34.8	 25
224	  0	15769.8	2280.5	 20
225	  0	199.0	55.8	 25
226	  0	15439.0	2820.7	 25
227	  0	163.3	24.2	 20
228	  0	15715.0	2927.1	 25
229	  0	203.0	31.7	 25
230	  0	16153.0	2595.0	 20
231	  0	239.0	59.7	 25
232	  0	15952.0	3098.3	 25
233	  0	192.5	27.4	 20
234	  0	15713.0	3021.2	 25
235	  0	202.0	32.4	 25
236	  0	15595.8	2855.9	 20
237	  0	235.0	47.6	 25
238	  0	15857.0	3330.6	 25
239	  0	181.5	26.0	 20
240	  0	15808.8	1964.0	 20
241	  0	208.3	49.6	 20
242	  0	15994.0	1000.3	 16
243	  0	210.3	41.4	 20
244	  0	15989.3	2441.5	 20
245	  0	204.0	21.1	 16
246	  0	16290.8	2125.6	 20
247	  0	225.0	49.1	 20
248	  0	16471.3	1160.0	 16
249	  0	218.8	42.0	 20
250	  0	15845.8	1046.6	 16
251	  0	195.5	83.4	 20
252	  0	16163.0	2102.0	 20
253	  0	185.0	18.2	 16
254	  0	15677.5	2339.0	 20
255	  0	207.8	37.5	 20
256	  0	15840.8	1064.4	 16
257	  0	206.5	74.2	 20
258	  0	15427.0	2722.6	 25
259	  0	186.3	23.7	 20
260	  0	15991.0	2746.3	 25
261	  0	231.0	70.4	 25
262	  0	16188.8	2033.7	 20
263	  0	526.0	237.7	 25
264	  0	16020.0	2442.2	 25
265	  0	246.5	56.3	 20
266	  0	15968.0	2502.1	 25
267	  0	228.0	46.6	 25
268	  0	16423.3	1746.3	 20
269	  0	239.0	73.7	 25
270	  0	16757.0	2378.0	 25
271	  0	169.0	15.4	 20
272	  0	16165.0	2662.2	 25
273	  0	212.0	42.2	 25
274	  0	16165.0	1898.4	 20
275	  0	221.0	77.2	 25
276	  0	16320.0	2449.7	 25
277	  0	188.8	21.9	 20
278	  0	15352.0	2809.8	 25
279	  0	224.0	44.3	 25
280	  0	16910.3	2201.1	 20
281	  0	226.0	94.0	 25
282	  0	16895.0	2692.2	 25
283	  0	198.3	22.2	 20
284	  0	16089.0	3329.4	 25
285	  0	251.0	49.4	 25
286	  0	17329.5	2699.0	 20
287	  0	189.0	95.0	 25
288	  0	17297.0	3001.8	 25
289	  0	196.0	27.4	 20
290	  0	17090.0	3594.2	 25
291	  0	224.0	36.0	 25
292	  0	17595.5	2943.4	 20
293	  0	213.0	90.8	 20
294	  0	17661.3	2155.5	 20
295	  0	199.0	28.1	 16
296	  0	17408.5	2768.7	 20
297	  0	214.0	35.4	 16
298	  0	17504.0	3698.5	 20
299	  0	245.5	67.7	 20
300	  0	18595.8	1930.9	 16
301	  0	225.0	216.6	 20
302	  0	18110.5	2666.7	 20
303	  0	221.5	33.0	 16
304	  0	17830.5	3789.3	 20
305	  0	222.3	79.0	 20
306	  0	19218.3	2231.3	 16
307	  0	212.3	232.1	 20
308	  0	19279.3	2804.3	 20
309	  0	205.0	26.8	 16
310	  0	19133.8	3922.9	 20
311	  0	217.0	72.4	 25
312	  0	19654.8	2463.3	 20
313	  0	238.0	204.8	 25
314	  0	18848.0	3072.3	 25
315	  0	205.5	44.1	 20
316	  0	18917.0	4164.0	 25
317	  0	291.0	80.7	 25
318	  0	20034.8	2709.0	 20
319	  0	215.0	222.0	 25
320	  0	19315.0	3275.6	 25
321	  0	210.8	38.8	 20
322	  0	19523.0	4173.0	 25
323	  0	255.0	70.0	 25
324	  0	20179.0	2815.6	 20
325	  0	234.0	196.6	 25
326	  0	19549.0	3416.7	 25
327	  0	222.0	31.4	 20
328	  0	19150.0	4009.7	 25
329	  0	266.0	66.5	 25
330	  0	20261.0	2959.7	 20
331	  0	223.0	152.7	 25
332	  0	20142.0	3502.7	 25
333	  0	222.5	27.6	 20
334	  0	20202.0	4252.5	 25
335	  0	260.0	62.5	 25
336	  0	21318.5	3455.9	 20
337	  0	248.0	115.1	 25
338	  0	21311.0	3953.4	 25
339	  0	226.8	28.6	 20
340	  0	20649.0	4521.8	 25
341	  0	246.3	49.0	 20
342	  0	20847.0	5437.2	 25
343	  0	283.0	102.1	 25
344	  0	22015.0	4368.8	 20
345	  0	248.0	282.4	 25
346	  0	21214.0	4775.3	 25
347	  0	255.3	42.3	 16
348	  0	21672.0	4431.5	 20
349	  0	260.8	93.9	 20
350	  0	22966.0	2255.1	 16
351	  0	242.5	229.4	 20
352	  0	22852.0	3147.2	 20
353	  0	230.5	35.8	 16
354	  0	22323.5	4401.1	 20
355	  0	309.8	75.5	 20
356	  0	23101.8	2261.3	 16
357	  0	265.5	198.8	 20
358	  0	22806.0	3170.1	 20
359	  0	235.0	32.8	 16
360	  0	22878.3	4172.9	 20
361	  0	311.8	64.8	 20
362	  0	23418.5	2421.6	 16
363	  0	285.8	211.4	 20
364	  0	23096.0	3454.5	 25
365	  0	206.5	28.9	 20
366	  0	22288.0	4352.7	 25
367	  0	323.0	69.8	 25
368	  0	23828.3	2887.0	 20
369	  0	298.0	190.3	 25
370	  0	23724.0	3517.7	 25
371	  0	230.0	32.3	 20
372	  0	23205.0	4485.5	 25
373	  0	325.0	71.2	 25
374	  0	23517.8	3116.5	 20
375	  0	261.0	174.3	 25
376	  0	23092.0	3711.7	 25
377	  0	237.8	33.0	 20
378	  0	22510.0	4571.4	 25
379	  0	306.0	66.3	 25
380	  0	23308.3	3379.5	 20
381	  0	283.0	126.7	 25
382	  0	23379.0	3980.5	 25
383	  0	243.0	22.7	 20
384	  0	23136.0	4806.7	 25
385	  0	299.0	72.7	 25
386	  0	23749.5	4028.6	 20
387	  0	318.0	116.3	 25
388	  0	23839.0	4353.9	 20
389	  0	251.0	302.3	 25
390	  0	22701.0	4936.2	 25
391	  0	231.3	45.5	 20
392	  0	22815.0	5732.6	 25
393	  0	310.0	75.3	 25
394	  0	23343.0	4559.6	 20
395	  0	262.0	214.1	 25
396	  0	22700.0	4912.0	 25
397	  0	230.3	31.1	 20
398	  0	22690.0	5743.8	 25
399	  0	303.0	68.4	 25
400	  0	23696.5	1939.3	 16
401	  0	311.0	127.4	 20
402	  0	22966.3	2792.1	 20
403	  0	256.5	30.5	 16
404	  0	23047.0	3769.3	 20
405	  0	296.5	77.8	 20
406	  0	23191.3	1788.0	 16
407	  0	301.0	100.5	 20
408	  0	23254.3	2877.8	 20
409	  0	224.0	31.5	 16
410	  0	23233.8	3676.4	 20
411	  0	268.5	94.3	 20
412	  0	23168.5	2216.3	 16
413	  0	301.0	70.4	 20
414	  0	23212.5	3105.6	 20
415	  0	260.0	27.5	 16
416	  0	22992.8	3832.9	 20
417	  0	244.0	82.2	 20
418	  0	23386.0	2713.7	 20
419	  0	291.0	69.5	 25
420	  0	22886.0	3243.9	 25
421	  0	224.3	31.4	 20
422	  0	22767.0	3995.0	 25
423	  0	211.0	43.3	 25
424	  0	119.3	19.1	 20
425	  0	17302.0	3336.9	 25
426	  0	115.0	19.9	 25
427	  0	175.8	17.7	 20
428	  0	88.0	12.6	 25
429	  0	222.0	83.1	 25
430	  0	22742.0	3215.2	 20
431	  0	295.0	62.8	 25
432	  0	23079.3	3713.7	 20
433	  0	265.0	225.1	 25
434	  0	22500.0	4323.7	 25
435	  0	217.5	28.0	 20
436	  0	22735.0	5487.6	 25
437	  0	284.0	65.2	 25
438	  0	23160.3	4079.0	 20
439	  0	250.0	235.5	 25
440	  0	22548.0	4602.8	 25
441	  0	250.3	42.0	 20
442	  0	22283.0	5710.0	 25
443	  0	331.0	73.1	 25
444	  0	22601.5	4416.2	 20
445	  0	385.0	201.1	 25
446	  0	22278.0	4979.8	 25
447	  0	267.8	35.9	 20
448	  0	21931.0	5664.0	 25
449	  0	316.0	62.4	 25
450	  0	22698.8	4741.3	 20
451	  0	263.0	127.6	 25
452	  0	22054.0	5074.0	 25
453	  0	208.3	30.2	 16
454	  0	22230.0	4238.1	 20
455	  0	269.3	50.2	 20
456	  0	23013.5	2046.7	 16
457	  0	338.5	141.3	 20
458	  0	22741.0	2942.8	 20
459	  0	225.0	19.7	 16
460	  0	22909.8	4303.1	 20
461	  0	308.3	66.2	 20
462	  0	22802.0	2247.7	 16
463	  0	283.8	105.6	 20
464	  0	22643.0	2992.5	 20
465	  0	263.3	13.6	 16
466	  0	22556.8	4112.4	 20
467	  0	291.8	68.4	 20
468	  0	22969.8	2501.3	 16
469	  0	293.0	75.1	 20
470	  0	22527.0	3109.6	 20
471	  0	236.3	30.2	 20
472	  0	21728.0	3857.6	 25
473	  0	297.0	63.3	 25
474	  0	22614.3	2733.3	 20
475	  0	300.0	62.8	 25
476	  0	22330.0	3281.2	 25
477	  0	245.3	34.8	 20
478	  0	22318.0	3903.1	 25
479	  0	232.5	40.4	 20
480	  0	22211.0	5097.1	 25
481	  0	273.0	51.6	 25
482	  0	22491.5	3366.9	 20
483	  0	311.0	117.4	 25
484	  0	22050.0	3919.4	 25
485	  0	240.5	43.6	 20
486	  0	21615.0	4812.3	 25
487	  0	255.0	52.3	 25
488	  0	21788.5	3510.7	 20
489	  0	248.0	88.4	 25
490	  0	21769.0	4057.2	 25
491	  0	227.0	23.6	 20
492	  0	21597.0	4875.3	 25
493	  0	246.0	58.5	 25
494	  0	22134.0	3951.0	 20
495	  0	281.0	60.6	 25
496	  0	20870.0	4258.9	 25
497	  0	229.8	28.2	 20
498	  0	21511.0	4944.1	 25
499	  0	271.0	77.2	 25
500	  0	22383.8	4447.2	 20
501	  0	269.0	65.1	 25
502	  0	21430.0	4692.4	 25
503	  0	241.3	25.5	 20
504	  0	21086.0	5075.6	 25
505	  0	289.0	81.6	 25
506	  0	21910.0	4851.4	 20
507	  0	289.5	44.5	 20
508	  0	21950.8	2493.0	 20
509	  0	247.0	34.9	 16
510	  0	21933.3	3367.2	 20
511	  0	248.8	78.0	 20
512	  0	22145.3	2033.2	 16
513	  0	266.8	53.4	 20
514	  0	21988.3	2716.5	 20
515	  0	238.3	28.1	 16
516	  0	21785.3	3507.8	 20
517	  0	264.8	67.0	 20
518	  0	21259.8	2312.6	 16
519	  0	259.3	48.5	 20
520	  0	21864.8	2927.9	 20
521	  0	229.5	32.0	 16
522	  0	21865.5	3840.2	 20
523	  0	279.5	69.4	 20
524	  0	21825.3	2872.9	 20
525	  0	259.0	44.0	 25
526	  0	21947.8	3339.9	 20
527	  0	269.0	152.6	 25
528	  0	21689.0	3908.0	 25
529	  0	213.3	35.0	 20
530	  0	21766.0	5069.1	 25
531	  0	274.0	58.7	 25
532	  0	21750.0	3275.1	 20
533	  0	246.0	92.6	 25
534	  0	21512.0	3681.6	 25
535	  0	246.5	36.6	 20
536	  0	21203.0	4703.3	 25
537	  0	275.0	50.3	 25
538	  0	21840.5	3633.7	 20
539	  0	277.0	92.6	 25
540	  0	21453.0	3911.3	 25
541	  0	240.8	42.6	 20
542	  0	21410.0	4694.3	 25
543	  0	282.0	71.4	 25
544	  0	21673.8	3801.7	 20
545	  0	251.0	70.6	 25
546	  0	20555.0	4199.1	 25
547	  0	302.5	39.0	 20
548	  0	20815.0	4821.2	 25
549	  0	328.0	72.7	 25
550	  0	21968.5	4382.8	 20
551	  0	338.0	64.8	 25
552	  0	20909.0	4551.5	 25
553	  0	571.8	69.5	 20
554	  0	20653.0	5018.2	 25
555	  0	276.0	55.8	 25
556	  0	21057.5	4788.4	 20
557	  0	245.0	56.0	 25
558	  0	20965.0	4908.4	 25
559	  0	230.3	32.7	 20
560	  0	21490.5	3191.6	 20
561	  0	252.3	66.8	 20
562	  0	21731.8	1685.2	 16
563	  0	255.5	65.2	 20
564	  0	21897.5	2547.0	 20
565	  0	235.3	23.9	 16
566	  0	21863.5	3346.8	 20
567	  0	246.0	57.0	 20
568	  0	21685.5	2253.4	 16
569	  0	294.0	58.7	 20
570	  0	21904.8	2706.4	 16
571	  0	297.3	168.9	 20
572	  0	21268.5	3447.3	 20
573	  0	226.8	27.8	 16
574	  0	21505.5	4941.2	 20
575	  0	269.8	51.7	 20
576	  0	21864.5	3038.5	 16
577	  0	252.0	148.2	 20
578	  0	21026.0	3544.7	 25
579	  0	249.8	36.5	 20
580	  0	21297.0	4772.6	 25
581	  0	282.0	53.0	 25
582	  0	21487.8	3307.7	 20
583	  0	256.0	138.4	 25
584	  0	21311.0	3668.1	 25
585	  0	274.5	37.9	 20
586	  0	21051.0	4812.4	 25
587	  0	277.0	52.3	 25
588	  0	21289.0	3419.6	 20
589	  0	239.0	121.1	 25
590	  0	20935.0	3946.6	 25
591	  0	233.3	30.4	 20
592	  0	20603.0	4955.7	 25
593	  0	275.0	59.9	 25
594	  0	21209.8	3671.8	 20
595	  0	279.0	131.0	 25
596	  0	20651.0	4252.2	 25
597	  0	232.5	31.7	 20
598	  0	20093.0	5151.6	 25
599	  0	292.0	53.8	 25
600	  0	21062.0	4199.3	 20
601	  0	246.0	145.0	 25
602	  0	20062.0	4603.8	 25
603	  0	221.0	28.5	 20
604	  0	20288.0	5407.1	 25
605	  0	259.0	47.1	 25
606	  0	21498.0	4572.1	 20
607	  0	250.0	115.8	 25
608	  0	20481.0	4792.3	 25
609	  0	219.8	28.5	 20
610	  0	20824.0	5686.1	 25
611	  0	286.0	52.3	 25
612	  0	21568.8	5016.4	 20
613	  0	244.8	136.3	 20
614	  0	21439.0	2740.9	 20
615	  0	220.0	22.3	 16
616	  0	21363.5	4051.9	 20
617	  0	251.5	37.4	 16
618	  0	21795.5	5675.0	 20
619	  0	257.3	134.7	 20
620	  0	21864.3	3053.4	 16
621	  0	263.5	385.5	 20
622	  0	21343.0	4018.1	 20
623	  0	252.3	63.0	 16
624	  0	21832.3	5560.6	 20
625	  0	247.8	133.1	 20
626	  0	22063.8	3169.8	 16
627	  0	263.0	303.4	 20
628	  0	21442.3	3891.8	 20
629	  0	227.8	40.0	 16
630	  0	21590.8	5108.3	 20
631	  0	251.0	79.9	 25
632	  0	21864.8	3107.7	 20
633	  0	259.0	200.7	 25
634	  0	22063.0	3649.6	 25
635	  0	128.5	21.5	 20
636	  0	258.0	49.1	 25
637	  0	22234.0	3517.1	 25
638	  0	265.5	61.8	 20
639	  0	22385.0	4146.5	 25
  0	  1	21621.8	2865.2	 20
  1	  1	371.3	33.2	 16
  2	  1	22429.0	2897.7	 20
  3	  1	717.0	83.9	 20
  4	  1	390.3	60.3	 16
  5	  1	2026.8	203.6	 20
  6	  1	1357.3	214.5	 20
  7	  1	1076.0	132.0	 16
  8	  1	601.8	140.4	 20
  9	  1	798.0	151.6	 25
 10	  1	300.3	37.4	 20
 11	  1	172.0	28.2	 25
 12	  1	456.0	69.8	 25
 13	  1	683.0	74.7	 20
 14	  1	2728.0	377.3	 25
 15	  1	131.0	13.5	 25
 16	  1	144.3	24.2	 20
 17	  1	282.0	50.7	 25
 18	  1	3004.5	274.2	 20
 19	  1	329.0	105.3	 25
 20	  1	165.0	29.0	 25
 21	  1	176.3	22.8	 20
 22	  1	149.0	18.8	 25
 23	  1	142.0	26.2	 25
 24	  1	1556.0	122.0	 20
 25	  1	238.0	19.1	 25
 26	  1	918.0	102.2	 25
 27	  1	404.0	60.5	 20
 28	  1	711.0	85.1	 25
 29	  1	839.0	71.5	 25
 30	  1	366.0	33.3	 20
 31	  1	1448.0	180.9	 25
 32	  1	6873.0	537.4	 25
 33	  1	781.8	106.2	 20
 34	  1	168.0	23.7	 25
 35	  1	1390.0	166.0	 25
 36	  1	212.3	32.6	 20
 37	  1	2915.0	408.9	 25
 38	  1	549.0	200.6	 25
 39	  1	30550.8	2416.3	 20
 40	  1	849.0	92.1	 25
 41	  1	190.0	23.7	 25
 42	  1	2761.8	366.2	 20
 43	  1	151.0	20.7	 25
 44	  1	158.0	29.8	 20
 45	  1	128.5	13.9	 16
 46	  1	110.0	13.2	 20
 47	  1	138.3	15.1	 20
 48	  1	110.3	13.4	 16
 49	  1	134.0	21.2	 20
 50	  1	250.8	37.0	 20
 51	  1	163.8	17.3	 16
 52	  1	163.0	19.7	 20
 53	  1	1285.0	140.4	 20
 54	  1	758.5	45.3	 16
 55	  1	1163.0	91.3	 20
 56	  1	213.0	31.9	 20
 57	  1	159.5	23.6	 16
 58	  1	130.3	21.6	 20
 59	  1	150.3	16.5	 20
 60	  1	1083.0	66.2	 16
 61	  1	154.3	19.1	 20
 62	  1	436.0	158.9	 25
 63	  1	20108.8	2945.0	 20
 64	  1	20908.0	3021.4	 25
 65	  1	20340.3	2763.9	 20
 66	  1	538.0	148.2	 25
 67	  1	196.0	17.5	 25
 68	  1	248.0	32.6	 20
 69	  1	233.0	37.5	 25
 70	  1	225.0	26.8	 25
 71	  1	252.8	41.8	 20
 72	  1	246.0	28.2	 25
 73	  1	147.0	14.8	 25
 74	  1	245.5	33.3	 20
 75	  1	214.0	25.5	 25
 76	  1	238.0	25.2	 25
 77	  1	241.3	18.2	 20
 78	  1	220.0	42.6	 25
 79	  1	148.0	15.9	 25
 80	  1	245.0	39.5	 20
 81	  1	256.0	34.2	 25
 82	  1	323.0	41.7	 25
 83	  1	316.8	30.5	 20
 84	  1	326.0	38.0	 25
 85	  1	332.0	44.9	 25
 86	  1	533.5	68.8	 20
 87	  1	19897.0	3416.5	 25
 88	  1	20034.0	1515.2	 25
 89	  1	19741.3	2327.6	 20
 90	  1	402.0	64.6	 25
 91	  1	239.0	30.1	 25
 92	  1	19685.0	966.8	 20
 93	  1	289.0	63.2	 25
 94	  1	201.0	44.3	 25
 95	  1	211.3	23.9	 20
 96	  1	191.0	78.3	 25
 97	  1	111.0	17.4	 25
 98	  1	162.8	18.6	 16
 99	  1	178.0	27.1	 20
100	  1	176.0	27.8	 20
101	  1	174.3	19.8	 16
102	  1	162.0	19.9	 20
103	  1	132.3	28.2	 20
104	  1	174.5	20.3	 16
105	  1	178.0	18.2	 20
106	  1	175.0	26.5	 20
107	  1	154.5	21.6	 16
108	  1	193.3	26.6	 20
109	  1	93.3	13.1	 16
110	  1	100.5	15.7	 20
111	  1	837.8	87.9	 20
112	  1	6963.0	517.7	 16
113	  1	306.8	22.4	 20
114	  1	435.0	45.0	 20
115	  1	144.5	18.7	 16
116	  1	18198.0	2751.5	 25
117	  1	243.0	43.2	 25
118	  1	212.5	38.0	 20
119	  1	219.0	23.7	 25
120	  1	18718.0	2141.3	 25
121	  1	175.3	23.7	 20
122	  1	275.0	68.7	 25
123	  1	18105.0	2489.4	 25
124	  1	18671.5	2255.1	 20
125	  1	18120.0	2222.4	 25
126	  1	282.0	53.9	 25
127	  1	124.0	16.4	 20
128	  1	117.0	18.2	 25
129	  1	342.0	30.7	 25
130	  1	3353.3	292.6	 20
131	  1	5803.0	635.0	 25
132	  1	2005.0	358.3	 25
133	  1	144.8	17.3	 20
134	  1	17214.0	2360.3	 25
135	  1	223.0	28.9	 25
136	  1	180.5	22.4	 20
137	  1	212.0	25.1	 25
138	  1	17559.0	2322.1	 25
139	  1	176.3	23.4	 20
140	  1	256.0	28.3	 25
141	  1	16993.0	2121.6	 25
142	  1	17519.8	1181.4	 20
143	  1	17079.0	2141.4	 25
144	  1	272.0	41.6	 25
145	  1	181.5	17.0	 20
146	  1	17710.0	2538.6	 25
147	  1	17369.0	2242.9	 25
148	  1	17668.0	1008.5	 20
149	  1	17208.0	2361.9	 25
150	  1	17283.0	2300.2	 25
151	  1	141.5	18.5	 16
152	  1	234.3	45.2	 20
153	  1	268.5	35.8	 20
154	  1	16529.5	800.0	 16
155	  1	283.5	69.8	 20
156	  1	202.5	25.0	 16
157	  1	122.0	21.6	 20
158	  1	110.0	20.2	 20
159	  1	175.3	25.5	 16
160	  1	251.0	27.0	 20
161	  1	3750.5	430.0	 20
162	  1	1384.3	82.8	 16
163	  1	346.8	83.4	 20
164	  1	366.5	28.7	 20
165	  1	454.3	44.0	 16
166	  1	613.0	114.7	 20
167	  1	393.5	49.5	 20
168	  1	174.3	31.9	 16
169	  1	170.0	24.9	 25
170	  1	154.0	20.4	 25
171	  1	115.5	15.6	 20
172	  1	142.0	22.0	 25
173	  1	263.0	39.0	 25
174	  1	172.8	17.4	 20
175	  1	3561.0	603.6	 25
176	  1	630.0	80.4	 25
177	  1	4347.3	521.3	 20
178	  1	830.0	81.2	 25
179	  1	196.0	25.8	 25
180	  1	161.8	23.4	 20
181	  1	141.0	15.7	 25
182	  1	219.0	31.2	 25
183	  1	287.0	27.5	 20
184	  1	261.0	41.5	 25
185	  1	118.0	18.9	 25
186	  1	120.3	14.4	 20
187	  1	1187.0	162.5	 25
188	  1	1955.0	218.1	 25
189	  1	1695.3	186.1	 20
190	  1	193.0	25.3	 25
191	  1	978.0	122.4	 25
192	  1	755.5	88.0	 20
193	  1	2124.0	341.2	 25
194	  1	2083.0	274.5	 25
195	  1	2548.8	308.3	 20
196	  1	386.0	38.8	 25
197	  1	2302.0	339.9	 25
198	  1	326.8	36.7	 20
199	  1	753.0	98.5	 25
200	  1	881.0	122.3	 25
201	  1	448.8	53.2	 20
202	  1	149.0	80.8	 25
203	  1	143.5	19.6	 20
204	  1	1079.0	186.0	 25
205	  1	569.8	52.6	 20
206	  1	249.3	30.3	 16
207	  1	423.5	30.5	 20
208	  1	361.0	63.2	 20
209	  1	9345.3	504.2	 16
210	  1	2471.8	507.3	 20
211	  1	97.8	17.2	 20
212	  1	2233.5	202.0	 16
213	  1	84.5	17.3	 20
214	  1	127.5	19.0	 20
215	  1	69.0	8.5	 16
216	  1	539.5	91.2	 20
217	  1	1049.5	68.3	 20
218	  1	1117.8	66.9	 16
219	  1	257.8	53.7	 20
220	  1	633.5	57.6	 20
221	  1	349.0	50.6	 16
222	  1	1770.0	151.1	 25
223	  1	739.0	70.8	 25
224	  1	3173.8	255.8	 20
225	  1	176.0	34.3	 25
226	  1	235.0	31.7	 25
227	  1	198.8	23.9	 20
228	  1	231.0	41.3	 25
229	  1	440.0	64.6	 25
230	  1	737.8	90.1	 20
231	  1	839.0	121.3	 25
232	  1	10669.0	1319.2	 25
233	  1	2110.5	204.6	 20
234	  1	173.0	23.1	 25
235	  1	113.0	17.7	 25
236	  1	220.3	31.8	 20
237	  1	656.0	91.9	 25
238	  1	199.0	33.2	 25
239	  1	120.5	17.2	 20
240	  1	143.0	34.8	 25
241	  1	132.0	19.7	 25
242	  1	243.0	25.5	 20
243	  1	220.0	29.3	 25
244	  1	1028.0	112.7	 25
245	  1	749.0	87.4	 20
246	  1	215.0	67.4	 25
247	  1	179.5	24.0	 20
248	  1	221.0	46.3	 25
249	  1	239.0	22.7	 25
250	  1	129.8	53.6	 20
251	  1	153.0	19.9	 25
252	  1	133.0	75.3	 25
253	  1	112.3	21.8	 20
254	  1	111.0	99.2	 25
255	  1	112.0	14.3	 25
256	  1	180.5	82.8	 20
257	  1	110.0	18.3	 25
258	  1	105.5	16.7	 20
259	  1	113.0	23.8	 16
260	  1	671.5	68.1	 20
261	  1	290.3	40.6	 20
262	  1	251.0	30.5	 16
263	  1	925.3	95.0	 20
264	  1	927.3	122.9	 20
265	  1	4991.0	248.3	 16
266	  1	251.3	103.6	 20
267	  1	153.0	21.9	 20
268	  1	730.0	26.6	 16
269	  1	1209.8	171.7	 20
270	  1	1019.5	106.1	 20
271	  1	176.5	21.0	 16
272	  1	533.8	79.7	 20
273	  1	592.3	51.8	 20
274	  1	329.3	28.8	 16
275	  1	378.3	28.4	 20
276	  1	145.0	20.5	 25
277	  1	105.3	18.7	 20
278	  1	290.0	36.7	 25
279	  1	246.0	26.9	 25
280	  1	149.3	19.9	 20
281	  1	148.0	20.1	 25
282	  1	157.0	32.7	 25
283	  1	764.8	50.7	 20
284	  1	326.0	36.6	 25
285	  1	2224.0	148.9	 25
286	  1	608.8	45.7	 20
287	  1	161.0	28.7	 25
288	  1	1201.0	162.0	 25
289	  1	299.8	37.2	 20
290	  1	353.0	57.9	 25
291	  1	129.0	20.4	 25
292	  1	378.0	44.5	 20
293	  1	127.0	43.7	 25
294	  1	211.0	35.9	 20
295	  1	297.0	38.9	 25
296	  1	1506.0	181.0	 25
297	  1	262.0	34.7	 20
298	  1	437.0	42.6	 25
299	  1	348.0	48.2	 25
300	  1	350.3	41.8	 20
301	  1	2819.0	420.1	 25
302	  1	873.0	119.5	 25
303	  1	177.3	20.6	 20
304	  1	11965.0	2854.5	 25
305	  1	194.0	46.7	 25
306	  1	206.8	160.2	 20
307	  1	202.0	34.4	 25
308	  1	639.0	118.2	 25
309	  1	249.3	49.0	 20
310	  1	400.0	181.8	 25
311	  1	347.0	32.6	 20
312	  1	291.8	30.6	 16
313	  1	326.5	30.7	 20
314	  1	533.0	48.1	 20
315	  1	413.3	39.4	 16
316	  1	609.8	53.9	 20
317	  1	142.8	14.2	 20
318	  1	170.0	19.0	 16
319	  1	190.0	18.9	 20
320	  1	413.3	60.6	 20
321	  1	2054.3	279.5	 16
322	  1	388.5	40.8	 20
323	  1	677.3	70.7	 20
324	  1	218.3	16.9	 16
325	  1	418.0	46.9	 20
326	  1	173.3	14.1	 20
327	  1	910.5	105.0	 16
328	  1	153.8	23.1	 20
329	  1	181.0	21.3	 25
330	  1	169.5	31.6	 20
331	  1	131.0	16.9	 25
332	  1	350.0	49.7	 25
333	  1	279.5	31.3	 20
334	  1	567.0	92.4	 25
335	  1	424.0	58.9	 25
336	  1	206.8	35.9	 20
337	  1	315.0	48.9	 25
338	  1	1798.5	207.1	 20
339	  1	491.0	53.2	 25
340	  1	156.0	39.2	 25
341	  1	186.5	54.9	 20
342	  1	176.0	34.2	 25
343	  1	886.0	123.1	 25
344	  1	170.8	49.7	 20
345	  1	295.0	31.5	 25
346	  1	2791.0	505.6	 25
347	  1	144.5	18.6	 20
348	  1	281.0	82.8	 25
349	  1	224.0	29.4	 25
350	  1	138.0	90.5	 20
351	  1	117.0	15.9	 25
352	  1	485.0	94.8	 25
353	  1	823.5	128.6	 20
354	  1	421.0	100.5	 25
355	  1	837.0	140.6	 25
356	  1	362.3	97.4	 20
357	  1	1006.0	225.4	 25
358	  1	511.0	97.0	 25
359	  1	215.5	21.2	 20
360	  1	2445.0	403.8	 25
361	  1	279.0	50.5	 25
362	  1	211.5	268.5	 20
363	  1	434.0	59.6	 25
364	  1	547.3	70.3	 20
365	  1	167.3	18.7	 16
366	  1	2292.5	217.6	 20
367	  1	874.5	71.9	 20
368	  1	484.8	39.9	 16
369	  1	334.3	36.3	 20
370	  1	230.8	26.9	 20
371	  1	154.3	16.2	 16
372	  1	537.3	77.1	 20
373	  1	493.8	40.8	 20
374	  1	1143.5	53.4	 16
375	  1	799.3	86.4	 20
376	  1	624.0	77.4	 20
377	  1	594.8	52.3	 16
378	  1	336.3	35.2	 20
379	  1	3053.5	390.5	 20
380	  1	1322.0	127.8	 16
381	  1	1673.0	164.4	 20
382	  1	572.0	50.1	 25
383	  1	4261.0	505.2	 20
384	  1	6707.0	1132.2	 25
385	  1	7930.5	756.5	 20
386	  1	1887.0	267.2	 25
387	  1	5953.0	1096.8	 25
388	  1	5469.5	662.6	 20
389	  1	146.0	60.2	 25
390	  1	154.0	38.2	 25
391	  1	120.5	15.6	 20
392	  1	467.0	99.3	 25
393	  1	113.0	18.6	 25
394	  1	150.0	49.0	 20
395	  1	290.0	59.2	 25
396	  1	118.0	65.6	 25
397	  1	119.0	17.9	 20
398	  1	158.0	91.3	 25
399	  1	5394.0	953.2	 25
400	  1	2314.3	307.4	 20
401	  1	8384.0	1308.8	 25
402	  1	15833.0	2719.7	 25
403	  1	303.3	29.2	 20
404	  1	949.0	80.7	 25
405	  1	393.0	41.7	 25
406	  1	863.8	64.7	 20
407	  1	136.0	14.7	 25
408	  1	196.0	258.3	 25
409	  1	130.0	14.4	 20
410	  1	316.0	262.1	 25
411	  1	489.0	58.3	 25
412	  1	605.3	171.6	 20
413	  1	193.0	24.0	 25
414	  1	301.0	231.2	 25
415	  1	301.5	48.0	 20
416	  1	544.0	227.3	 25
417	  1	469.0	76.4	 25
418	  1	233.3	31.3	 16
419	  1	166.8	29.7	 20
420	  1	811.0	77.7	 20
421	  1	218.8	23.0	 16
422	  1	7535.5	1257.2	 20
423	  1	397.5	34.1	 20
424	  1	103.5	13.4	 16
425	  1	7482.0	1275.4	 20
426	  1	77.0	11.2	 20
427	  1	118.3	17.2	 16
428	  1	76.5	15.0	 20
429	  1	349.3	41.0	 16
430	  1	224.3	26.1	 20
431	  1	165.8	20.1	 20
432	  1	151.8	27.8	 16
433	  1	243.5	50.3	 20
434	  1	149.5	19.5	 20
435	  1	150.3	29.2	 16
436	  1	378.0	35.7	 25
437	  1	206.0	20.3	 25
438	  1	142.5	22.2	 20
439	  1	198.0	22.5	 25
440	  1	538.0	70.5	 25
441	  1	1526.8	151.2	 20
442	  1	1572.0	107.8	 25
443	  1	946.0	145.0	 25
444	  1	408.8	43.7	 20
445	  1	42173.0	8791.7	 25
446	  1	1366.0	258.8	 25
447	  1	19199.3	2494.8	 20
448	  1	378.0	92.1	 25
449	  1	391.0	37.6	 25
450	  1	185.8	92.0	 20
451	  1	226.0	39.5	 25
452	  1	170.0	57.1	 25
453	  1	365.3	62.2	 20
454	  1	770.0	112.3	 25
455	  1	1033.0	131.8	 25
456	  1	3686.0	444.4	 20
457	  1	197.0	31.6	 25
458	  1	400.0	54.0	 25
459	  1	151.3	20.3	 20
460	  1	363.0	98.1	 25
461	  1	672.0	112.9	 25
462	  1	885.3	69.8	 20
463	  1	9967.0	2025.7	 25
464	  1	1029.0	77.8	 25
465	  1	3610.5	542.5	 20
466	  1	30913.0	5910.9	 25
467	  1	446.0	62.3	 25
468	  1	275.3	192.1	 20
469	  1	137.0	16.2	 25
470	  1	204.0	232.3	 25
471	  1	2651.5	125.4	 16
472	  1	168.8	31.0	 20
473	  1	648.3	71.1	 20
474	  1	1251.3	99.8	 16
475	  1	444.0	47.2	 20
476	  1	529.0	72.0	 16
477	  1	551.0	56.1	 20
478	  1	5969.5	854.8	 20
479	  1	155.5	14.0	 16
480	  1	213.8	40.3	 20
481	  1	782.5	98.8	 20
482	  1	291.3	30.7	 16
483	  1	884.0	176.2	 20
484	  1	1885.0	127.9	 20
485	  1	917.0	98.3	 16
486	  1	985.8	73.0	 20
487	  1	1722.8	205.8	 20
488	  1	668.0	40.5	 16
489	  1	172.0	52.8	 25
490	  1	268.0	44.2	 25
491	  1	325.0	43.5	 20
492	  1	3433.0	703.7	 25
493	  1	161.0	18.7	 25
494	  1	135.5	50.7	 20
495	  1	214.0	22.4	 25
496	  1	1343.0	157.9	 25
497	  1	268.8	35.8	 20
498	  1	194.0	77.8	 25
499	  1	895.0	116.8	 25
500	  1	1877.8	169.5	 20
501	  1	283.0	44.5	 25
502	  1	261.0	103.4	 25
503	  1	382.5	36.3	 20
504	  1	7258.0	1470.0	 25
505	  1	1808.0	324.1	 25
506	  1	2409.3	224.9	 20
507	  1	150.0	22.0	 25
508	  1	392.0	97.1	 25
509	  1	139.5	15.5	 20
510	  1	255.0	246.7	 25
511	  1	144.0	24.6	 25
512	  1	2835.3	214.1	 20
513	  1	145.0	20.1	 25
514	  1	146.0	231.5	 25
515	  1	114.5	15.7	 20
516	  1	140.0	213.9	 25
517	  1	106.0	12.2	 25
518	  1	125.3	244.5	 20
519	  1	400.0	73.3	 25
520	  1	134.0	283.9	 25
521	  1	744.3	136.3	 20
522	  1	1985.0	310.8	 25
523	  1	168.5	25.9	 20
524	  1	150.0	22.6	 20
525	  1	171.0	19.7	 20
526	  1	159.5	16.2	 16
527	  1	1458.5	326.2	 20
528	  1	177.8	15.9	 20
529	  1	128.5	11.8	 16
530	  1	139.0	18.0	 20
531	  1	195.0	23.6	 20
532	  1	136.8	24.0	 16
533	  1	112.3	17.6	 20
534	  1	138.5	31.9	 20
535	  1	128.3	11.2	 16
536	  1	189.0	27.5	 20
537	  1	550.0	60.4	 20
538	  1	1589.5	203.5	 16
539	  1	277.0	39.7	 20
540	  1	347.8	39.6	 20
541	  1	170.3	19.8	 16
542	  1	175.0	30.7	 25
543	  1	1013.0	146.1	 25
544	  1	340.5	44.2	 20
545	  1	314.0	34.5	 25
546	  1	930.0	149.2	 25
547	  1	17421.3	2079.4	 20
548	  1	17304.0	1957.2	 25
549	  1	4935.0	654.8	 25
550	  1	365.3	70.7	 20
551	  1	691.0	101.1	 25
552	  1	779.0	90.8	 25
553	  1	245.3	24.3	 20
554	  1	232.0	77.4	 25
555	  1	461.0	56.4	 25
556	  1	144.3	92.1	 20
557	  1	150.0	19.4	 25
558	  1	176.0	144.2	 25
559	  1	392.5	49.2	 20
560	  1	474.0	90.6	 25
561	  1	190.0	28.7	 25
562	  1	1659.3	156.8	 20
563	  1	188.0	24.6	 25
564	  1	331.0	186.5	 25
565	  1	421.8	37.5	 20
566	  1	1593.0	223.8	 25
567	  1	2376.5	379.7	 20
568	  1	650.0	217.8	 25
569	  1	2359.0	537.4	 25
570	  1	4565.0	365.6	 20
571	  1	27897.0	7252.9	 25
572	  1	539.0	245.0	 25
573	  1	757.8	138.3	 20
574	  1	241.0	439.3	 25
575	  1	259.0	38.1	 25
576	  1	229.0	361.0	 20
577	  1	381.0	57.4	 25
578	  1	359.5	28.3	 20
579	  1	4361.5	363.5	 16
580	  1	2901.3	360.7	 20
581	  1	434.5	46.9	 20
582	  1	1749.3	147.3	 16
583	  1	1509.3	259.7	 20
584	  1	1719.3	231.0	 20
585	  1	1483.5	98.8	 16
586	  1	2361.0	390.6	 20
587	  1	1491.5	103.9	 20
588	  1	258.3	33.1	 16
589	  1	266.0	36.9	 20
590	  1	1507.8	207.8	 20
591	  1	425.0	55.6	 16
592	  1	3301.5	607.7	 20
593	  1	1511.0	204.8	 20
594	  1	579.8	93.4	 16
595	  1	487.3	35.8	 20
596	  1	184.0	34.0	 25
597	  1	2855.5	334.3	 20
598	  1	247.0	52.3	 25
599	  1	1193.0	177.5	 25
600	  1	303.3	45.3	 20
601	  1	401.0	79.5	 25
602	  1	777.0	94.9	 25
603	  1	458.8	77.3	 20
604	  1	256.0	87.2	 25
605	  1	194.0	31.1	 25
606	  1	1865.0	167.3	 20
607	  1	1942.0	257.5	 25
608	  1	759.0	86.6	 25
609	  1	550.5	75.2	 20
610	  1	767.0	120.6	 25
611	  1	112.0	15.5	 25
612	  1	475.3	62.3	 20
613	  1	252.0	33.1	 25
614	  1	180.3	141.4	 20
615	  1	164.0	19.2	 25
616	  1	464.0	181.0	 25
617	  1	550.3	56.2	 20
618	  1	1768.0	246.2	 25
619	  1	2181.0	378.1	 25
620	  1	14581.0	2448.0	 20
621	  1	1471.0	701.4	 25
622	  1	1310.0	129.6	 25
623	  1	1265.8	196.1	 20
624	  1	8824.0	1766.3	 25
625	  1	455.0	177.4	 25
626	  1	330.8	272.7	 20
627	  1	166.0	24.7	 25
628	  1	188.0	247.3	 25
629	  1	952.8	190.2	 20
630	  1	946.0	177.6	 25
631	  1	268.3	33.1	 20
632	  1	163.8	26.6	 16
633	  1	282.8	55.9	 20
634	  1	2365.0	314.3	 20
635	  1	129.0	25.4	 16
636	  1	20852.8	4031.1	 20
637	  1	320.3	50.2	 20
638	  1	21614.3	1804.4	 16
639	  1	305.0	103.4	 20
  0	  2	550.0	175.9	 25
  1	  2	21509.3	2676.8	 20
  2	  2	651.0	89.5	 25
  3	  2	20576.0	3701.0	 25
  4	  2	233.8	47.0	 20
  5	  2	2317.0	198.2	 25
  6	  2	1204.0	182.6	 25
  7	  2	2719.5	204.5	 20
  8	  2	504.0	165.9	 25
  9	  2	1201.3	161.1	 20
 10	  2	143.3	30.1	 16
 11	  2	115.5	22.4	 20
 12	  2	111.3	16.5	 20
 13	  2	217.8	30.9	 16
 14	  2	1036.3	120.0	 20
 15	  2	127.0	20.1	 16
 16	  2	137.0	18.3	 20
 17	  2	278.8	27.8	 20
 18	  2	1402.0	108.6	 16
 19	  2	215.3	48.2	 20
 20	  2	115.0	16.0	 20
 21	  2	196.3	17.1	 16
 22	  2	105.3	16.8	 20
 23	  2	101.5	13.2	 20
 24	  2	224.0	22.5	 16
 25	  2	259.8	39.0	 20
 26	  2	265.0	39.1	 20
 27	  2	992.0	185.2	 20
 28	  2	1001.0	169.6	 25
 29	  2	283.0	31.6	 25
 30	  2	220.0	38.7	 20
 31	  2	446.0	219.6	 25
 32	  2	7203.0	514.7	 25
 33	  2	397.0	95.7	 20
 34	  2	139.0	26.5	 25
 35	  2	258.0	29.7	 25
 36	  2	277.5	24.8	 20
 37	  2	2192.0	246.3	 25
 38	  2	340.0	89.1	 25
 39	  2	15448.5	2583.0	 20
 40	  2	270.0	44.7	 25
 41	  2	140.0	16.0	 25
 42	  2	397.8	52.8	 20
 43	  2	164.0	25.0	 25
 44	  2	121.0	16.1	 25
 45	  2	122.5	13.2	 20
 46	  2	106.0	14.5	 25
 47	  2	111.0	15.7	 25
 48	  2	104.5	15.4	 20
 49	  2	112.0	17.7	 25
 50	  2	140.0	16.7	 25
 51	  2	128.0	17.5	 20
 52	  2	126.0	20.1	 25
 53	  2	474.0	68.7	 25
 54	  2	330.8	41.6	 20
 55	  2	630.0	62.2	 25
 56	  2	193.0	28.4	 25
 57	  2	111.3	17.9	 20
 58	  2	124.0	21.4	 25
 59	  2	131.0	17.4	 25
 60	  2	461.5	60.6	 20
 61	  2	173.0	35.9	 25
 62	  2	19926.0	1183.1	 16
 63	  2	298.8	104.9	 20
 64	  2	264.5	30.6	 20
 65	  2	295.5	28.5	 16
 66	  2	20083.5	4523.7	 20
 67	  2	194.3	31.6	 20
 68	  2	251.8	33.9	 16
 69	  2	257.0	56.0	 20
 70	  2	294.0	48.1	 20
 71	  2	306.0	34.5	 16
 72	  2	272.5	34.0	 20
 73	  2	214.0	25.7	 20
 74	  2	289.3	26.4	 16
 75	  2	295.0	35.9	 20
 76	  2	302.5	40.9	 20
 77	  2	279.0	31.9	 16
 78	  2	231.3	25.1	 20
 79	  2	157.5	22.8	 20
 80	  2	265.5	22.5	 20
 81	  2	378.0	137.6	 25
 82	  2	497.0	128.6	 25
 83	  2	526.8	170.2	 20
 84	  2	407.0	36.8	 25
 85	  2	385.0	41.8	 25
 86	  2	18912.3	1054.0	 20
 87	  2	444.0	105.5	 25
 88	  2	316.0	41.1	 25
 89	  2	303.0	33.0	 20
 90	  2	18565.0	3300.0	 25
 91	  2	230.0	29.2	 25
 92	  2	18412.3	922.7	 20
 93	  2	283.0	64.2	 25
 94	  2	247.0	75.8	 25
 95	  2	243.5	72.7	 20
 96	  2	183.0	24.6	 25
 97	  2	95.0	11.7	 25
 98	  2	174.3	16.8	 20
 99	  2	166.0	46.4	 25
100	  2	202.0	32.3	 25
101	  2	167.3	21.8	 20
102	  2	161.0	22.0	 25
103	  2	118.0	17.0	 25
104	  2	197.3	40.3	 20
105	  2	229.0	44.9	 25
106	  2	203.0	34.0	 20
107	  2	179.0	22.1	 25
108	  2	157.0	23.5	 25
109	  2	84.8	14.6	 20
110	  2	88.0	16.5	 25
111	  2	370.0	39.9	 25
112	  2	649.8	77.4	 20
113	  2	327.0	27.1	 25
114	  2	643.0	95.2	 25
115	  2	134.3	18.7	 20
116	  2	17342.0	2539.4	 20
117	  2	253.0	41.3	 20
118	  2	207.0	36.0	 16
119	  2	219.5	27.5	 20
120	  2	18370.3	2068.0	 20
121	  2	175.0	17.6	 16
122	  2	17709.0	2670.5	 20
123	  2	235.8	43.6	 20
124	  2	223.3	14.7	 16
125	  2	229.8	25.7	 20
126	  2	17641.5	2090.6	 20
127	  2	123.8	21.6	 16
128	  2	100.5	7.2	 20
129	  2	286.8	46.1	 20
130	  2	1991.0	99.9	 16
131	  2	1902.3	216.0	 20
132	  2	1951.8	240.4	 20
133	  2	161.3	81.3	 20
134	  2	15894.0	2045.4	 25
135	  2	221.0	34.3	 25
136	  2	174.0	19.5	 20
137	  2	222.0	21.7	 25
138	  2	17281.0	2333.3	 25
139	  2	165.8	18.5	 20
140	  2	16608.0	2271.2	 25
141	  2	257.0	31.9	 25
142	  2	216.8	27.3	 20
143	  2	241.0	17.7	 25
144	  2	17111.0	2595.4	 25
145	  2	181.0	15.5	 20
146	  2	17202.0	2235.8	 25
147	  2	264.0	35.8	 25
148	  2	250.5	23.3	 20
149	  2	217.0	20.1	 25
150	  2	215.0	26.8	 25
151	  2	122.5	17.2	 20
152	  2	217.0	30.0	 25
153	  2	16266.5	2255.7	 20
154	  2	16367.0	495.7	 25
155	  2	16266.0	2202.7	 25
156	  2	239.5	42.8	 20
157	  2	121.0	23.4	 25
158	  2	105.0	17.2	 25
159	  2	130.3	18.4	 20
160	  2	186.0	27.6	 25
161	  2	1972.0	223.8	 25
162	  2	2331.8	67.3	 20
163	  2	333.0	96.0	 25
164	  2	315.0	25.2	 25
165	  2	304.8	52.2	 20
166	  2	362.0	51.7	 25
167	  2	213.0	30.3	 25
168	  2	149.0	28.5	 20
169	  2	116.3	13.0	 20
170	  2	107.3	14.4	 20
171	  2	103.0	17.3	 16
172	  2	102.3	15.7	 20
173	  2	128.8	23.4	 20
174	  2	153.0	22.4	 16
175	  2	762.8	94.2	 20
176	  2	206.0	28.2	 20
177	  2	650.3	35.8	 16
178	  2	366.5	38.1	 20
179	  2	136.3	23.0	 20
180	  2	113.3	17.8	 16
181	  2	101.0	11.5	 20
182	  2	147.0	21.5	 20
183	  2	185.0	22.0	 16
184	  2	117.3	15.9	 20
185	  2	88.0	12.7	 20
186	  2	122.5	16.1	 16
187	  2	713.0	85.6	 25
188	  2	853.0	125.0	 25
189	  2	3079.3	154.6	 20
190	  2	274.0	51.8	 25
191	  2	643.0	62.0	 25
192	  2	329.5	24.0	 20
193	  2	1758.0	213.9	 25
194	  2	3799.0	502.2	 25
195	  2	879.3	218.5	 20
196	  2	567.0	45.0	 25
197	  2	2258.0	200.3	 25
198	  2	213.5	22.3	 20
199	  2	504.0	56.3	 25
200	  2	320.3	102.0	 20
201	  2	365.0	49.7	 25
202	  2	160.0	26.5	 25
203	  2	150.5	29.8	 20
204	  2	419.0	67.7	 25
205	  2	197.0	22.3	 25
206	  2	213.3	24.9	 20
207	  2	234.0	24.1	 25
208	  2	353.0	53.8	 25
209	  2	2420.5	193.3	 20
210	  2	3582.0	356.3	 25
211	  2	88.0	18.9	 25
212	  2	1005.0	132.2	 20
213	  2	98.0	22.3	 25
214	  2	122.0	19.8	 25
215	  2	83.5	14.4	 20
216	  2	509.0	111.8	 25
217	  2	922.0	94.5	 25
218	  2	1321.3	72.3	 20
219	  2	263.0	49.7	 25
220	  2	318.0	25.3	 25
221	  2	298.0	54.5	 20
222	  2	1293.0	83.1	 20
223	  2	422.0	43.4	 20
224	  2	1712.5	157.4	 16
225	  2	202.5	41.3	 20
226	  2	130.0	23.7	 20
227	  2	134.0	21.7	 16
228	  2	120.3	31.5	 20
229	  2	205.5	30.6	 20
230	  2	108.8	10.5	 16
231	  2	338.3	41.8	 20
232	  2	2963.3	343.6	 20
233	  2	1207.3	114.3	 16
234	  2	109.3	12.7	 20
235	  2	109.0	16.9	 20
236	  2	277.0	17.8	 16
237	  2	126.8	15.9	 20
238	  2	190.5	32.4	 20
239	  2	108.3	17.4	 16
240	  2	117.0	19.5	 25
241	  2	103.0	15.5	 25
242	  2	164.5	22.7	 20
243	  2	157.0	24.9	 25
244	  2	330.5	53.0	 20
245	  2	314.0	41.6	 25
246	  2	169.0	22.7	 25
247	  2	116.3	21.4	 20
248	  2	105.0	14.6	 25
249	  2	134.0	22.1	 25
250	  2	108.0	17.9	 20
251	  2	98.0	13.3	 25
252	  2	88.0	14.8	 25
253	  2	99.3	23.8	 20
254	  2	98.0	17.6	 25
255	  2	91.0	15.3	 25
256	  2	101.3	16.0	 20
257	  2	90.0	13.3	 25
258	  2	87.0	14.7	 25
259	  2	92.0	11.0	 20
260	  2	135.0	18.5	 25
261	  2	102.0	15.8	 25
262	  2	189.8	18.7	 20
263	  2	955.0	102.5	 25
264	  2	1160.0	158.6	 25
265	  2	3076.5	461.2	 20
266	  2	123.0	31.5	 25
267	  2	105.0	18.4	 25
268	  2	273.0	47.3	 20
269	  2	125.0	26.5	 25
270	  2	120.0	34.7	 25
271	  2	139.5	20.3	 20
272	  2	118.0	23.6	 25
273	  2	311.0	48.1	 25
274	  2	531.3	36.8	 20
275	  2	461.0	41.8	 25
276	  2	101.3	15.2	 20
277	  2	92.0	12.0	 16
278	  2	220.8	32.6	 20
279	  2	424.5	46.6	 20
280	  2	137.5	31.1	 16
281	  2	116.0	19.0	 20
282	  2	197.5	33.7	 20
283	  2	1303.8	101.0	 16
284	  2	537.8	51.7	 20
285	  2	914.8	74.2	 20
286	  2	854.8	53.0	 16
287	  2	138.5	22.3	 20
288	  2	389.3	56.7	 20
289	  2	202.5	26.1	 16
290	  2	253.3	23.8	 20
291	  2	115.0	20.3	 16
292	  2	134.0	15.8	 20
293	  2	83.0	14.9	 25
294	  2	164.5	32.9	 20
295	  2	554.0	67.6	 25
296	  2	2153.0	295.5	 25
297	  2	318.0	64.3	 20
298	  2	290.0	59.3	 25
299	  2	267.0	34.4	 25
300	  2	384.5	61.0	 20
301	  2	1182.0	117.9	 25
302	  2	761.0	72.9	 25
303	  2	134.0	16.8	 20
304	  2	1042.0	304.2	 25
305	  2	101.0	18.2	 25
306	  2	107.3	13.0	 20
307	  2	96.0	19.1	 25
308	  2	116.0	20.9	 25
309	  2	159.3	24.7	 20
310	  2	176.0	23.7	 25
311	  2	136.0	27.8	 25
312	  2	183.5	23.6	 20
313	  2	263.0	28.2	 25
314	  2	338.0	53.2	 25
315	  2	266.3	24.3	 20
316	  2	295.0	19.6	 25
317	  2	97.0	14.2	 25
318	  2	96.8	17.8	 20
319	  2	221.0	30.8	 25
320	  2	235.0	27.0	 25
321	  2	809.0	98.2	 20
322	  2	288.0	35.3	 25
323	  2	939.0	105.9	 25
324	  2	404.8	40.9	 20
325	  2	684.0	73.3	 25
326	  2	327.0	52.0	 25
327	  2	173.3	34.6	 20
328	  2	106.0	15.1	 25
329	  2	168.8	22.3	 20
330	  2	105.3	16.2	 16
331	  2	93.3	13.7	 20
332	  2	119.8	21.3	 20
333	  2	229.3	32.7	 16
334	  2	118.5	19.6	 20
335	  2	117.5	14.3	 16
336	  2	187.5	23.7	 20
337	  2	132.0	21.5	 20
338	  2	217.3	26.7	 16
339	  2	171.8	24.0	 20
340	  2	124.0	15.9	 20
341	  2	152.3	18.4	 16
342	  2	148.5	19.2	 20
343	  2	416.3	61.8	 20
344	  2	107.3	12.9	 16
345	  2	153.5	16.1	 20
346	  2	1044.0	139.1	 20
347	  2	119.3	21.7	 20
348	  2	196.0	33.0	 25
349	  2	103.0	15.3	 25
350	  2	120.3	15.9	 20
351	  2	103.0	15.0	 25
352	  2	150.0	19.8	 25
353	  2	167.5	17.6	 20
354	  2	160.0	24.5	 25
355	  2	538.0	63.4	 25
356	  2	143.3	13.7	 20
357	  2	123.0	21.5	 25
358	  2	294.0	53.4	 25
359	  2	473.3	72.8	 20
360	  2	800.0	115.1	 25
361	  2	170.0	26.3	 25
362	  2	125.0	20.3	 20
363	  2	247.0	32.4	 25
364	  2	416.0	42.7	 25
365	  2	166.3	19.5	 20
366	  2	1549.0	117.8	 25
367	  2	291.0	50.6	 25
368	  2	379.8	28.6	 20
369	  2	159.0	21.5	 25
370	  2	171.0	23.7	 25
371	  2	133.0	17.6	 20
372	  2	207.0	23.3	 25
373	  2	1487.0	129.1	 25
374	  2	1827.8	166.9	 20
375	  2	1145.0	109.1	 25
376	  2	266.0	35.3	 25
377	  2	380.3	49.5	 20
378	  2	276.0	29.4	 25
379	  2	897.0	152.0	 25
380	  2	2249.3	131.1	 20
381	  2	2270.0	160.9	 25
382	  2	584.5	43.3	 16
383	  2	886.3	74.6	 20
384	  2	2925.0	382.9	 20
385	  2	2148.5	116.8	 16
386	  2	139.3	32.8	 20
387	  2	266.5	44.2	 20
388	  2	432.8	69.4	 16
389	  2	118.0	14.7	 20
390	  2	118.8	19.4	 20
391	  2	88.8	11.2	 16
392	  2	105.0	18.6	 20
393	  2	99.3	18.9	 20
394	  2	89.0	7.5	 16
395	  2	96.5	16.5	 20
396	  2	100.3	17.6	 20
397	  2	96.8	11.4	 16
398	  2	152.8	24.0	 20
399	  2	2252.8	191.7	 20
400	  2	4631.3	496.4	 20
401	  2	10825.0	879.2	 25
402	  2	1883.0	228.2	 25
403	  2	442.5	47.0	 20
404	  2	485.0	67.0	 25
405	  2	179.0	21.5	 25
406	  2	282.0	27.6	 20
407	  2	203.0	31.7	 25
408	  2	246.0	36.5	 25
409	  2	96.0	13.5	 20
410	  2	101.0	19.5	 25
411	  2	248.0	31.4	 25
412	  2	242.3	41.0	 20
413	  2	299.0	32.7	 25
414	  2	156.0	22.8	 25
415	  2	130.5	11.0	 20
416	  2	626.0	68.2	 25
417	  2	439.0	61.6	 25
418	  2	149.0	19.8	 20
419	  2	131.0	14.7	 25
420	  2	364.0	46.0	 25
421	  2	174.5	25.2	 20
422	  2	777.0	148.6	 25
423	  2	221.0	31.0	 25
424	  2	89.3	13.3	 20
425	  2	3696.0	668.0	 25
426	  2	80.5	15.5	 20
427	  2	126.0	15.3	 25
428	  2	78.0	13.4	 25
429	  2	316.5	39.3	 20
430	  2	173.0	25.3	 25
431	  2	106.0	15.2	 25
432	  2	98.0	17.0	 20
433	  2	161.0	19.5	 25
434	  2	116.0	16.1	 25
435	  2	107.3	20.3	 20
436	  2	180.0	23.9	 20
437	  2	137.3	18.3	 20
438	  2	117.5	16.2	 16
439	  2	189.0	37.4	 20
440	  2	306.0	36.7	 20
441	  2	471.5	53.8	 16
442	  2	526.0	114.6	 20
443	  2	227.5	25.0	 20
444	  2	215.0	24.1	 16
445	  2	22600.8	4975.9	 20
446	  2	299.3	69.5	 20
447	  2	3905.0	364.5	 16
448	  2	366.0	34.1	 20
449	  2	293.8	22.1	 20
450	  2	179.0	17.2	 16
451	  2	127.0	15.3	 20
452	  2	137.8	22.9	 20
453	  2	233.0	34.6	 20
454	  2	461.0	66.5	 25
455	  2	1025.0	102.6	 25
456	  2	277.5	63.7	 20
457	  2	132.0	17.8	 25
458	  2	125.0	26.3	 25
459	  2	118.0	16.4	 20
460	  2	244.0	42.0	 25
461	  2	139.0	22.5	 25
462	  2	1392.0	133.8	 20
463	  2	1420.0	281.8	 25
464	  2	442.0	49.7	 25
465	  2	1902.0	216.6	 20
466	  2	12993.0	1952.5	 25
467	  2	220.0	28.4	 25
468	  2	188.8	27.1	 20
469	  2	123.0	17.2	 25
470	  2	232.0	36.7	 25
471	  2	1026.0	125.2	 20
472	  2	181.0	45.0	 25
473	  2	130.0	22.5	 20
474	  2	423.0	69.7	 25
475	  2	266.0	22.8	 25
476	  2	136.3	22.6	 20
477	  2	135.0	26.6	 25
478	  2	744.0	192.3	 25
479	  2	121.5	16.8	 20
480	  2	149.0	17.1	 25
481	  2	208.0	27.4	 25
482	  2	155.5	20.5	 20
483	  2	214.0	50.6	 25
484	  2	649.0	83.0	 25
485	  2	611.3	47.6	 20
486	  2	1606.0	123.7	 25
487	  2	2136.0	533.0	 25
488	  2	611.0	48.3	 20
489	  2	255.3	27.2	 20
490	  2	195.0	37.0	 20
491	  2	139.8	16.9	 16
492	  2	473.8	69.8	 20
493	  2	121.5	17.0	 20
494	  2	89.8	14.8	 16
495	  2	301.5	34.8	 20
496	  2	210.8	30.5	 20
497	  2	189.3	21.6	 16
498	  2	123.3	21.6	 20
499	  2	428.3	33.9	 20
500	  2	340.8	24.0	 16
501	  2	201.3	33.4	 20
502	  2	212.3	28.8	 20
503	  2	328.3	38.4	 16
504	  2	795.5	115.9	 20
505	  2	439.8	47.9	 20
506	  2	878.3	90.4	 16
507	  2	160.0	31.0	 25
508	  2	126.0	18.7	 25
509	  2	137.8	29.2	 20
510	  2	133.0	27.0	 25
511	  2	96.0	11.7	 25
512	  2	491.8	77.4	 20
513	  2	105.0	20.5	 25
514	  2	110.0	13.7	 25
515	  2	88.0	13.8	 20
516	  2	102.0	15.2	 25
517	  2	99.0	19.1	 25
518	  2	98.8	16.0	 20
519	  2	193.0	26.4	 25
520	  2	122.3	17.7	 20
521	  2	132.0	24.2	 25
522	  2	246.0	46.4	 25
523	  2	109.3	19.8	 20
524	  2	121.0	14.4	 25
525	  2	146.0	19.9	 25
526	  2	112.8	19.2	 20
527	  2	868.0	178.8	 25
528	  2	111.0	16.8	 25
529	  2	131.8	20.9	 20
530	  2	129.0	17.0	 25
531	  2	111.0	15.3	 25
532	  2	82.5	15.9	 20
533	  2	106.0	19.6	 25
534	  2	112.0	23.5	 25
535	  2	107.5	14.1	 20
536	  2	161.0	26.7	 25
537	  2	594.0	48.8	 25
538	  2	563.0	77.3	 20
539	  2	168.0	21.7	 25
540	  2	166.0	27.5	 25
541	  2	367.0	47.6	 20
542	  2	231.5	41.3	 20
543	  2	295.5	37.2	 20
544	  2	257.5	30.9	 16
545	  2	390.0	58.9	 20
546	  2	303.0	54.9	 20
547	  2	4259.8	426.4	 16
548	  2	21033.5	1734.6	 20
549	  2	2540.5	212.2	 20
550	  2	284.5	28.7	 16
551	  2	329.8	33.6	 20
552	  2	231.0	31.9	 20
553	  2	149.5	20.0	 16
554	  2	162.8	19.9	 20
555	  2	134.3	19.6	 20
556	  2	109.5	14.2	 16
557	  2	120.0	15.3	 20
558	  2	118.3	18.2	 20
559	  2	122.8	13.1	 16
560	  2	822.0	64.9	 25
561	  2	99.0	17.0	 25
562	  2	196.8	51.6	 20
563	  2	159.0	24.0	 25
564	  2	2138.8	334.5	 20
565	  2	554.0	61.1	 25
566	  2	598.0	66.2	 25
567	  2	981.8	140.9	 20
568	  2	1000.0	588.2	 25
569	  2	598.0	78.5	 25
570	  2	1966.5	257.9	 20
571	  2	13135.0	2776.3	 25
572	  2	175.0	33.9	 25
573	  2	266.0	35.8	 20
574	  2	189.0	24.8	 25
575	  2	195.0	28.9	 25
576	  2	303.8	40.3	 20
577	  2	260.0	31.1	 25
578	  2	443.0	54.1	 25
579	  2	1216.3	166.0	 20
580	  2	1196.0	196.4	 25
581	  2	308.0	35.4	 25
582	  2	422.3	75.6	 20
583	  2	1115.0	191.2	 25
584	  2	606.0	101.2	 25
585	  2	4564.0	335.8	 20
586	  2	1015.0	239.5	 25
587	  2	555.0	62.3	 25
588	  2	112.5	13.5	 20
589	  2	148.0	21.8	 25
590	  2	169.0	47.4	 25
591	  2	667.3	68.7	 20
592	  2	1776.0	231.7	 25
593	  2	958.0	62.3	 25
594	  2	1055.3	123.6	 20
595	  2	1069.0	98.5	 25
596	  2	129.5	16.4	 20
597	  2	1072.0	89.3	 16
598	  2	188.8	28.9	 20
599	  2	948.5	112.0	 20
600	  2	744.5	68.6	 16
601	  2	163.8	16.4	 20
602	  2	200.5	31.7	 20
603	  2	181.3	26.0	 16
604	  2	111.3	14.0	 20
605	  2	118.5	16.7	 20
606	  2	807.8	75.4	 16
607	  2	459.0	90.9	 20
608	  2	114.5	17.9	 20
609	  2	177.3	29.1	 16
610	  2	124.5	22.5	 20
611	  2	100.0	15.8	 16
612	  2	99.5	14.3	 20
613	  2	112.0	16.8	 25
614	  2	143.3	16.5	 20
615	  2	140.0	19.2	 25
616	  2	316.0	43.5	 25
617	  2	380.5	44.4	 20
618	  2	607.0	68.0	 25
619	  2	921.0	114.4	 25
620	  2	10865.0	446.9	 20
621	  2	2741.0	1218.0	 25
622	  2	1055.0	131.3	 25
623	  2	1900.0	119.5	 20
624	  2	2499.0	281.3	 25
625	  2	212.0	25.4	 25
626	  2	255.0	26.5	 20
627	  2	106.0	20.5	 25
628	  2	94.0	14.5	 25
629	  2	376.5	46.2	 20
630	  2	527.0	41.9	 25
631	  2	184.0	24.5	 25
632	  2	148.3	22.7	 20
633	  2	331.0	52.0	 25
634	  2	478.0	66.9	 25
635	  2	111.3	13.1	 20
636	  2	263.0	182.2	 25
637	  2	20485.0	3747.8	 25
638	  2	297.8	191.6	 20
639	  2	20953.0	4273.3	 25
  0	  3	21622.0	4198.3	 25
  1	  3	640.0	74.8	 20
  2	  3	21602.0	4039.7	 25
  3	  3	367.0	58.1	 25
  4	  3	185.0	22.3	 20
  5	  3	1988.0	188.8	 25
  6	  3	447.0	69.5	 25
  7	  3	308.5	58.4	 20
  8	  3	862.0	75.5	 25
  9	  3	1176.0	72.5	 25
 10	  3	1100.0	78.3	 20
 11	  3	2366.0	173.9	 25
 12	  3	1041.8	153.2	 20
 13	  3	1662.0	150.7	 25
 14	  3	727.0	92.4	 25
 15	  3	346.0	36.5	 20
 16	  3	108.0	15.0	 25
 17	  3	283.0	31.2	 25
 18	  3	355.3	39.5	 20
 19	  3	347.0	33.8	 25
 20	  3	500.0	57.2	 25
 21	  3	176.8	23.8	 20
 22	  3	152.0	23.0	 25
 23	  3	138.0	24.5	 25
 24	  3	202.0	32.7	 20
 25	  3	132.0	24.5	 25
 26	  3	432.0	67.2	 25
 27	  3	188.0	26.9	 16
 28	  3	211.5	22.7	 20
 29	  3	467.0	36.0	 20
 30	  3	860.5	56.3	 16
 31	  3	945.0	68.8	 20
 32	  3	2932.8	209.7	 20
 33	  3	692.8	39.7	 16
 34	  3	1040.8	94.1	 20
 35	  3	241.3	32.4	 20
 36	  3	423.0	40.2	 16
 37	  3	1975.8	166.1	 20
 38	  3	1318.3	135.8	 20
 39	  3	2153.5	115.1	 16
 40	  3	232.8	27.8	 20
 41	  3	377.3	35.8	 20
 42	  3	242.5	25.0	 16
 43	  3	276.5	31.2	 20
 44	  3	184.8	52.5	 20
 45	  3	3495.0	376.0	 20
 46	  3	500.0	30.1	 25
 47	  3	153.0	15.7	 25
 48	  3	148.3	14.5	 20
 49	  3	107.0	16.5	 25
 50	  3	130.0	19.6	 25
 51	  3	86.5	15.4	 20
 52	  3	209.0	28.5	 25
 53	  3	106.0	26.4	 25
 54	  3	111.5	16.7	 20
 55	  3	317.0	42.3	 25
 56	  3	721.0	104.2	 25
 57	  3	175.5	26.7	 20
 58	  3	217.0	28.0	 25
 59	  3	320.8	31.7	 20
 60	  3	855.0	121.3	 25
 61	  3	174.0	27.7	 25
 62	  3	19180.3	1261.4	 20
 63	  3	291.0	88.9	 25
 64	  3	265.0	25.3	 25
 65	  3	284.3	75.4	 20
 66	  3	318.0	88.9	 25
 67	  3	206.0	32.0	 25
 68	  3	288.8	73.4	 20
 69	  3	17404.0	2966.0	 25
 70	  3	17325.0	1614.1	 25
 71	  3	17462.0	1730.0	 20
 72	  3	424.0	63.7	 25
 73	  3	290.0	27.9	 25
 74	  3	17925.5	1898.9	 20
 75	  3	399.0	57.2	 25
 76	  3	17018.0	2206.8	 25
 77	  3	17385.0	1811.5	 20
 78	  3	313.0	53.2	 25
 79	  3	196.0	23.2	 25
 80	  3	340.0	47.4	 16
 81	  3	16280.3	2215.4	 20
 82	  3	16360.5	788.8	 20
 83	  3	16355.8	714.2	 16
 84	  3	344.0	75.7	 20
 85	  3	298.0	43.4	 20
 86	  3	18223.8	797.1	 16
 87	  3	303.0	75.2	 20
 88	  3	195.5	21.3	 20
 89	  3	221.5	23.1	 16
 90	  3	215.3	26.1	 20
 91	  3	200.0	34.7	 20
 92	  3	18898.0	1034.5	 16
 93	  3	298.8	51.5	 20
 94	  3	16567.3	1443.3	 20
 95	  3	16997.5	901.7	 16
 96	  3	231.5	48.2	 20
 97	  3	113.3	13.9	 20
 98	  3	149.0	15.4	 20
 99	  3	168.0	19.3	 25
100	  3	14869.0	2668.7	 25
101	  3	180.8	18.2	 20
102	  3	160.0	23.0	 25
103	  3	143.3	19.2	 20
104	  3	17512.0	3805.8	 25
105	  3	16127.0	2128.5	 25
106	  3	15557.0	2041.1	 20
107	  3	401.0	119.0	 25
108	  3	171.0	33.9	 25
109	  3	85.0	14.0	 20
110	  3	97.0	11.9	 25
111	  3	457.0	97.4	 25
112	  3	1559.8	119.8	 20
113	  3	925.0	201.5	 25
114	  3	7148.0	711.0	 25
115	  3	151.8	16.4	 20
116	  3	17149.0	2403.4	 25
117	  3	302.0	58.1	 25
118	  3	264.8	75.4	 20
119	  3	294.0	70.4	 25
120	  3	18600.0	2108.6	 25
121	  3	206.5	25.7	 20
122	  3	16988.0	2409.4	 25
123	  3	242.0	39.7	 25
124	  3	205.0	22.4	 20
125	  3	239.0	47.5	 25
126	  3	230.0	51.0	 25
127	  3	129.8	18.4	 20
128	  3	130.0	15.3	 25
129	  3	1113.0	119.3	 25
130	  3	837.3	52.1	 20
131	  3	24026.0	3696.0	 25
132	  3	642.0	94.9	 25
133	  3	164.3	17.6	 16
134	  3	15878.3	2056.3	 20
135	  3	215.3	31.3	 20
136	  3	194.8	19.3	 16
137	  3	229.0	23.6	 20
138	  3	17238.8	2370.9	 20
139	  3	176.8	18.8	 16
140	  3	16103.3	2085.0	 20
141	  3	236.3	28.9	 20
142	  3	264.3	33.3	 16
143	  3	253.3	25.3	 20
144	  3	17167.0	2265.8	 20
145	  3	158.8	20.2	 16
146	  3	16300.8	2178.2	 20
147	  3	263.0	24.4	 20
148	  3	238.0	22.5	 16
149	  3	213.3	27.7	 20
150	  3	198.5	26.1	 16
151	  3	121.0	16.1	 25
152	  3	237.0	30.0	 25
153	  3	16861.0	1433.8	 20
154	  3	16977.0	276.6	 25
155	  3	16455.0	1077.6	 25
156	  3	269.5	49.3	 20
157	  3	117.0	16.6	 25
158	  3	111.0	23.5	 25
159	  3	134.0	26.3	 20
160	  3	169.0	27.7	 25
161	  3	2806.0	436.4	 25
162	  3	2707.0	269.4	 20
163	  3	199.0	43.4	 25
164	  3	193.0	32.4	 25
165	  3	159.0	23.7	 20
166	  3	168.0	28.3	 25
167	  3	1719.0	213.1	 25
168	  3	143.3	21.6	 20
169	  3	125.0	19.9	 25
170	  3	166.0	21.7	 25
171	  3	376.0	38.2	 20
172	  3	108.0	23.9	 25
173	  3	107.0	16.4	 25
174	  3	102.0	11.9	 20
175	  3	257.0	56.7	 25
176	  3	265.0	35.3	 25
177	  3	823.0	73.6	 20
178	  3	10191.0	1472.0	 25
179	  3	10232.0	1407.8	 25
180	  3	838.0	181.8	 20
181	  3	467.0	62.3	 25
182	  3	89.0	12.8	 25
183	  3	95.0	9.8	 20
184	  3	144.0	28.8	 25
185	  3	122.0	28.1	 25
186	  3	131.3	15.6	 20
187	  3	1178.5	119.1	 20
188	  3	1156.3	112.0	 20
189	  3	2588.5	99.2	 16
190	  3	517.3	52.0	 20
191	  3	146.3	19.6	 20
192	  3	383.5	45.2	 16
193	  3	6212.3	478.3	 20
194	  3	15794.3	603.9	 20
195	  3	20040.0	1222.5	 16
196	  3	1048.0	63.5	 20
197	  3	344.0	22.7	 16
198	  3	147.0	18.2	 20
199	  3	880.0	99.8	 20
200	  3	173.3	25.5	 16
201	  3	332.3	53.6	 20
202	  3	507.0	56.5	 20
203	  3	768.5	61.8	 16
204	  3	141.5	14.7	 20
205	  3	101.0	18.7	 25
206	  3	327.3	31.1	 20
207	  3	388.0	31.8	 25
208	  3	673.0	87.1	 25
209	  3	1447.3	185.8	 20
210	  3	2352.0	351.5	 25
211	  3	93.0	18.1	 25
212	  3	71.3	16.6	 20
213	  3	74.0	15.8	 25
214	  3	69.0	9.7	 25
215	  3	74.5	9.0	 20
216	  3	1491.0	227.3	 25
217	  3	361.0	38.8	 25
218	  3	218.8	26.4	 20
219	  3	356.0	57.7	 25
220	  3	1670.0	143.0	 25
221	  3	5946.8	270.3	 20
222	  3	4851.0	1237.7	 25
223	  3	1160.0	178.1	 25
224	  3	224.3	19.3	 20
225	  3	303.0	41.9	 25
226	  3	107.0	12.5	 25
227	  3	456.3	53.0	 20
228	  3	320.0	54.8	 25
229	  3	280.0	45.2	 25
230	  3	174.0	16.1	 20
231	  3	401.0	48.2	 25
232	  3	390.0	47.6	 25
233	  3	203.5	21.8	 20
234	  3	197.0	22.4	 25
235	  3	108.0	23.3	 25
236	  3	147.5	23.0	 20
237	  3	114.0	20.2	 25
238	  3	159.0	24.1	 25
239	  3	183.3	36.4	 20
240	  3	286.3	37.1	 20
241	  3	351.5	28.3	 16
242	  3	147.3	18.0	 20
243	  3	349.5	26.5	 20
244	  3	307.8	40.9	 16
245	  3	1585.5	120.3	 20
246	  3	599.8	59.7	 20
247	  3	779.0	48.2	 16
248	  3	194.0	25.3	 20
249	  3	159.0	23.9	 20
250	  3	136.0	15.8	 16
251	  3	182.8	27.4	 20
252	  3	123.8	17.0	 20
253	  3	114.5	22.6	 16
254	  3	234.0	25.0	 20
255	  3	179.3	25.8	 20
256	  3	139.0	20.8	 16
257	  3	160.3	22.3	 20
258	  3	952.0	113.6	 25
259	  3	2120.3	154.6	 20
260	  3	708.0	69.2	 25
261	  3	115.0	20.7	 25
262	  3	105.8	15.8	 20
263	  3	92.0	18.3	 25
264	  3	88.0	17.2	 25
265	  3	170.8	23.7	 20
266	  3	142.0	18.5	 25
267	  3	98.0	13.8	 25
268	  3	103.5	18.1	 20
269	  3	358.0	60.3	 25
270	  3	149.0	18.1	 25
271	  3	179.8	26.6	 20
272	  3	431.0	47.8	 25
273	  3	198.0	19.5	 25
274	  3	196.5	15.6	 20
275	  3	177.0	23.1	 25
276	  3	122.0	24.7	 25
277	  3	386.3	67.4	 20
278	  3	103.0	20.2	 25
279	  3	138.0	25.0	 25
280	  3	149.3	18.1	 20
281	  3	215.0	46.2	 25
282	  3	207.0	28.8	 25
283	  3	122.5	27.6	 20
284	  3	150.0	22.0	 25
285	  3	217.0	35.2	 25
286	  3	381.3	44.7	 20
287	  3	1316.0	234.0	 25
288	  3	1000.0	153.1	 20
289	  3	544.0	68.3	 25
290	  3	440.0	52.3	 25
291	  3	129.0	22.3	 20
292	  3	112.0	19.6	 25
293	  3	169.0	16.8	 20
294	  3	140.3	19.7	 16
295	  3	114.3	15.9	 20
296	  3	109.8	22.9	 20
297	  3	109.8	18.8	 16
298	  3	97.8	13.5	 20
299	  3	125.3	22.7	 20
300	  3	114.0	21.9	 16
301	  3	325.8	47.7	 20
302	  3	111.5	15.2	 20
303	  3	381.3	34.8	 16
304	  3	221.0	22.6	 20
305	  3	272.8	38.2	 20
306	  3	261.0	34.8	 16
307	  3	164.3	22.6	 20
308	  3	147.3	21.6	 20
309	  3	239.5	36.0	 16
310	  3	328.0	55.6	 20
311	  3	18692.0	2136.4	 25
312	  3	5100.5	439.3	 20
313	  3	379.0	158.5	 25
314	  3	133.0	16.7	 25
315	  3	238.3	35.5	 20
316	  3	300.0	37.6	 25
317	  3	701.0	80.8	 25
318	  3	909.5	112.3	 20
319	  3	386.0	40.6	 25
320	  3	386.0	66.6	 25
321	  3	5504.5	744.8	 20
322	  3	393.0	101.6	 25
323	  3	7220.0	803.8	 25
324	  3	8711.3	1012.5	 20
325	  3	913.0	389.5	 25
326	  3	232.0	25.4	 25
327	  3	123.3	13.9	 20
328	  3	537.0	80.1	 25
329	  3	232.0	36.8	 25
330	  3	109.3	23.6	 20
331	  3	136.0	25.5	 25
332	  3	246.5	33.1	 20
333	  3	151.0	23.5	 25
334	  3	237.0	37.6	 25
335	  3	143.3	22.8	 20
336	  3	103.0	17.4	 25
337	  3	142.0	25.8	 25
338	  3	453.5	71.4	 20
339	  3	449.0	74.9	 25
340	  3	512.0	81.3	 25
341	  3	559.5	100.5	 20
342	  3	127.0	26.2	 25
343	  3	108.0	24.1	 25
344	  3	1851.0	364.7	 20
345	  3	451.0	81.1	 25
346	  3	203.0	39.1	 25
347	  3	167.3	31.1	 16
348	  3	348.3	45.6	 20
349	  3	230.0	45.6	 20
350	  3	3137.3	356.4	 16
351	  3	2657.3	368.1	 20
352	  3	100.5	18.1	 20
353	  3	546.8	45.7	 16
354	  3	112.3	15.7	 20
355	  3	126.3	17.0	 20
356	  3	88.5	14.1	 16
357	  3	101.3	15.0	 20
358	  3	124.5	18.9	 20
359	  3	101.5	15.8	 16
360	  3	100.3	11.8	 20
361	  3	202.3	44.1	 20
362	  3	11592.8	1236.7	 16
363	  3	1259.8	143.8	 20
364	  3	1025.5	84.9	 20
365	  3	2451.5	261.5	 20
366	  3	2336.0	328.1	 25
367	  3	758.0	96.3	 25
368	  3	543.8	73.7	 20
369	  3	155.0	15.7	 25
370	  3	191.0	26.4	 25
371	  3	106.5	18.9	 20
372	  3	163.0	25.0	 25
373	  3	326.0	39.3	 25
374	  3	244.3	43.4	 20
375	  3	2331.0	325.3	 25
376	  3	1471.0	166.4	 25
377	  3	443.0	44.0	 20
378	  3	747.0	101.5	 25
379	  3	1309.5	134.4	 20
380	  3	326.0	74.3	 25
381	  3	138.0	34.9	 25
382	  3	116.0	16.6	 20
383	  3	282.0	38.9	 25
384	  3	390.0	60.2	 25
385	  3	148.5	23.8	 20
386	  3	299.0	55.4	 25
387	  3	262.0	32.5	 25
388	  3	141.3	15.1	 20
389	  3	185.0	34.2	 25
390	  3	95.0	14.7	 25
391	  3	896.5	164.0	 20
392	  3	115.0	22.1	 25
393	  3	123.0	18.2	 25
394	  3	1799.3	286.0	 20
395	  3	1969.0	345.1	 25
396	  3	107.0	20.9	 25
397	  3	107.0	19.8	 20
398	  3	135.0	19.1	 25
399	  3	133.0	32.5	 25
400	  3	1455.5	161.2	 16
401	  3	6373.3	1118.2	 20
402	  3	1988.8	98.1	 20
403	  3	1129.0	86.9	 16
404	  3	16287.5	2011.2	 20
405	  3	540.5	36.5	 20
406	  3	613.3	78.2	 16
407	  3	318.3	40.9	 20
408	  3	149.8	19.7	 20
409	  3	124.0	23.4	 16
410	  3	97.5	15.1	 20
411	  3	367.3	49.7	 20
412	  3	138.5	18.8	 16
413	  3	131.3	15.2	 20
414	  3	113.5	17.9	 20
415	  3	123.0	14.1	 16
416	  3	119.5	17.0	 20
417	  3	118.3	18.9	 20
418	  3	140.3	25.3	 20
419	  3	1320.0	228.1	 25
420	  3	1538.0	183.7	 25
421	  3	568.0	49.2	 20
422	  3	160.0	20.0	 25
423	  3	1251.3	202.1	 20
424	  3	79.0	15.8	 25
425	  3	72.0	12.5	 25
426	  3	78.3	14.2	 20
427	  3	80.0	12.9	 25
428	  3	78.0	14.0	 25
429	  3	284.5	35.3	 20
430	  3	91.0	14.7	 25
431	  3	142.0	28.1	 25
432	  3	95.0	18.7	 20
433	  3	137.0	22.5	 25
434	  3	129.0	23.5	 25
435	  3	762.8	125.0	 20
436	  3	175.0	34.0	 25
437	  3	7712.0	1686.8	 25
438	  3	3971.5	828.9	 20
439	  3	4042.0	899.5	 25
440	  3	647.0	77.0	 25
441	  3	1653.0	340.7	 20
442	  3	672.0	82.0	 25
443	  3	155.0	19.0	 25
444	  3	105.3	12.6	 20
445	  3	840.0	166.7	 25
446	  3	434.0	44.4	 25
447	  3	711.0	93.4	 20
448	  3	184.0	21.3	 25
449	  3	192.0	27.2	 25
450	  3	487.3	80.0	 20
451	  3	1403.0	352.5	 25
452	  3	124.0	19.5	 25
453	  3	826.3	98.6	 16
454	  3	132.3	22.8	 20
455	  3	139.8	22.5	 20
456	  3	114.5	18.0	 16
457	  3	121.8	17.7	 20
458	  3	216.0	33.7	 20
459	  3	554.0	53.7	 16
460	  3	2132.8	190.1	 20
461	  3	879.5	117.7	 20
462	  3	3975.3	263.7	 16
463	  3	1149.0	258.6	 20
464	  3	20338.5	2705.9	 20
465	  3	219.3	22.2	 16
466	  3	208.3	14.2	 20
467	  3	144.5	11.2	 20
468	  3	299.0	28.9	 16
469	  3	160.3	20.1	 20
470	  3	130.3	22.4	 16
471	  3	86.0	12.4	 25
472	  3	168.0	38.2	 25
473	  3	81.3	10.8	 20
474	  3	112.0	18.2	 25
475	  3	3339.0	698.3	 25
476	  3	115.5	16.9	 20
477	  3	132.0	18.4	 25
478	  3	126.0	16.6	 25
479	  3	113.3	18.1	 20
480	  3	179.0	27.0	 25
481	  3	104.0	16.2	 25
482	  3	272.0	36.0	 20
483	  3	2168.0	442.1	 25
484	  3	2527.0	325.9	 25
485	  3	136.0	20.3	 20
486	  3	122.0	30.4	 25
487	  3	142.0	30.0	 25
488	  3	192.0	24.5	 20
489	  3	1263.0	289.3	 25
490	  3	268.0	24.9	 25
491	  3	115.0	18.5	 20
492	  3	668.0	127.0	 25
493	  3	342.0	52.0	 25
494	  3	538.5	101.9	 20
495	  3	96.0	13.3	 25
496	  3	100.0	16.8	 25
497	  3	626.0	61.2	 20
498	  3	1088.0	158.7	 25
499	  3	2280.0	285.8	 25
500	  3	1495.3	140.7	 20
501	  3	459.0	76.0	 25
502	  3	12507.0	2745.1	 25
503	  3	351.8	47.9	 20
504	  3	279.0	35.1	 25
505	  3	2883.0	372.4	 25
506	  3	10022.0	1346.6	 20
507	  3	3252.5	281.9	 20
508	  3	2030.0	173.3	 20
509	  3	2082.5	214.1	 16
510	  3	6132.0	596.9	 20
511	  3	230.0	49.9	 20
512	  3	355.5	46.1	 16
513	  3	399.8	126.9	 20
514	  3	82.3	11.2	 20
515	  3	86.0	16.7	 16
516	  3	85.0	16.1	 20
517	  3	191.0	27.4	 16
518	  3	780.3	174.9	 20
519	  3	2232.5	415.6	 20
520	  3	2900.5	377.0	 16
521	  3	1083.0	187.7	 20
522	  3	2086.3	299.6	 20
523	  3	619.8	97.8	 16
524	  3	1085.5	281.7	 20
525	  3	287.0	46.7	 25
526	  3	520.8	59.9	 20
527	  3	1475.0	273.7	 25
528	  3	2043.0	325.9	 25
529	  3	308.0	39.2	 20
530	  3	101.0	13.8	 25
531	  3	243.0	27.2	 25
532	  3	193.5	24.2	 20
533	  3	109.0	15.1	 25
534	  3	1147.0	205.2	 25
535	  3	172.5	23.5	 20
536	  3	150.0	24.5	 25
537	  3	408.0	53.5	 25
538	  3	327.0	48.6	 20
539	  3	177.0	20.6	 25
540	  3	147.0	24.0	 25
541	  3	681.3	87.4	 20
542	  3	191.0	19.2	 25
543	  3	249.0	29.9	 25
544	  3	226.3	38.3	 20
545	  3	248.0	39.9	 25
546	  3	280.0	36.8	 25
547	  3	501.8	56.1	 20
548	  3	493.0	248.7	 25
549	  3	745.0	55.8	 25
550	  3	1193.3	178.5	 20
551	  3	17872.0	3901.1	 25
552	  3	150.0	26.4	 25
553	  3	148.3	18.0	 20
554	  3	613.0	151.3	 25
555	  3	128.0	18.7	 25
556	  3	151.8	22.6	 20
557	  3	131.0	18.8	 25
558	  3	130.0	20.5	 25
559	  3	202.3	28.4	 20
560	  3	918.8	90.7	 20
561	  3	260.0	31.9	 16
562	  3	1304.0	283.4	 20
563	  3	239.3	23.6	 20
564	  3	106.3	16.0	 16
565	  3	122.0	21.6	 20
566	  3	171.3	32.0	 20
567	  3	199.5	21.2	 16
568	  3	2929.8	423.2	 20
569	  3	2056.3	232.9	 20
570	  3	768.8	40.4	 16
571	  3	144.8	38.5	 20
572	  3	636.0	99.3	 20
573	  3	2786.0	486.3	 16
574	  3	543.0	77.6	 20
575	  3	251.0	33.7	 20
576	  3	244.0	22.1	 16
577	  3	207.0	19.5	 20
578	  3	501.0	61.4	 25
579	  3	196.3	24.0	 20
580	  3	651.0	141.0	 25
581	  3	1774.0	234.8	 25
582	  3	5243.3	821.3	 20
583	  3	993.0	198.0	 25
584	  3	1166.0	120.2	 25
585	  3	401.3	124.3	 20
586	  3	435.0	58.1	 25
587	  3	2070.0	427.2	 25
588	  3	123.0	20.9	 20
589	  3	341.0	66.4	 25
590	  3	229.0	34.2	 25
591	  3	555.3	86.8	 20
592	  3	190.0	25.2	 25
593	  3	156.0	36.5	 25
594	  3	328.0	34.2	 20
595	  3	6477.0	1118.8	 25
596	  3	936.0	153.0	 25
597	  3	850.0	76.5	 20
598	  3	790.0	173.2	 25
599	  3	1595.0	159.9	 25
600	  3	482.3	39.8	 20
601	  3	702.0	159.7	 25
602	  3	842.0	208.8	 25
603	  3	648.3	141.5	 20
604	  3	262.0	51.3	 25
605	  3	151.0	15.4	 25
606	  3	1327.5	211.5	 20
607	  3	1293.0	175.1	 25
608	  3	314.3	60.9	 20
609	  3	332.0	67.8	 25
610	  3	609.0	152.5	 25
611	  3	97.8	15.1	 20
612	  3	96.0	13.6	 25
613	  3	1074.8	180.2	 20
614	  3	429.3	62.4	 16
615	  3	351.5	28.3	 20
616	  3	320.8	58.5	 20
617	  3	133.8	20.8	 16
618	  3	139.5	23.4	 20
619	  3	173.8	30.2	 20
620	  3	342.5	135.8	 16
621	  3	2191.8	196.2	 20
622	  3	2893.3	180.3	 20
623	  3	240.8	43.9	 16
624	  3	1713.0	563.3	 20
625	  3	762.3	148.1	 20
626	  3	1725.8	163.0	 16
627	  3	240.5	48.4	 20
628	  3	547.0	105.7	 20
629	  3	206.3	23.3	 16
630	  3	2858.0	646.4	 20
631	  3	2109.0	312.3	 25
632	  3	197.0	25.0	 20
633	  3	130.0	22.4	 25
634	  3	162.0	17.1	 25
635	  3	96.0	16.5	 20
636	  3	20977.0	4140.6	 25
637	  3	313.0	83.8	 25
638	  3	20900.3	2736.6	 20
639	  3	379.0	124.7	 25
  0	  4	200.3	27.5	 20
  1	  4	304.8	30.2	 16
  2	  4	239.3	40.7	 20
  3	  4	182.5	18.3	 20
  4	  4	159.3	23.1	 16
  5	  4	702.5	68.5	 20
  6	  4	235.8	27.9	 20
  7	  4	191.0	22.1	 16
  8	  4	596.5	55.7	 20
  9	  4	340.3	38.1	 20
 10	  4	331.0	37.1	 25
 11	  4	802.0	65.6	 25
 12	  4	1844.8	227.5	 20
 13	  4	1745.0	261.5	 25
 14	  4	1042.0	164.1	 25
 15	  4	571.5	55.2	 20
 16	  4	86.0	17.0	 25
 17	  4	344.0	37.4	 25
 18	  4	178.0	25.1	 20
 19	  4	236.0	31.1	 25
 20	  4	315.0	34.5	 25
 21	  4	189.8	17.6	 20
 22	  4	128.0	25.5	 25
 23	  4	192.0	25.0	 25
 24	  4	94.8	18.8	 20
 25	  4	83.0	11.0	 25
 26	  4	185.0	23.9	 25
 27	  4	212.3	19.7	 20
 28	  4	437.0	146.1	 25
 29	  4	522.0	49.9	 25
 30	  4	1107.3	96.4	 20
 31	  4	719.0	41.8	 25
 32	  4	1673.0	164.7	 25
 33	  4	397.3	28.7	 20
 34	  4	543.0	50.4	 25
 35	  4	484.0	61.3	 25
 36	  4	510.3	36.1	 20
 37	  4	2168.0	201.7	 25
 38	  4	672.0	80.0	 25
 39	  4	328.8	40.1	 20
 40	  4	131.0	21.2	 25
 41	  4	180.0	21.3	 25
 42	  4	158.3	19.5	 20
 43	  4	325.0	32.9	 25
 44	  4	462.0	33.4	 25
 45	  4	365.0	31.2	 16
 46	  4	495.8	53.8	 20
 47	  4	154.3	23.1	 20
 48	  4	186.5	22.6	 16
 49	  4	105.5	18.3	 20
 50	  4	98.5	16.0	 20
 51	  4	91.0	15.1	 16
 52	  4	94.3	16.8	 20
 53	  4	87.0	15.5	 20
 54	  4	122.0	17.1	 16
 55	  4	193.0	23.6	 20
 56	  4	292.5	26.7	 16
 57	  4	178.0	20.7	 20
 58	  4	253.3	27.0	 20
 59	  4	350.0	35.6	 16
 60	  4	521.3	37.4	 20
 61	  4	180.8	27.7	 20
 62	  4	18420.5	1025.3	 20
 63	  4	293.0	94.0	 25
 64	  4	271.0	38.5	 25
 65	  4	18065.3	2541.4	 20
 66	  4	20083.0	1300.5	 25
 67	  4	345.0	37.8	 25
 68	  4	19275.0	1518.4	 20
 69	  4	551.0	118.8	 25
 70	  4	419.0	107.7	 25
 71	  4	443.5	82.2	 20
 72	  4	19197.0	3057.0	 25
 73	  4	306.0	24.1	 25
 74	  4	19143.8	899.2	 20
 75	  4	18013.0	2160.8	 25
 76	  4	301.0	33.1	 25
 77	  4	317.5	29.5	 20
 78	  4	19147.0	2765.1	 25
 79	  4	256.0	44.5	 25
 80	  4	18398.5	1765.6	 20
 81	  4	379.0	63.0	 25
 82	  4	307.0	39.9	 25
 83	  4	280.3	48.9	 20
 84	  4	17560.0	2778.9	 25
 85	  4	208.0	37.4	 25
 86	  4	17839.3	826.1	 20
 87	  4	241.0	58.8	 25
 88	  4	175.0	23.8	 25
 89	  4	166.0	18.7	 20
 90	  4	171.0	27.5	 25
 91	  4	161.0	34.0	 25
 92	  4	19312.3	836.7	 20
 93	  4	17773.0	2338.2	 25
 94	  4	270.0	42.1	 25
 95	  4	247.8	42.5	 20
 96	  4	17896.0	3144.5	 25
 97	  4	131.0	21.3	 25
 98	  4	171.8	16.7	 16
 99	  4	170.0	20.7	 20
100	  4	206.0	33.3	 16
101	  4	161.5	18.3	 20
102	  4	173.0	23.8	 20
103	  4	142.8	17.6	 16
104	  4	18558.0	3755.8	 20
105	  4	323.0	55.8	 20
106	  4	238.0	27.3	 16
107	  4	15552.3	3016.3	 20
108	  4	197.8	38.1	 20
109	  4	95.5	15.7	 16
110	  4	85.8	17.9	 20
111	  4	669.0	93.7	 20
112	  4	1931.3	76.7	 16
113	  4	559.0	228.0	 20
114	  4	3248.3	328.0	 20
115	  4	158.5	22.1	 16
116	  4	17782.0	2418.2	 25
117	  4	16196.0	1983.4	 25
118	  4	16196.5	2009.1	 20
119	  4	17522.0	2080.6	 25
120	  4	19410.0	2270.7	 25
121	  4	216.3	18.3	 20
122	  4	16994.0	2316.2	 25
123	  4	239.0	38.5	 25
124	  4	212.5	23.4	 20
125	  4	16699.0	2708.3	 25
126	  4	18243.0	2430.7	 25
127	  4	156.3	23.8	 20
128	  4	117.0	17.3	 25
129	  4	528.0	65.9	 25
130	  4	465.5	38.5	 20
131	  4	8507.0	1219.1	 25
132	  4	917.0	90.5	 25
133	  4	148.0	14.4	 20
134	  4	15704.0	1929.3	 25
135	  4	203.0	18.2	 25
136	  4	179.5	21.7	 20
137	  4	225.0	24.5	 25
138	  4	17466.0	2416.3	 25
139	  4	167.0	19.2	 20
140	  4	227.0	28.2	 25
141	  4	15286.0	1836.9	 25
142	  4	15394.0	1743.4	 20
143	  4	16408.0	2203.3	 25
144	  4	262.0	45.9	 25
145	  4	147.3	25.2	 20
146	  4	244.0	58.1	 25
147	  4	14930.5	2151.5	 20
148	  4	14694.0	2051.5	 25
149	  4	14476.0	2136.4	 25
150	  4	286.8	44.9	 20
151	  4	159.5	20.5	 20
152	  4	240.3	34.3	 20
153	  4	17012.8	1524.2	 16
154	  4	17237.5	552.1	 20
155	  4	16856.3	1153.4	 20
156	  4	293.0	33.4	 16
157	  4	126.8	13.9	 20
158	  4	86.8	15.8	 20
159	  4	133.5	20.6	 16
160	  4	136.3	18.0	 20
161	  4	1125.8	118.9	 20
162	  4	941.3	68.4	 16
163	  4	251.0	28.2	 20
164	  4	185.8	18.7	 20
165	  4	174.5	31.5	 16
166	  4	150.5	23.9	 20
167	  4	638.5	59.0	 20
168	  4	197.0	29.5	 16
169	  4	188.0	27.5	 25
170	  4	258.0	40.4	 25
171	  4	268.0	35.6	 20
172	  4	111.0	16.6	 25
173	  4	96.0	12.4	 25
174	  4	113.5	18.3	 20
175	  4	199.0	28.2	 25
176	  4	203.0	38.2	 25
177	  4	621.3	52.0	 20
178	  4	12143.0	1794.9	 25
179	  4	8664.0	689.7	 25
180	  4	1183.0	141.2	 20
181	  4	306.0	38.2	 25
182	  4	87.0	12.6	 25
183	  4	107.3	13.5	 20
184	  4	106.0	17.3	 25
185	  4	126.0	22.9	 25
186	  4	166.0	22.0	 20
187	  4	2126.0	235.4	 25
188	  4	1741.0	215.2	 25
189	  4	1134.3	65.3	 20
190	  4	250.0	28.8	 25
191	  4	182.0	19.8	 25
192	  4	279.5	31.4	 20
193	  4	3413.0	305.1	 25
194	  4	16076.8	991.1	 20
195	  4	15044.0	1457.2	 25
196	  4	846.0	67.7	 25
197	  4	411.0	52.4	 20
198	  4	146.0	25.7	 25
199	  4	175.0	18.8	 25
200	  4	119.5	12.1	 20
201	  4	388.0	60.9	 25
202	  4	295.0	48.9	 25
203	  4	269.5	45.3	 20
204	  4	103.0	14.0	 25
205	  4	109.5	16.6	 20
206	  4	369.0	36.7	 16
207	  4	635.0	46.6	 20
208	  4	684.0	60.1	 20
209	  4	757.3	52.8	 16
210	  4	1152.3	130.9	 20
211	  4	94.3	22.6	 20
212	  4	72.3	11.6	 16
213	  4	75.8	13.0	 20
214	  4	79.3	15.3	 20
215	  4	98.0	19.1	 16
216	  4	927.5	141.3	 20
217	  4	455.0	53.5	 20
218	  4	152.3	16.9	 16
219	  4	220.3	27.6	 20
220	  4	3429.5	222.1	 20
221	  4	3720.3	210.2	 16
222	  4	906.0	704.9	 25
223	  4	391.0	34.6	 25
224	  4	487.3	51.8	 20
225	  4	168.0	28.9	 25
226	  4	138.0	18.8	 25
227	  4	278.3	28.5	 20
228	  4	159.0	23.3	 25
229	  4	223.0	24.1	 25
230	  4	144.5	25.0	 20
231	  4	418.0	42.0	 25
232	  4	437.0	39.4	 25
233	  4	191.0	26.9	 20
234	  4	215.0	23.9	 25
235	  4	114.0	21.9	 25
236	  4	105.3	16.0	 20
237	  4	142.0	25.6	 25
238	  4	113.8	13.8	 20
239	  4	152.0	22.9	 25
240	  4	611.0	58.7	 25
241	  4	475.5	72.6	 20
242	  4	149.0	19.9	 25
243	  4	189.0	25.5	 25
244	  4	232.3	41.5	 20
245	  4	774.0	117.5	 25
246	  4	365.0	57.6	 25
247	  4	1112.8	148.5	 20
248	  4	168.0	37.6	 25
249	  4	102.0	13.8	 25
250	  4	106.0	19.1	 20
251	  4	242.0	26.9	 25
252	  4	116.0	14.1	 25
253	  4	123.5	20.9	 20
254	  4	135.0	24.6	 25
255	  4	136.0	22.9	 25
256	  4	115.8	17.9	 20
257	  4	107.0	16.7	 25
258	  4	171.5	22.7	 20
259	  4	352.5	41.8	 16
260	  4	644.0	61.4	 20
261	  4	119.3	17.4	 20
262	  4	96.5	12.0	 16
263	  4	78.5	16.7	 20
264	  4	98.3	11.8	 20
265	  4	91.0	14.2	 16
266	  4	95.8	17.7	 20
267	  4	107.5	15.0	 20
268	  4	114.0	13.1	 16
269	  4	119.3	17.3	 20
270	  4	126.0	19.1	 20
271	  4	211.8	27.0	 16
272	  4	255.0	26.7	 20
273	  4	118.5	13.0	 20
274	  4	119.3	23.8	 16
275	  4	625.3	80.6	 20
276	  4	101.0	17.2	 25
277	  4	102.3	14.7	 20
278	  4	96.0	19.8	 25
279	  4	122.0	14.5	 25
280	  4	82.5	13.3	 20
281	  4	102.0	11.9	 25
282	  4	108.0	18.6	 25
283	  4	100.0	23.9	 20
284	  4	129.0	19.9	 25
285	  4	278.8	49.5	 20
286	  4	468.0	112.3	 25
287	  4	2877.0	458.1	 25
288	  4	295.8	28.8	 20
289	  4	1285.0	185.8	 25
290	  4	370.0	187.9	 25
291	  4	118.3	16.0	 20
292	  4	119.0	25.0	 25
293	  4	205.0	18.9	 25
294	  4	184.5	34.9	 20
295	  4	100.0	13.2	 25
296	  4	105.0	18.2	 25
297	  4	89.5	16.3	 20
298	  4	91.0	14.2	 25
299	  4	144.0	16.9	 25
300	  4	108.3	16.5	 20
301	  4	347.0	35.0	 25
302	  4	125.0	17.0	 25
303	  4	380.5	36.8	 20
304	  4	159.0	22.8	 25
305	  4	168.0	15.7	 25
306	  4	198.0	25.0	 20
307	  4	170.0	20.3	 25
308	  4	130.0	19.8	 25
309	  4	459.0	51.2	 20
310	  4	265.0	57.6	 25
311	  4	8168.5	972.5	 20
312	  4	838.3	39.3	 16
313	  4	250.3	40.3	 20
314	  4	188.0	25.7	 20
315	  4	495.3	41.6	 16
316	  4	458.8	63.6	 20
317	  4	1223.8	69.2	 20
318	  4	1546.8	95.4	 16
319	  4	208.8	56.6	 20
320	  4	239.3	24.4	 20
321	  4	1788.3	139.9	 16
322	  4	583.3	54.2	 20
323	  4	4142.3	533.2	 20
324	  4	4233.8	424.6	 16
325	  4	531.0	249.7	 20
326	  4	163.8	17.9	 20
327	  4	128.8	28.9	 16
328	  4	191.0	23.9	 20
329	  4	218.3	42.0	 20
330	  4	120.0	13.0	 25
331	  4	119.0	15.4	 25
332	  4	416.5	30.3	 20
333	  4	113.0	14.9	 25
334	  4	122.0	22.9	 25
335	  4	147.3	25.6	 20
336	  4	81.0	12.2	 25
337	  4	95.0	13.6	 25
338	  4	513.8	50.4	 20
339	  4	195.0	40.3	 25
340	  4	820.0	78.1	 25
341	  4	622.5	75.2	 20
342	  4	180.0	27.6	 25
343	  4	100.0	14.5	 25
344	  4	446.0	99.9	 20
345	  4	241.0	31.7	 25
346	  4	203.0	24.0	 25
347	  4	247.0	46.9	 20
348	  4	129.0	18.7	 25
349	  4	130.0	24.8	 25
350	  4	321.8	78.6	 20
351	  4	187.0	109.6	 25
352	  4	89.0	15.9	 25
353	  4	184.8	20.0	 20
354	  4	96.0	12.3	 25
355	  4	112.0	18.2	 25
356	  4	87.3	13.6	 20
357	  4	127.0	22.5	 25
358	  4	128.0	18.5	 25
359	  4	106.8	19.2	 20
360	  4	83.0	15.5	 25
361	  4	111.0	18.0	 25
362	  4	962.8	632.5	 20
363	  4	3115.0	277.5	 25
364	  4	1581.0	91.7	 25
365	  4	3478.3	126.7	 16
366	  4	2148.8	312.0	 20
367	  4	449.0	50.3	 20
368	  4	167.5	18.9	 16
369	  4	129.5	22.5	 20
370	  4	114.0	16.7	 20
371	  4	119.0	13.2	 16
372	  4	150.5	20.1	 20
373	  4	262.3	38.8	 20
374	  4	181.3	25.2	 16
375	  4	747.8	91.5	 20
376	  4	3315.5	413.5	 16
377	  4	293.5	104.2	 20
378	  4	362.3	25.9	 20
379	  4	743.5	46.1	 16
380	  4	522.8	114.5	 20
381	  4	128.5	23.1	 20
382	  4	108.3	18.3	 20
383	  4	133.0	17.9	 25
384	  4	150.0	24.6	 25
385	  4	84.8	13.4	 20
386	  4	408.0	57.6	 25
387	  4	212.0	44.7	 25
388	  4	176.8	22.7	 20
389	  4	93.0	19.8	 25
390	  4	91.0	11.6	 25
391	  4	149.5	37.3	 20
392	  4	98.0	17.0	 25
393	  4	130.0	20.7	 25
394	  4	386.8	94.6	 20
395	  4	359.0	54.6	 25
396	  4	108.0	18.5	 25
397	  4	90.3	10.7	 20
398	  4	116.0	17.9	 25
399	  4	107.0	19.8	 25
400	  4	330.0	89.7	 20
401	  4	3298.0	593.4	 25
402	  4	997.0	69.8	 25
403	  4	648.8	117.0	 20
404	  4	4365.0	826.9	 25
405	  4	215.0	40.4	 25
406	  4	203.5	37.7	 20
407	  4	149.0	34.7	 25
408	  4	113.0	15.3	 25
409	  4	106.0	19.8	 20
410	  4	93.0	13.6	 25
411	  4	124.0	14.5	 25
412	  4	137.8	22.5	 20
413	  4	184.0	31.1	 25
414	  4	139.0	20.4	 25
415	  4	118.3	19.5	 20
416	  4	132.0	21.7	 25
417	  4	221.0	42.5	 25
418	  4	124.5	25.1	 16
419	  4	440.0	67.6	 20
420	  4	706.0	60.4	 16
421	  4	346.0	28.2	 20
422	  4	128.3	20.2	 20
423	  4	404.8	48.3	 16
424	  4	85.0	12.1	 20
425	  4	86.0	16.4	 20
426	  4	77.5	14.7	 16
427	  4	76.5	10.8	 20
428	  4	81.3	16.4	 20
429	  4	204.5	34.0	 16
430	  4	89.3	11.1	 20
431	  4	105.8	16.2	 20
432	  4	102.8	15.9	 16
433	  4	119.8	17.1	 20
434	  4	144.5	21.0	 20
435	  4	165.0	24.7	 16
436	  4	116.0	12.8	 25
437	  4	3090.0	567.0	 25
438	  4	707.0	130.5	 20
439	  4	586.0	164.6	 25
440	  4	688.0	94.4	 25
441	  4	606.3	55.3	 20
442	  4	327.0	56.8	 25
443	  4	109.0	19.6	 25
444	  4	102.5	18.3	 20
445	  4	263.0	44.1	 25
446	  4	181.0	25.4	 25
447	  4	325.5	41.2	 20
448	  4	125.0	20.0	 25
449	  4	196.0	45.4	 25
450	  4	316.5	33.7	 20
451	  4	236.0	36.7	 25
452	  4	111.0	20.0	 25
453	  4	220.3	59.9	 20
454	  4	118.0	16.0	 25
455	  4	95.0	18.5	 25
456	  4	85.0	14.7	 20
457	  4	117.0	15.6	 25
458	  4	108.0	22.6	 25
459	  4	315.5	95.0	 20
460	  4	3642.0	249.1	 25
461	  4	190.0	46.9	 25
462	  4	1187.0	185.6	 20
463	  4	402.0	101.1	 25
464	  4	10533.0	1282.3	 25
465	  4	231.8	22.8	 20
466	  4	136.0	19.1	 25
467	  4	129.3	18.0	 20
468	  4	172.0	22.1	 25
469	  4	106.0	19.4	 25
470	  4	109.8	24.0	 20
471	  4	76.3	11.3	 20
472	  4	83.0	14.6	 20
473	  4	91.5	11.6	 16
474	  4	97.8	16.4	 20
475	  4	301.3	65.3	 20
476	  4	120.0	17.2	 16
477	  4	110.0	18.4	 20
478	  4	152.0	23.9	 20
479	  4	111.0	19.0	 16
480	  4	87.3	14.7	 20
481	  4	227.5	20.9	 20
482	  4	636.5	53.9	 16
483	  4	554.5	81.9	 20
484	  4	445.8	54.2	 20
485	  4	94.5	12.9	 16
486	  4	114.3	20.8	 20
487	  4	108.0	16.3	 20
488	  4	170.8	21.5	 16
489	  4	257.0	42.6	 25
490	  4	169.0	25.3	 25
491	  4	137.5	17.9	 20
492	  4	296.0	50.7	 25
493	  4	119.0	24.2	 25
494	  4	119.8	20.9	 20
495	  4	90.0	14.0	 25
496	  4	129.0	19.8	 25
497	  4	591.8	42.9	 20
498	  4	752.0	65.2	 25
499	  4	1537.0	175.2	 25
500	  4	1041.5	141.2	 20
501	  4	142.0	18.7	 25
502	  4	1905.0	426.4	 25
503	  4	248.5	37.9	 20
504	  4	340.0	50.9	 25
505	  4	3484.0	278.4	 25
506	  4	12305.3	596.4	 20
507	  4	1931.0	536.8	 25
508	  4	1320.0	277.1	 25
509	  4	3977.8	316.7	 20
510	  4	9801.0	720.6	 25
511	  4	327.0	59.9	 25
512	  4	268.0	45.3	 20
513	  4	256.0	36.3	 25
514	  4	80.8	11.4	 20
515	  4	101.0	22.6	 25
516	  4	91.0	16.1	 25
517	  4	224.0	27.7	 20
518	  4	340.0	58.3	 25
519	  4	1132.0	162.5	 25
520	  4	1700.3	88.6	 20
521	  4	426.0	103.8	 25
522	  4	708.0	112.8	 25
523	  4	160.8	28.6	 20
524	  4	172.0	63.3	 25
525	  4	119.5	21.7	 20
526	  4	253.0	19.3	 16
527	  4	679.5	113.7	 20
528	  4	1248.5	174.5	 20
529	  4	133.3	16.4	 16
530	  4	144.3	32.5	 20
531	  4	317.3	37.9	 20
532	  4	200.0	41.5	 16
533	  4	138.8	22.5	 20
534	  4	321.5	44.8	 20
535	  4	99.0	17.7	 16
536	  4	121.3	20.4	 20
537	  4	373.0	34.9	 20
538	  4	177.3	28.6	 16
539	  4	176.0	43.8	 20
540	  4	121.8	20.2	 20
541	  4	419.0	32.5	 16
542	  4	146.0	22.0	 25
543	  4	233.0	35.0	 25
544	  4	140.5	22.7	 20
545	  4	148.0	23.4	 25
546	  4	424.0	42.9	 25
547	  4	370.8	45.2	 20
548	  4	827.0	91.0	 25
549	  4	724.0	88.3	 25
550	  4	537.3	123.4	 20
551	  4	6224.0	989.9	 25
552	  4	151.0	24.3	 25
553	  4	156.5	20.7	 20
554	  4	163.0	23.2	 25
555	  4	220.0	27.9	 25
556	  4	214.0	43.1	 20
557	  4	153.0	18.9	 25
558	  4	193.3	31.5	 20
559	  4	235.0	35.9	 25
560	  4	1731.0	234.2	 25
561	  4	226.5	26.1	 20
562	  4	663.0	94.3	 25
563	  4	179.0	29.6	 25
564	  4	86.5	16.7	 20
565	  4	109.0	19.3	 25
566	  4	119.0	18.7	 25
567	  4	133.0	24.7	 20
568	  4	4023.0	596.8	 25
569	  4	5056.0	756.4	 25
570	  4	781.5	76.5	 20
571	  4	138.0	25.6	 25
572	  4	189.0	35.7	 25
573	  4	520.8	91.2	 20
574	  4	378.0	94.0	 25
575	  4	476.0	50.2	 25
576	  4	245.8	28.5	 20
577	  4	161.0	24.7	 25
578	  4	243.3	30.1	 20
579	  4	155.8	26.3	 16
580	  4	646.0	101.9	 20
581	  4	1946.3	219.2	 20
582	  4	949.0	68.1	 16
583	  4	218.3	51.1	 20
584	  4	2157.0	162.8	 20
585	  4	819.3	74.6	 16
586	  4	326.0	20.3	 20
587	  4	1716.3	173.7	 20
588	  4	144.5	19.9	 16
589	  4	106.8	13.2	 20
590	  4	100.0	13.6	 20
591	  4	140.3	18.4	 16
592	  4	96.3	15.3	 20
593	  4	123.0	18.8	 20
594	  4	309.3	26.5	 16
595	  4	2681.5	320.5	 20
596	  4	502.0	61.0	 25
597	  4	1087.3	49.5	 20
598	  4	1191.0	239.6	 25
599	  4	864.0	80.2	 25
600	  4	761.0	43.7	 20
601	  4	458.0	52.5	 25
602	  4	278.0	29.2	 25
603	  4	138.0	30.5	 20
604	  4	120.0	23.7	 25
605	  4	106.3	18.1	 20
606	  4	1287.0	240.1	 25
607	  4	3558.0	892.0	 25
608	  4	857.5	164.5	 20
609	  4	167.0	23.3	 25
610	  4	174.0	23.7	 25
611	  4	114.3	19.6	 20
612	  4	113.0	12.0	 25
613	  4	285.0	57.4	 25
614	  4	387.0	40.1	 20
615	  4	274.0	40.2	 25
616	  4	214.0	25.3	 25
617	  4	132.0	23.4	 20
618	  4	247.0	31.6	 25
619	  4	192.0	26.0	 25
620	  4	272.8	29.7	 20
621	  4	2884.0	424.4	 25
622	  4	4008.0	256.5	 25
623	  4	198.0	63.8	 20
624	  4	333.0	84.2	 25
625	  4	347.0	75.1	 25
626	  4	1124.0	156.2	 20
627	  4	189.0	46.6	 25
628	  4	123.0	22.9	 25
629	  4	143.0	20.6	 20
630	  4	305.0	191.8	 25
631	  4	182.3	24.4	 20
632	  4	145.3	21.9	 16
633	  4	134.3	35.7	 20
634	  4	135.0	21.2	 20
635	  4	101.0	18.2	 16
636	  4	105.8	12.4	 20
637	  4	112.5	19.3	 20
638	  4	112.3	18.0	 16
639	  4	92.8	15.4	 20
  0	  5	286.0	52.7	 25
  1	  5	402.0	39.6	 20
  2	  5	314.0	31.1	 25
  3	  5	2286.0	293.1	 25
  4	  5	5908.5	800.6	 20
  5	  5	243.0	42.6	 25
  6	  5	288.8	37.7	 20
  7	  5	243.0	39.0	 25
  8	  5	113.0	19.1	 25
  9	  5	136.5	25.8	 16
 10	  5	229.5	35.3	 20
 11	  5	263.5	24.5	 20
 12	  5	1278.3	102.4	 16
 13	  5	125.0	15.3	 20
 14	  5	805.0	52.7	 20
 15	  5	389.8	40.6	 16
 16	  5	143.0	20.5	 20
 17	  5	201.3	28.2	 20
 18	  5	121.3	14.7	 16
 19	  5	491.5	79.9	 20
 20	  5	278.0	29.7	 20
 21	  5	367.5	28.9	 16
 22	  5	257.5	23.2	 20
 23	  5	1160.8	84.5	 20
 24	  5	699.5	61.5	 16
 25	  5	487.8	45.9	 20
 26	  5	2456.8	218.9	 20
 27	  5	588.3	40.2	 20
 28	  5	11530.0	1223.5	 25
 29	  5	761.0	106.6	 25
 30	  5	181.8	29.0	 20
 31	  5	1567.0	332.4	 25
 32	  5	3959.0	327.6	 25
 33	  5	2402.0	347.5	 20
 34	  5	283.0	56.2	 25
 35	  5	21053.0	2355.4	 25
 36	  5	598.3	38.9	 20
 37	  5	1711.0	252.6	 25
 38	  5	1023.0	73.5	 25
 39	  5	189.3	18.2	 20
 40	  5	1573.0	216.9	 25
 41	  5	310.0	37.2	 25
 42	  5	1891.3	253.2	 20
 43	  5	1491.0	145.0	 25
 44	  5	260.0	32.0	 25
 45	  5	1294.0	72.3	 20
 46	  5	210.0	17.6	 25
 47	  5	194.0	25.3	 25
 48	  5	154.3	16.9	 20
 49	  5	158.0	24.3	 25
 50	  5	123.0	23.0	 25
 51	  5	184.0	21.7	 20
 52	  5	573.0	90.2	 25
 53	  5	109.3	21.5	 20
 54	  5	205.0	29.7	 25
 55	  5	212.0	33.0	 25
 56	  5	331.5	35.6	 20
 57	  5	137.0	26.4	 25
 58	  5	405.0	84.7	 25
 59	  5	292.5	49.8	 20
 60	  5	256.0	23.9	 25
 61	  5	207.0	28.3	 25
 62	  5	18636.8	1037.6	 16
 63	  5	290.5	75.2	 20
 64	  5	261.3	28.4	 20
 65	  5	292.0	22.9	 16
 66	  5	21309.0	2982.8	 20
 67	  5	341.8	35.4	 20
 68	  5	21199.3	1138.8	 16
 69	  5	19851.8	922.5	 20
 70	  5	19354.8	788.8	 20
 71	  5	19974.8	914.6	 16
 72	  5	357.3	51.6	 20
 73	  5	272.8	42.1	 20
 74	  5	20630.5	968.4	 16
 75	  5	298.3	62.3	 20
 76	  5	235.5	21.6	 20
 77	  5	286.8	32.0	 16
 78	  5	20722.8	2584.8	 20
 79	  5	285.8	34.9	 20
 80	  5	20730.3	945.6	 20
 81	  5	19288.0	3398.9	 25
 82	  5	18816.0	3249.7	 25
 83	  5	19140.0	3246.6	 20
 84	  5	267.0	40.1	 25
 85	  5	195.0	36.9	 25
 86	  5	18322.8	856.2	 20
 87	  5	242.0	45.4	 25
 88	  5	176.0	23.3	 25
 89	  5	193.0	25.3	 20
 90	  5	229.0	140.1	 25
 91	  5	199.0	37.2	 25
 92	  5	19553.3	861.6	 20
 93	  5	276.0	77.6	 25
 94	  5	205.0	25.6	 25
 95	  5	224.3	20.1	 20
 96	  5	19023.0	2521.8	 25
 97	  5	158.8	26.2	 20
 98	  5	185.0	25.2	 25
 99	  5	214.0	31.3	 25
100	  5	16400.0	2180.9	 20
101	  5	229.0	118.7	 25
102	  5	178.0	24.2	 25
103	  5	164.3	23.4	 20
104	  5	20007.0	4159.7	 25
105	  5	18709.0	2361.8	 25
106	  5	17685.5	2252.3	 20
107	  5	261.0	100.1	 25
108	  5	185.0	21.8	 25
109	  5	81.3	13.5	 20
110	  5	97.0	17.7	 25
111	  5	1760.0	195.2	 25
112	  5	3485.3	141.7	 20
113	  5	1681.0	211.3	 25
114	  5	228.0	84.0	 25
115	  5	136.0	12.8	 20
116	  5	18456.0	2448.0	 20
117	  5	273.3	32.0	 20
118	  5	244.8	28.9	 16
119	  5	256.0	35.1	 20
120	  5	19793.5	2367.5	 20
121	  5	199.8	29.8	 16
122	  5	17105.0	2274.4	 20
123	  5	208.0	31.8	 20
124	  5	196.5	21.6	 16
125	  5	261.8	37.0	 20
126	  5	19221.5	2647.8	 20
127	  5	144.5	27.1	 16
128	  5	107.5	14.5	 20
129	  5	346.0	40.9	 20
130	  5	245.8	23.9	 16
131	  5	1263.8	115.0	 20
132	  5	3691.5	408.1	 20
133	  5	158.8	24.4	 16
134	  5	15817.0	1931.9	 25
135	  5	214.0	30.5	 25
136	  5	186.3	23.9	 20
137	  5	221.0	23.8	 25
138	  5	17361.0	2555.6	 25
139	  5	147.3	22.0	 20
140	  5	182.0	15.8	 25
141	  5	215.0	21.7	 25
142	  5	260.5	57.2	 20
143	  5	16283.0	2596.7	 25
144	  5	224.5	26.2	 20
145	  5	117.0	14.7	 25
146	  5	225.0	42.6	 25
147	  5	182.0	18.8	 20
148	  5	226.0	34.1	 25
149	  5	404.0	75.8	 25
150	  5	16473.3	2139.9	 20
151	  5	350.0	116.1	 25
152	  5	16288.0	2701.0	 25
153	  5	290.5	48.6	 20
154	  5	245.0	46.2	 25
155	  5	257.0	47.1	 25
156	  5	17410.3	2633.1	 20
157	  5	143.0	89.0	 25
158	  5	94.0	11.4	 25
159	  5	129.0	36.0	 20
160	  5	249.0	27.1	 25
161	  5	606.0	57.8	 25
162	  5	5223.3	388.4	 20
163	  5	441.0	106.0	 25
164	  5	953.0	135.9	 25
165	  5	2622.8	342.1	 20
166	  5	2586.0	326.5	 25
167	  5	1304.0	173.6	 25
168	  5	1630.5	191.7	 20
169	  5	959.0	209.1	 20
170	  5	684.5	54.7	 20
171	  5	618.8	51.5	 16
172	  5	654.0	68.3	 20
173	  5	255.8	34.0	 20
174	  5	1249.8	108.6	 16
175	  5	327.5	133.7	 20
176	  5	605.0	85.2	 20
177	  5	828.0	84.9	 16
178	  5	1019.3	81.8	 20
179	  5	622.0	56.1	 20
180	  5	323.8	32.3	 16
181	  5	371.5	49.2	 20
182	  5	130.3	18.3	 20
183	  5	102.0	15.8	 16
184	  5	274.8	26.3	 20
185	  5	100.3	15.7	 20
186	  5	111.5	21.8	 16
187	  5	203.0	28.6	 25
188	  5	143.0	22.6	 25
189	  5	727.5	79.9	 20
190	  5	123.0	18.1	 25
191	  5	180.3	30.7	 20
192	  5	208.0	33.3	 25
193	  5	5368.0	387.3	 25
194	  5	38981.3	13988.9	 20
195	  5	2152.0	1361.6	 25
196	  5	1250.0	140.7	 25
197	  5	836.8	116.2	 20
198	  5	1768.0	174.4	 25
199	  5	3727.0	420.6	 25
200	  5	377.3	35.4	 20
201	  5	317.0	41.4	 25
202	  5	2500.0	291.4	 25
203	  5	724.3	104.6	 20
204	  5	997.0	133.7	 25
205	  5	305.0	32.1	 25
206	  5	770.3	111.3	 20
207	  5	646.0	62.4	 25
208	  5	191.0	24.5	 25
209	  5	131.0	39.4	 20
210	  5	144.0	19.0	 25
211	  5	217.0	30.9	 25
212	  5	2971.8	547.8	 20
213	  5	163.0	28.2	 25
214	  5	499.0	73.8	 25
215	  5	359.3	53.2	 20
216	  5	404.0	48.1	 25
217	  5	22678.0	4440.3	 25
218	  5	742.3	153.6	 20
219	  5	475.0	77.3	 25
220	  5	10257.0	1029.3	 25
221	  5	4809.8	587.9	 20
222	  5	3172.5	205.2	 20
223	  5	4607.3	299.1	 20
224	  5	7166.5	364.1	 16
225	  5	4216.0	173.0	 20
226	  5	1191.0	206.6	 20
227	  5	349.8	53.5	 16
228	  5	326.0	31.0	 20
229	  5	197.3	24.4	 20
230	  5	362.3	33.9	 16
231	  5	90.5	19.3	 20
232	  5	114.5	14.8	 20
233	  5	107.8	21.9	 16
234	  5	138.5	22.9	 20
235	  5	233.0	22.6	 16
236	  5	3247.0	569.5	 20
237	  5	243.0	26.2	 20
238	  5	223.0	31.9	 16
239	  5	218.0	30.7	 20
240	  5	337.0	31.4	 25
241	  5	173.8	24.4	 20
242	  5	254.0	37.4	 25
243	  5	919.0	116.2	 25
244	  5	348.3	26.3	 20
245	  5	347.0	33.8	 25
246	  5	751.0	82.6	 25
247	  5	745.3	76.4	 20
248	  5	215.0	23.0	 25
249	  5	368.0	59.7	 25
250	  5	1949.5	212.6	 20
251	  5	252.0	36.3	 25
252	  5	131.0	18.4	 25
253	  5	349.5	31.0	 20
254	  5	341.0	46.5	 25
255	  5	241.0	25.2	 25
256	  5	697.3	54.8	 20
257	  5	178.0	24.6	 25
258	  5	104.0	13.4	 25
259	  5	195.3	29.0	 20
260	  5	161.0	28.7	 25
261	  5	2069.0	311.8	 25
262	  5	169.3	21.1	 20
263	  5	380.0	74.2	 25
264	  5	105.0	15.2	 25
265	  5	637.5	125.9	 20
266	  5	339.0	63.3	 25
267	  5	453.0	86.4	 25
268	  5	187.5	21.6	 20
269	  5	318.0	44.0	 25
270	  5	686.0	67.5	 25
271	  5	734.5	99.7	 20
272	  5	730.0	102.9	 25
273	  5	616.0	102.0	 25
274	  5	645.0	61.9	 20
275	  5	1280.0	175.5	 25
276	  5	231.5	28.7	 20
277	  5	338.5	38.1	 16
278	  5	2370.8	180.3	 20
279	  5	181.3	28.8	 20
280	  5	95.3	10.0	 16
281	  5	99.8	11.4	 20
282	  5	94.3	17.2	 16
283	  5	141.5	22.2	 20
284	  5	148.0	20.6	 20
285	  5	2334.0	135.9	 16
286	  5	3088.3	162.2	 20
287	  5	1978.3	207.8	 20
288	  5	2102.0	174.3	 16
289	  5	290.5	176.0	 20
290	  5	589.8	47.8	 20
291	  5	194.5	18.5	 16
292	  5	775.5	100.5	 20
293	  5	698.3	68.0	 20
294	  5	754.5	120.5	 20
295	  5	629.0	63.0	 25
296	  5	122.0	23.8	 25
297	  5	98.0	12.8	 20
298	  5	89.0	13.9	 25
299	  5	91.0	13.7	 25
300	  5	1995.8	239.0	 20
301	  5	1092.0	205.4	 25
302	  5	111.0	21.0	 25
303	  5	7671.5	878.8	 20
304	  5	161.0	63.5	 25
305	  5	254.0	30.3	 25
306	  5	173.0	18.4	 20
307	  5	366.0	29.4	 25
308	  5	698.0	102.9	 25
309	  5	132.5	18.8	 20
310	  5	500.0	70.1	 25
311	  5	187.0	23.1	 25
312	  5	331.8	50.8	 20
313	  5	1362.0	240.5	 25
314	  5	385.0	73.0	 25
315	  5	367.5	29.9	 20
316	  5	168.0	18.4	 25
317	  5	196.0	35.6	 25
318	  5	165.3	69.8	 20
319	  5	411.0	52.1	 25
320	  5	348.0	44.5	 25
321	  5	2579.3	333.9	 20
322	  5	1071.0	268.6	 25
323	  5	6067.0	401.6	 25
324	  5	1251.3	160.1	 20
325	  5	14345.0	3308.9	 25
326	  5	183.8	45.4	 20
327	  5	275.0	59.6	 25
328	  5	98.0	15.6	 25
329	  5	271.3	20.4	 16
330	  5	124.5	20.8	 20
331	  5	105.8	16.3	 20
332	  5	107.5	24.4	 16
333	  5	338.8	65.4	 20
334	  5	187.5	34.3	 20
335	  5	124.3	30.7	 16
336	  5	491.3	75.2	 20
337	  5	101.0	19.1	 20
338	  5	124.3	16.6	 16
339	  5	289.8	44.1	 20
340	  5	289.0	44.5	 20
341	  5	163.3	20.1	 16
342	  5	162.3	19.9	 20
343	  5	124.5	13.4	 20
344	  5	125.5	17.5	 16
345	  5	285.8	50.0	 20
346	  5	195.5	28.2	 20
347	  5	128.8	16.8	 20
348	  5	329.0	67.1	 25
349	  5	96.0	18.4	 25
350	  5	4982.0	662.0	 20
351	  5	149.0	26.1	 25
352	  5	139.0	22.0	 25
353	  5	85.0	12.4	 20
354	  5	573.0	98.2	 25
355	  5	690.0	89.6	 25
356	  5	187.3	25.0	 20
357	  5	129.0	26.6	 25
358	  5	213.0	25.9	 25
359	  5	119.0	65.2	 20
360	  5	147.0	28.7	 25
361	  5	1258.0	232.3	 25
362	  5	1199.8	196.1	 20
363	  5	150.0	31.4	 25
364	  5	134.0	27.4	 25
365	  5	197.5	38.2	 20
366	  5	238.0	51.9	 25
367	  5	386.0	41.9	 25
368	  5	3480.0	502.0	 20
369	  5	527.0	89.2	 25
370	  5	962.0	156.7	 25
371	  5	1618.8	254.6	 20
372	  5	2603.0	432.8	 25
373	  5	870.0	127.0	 20
374	  5	608.0	117.5	 25
375	  5	644.0	105.6	 25
376	  5	260.3	53.6	 20
377	  5	146.0	18.9	 25
378	  5	203.0	33.3	 25
379	  5	221.3	54.3	 20
380	  5	379.0	43.6	 25
381	  5	576.0	105.9	 25
382	  5	554.3	54.4	 16
383	  5	499.8	58.2	 20
384	  5	263.3	33.5	 20
385	  5	140.5	24.7	 16
386	  5	185.0	30.4	 20
387	  5	188.0	21.4	 20
388	  5	232.0	37.9	 16
389	  5	367.5	32.8	 20
390	  5	350.3	39.2	 20
391	  5	582.0	50.0	 16
392	  5	914.0	133.2	 20
393	  5	742.8	104.8	 20
394	  5	310.3	34.3	 16
395	  5	5730.0	988.6	 20
396	  5	288.0	61.0	 20
397	  5	275.0	27.8	 16
398	  5	97.3	11.8	 20
399	  5	117.8	18.4	 20
400	  5	205.5	33.8	 20
401	  5	257.0	43.1	 25
402	  5	1043.0	122.4	 25
403	  5	6374.5	1277.2	 20
404	  5	1125.0	396.9	 25
405	  5	1727.0	299.2	 25
406	  5	108.5	16.6	 20
407	  5	110.0	13.7	 25
408	  5	440.0	68.0	 25
409	  5	122.3	16.4	 20
410	  5	649.0	119.0	 25
411	  5	969.0	138.5	 25
412	  5	915.0	138.8	 20
413	  5	242.0	94.4	 25
414	  5	24483.0	3830.8	 25
415	  5	1077.3	118.5	 20
416	  5	2991.0	466.6	 25
417	  5	1603.8	193.0	 20
418	  5	6719.0	1019.4	 25
419	  5	7130.0	249.7	 25
420	  5	698.5	136.0	 20
421	  5	970.0	103.5	 25
422	  5	253.0	32.5	 25
423	  5	1519.5	169.4	 20
424	  5	859.0	93.8	 25
425	  5	492.0	72.2	 25
426	  5	122.0	21.8	 20
427	  5	129.0	18.7	 25
428	  5	4119.0	859.7	 25
429	  5	1352.3	316.4	 20
430	  5	542.0	100.4	 25
431	  5	132.0	27.0	 25
432	  5	126.8	15.7	 20
433	  5	84.0	18.3	 25
434	  5	114.0	19.3	 25
435	  5	123.0	19.3	 20
436	  5	101.0	13.6	 20
437	  5	111.0	15.6	 20
438	  5	130.0	19.4	 16
439	  5	131.3	30.7	 20
440	  5	105.0	16.3	 20
441	  5	143.5	17.9	 16
442	  5	1163.3	148.7	 20
443	  5	716.0	55.6	 20
444	  5	709.5	58.6	 16
445	  5	454.0	48.7	 20
446	  5	610.8	96.5	 20
447	  5	403.5	39.0	 16
448	  5	1390.8	147.9	 20
449	  5	17397.5	2232.5	 20
450	  5	1148.8	74.3	 16
451	  5	249.5	57.4	 20
452	  5	865.0	79.9	 20
453	  5	386.5	33.2	 16
454	  5	1153.0	243.4	 25
455	  5	217.0	30.4	 25
456	  5	136.5	25.8	 20
457	  5	602.0	95.6	 25
458	  5	216.0	18.8	 25
459	  5	154.5	21.9	 20
460	  5	181.0	24.0	 25
461	  5	136.0	23.8	 25
462	  5	189.3	20.7	 20
463	  5	400.0	43.6	 25
464	  5	339.0	72.6	 20
465	  5	2333.0	534.8	 25
466	  5	474.0	51.8	 25
467	  5	571.5	73.4	 20
468	  5	323.0	49.7	 25
469	  5	124.0	17.1	 25
470	  5	662.3	99.4	 20
471	  5	107.0	17.5	 25
472	  5	102.0	17.0	 25
473	  5	150.0	23.3	 20
474	  5	88.0	11.7	 25
475	  5	408.0	91.8	 25
476	  5	6724.0	1413.6	 20
477	  5	116.0	43.2	 25
478	  5	319.0	58.7	 25
479	  5	667.8	110.6	 20
480	  5	142.0	22.5	 25
481	  5	152.0	17.2	 25
482	  5	1010.3	185.9	 20
483	  5	801.0	97.3	 25
484	  5	865.0	90.7	 25
485	  5	291.5	48.2	 20
486	  5	120.0	21.7	 25
487	  5	6677.0	1539.7	 25
488	  5	2910.8	688.2	 20
489	  5	1899.8	270.6	 20
490	  5	571.0	86.0	 20
491	  5	2913.8	254.4	 16
492	  5	292.8	42.2	 20
493	  5	1594.3	188.3	 20
494	  5	1936.5	238.0	 16
495	  5	168.3	19.3	 20
496	  5	1817.3	247.3	 20
497	  5	510.0	74.0	 16
498	  5	454.0	50.1	 20
499	  5	1628.3	157.5	 20
500	  5	1379.5	86.5	 16
501	  5	313.8	22.4	 20
502	  5	2531.0	231.5	 20
503	  5	1193.8	104.2	 16
504	  5	1749.8	221.1	 20
505	  5	1968.3	170.6	 20
506	  5	5095.5	449.1	 16
507	  5	1514.0	75.9	 25
508	  5	617.0	166.0	 25
509	  5	465.8	80.4	 20
510	  5	1204.0	143.8	 25
511	  5	185.3	17.2	 20
512	  5	933.0	203.5	 25
513	  5	115.0	23.2	 25
514	  5	79.3	12.6	 20
515	  5	92.0	15.0	 25
516	  5	639.0	133.1	 25
517	  5	151.8	24.8	 20
518	  5	580.0	94.4	 25
519	  5	456.0	49.9	 25
520	  5	1261.5	131.5	 20
521	  5	745.0	135.4	 25
522	  5	258.0	30.4	 25
523	  5	1905.3	330.2	 20
524	  5	879.0	157.5	 25
525	  5	135.0	27.9	 25
526	  5	1690.5	315.8	 20
527	  5	141.0	19.0	 25
528	  5	200.0	30.3	 25
529	  5	288.0	37.0	 20
530	  5	363.0	54.7	 25
531	  5	126.0	18.8	 25
532	  5	113.0	27.9	 20
533	  5	270.0	50.1	 25
534	  5	2382.0	463.8	 25
535	  5	1485.5	254.6	 20
536	  5	134.0	20.6	 25
537	  5	219.0	41.1	 25
538	  5	127.3	17.9	 20
539	  5	98.0	12.4	 25
540	  5	156.0	23.8	 25
541	  5	972.5	230.0	 20
542	  5	975.3	142.9	 20
543	  5	807.3	122.8	 20
544	  5	509.0	71.2	 16
545	  5	158.3	22.0	 20
546	  5	3685.3	581.7	 20
547	  5	121.3	16.8	 16
548	  5	2269.8	340.0	 20
549	  5	7089.0	872.9	 20
550	  5	2199.0	130.4	 16
551	  5	4079.3	389.7	 20
552	  5	639.0	38.6	 20
553	  5	442.5	49.6	 16
554	  5	1539.0	245.4	 20
555	  5	429.5	53.0	 16
556	  5	11212.3	2277.6	 20
557	  5	750.0	147.9	 20
558	  5	2095.3	268.4	 16
559	  5	3385.0	462.5	 20
560	  5	514.0	217.3	 25
561	  5	1110.3	99.0	 20
562	  5	563.0	112.0	 25
563	  5	103.0	17.2	 25
564	  5	677.3	99.2	 20
565	  5	1308.0	271.2	 25
566	  5	1266.0	176.3	 25
567	  5	275.8	21.8	 20
568	  5	635.0	168.7	 25
569	  5	4084.0	309.3	 25
570	  5	1750.0	152.7	 20
571	  5	1100.0	169.6	 25
572	  5	5993.0	973.6	 25
573	  5	703.0	148.4	 20
574	  5	427.0	80.3	 25
575	  5	1279.0	240.1	 25
576	  5	103.8	18.3	 20
577	  5	106.0	16.4	 25
578	  5	113.0	17.6	 25
579	  5	105.3	14.9	 20
580	  5	156.0	34.4	 25
581	  5	674.0	110.2	 25
582	  5	1290.5	225.3	 20
583	  5	401.0	63.0	 25
584	  5	1142.0	174.5	 25
585	  5	541.3	58.4	 20
586	  5	319.0	29.8	 25
587	  5	321.0	38.5	 25
588	  5	499.8	72.2	 20
589	  5	204.0	39.4	 25
590	  5	162.0	26.5	 25
591	  5	1999.8	450.7	 20
592	  5	315.0	51.3	 25
593	  5	412.0	81.8	 25
594	  5	272.0	36.0	 20
595	  5	282.0	124.7	 25
596	  5	327.3	29.4	 20
597	  5	918.5	126.3	 16
598	  5	145.0	20.2	 20
599	  5	314.3	38.4	 20
600	  5	656.8	65.6	 16
601	  5	880.0	136.4	 20
602	  5	210.8	26.4	 16
603	  5	143.3	22.2	 20
604	  5	386.3	40.2	 20
605	  5	521.8	74.8	 16
606	  5	266.5	41.7	 20
607	  5	4962.5	1244.3	 20
608	  5	1505.3	382.4	 16
609	  5	365.8	186.0	 20
610	  5	535.3	68.8	 20
611	  5	3492.5	424.1	 16
612	  5	2199.5	344.9	 20
613	  5	10024.0	1894.2	 20
614	  5	150.3	18.1	 20
615	  5	715.0	154.9	 25
616	  5	285.0	34.6	 25
617	  5	3782.8	697.0	 20
618	  5	147.0	39.4	 25
619	  5	390.0	72.9	 25
620	  5	137.5	21.0	 20
621	  5	976.0	173.6	 25
622	  5	339.0	100.3	 25
623	  5	158.3	21.0	 20
624	  5	150.0	24.2	 25
625	  5	1783.0	365.5	 25
626	  5	2067.0	248.5	 20
627	  5	308.0	36.3	 25
628	  5	411.0	74.6	 25
629	  5	206.3	28.5	 20
630	  5	1210.0	178.8	 25
631	  5	372.0	69.7	 25
632	  5	126.3	16.7	 20
633	  5	255.0	33.4	 25
634	  5	401.0	41.5	 25
635	  5	552.3	63.6	 20
636	  5	5548.0	1262.3	 25
637	  5	477.0	65.8	 25
638	  5	1918.3	322.4	 20
639	  5	219.0	69.8	 25
  0	  6	19938.0	3530.4	 25
  1	  6	358.5	45.5	 20
  2	  6	357.0	36.9	 25
  3	  6	714.0	104.0	 20
  4	  6	2430.0	416.5	 25
  5	  6	206.0	35.7	 25
  6	  6	188.3	24.8	 20
  7	  6	206.0	33.2	 25
  8	  6	167.0	21.5	 25
  9	  6	94.8	12.9	 20
 10	  6	170.0	24.3	 25
 11	  6	258.0	29.3	 25
 12	  6	423.8	47.3	 20
 13	  6	135.0	25.8	 25
 14	  6	539.0	60.0	 25
 15	  6	264.8	35.7	 20
 16	  6	89.0	15.2	 25
 17	  6	95.0	19.5	 25
 18	  6	158.3	38.4	 20
 19	  6	176.0	16.6	 25
 20	  6	285.0	44.3	 25
 21	  6	227.3	29.9	 20
 22	  6	161.0	23.7	 25
 23	  6	579.0	65.6	 25
 24	  6	352.0	48.5	 20
 25	  6	1105.0	117.4	 25
 26	  6	490.0	84.3	 25
 27	  6	411.5	48.5	 16
 28	  6	9013.5	1001.7	 20
 29	  6	437.8	68.3	 20
 30	  6	166.3	23.0	 16
 31	  6	1399.3	224.7	 20
 32	  6	4440.8	225.5	 20
 33	  6	3508.5	196.0	 16
 34	  6	347.3	88.2	 20
 35	  6	7131.3	951.6	 20
 36	  6	592.0	38.2	 16
 37	  6	294.8	22.2	 20
 38	  6	304.5	30.2	 20
 39	  6	161.8	23.3	 16
 40	  6	521.8	48.9	 20
 41	  6	207.5	33.0	 20
 42	  6	722.5	39.1	 16
 43	  6	1319.0	115.0	 20
 44	  6	125.0	18.3	 20
 45	  6	289.0	31.4	 20
 46	  6	173.0	17.5	 25
 47	  6	176.0	24.2	 25
 48	  6	97.5	16.3	 20
 49	  6	135.0	24.2	 25
 50	  6	131.0	21.1	 20
 51	  6	161.0	22.9	 25
 52	  6	342.0	52.0	 25
 53	  6	466.8	68.9	 20
 54	  6	501.0	61.7	 25
 55	  6	168.0	20.0	 25
 56	  6	404.5	36.1	 20
 57	  6	165.0	36.3	 25
 58	  6	770.0	91.7	 25
 59	  6	196.5	22.5	 20
 60	  6	219.0	29.9	 25
 61	  6	181.0	31.0	 25
 62	  6	18371.5	1943.1	 20
 63	  6	386.0	80.6	 25
 64	  6	292.0	57.0	 25
 65	  6	318.5	76.3	 20
 66	  6	20719.0	3270.4	 25
 67	  6	274.0	34.5	 25
 68	  6	20648.8	1845.7	 20
 69	  6	443.0	82.8	 25
 70	  6	369.0	59.2	 25
 71	  6	346.0	42.2	 20
 72	  6	255.0	20.9	 25
 73	  6	231.0	43.6	 25
 74	  6	19218.0	880.5	 20
 75	  6	287.0	47.4	 25
 76	  6	206.0	21.9	 25
 77	  6	246.0	25.3	 20
 78	  6	20204.0	2492.9	 25
 79	  6	236.0	46.6	 25
 80	  6	19824.5	1308.4	 16
 81	  6	387.5	56.2	 20
 82	  6	299.0	43.9	 20
 83	  6	277.0	37.4	 16
 84	  6	221.5	20.9	 20
 85	  6	169.8	33.0	 20
 86	  6	17932.3	1072.4	 16
 87	  6	273.8	41.5	 20
 88	  6	267.8	46.1	 20
 89	  6	238.3	32.8	 16
 90	  6	17435.8	2441.2	 20
 91	  6	205.5	38.0	 20
 92	  6	18458.3	755.2	 16
 93	  6	235.3	42.4	 20
 94	  6	197.3	21.0	 16
 95	  6	222.8	33.0	 20
 96	  6	18929.5	2456.8	 20
 97	  6	153.8	25.6	 16
 98	  6	186.0	22.8	 25
 99	  6	202.0	22.1	 25
100	  6	16781.5	1412.6	 20
101	  6	236.0	131.6	 25
102	  6	183.0	25.3	 25
103	  6	136.0	12.3	 20
104	  6	19326.0	3917.0	 25
105	  6	267.0	43.6	 25
106	  6	223.0	23.5	 20
107	  6	172.0	21.1	 25
108	  6	165.0	20.2	 25
109	  6	86.3	12.1	 20
110	  6	86.0	15.1	 25
111	  6	1141.0	162.9	 25
112	  6	2090.3	131.6	 20
113	  6	971.0	114.4	 25
114	  6	182.0	23.2	 25
115	  6	127.0	13.3	 20
116	  6	17831.0	2274.8	 25
117	  6	244.0	28.8	 25
118	  6	211.0	22.4	 20
119	  6	245.0	34.3	 25
120	  6	19290.0	2321.7	 25
121	  6	178.3	18.8	 20
122	  6	16697.0	2369.5	 25
123	  6	255.0	36.5	 25
124	  6	241.0	29.3	 20
125	  6	256.0	41.4	 25
126	  6	18512.0	2498.9	 25
127	  6	132.5	22.0	 20
128	  6	131.0	19.4	 25
129	  6	155.0	21.3	 25
130	  6	204.3	23.9	 20
131	  6	1820.0	233.1	 25
132	  6	5843.0	702.5	 25
133	  6	134.5	23.2	 20
134	  6	15861.3	2013.5	 20
135	  6	250.5	36.3	 20
136	  6	222.8	43.0	 16
137	  6	247.8	33.0	 20
138	  6	16764.5	2597.8	 20
139	  6	141.5	22.4	 16
140	  6	182.3	19.7	 20
141	  6	194.8	22.5	 16
142	  6	14427.5	2491.2	 20
143	  6	191.5	45.1	 20
144	  6	193.8	29.2	 16
145	  6	135.0	14.6	 20
146	  6	15039.0	1983.1	 20
147	  6	222.0	20.9	 16
148	  6	248.0	30.0	 20
149	  6	582.3	109.9	 20
150	  6	17033.3	1268.2	 16
151	  6	364.0	126.5	 25
152	  6	16300.0	2079.1	 25
153	  6	204.3	19.7	 20
154	  6	179.0	23.4	 25
155	  6	206.0	25.8	 25
156	  6	17329.5	1285.8	 20
157	  6	140.0	81.8	 25
158	  6	95.0	12.6	 25
159	  6	110.3	12.3	 20
160	  6	157.0	26.1	 25
161	  6	315.0	49.3	 25
162	  6	3356.3	408.2	 20
163	  6	331.0	75.6	 25
164	  6	552.0	69.0	 25
165	  6	1331.8	178.4	 20
166	  6	501.0	114.5	 25
167	  6	624.0	50.0	 25
168	  6	733.0	81.7	 20
169	  6	591.0	69.0	 25
170	  6	902.0	92.7	 25
171	  6	814.3	90.5	 20
172	  6	514.0	65.6	 25
173	  6	152.0	23.8	 25
174	  6	737.0	86.0	 20
175	  6	203.0	55.6	 25
176	  6	1288.0	168.9	 25
177	  6	1205.0	111.3	 20
178	  6	1240.0	93.7	 25
179	  6	642.0	129.9	 25
180	  6	294.0	30.4	 20
181	  6	385.0	36.1	 25
182	  6	135.0	21.7	 25
183	  6	114.3	16.5	 20
184	  6	514.0	57.4	 25
185	  6	108.0	17.4	 25
186	  6	97.3	19.4	 20
187	  6	146.0	22.9	 20
188	  6	127.5	16.3	 16
189	  6	111.5	15.0	 20
190	  6	100.5	12.8	 20
191	  6	139.3	19.0	 16
192	  6	161.0	21.3	 20
193	  6	4034.5	321.5	 20
194	  6	6381.5	390.2	 16
195	  6	3349.8	441.5	 20
196	  6	2722.5	246.9	 20
197	  6	4425.0	312.9	 16
198	  6	2392.8	207.9	 20
199	  6	3213.8	182.6	 20
200	  6	438.3	53.2	 16
201	  6	290.0	36.0	 20
202	  6	2893.3	153.7	 20
203	  6	411.8	50.4	 16
204	  6	1505.5	161.2	 20
205	  6	179.0	22.8	 25
206	  6	307.0	28.0	 20
207	  6	457.0	55.5	 25
208	  6	141.0	16.7	 25
209	  6	113.5	17.8	 20
210	  6	187.0	32.0	 25
211	  6	271.0	54.8	 25
212	  6	189.8	34.8	 20
213	  6	181.0	22.4	 25
214	  6	292.0	27.6	 25
215	  6	227.0	34.5	 20
216	  6	502.0	77.7	 25
217	  6	11100.0	1828.0	 25
218	  6	1454.8	95.5	 20
219	  6	314.0	52.6	 25
220	  6	7525.0	799.0	 25
221	  6	6525.8	695.1	 20
222	  6	3781.0	308.3	 25
223	  6	4035.0	248.8	 25
224	  6	7334.3	319.6	 20
225	  6	4689.0	385.2	 25
226	  6	1761.0	181.0	 25
227	  6	783.3	57.6	 20
228	  6	602.0	62.3	 25
229	  6	174.0	23.4	 25
230	  6	129.5	28.5	 20
231	  6	80.0	9.7	 25
232	  6	84.0	10.9	 20
233	  6	97.0	18.4	 25
234	  6	137.0	22.0	 25
235	  6	214.3	23.4	 20
236	  6	334.0	87.5	 25
237	  6	172.0	28.1	 25
238	  6	177.8	21.5	 20
239	  6	238.0	30.0	 25
240	  6	179.0	25.0	 20
241	  6	185.8	14.9	 16
242	  6	223.3	36.4	 20
243	  6	2046.5	173.4	 20
244	  6	297.0	33.3	 16
245	  6	881.3	79.7	 20
246	  6	319.0	40.3	 20
247	  6	383.3	20.8	 16
248	  6	243.8	30.7	 20
249	  6	760.5	48.3	 20
250	  6	512.8	29.7	 16
251	  6	147.0	26.3	 20
252	  6	127.0	12.8	 20
253	  6	289.8	28.7	 16
254	  6	176.3	23.2	 20
255	  6	168.5	32.4	 20
256	  6	234.5	49.9	 16
257	  6	212.8	17.0	 20
258	  6	102.0	16.0	 25
259	  6	137.3	19.8	 20
260	  6	194.0	26.3	 25
261	  6	354.0	60.1	 25
262	  6	366.5	48.6	 20
263	  6	94.0	18.4	 25
264	  6	103.0	13.9	 25
265	  6	135.5	21.8	 20
266	  6	103.0	15.5	 25
267	  6	183.0	19.9	 25
268	  6	314.5	69.0	 20
269	  6	245.0	36.6	 25
270	  6	523.0	85.2	 25
271	  6	1299.0	140.3	 20
272	  6	1165.0	56.5	 25
273	  6	1087.0	113.1	 25
274	  6	267.3	32.5	 20
275	  6	831.0	59.6	 25
276	  6	277.0	45.7	 25
277	  6	510.0	50.6	 20
278	  6	1769.0	128.9	 25
279	  6	169.8	27.6	 20
280	  6	153.0	27.1	 25
281	  6	120.0	16.9	 25
282	  6	92.3	12.5	 20
283	  6	114.0	15.4	 25
284	  6	113.0	18.1	 25
285	  6	895.8	82.3	 20
286	  6	973.0	124.0	 25
287	  6	1095.0	163.5	 25
288	  6	935.5	178.4	 20
289	  6	280.0	46.1	 25
290	  6	518.0	110.3	 25
291	  6	347.8	50.9	 20
292	  6	1069.0	97.9	 25
293	  6	932.0	102.7	 25
294	  6	324.5	66.1	 16
295	  6	173.8	23.3	 20
296	  6	114.3	12.7	 20
297	  6	101.3	20.0	 16
298	  6	91.3	11.0	 20
299	  6	88.3	18.2	 20
300	  6	150.5	20.0	 16
301	  6	248.0	32.2	 20
302	  6	105.3	14.1	 20
303	  6	2102.8	161.6	 16
304	  6	125.5	28.2	 20
305	  6	139.5	22.1	 20
306	  6	157.5	20.6	 16
307	  6	436.0	45.1	 20
308	  6	234.3	28.6	 20
309	  6	89.3	13.9	 16
310	  6	125.8	25.4	 20
311	  6	142.0	18.3	 25
312	  6	754.5	63.4	 20
313	  6	3324.0	408.1	 25
314	  6	766.0	74.9	 25
315	  6	291.0	54.3	 20
316	  6	246.0	35.3	 25
317	  6	596.0	77.3	 25
318	  6	167.3	32.9	 20
319	  6	337.0	37.3	 25
320	  6	230.0	31.9	 25
321	  6	4711.3	341.0	 20
322	  6	1794.0	373.1	 25
323	  6	4215.5	526.6	 20
324	  6	789.0	184.6	 25
325	  6	2249.0	484.8	 25
326	  6	179.3	20.0	 20
327	  6	132.0	24.6	 25
328	  6	92.0	19.0	 25
329	  6	120.0	22.5	 20
330	  6	96.0	12.3	 25
331	  6	98.0	19.2	 25
332	  6	87.0	13.4	 20
333	  6	110.0	20.4	 25
334	  6	98.0	11.9	 25
335	  6	96.0	18.7	 20
336	  6	186.0	26.1	 25
337	  6	101.0	21.2	 25
338	  6	108.3	13.1	 20
339	  6	117.0	18.5	 25
340	  6	268.0	33.3	 25
341	  6	508.3	41.2	 20
342	  6	216.0	33.0	 25
343	  6	133.0	22.4	 25
344	  6	184.8	58.9	 20
345	  6	100.0	18.3	 25
346	  6	94.0	15.0	 25
347	  6	126.3	17.8	 16
348	  6	101.5	13.6	 20
349	  6	99.5	13.3	 20
350	  6	195.0	38.8	 16
351	  6	104.0	17.1	 20
352	  6	104.3	14.3	 20
353	  6	103.5	16.0	 16
354	  6	259.8	29.9	 20
355	  6	237.8	33.3	 20
356	  6	126.3	14.5	 16
357	  6	145.0	17.7	 20
358	  6	158.0	19.6	 20
359	  6	128.3	15.7	 16
360	  6	110.5	22.0	 20
361	  6	194.3	30.0	 20
362	  6	230.8	30.7	 16
363	  6	99.5	14.1	 20
364	  6	132.3	26.9	 20
365	  6	170.3	29.7	 20
366	  6	137.0	17.0	 25
367	  6	190.0	28.7	 25
368	  6	1881.3	164.7	 20
369	  6	248.0	44.4	 25
370	  6	428.3	42.9	 20
371	  6	667.0	89.4	 25
372	  6	2205.0	274.5	 25
373	  6	378.8	105.3	 20
374	  6	209.0	38.8	 25
375	  6	316.0	43.7	 25
376	  6	156.3	22.8	 20
377	  6	177.0	28.3	 25
378	  6	136.0	17.2	 25
379	  6	229.8	27.0	 20
380	  6	206.0	33.5	 25
381	  6	599.0	61.9	 25
382	  6	437.0	37.2	 20
383	  6	439.0	43.7	 25
384	  6	351.0	57.0	 25
385	  6	156.3	22.2	 20
386	  6	467.0	75.8	 25
387	  6	239.0	30.1	 25
388	  6	321.5	41.6	 20
389	  6	226.0	35.7	 25
390	  6	365.0	43.1	 25
391	  6	834.3	60.5	 20
392	  6	565.0	59.7	 25
393	  6	712.0	157.8	 25
394	  6	854.0	58.0	 20
395	  6	1491.0	372.7	 25
396	  6	202.0	29.4	 25
397	  6	209.8	27.3	 20
398	  6	109.0	14.1	 25
399	  6	97.0	14.3	 25
400	  6	99.3	18.0	 16
401	  6	124.0	22.9	 20
402	  6	675.0	101.0	 20
403	  6	10252.3	381.6	 16
404	  6	2238.5	735.4	 20
405	  6	321.8	38.5	 20
406	  6	86.0	10.6	 16
407	  6	92.8	14.7	 20
408	  6	132.0	27.4	 20
409	  6	105.5	14.2	 16
410	  6	308.0	37.4	 20
411	  6	977.0	105.1	 20
412	  6	182.8	23.6	 16
413	  6	363.5	36.1	 20
414	  6	3167.3	327.8	 16
415	  6	315.0	61.6	 20
416	  6	668.8	92.3	 20
417	  6	375.3	55.0	 16
418	  6	2151.0	380.1	 25
419	  6	13617.0	461.5	 25
420	  6	1554.5	326.0	 20
421	  6	640.0	113.4	 25
422	  6	340.0	51.7	 25
423	  6	2722.5	218.4	 20
424	  6	1801.0	197.6	 25
425	  6	815.0	114.1	 25
426	  6	153.0	28.1	 20
427	  6	174.0	23.4	 25
428	  6	3014.0	423.0	 25
429	  6	746.8	122.3	 20
430	  6	238.0	34.3	 25
431	  6	130.0	24.8	 25
432	  6	84.0	13.1	 20
433	  6	72.0	13.7	 25
434	  6	122.0	15.7	 25
435	  6	108.0	17.4	 20
436	  6	98.0	13.3	 25
437	  6	77.0	10.5	 25
438	  6	88.3	13.6	 20
439	  6	97.0	17.2	 25
440	  6	142.0	26.4	 25
441	  6	160.3	20.9	 20
442	  6	1135.0	133.8	 25
443	  6	534.0	74.2	 25
444	  6	298.0	52.8	 20
445	  6	221.0	31.7	 25
446	  6	250.0	33.0	 25
447	  6	960.3	79.6	 20
448	  6	698.0	69.2	 25
449	  6	2164.0	842.3	 25
450	  6	699.8	101.1	 20
451	  6	193.0	40.8	 25
452	  6	361.0	41.3	 25
453	  6	178.0	24.6	 20
454	  6	376.0	54.8	 20
455	  6	152.0	15.9	 20
456	  6	157.5	16.0	 16
457	  6	587.0	78.5	 20
458	  6	133.8	21.1	 20
459	  6	119.3	20.9	 16
460	  6	102.0	17.3	 20
461	  6	93.5	15.8	 16
462	  6	135.8	19.7	 20
463	  6	600.0	68.6	 20
464	  6	390.3	33.6	 16
465	  6	551.8	70.8	 20
466	  6	986.5	78.8	 20
467	  6	1396.5	111.3	 16
468	  6	1599.8	124.0	 20
469	  6	123.8	26.1	 20
470	  6	278.8	36.1	 16
471	  6	105.3	16.4	 20
472	  6	104.0	16.2	 25
473	  6	144.0	22.3	 20
474	  6	105.0	16.7	 25
475	  6	139.0	21.0	 25
476	  6	331.5	115.9	 20
477	  6	102.0	15.5	 25
478	  6	108.0	10.8	 25
479	  6	780.0	105.7	 20
480	  6	237.0	30.1	 25
481	  6	216.0	32.5	 25
482	  6	703.0	58.1	 20
483	  6	957.0	96.0	 25
484	  6	984.0	67.4	 25
485	  6	382.8	45.1	 20
486	  6	125.0	18.3	 25
487	  6	1528.0	306.5	 25
488	  6	322.8	100.4	 20
489	  6	2276.0	263.8	 25
490	  6	465.0	54.7	 25
491	  6	1198.5	69.4	 20
492	  6	178.0	22.3	 25
493	  6	882.0	101.5	 25
494	  6	3355.0	175.8	 20
495	  6	136.0	22.3	 25
496	  6	679.0	72.8	 25
497	  6	458.5	38.2	 20
498	  6	326.0	31.8	 25
499	  6	569.0	63.9	 25
500	  6	692.0	124.5	 20
501	  6	213.0	29.6	 25
502	  6	853.0	123.2	 25
503	  6	1680.3	141.1	 20
504	  6	1313.0	129.9	 25
505	  6	816.0	71.9	 25
506	  6	2466.5	116.7	 20
507	  6	3703.8	181.3	 20
508	  6	415.3	80.0	 16
509	  6	386.0	66.2	 20
510	  6	579.5	83.5	 20
511	  6	205.5	30.3	 16
512	  6	252.5	36.0	 20
513	  6	104.3	11.3	 20
514	  6	101.5	17.6	 16
515	  6	89.3	14.8	 20
516	  6	214.5	35.3	 20
517	  6	121.5	18.7	 16
518	  6	677.3	104.2	 20
519	  6	326.0	36.0	 20
520	  6	563.5	50.7	 16
521	  6	401.0	58.5	 20
522	  6	207.8	25.3	 20
523	  6	662.5	65.8	 16
524	  6	487.8	66.7	 20
525	  6	139.0	23.0	 25
526	  6	569.8	59.4	 20
527	  6	162.0	20.4	 25
528	  6	157.0	46.1	 25
529	  6	138.5	18.6	 20
530	  6	225.0	25.7	 25
531	  6	117.0	32.2	 25
532	  6	102.3	12.6	 20
533	  6	124.0	23.0	 25
534	  6	609.0	83.0	 25
535	  6	757.8	79.9	 20
536	  6	111.0	13.6	 25
537	  6	130.0	17.0	 25
538	  6	134.3	20.8	 20
539	  6	115.0	15.4	 25
540	  6	140.0	16.4	 25
541	  6	196.0	47.3	 20
542	  6	807.0	103.8	 25
543	  6	476.0	44.8	 25
544	  6	167.3	21.0	 20
545	  6	183.0	22.3	 25
546	  6	740.0	170.6	 25
547	  6	106.0	15.0	 20
548	  6	970.0	176.3	 25
549	  6	3223.0	431.0	 25
550	  6	1061.3	89.4	 20
551	  6	1442.0	151.3	 25
552	  6	371.5	60.5	 20
553	  6	317.0	42.2	 25
554	  6	920.0	96.5	 25
555	  6	380.3	33.3	 20
556	  6	5422.0	1961.0	 25
557	  6	633.0	194.5	 25
558	  6	1369.8	88.8	 20
559	  6	1781.0	210.8	 25
560	  6	331.5	69.6	 20
561	  6	1303.0	102.0	 16
562	  6	158.3	27.4	 20
563	  6	142.3	63.6	 20
564	  6	143.0	20.3	 16
565	  6	290.3	33.1	 20
566	  6	253.0	32.8	 20
567	  6	335.5	31.1	 16
568	  6	845.5	77.0	 20
569	  6	2887.8	249.2	 20
570	  6	4489.8	233.8	 16
571	  6	1891.0	258.3	 20
572	  6	2619.0	178.6	 20
573	  6	399.5	56.7	 16
574	  6	237.8	29.1	 20
575	  6	285.3	46.6	 20
576	  6	92.8	13.7	 16
577	  6	88.5	10.4	 20
578	  6	98.0	17.6	 25
579	  6	86.5	24.2	 20
580	  6	98.0	13.1	 25
581	  6	233.0	43.7	 25
582	  6	272.5	46.2	 20
583	  6	189.0	19.5	 25
584	  6	576.0	55.0	 25
585	  6	318.8	46.7	 20
586	  6	145.0	21.9	 25
587	  6	269.0	27.0	 25
588	  6	327.5	45.9	 20
589	  6	160.0	22.4	 25
590	  6	145.0	24.2	 25
591	  6	900.0	93.9	 20
592	  6	391.0	65.2	 25
593	  6	290.0	65.1	 25
594	  6	192.3	24.6	 20
595	  6	162.0	21.4	 25
596	  6	340.0	35.2	 25
597	  6	453.0	49.7	 20
598	  6	146.0	22.1	 25
599	  6	278.3	41.6	 20
600	  6	1800.0	185.7	 25
601	  6	508.0	51.3	 25
602	  6	376.5	40.2	 20
603	  6	159.0	29.7	 25
604	  6	137.0	22.6	 25
605	  6	97.8	20.7	 20
606	  6	101.0	12.0	 25
607	  6	979.0	271.6	 25
608	  6	3511.3	210.2	 20
609	  6	567.0	490.8	 25
610	  6	790.0	51.5	 25
611	  6	11625.0	1337.3	 20
612	  6	1865.0	130.9	 25
613	  6	2984.0	554.7	 25
614	  6	283.0	25.3	 16
615	  6	387.3	60.5	 20
616	  6	151.8	21.2	 20
617	  6	1231.0	144.4	 16
618	  6	99.5	23.6	 20
619	  6	122.0	18.5	 20
620	  6	199.0	19.0	 16
621	  6	458.5	77.0	 20
622	  6	324.0	45.0	 20
623	  6	126.0	17.2	 16
624	  6	109.5	16.9	 20
625	  6	804.8	121.2	 20
626	  6	1245.8	87.1	 16
627	  6	375.3	38.7	 20
628	  6	3598.3	202.3	 20
629	  6	304.5	56.9	 16
630	  6	366.3	67.5	 20
631	  6	220.3	21.3	 20
632	  6	130.0	25.6	 20
633	  6	182.0	30.3	 25
634	  6	487.0	47.6	 25
635	  6	487.5	34.0	 20
636	  6	2003.0	320.7	 25
637	  6	675.0	61.5	 25
638	  6	1332.0	171.3	 20
639	  6	20110.0	3397.8	 25
  0	  7	286.8	42.0	 16
  1	  7	385.3	26.1	 20
  2	  7	427.3	26.7	 20
  3	  7	165.3	20.2	 16
  4	  7	207.0	25.7	 20
  5	  7	121.5	13.6	 20
  6	  7	166.8	29.1	 16
  7	  7	321.3	45.0	 20
  8	  7	111.8	14.9	 20
  9	  7	78.5	12.4	 20
 10	  7	310.0	53.3	 25
 11	  7	139.0	19.3	 25
 12	  7	92.3	14.3	 20
 13	  7	169.0	21.4	 25
 14	  7	101.0	19.0	 25
 15	  7	106.5	19.1	 20
 16	  7	83.0	16.0	 25
 17	  7	89.0	33.0	 25
 18	  7	6385.0	872.2	 20
 19	  7	216.0	40.8	 25
 20	  7	18731.0	2999.5	 25
 21	  7	304.5	38.9	 20
 22	  7	308.0	38.3	 25
 23	  7	236.0	29.6	 25
 24	  7	791.5	63.2	 20
 25	  7	500.0	59.3	 25
 26	  7	196.0	46.3	 25
 27	  7	1757.3	100.2	 20
 28	  7	487.0	48.0	 25
 29	  7	13291.0	1127.5	 25
 30	  7	4360.3	335.0	 20
 31	  7	5012.0	305.3	 25
 32	  7	549.0	52.0	 25
 33	  7	1338.0	99.4	 20
 34	  7	1907.0	179.0	 25
 35	  7	1894.0	184.2	 25
 36	  7	142.5	22.1	 20
 37	  7	744.0	93.0	 25
 38	  7	1024.0	134.0	 25
 39	  7	254.0	40.6	 20
 40	  7	565.0	125.3	 25
 41	  7	1465.0	109.3	 25
 42	  7	926.0	69.3	 20
 43	  7	529.0	47.2	 25
 44	  7	271.0	42.0	 25
 45	  7	204.5	15.8	 16
 46	  7	935.8	108.5	 20
 47	  7	123.0	21.0	 16
 48	  7	129.0	18.8	 20
 49	  7	372.3	38.8	 20
 50	  7	100.3	16.0	 16
 51	  7	88.0	12.3	 20
 52	  7	92.3	13.1	 20
 53	  7	94.3	16.2	 16
 54	  7	113.3	16.6	 20
 55	  7	141.0	21.4	 20
 56	  7	156.0	16.8	 16
 57	  7	800.8	86.0	 20
 58	  7	259.8	30.8	 20
 59	  7	297.3	37.9	 16
 60	  7	303.8	28.0	 20
 61	  7	108.5	17.1	 20
 62	  7	223.3	22.5	 16
 63	  7	17480.0	3845.9	 25
 64	  7	18484.0	3468.2	 25
 65	  7	19095.3	3612.0	 20
 66	  7	275.0	58.1	 25
 67	  7	159.0	18.9	 25
 68	  7	276.3	34.7	 20
 69	  7	18832.0	3910.4	 25
 70	  7	19237.0	3381.2	 25
 71	  7	18921.8	3301.3	 20
 72	  7	290.0	40.6	 25
 73	  7	195.0	47.6	 25
 74	  7	18439.0	3228.6	 20
 75	  7	245.0	40.1	 25
 76	  7	181.0	26.7	 25
 77	  7	200.8	23.3	 20
 78	  7	20141.0	3677.1	 25
 79	  7	165.0	27.8	 25
 80	  7	254.0	40.3	 20
 81	  7	19245.0	3207.7	 25
 82	  7	19073.0	2669.1	 25
 83	  7	18389.8	2489.7	 20
 84	  7	201.0	62.4	 25
 85	  7	124.0	21.0	 25
 86	  7	216.3	36.4	 20
 87	  7	16803.0	2671.7	 25
 88	  7	17218.0	2054.0	 25
 89	  7	17389.5	2173.6	 20
 90	  7	229.0	55.3	 25
 91	  7	135.5	20.6	 20
 92	  7	18080.0	3751.4	 25
 93	  7	201.0	36.3	 25
 94	  7	164.5	20.1	 20
 95	  7	209.0	28.7	 25
 96	  7	19154.0	2833.5	 25
 97	  7	137.5	20.8	 20
 98	  7	172.3	22.8	 20
 99	  7	193.0	29.1	 20
100	  7	16665.0	1677.1	 16
101	  7	213.3	99.1	 20
102	  7	174.0	29.8	 20
103	  7	119.5	17.4	 16
104	  7	18646.5	3739.0	 20
105	  7	193.3	54.8	 20
106	  7	193.5	33.2	 16
107	  7	153.3	30.7	 20
108	  7	139.8	19.6	 20
109	  7	79.5	14.8	 16
110	  7	73.0	11.7	 20
111	  7	946.0	75.5	 20
112	  7	523.0	40.9	 16
113	  7	431.3	49.5	 20
114	  7	664.3	56.4	 20
115	  7	124.5	32.4	 16
116	  7	17233.0	3665.9	 25
117	  7	189.0	27.1	 25
118	  7	175.3	31.7	 20
119	  7	195.0	36.3	 25
120	  7	18841.0	3944.5	 25
121	  7	138.0	22.1	 20
122	  7	222.0	30.7	 25
123	  7	16284.0	2837.6	 25
124	  7	16793.8	2747.1	 20
125	  7	17223.0	2824.6	 25
126	  7	195.0	34.8	 25
127	  7	102.0	21.0	 20
128	  7	122.0	22.3	 25
129	  7	109.0	14.7	 25
130	  7	258.5	28.6	 20
131	  7	168.0	26.7	 25
132	  7	186.0	20.5	 25
133	  7	111.8	25.3	 20
134	  7	192.0	24.5	 25
135	  7	15401.0	2168.5	 25
136	  7	15777.5	2173.0	 20
137	  7	16378.0	2467.6	 25
138	  7	199.0	32.9	 20
139	  7	102.0	15.8	 25
140	  7	176.0	20.7	 25
141	  7	15249.5	2195.0	 20
142	  7	203.0	71.7	 25
143	  7	170.0	25.8	 25
144	  7	154.8	23.0	 20
145	  7	87.0	19.3	 25
146	  7	180.0	37.7	 25
147	  7	15650.5	2344.3	 20
148	  7	15973.0	2346.5	 25
149	  7	16728.0	2604.3	 25
150	  7	330.8	129.7	 20
151	  7	148.3	23.7	 20
152	  7	15996.5	2154.3	 20
153	  7	194.0	21.1	 16
154	  7	149.0	22.6	 20
155	  7	181.8	19.8	 20
156	  7	17636.0	1522.6	 16
157	  7	129.8	75.5	 20
158	  7	91.0	14.5	 20
159	  7	85.0	15.9	 16
160	  7	104.8	15.3	 20
161	  7	105.5	18.7	 20
162	  7	94.5	16.0	 16
163	  7	118.8	14.9	 20
164	  7	188.5	28.4	 20
165	  7	163.3	21.9	 16
166	  7	211.3	29.4	 20
167	  7	14047.8	1354.6	 20
168	  7	11457.3	981.7	 16
169	  7	225.0	55.1	 25
170	  7	148.0	23.6	 25
171	  7	106.0	14.8	 20
172	  7	114.0	19.3	 25
173	  7	333.0	47.3	 25
174	  7	404.3	32.3	 20
175	  7	387.0	84.3	 25
176	  7	898.0	64.1	 25
177	  7	768.8	76.4	 20
178	  7	825.0	65.2	 25
179	  7	642.0	141.9	 25
180	  7	378.3	61.6	 20
181	  7	472.0	65.8	 25
182	  7	162.0	19.4	 25
183	  7	337.8	39.5	 20
184	  7	347.0	30.6	 25
185	  7	682.8	72.8	 20
186	  7	289.0	42.3	 25
187	  7	456.0	62.1	 25
188	  7	91.0	15.0	 20
189	  7	80.0	13.4	 25
190	  7	93.0	14.1	 25
191	  7	137.3	16.8	 20
192	  7	422.0	70.6	 25
193	  7	778.0	84.3	 25
194	  7	2098.8	451.8	 20
195	  7	761.0	273.5	 25
196	  7	1524.0	311.1	 25
197	  7	3421.5	430.5	 20
198	  7	3832.0	416.5	 25
199	  7	3197.0	494.3	 25
200	  7	270.3	33.6	 20
201	  7	370.0	68.8	 25
202	  7	2211.0	423.8	 25
203	  7	189.0	26.5	 20
204	  7	136.0	16.7	 25
205	  7	120.0	20.5	 20
206	  7	359.8	33.0	 16
207	  7	232.8	37.4	 20
208	  7	122.5	21.1	 20
209	  7	151.8	18.3	 16
210	  7	170.8	31.5	 20
211	  7	142.3	19.8	 20
212	  7	134.8	17.8	 16
213	  7	156.8	15.2	 20
214	  7	611.8	56.7	 20
215	  7	942.5	45.6	 16
216	  7	611.3	59.9	 20
217	  7	1242.0	98.1	 20
218	  7	1149.0	74.8	 16
219	  7	1104.5	76.5	 20
220	  7	237.8	63.2	 20
221	  7	311.3	20.1	 16
222	  7	1870.5	134.4	 20
223	  7	5303.0	1349.8	 25
224	  7	6438.5	318.9	 20
225	  7	8628.0	675.0	 25
226	  7	574.0	55.2	 25
227	  7	11769.3	654.5	 20
228	  7	1876.0	101.9	 25
229	  7	344.3	44.6	 20
230	  7	141.0	29.7	 25
231	  7	544.0	61.9	 25
232	  7	498.0	57.5	 20
233	  7	626.0	102.4	 25
234	  7	133.0	27.6	 25
235	  7	1043.8	88.4	 20
236	  7	192.0	26.4	 25
237	  7	699.0	83.6	 25
238	  7	110.5	13.1	 20
239	  7	101.0	15.1	 25
240	  7	148.0	24.2	 25
241	  7	112.0	19.9	 20
242	  7	114.0	19.4	 25
243	  7	158.0	21.0	 25
244	  7	886.3	85.4	 20
245	  7	2345.0	208.1	 25
246	  7	1611.0	158.0	 25
247	  7	1499.8	175.4	 20
248	  7	4843.0	808.8	 25
249	  7	1926.0	219.0	 25
250	  7	2400.0	150.6	 20
251	  7	422.0	69.0	 25
252	  7	192.0	22.0	 25
253	  7	881.5	45.0	 20
254	  7	260.0	42.2	 25
255	  7	328.0	41.8	 25
256	  7	448.0	49.2	 20
257	  7	264.0	33.0	 25
258	  7	130.8	16.0	 20
259	  7	165.3	23.8	 16
260	  7	391.0	59.9	 20
261	  7	176.8	27.3	 20
262	  7	189.5	23.1	 16
263	  7	692.5	74.1	 20
264	  7	94.8	13.1	 20
265	  7	157.8	18.9	 16
266	  7	84.5	12.5	 20
267	  7	157.8	43.0	 20
268	  7	4700.3	298.9	 16
269	  7	7498.0	904.4	 20
270	  7	778.8	160.3	 20
271	  7	988.3	68.0	 16
272	  7	6140.8	702.5	 20
273	  7	1731.3	128.4	 20
274	  7	1434.8	96.6	 16
275	  7	1159.8	81.6	 20
276	  7	6892.0	766.6	 20
277	  7	662.0	92.5	 25
278	  7	9592.0	732.4	 25
279	  7	7370.0	464.3	 20
280	  7	15663.0	1758.5	 25
281	  7	1349.0	106.2	 25
282	  7	1060.3	86.5	 20
283	  7	454.0	42.2	 25
284	  7	113.0	19.8	 25
285	  7	266.3	30.4	 20
286	  7	204.0	32.3	 25
287	  7	269.0	40.9	 25
288	  7	1042.0	126.0	 20
289	  7	10059.0	1702.7	 25
290	  7	6906.0	488.5	 25
291	  7	248.3	125.8	 20
292	  7	153.0	36.3	 25
293	  7	122.0	20.9	 25
294	  7	184.0	27.2	 20
295	  7	2405.0	467.5	 25
296	  7	1608.0	158.7	 25
297	  7	1119.8	117.9	 20
298	  7	1380.0	138.7	 25
299	  7	384.0	43.5	 25
300	  7	1225.8	207.5	 20
301	  7	98.0	11.3	 25
302	  7	116.0	14.8	 25
303	  7	163.8	16.7	 20
304	  7	215.0	36.9	 25
305	  7	495.0	59.9	 25
306	  7	196.5	36.2	 20
307	  7	433.0	66.0	 25
308	  7	723.0	72.7	 25
309	  7	176.8	26.3	 20
310	  7	368.0	49.1	 25
311	  7	122.5	19.8	 20
312	  7	177.3	22.2	 16
313	  7	599.3	105.7	 20
314	  7	935.3	130.0	 20
315	  7	2213.3	109.8	 16
316	  7	259.3	39.5	 20
317	  7	179.5	25.4	 20
318	  7	81.3	14.7	 16
319	  7	157.8	24.0	 20
320	  7	116.5	20.5	 16
321	  7	2049.8	432.5	 20
322	  7	195.0	26.1	 20
323	  7	280.0	28.1	 16
324	  7	893.5	221.8	 20
325	  7	184.0	20.6	 20
326	  7	1834.8	189.0	 16
327	  7	155.5	70.7	 20
328	  7	204.8	27.3	 20
329	  7	178.5	28.9	 20
330	  7	208.0	39.3	 25
331	  7	139.0	18.3	 25
332	  7	108.0	13.4	 20
333	  7	149.0	24.2	 25
334	  7	150.0	13.4	 25
335	  7	101.0	16.4	 20
336	  7	117.0	15.4	 25
337	  7	200.0	31.1	 25
338	  7	364.8	45.7	 20
339	  7	1057.0	212.1	 25
340	  7	524.0	80.6	 25
341	  7	151.0	21.7	 20
342	  7	117.0	15.5	 25
343	  7	130.0	17.6	 25
344	  7	78.0	11.0	 20
345	  7	102.0	13.5	 25
346	  7	126.0	20.3	 25
347	  7	140.3	17.2	 20
348	  7	1080.0	166.1	 25
349	  7	816.0	99.7	 25
350	  7	2176.3	316.2	 20
351	  7	388.0	52.8	 25
352	  7	485.0	75.6	 25
353	  7	371.3	41.8	 20
354	  7	921.0	135.9	 25
355	  7	652.0	90.5	 25
356	  7	79.8	10.2	 20
357	  7	79.0	11.7	 25
358	  7	128.0	17.5	 25
359	  7	473.0	60.2	 20
360	  7	370.0	56.4	 25
361	  7	86.0	11.2	 25
362	  7	125.0	19.5	 20
363	  7	117.0	19.7	 25
364	  7	2263.0	538.5	 25
365	  7	1208.3	115.2	 16
366	  7	445.5	51.0	 20
367	  7	250.8	37.1	 16
368	  7	592.8	48.1	 20
369	  7	4478.3	183.0	 20
370	  7	6618.0	300.3	 16
371	  7	3664.0	275.7	 20
372	  7	698.3	41.9	 20
373	  7	1506.0	171.8	 16
374	  7	338.5	50.6	 20
375	  7	421.8	30.6	 20
376	  7	137.3	19.3	 16
377	  7	123.0	21.7	 20
378	  7	134.8	25.0	 20
379	  7	600.5	58.6	 16
380	  7	183.8	23.7	 20
381	  7	370.0	44.3	 20
382	  7	187.5	24.2	 16
383	  7	209.0	23.2	 25
384	  7	280.0	38.7	 25
385	  7	855.3	58.1	 20
386	  7	165.0	20.5	 25
387	  7	153.0	21.9	 25
388	  7	178.5	21.4	 20
389	  7	156.0	19.1	 25
390	  7	335.0	36.2	 25
391	  7	231.3	25.8	 20
392	  7	249.0	27.4	 25
393	  7	216.0	19.5	 25
394	  7	303.0	36.0	 20
395	  7	130.0	19.3	 25
396	  7	119.0	22.0	 25
397	  7	4422.8	470.8	 20
398	  7	122.0	26.4	 25
399	  7	118.0	19.8	 25
400	  7	414.8	54.1	 20
401	  7	1247.0	182.9	 25
402	  7	1037.0	98.2	 25
403	  7	2236.5	199.2	 20
404	  7	1029.0	96.2	 25
405	  7	1064.0	94.3	 25
406	  7	167.3	19.7	 20
407	  7	194.0	31.3	 25
408	  7	101.0	16.8	 25
409	  7	159.0	24.2	 20
410	  7	195.0	20.0	 25
411	  7	1083.0	121.1	 20
412	  7	418.0	66.6	 25
413	  7	2867.0	544.2	 25
414	  7	1255.8	199.1	 20
415	  7	473.0	89.2	 25
416	  7	372.0	57.9	 25
417	  7	664.3	96.9	 20
418	  7	1947.5	188.1	 20
419	  7	19083.3	2378.8	 20
420	  7	1938.8	225.5	 16
421	  7	682.3	131.4	 20
422	  7	194.0	27.4	 20
423	  7	473.0	51.8	 16
424	  7	648.0	82.3	 20
425	  7	1980.8	242.8	 20
426	  7	357.5	31.3	 16
427	  7	486.0	44.9	 20
428	  7	757.5	110.9	 20
429	  7	1698.8	149.4	 16
430	  7	216.3	26.6	 20
431	  7	500.3	67.8	 20
432	  7	638.3	62.3	 16
433	  7	102.3	24.0	 20
434	  7	80.5	14.6	 20
435	  7	325.3	41.5	 16
436	  7	234.0	42.1	 25
437	  7	139.0	26.8	 25
438	  7	77.5	14.1	 20
439	  7	221.0	49.0	 25
440	  7	276.0	68.9	 25
441	  7	257.3	32.0	 20
442	  7	165.0	29.1	 25
443	  7	772.0	143.0	 25
444	  7	98.8	14.6	 20
445	  7	137.0	21.3	 25
446	  7	225.0	32.5	 25
447	  7	113.0	14.5	 20
448	  7	823.0	175.2	 25
449	  7	1979.0	245.1	 25
450	  7	1838.3	163.8	 20
451	  7	3039.0	317.2	 25
452	  7	1748.0	158.5	 25
453	  7	215.8	23.3	 20
454	  7	121.0	17.5	 25
455	  7	172.0	24.5	 25
456	  7	2807.8	536.1	 20
457	  7	322.0	44.3	 25
458	  7	134.8	25.1	 20
459	  7	84.0	14.4	 25
460	  7	91.0	14.3	 25
461	  7	191.5	26.3	 20
462	  7	130.0	22.9	 25
463	  7	2024.0	470.6	 25
464	  7	1855.8	418.8	 20
465	  7	341.0	54.5	 25
466	  7	5134.0	789.4	 25
467	  7	6130.8	430.7	 20
468	  7	1774.0	811.0	 25
469	  7	234.0	30.2	 25
470	  7	121.3	19.9	 20
471	  7	261.0	66.5	 25
472	  7	97.5	16.4	 20
473	  7	384.0	53.0	 16
474	  7	1583.3	316.7	 20
475	  7	229.3	31.4	 20
476	  7	868.5	75.1	 16
477	  7	326.0	34.9	 20
478	  7	601.0	107.3	 20
479	  7	152.0	18.2	 16
480	  7	118.3	22.5	 20
481	  7	92.3	15.0	 20
482	  7	652.5	39.3	 16
483	  7	3086.0	545.8	 20
484	  7	536.3	72.0	 20
485	  7	452.0	35.0	 16
486	  7	188.5	26.0	 20
487	  7	6296.8	864.1	 20
488	  7	585.3	49.8	 16
489	  7	2151.0	192.1	 25
490	  7	428.0	61.4	 25
491	  7	979.3	126.1	 20
492	  7	1493.0	157.0	 25
493	  7	2820.0	338.7	 25
494	  7	1823.5	104.2	 20
495	  7	1205.0	170.2	 25
496	  7	4116.0	682.9	 25
497	  7	1011.3	124.4	 20
498	  7	5541.0	865.0	 25
499	  7	2928.0	515.2	 25
500	  7	568.0	42.9	 20
501	  7	3174.0	398.0	 25
502	  7	2249.0	208.8	 25
503	  7	801.3	74.5	 20
504	  7	397.0	43.0	 25
505	  7	359.8	35.5	 20
506	  7	2000.0	350.1	 25
507	  7	2784.0	432.1	 25
508	  7	753.8	71.1	 20
509	  7	1421.0	182.4	 25
510	  7	1832.0	165.4	 25
511	  7	192.3	27.4	 20
512	  7	181.0	31.1	 25
513	  7	120.0	17.4	 25
514	  7	1420.8	297.0	 20
515	  7	354.0	67.4	 25
516	  7	675.0	120.3	 25
517	  7	119.8	19.6	 20
518	  7	3352.0	907.4	 25
519	  7	311.0	53.5	 25
520	  7	712.5	83.5	 20
521	  7	2550.0	667.2	 25
522	  7	765.0	132.6	 25
523	  7	8492.5	1671.5	 20
524	  7	22309.0	5585.2	 25
525	  7	459.5	153.2	 20
526	  7	593.8	83.5	 16
527	  7	1164.3	187.5	 20
528	  7	11591.5	1608.9	 20
529	  7	425.5	37.4	 16
530	  7	137.0	19.5	 20
531	  7	115.8	20.3	 20
532	  7	970.8	66.0	 16
533	  7	2058.3	241.9	 20
534	  7	1167.3	65.3	 20
535	  7	482.0	38.3	 16
536	  7	180.8	33.6	 20
537	  7	130.8	25.5	 20
538	  7	4621.5	496.4	 16
539	  7	186.8	16.5	 20
540	  7	514.5	73.3	 20
541	  7	1058.5	137.6	 16
542	  7	2324.0	460.1	 20
543	  7	2731.0	405.0	 25
544	  7	1101.0	119.2	 20
545	  7	988.0	169.0	 25
546	  7	133.0	15.8	 25
547	  7	135.5	20.5	 20
548	  7	1548.0	238.8	 25
549	  7	294.0	27.8	 20
550	  7	5537.0	919.9	 25
551	  7	277.0	36.6	 25
552	  7	1043.8	134.8	 20
553	  7	213.0	24.8	 25
554	  7	3475.0	348.3	 25
555	  7	444.3	38.2	 20
556	  7	263.0	107.5	 25
557	  7	834.0	131.6	 25
558	  7	30582.0	4245.5	 20
559	  7	781.0	286.7	 25
560	  7	469.0	30.7	 25
561	  7	1913.0	221.2	 20
562	  7	483.0	80.5	 25
563	  7	1765.0	332.3	 25
564	  7	164.3	18.9	 20
565	  7	159.0	19.8	 25
566	  7	520.0	87.8	 25
567	  7	769.8	121.5	 20
568	  7	380.0	60.2	 25
569	  7	1803.0	339.4	 25
570	  7	221.8	61.9	 20
571	  7	911.0	157.9	 25
572	  7	345.0	39.7	 25
573	  7	264.0	38.2	 20
574	  7	348.0	79.6	 25
575	  7	461.0	95.6	 25
576	  7	124.3	26.3	 20
577	  7	93.0	17.0	 25
578	  7	101.3	22.3	 20
579	  7	90.5	18.8	 16
580	  7	129.0	19.5	 20
581	  7	106.0	14.4	 20
582	  7	701.0	90.8	 16
583	  7	119.0	15.2	 20
584	  7	239.3	29.4	 20
585	  7	157.0	17.0	 16
586	  7	889.5	190.7	 20
587	  7	478.0	67.2	 20
588	  7	428.0	60.6	 16
589	  7	354.0	36.8	 20
590	  7	598.5	67.7	 20
591	  7	303.8	25.0	 16
592	  7	2491.3	306.5	 20
593	  7	4886.0	483.7	 20
594	  7	693.0	53.4	 16
595	  7	205.0	43.0	 20
596	  7	273.5	33.8	 20
597	  7	2688.0	278.0	 25
598	  7	381.0	87.7	 25
599	  7	222.0	29.8	 20
600	  7	111.0	19.8	 25
601	  7	349.0	64.1	 25
602	  7	261.3	26.5	 20
603	  7	261.0	38.0	 25
604	  7	143.0	22.6	 25
605	  7	194.8	19.2	 20
606	  7	391.0	64.1	 25
607	  7	317.0	31.3	 25
608	  7	1009.3	116.6	 20
609	  7	1690.0	315.5	 25
610	  7	891.0	79.7	 25
611	  7	6069.0	451.5	 20
612	  7	8453.0	621.5	 25
613	  7	939.0	389.3	 25
614	  7	193.5	21.8	 20
615	  7	2625.0	542.9	 25
616	  7	886.0	102.2	 25
617	  7	227.5	31.1	 20
618	  7	134.0	16.5	 25
619	  7	463.0	62.7	 25
620	  7	1746.8	214.5	 20
621	  7	145.0	30.1	 25
622	  7	786.0	182.5	 25
623	  7	1002.0	246.9	 20
624	  7	2478.0	659.1	 25
625	  7	1013.0	198.0	 25
626	  7	149.0	38.6	 20
627	  7	151.0	20.8	 25
628	  7	375.0	149.2	 25
629	  7	346.0	108.0	 20
630	  7	845.0	52.6	 25
631	  7	1121.0	128.7	 25
632	  7	218.0	23.2	 16
633	  7	94.3	12.2	 20
634	  7	226.0	19.6	 20
635	  7	101.3	18.4	 16
636	  7	125.8	16.1	 20
637	  7	230.5	28.5	 20
638	  7	487.8	50.8	 16
639	  7	207.8	27.0	 20
  0	  8	19860.5	2426.0	 20
  1	  8	341.0	174.8	 25
  2	  8	207.0	24.2	 25
  3	  8	145.3	19.1	 20
  4	  8	181.0	19.9	 25
  5	  8	153.0	33.0	 25
  6	  8	93.3	10.4	 20
  7	  8	157.0	17.0	 25
  8	  8	139.0	18.1	 25
  9	  8	81.8	13.3	 16
 10	  8	112.3	16.5	 20
 11	  8	103.8	12.8	 20
 12	  8	110.5	15.4	 16
 13	  8	141.8	20.9	 20
 14	  8	118.5	15.0	 20
 15	  8	98.3	16.1	 16
 16	  8	85.3	11.1	 20
 17	  8	100.3	17.0	 20
 18	  8	538.0	58.1	 16
 19	  8	135.3	22.8	 20
 20	  8	6129.0	1038.2	 20
 21	  8	357.5	24.3	 16
 22	  8	103.5	17.9	 20
 23	  8	105.0	12.6	 20
 24	  8	259.8	26.5	 16
 25	  8	166.0	23.8	 20
 26	  8	115.3	14.8	 20
 27	  8	472.0	64.7	 20
 28	  8	199.0	30.0	 25
 29	  8	5173.0	923.1	 25
 30	  8	1297.8	101.5	 20
 31	  8	4858.0	556.8	 25
 32	  8	352.0	48.3	 25
 33	  8	465.5	66.5	 20
 34	  8	1092.0	190.8	 25
 35	  8	1234.0	241.6	 25
 36	  8	116.5	18.0	 20
 37	  8	591.0	112.7	 25
 38	  8	298.0	42.5	 25
 39	  8	420.0	58.8	 20
 40	  8	2353.0	271.9	 25
 41	  8	1409.0	175.4	 25
 42	  8	1053.0	126.7	 20
 43	  8	588.0	71.3	 25
 44	  8	228.3	31.5	 20
 45	  8	88.0	13.8	 25
 46	  8	206.0	29.6	 25
 47	  8	81.0	13.9	 20
 48	  8	84.0	19.0	 25
 49	  8	86.0	12.1	 25
 50	  8	94.0	14.3	 20
 51	  8	83.0	12.6	 25
 52	  8	95.0	14.5	 25
 53	  8	109.0	20.8	 20
 54	  8	96.0	21.4	 25
 55	  8	146.0	22.0	 25
 56	  8	140.8	21.0	 20
 57	  8	324.0	27.7	 25
 58	  8	199.0	50.1	 25
 59	  8	482.8	47.7	 20
 60	  8	477.0	43.8	 25
 61	  8	97.0	15.8	 25
 62	  8	93.8	14.1	 20
 63	  8	123.5	15.6	 20
 64	  8	157.5	24.0	 20
 65	  8	149.0	19.1	 16
 66	  8	126.8	22.2	 20
 67	  8	146.0	22.0	 20
 68	  8	187.0	19.7	 16
 69	  8	279.3	37.3	 20
 70	  8	288.8	32.5	 20
 71	  8	282.5	43.4	 16
 72	  8	172.0	24.9	 20
 73	  8	145.0	23.8	 20
 74	  8	291.8	51.9	 16
 75	  8	133.5	17.4	 20
 76	  8	119.0	18.0	 20
 77	  8	136.0	20.3	 16
 78	  8	141.0	16.1	 20
 79	  8	123.3	11.6	 20
 80	  8	131.8	15.5	 20
 81	  8	134.0	16.9	 25
 82	  8	154.0	26.0	 25
 83	  8	155.3	48.2	 20
 84	  8	127.0	22.4	 25
 85	  8	167.0	225.2	 25
 86	  8	138.0	68.5	 20
 87	  8	130.0	30.0	 25
 88	  8	122.5	18.3	 20
 89	  8	110.0	17.4	 25
 90	  8	102.0	17.0	 25
 91	  8	83.0	10.6	 20
 92	  8	95.0	15.7	 25
 93	  8	97.0	14.4	 25
 94	  8	100.0	12.0	 20
 95	  8	87.0	14.9	 25
 96	  8	100.0	13.2	 25
 97	  8	86.0	11.4	 20
 98	  8	90.0	19.4	 25
 99	  8	90.0	17.8	 25
100	  8	97.8	14.6	 20
101	  8	102.0	17.7	 25
102	  8	89.0	16.8	 25
103	  8	92.3	16.7	 20
104	  8	131.0	44.1	 25
105	  8	112.0	16.8	 25
106	  8	106.0	22.2	 20
107	  8	75.0	14.4	 25
108	  8	72.0	11.5	 25
109	  8	76.3	14.9	 20
110	  8	75.0	13.1	 25
111	  8	633.0	74.7	 25
112	  8	308.0	40.1	 20
113	  8	726.0	72.7	 25
114	  8	2544.0	331.3	 25
115	  8	86.0	16.3	 20
116	  8	92.3	13.8	 20
117	  8	104.5	17.9	 20
118	  8	86.0	15.1	 16
119	  8	100.8	17.7	 20
120	  8	103.8	19.3	 20
121	  8	96.5	14.1	 16
122	  8	111.0	21.6	 20
123	  8	115.5	16.7	 20
124	  8	128.3	20.3	 16
125	  8	107.3	13.4	 20
126	  8	89.8	11.3	 20
127	  8	85.0	19.2	 16
128	  8	101.3	16.0	 20
129	  8	149.0	15.6	 20
130	  8	135.5	16.2	 16
131	  8	143.3	15.8	 20
132	  8	164.5	22.2	 20
133	  8	84.8	16.1	 16
134	  8	94.0	15.1	 25
135	  8	116.8	20.0	 20
136	  8	107.0	16.9	 25
137	  8	116.0	18.9	 25
138	  8	89.3	13.6	 20
139	  8	113.0	22.0	 25
140	  8	114.0	92.5	 25
141	  8	107.0	15.3	 20
142	  8	87.0	14.5	 25
143	  8	105.0	19.7	 25
144	  8	112.5	29.9	 20
145	  8	95.0	15.9	 25
146	  8	91.0	12.4	 25
147	  8	109.5	12.0	 20
148	  8	118.0	19.8	 25
149	  8	108.0	17.7	 25
150	  8	102.3	17.3	 20
151	  8	96.0	15.3	 25
152	  8	114.0	18.6	 25
153	  8	108.3	18.9	 20
154	  8	90.0	14.4	 25
155	  8	91.0	14.6	 25
156	  8	100.0	30.9	 20
157	  8	87.0	15.3	 25
158	  8	96.0	17.4	 25
159	  8	90.5	12.8	 20
160	  8	118.0	29.6	 25
161	  8	110.0	22.6	 25
162	  8	102.3	17.4	 20
163	  8	108.0	14.4	 25
164	  8	101.0	14.8	 25
165	  8	109.3	18.3	 20
166	  8	895.0	226.0	 25
167	  8	5531.0	531.2	 25
168	  8	2053.8	487.1	 20
169	  8	296.8	33.6	 20
170	  8	146.5	28.0	 20
171	  8	95.5	18.7	 16
172	  8	111.3	18.1	 20
173	  8	264.3	22.0	 20
174	  8	427.0	33.4	 16
175	  8	615.8	101.8	 20
176	  8	464.8	56.6	 20
177	  8	418.3	32.9	 16
178	  8	315.8	39.8	 20
179	  8	219.5	35.7	 20
180	  8	262.0	32.6	 16
181	  8	385.5	25.2	 20
182	  8	140.3	15.3	 16
183	  8	352.5	42.3	 20
184	  8	247.3	35.3	 20
185	  8	389.3	29.4	 16
186	  8	188.3	29.7	 20
187	  8	180.0	22.7	 25
188	  8	97.3	16.4	 20
189	  8	92.0	12.5	 25
190	  8	98.0	19.6	 25
191	  8	85.5	10.4	 20
192	  8	141.0	15.6	 25
193	  8	427.0	49.7	 25
194	  8	1001.3	146.4	 20
195	  8	251.0	49.9	 25
196	  8	1926.0	335.9	 25
197	  8	2398.8	420.3	 20
198	  8	870.0	114.5	 25
199	  8	473.0	63.7	 25
200	  8	113.3	15.3	 20
201	  8	93.0	13.2	 25
202	  8	1082.0	127.6	 25
203	  8	301.5	40.0	 20
204	  8	91.0	13.9	 25
205	  8	76.0	12.4	 25
206	  8	274.5	33.1	 20
207	  8	206.0	27.6	 25
208	  8	109.0	20.4	 25
209	  8	109.3	17.5	 20
210	  8	98.0	18.3	 25
211	  8	102.0	14.3	 25
212	  8	121.0	21.1	 20
213	  8	240.0	48.4	 25
214	  8	952.0	129.2	 25
215	  8	872.3	51.0	 20
216	  8	492.0	64.8	 25
217	  8	2087.0	201.0	 25
218	  8	1942.8	170.6	 20
219	  8	1062.0	95.5	 25
220	  8	413.0	56.8	 25
221	  8	338.0	26.4	 20
222	  8	3844.0	323.7	 25
223	  8	9412.5	384.7	 20
224	  8	5049.0	215.6	 16
225	  8	2601.8	201.9	 20
226	  8	339.0	38.2	 16
227	  8	4250.0	502.9	 20
228	  8	719.0	61.0	 20
229	  8	174.3	18.3	 16
230	  8	156.3	30.5	 20
231	  8	276.3	31.3	 20
232	  8	193.3	31.6	 16
233	  8	157.5	16.8	 20
234	  8	118.3	22.0	 20
235	  8	310.5	32.8	 16
236	  8	151.3	22.4	 20
237	  8	436.0	54.4	 20
238	  8	129.5	15.5	 16
239	  8	106.8	19.1	 20
240	  8	144.0	18.7	 25
241	  8	111.3	16.3	 20
242	  8	152.0	29.0	 25
243	  8	103.0	19.1	 25
244	  8	570.3	72.4	 20
245	  8	749.0	83.3	 25
246	  8	637.0	74.6	 25
247	  8	602.5	73.7	 20
248	  8	1573.0	362.8	 25
249	  8	597.0	57.9	 25
250	  8	1502.5	152.4	 20
251	  8	229.0	60.2	 25
252	  8	132.0	26.8	 25
253	  8	762.0	50.4	 20
254	  8	407.0	53.8	 25
255	  8	209.0	28.0	 25
256	  8	519.8	50.8	 20
257	  8	259.0	33.9	 25
258	  8	132.0	19.8	 25
259	  8	152.3	23.9	 20
260	  8	284.0	35.9	 25
261	  8	164.0	30.2	 25
262	  8	126.5	14.6	 20
263	  8	137.0	33.2	 25
264	  8	91.0	15.8	 25
265	  8	87.8	10.2	 20
266	  8	82.0	15.3	 25
267	  8	134.0	16.7	 25
268	  8	1124.8	146.0	 20
269	  8	1632.0	265.2	 25
270	  8	1167.0	72.7	 25
271	  8	459.0	34.4	 20
272	  8	950.0	160.1	 25
273	  8	562.3	71.4	 20
274	  8	1821.0	113.9	 25
275	  8	1024.0	93.7	 25
276	  8	955.3	79.7	 16
277	  8	890.8	84.5	 20
278	  8	7397.0	543.8	 20
279	  8	2545.0	125.5	 16
280	  8	6435.5	304.1	 20
281	  8	1025.8	75.5	 20
282	  8	677.8	44.1	 16
283	  8	366.0	26.3	 20
284	  8	102.0	13.6	 20
285	  8	106.8	14.3	 16
286	  8	140.3	17.2	 20
287	  8	157.0	23.0	 20
288	  8	565.3	53.0	 16
289	  8	2389.8	362.3	 20
290	  8	3178.8	167.4	 20
291	  8	206.0	133.4	 16
292	  8	200.5	25.4	 20
293	  8	113.0	13.3	 20
294	  8	249.5	34.8	 20
295	  8	3192.0	498.7	 25
296	  8	2129.0	380.4	 25
297	  8	218.0	20.1	 20
298	  8	867.0	110.4	 25
299	  8	165.0	26.0	 25
300	  8	118.3	21.6	 20
301	  8	86.0	12.3	 25
302	  8	90.0	12.4	 25
303	  8	95.5	18.5	 20
304	  8	109.0	20.8	 25
305	  8	695.0	69.9	 25
306	  8	194.3	25.4	 20
307	  8	182.0	25.4	 25
308	  8	388.0	80.2	 25
309	  8	172.0	53.5	 20
310	  8	246.0	23.1	 25
311	  8	111.0	17.0	 25
312	  8	331.8	55.0	 20
313	  8	185.0	27.4	 25
314	  8	498.0	96.4	 25
315	  8	499.5	72.9	 20
316	  8	153.0	40.7	 25
317	  8	91.8	13.9	 20
318	  8	91.0	13.8	 25
319	  8	104.0	26.8	 25
320	  8	96.5	15.6	 20
321	  8	1002.0	146.6	 25
322	  8	230.0	21.6	 25
323	  8	192.5	26.7	 20
324	  8	184.0	24.5	 25
325	  8	249.0	30.7	 25
326	  8	732.8	106.9	 20
327	  8	153.0	27.3	 25
328	  8	253.0	36.7	 25
329	  8	141.3	26.4	 16
330	  8	141.0	19.7	 20
331	  8	114.3	19.4	 20
332	  8	100.3	15.4	 16
333	  8	124.5	19.5	 20
334	  8	219.0	35.4	 20
335	  8	100.8	13.5	 16
336	  8	95.8	15.5	 20
337	  8	98.3	14.2	 20
338	  8	97.3	8.3	 16
339	  8	153.3	19.4	 20
340	  8	78.3	12.0	 20
341	  8	109.8	20.3	 16
342	  8	111.8	26.8	 20
343	  8	133.3	19.7	 20
344	  8	106.5	16.9	 16
345	  8	88.8	14.2	 20
346	  8	118.5	17.9	 20
347	  8	110.3	16.9	 20
348	  8	532.0	160.2	 25
349	  8	672.0	139.1	 25
350	  8	733.3	116.6	 20
351	  8	234.0	49.3	 25
352	  8	779.0	87.5	 25
353	  8	368.5	26.3	 20
354	  8	1640.0	187.6	 25
355	  8	249.0	35.9	 25
356	  8	82.3	10.2	 20
357	  8	75.0	12.4	 25
358	  8	156.0	27.1	 25
359	  8	469.8	59.9	 20
360	  8	355.0	38.1	 25
361	  8	84.0	13.6	 25
362	  8	90.5	15.9	 20
363	  8	89.0	12.2	 25
364	  8	165.8	44.0	 20
365	  8	430.0	83.6	 25
366	  8	307.0	30.7	 25
367	  8	838.8	115.2	 20
368	  8	387.0	40.2	 25
369	  8	3380.0	189.0	 25
370	  8	9288.8	948.0	 20
371	  8	4883.0	409.4	 25
372	  8	512.0	51.8	 25
373	  8	773.0	62.7	 20
374	  8	438.0	57.6	 25
375	  8	402.0	32.7	 25
376	  8	132.3	24.7	 20
377	  8	124.0	19.7	 25
378	  8	139.0	18.6	 25
379	  8	591.3	54.7	 20
380	  8	129.0	18.3	 25
381	  8	377.0	44.3	 25
382	  8	129.8	20.9	 20
383	  8	145.8	20.1	 20
384	  8	307.5	31.1	 20
385	  8	370.8	26.5	 16
386	  8	124.0	19.6	 20
387	  8	115.5	19.3	 20
388	  8	295.0	37.4	 16
389	  8	142.5	23.6	 20
390	  8	291.3	35.8	 20
391	  8	285.3	23.1	 16
392	  8	127.5	20.3	 20
393	  8	103.3	19.5	 20
394	  8	105.0	15.0	 16
395	  8	166.0	27.1	 20
396	  8	174.0	68.7	 20
397	  8	6931.0	331.4	 16
398	  8	166.0	67.4	 20
399	  8	125.8	20.1	 20
400	  8	162.3	22.5	 20
401	  8	585.0	74.4	 25
402	  8	723.0	92.2	 25
403	  8	471.0	57.1	 20
404	  8	508.0	59.4	 25
405	  8	532.0	49.0	 25
406	  8	154.0	18.6	 20
407	  8	116.0	18.6	 25
408	  8	95.0	16.7	 20
409	  8	118.0	16.7	 25
410	  8	216.0	28.0	 25
411	  8	984.3	80.9	 20
412	  8	1066.0	81.8	 25
413	  8	4503.0	358.1	 25
414	  8	1560.5	92.2	 20
415	  8	270.0	33.8	 25
416	  8	431.0	54.5	 25
417	  8	1574.8	127.2	 20
418	  8	1150.0	69.1	 25
419	  8	15540.0	1975.5	 25
420	  8	974.8	70.7	 20
421	  8	359.0	37.4	 25
422	  8	217.0	21.2	 25
423	  8	862.5	73.0	 20
424	  8	840.0	95.9	 25
425	  8	2025.0	213.5	 25
426	  8	343.3	32.9	 20
427	  8	391.0	29.8	 25
428	  8	431.0	40.0	 25
429	  8	251.3	72.9	 20
430	  8	190.0	25.1	 25
431	  8	246.0	14.7	 25
432	  8	622.5	54.8	 20
433	  8	115.0	18.6	 25
434	  8	93.0	12.1	 25
435	  8	186.8	37.3	 20
436	  8	198.0	21.1	 20
437	  8	103.5	18.7	 20
438	  8	76.3	12.1	 16
439	  8	98.5	17.8	 20
440	  8	133.5	15.9	 20
441	  8	196.8	22.3	 16
442	  8	96.3	18.7	 20
443	  8	433.3	53.5	 20
444	  8	89.3	14.2	 16
445	  8	102.0	14.0	 20
446	  8	97.8	15.2	 20
447	  8	107.3	16.6	 16
448	  8	123.8	17.0	 20
449	  8	836.8	111.4	 20
450	  8	965.3	53.1	 16
451	  8	1710.0	86.8	 20
452	  8	642.5	70.7	 20
453	  8	200.0	24.3	 16
454	  8	146.0	28.7	 25
455	  8	210.3	47.5	 20
456	  8	308.0	47.1	 25
457	  8	204.0	25.9	 25
458	  8	113.8	19.4	 20
459	  8	91.0	15.7	 25
460	  8	94.0	14.0	 25
461	  8	147.3	24.9	 20
462	  8	99.0	11.3	 25
463	  8	288.0	46.4	 25
464	  8	246.0	43.8	 20
465	  8	339.0	51.1	 25
466	  8	4115.0	386.4	 25
467	  8	5060.8	215.0	 20
468	  8	2284.0	425.9	 25
469	  8	419.0	58.4	 25
470	  8	106.0	20.7	 20
471	  8	91.0	17.4	 25
472	  8	88.0	16.2	 25
473	  8	258.0	23.4	 20
474	  8	307.0	50.4	 25
475	  8	216.0	27.2	 25
476	  8	521.5	42.7	 20
477	  8	442.0	49.0	 25
478	  8	132.0	22.6	 25
479	  8	94.3	20.8	 20
480	  8	90.0	13.3	 25
481	  8	108.0	22.9	 25
482	  8	185.0	41.8	 20
483	  8	609.0	118.9	 25
484	  8	291.0	49.1	 25
485	  8	252.8	36.2	 20
486	  8	209.0	29.2	 25
487	  8	1972.0	293.7	 25
488	  8	997.8	76.1	 20
489	  8	566.5	57.3	 20
490	  8	485.0	29.7	 20
491	  8	1020.0	52.5	 16
492	  8	334.3	30.5	 20
493	  8	1123.0	101.9	 20
494	  8	1604.0	67.2	 16
495	  8	1109.8	71.4	 20
496	  8	2183.5	118.9	 20
497	  8	4066.5	193.0	 16
498	  8	1938.3	172.8	 20
499	  8	1248.3	149.4	 20
500	  8	192.5	29.1	 16
501	  8	2454.0	170.0	 20
502	  8	1028.8	64.2	 16
503	  8	614.5	39.6	 20
504	  8	318.5	35.0	 20
505	  8	198.5	33.3	 16
506	  8	1074.0	179.4	 20
507	  8	848.0	78.2	 25
508	  8	706.8	51.6	 20
509	  8	906.0	108.9	 25
510	  8	1011.0	104.0	 25
511	  8	153.5	28.9	 20
512	  8	115.0	14.7	 25
513	  8	92.0	14.0	 25
514	  8	196.3	33.0	 20
515	  8	239.0	29.2	 25
516	  8	407.0	52.8	 25
517	  8	118.5	17.0	 20
518	  8	1172.0	263.4	 25
519	  8	436.0	40.3	 25
520	  8	1116.3	94.5	 20
521	  8	1627.0	229.4	 25
522	  8	1378.0	68.0	 25
523	  8	5906.3	294.7	 20
524	  8	10972.0	1797.4	 25
525	  8	918.0	146.4	 25
526	  8	456.5	48.1	 20
527	  8	446.0	78.5	 25
528	  8	3829.0	452.8	 25
529	  8	159.5	23.1	 20
530	  8	171.0	26.5	 25
531	  8	173.0	20.5	 25
532	  8	641.3	57.2	 20
533	  8	957.0	163.9	 25
534	  8	1783.0	110.9	 25
535	  8	294.5	29.6	 20
536	  8	210.0	17.8	 25
537	  8	138.0	17.4	 25
538	  8	1614.3	245.9	 20
539	  8	152.0	21.0	 25
540	  8	296.0	26.5	 25
541	  8	296.8	33.4	 20
542	  8	1097.0	174.7	 25
543	  8	696.3	82.4	 20
544	  8	205.3	21.0	 16
545	  8	159.5	27.8	 20
546	  8	198.8	21.1	 16
547	  8	118.0	16.9	 20
548	  8	1863.0	213.3	 20
549	  8	323.8	26.5	 16
550	  8	2487.0	256.5	 20
551	  8	174.0	26.9	 20
552	  8	922.5	63.3	 16
553	  8	330.3	29.5	 20
554	  8	2878.8	178.9	 20
555	  8	228.0	34.9	 16
556	  8	181.8	17.4	 20
557	  8	529.3	66.9	 20
558	  8	17441.3	1271.4	 16
559	  8	878.8	262.1	 20
560	  8	330.0	142.2	 25
561	  8	2539.5	88.7	 20
562	  8	356.0	53.4	 25
563	  8	564.0	62.3	 25
564	  8	160.3	26.4	 20
565	  8	114.0	24.0	 25
566	  8	189.0	26.6	 25
567	  8	281.0	29.0	 20
568	  8	183.0	21.0	 25
569	  8	424.0	72.1	 25
570	  8	141.5	26.5	 20
571	  8	1017.0	144.5	 25
572	  8	168.0	22.6	 25
573	  8	119.5	14.4	 20
574	  8	163.0	29.2	 25
575	  8	169.0	25.0	 25
576	  8	148.3	22.9	 20
577	  8	84.0	14.6	 25
578	  8	94.0	18.3	 25
579	  8	72.8	10.5	 20
580	  8	82.0	12.3	 25
581	  8	115.0	17.5	 25
582	  8	185.5	31.0	 20
583	  8	114.0	16.9	 25
584	  8	148.0	28.9	 25
585	  8	136.3	14.6	 20
586	  8	184.0	41.0	 25
587	  8	162.0	20.1	 25
588	  8	148.3	23.8	 20
589	  8	303.0	43.7	 25
590	  8	359.0	38.8	 25
591	  8	510.0	49.9	 20
592	  8	1970.0	145.3	 25
593	  8	2604.5	245.3	 20
594	  8	339.0	79.1	 25
595	  8	172.0	15.5	 25
596	  8	195.3	21.8	 16
597	  8	1267.0	84.5	 20
598	  8	350.8	65.0	 20
599	  8	196.3	22.9	 16
600	  8	116.0	22.6	 20
601	  8	385.0	60.5	 20
602	  8	583.3	74.2	 16
603	  8	185.8	30.9	 20
604	  8	124.8	13.9	 20
605	  8	157.3	26.2	 16
606	  8	195.0	25.9	 20
607	  8	368.5	35.4	 20
608	  8	259.3	29.8	 16
609	  8	582.8	103.0	 20
610	  8	523.5	72.0	 20
611	  8	4078.0	224.7	 16
612	  8	5586.3	479.1	 20
613	  8	439.8	229.0	 20
614	  8	117.3	14.2	 20
615	  8	838.0	167.1	 25
616	  8	958.0	93.8	 25
617	  8	220.0	22.5	 20
618	  8	156.0	32.9	 25
619	  8	349.0	47.1	 25
620	  8	1345.3	99.7	 20
621	  8	124.0	21.6	 25
622	  8	243.0	35.7	 25
623	  8	202.0	23.9	 20
624	  8	712.0	141.6	 25
625	  8	321.0	47.1	 25
626	  8	145.3	23.3	 20
627	  8	114.0	17.7	 25
628	  8	183.0	21.0	 25
629	  8	285.3	30.3	 20
630	  8	847.0	73.4	 25
631	  8	1379.0	105.4	 25
632	  8	126.3	23.9	 20
633	  8	100.0	14.5	 25
634	  8	115.0	19.2	 25
635	  8	95.3	13.4	 20
636	  8	122.0	14.8	 25
637	  8	170.3	21.3	 20
638	  8	173.0	22.3	 25
639	  8	19602.0	3732.0	 25
  0	  9	280.5	286.5	 20
  1	  9	1678.0	308.2	 25
  2	  9	139.0	17.1	 25
  3	  9	217.8	26.6	 20
  4	  9	271.0	32.0	 25
  5	  9	1973.0	281.6	 25
  6	  9	297.3	44.2	 20
  7	  9	185.0	43.3	 25
  8	  9	172.0	24.4	 25
  9	  9	123.5	26.4	 20
 10	  9	278.0	45.7	 25
 11	  9	132.0	15.8	 25
 12	  9	95.0	11.3	 20
 13	  9	153.0	26.8	 25
 14	  9	96.0	12.0	 25
 15	  9	132.5	18.3	 20
 16	  9	488.0	57.0	 25
 17	  9	123.0	14.9	 25
 18	  9	85.5	12.7	 20
 19	  9	90.0	15.4	 25
 20	  9	614.0	85.8	 25
 21	  9	267.3	35.1	 20
 22	  9	108.0	14.1	 25
 23	  9	135.0	17.5	 25
 24	  9	126.3	16.2	 20
 25	  9	96.0	13.4	 25
 26	  9	146.0	23.2	 25
 27	  9	382.5	37.7	 16
 28	  9	210.5	16.9	 20
 29	  9	4569.5	595.2	 20
 30	  9	1885.5	147.0	 16
 31	  9	903.8	63.3	 20
 32	  9	211.5	20.1	 20
 33	  9	203.0	29.2	 16
 34	  9	137.8	22.4	 20
 35	  9	138.5	23.3	 20
 36	  9	90.5	15.6	 16
 37	  9	994.8	117.7	 20
 38	  9	1521.5	178.9	 20
 39	  9	150.3	21.5	 16
 40	  9	1085.8	97.7	 20
 41	  9	198.3	19.7	 16
 42	  9	137.3	22.9	 20
 43	  9	550.8	78.5	 20
 44	  9	157.0	16.7	 16
 45	  9	133.0	20.4	 25
 46	  9	422.0	71.4	 25
 47	  9	321.3	36.0	 20
 48	  9	106.0	10.7	 25
 49	  9	105.0	23.4	 25
 50	  9	123.5	39.6	 20
 51	  9	105.0	28.0	 25
 52	  9	611.0	76.7	 25
 53	  9	2278.3	185.4	 20
 54	  9	566.0	49.4	 25
 55	  9	1291.0	98.5	 25
 56	  9	168.3	24.0	 20
 57	  9	9375.0	1415.6	 25
 58	  9	9170.0	1087.1	 25
 59	  9	4244.8	340.3	 20
 60	  9	255.0	32.2	 25
 61	  9	329.0	29.6	 25
 62	  9	171.3	24.7	 20
 63	  9	1756.0	239.1	 25
 64	  9	148.0	25.7	 25
 65	  9	170.5	16.8	 20
 66	  9	180.0	21.2	 25
 67	  9	2796.0	394.0	 25
 68	  9	418.0	44.4	 20
 69	  9	916.0	128.7	 25
 70	  9	361.0	44.6	 25
 71	  9	4899.8	529.1	 20
 72	  9	294.0	33.1	 25
 73	  9	207.0	16.8	 25
 74	  9	907.5	84.7	 20
 75	  9	234.0	29.4	 25
 76	  9	202.0	21.9	 25
 77	  9	171.3	26.9	 20
 78	  9	281.0	35.7	 25
 79	  9	463.0	47.1	 25
 80	  9	313.8	25.5	 16
 81	  9	329.3	41.8	 20
 82	  9	1594.3	138.9	 20
 83	  9	3980.5	196.3	 16
 84	  9	417.3	52.5	 20
 85	  9	23223.5	1449.3	 16
 86	  9	5232.3	289.0	 20
 87	  9	1485.3	449.7	 20
 88	  9	497.8	33.4	 16
 89	  9	195.3	22.5	 20
 90	  9	148.8	34.9	 20
 91	  9	176.3	27.4	 16
 92	  9	89.3	10.8	 20
 93	  9	81.5	12.1	 20
 94	  9	116.0	21.1	 16
 95	  9	110.0	14.4	 20
 96	  9	1363.8	138.9	 20
 97	  9	309.0	43.3	 16
 98	  9	771.0	334.5	 25
 99	  9	391.0	86.4	 25
100	  9	412.5	141.8	 20
101	  9	334.0	36.2	 25
102	  9	226.0	31.7	 25
103	  9	1189.5	137.5	 20
104	  9	6691.0	596.3	 25
105	  9	1383.0	143.8	 25
106	  9	249.5	44.7	 20
107	  9	157.0	24.9	 25
108	  9	204.0	27.0	 25
109	  9	1110.3	118.4	 20
110	  9	565.0	58.7	 25
111	  9	1799.0	278.9	 25
112	  9	112.5	16.8	 20
113	  9	132.0	24.3	 25
114	  9	166.0	26.1	 25
115	  9	358.8	36.5	 20
116	  9	802.0	96.9	 25
117	  9	519.0	46.4	 25
118	  9	1034.3	78.5	 20
119	  9	2114.0	263.3	 25
120	  9	285.0	44.4	 25
121	  9	565.3	46.7	 20
122	  9	5002.0	624.3	 25
123	  9	1356.0	154.9	 25
124	  9	221.3	26.5	 20
125	  9	423.0	54.8	 25
126	  9	1201.0	181.6	 25
127	  9	880.3	112.7	 20
128	  9	1465.0	191.9	 25
129	  9	474.0	64.1	 25
130	  9	136.8	17.8	 20
131	  9	135.0	19.8	 25
132	  9	203.3	23.1	 20
133	  9	158.0	17.2	 25
134	  9	108.5	23.3	 20
135	  9	169.5	26.4	 16
136	  9	101.0	12.6	 20
137	  9	156.0	26.8	 20
138	  9	249.3	32.6	 16
139	  9	139.0	21.0	 20
140	  9	15121.5	1638.4	 20
141	  9	159.5	17.2	 16
142	  9	171.8	23.8	 20
143	  9	111.3	21.0	 20
144	  9	6584.5	480.6	 16
145	  9	208.3	28.6	 20
146	  9	139.5	22.8	 20
147	  9	122.5	20.7	 16
148	  9	144.5	15.4	 20
149	  9	102.3	17.7	 20
150	  9	150.0	18.0	 16
151	  9	255.3	36.1	 20
152	  9	174.0	27.6	 25
153	  9	124.3	17.0	 20
154	  9	95.0	15.1	 25
155	  9	202.0	30.8	 25
156	  9	117.0	17.5	 20
157	  9	107.0	14.5	 25
158	  9	96.0	15.3	 25
159	  9	1665.0	168.6	 20
160	  9	1853.0	455.4	 25
161	  9	5844.0	1675.0	 25
162	  9	1318.0	515.6	 20
163	  9	267.0	32.1	 25
164	  9	151.0	17.1	 25
165	  9	170.0	20.7	 20
166	  9	116.0	18.4	 25
167	  9	182.0	21.1	 25
168	  9	136.3	15.2	 20
169	  9	165.0	20.9	 25
170	  9	452.0	64.9	 25
171	  9	1630.0	116.7	 20
172	  9	1005.0	126.8	 25
173	  9	2107.0	199.2	 25
174	  9	2224.8	188.6	 20
175	  9	331.0	56.6	 25
176	  9	644.0	66.3	 25
177	  9	673.0	51.6	 20
178	  9	2746.0	434.2	 25
179	  9	269.5	38.2	 20
180	  9	594.0	34.1	 25
181	  9	1252.0	132.9	 25
182	  9	600.8	55.5	 20
183	  9	3386.0	579.0	 25
184	  9	916.0	75.4	 25
185	  9	1684.5	166.6	 20
186	  9	642.0	84.4	 25
187	  9	1114.0	85.3	 20
188	  9	289.8	35.3	 16
189	  9	98.8	12.0	 20
190	  9	90.0	14.1	 20
191	  9	86.0	15.9	 16
192	  9	131.3	20.5	 20
193	  9	355.0	36.7	 20
194	  9	109.5	18.7	 16
195	  9	115.0	19.7	 20
196	  9	163.5	22.9	 20
197	  9	142.3	17.7	 16
198	  9	2100.8	297.5	 20
199	  9	1277.8	102.6	 20
200	  9	234.0	27.1	 16
201	  9	134.0	20.1	 20
202	  9	169.0	34.4	 20
203	  9	782.0	51.3	 16
204	  9	192.8	37.1	 20
205	  9	599.0	74.6	 25
206	  9	174.0	33.7	 20
207	  9	89.0	14.8	 25
208	  9	111.0	19.8	 25
209	  9	103.5	15.0	 20
210	  9	94.0	16.7	 25
211	  9	134.0	19.3	 25
212	  9	1231.8	127.1	 20
213	  9	158.0	22.1	 25
214	  9	324.0	37.7	 25
215	  9	116.3	21.6	 20
216	  9	811.0	103.4	 25
217	  9	490.0	132.3	 25
218	  9	4020.8	187.7	 20
219	  9	1238.0	165.0	 25
220	  9	726.0	61.1	 25
221	  9	192.3	23.8	 20
222	  9	193.0	54.8	 25
223	  9	1379.5	174.7	 20
224	  9	1914.0	390.0	 25
225	  9	2948.0	316.0	 25
226	  9	8481.0	865.5	 20
227	  9	478.0	146.8	 25
228	  9	405.0	48.6	 25
229	  9	386.8	53.1	 20
230	  9	772.0	81.9	 25
231	  9	182.0	20.4	 25
232	  9	158.0	22.1	 20
233	  9	414.0	51.3	 25
234	  9	150.0	24.6	 25
235	  9	126.0	21.8	 20
236	  9	155.0	41.1	 25
237	  9	247.0	42.1	 25
238	  9	228.5	30.7	 20
239	  9	241.0	30.2	 25
240	  9	137.5	20.7	 20
241	  9	172.3	18.0	 16
242	  9	137.8	18.1	 20
243	  9	122.0	25.1	 20
244	  9	97.5	25.9	 16
245	  9	100.8	22.5	 20
246	  9	185.5	24.2	 20
247	  9	204.5	33.1	 16
248	  9	821.5	37.4	 20
249	  9	223.5	29.2	 20
250	  9	219.8	32.0	 16
251	  9	116.0	14.6	 20
252	  9	106.0	16.6	 20
253	  9	135.0	14.7	 16
254	  9	178.5	26.0	 20
255	  9	98.0	14.4	 20
256	  9	118.3	16.4	 16
257	  9	256.8	40.2	 20
258	  9	144.0	23.9	 25
259	  9	1269.0	143.9	 20
260	  9	162.0	25.5	 25
261	  9	176.0	28.6	 25
262	  9	359.5	31.8	 20
263	  9	508.0	55.2	 25
264	  9	1101.0	186.3	 25
265	  9	87.3	10.8	 20
266	  9	87.0	10.0	 25
267	  9	92.0	11.6	 25
268	  9	121.0	17.1	 20
269	  9	258.0	31.8	 25
270	  9	149.3	15.4	 20
271	  9	248.0	39.9	 25
272	  9	423.0	41.0	 25
273	  9	660.3	53.4	 20
274	  9	1245.0	131.5	 25
275	  9	248.0	39.1	 25
276	  9	1674.3	217.7	 20
277	  9	1756.0	228.7	 25
278	  9	1688.0	196.0	 25
279	  9	484.8	103.9	 20
280	  9	346.0	78.4	 25
281	  9	281.0	55.1	 25
282	  9	206.8	25.0	 20
283	  9	182.0	25.7	 25
284	  9	437.0	54.1	 25
285	  9	372.3	45.3	 20
286	  9	110.0	18.1	 25
287	  9	268.0	48.0	 25
288	  9	170.3	25.3	 20
289	  9	121.0	13.4	 25
290	  9	116.0	28.2	 25
291	  9	723.0	151.5	 20
292	  9	229.0	45.2	 25
293	  9	188.0	25.2	 25
294	  9	197.0	28.3	 16
295	  9	1215.5	162.8	 20
296	  9	378.8	66.4	 20
297	  9	2913.8	231.8	 16
298	  9	4614.0	773.7	 20
299	  9	164.8	26.7	 20
300	  9	376.0	61.2	 16
301	  9	79.0	10.6	 20
302	  9	138.3	14.1	 20
303	  9	136.0	24.8	 16
304	  9	934.3	177.3	 20
305	  9	542.0	98.5	 20
306	  9	469.5	57.2	 16
307	  9	451.8	54.4	 20
308	  9	688.5	46.1	 20
309	  9	2098.0	197.0	 16
310	  9	259.8	83.5	 20
311	  9	1167.5	177.5	 20
312	  9	223.5	26.5	 20
313	  9	195.0	32.0	 25
314	  9	202.3	29.6	 20
315	  9	116.0	15.3	 25
316	  9	434.0	66.9	 25
317	  9	95.0	13.9	 20
318	  9	191.0	34.3	 25
319	  9	2005.0	303.8	 25
320	  9	132.5	18.2	 20
321	  9	1206.0	287.0	 25
322	  9	2973.0	429.8	 25
323	  9	178.0	33.7	 20
324	  9	569.0	116.3	 25
325	  9	1922.0	364.4	 25
326	  9	571.8	66.2	 20
327	  9	622.0	69.7	 25
328	  9	106.0	25.2	 25
329	  9	160.0	24.7	 20
330	  9	91.0	15.1	 25
331	  9	162.0	25.5	 25
332	  9	181.3	32.4	 20
333	  9	215.0	26.0	 25
334	  9	107.0	21.8	 25
335	  9	125.5	16.9	 20
336	  9	213.0	46.2	 25
337	  9	86.0	16.1	 25
338	  9	94.8	17.8	 20
339	  9	76.0	12.2	 25
340	  9	101.0	16.2	 25
341	  9	82.0	14.8	 20
342	  9	108.0	17.5	 25
343	  9	102.0	16.0	 25
344	  9	83.3	14.1	 20
345	  9	436.0	86.6	 25
346	  9	327.0	57.4	 25
347	  9	760.8	59.0	 16
348	  9	4304.8	671.0	 20
349	  9	935.0	71.1	 20
350	  9	2895.0	172.8	 16
351	  9	170.8	90.4	 20
352	  9	1509.5	153.4	 20
353	  9	707.3	49.7	 16
354	  9	1153.8	93.1	 20
355	  9	240.8	36.6	 20
356	  9	641.5	33.9	 16
357	  9	97.3	14.6	 20
358	  9	97.5	13.2	 20
359	  9	122.8	18.0	 16
360	  9	91.8	14.5	 20
361	  9	122.0	17.1	 16
362	  9	235.3	38.3	 20
363	  9	125.8	15.2	 20
364	  9	107.5	17.8	 16
365	  9	291.0	58.2	 25
366	  9	260.0	31.5	 25
367	  9	134.8	11.8	 20
368	  9	267.0	44.5	 25
369	  9	115.0	16.6	 25
370	  9	2815.3	421.1	 20
371	  9	171.0	43.0	 25
372	  9	361.0	54.9	 25
373	  9	1155.8	154.4	 20
374	  9	125.0	24.4	 25
375	  9	664.0	108.5	 25
376	  9	843.5	104.1	 20
377	  9	6247.0	1476.1	 25
378	  9	219.0	39.8	 25
379	  9	515.5	48.7	 20
380	  9	230.0	30.3	 25
381	  9	748.0	95.1	 25
382	  9	340.5	30.5	 20
383	  9	302.0	38.1	 25
384	  9	1638.0	293.4	 25
385	  9	165.5	32.6	 20
386	  9	2628.0	542.8	 25
387	  9	287.0	102.7	 25
388	  9	410.5	65.9	 20
389	  9	482.0	83.8	 25
390	  9	144.0	35.9	 25
391	  9	183.0	34.0	 20
392	  9	103.0	15.7	 25
393	  9	98.0	13.6	 25
394	  9	669.0	132.0	 20
395	  9	1524.0	324.8	 25
396	  9	147.0	19.1	 25
397	  9	1257.8	163.7	 20
398	  9	91.0	15.4	 25
399	  9	117.0	18.9	 25
400	  9	341.3	29.8	 16
401	  9	95.5	21.2	 20
402	  9	122.0	19.2	 20
403	  9	115.5	16.5	 16
404	  9	186.3	33.9	 20
405	  9	8858.8	763.7	 16
406	  9	576.3	48.8	 20
407	  9	506.5	55.1	 20
408	  9	391.3	44.0	 16
409	  9	398.0	49.1	 20
410	  9	260.5	29.8	 20
411	  9	151.3	29.5	 16
412	  9	3184.5	586.4	 20
413	  9	779.8	54.4	 20
414	  9	349.3	44.7	 16
415	  9	176.8	21.7	 20
416	  9	1346.5	200.3	 20
417	  9	757.8	67.6	 16
418	  9	943.0	118.8	 25
419	  9	2573.0	196.0	 25
420	  9	1727.3	69.2	 20
421	  9	1365.0	189.1	 25
422	  9	577.0	54.1	 25
423	  9	288.5	35.2	 20
424	  9	641.0	64.8	 25
425	  9	3308.0	323.4	 25
426	  9	568.0	53.0	 20
427	  9	368.0	36.6	 25
428	  9	293.0	34.7	 25
429	  9	101.5	10.3	 20
430	  9	367.0	65.1	 25
431	  9	3172.0	351.3	 25
432	  9	1014.5	77.3	 20
433	  9	3665.0	308.7	 25
434	  9	1269.0	204.3	 25
435	  9	418.8	44.4	 20
436	  9	731.0	106.4	 25
437	  9	4042.0	706.3	 25
438	  9	312.0	46.3	 20
439	  9	122.0	18.1	 25
440	  9	131.0	37.0	 25
441	  9	186.0	38.6	 20
442	  9	111.0	18.0	 25
443	  9	112.0	35.6	 25
444	  9	115.3	17.5	 20
445	  9	118.0	17.9	 25
446	  9	154.0	15.9	 25
447	  9	125.8	15.9	 20
448	  9	126.0	20.3	 25
449	  9	632.0	86.6	 25
450	  9	2122.5	218.6	 20
451	  9	149.0	32.4	 25
452	  9	444.3	51.3	 20
453	  9	903.0	138.1	 25
454	  9	3508.0	250.8	 20
455	  9	4368.8	252.7	 16
456	  9	920.8	303.2	 20
457	  9	1677.0	260.9	 20
458	  9	101.3	23.0	 16
459	  9	158.0	29.5	 20
460	  9	143.3	17.7	 20
461	  9	93.3	17.2	 16
462	  9	97.3	17.8	 20
463	  9	265.3	29.3	 20
464	  9	219.3	33.2	 16
465	  9	1555.3	147.9	 20
466	  9	2560.5	291.1	 20
467	  9	1773.8	311.6	 16
468	  9	915.8	218.1	 20
469	  9	272.8	28.3	 20
470	  9	95.3	13.7	 16
471	  9	168.3	18.1	 20
472	  9	258.0	38.2	 25
473	  9	346.0	44.2	 20
474	  9	386.0	40.2	 25
475	  9	361.0	43.6	 25
476	  9	378.5	53.0	 20
477	  9	295.0	46.8	 25
478	  9	694.0	104.9	 25
479	  9	285.0	34.6	 20
480	  9	84.0	13.9	 25
481	  9	113.0	17.8	 25
482	  9	192.0	27.7	 20
483	  9	394.0	77.7	 25
484	  9	108.0	18.5	 25
485	  9	222.3	26.7	 20
486	  9	149.0	22.8	 25
487	  9	419.0	57.4	 25
488	  9	202.5	35.8	 20
489	  9	2124.0	226.1	 25
490	  9	4183.0	607.5	 25
491	  9	1738.3	137.9	 20
492	  9	235.0	44.2	 25
493	  9	814.0	79.5	 25
494	  9	3921.8	362.9	 20
495	  9	3433.0	612.6	 25
496	  9	339.0	68.8	 25
497	  9	6767.0	599.1	 20
498	  9	4554.0	1127.5	 25
499	  9	370.8	63.3	 20
500	  9	439.0	36.5	 25
501	  9	841.0	109.8	 25
502	  9	366.3	44.0	 20
503	  9	348.0	38.0	 25
504	  9	723.0	103.7	 25
505	  9	549.3	71.1	 20
506	  9	2779.0	488.0	 25
507	  9	4065.0	301.7	 20
508	  9	3344.5	215.7	 16
509	  9	13421.8	1663.2	 20
510	  9	819.5	228.2	 20
511	  9	3159.3	347.8	 16
512	  9	838.3	137.3	 20
513	  9	122.5	15.2	 20
514	  9	192.3	26.6	 16
515	  9	1036.5	137.3	 20
516	  9	2181.5	228.4	 20
517	  9	638.5	85.8	 16
518	  9	154.3	18.7	 20
519	  9	781.0	124.3	 20
520	  9	145.5	18.1	 16
521	  9	2457.0	518.4	 20
522	  9	2909.8	248.5	 20
523	  9	5441.8	316.0	 16
524	  9	1117.0	85.0	 20
525	  9	1600.0	155.0	 25
526	  9	2948.8	395.9	 20
527	  9	182.0	20.6	 25
528	  9	281.0	26.0	 25
529	  9	1399.3	197.9	 20
530	  9	6307.0	1406.4	 25
531	  9	9698.0	1532.3	 25
532	  9	5237.0	552.6	 20
533	  9	399.0	53.5	 25
534	  9	222.0	24.3	 25
535	  9	1212.3	187.7	 20
536	  9	116.0	17.5	 25
537	  9	90.0	10.6	 25
538	  9	130.5	17.0	 20
539	  9	603.0	129.9	 25
540	  9	105.0	19.1	 25
541	  9	106.3	18.4	 20
542	  9	551.0	93.2	 25
543	  9	1254.0	247.4	 20
544	  9	702.0	103.5	 25
545	  9	1024.0	116.3	 25
546	  9	3385.0	537.0	 20
547	  9	1079.0	182.2	 25
548	  9	277.0	31.2	 25
549	  9	278.3	36.1	 20
550	  9	1286.0	227.7	 25
551	  9	254.0	42.7	 25
552	  9	767.0	81.0	 20
553	  9	879.0	161.5	 25
554	  9	206.0	60.4	 25
555	  9	145.5	20.8	 20
556	  9	12223.0	2940.0	 25
557	  9	6716.0	580.4	 25
558	  9	3508.0	201.7	 20
559	  9	2783.0	325.2	 25
560	  9	5280.3	223.8	 20
561	  9	625.3	106.8	 16
562	  9	1885.3	227.9	 20
563	  9	691.8	71.4	 20
564	  9	143.3	23.5	 16
565	  9	3604.3	510.6	 20
566	  9	1167.8	160.3	 20
567	  9	167.3	23.5	 16
568	  9	395.0	46.1	 20
569	  9	275.0	15.0	 20
570	  9	2673.3	301.5	 16
571	  9	246.5	27.0	 20
572	  9	498.0	38.8	 20
573	  9	627.3	78.4	 16
574	  9	1263.3	119.3	 20
575	  9	1375.3	198.6	 20
576	  9	92.5	13.7	 16
577	  9	142.5	22.4	 20
578	  9	93.0	14.3	 25
579	  9	82.0	15.7	 20
580	  9	131.0	21.1	 25
581	  9	640.0	81.2	 25
582	  9	217.5	32.5	 20
583	  9	236.0	42.5	 25
584	  9	16084.0	2382.1	 25
585	  9	1660.3	189.4	 20
586	  9	3237.0	505.6	 25
587	  9	479.0	71.5	 25
588	  9	893.8	133.4	 20
589	  9	234.0	28.0	 25
590	  9	228.3	27.4	 20
591	  9	2160.0	446.7	 25
592	  9	2943.0	634.4	 25
593	  9	5788.3	418.0	 20
594	  9	219.0	153.9	 25
595	  9	176.0	24.1	 25
596	  9	268.3	39.6	 20
597	  9	705.0	64.8	 25
598	  9	1867.0	309.8	 25
599	  9	1231.0	157.4	 20
600	  9	612.0	130.8	 25
601	  9	537.0	73.1	 25
602	  9	1289.5	232.3	 20
603	  9	147.0	31.7	 25
604	  9	155.0	16.5	 25
605	  9	1005.5	202.8	 20
606	  9	386.0	28.9	 25
607	  9	136.0	28.9	 25
608	  9	127.3	16.7	 20
609	  9	151.0	15.8	 25
610	  9	189.0	22.3	 25
611	  9	317.5	175.5	 20
612	  9	579.0	637.5	 25
613	  9	537.0	92.8	 25
614	  9	419.0	54.9	 16
615	  9	539.3	103.0	 20
616	  9	201.3	20.7	 20
617	  9	358.8	32.3	 16
618	  9	1671.0	377.5	 20
619	  9	4256.5	240.0	 20
620	  9	621.3	56.5	 16
621	  9	227.3	31.6	 20
622	  9	176.5	14.1	 20
623	  9	330.8	26.0	 16
624	  9	151.3	21.8	 20
625	  9	248.3	35.3	 20
626	  9	284.3	42.5	 16
627	  9	1338.8	294.9	 20
628	  9	354.0	33.6	 20
629	  9	156.8	20.6	 16
630	  9	1671.3	327.5	 20
631	  9	954.8	72.4	 20
632	  9	4972.5	662.9	 20
633	  9	225.0	62.6	 25
634	  9	199.0	27.8	 20
635	  9	255.0	30.6	 25
636	  9	105.0	14.6	 25
637	  9	91.0	12.2	 20
638	  9	121.0	19.0	 25
639	  9	224.0	47.6	 25
  0	 10	20536.8	1810.4	 16
  1	 10	218.8	89.3	 20
  2	 10	140.0	14.2	 20
  3	 10	240.5	30.7	 16
  4	 10	247.0	31.0	 20
  5	 10	543.0	50.0	 20
  6	 10	337.8	33.0	 16
  7	 10	226.3	74.6	 20
  8	 10	92.0	14.8	 20
  9	 10	78.5	10.5	 20
 10	 10	101.0	12.5	 25
 11	 10	115.0	13.8	 25
 12	 10	84.5	18.2	 20
 13	 10	109.0	17.1	 25
 14	 10	107.0	17.4	 25
 15	 10	132.0	17.0	 20
 16	 10	288.0	52.8	 25
 17	 10	89.0	17.9	 25
 18	 10	100.3	19.6	 20
 19	 10	85.0	13.9	 25
 20	 10	137.0	26.2	 25
 21	 10	168.0	24.1	 20
 22	 10	126.0	22.4	 25
 23	 10	110.0	17.0	 25
 24	 10	88.5	14.1	 20
 25	 10	102.0	19.2	 25
 26	 10	234.0	34.7	 25
 27	 10	170.0	22.6	 20
 28	 10	153.0	38.6	 25
 29	 10	572.0	103.7	 25
 30	 10	397.5	64.0	 20
 31	 10	445.0	81.9	 25
 32	 10	229.0	36.6	 25
 33	 10	226.0	34.9	 20
 34	 10	137.0	21.3	 25
 35	 10	133.0	22.5	 25
 36	 10	127.0	16.9	 20
 37	 10	524.0	69.8	 25
 38	 10	589.8	81.0	 20
 39	 10	94.0	14.1	 25
 40	 10	234.0	30.5	 25
 41	 10	162.8	30.3	 20
 42	 10	100.0	14.4	 25
 43	 10	132.0	25.7	 25
 44	 10	115.3	13.5	 20
 45	 10	108.0	15.9	 20
 46	 10	120.5	15.7	 20
 47	 10	150.8	16.7	 16
 48	 10	112.3	19.2	 20
 49	 10	111.0	19.8	 20
 50	 10	86.8	13.2	 16
 51	 10	101.3	12.2	 20
 52	 10	307.8	30.5	 20
 53	 10	393.0	45.6	 16
 54	 10	532.0	58.9	 20
 55	 10	527.3	46.3	 20
 56	 10	243.5	27.2	 16
 57	 10	1528.3	172.9	 20
 58	 10	1136.3	127.6	 20
 59	 10	2248.3	140.6	 16
 60	 10	180.0	26.5	 20
 61	 10	1150.3	119.2	 20
 62	 10	280.8	20.9	 16
 63	 10	267.0	43.4	 25
 64	 10	87.0	12.7	 25
 65	 10	104.0	16.1	 20
 66	 10	117.0	18.1	 25
 67	 10	310.0	51.2	 25
 68	 10	276.5	46.6	 20
 69	 10	181.0	32.5	 25
 70	 10	136.0	17.5	 25
 71	 10	783.3	148.1	 20
 72	 10	154.0	29.5	 25
 73	 10	146.0	17.2	 25
 74	 10	232.0	37.7	 20
 75	 10	193.0	27.6	 25
 76	 10	193.0	22.7	 25
 77	 10	152.0	24.9	 20
 78	 10	211.0	35.5	 25
 79	 10	284.0	34.7	 25
 80	 10	291.0	36.4	 20
 81	 10	205.0	26.6	 25
 82	 10	742.5	102.7	 20
 83	 10	2754.0	477.3	 25
 84	 10	457.0	68.8	 25
 85	 10	11073.8	1595.0	 20
 86	 10	1569.0	163.6	 25
 87	 10	501.0	98.3	 25
 88	 10	230.5	21.5	 20
 89	 10	203.0	31.0	 25
 90	 10	94.0	10.5	 25
 91	 10	143.8	19.4	 20
 92	 10	89.0	17.8	 25
 93	 10	75.0	11.7	 25
 94	 10	125.5	20.9	 20
 95	 10	184.0	30.2	 25
 96	 10	579.0	54.9	 25
 97	 10	1194.5	111.6	 20
 98	 10	1955.0	184.3	 20
 99	 10	1396.8	105.1	 20
100	 10	547.5	59.8	 16
101	 10	555.3	58.4	 20
102	 10	207.8	25.6	 20
103	 10	305.3	26.5	 16
104	 10	3446.8	469.9	 20
105	 10	429.0	83.0	 20
106	 10	106.3	13.5	 16
107	 10	106.3	11.6	 20
108	 10	125.5	15.6	 20
109	 10	476.0	36.8	 16
110	 10	441.8	34.8	 20
111	 10	205.3	25.9	 20
112	 10	99.8	16.3	 16
113	 10	99.3	16.2	 20
114	 10	105.8	18.1	 20
115	 10	127.8	17.2	 16
116	 10	364.0	69.7	 25
117	 10	227.0	43.5	 25
118	 10	249.3	35.2	 20
119	 10	1136.0	249.1	 25
120	 10	346.0	69.8	 25
121	 10	252.5	42.6	 20
122	 10	2888.0	629.3	 25
123	 10	710.0	124.7	 25
124	 10	231.3	45.1	 20
125	 10	590.0	94.0	 25
126	 10	404.0	86.9	 25
127	 10	761.0	93.9	 20
128	 10	2622.0	340.0	 25
129	 10	253.5	33.3	 20
130	 10	107.0	19.4	 25
131	 10	114.0	21.2	 25
132	 10	240.8	36.7	 20
133	 10	167.0	30.2	 25
134	 10	105.0	16.4	 25
135	 10	129.3	18.2	 20
136	 10	81.0	16.0	 25
137	 10	113.0	16.7	 25
138	 10	145.3	18.6	 20
139	 10	144.0	24.9	 25
140	 10	6066.0	1004.8	 25
141	 10	117.0	15.4	 20
142	 10	177.0	23.1	 25
143	 10	91.0	16.0	 25
144	 10	833.0	106.6	 20
145	 10	258.0	21.3	 25
146	 10	145.0	25.2	 25
147	 10	123.3	15.6	 20
148	 10	149.0	22.0	 25
149	 10	98.0	20.2	 25
150	 10	149.5	26.8	 20
151	 10	166.0	22.0	 25
152	 10	126.3	18.2	 20
153	 10	102.3	11.1	 16
154	 10	82.5	11.7	 20
155	 10	132.3	21.5	 20
156	 10	97.0	18.5	 16
157	 10	105.3	17.1	 20
158	 10	126.0	19.5	 20
159	 10	346.5	61.8	 16
160	 10	3529.5	485.9	 20
161	 10	9127.0	469.2	 20
162	 10	4328.5	247.1	 16
163	 10	438.3	61.1	 20
164	 10	140.3	22.6	 20
165	 10	383.0	50.7	 16
166	 10	179.5	28.8	 20
167	 10	204.3	28.7	 20
168	 10	124.5	19.0	 16
169	 10	156.3	16.3	 20
170	 10	178.0	21.1	 25
171	 10	872.3	92.5	 20
172	 10	1171.0	123.9	 25
173	 10	1594.0	269.5	 25
174	 10	4368.8	693.2	 20
175	 10	198.0	65.1	 25
176	 10	437.0	50.3	 20
177	 10	372.0	52.0	 25
178	 10	816.0	129.8	 25
179	 10	257.3	21.0	 20
180	 10	722.0	90.6	 25
181	 10	3495.0	487.6	 25
182	 10	2294.8	305.6	 20
183	 10	1182.0	127.4	 25
184	 10	466.0	33.9	 25
185	 10	953.3	71.4	 20
186	 10	484.0	64.4	 25
187	 10	902.0	93.1	 25
188	 10	127.5	23.2	 20
189	 10	127.0	17.9	 25
190	 10	76.0	16.1	 25
191	 10	111.0	36.6	 20
192	 10	104.0	14.5	 25
193	 10	225.0	30.8	 25
194	 10	92.3	14.6	 20
195	 10	96.0	13.8	 25
196	 10	91.0	13.9	 25
197	 10	115.5	22.1	 20
198	 10	491.0	84.2	 25
199	 10	396.0	50.9	 25
200	 10	117.8	23.3	 20
201	 10	114.0	18.1	 25
202	 10	166.0	25.8	 25
203	 10	1238.8	122.9	 20
204	 10	150.0	40.3	 25
205	 10	116.8	16.7	 20
206	 10	111.5	39.7	 16
207	 10	86.5	12.2	 20
208	 10	89.5	14.3	 20
209	 10	85.5	14.6	 16
210	 10	78.8	10.2	 20
211	 10	127.8	14.4	 20
212	 10	323.5	20.8	 16
213	 10	141.5	31.4	 20
214	 10	172.5	31.0	 20
215	 10	94.8	15.3	 16
216	 10	425.8	60.0	 20
217	 10	411.0	86.0	 20
218	 10	1785.0	123.0	 16
219	 10	1865.8	97.6	 20
220	 10	417.3	113.3	 16
221	 10	245.5	20.9	 20
222	 10	208.8	32.6	 20
223	 10	3002.0	509.4	 20
224	 10	995.0	582.4	 25
225	 10	837.0	169.2	 25
226	 10	3518.5	606.1	 20
227	 10	576.0	86.9	 25
228	 10	704.0	96.7	 25
229	 10	596.0	84.2	 20
230	 10	617.0	154.5	 25
231	 10	91.0	11.2	 25
232	 10	145.3	16.9	 20
233	 10	502.0	77.7	 25
234	 10	128.0	21.3	 25
235	 10	125.8	17.6	 20
236	 10	169.0	34.8	 25
237	 10	153.0	26.3	 25
238	 10	174.0	28.7	 20
239	 10	127.0	18.3	 25
240	 10	130.0	16.7	 25
241	 10	200.3	23.5	 20
242	 10	166.0	22.0	 25
243	 10	97.0	17.2	 25
244	 10	81.5	15.9	 20
245	 10	97.0	24.8	 25
246	 10	120.0	17.5	 25
247	 10	140.8	23.8	 20
248	 10	459.0	64.5	 25
249	 10	202.0	24.2	 25
250	 10	173.3	31.3	 20
251	 10	137.0	20.6	 25
252	 10	99.0	20.0	 25
253	 10	126.8	18.4	 20
254	 10	102.0	11.9	 25
255	 10	103.0	15.6	 25
256	 10	102.5	12.2	 20
257	 10	145.0	22.3	 25
258	 10	137.5	14.2	 20
259	 10	431.3	49.1	 16
260	 10	257.5	25.4	 20
261	 10	187.0	28.4	 20
262	 10	447.8	51.3	 16
263	 10	372.5	45.3	 20
264	 10	183.0	23.2	 20
265	 10	78.3	15.0	 16
266	 10	111.0	13.1	 20
267	 10	74.5	11.0	 16
268	 10	97.5	15.3	 20
269	 10	122.0	18.2	 20
270	 10	146.5	23.6	 16
271	 10	382.5	60.0	 20
272	 10	296.0	48.3	 20
273	 10	1534.0	78.1	 16
274	 10	3588.3	273.6	 20
275	 10	441.5	90.1	 20
276	 10	276.8	43.0	 20
277	 10	414.0	48.6	 25
278	 10	340.0	62.1	 25
279	 10	325.3	51.9	 20
280	 10	227.0	23.8	 25
281	 10	198.0	25.0	 25
282	 10	148.3	20.6	 20
283	 10	208.0	30.2	 25
284	 10	338.0	34.7	 25
285	 10	159.3	18.5	 20
286	 10	112.0	17.5	 25
287	 10	154.0	32.4	 25
288	 10	177.5	30.5	 20
289	 10	120.0	18.4	 25
290	 10	113.0	15.7	 25
291	 10	105.8	16.5	 20
292	 10	138.0	18.3	 25
293	 10	138.0	19.0	 25
294	 10	117.8	19.0	 20
295	 10	320.0	49.3	 25
296	 10	438.0	94.3	 25
297	 10	4201.3	349.6	 20
298	 10	1482.0	202.4	 25
299	 10	163.0	23.8	 25
300	 10	128.5	30.0	 20
301	 10	114.0	18.8	 25
302	 10	237.0	29.1	 25
303	 10	102.3	20.5	 20
304	 10	775.0	121.3	 25
305	 10	266.0	37.4	 25
306	 10	236.5	27.5	 20
307	 10	224.0	36.9	 25
308	 10	491.0	41.7	 25
309	 10	1362.3	80.2	 20
310	 10	335.0	60.9	 25
311	 10	377.3	49.3	 20
312	 10	269.3	44.8	 20
313	 10	198.5	29.5	 20
314	 10	151.3	23.2	 16
315	 10	107.5	17.2	 20
316	 10	130.0	15.1	 20
317	 10	90.8	17.0	 16
318	 10	126.0	19.9	 20
319	 10	1255.3	180.1	 20
320	 10	122.8	18.4	 16
321	 10	145.5	19.9	 20
322	 10	897.3	114.3	 20
323	 10	126.0	17.7	 16
324	 10	212.5	26.7	 20
325	 10	127.5	20.1	 20
326	 10	239.0	18.2	 16
327	 10	242.8	28.5	 20
328	 10	95.0	22.5	 20
329	 10	138.0	18.9	 20
330	 10	89.0	16.7	 25
331	 10	186.0	29.2	 25
332	 10	90.0	11.5	 20
333	 10	332.0	68.1	 25
334	 10	133.0	25.3	 25
335	 10	124.8	17.7	 20
336	 10	210.0	36.1	 25
337	 10	92.0	15.3	 25
338	 10	91.5	12.6	 20
339	 10	75.0	11.3	 25
340	 10	102.0	12.0	 25
341	 10	91.0	13.9	 20
342	 10	93.0	14.6	 25
343	 10	91.0	17.0	 25
344	 10	85.0	16.5	 20
345	 10	169.0	25.8	 25
346	 10	124.0	22.0	 25
347	 10	562.5	45.6	 20
348	 10	4505.0	748.7	 25
349	 10	400.0	45.0	 25
350	 10	1467.5	203.7	 20
351	 10	170.0	44.4	 25
352	 10	1085.0	116.8	 25
353	 10	302.0	45.5	 20
354	 10	897.0	125.5	 25
355	 10	159.0	24.9	 25
356	 10	247.5	36.0	 20
357	 10	88.0	14.8	 25
358	 10	140.3	19.0	 20
359	 10	92.0	21.2	 25
360	 10	86.0	14.6	 25
361	 10	106.0	13.4	 20
362	 10	121.0	18.5	 25
363	 10	93.0	11.9	 25
364	 10	106.3	20.6	 20
365	 10	126.3	14.8	 20
366	 10	519.3	56.5	 20
367	 10	97.3	16.3	 16
368	 10	142.0	25.6	 20
369	 10	99.3	12.8	 20
370	 10	415.5	38.2	 16
371	 10	119.5	20.3	 20
372	 10	137.3	20.4	 20
373	 10	405.3	37.0	 16
374	 10	127.3	24.4	 20
375	 10	632.3	81.8	 20
376	 10	698.3	52.6	 16
377	 10	224.8	38.9	 20
378	 10	186.3	23.3	 20
379	 10	205.5	23.8	 16
380	 10	203.3	31.5	 20
381	 10	431.8	37.3	 20
382	 10	155.0	22.3	 16
383	 10	316.0	36.9	 25
384	 10	464.0	69.2	 25
385	 10	159.8	26.1	 20
386	 10	375.0	73.4	 25
387	 10	261.0	40.7	 25
388	 10	164.5	26.6	 20
389	 10	169.0	24.8	 25
390	 10	159.0	27.5	 25
391	 10	283.8	36.4	 20
392	 10	107.0	19.2	 25
393	 10	110.0	36.8	 25
394	 10	117.0	19.2	 20
395	 10	209.0	41.0	 25
396	 10	177.0	21.8	 25
397	 10	247.3	44.3	 20
398	 10	88.0	14.6	 25
399	 10	101.0	16.5	 25
400	 10	149.3	27.0	 20
401	 10	84.0	29.0	 25
402	 10	89.3	17.2	 20
403	 10	115.0	22.5	 25
404	 10	224.0	27.8	 25
405	 10	3566.8	381.6	 20
406	 10	519.0	40.9	 25
407	 10	421.0	35.9	 25
408	 10	237.3	23.2	 20
409	 10	388.0	29.2	 25
410	 10	199.0	27.0	 25
411	 10	169.3	34.4	 20
412	 10	9312.0	1646.3	 25
413	 10	1722.0	97.2	 25
414	 10	743.0	97.4	 20
415	 10	116.0	17.9	 25
416	 10	307.0	60.2	 25
417	 10	259.5	27.0	 20
418	 10	564.0	58.6	 20
419	 10	1062.3	91.3	 20
420	 10	2321.3	120.2	 16
421	 10	558.0	209.6	 20
422	 10	373.0	26.0	 20
423	 10	187.8	28.5	 16
424	 10	555.8	84.6	 20
425	 10	1766.3	119.4	 20
426	 10	362.0	35.0	 16
427	 10	587.0	39.4	 20
428	 10	252.5	32.7	 20
429	 10	121.3	20.1	 16
430	 10	218.3	25.3	 20
431	 10	838.0	73.2	 20
432	 10	587.8	70.3	 16
433	 10	3538.8	562.8	 20
434	 10	919.0	150.7	 20
435	 10	147.5	18.9	 16
436	 10	144.0	30.6	 25
437	 10	2094.0	304.1	 25
438	 10	201.5	29.8	 20
439	 10	117.0	15.8	 25
440	 10	274.0	37.0	 25
441	 10	145.8	16.5	 20
442	 10	141.0	26.0	 25
443	 10	105.0	17.3	 25
444	 10	103.3	19.1	 20
445	 10	92.0	15.4	 25
446	 10	120.0	22.3	 25
447	 10	102.0	15.9	 20
448	 10	143.0	25.4	 25
449	 10	154.5	21.0	 20
450	 10	366.0	66.1	 25
451	 10	106.0	18.1	 25
452	 10	308.3	42.5	 20
453	 10	664.0	100.3	 25
454	 10	1241.0	134.4	 25
455	 10	2956.0	189.6	 20
456	 10	647.0	159.7	 25
457	 10	256.0	40.3	 25
458	 10	108.5	16.9	 20
459	 10	106.0	13.7	 25
460	 10	212.0	28.2	 25
461	 10	92.0	12.5	 20
462	 10	89.0	17.1	 25
463	 10	537.0	80.6	 25
464	 10	416.0	57.4	 20
465	 10	2538.0	279.8	 25
466	 10	6652.0	662.8	 25
467	 10	1785.5	275.0	 20
468	 10	1162.0	246.1	 25
469	 10	178.0	25.9	 25
470	 10	88.8	16.2	 20
471	 10	165.0	31.6	 25
472	 10	157.0	18.1	 20
473	 10	344.8	31.7	 16
474	 10	477.5	75.8	 20
475	 10	133.0	20.2	 20
476	 10	417.5	37.5	 16
477	 10	156.3	23.4	 20
478	 10	226.3	34.8	 20
479	 10	128.0	24.6	 16
480	 10	87.3	15.5	 20
481	 10	89.3	18.5	 20
482	 10	354.8	26.1	 16
483	 10	148.3	20.4	 20
484	 10	94.3	12.9	 20
485	 10	154.0	8.0	 16
486	 10	136.8	13.5	 20
487	 10	337.0	24.5	 20
488	 10	226.8	27.6	 16
489	 10	3583.0	472.4	 25
490	 10	3351.0	391.9	 25
491	 10	720.0	79.2	 20
492	 10	184.0	19.2	 25
493	 10	433.0	51.1	 25
494	 10	1455.3	128.5	 20
495	 10	514.0	55.7	 25
496	 10	270.8	28.1	 20
497	 10	3350.0	514.5	 25
498	 10	9003.0	905.7	 25
499	 10	548.0	65.7	 20
500	 10	521.0	42.8	 25
501	 10	270.0	30.9	 25
502	 10	137.5	15.3	 20
503	 10	483.0	43.6	 25
504	 10	211.0	26.9	 25
505	 10	296.3	25.9	 20
506	 10	4266.0	571.9	 25
507	 10	5152.0	335.3	 25
508	 10	2007.8	195.4	 20
509	 10	9454.0	977.6	 25
510	 10	460.0	145.0	 25
511	 10	1874.5	144.5	 20
512	 10	205.0	65.8	 25
513	 10	104.0	13.4	 25
514	 10	120.0	17.6	 20
515	 10	531.0	96.2	 25
516	 10	643.0	113.7	 25
517	 10	177.8	29.1	 20
518	 10	105.0	13.7	 25
519	 10	200.0	29.9	 25
520	 10	127.3	41.1	 20
521	 10	2550.0	512.9	 25
522	 10	1150.0	166.7	 25
523	 10	2819.8	178.0	 20
524	 10	468.0	76.8	 25
525	 10	778.8	48.7	 20
526	 10	609.0	41.6	 16
527	 10	107.3	13.9	 20
528	 10	182.0	30.0	 20
529	 10	427.0	35.4	 16
530	 10	454.8	92.9	 20
531	 10	2359.3	255.9	 20
532	 10	1947.0	103.1	 16
533	 10	319.3	30.5	 20
534	 10	221.3	24.6	 20
535	 10	482.0	35.1	 16
536	 10	89.0	11.3	 20
537	 10	91.0	13.5	 20
538	 10	74.3	11.8	 16
539	 10	159.0	26.3	 20
540	 10	86.3	12.0	 16
541	 10	120.0	16.5	 20
542	 10	415.3	48.2	 20
543	 10	431.8	49.6	 20
544	 10	387.0	56.7	 25
545	 10	497.0	80.8	 25
546	 10	1887.8	228.0	 20
547	 10	472.0	60.7	 25
548	 10	163.0	16.9	 25
549	 10	328.3	38.2	 20
550	 10	1218.0	184.1	 25
551	 10	220.0	28.1	 25
552	 10	574.5	67.1	 20
553	 10	713.0	89.1	 25
554	 10	202.0	26.5	 25
555	 10	149.3	21.3	 20
556	 10	6145.0	1119.7	 25
557	 10	2598.0	258.1	 25
558	 10	1305.3	134.1	 20
559	 10	1875.0	305.5	 25
560	 10	3066.0	438.7	 25
561	 10	1303.8	112.4	 20
562	 10	654.0	116.6	 25
563	 10	227.0	25.8	 25
564	 10	211.3	35.0	 20
565	 10	1738.0	211.4	 25
566	 10	818.0	55.7	 25
567	 10	336.5	38.0	 20
568	 10	843.0	107.6	 25
569	 10	163.0	35.8	 25
570	 10	476.5	85.1	 20
571	 10	168.0	25.0	 25
572	 10	639.0	69.6	 25
573	 10	347.8	38.3	 20
574	 10	823.0	88.2	 25
575	 10	1413.0	163.5	 25
576	 10	127.5	12.5	 20
577	 10	134.0	27.6	 25
578	 10	90.3	19.9	 20
579	 10	102.3	15.0	 16
580	 10	101.3	16.0	 20
581	 10	427.3	62.2	 20
582	 10	123.5	18.9	 16
583	 10	165.5	29.9	 20
584	 10	3292.0	374.6	 20
585	 10	560.3	63.1	 16
586	 10	2722.8	410.6	 20
587	 10	626.0	67.1	 16
588	 10	225.0	40.6	 20
589	 10	219.3	24.0	 20
590	 10	194.0	24.0	 16
591	 10	2053.5	346.9	 20
592	 10	5070.3	474.3	 20
593	 10	9585.3	297.0	 16
594	 10	253.3	345.2	 20
595	 10	133.3	20.6	 20
596	 10	225.5	19.5	 20
597	 10	680.0	95.2	 25
598	 10	1037.0	159.3	 25
599	 10	1299.8	135.0	 20
600	 10	420.0	32.1	 25
601	 10	1089.0	78.9	 25
602	 10	489.0	47.6	 20
603	 10	136.0	25.8	 25
604	 10	128.0	17.5	 25
605	 10	309.0	40.0	 20
606	 10	427.0	30.8	 25
607	 10	103.0	20.7	 25
608	 10	196.0	33.4	 20
609	 10	165.0	21.6	 25
610	 10	166.0	22.0	 25
611	 10	213.3	29.8	 20
612	 10	233.0	30.0	 25
613	 10	188.0	23.9	 25
614	 10	148.3	18.6	 20
615	 10	202.0	31.1	 25
616	 10	193.0	32.1	 25
617	 10	467.3	32.5	 20
618	 10	588.0	121.5	 25
619	 10	900.0	165.0	 25
620	 10	287.5	29.3	 20
621	 10	158.0	21.7	 25
622	 10	109.0	14.6	 25
623	 10	204.8	29.2	 20
624	 10	125.0	24.1	 25
625	 10	129.0	18.8	 25
626	 10	144.3	24.4	 20
627	 10	400.0	95.2	 25
628	 10	207.0	19.6	 25
629	 10	201.5	38.4	 20
630	 10	362.0	69.6	 25
631	 10	346.3	55.9	 20
632	 10	1108.8	209.9	 20
633	 10	285.0	25.1	 20
634	 10	260.3	27.1	 16
635	 10	179.5	30.4	 20
636	 10	120.5	20.2	 20
637	 10	90.0	15.6	 16
638	 10	111.8	21.6	 20
639	 10	20008.5	2702.1	 20
  0	 11	236.0	74.1	 20
  1	 11	148.0	26.1	 25
  2	 11	113.0	17.0	 25
  3	 11	176.3	57.2	 20
  4	 11	168.0	22.6	 25
  5	 11	191.0	28.2	 25
  6	 11	186.3	33.7	 20
  7	 11	176.0	41.7	 25
  8	 11	153.0	35.5	 25
  9	 11	123.5	29.7	 16
 10	 11	73.3	10.9	 20
 11	 11	87.3	12.5	 20
 12	 11	82.8	15.7	 16
 13	 11	63.0	9.6	 20
 14	 11	64.8	13.9	 20
 15	 11	64.0	11.9	 16
 16	 11	93.5	18.0	 20
 17	 11	59.5	11.4	 20
 18	 11	79.0	11.3	 16
 19	 11	71.0	10.9	 20
 20	 11	69.3	15.6	 20
 21	 11	78.3	14.5	 16
 22	 11	70.8	13.4	 20
 23	 11	72.0	14.2	 20
 24	 11	75.5	9.9	 16
 25	 11	61.3	10.1	 20
 26	 11	70.3	10.7	 20
 27	 11	80.3	16.1	 20
 28	 11	102.0	28.0	 25
 29	 11	87.0	37.0	 25
 30	 11	105.0	29.8	 20
 31	 11	108.0	34.7	 25
 32	 11	99.0	23.6	 25
 33	 11	92.5	23.9	 20
 34	 11	83.0	16.0	 25
 35	 11	70.3	14.4	 20
 36	 11	82.0	18.5	 25
 37	 11	86.0	27.5	 25
 38	 11	95.8	54.8	 20
 39	 11	81.0	23.6	 25
 40	 11	105.0	26.4	 25
 41	 11	69.5	25.9	 20
 42	 11	111.0	26.0	 25
 43	 11	82.0	40.3	 25
 44	 11	104.3	29.7	 20
 45	 11	71.0	13.0	 25
 46	 11	69.0	10.6	 25
 47	 11	61.0	25.5	 20
 48	 11	82.0	19.8	 25
 49	 11	77.0	16.1	 25
 50	 11	71.5	16.5	 20
 51	 11	83.0	13.0	 25
 52	 11	76.0	15.2	 25
 53	 11	73.3	14.5	 20
 54	 11	122.0	31.4	 25
 55	 11	101.0	14.1	 25
 56	 11	103.3	18.5	 20
 57	 11	104.0	18.0	 25
 58	 11	84.0	15.3	 25
 59	 11	105.0	18.3	 20
 60	 11	91.0	21.7	 25
 61	 11	98.0	19.0	 25
 62	 11	79.3	13.7	 20
 63	 11	80.0	13.6	 20
 64	 11	89.8	16.1	 20
 65	 11	76.0	9.7	 16
 66	 11	86.3	15.5	 20
 67	 11	100.8	14.3	 20
 68	 11	124.8	25.8	 16
 69	 11	102.8	18.7	 20
 70	 11	105.5	21.9	 20
 71	 11	117.5	19.5	 16
 72	 11	109.5	13.2	 20
 73	 11	94.8	14.2	 20
 74	 11	89.8	14.0	 16
 75	 11	88.0	12.8	 20
 76	 11	113.0	23.1	 20
 77	 11	103.5	20.3	 16
 78	 11	90.3	23.6	 20
 79	 11	97.0	12.7	 16
 80	 11	96.8	13.8	 20
 81	 11	99.0	16.2	 25
 82	 11	94.0	14.8	 20
 83	 11	124.0	31.2	 25
 84	 11	116.0	15.1	 25
 85	 11	135.8	23.4	 20
 86	 11	133.0	16.3	 25
 87	 11	121.0	23.5	 25
 88	 11	117.0	12.7	 20
 89	 11	96.0	21.6	 25
 90	 11	79.0	16.3	 25
 91	 11	93.5	28.3	 20
 92	 11	80.0	18.6	 25
 93	 11	70.0	13.2	 25
 94	 11	74.0	10.1	 20
 95	 11	85.0	19.6	 25
 96	 11	73.0	11.3	 25
 97	 11	83.3	15.0	 20
 98	 11	79.0	14.8	 25
 99	 11	79.0	14.8	 25
100	 11	87.0	16.4	 20
101	 11	103.0	16.0	 25
102	 11	105.0	20.8	 25
103	 11	82.0	13.5	 20
104	 11	67.0	13.0	 25
105	 11	86.0	12.5	 25
106	 11	76.0	17.2	 20
107	 11	63.0	8.7	 25
108	 11	69.0	13.4	 25
109	 11	78.3	15.5	 20
110	 11	83.0	14.1	 25
111	 11	74.0	19.9	 25
112	 11	72.5	12.9	 20
113	 11	80.0	13.6	 25
114	 11	74.0	13.9	 25
115	 11	77.8	15.6	 20
116	 11	71.3	12.2	 20
117	 11	87.3	13.4	 20
118	 11	76.8	20.6	 16
119	 11	74.0	7.5	 20
120	 11	84.8	16.0	 20
121	 11	94.5	25.0	 16
122	 11	91.3	14.7	 20
123	 11	74.3	9.9	 20
124	 11	70.3	14.7	 16
125	 11	82.3	18.3	 20
126	 11	101.0	27.3	 16
127	 11	79.8	16.8	 20
128	 11	110.3	14.8	 20
129	 11	107.0	17.6	 16
130	 11	136.3	24.7	 20
131	 11	239.0	46.6	 20
132	 11	214.5	43.2	 16
133	 11	145.8	26.6	 20
134	 11	127.0	34.4	 25
135	 11	120.8	41.0	 20
136	 11	100.0	28.7	 25
137	 11	120.0	36.8	 25
138	 11	146.8	51.5	 20
139	 11	113.0	38.3	 25
140	 11	131.0	29.0	 25
141	 11	142.0	93.1	 20
142	 11	139.0	48.3	 25
143	 11	126.0	24.7	 25
144	 11	128.5	17.7	 20
145	 11	145.0	52.5	 25
146	 11	139.0	36.5	 25
147	 11	107.5	25.9	 20
148	 11	107.0	16.1	 25
149	 11	110.0	23.8	 25
150	 11	130.5	22.5	 20
151	 11	109.0	31.0	 25
152	 11	98.0	19.5	 25
153	 11	94.0	12.0	 20
154	 11	104.0	21.4	 25
155	 11	100.0	21.5	 25
156	 11	111.0	24.3	 20
157	 11	75.0	12.3	 25
158	 11	82.0	12.4	 25
159	 11	89.3	16.3	 20
160	 11	152.0	98.1	 25
161	 11	135.0	28.8	 25
162	 11	119.5	17.1	 20
163	 11	131.0	24.5	 25
164	 11	140.0	28.6	 25
165	 11	175.3	43.2	 20
166	 11	165.0	24.6	 25
167	 11	134.0	25.0	 25
168	 11	124.8	14.9	 20
169	 11	115.0	16.9	 25
170	 11	106.3	14.8	 20
171	 11	111.8	24.3	 16
172	 11	114.5	18.2	 20
173	 11	120.3	17.2	 16
174	 11	123.5	17.5	 20
175	 11	114.5	16.5	 20
176	 11	119.3	13.4	 16
177	 11	101.8	17.0	 20
178	 11	110.5	19.9	 20
179	 11	132.5	28.4	 16
180	 11	118.3	17.4	 20
181	 11	120.5	26.3	 20
182	 11	120.3	24.9	 16
183	 11	93.5	13.5	 20
184	 11	78.5	10.4	 20
185	 11	94.3	17.6	 16
186	 11	65.8	12.4	 20
187	 11	81.0	14.4	 25
188	 11	70.3	15.9	 20
189	 11	80.0	12.1	 25
190	 11	76.0	22.4	 25
191	 11	82.8	13.5	 20
192	 11	74.0	14.7	 25
193	 11	79.0	13.9	 25
194	 11	67.5	11.5	 20
195	 11	76.0	12.2	 25
196	 11	72.0	13.3	 25
197	 11	78.5	16.5	 20
198	 11	81.0	13.6	 25
199	 11	81.0	16.5	 25
200	 11	68.3	9.0	 20
201	 11	96.0	14.7	 25
202	 11	74.0	13.3	 25
203	 11	78.8	16.4	 20
204	 11	84.0	19.3	 25
205	 11	84.0	26.4	 25
206	 11	65.5	14.7	 20
207	 11	74.0	15.2	 25
208	 11	74.0	14.5	 25
209	 11	77.0	13.3	 20
210	 11	75.0	13.8	 25
211	 11	75.0	10.3	 25
212	 11	81.5	19.5	 20
213	 11	67.0	7.9	 25
214	 11	83.0	11.9	 25
215	 11	80.8	16.4	 20
216	 11	86.0	16.1	 25
217	 11	81.0	17.7	 20
218	 11	99.0	22.6	 25
219	 11	88.0	21.0	 25
220	 11	121.0	23.6	 20
221	 11	99.0	20.7	 25
222	 11	83.0	14.4	 25
223	 11	67.5	10.2	 16
224	 11	76.0	13.0	 20
225	 11	80.5	12.3	 20
226	 11	85.5	18.4	 16
227	 11	80.0	10.5	 20
228	 11	73.8	15.1	 20
229	 11	93.3	35.4	 16
230	 11	77.0	15.8	 20
231	 11	78.8	18.4	 20
232	 11	69.8	12.5	 16
233	 11	78.5	12.2	 20
234	 11	81.0	22.3	 20
235	 11	83.8	13.6	 16
236	 11	82.8	14.2	 20
237	 11	92.5	17.1	 20
238	 11	77.3	17.9	 16
239	 11	99.0	19.0	 20
240	 11	78.3	14.4	 20
241	 11	75.3	18.9	 20
242	 11	83.0	19.1	 25
243	 11	69.0	14.4	 25
244	 11	68.5	13.9	 20
245	 11	62.0	10.1	 25
246	 11	72.0	13.4	 25
247	 11	67.3	7.5	 20
248	 11	87.0	16.4	 25
249	 11	93.0	20.0	 25
250	 11	83.8	15.8	 20
251	 11	107.0	23.1	 25
252	 11	67.0	16.4	 25
253	 11	78.3	13.1	 20
254	 11	77.0	10.2	 25
255	 11	72.0	16.9	 25
256	 11	74.0	13.7	 20
257	 11	99.0	24.2	 25
258	 11	97.0	15.3	 25
259	 11	105.0	11.7	 20
260	 11	94.0	14.8	 25
261	 11	81.0	14.4	 25
262	 11	69.5	11.9	 20
263	 11	79.0	13.5	 25
264	 11	70.0	12.2	 20
265	 11	64.0	16.5	 25
266	 11	76.0	15.0	 25
267	 11	79.3	13.6	 20
268	 11	81.0	11.3	 25
269	 11	80.0	15.6	 25
270	 11	65.0	15.8	 20
271	 11	79.0	13.1	 25
272	 11	80.0	16.0	 25
273	 11	77.0	19.6	 20
274	 11	93.0	19.6	 25
275	 11	91.0	18.4	 25
276	 11	78.8	12.7	 16
277	 11	91.0	14.0	 20
278	 11	85.3	17.8	 20
279	 11	75.8	9.5	 16
280	 11	97.3	16.8	 20
281	 11	125.5	16.1	 20
282	 11	92.0	13.4	 16
283	 11	108.0	20.3	 20
284	 11	85.3	10.0	 20
285	 11	89.5	13.4	 16
286	 11	83.0	14.7	 20
287	 11	72.5	13.9	 20
288	 11	73.3	8.1	 16
289	 11	71.5	17.4	 20
290	 11	73.3	14.5	 20
291	 11	69.3	11.7	 16
292	 11	81.5	12.9	 20
293	 11	71.8	12.2	 20
294	 11	68.0	12.5	 20
295	 11	75.0	14.0	 25
296	 11	85.0	29.0	 25
297	 11	86.0	16.2	 20
298	 11	82.0	16.2	 25
299	 11	71.0	18.7	 25
300	 11	68.3	9.4	 20
301	 11	62.0	13.5	 25
302	 11	64.0	12.4	 25
303	 11	81.0	18.0	 20
304	 11	78.0	14.0	 25
305	 11	87.0	21.9	 25
306	 11	76.8	16.7	 20
307	 11	85.0	12.8	 25
308	 11	95.0	11.3	 20
309	 11	119.0	27.2	 25
310	 11	87.0	12.0	 25
311	 11	95.3	20.3	 20
312	 11	79.0	16.2	 25
313	 11	82.0	10.6	 25
314	 11	73.8	17.7	 20
315	 11	85.0	13.6	 25
316	 11	78.0	12.4	 25
317	 11	83.3	14.3	 20
318	 11	70.0	16.2	 25
319	 11	76.0	12.0	 25
320	 11	75.3	10.0	 20
321	 11	73.0	15.7	 25
322	 11	73.0	10.4	 25
323	 11	76.3	13.2	 20
324	 11	73.0	14.1	 25
325	 11	74.0	14.0	 25
326	 11	73.3	13.5	 20
327	 11	87.0	15.0	 25
328	 11	76.0	15.2	 25
329	 11	78.3	11.9	 16
330	 11	78.0	19.5	 20
331	 11	68.0	15.5	 20
332	 11	70.3	13.1	 16
333	 11	73.5	14.2	 20
334	 11	114.8	24.5	 20
335	 11	65.0	9.6	 16
336	 11	79.3	11.6	 20
337	 11	71.5	12.6	 20
338	 11	85.5	14.1	 16
339	 11	102.5	21.0	 20
340	 11	72.3	9.9	 20
341	 11	62.8	14.1	 16
342	 11	78.5	12.2	 20
343	 11	66.5	14.6	 20
344	 11	72.5	12.5	 16
345	 11	63.0	10.7	 20
346	 11	84.3	13.9	 20
347	 11	83.3	14.8	 20
348	 11	92.0	16.5	 25
349	 11	99.0	18.3	 25
350	 11	88.3	11.6	 20
351	 11	125.0	40.5	 25
352	 11	94.0	18.0	 25
353	 11	98.8	25.6	 20
354	 11	80.0	12.0	 25
355	 11	90.5	17.6	 20
356	 11	86.0	15.7	 25
357	 11	78.0	9.5	 25
358	 11	84.5	11.2	 20
359	 11	72.0	19.9	 25
360	 11	78.0	9.8	 25
361	 11	78.8	16.5	 20
362	 11	67.0	11.1	 25
363	 11	85.0	13.3	 25
364	 11	83.0	16.5	 20
365	 11	71.0	13.8	 25
366	 11	77.0	13.1	 25
367	 11	87.0	16.5	 20
368	 11	84.0	9.8	 25
369	 11	82.0	17.1	 25
370	 11	72.3	15.2	 20
371	 11	76.0	12.6	 25
372	 11	85.0	16.2	 25
373	 11	83.3	14.2	 20
374	 11	81.0	11.2	 25
375	 11	100.0	22.9	 25
376	 11	85.3	12.1	 20
377	 11	78.0	16.9	 25
378	 11	90.0	17.3	 25
379	 11	104.0	13.9	 20
380	 11	119.0	24.7	 25
381	 11	124.0	23.9	 25
382	 11	145.3	27.9	 20
383	 11	130.0	23.4	 20
384	 11	102.5	19.0	 20
385	 11	77.5	14.6	 16
386	 11	80.0	14.2	 20
387	 11	79.3	12.6	 20
388	 11	70.3	9.4	 16
389	 11	78.5	11.8	 20
390	 11	81.0	15.8	 20
391	 11	69.5	11.1	 16
392	 11	72.0	11.4	 20
393	 11	89.5	9.9	 20
394	 11	77.0	18.5	 16
395	 11	81.0	9.9	 20
396	 11	75.3	10.9	 20
397	 11	61.0	9.4	 16
398	 11	79.3	18.4	 20
399	 11	88.3	15.3	 16
400	 11	76.5	15.5	 20
401	 11	76.0	12.0	 25
402	 11	99.3	20.1	 20
403	 11	75.0	13.4	 25
404	 11	81.0	13.3	 25
405	 11	83.5	13.0	 20
406	 11	75.0	11.8	 25
407	 11	77.0	14.1	 25
408	 11	78.0	10.6	 20
409	 11	73.0	16.3	 25
410	 11	75.0	11.6	 25
411	 11	83.3	16.1	 20
412	 11	104.0	23.3	 25
413	 11	94.0	13.4	 25
414	 11	94.5	18.2	 20
415	 11	83.0	15.2	 25
416	 11	102.0	26.8	 25
417	 11	100.8	16.3	 20
418	 11	118.0	20.2	 25
419	 11	94.0	22.7	 25
420	 11	98.0	18.8	 20
421	 11	119.0	21.2	 25
422	 11	92.0	21.8	 25
423	 11	93.0	17.0	 20
424	 11	83.0	16.2	 25
425	 11	88.0	24.1	 25
426	 11	83.8	12.6	 20
427	 11	79.0	12.0	 25
428	 11	83.0	15.5	 25
429	 11	69.3	14.3	 20
430	 11	78.0	15.6	 25
431	 11	72.0	15.4	 25
432	 11	98.3	24.0	 20
433	 11	92.0	16.7	 25
434	 11	76.0	17.5	 25
435	 11	78.3	9.7	 20
436	 11	81.8	15.6	 20
437	 11	80.3	19.0	 20
438	 11	79.0	19.3	 16
439	 11	74.0	14.0	 20
440	 11	77.5	14.6	 20
441	 11	79.0	12.0	 16
442	 11	80.5	12.7	 20
443	 11	68.8	9.6	 20
444	 11	81.8	17.8	 16
445	 11	75.8	10.2	 20
446	 11	82.0	15.6	 16
447	 11	69.8	17.3	 20
448	 11	91.5	16.1	 20
449	 11	79.5	9.5	 16
450	 11	98.8	24.3	 20
451	 11	92.8	18.8	 20
452	 11	89.0	25.6	 16
453	 11	100.3	20.1	 20
454	 11	89.0	18.2	 25
455	 11	86.0	14.4	 20
456	 11	91.0	15.3	 25
457	 11	84.0	20.7	 25
458	 11	62.8	13.9	 20
459	 11	64.0	9.8	 25
460	 11	84.0	15.5	 25
461	 11	70.5	9.1	 20
462	 11	81.0	15.1	 25
463	 11	71.0	13.1	 25
464	 11	76.8	16.1	 20
465	 11	83.0	16.0	 25
466	 11	112.0	30.6	 25
467	 11	93.5	19.6	 20
468	 11	102.0	17.9	 25
469	 11	69.0	13.3	 25
470	 11	93.0	24.5	 20
471	 11	78.0	18.6	 25
472	 11	87.0	16.2	 25
473	 11	105.8	18.8	 20
474	 11	145.0	24.7	 25
475	 11	143.0	26.2	 25
476	 11	115.3	20.8	 20
477	 11	86.0	13.5	 25
478	 11	87.0	17.0	 25
479	 11	73.8	13.1	 20
480	 11	75.0	16.8	 25
481	 11	88.0	21.8	 25
482	 11	75.8	16.3	 20
483	 11	69.0	12.8	 25
484	 11	75.0	11.2	 25
485	 11	71.0	11.8	 20
486	 11	75.0	14.9	 25
487	 11	90.0	16.0	 25
488	 11	83.0	14.2	 20
489	 11	95.5	10.6	 20
490	 11	90.3	17.6	 20
491	 11	83.0	13.5	 16
492	 11	92.0	18.6	 20
493	 11	71.0	13.0	 16
494	 11	82.8	40.3	 20
495	 11	79.5	12.1	 20
496	 11	83.8	16.8	 16
497	 11	102.8	21.4	 20
498	 11	101.8	17.3	 20
499	 11	79.3	18.5	 16
500	 11	83.3	13.3	 20
501	 11	76.0	16.7	 20
502	 11	86.8	13.0	 16
503	 11	113.3	20.5	 20
504	 11	120.5	25.4	 20
505	 11	120.3	17.7	 16
506	 11	100.0	18.9	 20
507	 11	103.0	20.2	 25
508	 11	109.0	17.3	 20
509	 11	100.0	15.4	 25
510	 11	98.0	19.7	 25
511	 11	91.5	18.5	 20
512	 11	100.0	20.2	 25
513	 11	71.0	9.7	 25
514	 11	80.5	13.3	 20
515	 11	97.0	19.0	 25
516	 11	84.0	15.0	 25
517	 11	73.0	10.7	 20
518	 11	85.0	12.9	 25
519	 11	81.0	16.1	 25
520	 11	88.0	18.2	 20
521	 11	83.0	16.4	 25
522	 11	92.0	21.0	 25
523	 11	111.0	25.3	 20
524	 11	94.0	23.2	 25
525	 11	84.0	16.6	 25
526	 11	104.5	22.1	 20
527	 11	88.0	14.1	 25
528	 11	81.0	14.5	 25
529	 11	80.3	18.9	 20
530	 11	91.0	16.3	 25
531	 11	90.0	13.3	 25
532	 11	97.3	16.1	 20
533	 11	85.0	16.0	 25
534	 11	89.0	16.9	 25
535	 11	90.0	15.4	 20
536	 11	88.0	21.6	 25
537	 11	80.5	12.0	 20
538	 11	69.0	13.2	 25
539	 11	77.0	17.4	 25
540	 11	73.8	11.2	 20
541	 11	78.0	15.5	 25
542	 11	88.0	15.3	 25
543	 11	74.5	9.6	 16
544	 11	98.0	15.3	 20
545	 11	91.0	12.5	 20
546	 11	95.5	12.2	 16
547	 11	87.8	15.6	 20
548	 11	90.3	16.3	 20
549	 11	82.5	15.0	 16
550	 11	85.3	17.9	 20
551	 11	77.5	12.6	 20
552	 11	96.3	21.8	 16
553	 11	88.3	19.2	 20
554	 11	63.5	8.7	 20
555	 11	94.0	32.0	 16
556	 11	98.5	17.9	 20
557	 11	86.8	11.0	 20
558	 11	88.0	14.3	 16
559	 11	87.8	15.3	 20
560	 11	89.5	15.3	 20
561	 11	83.3	17.7	 20
562	 11	84.0	15.6	 25
563	 11	83.0	11.9	 25
564	 11	80.0	14.4	 20
565	 11	87.0	19.2	 25
566	 11	84.0	12.3	 25
567	 11	96.0	14.7	 20
568	 11	94.0	14.5	 25
569	 11	100.0	15.9	 25
570	 11	94.5	16.2	 20
571	 11	79.0	10.0	 25
572	 11	75.0	14.4	 25
573	 11	95.8	21.6	 20
574	 11	85.0	15.9	 25
575	 11	76.0	14.5	 25
576	 11	76.8	11.2	 20
577	 11	83.0	16.9	 25
578	 11	68.0	14.3	 25
579	 11	83.3	18.2	 20
580	 11	72.0	15.3	 25
581	 11	80.0	14.3	 25
582	 11	78.8	13.4	 20
583	 11	86.0	15.5	 25
584	 11	103.3	15.2	 20
585	 11	96.0	13.1	 25
586	 11	82.0	35.5	 25
587	 11	83.5	18.8	 20
588	 11	77.0	14.8	 25
589	 11	85.0	12.2	 25
590	 11	77.3	17.5	 20
591	 11	97.0	32.1	 25
592	 11	98.0	76.2	 25
593	 11	107.5	110.5	 20
594	 11	89.0	18.0	 25
595	 11	89.0	20.7	 25
596	 11	80.3	16.9	 16
597	 11	82.5	14.3	 20
598	 11	73.3	21.2	 20
599	 11	89.3	15.5	 16
600	 11	112.3	20.9	 20
601	 11	99.3	20.5	 20
602	 11	89.5	18.4	 16
603	 11	88.8	11.4	 20
604	 11	94.0	17.8	 20
605	 11	103.8	25.5	 16
606	 11	92.8	16.0	 20
607	 11	121.0	29.3	 20
608	 11	103.8	24.7	 16
609	 11	106.5	37.9	 20
610	 11	77.8	10.1	 20
611	 11	88.0	21.7	 16
612	 11	82.8	16.8	 20
613	 11	87.5	21.8	 20
614	 11	73.0	12.9	 20
615	 11	80.0	14.3	 25
616	 11	97.0	17.1	 25
617	 11	95.8	19.7	 20
618	 11	75.0	12.8	 25
619	 11	77.0	12.9	 25
620	 11	72.0	10.0	 20
621	 11	73.0	11.5	 25
622	 11	77.0	13.3	 25
623	 11	82.0	13.8	 20
624	 11	89.0	18.5	 25
625	 11	90.0	20.3	 25
626	 11	71.3	13.1	 20
627	 11	88.0	15.7	 25
628	 11	72.5	15.7	 20
629	 11	71.0	10.9	 25
630	 11	70.0	10.6	 25
631	 11	75.0	11.3	 20
632	 11	84.0	12.7	 25
633	 11	88.0	18.4	 25
634	 11	82.3	13.4	 20
635	 11	74.0	14.7	 25
636	 11	71.0	15.6	 25
637	 11	77.3	13.1	 20
638	 11	94.0	17.7	 25
639	 11	212.0	239.2	 25
  0	 12	19655.8	3330.2	 20
  1	 12	825.0	123.8	 25
  2	 12	505.0	65.6	 25
  3	 12	2180.0	244.8	 20
  4	 12	290.0	35.5	 25
  5	 12	834.0	113.5	 25
  6	 12	1380.8	152.5	 20
  7	 12	3189.0	464.6	 25
  8	 12	2680.0	386.7	 25
  9	 12	2716.5	271.4	 20
 10	 12	839.0	152.6	 25
 11	 12	571.0	74.1	 25
 12	 12	277.3	39.0	 20
 13	 12	310.0	44.2	 25
 14	 12	190.0	28.6	 25
 15	 12	1132.0	114.1	 20
 16	 12	510.0	76.6	 25
 17	 12	545.0	73.1	 25
 18	 12	123.3	15.5	 20
 19	 12	134.0	20.7	 25
 20	 12	941.0	164.3	 25
 21	 12	176.3	17.9	 20
 22	 12	748.0	104.5	 25
 23	 12	2682.0	337.2	 25
 24	 12	1739.8	131.7	 20
 25	 12	2145.0	340.2	 25
 26	 12	116.0	17.0	 25
 27	 12	267.0	30.7	 16
 28	 12	615.3	78.6	 20
 29	 12	1917.5	261.9	 20
 30	 12	1253.3	67.5	 16
 31	 12	1621.8	204.9	 20
 32	 12	1221.3	85.2	 16
 33	 12	857.5	141.5	 20
 34	 12	592.0	88.0	 20
 35	 12	972.5	81.6	 16
 36	 12	211.5	40.7	 20
 37	 12	312.0	48.6	 20
 38	 12	2949.5	238.7	 16
 39	 12	1645.8	294.5	 20
 40	 12	2331.3	359.5	 20
 41	 12	1056.8	102.3	 16
 42	 12	2029.0	285.6	 20
 43	 12	2945.0	290.6	 20
 44	 12	1207.0	77.7	 16
 45	 12	161.0	30.6	 25
 46	 12	234.0	31.8	 25
 47	 12	187.5	22.4	 20
 48	 12	352.0	66.7	 25
 49	 12	550.0	96.0	 25
 50	 12	634.0	69.4	 20
 51	 12	781.0	120.0	 25
 52	 12	710.0	85.9	 25
 53	 12	2348.8	200.3	 20
 54	 12	4197.0	546.2	 25
 55	 12	922.0	125.7	 25
 56	 12	193.8	22.5	 20
 57	 12	256.0	36.8	 25
 58	 12	257.0	37.6	 25
 59	 12	993.3	80.7	 20
 60	 12	214.0	27.5	 25
 61	 12	537.0	68.1	 25
 62	 12	1324.8	129.5	 20
 63	 12	773.0	112.4	 25
 64	 12	814.0	103.9	 25
 65	 12	266.8	30.6	 20
 66	 12	673.0	92.7	 25
 67	 12	1833.0	263.8	 25
 68	 12	1824.5	174.1	 20
 69	 12	451.0	39.0	 25
 70	 12	427.0	42.9	 25
 71	 12	7804.0	1007.0	 20
 72	 12	2229.0	299.1	 25
 73	 12	577.0	95.6	 25
 74	 12	670.8	81.2	 20
 75	 12	394.0	53.4	 25
 76	 12	1054.8	145.0	 20
 77	 12	1680.0	360.0	 25
 78	 12	244.0	34.9	 25
 79	 12	322.5	39.7	 20
 80	 12	2004.0	338.2	 25
 81	 12	171.0	35.5	 20
 82	 12	670.5	54.6	 16
 83	 12	2736.3	393.5	 20
 84	 12	800.3	90.8	 20
 85	 12	440.3	47.5	 16
 86	 12	940.5	162.8	 20
 87	 12	2034.0	221.8	 20
 88	 12	1748.5	158.3	 16
 89	 12	488.5	67.1	 20
 90	 12	1045.3	122.2	 20
 91	 12	2035.8	183.7	 16
 92	 12	2184.0	460.0	 20
 93	 12	484.0	83.1	 20
 94	 12	740.0	102.6	 16
 95	 12	1894.5	163.7	 20
 96	 12	347.5	42.8	 20
 97	 12	219.5	35.3	 16
 98	 12	392.3	70.3	 20
 99	 12	346.0	46.4	 25
100	 12	164.3	25.0	 20
101	 12	1997.0	384.6	 25
102	 12	3936.0	698.2	 25
103	 12	392.5	71.2	 20
104	 12	326.0	55.0	 25
105	 12	628.0	94.9	 25
106	 12	405.8	57.8	 20
107	 12	560.0	113.3	 25
108	 12	291.0	41.2	 25
109	 12	180.3	26.8	 20
110	 12	1000.0	152.7	 25
111	 12	655.0	104.4	 25
112	 12	1291.8	151.4	 20
113	 12	2043.0	384.1	 25
114	 12	779.0	104.0	 25
115	 12	644.5	61.5	 20
116	 12	2027.0	341.0	 25
117	 12	300.0	42.3	 25
118	 12	1325.5	140.9	 20
119	 12	966.0	152.5	 25
120	 12	330.0	48.1	 25
121	 12	1479.0	180.8	 20
122	 12	3405.0	578.8	 25
123	 12	3132.5	437.3	 20
124	 12	1796.0	396.0	 25
125	 12	441.0	68.5	 25
126	 12	1321.5	203.5	 20
127	 12	4069.0	876.3	 25
128	 12	4028.0	695.9	 25
129	 12	6094.3	806.1	 20
130	 12	8026.0	1220.8	 25
131	 12	8513.0	1186.5	 25
132	 12	5978.0	931.5	 20
133	 12	4209.0	703.0	 25
134	 12	2734.3	227.6	 20
135	 12	2679.8	190.4	 16
136	 12	2881.3	357.4	 20
137	 12	4015.3	420.1	 20
138	 12	4625.0	247.8	 16
139	 12	5020.0	597.1	 20
140	 12	3704.3	434.8	 20
141	 12	22418.5	1424.5	 16
142	 12	9511.3	1576.8	 20
143	 12	1118.5	139.9	 20
144	 12	2997.8	271.8	 16
145	 12	16981.8	2696.5	 20
146	 12	11602.8	1757.4	 20
147	 12	6195.0	472.2	 16
148	 12	2080.5	405.9	 20
149	 12	4972.3	705.2	 20
150	 12	6511.5	495.5	 16
151	 12	12424.0	2473.1	 20
152	 12	5851.0	839.9	 25
153	 12	794.0	85.5	 20
154	 12	9261.0	1768.9	 25
155	 12	8614.0	1420.1	 25
156	 12	9043.3	986.7	 20
157	 12	570.0	71.5	 25
158	 12	2235.0	374.8	 25
159	 12	2795.0	376.7	 20
160	 12	2611.0	512.3	 25
161	 12	6508.0	1111.1	 25
162	 12	1312.0	143.4	 20
163	 12	12257.0	2746.1	 25
164	 12	19759.0	3025.3	 25
165	 12	21051.0	2571.5	 20
166	 12	5881.0	1119.0	 25
167	 12	12412.0	1824.6	 25
168	 12	8043.8	1160.3	 20
169	 12	4763.0	987.1	 25
170	 12	2718.0	420.1	 20
171	 12	5166.0	1290.7	 25
172	 12	10821.0	2352.1	 25
173	 12	10175.5	1618.9	 20
174	 12	4975.0	1176.0	 25
175	 12	7392.0	1454.1	 25
176	 12	9275.3	1640.7	 20
177	 12	6783.0	1600.4	 25
178	 12	186.0	24.3	 25
179	 12	6459.8	1200.3	 20
180	 12	1036.0	220.5	 25
181	 12	143.0	27.3	 25
182	 12	282.0	51.3	 20
183	 12	283.0	27.9	 25
184	 12	121.0	18.1	 25
185	 12	87.0	13.1	 20
186	 12	217.0	35.4	 25
187	 12	279.0	18.7	 20
188	 12	73.8	14.0	 16
189	 12	373.8	56.2	 20
190	 12	829.5	77.8	 20
191	 12	124.3	19.9	 16
192	 12	167.0	22.3	 20
193	 12	119.5	19.8	 20
194	 12	93.0	14.9	 16
195	 12	96.8	17.8	 20
196	 12	118.0	19.9	 20
197	 12	113.3	17.9	 16
198	 12	94.8	20.4	 20
199	 12	93.3	17.4	 20
200	 12	115.3	17.4	 16
201	 12	94.0	18.8	 20
202	 12	98.5	17.8	 20
203	 12	98.8	20.0	 16
204	 12	90.0	16.6	 20
205	 12	212.0	28.7	 25
206	 12	79.0	8.4	 20
207	 12	109.0	20.1	 25
208	 12	119.0	20.3	 25
209	 12	961.0	220.2	 20
210	 12	448.0	61.2	 25
211	 12	1284.0	558.9	 25
212	 12	163.0	29.5	 20
213	 12	107.0	19.6	 25
214	 12	839.8	85.6	 20
215	 12	141.0	26.9	 25
216	 12	108.0	17.8	 25
217	 12	94.5	15.1	 20
218	 12	230.0	26.5	 25
219	 12	298.0	32.8	 25
220	 12	126.3	19.1	 20
221	 12	205.0	31.2	 25
222	 12	227.0	25.2	 25
223	 12	157.0	27.5	 20
224	 12	140.0	24.8	 25
225	 12	169.0	27.6	 25
226	 12	116.5	19.0	 20
227	 12	102.0	15.9	 25
228	 12	125.0	14.3	 25
229	 12	127.0	14.9	 20
230	 12	140.0	20.1	 25
231	 12	119.0	31.5	 25
232	 12	182.0	24.3	 20
233	 12	124.0	18.6	 25
234	 12	296.0	18.5	 25
235	 12	381.8	32.6	 20
236	 12	112.0	14.6	 25
237	 12	86.0	11.9	 25
238	 12	82.0	14.3	 20
239	 12	195.0	28.0	 25
240	 12	85.0	15.6	 25
241	 12	86.3	13.0	 16
242	 12	234.3	34.7	 20
243	 12	371.3	53.5	 20
244	 12	112.3	13.4	 16
245	 12	150.8	23.7	 20
246	 12	117.0	16.5	 20
247	 12	140.8	37.5	 16
248	 12	101.0	17.6	 20
249	 12	148.3	18.2	 20
250	 12	119.3	22.8	 16
251	 12	170.5	12.9	 20
252	 12	92.5	15.8	 20
253	 12	99.3	19.9	 16
254	 12	164.0	27.6	 20
255	 12	101.8	15.7	 20
256	 12	98.0	13.0	 16
257	 12	136.8	29.6	 20
258	 12	117.0	15.5	 25
259	 12	117.3	21.0	 20
260	 12	121.0	37.7	 25
261	 12	187.3	20.9	 20
262	 12	297.0	56.5	 25
263	 12	244.0	39.5	 25
264	 12	422.5	44.1	 20
265	 12	85.0	14.5	 25
266	 12	130.0	17.6	 25
267	 12	176.3	23.9	 20
268	 12	181.0	50.8	 25
269	 12	289.0	56.9	 25
270	 12	235.0	29.0	 20
271	 12	191.0	27.5	 25
272	 12	85.0	13.7	 25
273	 12	89.5	11.6	 20
274	 12	119.0	17.8	 25
275	 12	78.0	14.3	 25
276	 12	85.0	15.1	 20
277	 12	130.0	17.1	 25
278	 12	359.0	46.6	 25
279	 12	1051.5	181.6	 20
280	 12	1918.0	333.6	 25
281	 12	130.0	24.8	 25
282	 12	101.0	18.8	 20
283	 12	121.0	28.9	 25
284	 12	119.0	14.3	 25
285	 12	134.8	22.2	 20
286	 12	133.0	23.1	 25
287	 12	78.0	16.3	 25
288	 12	404.3	42.6	 20
289	 12	521.0	95.0	 25
290	 12	685.0	194.4	 25
291	 12	440.0	62.7	 20
292	 12	341.0	35.1	 25
293	 12	215.0	34.1	 25
294	 12	89.0	13.8	 16
295	 12	88.8	13.3	 20
296	 12	103.0	16.7	 20
297	 12	98.3	12.7	 16
298	 12	124.5	20.6	 20
299	 12	150.0	26.3	 20
300	 12	118.3	10.1	 16
301	 12	108.3	17.4	 20
302	 12	106.8	13.0	 20
303	 12	145.0	26.9	 16
304	 12	129.3	14.4	 20
305	 12	111.0	22.7	 16
306	 12	105.3	11.6	 20
307	 12	209.8	35.2	 20
308	 12	236.8	27.3	 16
309	 12	221.8	26.8	 20
310	 12	316.5	41.5	 20
311	 12	177.5	26.5	 16
312	 12	138.0	23.1	 25
313	 12	162.0	52.7	 25
314	 12	83.3	12.7	 20
315	 12	375.0	50.6	 25
316	 12	449.0	45.4	 25
317	 12	166.8	35.3	 20
318	 12	107.0	17.9	 25
319	 12	95.0	16.2	 25
320	 12	115.0	20.4	 20
321	 12	121.0	17.3	 25
322	 12	162.0	29.6	 25
323	 12	266.3	39.9	 20
324	 12	96.0	13.8	 25
325	 12	116.0	17.3	 25
326	 12	92.3	16.4	 20
327	 12	304.0	41.9	 25
328	 12	230.0	28.6	 25
329	 12	134.5	18.9	 20
330	 12	130.0	18.2	 25
331	 12	109.0	14.7	 25
332	 12	331.0	48.4	 20
333	 12	233.0	25.3	 25
334	 12	342.0	110.8	 25
335	 12	2937.8	417.7	 20
336	 12	122.0	38.1	 25
337	 12	144.0	29.2	 25
338	 12	123.5	20.9	 20
339	 12	124.0	22.2	 25
340	 12	83.0	12.9	 25
341	 12	438.3	66.1	 20
342	 12	736.0	123.4	 25
343	 12	312.0	40.8	 25
344	 12	463.5	81.1	 20
345	 12	364.0	46.9	 25
346	 12	115.0	24.6	 25
347	 12	185.5	23.1	 16
348	 12	707.0	79.0	 20
349	 12	104.3	18.5	 20
350	 12	231.0	25.0	 16
351	 12	179.8	27.1	 20
352	 12	532.3	62.8	 16
353	 12	473.3	46.1	 20
354	 12	290.5	31.2	 20
355	 12	632.3	57.4	 16
356	 12	351.8	51.0	 20
357	 12	443.0	52.7	 20
358	 12	664.0	64.3	 16
359	 12	480.5	50.0	 20
360	 12	212.3	34.7	 20
361	 12	100.3	13.5	 16
362	 12	1272.5	208.2	 20
363	 12	102.5	19.2	 20
364	 12	119.8	25.1	 16
365	 12	107.0	16.4	 25
366	 12	119.0	21.7	 25
367	 12	214.0	37.2	 20
368	 12	336.0	95.9	 25
369	 12	214.0	26.9	 25
370	 12	187.0	24.5	 20
371	 12	408.0	39.5	 25
372	 12	139.0	17.4	 25
373	 12	597.5	49.7	 20
374	 12	255.0	40.0	 25
375	 12	615.0	83.0	 25
376	 12	1606.0	221.3	 20
377	 12	155.0	24.0	 25
378	 12	155.0	21.9	 25
379	 12	121.5	14.2	 20
380	 12	96.0	17.7	 25
381	 12	160.0	21.5	 25
382	 12	104.8	14.2	 20
383	 12	142.0	17.1	 25
384	 12	458.0	52.8	 25
385	 12	137.0	20.4	 20
386	 12	144.0	23.7	 25
387	 12	167.0	29.6	 25
388	 12	122.8	21.1	 20
389	 12	95.0	13.7	 25
390	 12	159.0	23.4	 25
391	 12	218.0	26.8	 20
392	 12	133.0	24.1	 25
393	 12	199.0	28.4	 25
394	 12	2123.5	343.6	 20
395	 12	103.0	20.1	 25
396	 12	126.8	18.5	 20
397	 12	128.0	21.6	 25
398	 12	106.0	15.2	 25
399	 12	108.3	13.7	 20
400	 12	269.0	43.8	 25
401	 12	206.3	20.8	 20
402	 12	404.3	39.2	 16
403	 12	252.8	28.9	 20
404	 12	190.5	18.9	 20
405	 12	1679.0	132.4	 16
406	 12	124.3	28.0	 20
407	 12	111.3	20.0	 20
408	 12	101.8	27.5	 16
409	 12	180.3	33.0	 20
410	 12	160.5	22.4	 20
411	 12	117.3	15.0	 16
412	 12	130.0	14.3	 20
413	 12	272.0	37.1	 20
414	 12	218.3	31.9	 16
415	 12	289.3	29.6	 20
416	 12	585.0	40.1	 20
417	 12	207.0	15.8	 16
418	 12	164.0	17.6	 25
419	 12	310.0	39.3	 25
420	 12	2326.0	268.6	 20
421	 12	106.0	39.5	 25
422	 12	95.0	14.8	 25
423	 12	121.0	16.9	 20
424	 12	381.0	52.5	 25
425	 12	313.0	37.7	 25
426	 12	490.3	55.8	 20
427	 12	82.0	17.9	 25
428	 12	80.0	11.6	 25
429	 12	151.3	29.3	 20
430	 12	200.0	38.7	 25
431	 12	142.0	24.0	 25
432	 12	154.8	17.7	 20
433	 12	276.0	39.2	 25
434	 12	128.0	20.3	 25
435	 12	166.0	25.6	 20
436	 12	243.0	23.6	 25
437	 12	191.0	19.2	 25
438	 12	526.8	73.6	 20
439	 12	146.0	25.0	 25
440	 12	802.0	212.7	 25
441	 12	90.0	12.8	 20
442	 12	90.0	15.5	 25
443	 12	143.3	20.2	 20
444	 12	218.0	37.9	 25
445	 12	232.0	29.7	 25
446	 12	294.5	30.5	 20
447	 12	234.0	27.5	 25
448	 12	162.0	23.1	 25
449	 12	103.5	19.2	 20
450	 12	153.0	40.9	 25
451	 12	180.0	27.5	 25
452	 12	138.5	26.4	 20
453	 12	126.0	16.8	 25
454	 12	118.5	17.4	 20
455	 12	150.8	20.1	 16
456	 12	217.3	47.6	 20
457	 12	304.8	32.5	 20
458	 12	82.3	12.7	 16
459	 12	126.5	17.9	 20
460	 12	129.5	16.2	 20
461	 12	173.8	15.8	 16
462	 12	104.8	14.9	 20
463	 12	78.5	11.0	 20
464	 12	93.8	14.1	 16
465	 12	100.3	15.3	 20
466	 12	153.5	20.4	 20
467	 12	182.0	29.4	 16
468	 12	90.3	16.0	 20
469	 12	136.8	19.8	 20
470	 12	97.8	18.4	 16
471	 12	103.0	19.3	 20
472	 12	155.0	16.8	 25
473	 12	113.3	18.0	 20
474	 12	6267.0	1202.9	 25
475	 12	117.0	27.3	 25
476	 12	291.3	34.0	 20
477	 12	123.0	15.2	 25
478	 12	94.0	15.4	 25
479	 12	202.3	24.0	 20
480	 12	143.0	23.7	 25
481	 12	849.0	117.1	 25
482	 12	459.8	75.1	 20
483	 12	248.0	60.6	 25
484	 12	662.0	103.9	 25
485	 12	568.3	103.0	 20
486	 12	1383.0	269.7	 25
487	 12	172.0	29.5	 25
488	 12	231.3	34.5	 20
489	 12	583.0	98.7	 25
490	 12	500.3	58.7	 20
491	 12	94.0	17.8	 25
492	 12	87.0	13.1	 25
493	 12	195.5	38.5	 20
494	 12	375.0	94.7	 25
495	 12	234.0	40.4	 25
496	 12	124.3	13.7	 20
497	 12	215.0	30.7	 25
498	 12	295.0	55.6	 25
499	 12	120.5	21.6	 20
500	 12	243.0	39.5	 25
501	 12	378.0	60.6	 25
502	 12	148.0	18.2	 20
503	 12	629.0	119.2	 25
504	 12	439.0	60.2	 25
505	 12	437.8	50.3	 20
506	 12	188.0	56.3	 25
507	 12	638.8	74.1	 20
508	 12	132.5	14.6	 16
509	 12	203.3	25.2	 20
510	 12	185.0	26.5	 20
511	 12	93.5	20.7	 16
512	 12	273.0	37.8	 20
513	 12	223.0	33.8	 20
514	 12	183.0	23.7	 16
515	 12	182.3	19.4	 20
516	 12	221.3	24.6	 20
517	 12	291.0	27.9	 16
518	 12	148.0	19.0	 20
519	 12	105.5	15.4	 20
520	 12	81.5	16.6	 16
521	 12	139.3	21.5	 20
522	 12	88.5	13.2	 20
523	 12	78.8	8.2	 16
524	 12	86.3	19.0	 20
525	 12	109.0	16.3	 25
526	 12	142.3	18.0	 20
527	 12	536.0	74.9	 25
528	 12	152.0	24.8	 25
529	 12	127.8	22.5	 20
530	 12	307.0	33.8	 25
531	 12	105.0	13.5	 25
532	 12	132.5	21.5	 20
533	 12	131.0	20.5	 25
534	 12	140.5	23.8	 20
535	 12	108.0	11.7	 25
536	 12	151.0	24.6	 25
537	 12	333.5	46.4	 20
538	 12	177.0	30.3	 25
539	 12	119.0	16.4	 25
540	 12	99.8	13.2	 20
541	 12	123.0	24.2	 25
542	 12	254.0	33.2	 25
543	 12	203.3	24.7	 20
544	 12	5347.0	1386.3	 25
545	 12	131.0	28.5	 25
546	 12	208.5	38.5	 20
547	 12	1368.0	247.8	 25
548	 12	565.0	90.2	 25
549	 12	115.8	19.0	 20
550	 12	114.0	16.8	 25
551	 12	151.0	25.8	 25
552	 12	175.3	37.5	 20
553	 12	491.0	99.1	 25
554	 12	117.0	21.0	 25
555	 12	193.0	29.9	 20
556	 12	92.0	10.8	 25
557	 12	204.0	34.5	 25
558	 12	79.0	11.0	 20
559	 12	91.0	17.7	 25
560	 12	116.0	25.2	 25
561	 12	85.8	13.4	 16
562	 12	140.3	27.9	 20
563	 12	156.3	20.3	 20
564	 12	147.3	16.6	 16
565	 12	116.3	17.0	 20
566	 12	146.8	21.4	 20
567	 12	148.3	17.5	 16
568	 12	453.5	64.9	 20
569	 12	160.0	20.7	 20
570	 12	99.0	17.2	 16
571	 12	134.3	19.8	 20
572	 12	83.5	11.8	 20
573	 12	76.3	16.2	 16
574	 12	238.8	39.2	 20
575	 12	89.8	21.6	 20
576	 12	389.8	40.9	 16
577	 12	112.3	12.3	 20
578	 12	133.0	18.5	 25
579	 12	226.8	24.3	 20
580	 12	185.0	21.6	 25
581	 12	71.3	10.6	 20
582	 12	105.0	20.3	 25
583	 12	149.0	20.0	 25
584	 12	131.3	27.1	 20
585	 12	170.0	28.2	 25
586	 12	104.0	15.2	 25
587	 12	163.5	25.8	 20
588	 12	188.0	37.8	 25
589	 12	105.0	18.2	 25
590	 12	97.0	12.3	 20
591	 12	270.0	50.0	 25
592	 12	258.0	42.7	 25
593	 12	201.5	24.3	 20
594	 12	151.0	67.1	 25
595	 12	216.0	31.2	 25
596	 12	86.5	14.1	 20
597	 12	119.0	23.3	 25
598	 12	92.0	8.4	 25
599	 12	145.5	22.3	 20
600	 12	128.0	23.7	 25
601	 12	234.0	43.4	 25
602	 12	115.5	19.9	 20
603	 12	94.0	19.6	 25
604	 12	113.0	19.2	 25
605	 12	132.5	16.5	 20
606	 12	181.0	34.5	 25
607	 12	315.0	40.8	 25
608	 12	459.0	75.5	 20
609	 12	148.0	24.0	 25
610	 12	116.0	18.0	 25
611	 12	201.5	36.2	 20
612	 12	209.0	34.4	 25
613	 12	124.0	13.6	 25
614	 12	122.5	18.9	 16
615	 12	147.0	25.1	 20
616	 12	110.0	18.0	 20
617	 12	1935.8	177.6	 16
618	 12	337.8	41.9	 20
619	 12	101.3	19.0	 20
620	 12	111.5	18.4	 16
621	 12	1209.3	271.2	 20
622	 12	1345.3	116.2	 20
623	 12	3054.3	363.9	 16
624	 12	122.3	28.9	 20
625	 12	121.3	23.9	 16
626	 12	92.3	12.7	 20
627	 12	89.3	17.3	 20
628	 12	183.8	30.1	 16
629	 12	96.3	16.4	 20
630	 12	125.8	16.2	 20
631	 12	91.3	11.4	 16
632	 12	118.0	15.3	 25
633	 12	810.0	92.4	 25
634	 12	78.5	14.4	 20
635	 12	117.0	23.2	 25
636	 12	123.0	14.5	 25
637	 12	113.0	16.9	 20
638	 12	207.0	33.4	 25
639	 12	20328.0	3361.8	 25
  0	 13	224.0	42.4	 16
  1	 13	167.3	17.8	 20
  2	 13	120.3	17.4	 20
  3	 13	934.8	110.1	 16
  4	 13	169.5	25.8	 20
  5	 13	513.0	42.9	 20
  6	 13	443.3	51.2	 16
  7	 13	1543.3	197.3	 20
  8	 13	734.0	80.8	 20
  9	 13	679.3	65.6	 16
 10	 13	183.0	17.7	 25
 11	 13	442.0	87.1	 25
 12	 13	193.8	38.0	 20
 13	 13	132.0	19.3	 25
 14	 13	112.0	17.5	 25
 15	 13	202.3	29.3	 20
 16	 13	3003.0	527.2	 25
 17	 13	167.0	21.2	 25
 18	 13	144.3	22.8	 20
 19	 13	145.0	101.6	 25
 20	 13	688.0	80.1	 25
 21	 13	143.0	45.9	 20
 22	 13	210.0	38.7	 25
 23	 13	596.0	89.5	 25
 24	 13	658.3	102.4	 20
 25	 13	783.0	147.7	 25
 26	 13	108.0	16.0	 25
 27	 13	218.0	27.7	 20
 28	 13	453.0	58.3	 25
 29	 13	379.0	25.4	 20
 30	 13	473.0	56.9	 25
 31	 13	401.0	58.2	 25
 32	 13	303.8	52.2	 20
 33	 13	329.0	35.0	 25
 34	 13	131.0	17.9	 25
 35	 13	222.8	39.5	 20
 36	 13	132.0	13.3	 25
 37	 13	265.0	43.5	 25
 38	 13	2359.8	134.3	 20
 39	 13	410.0	58.3	 25
 40	 13	651.0	76.4	 25
 41	 13	424.0	72.2	 20
 42	 13	277.0	44.3	 25
 43	 13	1890.0	247.4	 25
 44	 13	369.0	46.3	 20
 45	 13	172.0	19.9	 20
 46	 13	174.3	18.9	 20
 47	 13	217.5	26.8	 16
 48	 13	505.3	72.8	 20
 49	 13	260.8	35.3	 20
 50	 13	392.3	44.8	 16
 51	 13	291.8	47.7	 20
 52	 13	267.3	36.5	 20
 53	 13	354.5	31.4	 16
 54	 13	1392.3	158.2	 20
 55	 13	232.0	29.0	 20
 56	 13	209.5	37.0	 16
 57	 13	107.0	21.8	 20
 58	 13	221.5	26.5	 20
 59	 13	1033.8	78.5	 16
 60	 13	157.8	91.3	 20
 61	 13	182.3	16.8	 20
 62	 13	343.5	29.0	 16
 63	 13	199.0	40.9	 25
 64	 13	245.0	25.2	 25
 65	 13	342.0	43.1	 20
 66	 13	184.0	15.5	 25
 67	 13	388.0	50.9	 25
 68	 13	373.3	47.4	 20
 69	 13	558.0	81.7	 25
 70	 13	479.0	137.5	 25
 71	 13	4145.0	200.4	 20
 72	 13	641.0	97.6	 25
 73	 13	220.0	25.6	 20
 74	 13	159.0	26.3	 25
 75	 13	249.0	40.9	 25
 76	 13	362.3	49.4	 20
 77	 13	193.0	39.6	 25
 78	 13	168.0	23.7	 25
 79	 13	220.0	32.4	 20
 80	 13	398.0	54.2	 25
 81	 13	203.0	43.8	 25
 82	 13	269.8	28.9	 20
 83	 13	869.0	117.3	 25
 84	 13	210.0	33.5	 25
 85	 13	85.3	10.5	 20
 86	 13	346.0	63.2	 25
 87	 13	1149.0	114.3	 25
 88	 13	264.8	36.6	 20
 89	 13	146.0	17.7	 25
 90	 13	445.0	53.9	 25
 91	 13	748.0	67.1	 20
 92	 13	610.0	93.5	 25
 93	 13	175.0	25.9	 25
 94	 13	328.8	34.5	 20
 95	 13	1550.0	97.9	 25
 96	 13	197.0	27.4	 25
 97	 13	137.8	26.7	 20
 98	 13	328.0	36.5	 25
 99	 13	212.0	26.2	 20
100	 13	111.0	15.6	 16
101	 13	728.0	71.7	 20
102	 13	908.8	138.0	 20
103	 13	98.5	20.0	 16
104	 13	264.5	33.5	 20
105	 13	259.8	29.7	 20
106	 13	145.0	19.0	 16
107	 13	303.5	38.8	 20
108	 13	334.3	39.4	 20
109	 13	97.8	20.2	 16
110	 13	296.3	48.0	 20
111	 13	519.0	44.5	 20
112	 13	1657.3	99.6	 16
113	 13	284.5	42.2	 20
114	 13	332.0	55.3	 20
115	 13	236.5	30.6	 16
116	 13	422.0	67.9	 25
117	 13	104.0	23.1	 25
118	 13	285.0	40.9	 20
119	 13	263.0	46.0	 25
120	 13	117.3	20.6	 20
121	 13	332.0	48.9	 25
122	 13	493.0	101.2	 25
123	 13	461.5	78.0	 20
124	 13	110.0	20.3	 25
125	 13	91.0	14.1	 25
126	 13	154.0	17.9	 20
127	 13	1513.0	347.5	 25
128	 13	995.0	198.7	 25
129	 13	1061.5	129.6	 20
130	 13	4238.0	533.7	 25
131	 13	2716.0	369.3	 25
132	 13	15273.3	1365.2	 20
133	 13	9215.0	964.8	 25
134	 13	1699.0	198.3	 25
135	 13	1780.8	170.0	 20
136	 13	2708.0	246.5	 25
137	 13	1395.0	176.3	 25
138	 13	1069.8	136.1	 20
139	 13	1362.0	177.6	 25
140	 13	3399.0	349.3	 25
141	 13	9220.0	1124.9	 20
142	 13	940.0	233.7	 25
143	 13	163.0	29.1	 25
144	 13	288.3	54.5	 20
145	 13	2080.0	553.0	 25
146	 13	1964.0	425.7	 25
147	 13	774.5	102.2	 20
148	 13	284.0	82.2	 25
149	 13	480.0	109.5	 25
150	 13	755.3	175.4	 20
151	 13	1535.0	475.8	 25
152	 13	3476.3	344.5	 20
153	 13	196.3	36.5	 16
154	 13	1264.5	252.5	 20
155	 13	364.0	42.6	 20
156	 13	294.0	22.6	 16
157	 13	451.5	62.6	 20
158	 13	114.3	16.1	 20
159	 13	781.3	81.5	 16
160	 13	376.8	71.8	 20
161	 13	701.5	148.8	 20
162	 13	243.3	29.7	 16
163	 13	1454.8	296.5	 20
164	 13	4584.0	729.8	 20
165	 13	4850.8	562.9	 16
166	 13	320.8	50.2	 20
167	 13	4224.5	595.9	 16
168	 13	1800.3	407.5	 20
169	 13	232.3	41.2	 20
170	 13	176.3	32.7	 20
171	 13	945.0	220.1	 25
172	 13	3569.0	874.9	 25
173	 13	4065.8	550.0	 20
174	 13	505.0	113.6	 25
175	 13	692.0	136.2	 25
176	 13	2919.8	436.7	 20
177	 13	502.0	93.7	 25
178	 13	110.0	17.4	 25
179	 13	930.5	131.2	 20
180	 13	150.0	29.1	 25
181	 13	130.0	23.2	 25
182	 13	174.8	54.4	 20
183	 13	319.0	52.3	 25
184	 13	106.0	13.7	 25
185	 13	84.0	13.3	 20
186	 13	131.0	26.0	 25
187	 13	155.0	24.8	 25
188	 13	92.0	16.0	 20
189	 13	125.0	21.9	 25
190	 13	275.0	50.4	 25
191	 13	164.3	23.6	 20
192	 13	258.0	33.1	 25
193	 13	107.0	19.1	 25
194	 13	102.5	17.4	 20
195	 13	78.0	16.9	 25
196	 13	110.0	18.3	 25
197	 13	107.5	21.9	 20
198	 13	104.0	15.7	 25
199	 13	107.0	14.5	 25
200	 13	130.8	20.6	 20
201	 13	102.0	12.0	 25
202	 13	120.0	20.4	 25
203	 13	76.0	15.3	 20
204	 13	88.0	16.5	 25
205	 13	154.3	31.3	 20
206	 13	101.3	13.2	 16
207	 13	119.0	17.3	 20
208	 13	159.8	28.3	 20
209	 13	903.3	119.3	 16
210	 13	166.3	30.3	 20
211	 13	14362.3	1028.2	 16
212	 13	202.3	350.3	 20
213	 13	99.3	17.2	 20
214	 13	396.3	33.4	 16
215	 13	118.5	16.7	 20
216	 13	525.3	73.9	 20
217	 13	86.3	15.1	 16
218	 13	140.0	16.1	 20
219	 13	133.3	21.4	 20
220	 13	84.8	20.6	 16
221	 13	451.3	78.8	 20
222	 13	536.3	52.5	 20
223	 13	95.5	15.3	 20
224	 13	110.0	17.5	 25
225	 13	174.0	24.4	 25
226	 13	88.3	17.8	 20
227	 13	93.0	19.8	 25
228	 13	162.0	17.9	 25
229	 13	169.3	33.3	 20
230	 13	171.0	25.0	 25
231	 13	86.0	16.7	 25
232	 13	140.3	20.8	 20
233	 13	116.0	19.0	 25
234	 13	591.0	52.3	 25
235	 13	639.5	74.0	 20
236	 13	91.0	11.2	 25
237	 13	89.0	13.7	 25
238	 13	93.3	20.9	 20
239	 13	137.0	18.4	 25
240	 13	83.0	13.7	 25
241	 13	90.0	11.9	 20
242	 13	157.0	28.0	 25
243	 13	174.0	32.0	 25
244	 13	146.3	28.5	 20
245	 13	111.0	14.8	 25
246	 13	96.0	21.0	 25
247	 13	160.0	27.1	 20
248	 13	97.0	19.2	 25
249	 13	130.0	17.9	 25
250	 13	96.0	13.7	 20
251	 13	213.0	22.5	 25
252	 13	95.0	22.0	 25
253	 13	103.3	16.0	 20
254	 13	94.0	16.6	 25
255	 13	92.0	15.0	 25
256	 13	87.5	19.5	 20
257	 13	180.0	28.3	 25
258	 13	139.3	15.8	 16
259	 13	104.0	9.9	 20
260	 13	125.0	41.4	 20
261	 13	495.5	28.1	 16
262	 13	1556.5	192.5	 20
263	 13	196.5	23.1	 20
264	 13	278.8	34.0	 16
265	 13	84.3	14.6	 20
266	 13	133.0	18.0	 20
267	 13	655.0	52.0	 16
268	 13	133.0	18.5	 20
269	 13	493.8	64.0	 20
270	 13	96.5	18.8	 16
271	 13	186.0	24.9	 20
272	 13	104.3	17.1	 20
273	 13	91.3	18.1	 16
274	 13	107.0	11.7	 20
275	 13	78.8	16.1	 20
276	 13	91.0	14.1	 20
277	 13	120.0	32.1	 25
278	 13	177.0	15.7	 25
279	 13	769.8	83.0	 20
280	 13	731.0	120.0	 25
281	 13	96.0	26.1	 25
282	 13	105.0	18.1	 20
283	 13	93.0	20.0	 25
284	 13	145.0	19.1	 25
285	 13	145.8	23.8	 20
286	 13	116.0	24.0	 25
287	 13	74.0	12.4	 25
288	 13	124.0	19.3	 20
289	 13	425.0	58.5	 25
290	 13	425.0	108.7	 25
291	 13	179.5	42.4	 20
292	 13	375.0	35.8	 25
293	 13	178.0	29.5	 25
294	 13	91.3	15.0	 20
295	 13	114.0	20.5	 25
296	 13	158.0	21.6	 25
297	 13	97.8	22.4	 20
298	 13	125.0	22.6	 25
299	 13	168.0	19.6	 25
300	 13	215.5	29.3	 20
301	 13	105.0	24.7	 25
302	 13	153.3	21.2	 20
303	 13	106.0	23.6	 25
304	 13	216.0	31.5	 25
305	 13	110.5	16.3	 20
306	 13	105.0	16.5	 25
307	 13	263.0	32.3	 25
308	 13	285.0	36.9	 20
309	 13	571.0	69.5	 25
310	 13	218.0	24.3	 25
311	 13	266.5	37.2	 20
312	 13	205.5	19.9	 20
313	 13	146.5	43.0	 20
314	 13	93.5	13.5	 16
315	 13	218.3	34.0	 20
316	 13	191.0	25.4	 20
317	 13	201.0	22.7	 16
318	 13	107.5	16.8	 20
319	 13	103.8	12.5	 20
320	 13	159.0	17.2	 16
321	 13	145.3	25.4	 20
322	 13	234.5	24.6	 20
323	 13	369.5	32.7	 16
324	 13	120.0	20.5	 20
325	 13	144.0	19.7	 20
326	 13	121.8	15.5	 16
327	 13	273.3	35.3	 20
328	 13	804.0	75.8	 20
329	 13	211.5	25.8	 16
330	 13	185.0	23.5	 25
331	 13	100.0	14.7	 25
332	 13	209.0	25.9	 20
333	 13	314.0	33.8	 25
334	 13	257.0	37.4	 25
335	 13	732.0	89.8	 20
336	 13	107.0	38.6	 25
337	 13	128.0	17.2	 25
338	 13	188.0	22.5	 20
339	 13	278.0	55.2	 25
340	 13	91.0	15.0	 25
341	 13	1764.8	135.9	 20
342	 13	252.0	22.2	 25
343	 13	369.0	35.5	 25
344	 13	230.8	31.5	 20
345	 13	347.0	58.8	 25
346	 13	276.0	42.4	 25
347	 13	203.8	30.7	 20
348	 13	799.0	63.0	 25
349	 13	129.3	17.8	 20
350	 13	266.0	49.1	 25
351	 13	474.0	57.2	 25
352	 13	551.8	46.4	 20
353	 13	440.0	41.0	 25
354	 13	322.0	40.9	 25
355	 13	315.8	41.5	 20
356	 13	281.0	23.6	 25
357	 13	245.0	36.7	 25
358	 13	565.0	65.7	 20
359	 13	471.0	49.1	 25
360	 13	136.0	16.0	 25
361	 13	114.3	20.7	 20
362	 13	600.0	64.7	 25
363	 13	113.0	15.2	 25
364	 13	104.5	16.8	 20
365	 13	98.8	14.4	 20
366	 13	143.3	21.8	 20
367	 13	189.8	15.5	 16
368	 13	162.0	38.3	 20
369	 13	191.0	16.1	 20
370	 13	251.0	24.0	 16
371	 13	656.5	75.4	 20
372	 13	133.0	24.9	 20
373	 13	348.8	36.1	 16
374	 13	157.3	21.1	 20
375	 13	440.3	44.7	 20
376	 13	2382.5	182.0	 16
377	 13	195.0	30.5	 20
378	 13	286.3	47.0	 20
379	 13	178.3	22.4	 16
380	 13	110.5	22.3	 20
381	 13	223.8	25.7	 20
382	 13	190.0	30.5	 16
383	 13	144.0	30.8	 25
384	 13	1616.0	185.5	 25
385	 13	167.0	23.0	 20
386	 13	375.0	53.8	 25
387	 13	142.0	25.4	 25
388	 13	107.3	16.4	 20
389	 13	91.0	14.4	 25
390	 13	115.0	20.5	 25
391	 13	130.0	20.6	 20
392	 13	162.0	20.0	 25
393	 13	137.3	18.5	 20
394	 13	741.0	125.2	 25
395	 13	102.0	13.8	 25
396	 13	117.3	20.2	 20
397	 13	217.0	45.1	 25
398	 13	126.0	21.1	 25
399	 13	105.5	12.2	 20
400	 13	187.0	20.8	 25
401	 13	410.0	52.3	 25
402	 13	569.5	48.5	 20
403	 13	290.0	39.7	 25
404	 13	202.0	19.2	 25
405	 13	319.0	95.0	 20
406	 13	106.0	18.0	 25
407	 13	113.0	17.2	 25
408	 13	95.3	14.6	 20
409	 13	214.0	30.3	 25
410	 13	290.0	32.8	 25
411	 13	105.8	14.6	 20
412	 13	141.0	21.9	 25
413	 13	1361.0	171.2	 25
414	 13	170.8	24.2	 20
415	 13	668.0	78.8	 25
416	 13	761.0	83.5	 25
417	 13	211.0	43.5	 20
418	 13	167.0	18.2	 20
419	 13	380.5	34.8	 20
420	 13	1467.8	113.6	 16
421	 13	99.0	34.8	 20
422	 13	90.8	18.5	 20
423	 13	194.3	24.7	 16
424	 13	1407.3	224.1	 20
425	 13	215.8	26.9	 20
426	 13	122.3	18.5	 16
427	 13	95.0	11.3	 20
428	 13	81.3	11.5	 20
429	 13	160.3	13.8	 16
430	 13	230.3	28.6	 20
431	 13	115.5	15.8	 20
432	 13	166.3	22.0	 16
433	 13	343.0	42.9	 20
434	 13	186.0	19.2	 20
435	 13	150.0	24.2	 16
436	 13	125.0	15.0	 25
437	 13	184.0	27.1	 25
438	 13	821.5	72.5	 20
439	 13	144.0	16.4	 25
440	 13	422.3	40.5	 20
441	 13	113.0	15.9	 25
442	 13	105.0	13.8	 25
443	 13	188.8	31.2	 20
444	 13	1727.0	402.1	 25
445	 13	400.0	50.1	 25
446	 13	199.3	27.8	 20
447	 13	201.0	34.2	 25
448	 13	103.0	19.2	 25
449	 13	115.8	21.1	 20
450	 13	156.0	37.7	 25
451	 13	274.0	28.9	 25
452	 13	129.8	79.4	 20
453	 13	82.0	10.6	 25
454	 13	461.0	60.1	 25
455	 13	263.5	33.7	 20
456	 13	160.0	28.6	 25
457	 13	743.0	113.9	 25
458	 13	109.0	13.6	 20
459	 13	101.0	13.2	 25
460	 13	296.0	48.3	 25
461	 13	195.3	22.8	 20
462	 13	108.0	19.7	 25
463	 13	101.0	15.9	 25
464	 13	108.3	11.9	 20
465	 13	94.0	14.6	 25
466	 13	119.0	17.9	 25
467	 13	207.5	26.7	 20
468	 13	91.0	12.7	 25
469	 13	160.0	20.7	 25
470	 13	130.5	29.4	 20
471	 13	112.0	20.1	 25
472	 13	122.3	20.8	 20
473	 13	104.0	16.6	 16
474	 13	983.0	258.5	 20
475	 13	144.3	17.7	 20
476	 13	193.3	34.6	 16
477	 13	124.5	22.5	 20
478	 13	90.8	14.7	 20
479	 13	372.0	49.1	 16
480	 13	138.5	18.9	 20
481	 13	460.8	39.0	 20
482	 13	833.5	36.6	 16
483	 13	489.8	96.0	 20
484	 13	1685.5	129.7	 20
485	 13	860.8	121.7	 16
486	 13	1580.8	210.1	 20
487	 13	255.0	30.3	 16
488	 13	171.5	24.9	 20
489	 13	198.3	35.7	 20
490	 13	675.5	67.8	 20
491	 13	77.0	11.7	 25
492	 13	101.0	17.5	 25
493	 13	98.0	17.9	 20
494	 13	134.0	22.6	 25
495	 13	87.0	17.6	 25
496	 13	151.5	21.4	 20
497	 13	132.0	20.8	 25
498	 13	151.0	25.2	 25
499	 13	135.3	25.4	 20
500	 13	227.0	34.2	 25
501	 13	271.0	41.1	 25
502	 13	120.3	15.1	 20
503	 13	207.0	43.3	 25
504	 13	190.0	29.8	 25
505	 13	273.3	24.3	 20
506	 13	364.0	51.7	 25
507	 13	2064.0	225.3	 25
508	 13	151.0	20.9	 20
509	 13	349.0	43.9	 25
510	 13	126.0	24.4	 25
511	 13	131.8	19.1	 20
512	 13	208.0	28.6	 25
513	 13	201.0	29.7	 25
514	 13	132.0	13.6	 20
515	 13	211.0	29.8	 25
516	 13	314.0	39.1	 25
517	 13	693.3	49.0	 20
518	 13	134.0	29.0	 25
519	 13	135.0	22.7	 25
520	 13	89.0	13.2	 20
521	 13	123.0	20.8	 25
522	 13	104.0	18.2	 25
523	 13	77.0	14.2	 20
524	 13	111.0	14.3	 25
525	 13	117.3	20.6	 20
526	 13	136.0	19.2	 16
527	 13	1907.5	327.6	 20
528	 13	150.3	30.5	 20
529	 13	101.3	12.9	 16
530	 13	169.5	27.8	 20
531	 13	117.5	16.7	 16
532	 13	153.5	28.1	 20
533	 13	239.3	27.6	 20
534	 13	119.5	26.1	 16
535	 13	112.5	17.1	 20
536	 13	121.8	24.9	 20
537	 13	218.0	39.9	 16
538	 13	115.8	18.9	 20
539	 13	150.5	25.0	 20
540	 13	81.0	15.4	 16
541	 13	106.0	13.8	 20
542	 13	132.0	18.3	 20
543	 13	172.3	17.1	 20
544	 13	12841.0	2388.6	 25
545	 13	133.0	31.2	 25
546	 13	217.5	32.2	 20
547	 13	911.0	119.5	 25
548	 13	1621.0	208.1	 25
549	 13	151.8	23.7	 20
550	 13	129.0	30.7	 25
551	 13	90.0	16.8	 25
552	 13	128.3	19.1	 20
553	 13	244.0	44.6	 25
554	 13	109.0	17.6	 25
555	 13	130.0	17.4	 20
556	 13	83.0	13.1	 25
557	 13	250.0	22.1	 25
558	 13	80.0	13.5	 20
559	 13	84.0	10.2	 25
560	 13	114.0	19.2	 25
561	 13	104.3	13.2	 20
562	 13	112.0	10.6	 25
563	 13	123.0	21.1	 25
564	 13	349.0	42.4	 20
565	 13	126.0	22.0	 25
566	 13	315.0	46.2	 25
567	 13	154.0	27.9	 20
568	 13	128.0	31.9	 25
569	 13	224.0	26.6	 25
570	 13	116.5	23.3	 20
571	 13	150.0	21.7	 25
572	 13	92.0	17.9	 25
573	 13	83.3	17.8	 20
574	 13	232.0	39.4	 25
575	 13	88.0	15.2	 25
576	 13	318.0	54.7	 20
577	 13	103.0	19.2	 25
578	 13	117.3	23.1	 16
579	 13	315.5	46.8	 20
580	 13	153.5	27.4	 20
581	 13	87.5	15.6	 16
582	 13	120.3	23.6	 20
583	 13	148.0	22.5	 20
584	 13	99.0	15.3	 16
585	 13	353.8	35.4	 20
586	 13	123.3	17.3	 20
587	 13	338.3	37.1	 16
588	 13	225.8	167.8	 20
589	 13	128.0	22.1	 20
590	 13	107.3	19.4	 16
591	 13	160.8	29.5	 20
592	 13	167.8	17.5	 20
593	 13	117.3	17.7	 16
594	 13	361.5	39.9	 20
595	 13	267.8	55.9	 20
596	 13	92.3	9.7	 20
597	 13	105.0	15.0	 25
598	 13	117.0	17.4	 25
599	 13	134.3	16.4	 20
600	 13	123.0	17.7	 25
601	 13	157.0	23.0	 25
602	 13	119.3	13.8	 20
603	 13	104.0	18.3	 25
604	 13	142.0	18.9	 25
605	 13	125.5	15.9	 20
606	 13	186.0	25.3	 25
607	 13	371.0	44.0	 25
608	 13	303.0	50.1	 20
609	 13	114.0	15.7	 25
610	 13	93.0	16.0	 25
611	 13	130.8	20.0	 20
612	 13	347.0	50.9	 25
613	 13	143.0	22.2	 25
614	 13	158.3	20.3	 20
615	 13	132.0	20.6	 25
616	 13	148.0	22.3	 25
617	 13	916.3	96.7	 20
618	 13	212.0	33.2	 25
619	 13	103.0	15.2	 25
620	 13	97.3	16.2	 20
621	 13	608.0	142.5	 25
622	 13	468.3	70.3	 20
623	 13	412.0	81.9	 25
624	 13	151.0	20.7	 25
625	 13	118.0	20.5	 20
626	 13	88.0	15.3	 25
627	 13	92.0	23.1	 25
628	 13	189.8	36.0	 20
629	 13	107.0	21.9	 25
630	 13	169.0	25.8	 25
631	 13	115.0	23.5	 20
632	 13	112.3	14.1	 20
633	 13	157.5	19.5	 20
634	 13	96.0	19.4	 16
635	 13	85.8	16.7	 20
636	 13	167.3	27.6	 20
637	 13	116.3	20.4	 16
638	 13	182.3	16.8	 20
639	 13	189.5	28.8	 20
  0	 14	18919.3	1955.4	 20
  1	 14	351.0	50.5	 25
  2	 14	267.0	36.9	 25
  3	 14	142.3	18.3	 20
  4	 14	143.0	20.8	 25
  5	 14	198.0	29.6	 25
  6	 14	296.0	37.3	 20
  7	 14	1017.0	159.0	 25
  8	 14	309.0	54.7	 25
  9	 14	143.0	18.6	 20
 10	 14	203.5	26.0	 20
 11	 14	1473.0	171.0	 20
 12	 14	1512.0	114.0	 16
 13	 14	216.3	21.6	 20
 14	 14	92.3	16.3	 20
 15	 14	245.0	30.2	 16
 16	 14	114.0	24.6	 20
 17	 14	173.8	30.9	 20
 18	 14	236.0	38.4	 16
 19	 14	2918.5	260.8	 20
 20	 14	622.3	220.5	 20
 21	 14	2343.3	183.9	 16
 22	 14	267.3	34.6	 20
 23	 14	147.3	19.8	 20
 24	 14	178.0	32.5	 16
 25	 14	444.3	47.0	 20
 26	 14	303.8	28.8	 16
 27	 14	170.0	22.9	 25
 28	 14	432.0	221.5	 25
 29	 14	1171.5	216.6	 20
 30	 14	593.0	60.0	 25
 31	 14	180.0	84.0	 25
 32	 14	1147.0	160.7	 20
 33	 14	105.0	19.6	 25
 34	 14	102.0	14.4	 25
 35	 14	170.5	16.1	 20
 36	 14	321.0	80.3	 25
 37	 14	128.0	21.3	 25
 38	 14	494.3	38.6	 20
 39	 14	3084.0	357.9	 25
 40	 14	120.0	20.6	 25
 41	 14	159.3	25.1	 20
 42	 14	116.0	16.8	 25
 43	 14	184.0	24.1	 25
 44	 14	132.8	25.4	 20
 45	 14	125.0	18.9	 25
 46	 14	286.0	35.1	 25
 47	 14	797.3	62.4	 20
 48	 14	569.0	92.9	 25
 49	 14	1068.0	128.5	 25
 50	 14	649.5	85.2	 20
 51	 14	531.0	74.2	 25
 52	 14	767.0	81.4	 25
 53	 14	576.5	54.0	 20
 54	 14	164.0	20.6	 25
 55	 14	283.0	36.4	 25
 56	 14	126.8	17.1	 20
 57	 14	138.0	23.7	 25
 58	 14	174.0	26.3	 25
 59	 14	194.0	26.4	 20
 60	 14	597.0	52.8	 25
 61	 14	736.0	108.3	 25
 62	 14	309.3	41.2	 20
 63	 14	1420.8	89.3	 20
 64	 14	847.3	80.0	 20
 65	 14	189.5	16.4	 16
 66	 14	205.3	23.6	 20
 67	 14	246.5	49.7	 20
 68	 14	114.8	16.5	 16
 69	 14	143.0	16.0	 20
 70	 14	2635.0	185.1	 16
 71	 14	475.8	299.0	 20
 72	 14	376.8	35.7	 20
 73	 14	155.0	23.1	 16
 74	 14	125.5	20.0	 20
 75	 14	1147.0	110.9	 20
 76	 14	375.5	29.0	 16
 77	 14	325.0	32.3	 20
 78	 14	109.3	17.8	 20
 79	 14	100.3	21.5	 16
 80	 14	175.3	27.6	 20
 81	 14	8989.0	1138.7	 25
 82	 14	219.0	22.9	 20
 83	 14	320.0	55.8	 25
 84	 14	309.0	85.9	 25
 85	 14	81.0	13.6	 20
 86	 14	163.0	29.9	 25
 87	 14	126.0	22.1	 25
 88	 14	206.0	23.6	 20
 89	 14	195.0	31.0	 25
 90	 14	134.0	16.5	 25
 91	 14	135.3	23.9	 20
 92	 14	177.0	25.8	 25
 93	 14	134.0	15.7	 25
 94	 14	103.8	17.5	 20
 95	 14	195.0	42.5	 25
 96	 14	502.0	45.9	 25
 97	 14	222.0	20.0	 20
 98	 14	205.0	27.6	 25
 99	 14	959.0	90.8	 25
100	 14	107.0	16.9	 20
101	 14	130.0	25.2	 25
102	 14	157.0	31.2	 25
103	 14	160.8	20.5	 20
104	 14	104.0	20.9	 25
105	 14	389.0	52.2	 25
106	 14	3006.8	276.0	 20
107	 14	5602.0	911.7	 25
108	 14	141.0	28.4	 25
109	 14	176.0	24.6	 20
110	 14	179.0	26.1	 25
111	 14	187.0	20.9	 25
112	 14	1654.0	165.8	 20
113	 14	700.0	93.3	 25
114	 14	162.0	22.1	 25
115	 14	164.8	26.0	 20
116	 14	2723.5	180.8	 20
117	 14	2817.8	190.3	 16
118	 14	413.0	57.6	 20
119	 14	106.5	18.0	 20
120	 14	1014.3	74.4	 16
121	 14	1587.3	234.2	 20
122	 14	228.5	30.6	 20
123	 14	826.3	81.9	 16
124	 14	87.3	17.1	 20
125	 14	84.0	15.5	 20
126	 14	1600.3	143.7	 16
127	 14	129.0	21.9	 20
128	 14	104.3	17.2	 20
129	 14	152.3	25.3	 16
130	 14	187.5	31.2	 20
131	 14	408.5	35.6	 20
132	 14	523.3	34.2	 16
133	 14	214.0	30.4	 20
134	 14	238.0	37.3	 25
135	 14	331.0	39.8	 20
136	 14	1026.0	96.7	 25
137	 14	1547.0	159.0	 25
138	 14	1480.0	109.2	 20
139	 14	1293.0	132.6	 25
140	 14	554.0	65.4	 25
141	 14	434.8	46.8	 20
142	 14	288.0	30.7	 25
143	 14	164.0	23.2	 25
144	 14	322.0	49.5	 20
145	 14	268.0	31.2	 25
146	 14	187.0	27.9	 25
147	 14	805.8	79.8	 20
148	 14	144.0	25.4	 25
149	 14	434.0	49.9	 25
150	 14	95.3	14.7	 20
151	 14	682.0	46.5	 25
152	 14	269.0	114.9	 25
153	 14	93.8	14.3	 20
154	 14	309.0	35.2	 25
155	 14	153.0	20.4	 25
156	 14	156.5	20.5	 20
157	 14	1402.0	273.9	 25
158	 14	743.0	117.8	 25
159	 14	104.0	19.7	 20
160	 14	107.0	19.3	 25
161	 14	575.0	97.1	 25
162	 14	122.0	16.0	 20
163	 14	353.0	36.1	 25
164	 14	2029.3	224.4	 20
165	 14	388.0	47.6	 25
166	 14	139.0	17.5	 25
167	 14	369.0	37.5	 20
168	 14	214.0	38.9	 25
169	 14	213.0	21.3	 25
170	 14	210.5	23.7	 16
171	 14	1609.5	395.1	 20
172	 14	267.5	27.7	 20
173	 14	284.0	28.0	 16
174	 14	283.3	37.8	 20
175	 14	417.3	49.9	 20
176	 14	438.3	83.1	 16
177	 14	167.0	29.5	 20
178	 14	704.5	75.9	 20
179	 14	458.0	35.3	 16
180	 14	92.3	13.7	 20
181	 14	123.3	22.5	 20
182	 14	7404.5	540.7	 16
183	 14	158.0	62.9	 20
184	 14	98.3	23.9	 20
185	 14	74.5	10.6	 16
186	 14	65.3	9.7	 20
187	 14	78.0	13.2	 25
188	 14	69.5	10.5	 20
189	 14	80.0	15.7	 25
190	 14	84.0	16.5	 25
191	 14	86.0	17.1	 20
192	 14	83.0	18.2	 25
193	 14	77.0	18.5	 25
194	 14	79.8	14.5	 20
195	 14	71.0	9.8	 25
196	 14	73.0	12.5	 25
197	 14	63.5	16.7	 20
198	 14	87.0	20.0	 25
199	 14	77.0	14.9	 25
200	 14	64.3	9.1	 20
201	 14	62.0	13.3	 25
202	 14	81.0	15.2	 25
203	 14	77.5	11.7	 20
204	 14	81.0	13.5	 25
205	 14	80.0	12.8	 25
206	 14	100.3	26.5	 20
207	 14	74.0	14.2	 25
208	 14	78.5	15.6	 20
209	 14	78.0	10.5	 25
210	 14	88.0	16.4	 25
211	 14	89.8	57.5	 20
212	 14	83.0	15.0	 25
213	 14	76.0	13.9	 25
214	 14	83.3	16.4	 20
215	 14	79.0	14.8	 25
216	 14	79.0	19.9	 25
217	 14	56.5	13.0	 20
218	 14	80.0	16.9	 25
219	 14	83.0	16.8	 25
220	 14	91.0	18.6	 20
221	 14	79.0	17.8	 25
222	 14	102.0	19.1	 25
223	 14	95.8	15.2	 16
224	 14	71.0	9.4	 20
225	 14	97.5	15.3	 20
226	 14	75.0	13.8	 16
227	 14	72.5	13.0	 20
228	 14	82.3	17.3	 20
229	 14	84.3	26.3	 16
230	 14	65.3	9.1	 20
231	 14	83.8	17.3	 20
232	 14	88.3	15.3	 16
233	 14	104.0	15.0	 20
234	 14	96.3	14.0	 20
235	 14	75.3	12.2	 16
236	 14	87.0	18.2	 20
237	 14	66.0	8.1	 20
238	 14	95.8	22.0	 16
239	 14	72.0	18.8	 20
240	 14	82.8	15.4	 20
241	 14	75.0	17.4	 20
242	 14	79.0	20.4	 25
243	 14	68.0	10.4	 25
244	 14	100.5	16.3	 20
245	 14	72.0	13.2	 25
246	 14	73.0	16.5	 25
247	 14	60.0	8.7	 20
248	 14	85.0	13.0	 25
249	 14	84.0	15.2	 25
250	 14	94.0	16.6	 20
251	 14	94.0	18.5	 25
252	 14	89.0	16.2	 25
253	 14	80.0	16.4	 20
254	 14	76.0	18.1	 25
255	 14	77.0	20.7	 20
256	 14	69.0	13.4	 25
257	 14	75.0	17.6	 25
258	 14	82.3	11.5	 20
259	 14	91.0	18.7	 25
260	 14	102.0	13.8	 25
261	 14	81.8	15.0	 20
262	 14	90.0	15.7	 25
263	 14	102.0	20.1	 25
264	 14	88.3	17.1	 20
265	 14	77.0	13.3	 25
266	 14	87.0	15.9	 25
267	 14	92.3	16.7	 20
268	 14	87.0	19.2	 25
269	 14	88.0	15.3	 25
270	 14	86.5	12.0	 20
271	 14	81.0	15.0	 25
272	 14	80.0	13.8	 25
273	 14	75.5	14.7	 20
274	 14	69.0	11.1	 25
275	 14	80.0	13.7	 25
276	 14	78.0	8.8	 16
277	 14	81.3	19.3	 20
278	 14	73.0	13.6	 20
279	 14	83.0	16.3	 16
280	 14	77.5	17.6	 20
281	 14	69.8	17.6	 20
282	 14	87.5	18.1	 16
283	 14	73.3	12.5	 20
284	 14	70.3	10.7	 20
285	 14	71.5	9.3	 16
286	 14	81.3	16.2	 20
287	 14	72.3	13.2	 20
288	 14	90.8	21.3	 16
289	 14	86.3	13.7	 20
290	 14	94.0	21.1	 20
291	 14	81.5	20.8	 16
292	 14	69.0	9.4	 20
293	 14	73.3	11.9	 20
294	 14	88.3	14.7	 20
295	 14	79.0	11.8	 25
296	 14	76.0	18.4	 25
297	 14	98.5	23.9	 20
298	 14	87.0	19.7	 25
299	 14	96.0	23.5	 20
300	 14	99.0	21.7	 25
301	 14	94.0	18.1	 25
302	 14	75.0	17.7	 20
303	 14	85.0	17.3	 25
304	 14	89.0	15.4	 25
305	 14	85.0	15.6	 20
306	 14	101.0	19.1	 25
307	 14	88.0	15.5	 25
308	 14	112.5	16.3	 20
309	 14	95.0	19.5	 25
310	 14	98.0	15.3	 25
311	 14	85.8	15.5	 20
312	 14	94.0	13.3	 25
313	 14	93.0	13.0	 25
314	 14	83.5	18.9	 20
315	 14	85.0	18.0	 25
316	 14	99.0	14.9	 25
317	 14	78.5	15.6	 20
318	 14	71.0	9.9	 25
319	 14	78.0	12.3	 25
320	 14	72.3	11.2	 20
321	 14	86.0	17.6	 25
322	 14	89.0	19.7	 25
323	 14	80.0	13.0	 20
324	 14	69.0	15.0	 25
325	 14	87.0	17.3	 25
326	 14	77.0	11.4	 20
327	 14	103.0	13.8	 25
328	 14	95.0	13.4	 25
329	 14	97.8	11.6	 20
330	 14	107.0	16.8	 20
331	 14	94.3	16.0	 20
332	 14	115.0	22.4	 16
333	 14	85.0	19.2	 20
334	 14	87.0	16.6	 20
335	 14	80.8	16.6	 16
336	 14	86.0	18.5	 20
337	 14	92.5	12.7	 20
338	 14	78.3	16.2	 16
339	 14	84.5	13.9	 20
340	 14	84.5	12.7	 20
341	 14	74.3	13.4	 16
342	 14	85.3	14.3	 20
343	 14	78.0	10.8	 20
344	 14	94.8	14.8	 16
345	 14	106.3	28.9	 20
346	 14	119.5	13.7	 16
347	 14	123.0	28.6	 25
348	 14	109.0	14.5	 25
349	 14	128.8	39.7	 20
350	 14	114.0	21.3	 25
351	 14	130.0	26.8	 25
352	 14	142.3	21.1	 20
353	 14	136.0	17.6	 25
354	 14	108.0	22.4	 25
355	 14	101.5	32.5	 20
356	 14	109.0	17.1	 25
357	 14	94.0	11.6	 25
358	 14	93.0	16.5	 20
359	 14	78.0	11.6	 25
360	 14	74.0	12.6	 25
361	 14	90.8	18.5	 20
362	 14	82.0	16.7	 25
363	 14	85.0	13.6	 25
364	 14	88.0	14.8	 20
365	 14	87.0	10.9	 25
366	 14	103.0	17.4	 25
367	 14	88.8	17.0	 20
368	 14	103.0	17.4	 25
369	 14	95.0	11.6	 25
370	 14	85.0	12.9	 20
371	 14	81.0	13.4	 25
372	 14	88.0	17.1	 25
373	 14	71.0	9.6	 20
374	 14	87.0	19.1	 25
375	 14	95.0	23.3	 25
376	 14	91.0	14.1	 20
377	 14	77.0	13.3	 25
378	 14	96.0	15.6	 25
379	 14	77.5	11.5	 20
380	 14	88.0	10.5	 25
381	 14	68.0	13.2	 25
382	 14	74.3	15.4	 20
383	 14	76.3	11.1	 20
384	 14	86.5	14.8	 20
385	 14	91.8	12.8	 16
386	 14	103.3	15.2	 20
387	 14	104.0	22.2	 20
388	 14	86.3	16.6	 16
389	 14	90.0	15.7	 20
390	 14	65.0	8.4	 16
391	 14	75.5	14.5	 20
392	 14	68.0	7.7	 20
393	 14	83.8	18.3	 16
394	 14	81.3	12.3	 20
395	 14	72.3	12.1	 20
396	 14	65.3	9.2	 16
397	 14	77.5	17.9	 20
398	 14	87.0	15.9	 20
399	 14	71.8	11.3	 16
400	 14	89.3	17.2	 20
401	 14	94.0	12.4	 25
402	 14	115.0	21.8	 20
403	 14	95.0	16.8	 25
404	 14	86.0	16.6	 25
405	 14	76.5	11.3	 20
406	 14	83.0	16.3	 25
407	 14	89.0	13.3	 25
408	 14	95.8	16.1	 20
409	 14	92.0	18.8	 25
410	 14	85.0	11.2	 25
411	 14	102.5	20.1	 20
412	 14	88.0	17.0	 25
413	 14	102.0	28.3	 25
414	 14	92.3	18.6	 20
415	 14	104.0	18.4	 25
416	 14	141.0	41.5	 25
417	 14	111.8	22.8	 20
418	 14	92.0	18.2	 25
419	 14	87.0	16.0	 25
420	 14	93.8	33.3	 20
421	 14	94.0	15.0	 25
422	 14	76.0	11.9	 25
423	 14	81.0	11.5	 20
424	 14	95.0	17.3	 25
425	 14	84.0	16.2	 25
426	 14	88.5	23.9	 20
427	 14	81.0	12.4	 25
428	 14	85.0	14.4	 25
429	 14	66.8	12.1	 20
430	 14	75.0	10.1	 25
431	 14	78.0	13.0	 25
432	 14	86.8	26.0	 20
433	 14	93.0	17.6	 25
434	 14	90.0	17.1	 25
435	 14	63.0	12.0	 20
436	 14	66.0	12.2	 20
437	 14	100.5	16.7	 16
438	 14	86.3	16.2	 20
439	 14	68.0	15.8	 20
440	 14	81.5	11.2	 16
441	 14	72.5	13.7	 20
442	 14	76.0	17.0	 20
443	 14	86.3	11.7	 16
444	 14	88.3	13.9	 20
445	 14	87.3	17.8	 20
446	 14	82.5	17.3	 16
447	 14	76.3	12.8	 20
448	 14	95.5	16.9	 20
449	 14	104.0	12.7	 16
450	 14	98.5	16.6	 20
451	 14	104.0	17.2	 20
452	 14	102.0	19.2	 16
453	 14	91.0	17.2	 20
454	 14	88.0	15.4	 25
455	 14	100.0	16.1	 20
456	 14	75.0	9.2	 25
457	 14	93.0	19.1	 25
458	 14	86.5	16.7	 20
459	 14	100.0	26.2	 25
460	 14	90.0	16.1	 25
461	 14	92.5	12.6	 20
462	 14	87.0	18.9	 25
463	 14	85.0	19.0	 25
464	 14	88.0	16.9	 20
465	 14	80.0	14.1	 25
466	 14	75.0	12.4	 25
467	 14	96.0	21.4	 20
468	 14	77.0	15.3	 25
469	 14	93.0	15.3	 25
470	 14	97.3	12.4	 20
471	 14	91.0	17.2	 25
472	 14	92.0	16.7	 25
473	 14	95.5	20.6	 20
474	 14	102.0	23.7	 25
475	 14	100.0	15.4	 25
476	 14	95.8	14.5	 20
477	 14	89.0	13.1	 25
478	 14	110.0	17.6	 25
479	 14	119.8	15.6	 20
480	 14	112.0	20.0	 25
481	 14	109.0	21.2	 25
482	 14	95.5	16.8	 20
483	 14	91.0	15.6	 25
484	 14	82.3	35.3	 20
485	 14	94.0	14.7	 25
486	 14	91.0	26.4	 25
487	 14	91.5	15.6	 20
488	 14	99.0	17.0	 25
489	 14	92.0	13.6	 25
490	 14	86.0	9.2	 16
491	 14	81.0	17.5	 20
492	 14	73.3	15.7	 20
493	 14	72.8	14.8	 16
494	 14	68.3	14.7	 20
495	 14	85.8	15.8	 20
496	 14	100.3	24.0	 16
497	 14	88.0	14.5	 20
498	 14	68.3	8.5	 20
499	 14	69.8	10.9	 16
500	 14	72.3	11.3	 20
501	 14	85.0	12.8	 20
502	 14	87.8	14.1	 16
503	 14	115.5	18.5	 20
504	 14	104.0	14.6	 20
505	 14	127.0	13.0	 16
506	 14	123.8	20.5	 20
507	 14	121.0	37.7	 25
508	 14	102.5	25.8	 20
509	 14	93.0	16.3	 25
510	 14	104.0	19.3	 25
511	 14	98.5	21.3	 20
512	 14	109.0	16.6	 25
513	 14	121.0	23.9	 25
514	 14	117.8	14.8	 20
515	 14	132.0	34.4	 25
516	 14	150.0	33.6	 25
517	 14	118.5	22.0	 20
518	 14	94.0	16.6	 25
519	 14	120.0	21.9	 25
520	 14	112.5	28.7	 20
521	 14	132.0	26.3	 25
522	 14	95.0	17.0	 25
523	 14	108.0	28.1	 20
524	 14	113.0	19.5	 25
525	 14	86.0	12.1	 25
526	 14	89.8	15.0	 20
527	 14	111.0	26.3	 25
528	 14	92.3	23.3	 20
529	 14	78.0	14.4	 25
530	 14	89.0	16.5	 25
531	 14	78.8	13.7	 20
532	 14	79.0	13.8	 25
533	 14	76.0	13.3	 25
534	 14	79.3	16.1	 20
535	 14	91.0	20.1	 25
536	 14	58.0	13.7	 25
537	 14	73.3	7.2	 20
538	 14	78.0	17.5	 25
539	 14	77.0	18.5	 25
540	 14	87.3	28.4	 20
541	 14	72.0	12.8	 25
542	 14	103.0	19.4	 25
543	 14	81.0	12.6	 16
544	 14	80.8	14.6	 20
545	 14	73.3	13.7	 20
546	 14	77.3	10.8	 16
547	 14	89.5	19.6	 20
548	 14	77.0	17.0	 20
549	 14	73.0	19.3	 16
550	 14	79.3	12.0	 20
551	 14	70.3	14.2	 20
552	 14	84.3	12.8	 16
553	 14	77.3	9.5	 20
554	 14	71.3	12.9	 20
555	 14	71.3	21.1	 16
556	 14	70.0	13.2	 20
557	 14	76.5	17.7	 20
558	 14	80.0	14.1	 16
559	 14	84.0	12.4	 20
560	 14	66.5	11.5	 20
561	 14	79.8	17.7	 20
562	 14	71.0	11.4	 25
563	 14	74.0	15.7	 25
564	 14	85.0	10.8	 20
565	 14	112.0	29.1	 25
566	 14	110.0	24.7	 25
567	 14	106.5	23.2	 20
568	 14	93.0	15.5	 25
569	 14	87.0	14.5	 25
570	 14	91.8	21.3	 20
571	 14	88.0	14.5	 25
572	 14	86.0	14.4	 25
573	 14	72.5	13.1	 20
574	 14	82.0	14.0	 25
575	 14	79.3	12.3	 20
576	 14	71.0	9.9	 25
577	 14	85.0	14.0	 25
578	 14	93.5	11.8	 20
579	 14	97.0	21.0	 25
580	 14	87.0	14.9	 25
581	 14	93.3	19.4	 20
582	 14	75.0	10.8	 25
583	 14	73.0	10.2	 25
584	 14	84.3	14.3	 20
585	 14	80.0	12.5	 25
586	 14	79.0	14.4	 25
587	 14	91.8	21.0	 20
588	 14	70.0	12.0	 25
589	 14	82.0	12.3	 25
590	 14	89.5	19.5	 20
591	 14	82.0	13.2	 25
592	 14	80.0	11.8	 25
593	 14	83.8	15.7	 20
594	 14	89.0	14.3	 25
595	 14	89.0	12.4	 25
596	 14	103.5	20.8	 16
597	 14	103.3	11.6	 20
598	 14	121.3	23.3	 20
599	 14	129.3	19.8	 16
600	 14	93.3	12.7	 20
601	 14	80.3	9.3	 20
602	 14	66.0	7.3	 16
603	 14	82.0	18.6	 20
604	 14	73.5	14.5	 20
605	 14	74.5	11.9	 16
606	 14	80.5	10.9	 20
607	 14	71.5	13.2	 20
608	 14	68.0	13.6	 16
609	 14	74.0	8.8	 20
610	 14	66.0	14.0	 20
611	 14	80.5	16.1	 16
612	 14	82.3	14.8	 20
613	 14	76.0	11.4	 20
614	 14	70.5	11.7	 20
615	 14	83.0	14.7	 25
616	 14	74.0	7.5	 25
617	 14	75.3	14.9	 20
618	 14	76.0	11.4	 25
619	 14	89.8	14.6	 20
620	 14	115.0	23.2	 25
621	 14	110.0	21.1	 25
622	 14	89.0	14.8	 20
623	 14	92.0	13.7	 25
624	 14	75.0	11.8	 25
625	 14	86.3	11.5	 20
626	 14	79.0	13.3	 25
627	 14	94.0	17.7	 25
628	 14	76.0	10.2	 20
629	 14	84.0	11.7	 25
630	 14	86.0	19.1	 25
631	 14	91.5	17.3	 20
632	 14	85.0	17.3	 25
633	 14	73.0	11.4	 25
634	 14	86.3	14.0	 20
635	 14	79.0	13.9	 25
636	 14	96.0	13.3	 25
637	 14	80.3	17.0	 20
638	 14	109.0	20.9	 25
639	 14	19558.0	3730.2	 25
  0	 15	216.0	191.3	 20
  1	 15	219.0	40.3	 25
  2	 15	263.0	39.0	 25
  3	 15	90.8	15.4	 20
  4	 15	125.0	20.1	 25
  5	 15	145.0	26.5	 25
  6	 15	256.8	47.3	 20
  7	 15	6781.0	1156.9	 25
  8	 15	670.0	111.0	 25
  9	 15	145.0	20.3	 20
 10	 15	1036.0	196.0	 25
 11	 15	319.0	55.8	 25
 12	 15	245.3	37.3	 20
 13	 15	175.0	24.6	 25
 14	 15	104.0	14.3	 25
 15	 15	125.0	14.6	 20
 16	 15	104.0	16.7	 25
 17	 15	164.0	34.2	 25
 18	 15	723.0	66.0	 20
 19	 15	746.0	216.0	 25
 20	 15	2029.0	302.9	 25
 21	 15	657.0	126.9	 20
 22	 15	241.0	27.5	 25
 23	 15	200.3	34.4	 20
 24	 15	212.0	33.8	 25
 25	 15	353.0	56.4	 25
 26	 15	189.5	31.0	 20
 27	 15	138.5	32.1	 20
 28	 15	236.8	151.9	 20
 29	 15	2760.3	138.1	 16
 30	 15	1273.5	539.6	 20
 31	 15	158.8	46.0	 20
 32	 15	152.3	23.4	 16
 33	 15	86.3	12.7	 20
 34	 15	183.5	31.3	 20
 35	 15	104.0	21.0	 16
 36	 15	514.8	72.5	 20
 37	 15	152.0	24.8	 20
 38	 15	837.3	62.9	 16
 39	 15	1854.8	181.3	 20
 40	 15	107.5	17.4	 20
 41	 15	99.3	24.2	 16
 42	 15	108.3	14.5	 20
 43	 15	324.5	39.4	 20
 44	 15	99.5	15.3	 16
 45	 15	122.0	20.5	 25
 46	 15	772.0	151.0	 25
 47	 15	1946.0	240.9	 20
 48	 15	1838.0	329.9	 25
 49	 15	422.0	80.3	 25
 50	 15	969.8	152.5	 20
 51	 15	925.0	146.6	 25
 52	 15	232.0	67.0	 25
 53	 15	428.8	49.3	 20
 54	 15	226.0	36.2	 25
 55	 15	153.0	17.3	 25
 56	 15	125.8	19.3	 20
 57	 15	207.0	33.2	 25
 58	 15	766.0	128.1	 25
 59	 15	273.0	36.9	 20
 60	 15	245.0	26.3	 25
 61	 15	523.0	74.9	 25
 62	 15	143.3	18.6	 20
 63	 15	386.0	59.1	 25
 64	 15	2148.0	354.4	 25
 65	 15	184.3	21.9	 20
 66	 15	326.0	44.1	 25
 67	 15	126.3	19.5	 20
 68	 15	110.0	19.1	 25
 69	 15	180.0	22.4	 25
 70	 15	4262.3	473.5	 20
 71	 15	250.0	67.7	 25
 72	 15	212.0	34.9	 25
 73	 15	166.3	15.6	 20
 74	 15	192.0	32.4	 25
 75	 15	2602.0	249.4	 25
 76	 15	718.8	63.2	 20
 77	 15	310.0	32.2	 25
 78	 15	321.0	31.0	 25
 79	 15	104.0	13.6	 20
 80	 15	210.0	34.7	 25
 81	 15	715.0	81.1	 20
 82	 15	307.0	25.3	 16
 83	 15	211.5	28.2	 20
 84	 15	559.5	92.5	 20
 85	 15	83.0	14.9	 16
 86	 15	196.5	26.3	 20
 87	 15	151.8	27.8	 20
 88	 15	153.3	24.9	 16
 89	 15	502.3	49.7	 20
 90	 15	154.0	28.6	 20
 91	 15	127.3	13.8	 16
 92	 15	447.5	55.9	 20
 93	 15	121.3	17.9	 20
 94	 15	178.8	26.6	 16
 95	 15	122.5	26.4	 20
 96	 15	221.8	32.2	 20
 97	 15	137.5	17.8	 16
 98	 15	284.0	37.0	 20
 99	 15	246.0	41.3	 25
100	 15	117.3	16.8	 20
101	 15	100.0	14.9	 25
102	 15	188.0	26.7	 25
103	 15	385.5	54.6	 20
104	 15	106.0	16.7	 25
105	 15	1368.0	187.2	 25
106	 15	706.0	99.7	 20
107	 15	918.0	132.3	 25
108	 15	181.0	26.5	 25
109	 15	204.3	29.8	 20
110	 15	891.0	99.3	 25
111	 15	245.0	31.0	 25
112	 15	432.3	66.7	 20
113	 15	311.0	31.9	 25
114	 15	203.3	28.4	 20
115	 15	181.0	31.2	 25
116	 15	1759.0	275.2	 25
117	 15	2331.8	190.6	 20
118	 15	263.0	67.6	 25
119	 15	116.0	14.7	 25
120	 15	240.5	30.7	 20
121	 15	530.0	69.2	 25
122	 15	178.0	28.6	 25
123	 15	1491.5	145.8	 20
124	 15	97.0	13.2	 25
125	 15	78.0	11.9	 25
126	 15	412.8	39.0	 20
127	 15	119.0	19.9	 25
128	 15	98.0	16.3	 25
129	 15	118.8	17.2	 20
130	 15	166.0	25.3	 25
131	 15	200.0	30.4	 25
132	 15	222.8	24.6	 20
133	 15	151.0	27.0	 25
134	 15	401.5	63.6	 20
135	 15	441.5	33.8	 16
136	 15	481.0	51.4	 20
137	 15	720.5	57.8	 20
138	 15	910.0	68.0	 16
139	 15	2150.3	196.8	 20
140	 15	546.3	40.8	 20
141	 15	460.5	37.0	 16
142	 15	236.8	25.7	 20
143	 15	136.8	22.4	 20
144	 15	313.8	34.4	 16
145	 15	339.0	29.1	 20
146	 15	216.8	30.3	 20
147	 15	286.0	28.5	 16
148	 15	148.0	16.5	 20
149	 15	245.0	28.3	 20
150	 15	100.5	15.5	 16
151	 15	144.0	25.0	 20
152	 15	1325.0	248.7	 25
153	 15	97.3	15.7	 20
154	 15	607.0	98.5	 25
155	 15	136.0	14.8	 25
156	 15	173.0	28.2	 20
157	 15	265.0	32.3	 25
158	 15	108.0	18.1	 25
159	 15	106.3	16.1	 20
160	 15	83.0	17.2	 25
161	 15	235.8	31.4	 20
162	 15	124.0	20.7	 25
163	 15	598.0	65.2	 25
164	 15	1036.3	131.2	 20
165	 15	154.0	56.9	 25
166	 15	143.0	17.4	 25
167	 15	128.3	21.4	 20
168	 15	122.0	20.1	 25
169	 15	232.0	30.2	 25
170	 15	113.3	16.6	 20
171	 15	187.0	38.9	 25
172	 15	351.0	54.8	 25
173	 15	567.8	109.8	 20
174	 15	517.0	123.6	 25
175	 15	230.0	54.3	 25
176	 15	705.5	215.1	 20
177	 15	263.0	41.9	 25
178	 15	480.0	120.2	 25
179	 15	858.8	75.7	 20
180	 15	95.0	21.9	 25
181	 15	107.0	18.7	 25
182	 15	963.0	276.5	 20
183	 15	3289.0	562.0	 25
184	 15	481.0	120.3	 25
185	 15	352.3	48.0	 20
186	 15	166.0	24.9	 25
187	 15	122.0	17.4	 20
188	 15	181.0	21.1	 16
189	 15	252.3	21.8	 20
190	 15	252.0	25.4	 20
191	 15	1190.5	90.3	 16
192	 15	260.5	26.2	 20
193	 15	313.8	34.5	 20
194	 15	214.0	29.7	 16
195	 15	168.3	21.0	 20
196	 15	164.0	25.2	 20
197	 15	193.0	19.6	 16
198	 15	82.5	15.4	 20
199	 15	100.8	15.0	 20
200	 15	105.3	14.0	 16
201	 15	72.8	15.3	 20
202	 15	109.0	25.0	 20
203	 15	328.8	39.1	 16
204	 15	77.0	14.8	 20
205	 15	85.3	17.5	 20
206	 15	173.0	31.5	 25
207	 15	185.0	35.0	 25
208	 15	419.8	67.4	 20
209	 15	139.0	21.7	 25
210	 15	372.0	40.2	 25
211	 15	106.3	22.6	 20
212	 15	138.0	17.8	 25
213	 15	709.0	98.6	 25
214	 15	82.3	11.3	 20
215	 15	222.0	37.5	 25
216	 15	98.0	22.5	 25
217	 15	114.3	21.9	 20
218	 15	117.0	17.7	 25
219	 15	86.0	21.1	 25
220	 15	107.3	17.3	 20
221	 15	136.0	22.4	 25
222	 15	555.0	103.6	 25
223	 15	382.0	45.3	 20
224	 15	693.0	54.1	 25
225	 15	5726.0	756.2	 25
226	 15	254.8	26.6	 20
227	 15	302.0	26.0	 25
228	 15	2580.0	312.7	 25
229	 15	387.0	46.5	 20
230	 15	235.0	36.1	 25
231	 15	172.0	16.1	 25
232	 15	204.8	34.4	 20
233	 15	189.0	21.5	 25
234	 15	290.0	86.5	 25
235	 15	568.0	54.0	 20
236	 15	515.0	73.9	 25
237	 15	741.0	106.6	 25
238	 15	280.3	37.3	 20
239	 15	871.0	103.2	 25
240	 15	478.0	114.8	 25
241	 15	1082.8	54.4	 16
242	 15	215.0	36.1	 20
243	 15	83.3	13.8	 20
244	 15	548.5	60.9	 16
245	 15	94.8	13.3	 20
246	 15	654.0	89.3	 20
247	 15	134.5	22.9	 16
248	 15	165.8	17.8	 20
249	 15	93.3	14.8	 20
250	 15	84.5	8.5	 16
251	 15	105.0	19.5	 20
252	 15	90.3	16.5	 16
253	 15	84.3	13.3	 20
254	 15	157.0	29.9	 20
255	 15	542.5	50.2	 16
256	 15	238.8	55.9	 20
257	 15	141.0	17.5	 20
258	 15	116.8	14.0	 16
259	 15	188.0	22.7	 25
260	 15	183.0	21.7	 25
261	 15	160.5	24.4	 20
262	 15	1320.0	209.7	 25
263	 15	157.0	24.6	 25
264	 15	88.3	13.4	 20
265	 15	96.0	16.6	 25
266	 15	225.0	44.2	 25
267	 15	10949.0	1189.1	 20
268	 15	268.0	74.8	 25
269	 15	122.0	21.6	 25
270	 15	215.8	29.2	 20
271	 15	149.0	24.0	 25
272	 15	112.0	16.2	 25
273	 15	86.3	13.8	 20
274	 15	148.0	23.8	 25
275	 15	106.0	24.2	 25
276	 15	3093.8	475.9	 20
277	 15	197.0	26.0	 25
278	 15	260.0	33.4	 25
279	 15	178.0	16.9	 20
280	 15	96.0	19.9	 25
281	 15	261.0	29.2	 25
282	 15	506.3	64.8	 20
283	 15	164.0	30.0	 25
284	 15	166.0	26.0	 25
285	 15	329.0	22.8	 20
286	 15	201.0	37.3	 25
287	 15	2552.0	362.6	 25
288	 15	4183.5	376.6	 20
289	 15	2085.0	292.2	 25
290	 15	254.0	45.1	 25
291	 15	593.3	106.3	 20
292	 15	442.0	58.7	 25
293	 15	605.0	91.2	 25
294	 15	495.0	41.8	 16
295	 15	482.3	45.6	 20
296	 15	719.5	63.5	 16
297	 15	521.8	41.6	 20
298	 15	446.8	61.8	 20
299	 15	997.5	82.1	 16
300	 15	976.0	93.5	 20
301	 15	1690.8	124.1	 20
302	 15	465.5	57.5	 16
303	 15	131.5	22.3	 20
304	 15	609.5	68.6	 20
305	 15	457.5	35.5	 16
306	 15	1523.5	279.4	 20
307	 15	2584.8	238.4	 20
308	 15	2136.8	216.1	 16
309	 15	1406.5	163.7	 20
310	 15	959.8	101.5	 20
311	 15	619.0	64.5	 16
312	 15	408.0	61.3	 25
313	 15	593.0	65.3	 25
314	 15	3545.3	336.4	 20
315	 15	3607.0	367.3	 25
316	 15	1106.0	96.5	 25
317	 15	513.8	38.4	 20
318	 15	319.0	46.7	 25
319	 15	941.0	163.9	 25
320	 15	290.5	38.7	 20
321	 15	197.0	23.8	 25
322	 15	331.0	39.5	 25
323	 15	206.3	34.0	 20
324	 15	1660.0	161.3	 25
325	 15	1284.0	142.9	 25
326	 15	673.0	86.4	 20
327	 15	1233.0	250.8	 25
328	 15	3287.0	563.9	 25
329	 15	3182.8	381.4	 20
330	 15	4048.0	645.3	 25
331	 15	1462.0	231.4	 25
332	 15	3611.5	654.7	 20
333	 15	246.0	36.9	 25
334	 15	301.0	46.6	 25
335	 15	1573.0	262.9	 20
336	 15	131.0	18.5	 25
337	 15	2708.0	501.5	 25
338	 15	863.3	134.5	 20
339	 15	337.0	43.7	 25
340	 15	388.0	54.1	 25
341	 15	236.8	28.4	 20
342	 15	423.0	77.8	 25
343	 15	331.8	37.0	 20
344	 15	409.0	91.3	 25
345	 15	966.0	220.3	 25
346	 15	27156.0	5310.2	 20
347	 15	1654.5	946.7	 20
348	 15	1450.0	93.3	 20
349	 15	12127.3	982.7	 16
350	 15	2907.0	219.9	 20
351	 15	5409.8	347.1	 20
352	 15	9537.8	1037.6	 16
353	 15	1913.3	398.9	 20
354	 15	774.0	111.4	 20
355	 15	8475.3	469.6	 16
356	 15	1031.5	229.7	 20
357	 15	280.3	27.6	 20
358	 15	143.5	19.8	 16
359	 15	117.5	16.0	 20
360	 15	438.3	56.0	 20
361	 15	149.5	21.0	 16
362	 15	476.5	89.2	 20
363	 15	1180.5	210.2	 20
364	 15	1527.5	182.6	 16
365	 15	3361.0	517.9	 25
366	 15	803.0	115.2	 25
367	 15	3698.0	574.3	 20
368	 15	4446.0	573.5	 25
369	 15	201.0	32.3	 25
370	 15	100.0	21.5	 20
371	 15	205.0	28.7	 25
372	 15	112.0	13.9	 25
373	 15	87.3	12.3	 20
374	 15	163.0	33.1	 25
375	 15	198.0	36.3	 25
376	 15	103.3	23.9	 20
377	 15	277.0	48.7	 25
378	 15	486.0	100.5	 25
379	 15	187.3	34.9	 20
380	 15	124.0	21.4	 25
381	 15	151.0	25.0	 25
382	 15	143.0	19.3	 20
383	 15	115.0	19.5	 25
384	 15	144.0	27.9	 25
385	 15	785.0	83.3	 20
386	 15	1521.0	215.7	 25
387	 15	2974.0	497.8	 20
388	 15	2883.0	474.2	 25
389	 15	1894.0	243.3	 25
390	 15	1038.8	198.8	 20
391	 15	164.0	28.4	 25
392	 15	163.0	22.5	 25
393	 15	234.5	23.5	 20
394	 15	228.0	42.8	 25
395	 15	289.0	30.7	 25
396	 15	315.5	44.7	 20
397	 15	1138.0	258.2	 25
398	 15	507.0	74.0	 25
399	 15	227.5	42.8	 20
400	 15	291.0	48.2	 25
401	 15	143.0	20.2	 20
402	 15	719.0	37.9	 16
403	 15	955.8	323.5	 20
404	 15	116.3	16.5	 20
405	 15	89.8	19.5	 16
406	 15	113.5	20.0	 20
407	 15	508.8	64.5	 20
408	 15	346.0	40.1	 16
409	 15	469.3	68.8	 20
410	 15	460.5	36.1	 20
411	 15	1681.3	148.0	 16
412	 15	1061.3	89.9	 20
413	 15	920.8	73.3	 20
414	 15	1129.0	103.2	 16
415	 15	8955.3	1381.1	 20
416	 15	496.0	39.3	 20
417	 15	205.3	30.1	 16
418	 15	110.3	18.9	 20
419	 15	142.0	23.5	 25
420	 15	591.3	85.6	 20
421	 15	1286.0	132.5	 25
422	 15	125.0	15.7	 25
423	 15	110.3	12.4	 20
424	 15	96.0	18.5	 25
425	 15	97.0	20.1	 25
426	 15	369.5	66.0	 20
427	 15	813.0	100.7	 25
428	 15	135.0	27.4	 25
429	 15	826.5	122.5	 20
430	 15	145.0	15.4	 25
431	 15	201.0	29.3	 25
432	 15	224.0	30.5	 20
433	 15	263.0	45.0	 25
434	 15	95.0	13.2	 20
435	 15	197.0	34.3	 25
436	 15	664.0	80.7	 25
437	 15	301.3	32.4	 20
438	 15	516.0	46.1	 25
439	 15	167.0	23.8	 25
440	 15	127.3	21.5	 20
441	 15	123.0	17.0	 25
442	 15	234.0	41.5	 25
443	 15	294.3	46.1	 20
444	 15	248.0	35.6	 25
445	 15	453.0	113.1	 25
446	 15	2005.0	244.8	 20
447	 15	261.0	29.8	 25
448	 15	13397.0	2785.7	 25
449	 15	972.8	142.7	 20
450	 15	522.0	75.0	 25
451	 15	6929.0	1380.3	 25
452	 15	2831.3	469.1	 20
453	 15	1491.0	195.4	 25
454	 15	619.3	46.1	 20
455	 15	146.0	17.1	 16
456	 15	99.0	18.2	 20
457	 15	104.8	19.0	 20
458	 15	119.3	13.4	 16
459	 15	589.5	104.0	 20
460	 15	1527.5	129.5	 20
461	 15	4395.3	538.2	 16
462	 15	344.8	39.4	 20
463	 15	572.8	99.4	 20
464	 15	1942.0	196.4	 16
465	 15	434.0	43.2	 20
466	 15	132.3	19.4	 20
467	 15	443.0	71.5	 16
468	 15	295.3	49.2	 20
469	 15	224.0	40.0	 20
470	 15	608.5	57.7	 16
471	 15	1404.5	175.0	 20
472	 15	2817.0	397.9	 25
473	 15	757.8	83.5	 20
474	 15	6025.0	816.3	 25
475	 15	539.0	58.5	 25
476	 15	820.3	98.4	 20
477	 15	219.0	31.2	 25
478	 15	425.0	49.7	 25
479	 15	2376.0	306.6	 20
480	 15	10717.0	1540.0	 25
481	 15	9177.8	1399.8	 20
482	 15	767.0	190.4	 25
483	 15	3688.0	647.6	 25
484	 15	703.3	86.6	 20
485	 15	452.0	68.6	 25
486	 15	239.0	39.9	 25
487	 15	190.8	30.1	 20
488	 15	1471.0	302.7	 25
489	 15	256.0	37.3	 25
490	 15	5635.3	1126.3	 20
491	 15	314.0	52.7	 25
492	 15	1923.0	401.2	 25
493	 15	100.0	18.7	 20
494	 15	80.0	11.7	 25
495	 15	365.0	68.6	 25
496	 15	103.3	18.3	 20
497	 15	121.0	23.1	 25
498	 15	240.0	40.4	 25
499	 15	165.5	24.1	 20
500	 15	154.0	20.2	 25
501	 15	413.0	73.4	 25
502	 15	557.5	70.9	 20
503	 15	1369.0	230.4	 25
504	 15	2548.0	507.7	 25
505	 15	6080.5	1147.5	 20
506	 15	4304.0	851.4	 25
507	 15	5431.3	239.3	 20
508	 15	2595.5	198.1	 16
509	 15	443.3	35.0	 20
510	 15	801.8	72.3	 20
511	 15	367.0	29.7	 16
512	 15	2283.0	377.1	 20
513	 15	3313.3	308.7	 20
514	 15	2063.3	161.9	 16
515	 15	451.8	98.4	 20
516	 15	1213.3	167.0	 20
517	 15	548.8	70.7	 16
518	 15	430.0	75.0	 20
519	 15	2492.0	231.8	 20
520	 15	13932.0	1374.8	 16
521	 15	7170.5	981.5	 20
522	 15	2064.3	312.4	 20
523	 15	500.0	73.9	 16
524	 15	6939.8	1077.1	 20
525	 15	1128.0	154.6	 20
526	 15	2001.0	347.7	 25
527	 15	2038.0	251.2	 25
528	 15	654.5	85.1	 20
529	 15	488.0	77.3	 25
530	 15	114.0	17.3	 25
531	 15	113.3	14.5	 20
532	 15	1312.0	343.9	 25
533	 15	914.0	184.0	 25
534	 15	108.0	14.9	 20
535	 15	143.0	22.4	 25
536	 15	177.0	32.4	 25
537	 15	773.5	115.3	 20
538	 15	420.0	78.9	 25
539	 15	227.0	29.5	 25
540	 15	106.3	12.5	 20
541	 15	214.0	36.9	 25
542	 15	345.0	64.7	 25
543	 15	109.3	18.5	 20
544	 15	315.0	49.9	 25
545	 15	129.0	20.4	 25
546	 15	121.3	18.3	 20
547	 15	122.0	15.3	 25
548	 15	819.0	146.6	 25
549	 15	493.3	83.6	 20
550	 15	111.0	18.4	 25
551	 15	93.0	14.2	 25
552	 15	96.3	14.8	 20
553	 15	115.0	12.9	 25
554	 15	465.0	72.6	 25
555	 15	686.5	113.8	 20
556	 15	1218.0	259.9	 25
557	 15	943.0	199.6	 25
558	 15	210.8	35.9	 20
559	 15	334.0	69.7	 25
560	 15	160.0	25.2	 25
561	 15	340.0	30.4	 16
562	 15	227.0	36.6	 20
563	 15	158.3	18.1	 20
564	 15	175.8	25.7	 16
565	 15	2871.8	303.1	 20
566	 15	1146.5	74.2	 20
567	 15	3212.0	242.8	 16
568	 15	1051.5	74.4	 20
569	 15	3777.5	424.7	 20
570	 15	3584.5	352.4	 16
571	 15	5018.3	676.8	 20
572	 15	353.0	60.9	 16
573	 15	150.0	34.9	 20
574	 15	472.3	45.5	 20
575	 15	311.8	27.3	 16
576	 15	297.8	42.7	 20
577	 15	1330.5	155.2	 20
578	 15	897.0	44.4	 16
579	 15	6286.0	1287.6	 25
580	 15	552.0	53.6	 25
581	 15	505.5	77.2	 20
582	 15	1293.0	264.7	 25
583	 15	787.0	109.6	 25
584	 15	151.3	25.6	 20
585	 15	206.0	28.0	 25
586	 15	2316.0	390.5	 25
587	 15	1023.8	143.2	 20
588	 15	434.0	77.1	 25
589	 15	3171.0	537.2	 25
590	 15	1261.0	183.7	 20
591	 15	141.0	18.8	 25
592	 15	137.0	23.6	 25
593	 15	2794.8	513.9	 20
594	 15	3581.0	775.3	 25
595	 15	230.0	29.8	 25
596	 15	372.8	27.3	 20
597	 15	4404.0	806.8	 25
598	 15	11835.0	2076.6	 25
599	 15	10586.3	1659.2	 20
600	 15	1411.0	708.3	 25
601	 15	455.0	75.7	 25
602	 15	219.8	34.2	 20
603	 15	183.0	30.2	 25
604	 15	116.0	15.7	 25
605	 15	108.0	14.5	 20
606	 15	129.0	21.5	 25
607	 15	96.0	15.8	 25
608	 15	108.3	23.2	 20
609	 15	106.0	14.2	 25
610	 15	121.0	27.6	 25
611	 15	354.3	65.4	 20
612	 15	356.0	57.5	 25
613	 15	572.0	118.8	 25
614	 15	372.3	39.6	 16
615	 15	214.8	35.3	 20
616	 15	245.5	25.6	 16
617	 15	694.0	107.8	 20
618	 15	1131.5	150.9	 20
619	 15	1060.3	92.5	 16
620	 15	8073.5	1523.4	 20
621	 15	9591.0	1216.5	 20
622	 15	1481.3	123.3	 16
623	 15	204.0	60.1	 20
624	 15	1553.5	333.0	 20
625	 15	169.3	25.1	 16
626	 15	837.8	159.3	 20
627	 15	1169.3	94.7	 20
628	 15	1415.8	209.1	 16
629	 15	241.5	35.7	 20
630	 15	798.5	127.4	 20
631	 15	103.8	17.9	 16
632	 15	95.0	16.0	 25
633	 15	169.0	24.7	 25
634	 15	551.8	74.2	 20
635	 15	444.0	57.3	 25
636	 15	1167.0	133.3	 25
637	 15	534.0	48.3	 20
638	 15	1014.0	151.4	 25
639	 15	259.0	51.1	 25
  0	 16	20195.0	1777.4	 16
  1	 16	121.5	59.2	 20
  2	 16	113.0	17.2	 20
  3	 16	97.5	11.3	 16
  4	 16	105.5	25.9	 20
  5	 16	125.8	22.5	 20
  6	 16	94.0	12.1	 16
  7	 16	101.5	19.9	 20
  8	 16	98.3	14.5	 20
  9	 16	105.8	15.8	 16
 10	 16	101.0	25.5	 25
 11	 16	95.0	17.3	 25
 12	 16	87.0	17.0	 20
 13	 16	83.0	12.4	 25
 14	 16	87.0	18.5	 25
 15	 16	121.0	82.3	 20
 16	 16	96.0	18.2	 25
 17	 16	112.0	17.0	 25
 18	 16	212.0	75.6	 20
 19	 16	179.0	16.3	 25
 20	 16	136.0	22.4	 20
 21	 16	110.0	32.3	 25
 22	 16	91.0	14.5	 25
 23	 16	97.0	20.6	 20
 24	 16	73.0	20.6	 25
 25	 16	87.0	16.7	 25
 26	 16	111.0	23.9	 20
 27	 16	90.0	13.9	 25
 28	 16	83.0	15.4	 25
 29	 16	79.8	22.2	 20
 30	 16	71.0	14.7	 25
 31	 16	80.0	14.8	 25
 32	 16	84.3	18.0	 20
 33	 16	77.0	12.0	 25
 34	 16	69.0	17.8	 25
 35	 16	79.5	13.4	 20
 36	 16	74.0	13.8	 25
 37	 16	63.0	12.4	 25
 38	 16	91.3	18.3	 20
 39	 16	65.0	15.3	 25
 40	 16	80.0	14.2	 25
 41	 16	63.3	8.5	 20
 42	 16	74.0	11.9	 25
 43	 16	83.0	14.2	 25
 44	 16	93.8	15.4	 20
 45	 16	82.0	12.7	 20
 46	 16	83.8	17.7	 20
 47	 16	64.8	12.6	 16
 48	 16	69.3	13.3	 20
 49	 16	67.0	9.0	 20
 50	 16	74.3	12.4	 16
 51	 16	60.3	10.2	 20
 52	 16	72.0	13.2	 20
 53	 16	79.5	11.1	 16
 54	 16	68.3	8.5	 20
 55	 16	84.8	16.8	 20
 56	 16	87.3	16.1	 16
 57	 16	64.0	10.3	 20
 58	 16	90.0	18.0	 20
 59	 16	83.0	21.5	 16
 60	 16	94.5	28.2	 20
 61	 16	79.5	13.7	 20
 62	 16	85.3	12.1	 16
 63	 16	90.0	16.1	 25
 64	 16	89.0	16.5	 20
 65	 16	81.0	15.7	 25
 66	 16	83.0	17.6	 25
 67	 16	89.5	13.1	 20
 68	 16	81.0	15.4	 25
 69	 16	72.0	16.5	 25
 70	 16	81.8	15.1	 20
 71	 16	90.0	13.2	 25
 72	 16	95.0	17.3	 25
 73	 16	92.3	15.8	 20
 74	 16	91.0	19.9	 25
 75	 16	76.0	12.5	 25
 76	 16	68.3	22.1	 20
 77	 16	75.0	11.7	 25
 78	 16	76.0	8.9	 25
 79	 16	77.3	13.9	 20
 80	 16	71.0	13.2	 25
 81	 16	96.0	16.3	 25
 82	 16	74.0	13.3	 20
 83	 16	83.0	15.0	 25
 84	 16	85.0	20.8	 25
 85	 16	79.3	12.2	 20
 86	 16	77.0	13.9	 25
 87	 16	87.0	20.3	 25
 88	 16	87.3	18.1	 20
 89	 16	76.0	14.8	 25
 90	 16	67.0	9.2	 25
 91	 16	79.0	15.2	 20
 92	 16	86.0	18.9	 25
 93	 16	80.0	12.0	 25
 94	 16	97.0	20.0	 20
 95	 16	105.0	19.7	 25
 96	 16	92.0	19.0	 25
 97	 16	87.0	14.3	 20
 98	 16	90.0	19.5	 25
 99	 16	90.5	21.9	 20
100	 16	78.3	9.4	 16
101	 16	75.3	17.6	 20
102	 16	71.8	9.7	 20
103	 16	80.3	13.7	 16
104	 16	94.0	14.8	 20
105	 16	107.3	14.8	 20
106	 16	103.3	14.6	 16
107	 16	107.8	19.3	 20
108	 16	86.3	11.7	 20
109	 16	88.0	14.6	 16
110	 16	85.3	14.1	 20
111	 16	92.8	14.0	 16
112	 16	97.3	15.1	 20
113	 16	84.3	16.3	 20
114	 16	87.8	18.9	 16
115	 16	84.3	11.7	 20
116	 16	86.0	10.3	 25
117	 16	94.8	13.1	 20
118	 16	90.0	15.7	 25
119	 16	106.0	22.0	 25
120	 16	131.3	123.5	 20
121	 16	130.0	78.0	 25
122	 16	95.0	32.2	 25
123	 16	105.5	19.6	 20
124	 16	94.0	20.5	 25
125	 16	75.0	13.0	 25
126	 16	80.5	9.8	 20
127	 16	93.0	25.9	 25
128	 16	86.0	18.6	 25
129	 16	140.0	52.9	 20
130	 16	110.0	25.4	 25
131	 16	122.0	18.7	 25
132	 16	122.3	24.9	 20
133	 16	179.0	26.0	 25
134	 16	156.0	29.4	 25
135	 16	190.8	17.5	 20
136	 16	178.0	30.1	 25
137	 16	152.0	20.8	 25
138	 16	123.8	24.3	 20
139	 16	107.0	16.4	 25
140	 16	98.0	17.8	 25
141	 16	109.5	20.0	 20
142	 16	101.0	18.2	 25
143	 16	96.0	21.6	 25
144	 16	86.0	14.1	 20
145	 16	70.0	13.8	 25
146	 16	88.0	15.0	 25
147	 16	75.3	11.9	 20
148	 16	98.0	18.3	 25
149	 16	80.0	14.5	 25
150	 16	76.0	13.9	 20
151	 16	84.0	15.6	 25
152	 16	90.5	16.8	 20
153	 16	77.5	10.0	 16
154	 16	89.3	14.6	 20
155	 16	79.3	11.5	 20
156	 16	94.5	17.4	 16
157	 16	71.0	22.6	 20
158	 16	73.5	13.1	 16
159	 16	98.3	9.5	 20
160	 16	75.0	14.6	 20
161	 16	81.0	13.5	 16
162	 16	72.8	10.8	 20
163	 16	107.5	21.2	 20
164	 16	98.5	18.0	 16
165	 16	85.3	18.6	 20
166	 16	73.0	15.6	 20
167	 16	90.3	17.1	 16
168	 16	72.8	13.2	 20
169	 16	89.0	16.1	 20
170	 16	87.8	12.8	 20
171	 16	80.0	24.5	 25
172	 16	75.0	15.9	 25
173	 16	72.0	13.0	 20
174	 16	75.0	12.8	 25
175	 16	84.0	15.2	 25
176	 16	78.3	15.0	 20
177	 16	88.0	20.6	 25
178	 16	86.0	15.4	 25
179	 16	76.5	11.1	 20
180	 16	80.0	20.1	 25
181	 16	92.0	21.8	 25
182	 16	87.3	12.9	 20
183	 16	7794.0	1342.0	 25
184	 16	933.0	206.4	 25
185	 16	890.8	99.6	 20
186	 16	293.0	34.8	 25
187	 16	244.0	32.2	 25
188	 16	168.5	24.4	 20
189	 16	241.0	39.1	 25
190	 16	413.0	55.0	 25
191	 16	2261.8	232.7	 20
192	 16	150.0	21.4	 25
193	 16	218.0	44.3	 25
194	 16	137.5	16.1	 20
195	 16	103.0	13.8	 25
196	 16	217.0	23.6	 25
197	 16	253.5	34.1	 20
198	 16	97.0	18.7	 25
199	 16	109.0	16.9	 25
200	 16	83.3	13.5	 20
201	 16	101.0	18.8	 25
202	 16	85.3	12.1	 20
203	 16	380.0	39.2	 25
204	 16	106.0	18.0	 25
205	 16	89.3	11.3	 16
206	 16	114.0	20.4	 20
207	 16	134.5	27.4	 20
208	 16	162.3	20.2	 16
209	 16	146.3	19.8	 20
210	 16	367.3	33.3	 20
211	 16	127.5	19.6	 16
212	 16	107.3	14.2	 20
213	 16	172.0	25.2	 20
214	 16	82.0	12.8	 16
215	 16	101.8	17.0	 20
216	 16	94.8	15.6	 20
217	 16	115.3	17.0	 16
218	 16	139.5	17.6	 20
219	 16	90.8	16.1	 20
220	 16	77.5	12.8	 16
221	 16	99.3	16.6	 20
222	 16	241.3	24.4	 20
223	 16	754.3	115.3	 20
224	 16	1102.0	132.4	 25
225	 16	5206.0	823.2	 25
226	 16	357.5	30.4	 20
227	 16	540.0	43.7	 25
228	 16	1382.0	189.5	 25
229	 16	311.5	38.3	 20
230	 16	205.0	30.7	 25
231	 16	238.0	37.1	 25
232	 16	144.3	21.0	 20
233	 16	187.0	18.7	 25
234	 16	197.0	71.7	 25
235	 16	463.3	61.1	 20
236	 16	333.0	35.1	 25
237	 16	692.0	75.3	 25
238	 16	1048.0	57.6	 20
239	 16	2255.0	206.0	 25
240	 16	1372.0	207.5	 25
241	 16	1328.5	65.4	 20
242	 16	240.0	30.6	 25
243	 16	98.0	14.4	 25
244	 16	175.3	22.3	 20
245	 16	122.0	15.5	 25
246	 16	313.0	31.7	 25
247	 16	160.3	19.3	 20
248	 16	134.0	16.9	 25
249	 16	91.0	21.5	 20
250	 16	83.0	15.9	 25
251	 16	66.0	12.5	 25
252	 16	83.0	13.8	 20
253	 16	92.0	16.2	 25
254	 16	118.0	15.8	 25
255	 16	806.5	69.6	 20
256	 16	181.0	30.7	 25
257	 16	137.0	16.3	 25
258	 16	140.0	24.3	 20
259	 16	120.3	15.7	 20
260	 16	143.0	22.9	 20
261	 16	121.0	14.7	 16
262	 16	138.3	22.0	 20
263	 16	99.0	15.0	 20
264	 16	88.0	13.9	 16
265	 16	91.5	16.5	 20
266	 16	93.8	19.1	 20
267	 16	2064.0	128.4	 16
268	 16	140.8	22.6	 20
269	 16	94.3	15.4	 20
270	 16	95.8	14.6	 16
271	 16	126.0	15.9	 20
272	 16	135.0	25.6	 20
273	 16	88.8	15.4	 16
274	 16	115.0	20.5	 20
275	 16	90.3	16.9	 20
276	 16	254.8	45.2	 20
277	 16	135.0	20.1	 25
278	 16	127.0	18.8	 25
279	 16	82.5	14.3	 20
280	 16	113.0	18.0	 25
281	 16	652.0	79.6	 25
282	 16	230.5	35.1	 20
283	 16	121.0	19.9	 25
284	 16	181.0	23.8	 25
285	 16	239.3	30.8	 20
286	 16	238.0	35.2	 25
287	 16	1254.0	146.9	 25
288	 16	2320.3	289.3	 20
289	 16	517.0	36.4	 25
290	 16	384.0	38.0	 25
291	 16	393.8	45.5	 20
292	 16	937.0	123.0	 25
293	 16	778.8	51.8	 20
294	 16	458.0	85.8	 25
295	 16	482.0	43.8	 25
296	 16	534.3	83.7	 20
297	 16	522.0	51.2	 25
298	 16	969.0	167.0	 25
299	 16	704.3	73.7	 20
300	 16	739.0	69.9	 25
301	 16	1074.0	90.1	 25
302	 16	547.0	140.8	 20
303	 16	195.0	21.9	 25
304	 16	544.0	56.4	 25
305	 16	485.3	36.4	 20
306	 16	1500.0	292.2	 25
307	 16	6665.0	611.3	 25
308	 16	742.8	98.3	 20
309	 16	811.0	168.1	 25
310	 16	432.0	56.0	 25
311	 16	286.3	35.0	 20
312	 16	318.5	32.8	 20
313	 16	355.3	42.2	 20
314	 16	1839.3	90.1	 16
315	 16	9360.5	250.2	 20
316	 16	676.3	73.7	 20
317	 16	487.8	45.8	 16
318	 16	150.3	22.4	 20
319	 16	361.3	47.3	 20
320	 16	133.0	16.0	 16
321	 16	270.5	45.2	 20
322	 16	362.5	43.4	 20
323	 16	242.0	34.6	 16
324	 16	2489.5	67.4	 20
325	 16	573.5	103.8	 20
326	 16	404.3	34.3	 16
327	 16	414.3	35.0	 20
328	 16	523.3	53.2	 20
329	 16	558.8	77.7	 16
330	 16	603.0	59.0	 25
331	 16	363.0	38.5	 25
332	 16	741.5	96.1	 20
333	 16	318.0	28.3	 25
334	 16	619.0	60.2	 25
335	 16	588.3	51.4	 20
336	 16	167.0	20.3	 25
337	 16	463.0	50.4	 25
338	 16	405.8	31.7	 20
339	 16	529.0	142.0	 25
340	 16	337.5	105.7	 20
341	 16	293.0	160.9	 25
342	 16	642.0	56.0	 25
343	 16	195.5	36.3	 20
344	 16	261.0	47.0	 25
345	 16	575.0	75.9	 25
346	 16	3368.5	362.6	 20
347	 16	367.0	51.4	 25
348	 16	347.0	27.0	 25
349	 16	241.5	39.6	 20
350	 16	2944.0	356.8	 25
351	 16	4209.0	650.2	 25
352	 16	2069.5	189.5	 20
353	 16	874.0	121.7	 25
354	 16	403.0	75.9	 25
355	 16	7380.0	534.7	 20
356	 16	1314.0	95.1	 25
357	 16	287.0	41.6	 25
358	 16	157.3	20.4	 20
359	 16	112.0	15.1	 25
360	 16	225.0	28.2	 25
361	 16	112.0	19.3	 20
362	 16	196.0	25.8	 25
363	 16	169.0	46.4	 25
364	 16	418.8	44.1	 20
365	 16	5373.8	593.4	 20
366	 16	1082.8	231.1	 20
367	 16	1356.0	108.7	 16
368	 16	1925.0	95.2	 20
369	 16	254.0	26.6	 20
370	 16	120.0	20.7	 16
371	 16	125.3	21.1	 20
372	 16	154.3	17.2	 20
373	 16	129.3	21.0	 16
374	 16	101.0	23.4	 20
375	 16	101.0	13.3	 20
376	 16	156.8	23.4	 16
377	 16	142.5	20.4	 20
378	 16	241.0	37.0	 20
379	 16	186.5	16.6	 16
380	 16	127.0	16.6	 20
381	 16	138.8	17.4	 20
382	 16	145.0	17.1	 16
383	 16	108.0	13.5	 25
384	 16	180.5	27.4	 20
385	 16	760.0	106.7	 25
386	 16	765.0	87.2	 25
387	 16	9745.3	598.3	 20
388	 16	4114.0	564.3	 25
389	 16	3740.0	140.3	 25
390	 16	744.3	44.3	 20
391	 16	233.0	33.0	 25
392	 16	221.0	26.5	 25
393	 16	316.0	31.4	 20
394	 16	1561.0	1269.3	 25
395	 16	322.0	32.9	 25
396	 16	314.3	34.9	 20
397	 16	437.0	51.4	 25
398	 16	321.0	29.0	 25
399	 16	134.8	23.6	 20
400	 16	178.0	24.6	 25
401	 16	112.0	19.2	 25
402	 16	223.3	27.7	 20
403	 16	342.0	46.7	 25
404	 16	100.0	13.8	 25
405	 16	94.5	12.6	 20
406	 16	113.0	15.5	 25
407	 16	356.0	31.1	 25
408	 16	201.5	20.1	 20
409	 16	482.0	54.4	 25
410	 16	368.0	77.3	 25
411	 16	3788.5	204.8	 20
412	 16	602.0	110.0	 25
413	 16	1785.0	134.4	 25
414	 16	449.0	78.8	 20
415	 16	3215.0	483.8	 25
416	 16	294.0	27.1	 25
417	 16	117.8	20.1	 20
418	 16	99.0	15.9	 25
419	 16	138.3	14.3	 20
420	 16	122.3	20.9	 16
421	 16	896.0	105.8	 20
422	 16	128.5	19.8	 20
423	 16	111.5	14.7	 16
424	 16	98.0	13.7	 20
425	 16	96.3	13.4	 20
426	 16	183.3	19.7	 16
427	 16	919.3	83.9	 20
428	 16	119.3	13.3	 20
429	 16	176.0	23.6	 16
430	 16	120.3	22.9	 20
431	 16	110.3	17.7	 16
432	 16	82.3	15.7	 20
433	 16	166.5	14.1	 20
434	 16	83.5	20.3	 16
435	 16	171.0	22.6	 20
436	 16	877.0	125.2	 25
437	 16	553.3	48.4	 20
438	 16	541.0	58.2	 25
439	 16	200.0	22.9	 25
440	 16	105.8	18.0	 20
441	 16	91.0	11.7	 25
442	 16	219.0	38.8	 25
443	 16	767.5	86.3	 20
444	 16	526.0	50.3	 25
445	 16	1250.0	370.4	 25
446	 16	5621.8	803.2	 20
447	 16	533.0	75.7	 25
448	 16	6124.0	504.1	 25
449	 16	3345.0	423.1	 20
450	 16	564.0	251.8	 25
451	 16	1099.0	138.6	 25
452	 16	1270.8	158.2	 20
453	 16	984.0	114.3	 25
454	 16	979.0	91.5	 25
455	 16	232.0	31.0	 20
456	 16	121.0	23.0	 25
457	 16	102.0	12.0	 25
458	 16	89.3	11.9	 20
459	 16	499.0	104.8	 25
460	 16	625.0	78.1	 25
461	 16	798.0	200.4	 20
462	 16	121.0	16.8	 25
463	 16	108.0	26.1	 25
464	 16	565.5	79.4	 20
465	 16	617.0	55.0	 25
466	 16	143.0	24.5	 25
467	 16	111.0	11.5	 20
468	 16	148.0	27.0	 25
469	 16	197.0	36.2	 25
470	 16	239.8	52.2	 20
471	 16	885.0	124.1	 25
472	 16	7049.3	569.7	 20
473	 16	668.5	95.4	 16
474	 16	6814.8	280.2	 20
475	 16	478.8	42.5	 20
476	 16	527.3	33.1	 16
477	 16	625.5	95.6	 20
478	 16	767.3	73.3	 16
479	 16	3259.0	231.4	 20
480	 16	10437.3	952.1	 20
481	 16	4103.5	252.5	 16
482	 16	683.8	101.9	 20
483	 16	1053.3	112.0	 20
484	 16	241.8	31.9	 16
485	 16	247.8	33.6	 20
486	 16	114.3	21.8	 20
487	 16	114.3	20.0	 16
488	 16	310.0	35.7	 20
489	 16	135.3	19.8	 20
490	 16	965.5	151.0	 20
491	 16	143.0	24.7	 25
492	 16	475.0	58.0	 25
493	 16	110.0	10.5	 20
494	 16	88.0	13.8	 25
495	 16	170.0	34.7	 25
496	 16	146.5	18.4	 20
497	 16	188.0	24.8	 25
498	 16	115.0	17.2	 25
499	 16	124.0	18.3	 20
500	 16	200.0	28.0	 25
501	 16	286.0	28.1	 25
502	 16	229.5	45.0	 20
503	 16	2352.0	153.4	 25
504	 16	2101.0	221.6	 25
505	 16	5552.5	343.2	 20
506	 16	5460.0	348.7	 25
507	 16	8139.0	437.4	 25
508	 16	3402.5	271.6	 20
509	 16	461.0	38.7	 25
510	 16	1036.0	78.1	 25
511	 16	1104.5	98.6	 20
512	 16	967.0	88.9	 25
513	 16	2155.0	360.0	 25
514	 16	885.5	158.7	 20
515	 16	548.0	120.9	 25
516	 16	1849.0	138.6	 25
517	 16	459.3	42.1	 20
518	 16	316.0	56.3	 25
519	 16	4201.0	466.9	 25
520	 16	9383.8	443.1	 20
521	 16	7685.0	477.0	 25
522	 16	1336.3	87.3	 20
523	 16	345.0	59.8	 25
524	 16	3149.0	364.2	 25
525	 16	1039.5	67.3	 16
526	 16	978.0	80.1	 20
527	 16	920.5	52.9	 20
528	 16	512.3	52.1	 16
529	 16	248.5	32.0	 20
530	 16	96.5	14.6	 20
531	 16	105.5	24.5	 16
532	 16	145.3	20.5	 20
533	 16	203.0	26.1	 20
534	 16	125.3	21.5	 16
535	 16	120.3	19.3	 20
536	 16	128.5	21.1	 20
537	 16	234.5	29.3	 16
538	 16	195.8	42.1	 20
539	 16	196.0	33.2	 20
540	 16	112.5	13.9	 16
541	 16	127.3	18.2	 20
542	 16	144.5	15.5	 20
543	 16	108.3	14.2	 20
544	 16	858.0	124.3	 25
545	 16	139.0	18.8	 25
546	 16	136.8	20.6	 20
547	 16	127.0	17.5	 25
548	 16	131.0	12.3	 25
549	 16	117.0	19.0	 20
550	 16	107.0	17.8	 25
551	 16	92.0	15.6	 25
552	 16	95.5	14.5	 20
553	 16	119.0	24.2	 25
554	 16	482.0	31.5	 25
555	 16	970.3	57.6	 20
556	 16	919.0	54.5	 25
557	 16	1063.0	114.6	 25
558	 16	426.8	64.0	 20
559	 16	129.0	25.5	 25
560	 16	125.0	17.7	 25
561	 16	187.8	33.6	 20
562	 16	104.0	21.3	 25
563	 16	123.0	16.6	 25
564	 16	123.0	17.3	 20
565	 16	846.0	156.3	 25
566	 16	1007.0	61.4	 25
567	 16	1794.0	440.0	 20
568	 16	651.0	61.5	 25
569	 16	1905.5	182.5	 20
570	 16	1177.0	223.0	 25
571	 16	2451.0	301.9	 25
572	 16	214.3	29.5	 20
573	 16	215.0	39.5	 25
574	 16	421.0	27.0	 25
575	 16	805.8	99.5	 20
576	 16	1061.0	151.7	 25
577	 16	645.0	64.0	 25
578	 16	389.0	32.2	 20
579	 16	2534.8	504.5	 20
580	 16	616.0	47.8	 20
581	 16	246.8	40.6	 16
582	 16	2395.5	511.0	 20
583	 16	600.5	52.4	 20
584	 16	100.8	15.7	 16
585	 16	317.5	47.2	 20
586	 16	4194.0	515.0	 20
587	 16	694.8	47.0	 16
588	 16	324.0	27.1	 20
589	 16	2335.3	222.6	 20
590	 16	640.8	52.3	 16
591	 16	184.5	34.4	 20
592	 16	148.3	23.3	 20
593	 16	1547.3	138.6	 16
594	 16	2423.3	364.6	 20
595	 16	162.3	30.9	 20
596	 16	236.0	29.5	 16
597	 16	1571.0	189.2	 25
598	 16	7226.0	1027.1	 25
599	 16	5401.5	1057.9	 20
600	 16	825.0	248.3	 25
601	 16	450.0	112.8	 25
602	 16	455.5	36.8	 20
603	 16	185.0	20.8	 25
604	 16	125.0	25.0	 25
605	 16	120.0	15.5	 20
606	 16	99.0	11.6	 25
607	 16	88.0	16.0	 25
608	 16	90.3	15.0	 20
609	 16	113.0	15.2	 25
610	 16	86.0	17.2	 25
611	 16	126.0	16.8	 20
612	 16	405.0	40.5	 25
613	 16	303.3	38.0	 20
614	 16	231.0	36.1	 25
615	 16	151.0	23.7	 25
616	 16	260.0	35.4	 20
617	 16	948.0	154.9	 25
618	 16	594.0	97.2	 25
619	 16	576.3	130.4	 20
620	 16	2093.0	362.4	 25
621	 16	6093.0	778.2	 25
622	 16	1013.8	102.0	 20
623	 16	280.0	108.8	 25
624	 16	591.0	76.0	 25
625	 16	172.8	26.0	 20
626	 16	1719.0	320.8	 25
627	 16	922.0	249.9	 25
628	 16	919.0	127.5	 20
629	 16	176.0	28.8	 25
630	 16	134.0	37.5	 25
631	 16	109.5	14.9	 20
632	 16	105.3	19.9	 20
633	 16	123.8	20.1	 20
634	 16	505.5	81.6	 16
635	 16	527.8	71.6	 20
636	 16	813.3	49.1	 20
637	 16	603.3	39.5	 16
638	 16	631.5	34.5	 20
639	 16	19857.0	2577.7	 20
  0	 17	263.3	123.1	 20
  1	 17	304.0	43.7	 25
  2	 17	355.0	36.4	 25
  3	 17	351.5	31.7	 20
  4	 17	7144.0	1134.2	 25
  5	 17	107.0	16.0	 25
  6	 17	108.3	22.9	 20
  7	 17	185.0	22.5	 25
  8	 17	192.0	29.7	 25
  9	 17	127.5	18.5	 20
 10	 17	1626.0	235.2	 20
 11	 17	222.8	30.8	 20
 12	 17	109.8	15.2	 16
 13	 17	135.8	19.3	 20
 14	 17	325.0	34.6	 20
 15	 17	5760.5	340.5	 16
 16	 17	479.8	104.0	 20
 17	 17	598.3	48.2	 16
 18	 17	3637.3	511.3	 20
 19	 17	323.5	49.3	 20
 20	 17	505.8	39.3	 16
 21	 17	2656.5	364.3	 20
 22	 17	129.5	18.0	 20
 23	 17	307.0	24.0	 16
 24	 17	177.8	21.4	 20
 25	 17	334.8	39.4	 20
 26	 17	181.0	25.9	 16
 27	 17	301.0	26.0	 20
 28	 17	410.0	60.1	 25
 29	 17	398.3	46.7	 20
 30	 17	105.0	18.4	 25
 31	 17	131.0	17.2	 25
 32	 17	83.0	14.3	 20
 33	 17	299.0	56.7	 25
 34	 17	124.0	18.7	 25
 35	 17	242.3	38.0	 20
 36	 17	223.0	30.4	 25
 37	 17	97.0	15.1	 25
 38	 17	122.0	22.7	 20
 39	 17	133.0	18.4	 25
 40	 17	164.0	22.1	 25
 41	 17	123.3	14.4	 20
 42	 17	256.0	31.9	 25
 43	 17	110.0	19.5	 25
 44	 17	587.8	61.6	 20
 45	 17	91.0	12.4	 25
 46	 17	74.0	12.4	 25
 47	 17	410.0	45.2	 20
 48	 17	93.0	13.4	 25
 49	 17	196.0	31.9	 25
 50	 17	116.0	16.7	 20
 51	 17	261.0	35.9	 25
 52	 17	180.0	23.8	 25
 53	 17	688.5	78.6	 20
 54	 17	241.0	27.2	 25
 55	 17	205.0	22.3	 25
 56	 17	119.0	17.0	 20
 57	 17	90.0	17.6	 25
 58	 17	158.0	17.9	 25
 59	 17	241.0	55.7	 20
 60	 17	97.0	16.6	 25
 61	 17	156.0	21.9	 20
 62	 17	470.0	53.1	 25
 63	 17	1739.5	204.7	 20
 64	 17	137.8	11.4	 16
 65	 17	206.0	20.0	 20
 66	 17	401.3	53.4	 20
 67	 17	399.5	31.7	 16
 68	 17	180.3	23.8	 20
 69	 17	125.0	15.0	 20
 70	 17	97.5	11.1	 16
 71	 17	71.0	14.5	 20
 72	 17	122.0	15.3	 20
 73	 17	246.3	36.8	 16
 74	 17	402.5	38.0	 20
 75	 17	359.3	39.2	 20
 76	 17	215.8	29.6	 16
 77	 17	563.0	61.5	 20
 78	 17	224.3	19.4	 20
 79	 17	122.8	13.0	 16
 80	 17	137.8	18.5	 20
 81	 17	122.0	18.0	 25
 82	 17	185.5	29.1	 20
 83	 17	363.0	34.9	 25
 84	 17	1952.0	221.1	 25
 85	 17	160.8	19.3	 20
 86	 17	111.0	13.1	 25
 87	 17	124.0	22.7	 25
 88	 17	192.5	23.1	 20
 89	 17	1681.0	306.7	 25
 90	 17	287.0	30.4	 25
 91	 17	558.3	50.2	 20
 92	 17	3014.0	372.6	 25
 93	 17	1183.0	118.1	 25
 94	 17	1185.0	248.0	 20
 95	 17	353.0	73.3	 25
 96	 17	220.0	29.0	 25
 97	 17	191.3	35.0	 20
 98	 17	105.0	19.4	 25
 99	 17	238.0	48.9	 25
100	 17	196.8	29.8	 20
101	 17	92.0	14.4	 25
102	 17	619.0	75.7	 25
103	 17	461.5	33.3	 20
104	 17	849.0	118.1	 25
105	 17	4835.0	597.8	 25
106	 17	973.3	108.5	 20
107	 17	795.0	100.9	 25
108	 17	1378.0	140.6	 20
109	 17	827.0	129.0	 25
110	 17	1097.0	142.3	 25
111	 17	186.5	25.0	 20
112	 17	121.0	22.4	 25
113	 17	198.0	21.0	 25
114	 17	216.3	36.6	 20
115	 17	104.0	15.0	 25
116	 17	278.3	39.3	 20
117	 17	266.5	32.7	 16
118	 17	368.0	55.6	 20
119	 17	387.8	45.4	 20
120	 17	19412.8	1367.9	 16
121	 17	13746.5	846.1	 20
122	 17	903.3	54.7	 20
123	 17	152.8	22.5	 16
124	 17	182.0	22.4	 20
125	 17	713.0	86.5	 20
126	 17	602.0	51.2	 16
127	 17	4227.8	584.3	 20
128	 17	2367.8	308.5	 20
129	 17	3639.0	323.3	 16
130	 17	2998.8	319.4	 20
131	 17	137.5	20.0	 20
132	 17	1030.5	74.2	 16
133	 17	231.3	22.3	 20
134	 17	222.0	36.3	 25
135	 17	3201.3	293.9	 20
136	 17	532.0	47.8	 25
137	 17	4548.0	446.8	 25
138	 17	6721.0	843.4	 20
139	 17	220.0	29.7	 25
140	 17	1888.0	177.2	 25
141	 17	4813.0	397.1	 20
142	 17	1164.0	124.8	 25
143	 17	2751.0	425.2	 25
144	 17	170.0	28.0	 20
145	 17	98.0	15.4	 25
146	 17	91.0	12.1	 25
147	 17	106.0	17.3	 20
148	 17	577.0	91.9	 25
149	 17	321.0	39.9	 25
150	 17	215.8	30.1	 20
151	 17	306.0	49.4	 25
152	 17	148.0	29.6	 25
153	 17	85.0	16.5	 20
154	 17	147.0	26.2	 25
155	 17	1051.3	138.4	 20
156	 17	391.0	51.7	 25
157	 17	611.0	66.5	 25
158	 17	213.8	29.8	 20
159	 17	572.0	59.4	 25
160	 17	1850.0	275.1	 25
161	 17	713.3	74.3	 20
162	 17	1168.0	158.0	 25
163	 17	340.0	29.1	 25
164	 17	1531.8	156.1	 20
165	 17	1244.0	247.7	 25
166	 17	1977.0	182.4	 25
167	 17	919.8	164.3	 20
168	 17	2322.0	413.1	 25
169	 17	456.0	73.6	 25
170	 17	121.0	16.5	 16
171	 17	93.0	16.1	 20
172	 17	215.3	30.7	 20
173	 17	272.3	40.9	 16
174	 17	103.3	13.1	 20
175	 17	138.0	22.0	 20
176	 17	146.3	17.9	 16
177	 17	948.3	143.2	 20
178	 17	171.8	20.9	 20
179	 17	306.0	33.8	 16
180	 17	157.5	24.8	 20
181	 17	113.5	12.4	 20
182	 17	439.0	48.0	 16
183	 17	600.5	84.2	 20
184	 17	249.3	28.6	 20
185	 17	195.5	29.3	 16
186	 17	629.0	109.2	 20
187	 17	605.0	44.1	 20
188	 17	805.5	58.9	 20
189	 17	250.0	27.5	 25
190	 17	92.0	13.5	 25
191	 17	1059.0	156.7	 20
192	 17	165.0	21.2	 25
193	 17	189.0	31.3	 25
194	 17	652.8	67.8	 20
195	 17	777.0	86.3	 25
196	 17	1237.0	139.8	 25
197	 17	3551.3	289.8	 20
198	 17	171.0	32.4	 25
199	 17	148.5	16.4	 20
200	 17	86.0	15.2	 25
201	 17	89.0	16.8	 25
202	 17	258.5	37.9	 20
203	 17	233.0	29.4	 25
204	 17	106.0	18.3	 25
205	 17	744.3	95.7	 20
206	 17	74.0	12.3	 25
207	 17	124.0	23.9	 25
208	 17	129.8	22.3	 20
209	 17	98.0	13.4	 25
210	 17	626.0	76.0	 25
211	 17	187.8	26.3	 20
212	 17	114.0	18.5	 25
213	 17	148.0	20.7	 25
214	 17	147.5	26.3	 20
215	 17	81.0	13.6	 25
216	 17	85.0	12.0	 25
217	 17	112.3	16.4	 20
218	 17	96.0	12.6	 25
219	 17	566.0	103.8	 25
220	 17	92.8	17.0	 20
221	 17	114.0	14.7	 25
222	 17	145.0	25.6	 25
223	 17	101.8	19.9	 16
224	 17	194.5	19.9	 20
225	 17	250.3	37.4	 20
226	 17	1482.8	134.1	 16
227	 17	1464.0	115.2	 20
228	 17	295.5	32.4	 20
229	 17	294.3	31.5	 16
230	 17	429.0	31.0	 20
231	 17	164.8	27.7	 20
232	 17	108.3	14.2	 16
233	 17	212.8	23.6	 20
234	 17	224.3	28.7	 20
235	 17	107.0	19.0	 16
236	 17	253.0	40.0	 20
237	 17	1291.3	117.7	 20
238	 17	568.5	46.2	 16
239	 17	835.8	66.1	 20
240	 17	671.0	68.3	 20
241	 17	395.8	44.0	 20
242	 17	584.0	63.9	 25
243	 17	2774.0	220.5	 25
244	 17	532.0	46.6	 20
245	 17	138.0	18.2	 25
246	 17	757.3	56.3	 20
247	 17	199.0	20.9	 25
248	 17	2398.0	264.5	 25
249	 17	164.5	30.4	 20
250	 17	86.0	14.5	 25
251	 17	143.0	27.1	 25
252	 17	93.5	18.2	 20
253	 17	92.0	12.8	 25
254	 17	128.0	16.2	 25
255	 17	148.0	29.8	 20
256	 17	152.0	24.0	 25
257	 17	181.0	22.6	 25
258	 17	157.8	22.8	 20
259	 17	196.0	26.0	 25
260	 17	807.0	123.4	 25
261	 17	315.5	44.0	 20
262	 17	880.0	124.1	 25
263	 17	103.0	22.5	 25
264	 17	187.5	24.7	 20
265	 17	143.0	23.7	 25
266	 17	293.0	47.6	 25
267	 17	190.3	31.5	 20
268	 17	345.0	58.1	 25
269	 17	105.0	14.8	 25
270	 17	139.0	28.0	 20
271	 17	173.0	30.1	 25
272	 17	133.0	28.5	 25
273	 17	90.3	13.6	 20
274	 17	1001.0	206.3	 25
275	 17	101.0	19.4	 25
276	 17	123.0	17.5	 16
277	 17	116.0	19.0	 20
278	 17	105.5	13.1	 20
279	 17	246.8	30.1	 16
280	 17	107.3	12.5	 20
281	 17	379.8	40.8	 20
282	 17	134.5	21.8	 16
283	 17	208.0	31.6	 20
284	 17	785.3	96.1	 20
285	 17	755.5	46.8	 16
286	 17	311.0	39.3	 20
287	 17	313.0	47.6	 20
288	 17	199.3	24.8	 16
289	 17	2408.8	297.8	 20
290	 17	1031.3	68.2	 16
291	 17	258.5	69.1	 20
292	 17	213.3	20.4	 20
293	 17	232.5	31.2	 16
294	 17	1473.0	182.8	 25
295	 17	899.0	78.5	 25
296	 17	4917.8	439.3	 20
297	 17	1597.0	94.7	 25
298	 17	7078.0	747.0	 25
299	 17	1003.0	104.9	 20
300	 17	905.0	77.1	 25
301	 17	790.0	61.7	 25
302	 17	16295.3	1433.5	 20
303	 17	1485.0	392.1	 25
304	 17	1212.0	141.8	 25
305	 17	142.3	19.1	 20
306	 17	1811.0	331.2	 25
307	 17	1038.0	56.6	 25
308	 17	353.3	29.6	 20
309	 17	1420.0	238.1	 25
310	 17	3380.0	353.7	 25
311	 17	1181.3	119.9	 20
312	 17	3097.0	329.6	 25
313	 17	519.0	90.2	 25
314	 17	525.3	133.3	 20
315	 17	3455.0	600.3	 25
316	 17	1753.0	175.8	 25
317	 17	524.8	49.2	 20
318	 17	497.0	34.8	 25
319	 17	320.0	33.9	 25
320	 17	376.8	41.4	 20
321	 17	822.0	149.4	 25
322	 17	20786.0	3594.6	 25
323	 17	305.5	37.7	 20
324	 17	912.0	98.6	 25
325	 17	926.0	80.1	 25
326	 17	925.8	49.1	 20
327	 17	983.0	242.9	 25
328	 17	2287.0	254.4	 25
329	 17	5024.0	772.6	 20
330	 17	1176.3	235.0	 20
331	 17	394.8	56.2	 20
332	 17	1063.8	81.5	 16
333	 17	584.3	63.0	 20
334	 17	7233.5	580.4	 20
335	 17	1380.8	84.1	 16
336	 17	344.0	26.6	 20
337	 17	146.5	13.1	 16
338	 17	3002.0	639.4	 20
339	 17	39677.0	5824.6	 20
340	 17	11428.8	771.2	 16
341	 17	2983.0	267.8	 20
342	 17	12654.5	1533.6	 20
343	 17	2237.3	124.8	 16
344	 17	1683.0	168.7	 20
345	 17	1850.0	112.3	 20
346	 17	579.0	91.7	 16
347	 17	516.8	63.7	 20
348	 17	126.0	19.8	 25
349	 17	3686.3	480.1	 20
350	 17	586.0	74.7	 25
351	 17	289.0	28.6	 25
352	 17	135.3	16.0	 20
353	 17	111.0	18.7	 25
354	 17	125.0	20.3	 25
355	 17	182.5	21.7	 20
356	 17	967.0	196.3	 25
357	 17	109.0	20.6	 25
358	 17	631.3	73.0	 20
359	 17	189.0	30.4	 25
360	 17	659.0	87.1	 25
361	 17	123.5	17.8	 20
362	 17	146.0	17.4	 25
363	 17	6982.0	1088.5	 25
364	 17	131.0	26.4	 20
365	 17	3254.0	447.3	 25
366	 17	334.0	79.3	 25
367	 17	123.8	17.5	 20
368	 17	230.0	33.1	 25
369	 17	138.0	15.6	 25
370	 17	149.0	27.3	 20
371	 17	11436.0	2616.7	 25
372	 17	10321.0	1793.8	 25
373	 17	126.3	16.3	 20
374	 17	825.0	160.2	 25
375	 17	3516.0	646.2	 25
376	 17	200.0	33.4	 20
377	 17	128.0	19.0	 25
378	 17	154.0	18.4	 25
379	 17	312.8	51.1	 20
380	 17	845.0	193.7	 25
381	 17	94.0	13.2	 20
382	 17	94.0	18.5	 25
383	 17	266.3	33.4	 20
384	 17	292.3	33.8	 16
385	 17	380.8	41.7	 20
386	 17	549.8	142.0	 20
387	 17	651.5	120.4	 16
388	 17	3714.3	124.4	 20
389	 17	1172.0	359.6	 20
390	 17	959.5	65.4	 16
391	 17	1327.8	80.3	 20
392	 17	3170.5	458.3	 20
393	 17	110.0	21.4	 16
394	 17	249.3	31.6	 20
395	 17	285.0	41.1	 20
396	 17	75.0	13.1	 16
397	 17	109.3	14.8	 20
398	 17	414.0	47.7	 20
399	 17	994.3	103.5	 16
400	 17	670.3	82.0	 20
401	 17	197.0	21.6	 25
402	 17	159.5	17.4	 20
403	 17	138.0	20.1	 25
404	 17	313.0	31.6	 25
405	 17	824.5	80.8	 20
406	 17	2306.0	397.5	 25
407	 17	823.0	82.6	 25
408	 17	1472.5	191.2	 20
409	 17	2995.0	399.4	 25
410	 17	434.0	56.5	 25
411	 17	2599.8	345.0	 20
412	 17	1063.0	110.6	 25
413	 17	153.0	34.0	 25
414	 17	117.5	14.7	 20
415	 17	106.0	15.4	 25
416	 17	1376.0	198.6	 25
417	 17	2097.8	269.0	 20
418	 17	244.0	40.5	 25
419	 17	100.0	18.7	 25
420	 17	90.0	12.7	 20
421	 17	95.0	13.3	 25
422	 17	307.0	71.1	 25
423	 17	105.0	11.9	 20
424	 17	214.0	40.1	 25
425	 17	915.0	127.1	 25
426	 17	141.5	16.6	 20
427	 17	120.0	27.6	 25
428	 17	432.3	48.4	 20
429	 17	103.0	17.3	 25
430	 17	179.0	25.5	 25
431	 17	367.3	70.3	 20
432	 17	114.0	17.1	 25
433	 17	130.0	18.1	 25
434	 17	519.3	83.6	 20
435	 17	274.0	33.9	 25
436	 17	431.3	64.0	 20
437	 17	156.5	23.7	 16
438	 17	157.3	17.7	 20
439	 17	717.0	109.3	 20
440	 17	154.5	23.9	 16
441	 17	264.5	57.3	 20
442	 17	112.5	12.4	 20
443	 17	119.0	17.0	 16
444	 17	409.0	73.1	 20
445	 17	614.3	93.7	 20
446	 17	660.0	244.5	 16
447	 17	400.8	64.0	 20
448	 17	258.5	78.6	 20
449	 17	174.5	17.1	 16
450	 17	10881.0	2026.1	 20
451	 17	214.3	23.0	 20
452	 17	370.0	43.6	 16
453	 17	266.8	32.5	 20
454	 17	17597.0	2664.3	 25
455	 17	1507.5	114.2	 20
456	 17	802.0	69.4	 25
457	 17	575.0	78.9	 25
458	 17	383.0	45.3	 20
459	 17	462.0	52.0	 25
460	 17	143.0	23.5	 25
461	 17	153.8	20.4	 20
462	 17	858.0	145.6	 25
463	 17	193.0	27.3	 25
464	 17	905.3	105.3	 20
465	 17	528.0	69.0	 25
466	 17	199.0	27.1	 25
467	 17	253.5	21.2	 20
468	 17	213.0	30.8	 25
469	 17	287.0	38.4	 25
470	 17	655.0	78.6	 20
471	 17	794.0	99.5	 25
472	 17	456.0	62.5	 25
473	 17	711.3	47.5	 20
474	 17	1291.0	201.6	 25
475	 17	1088.5	186.4	 20
476	 17	1019.0	167.1	 25
477	 17	634.0	267.8	 25
478	 17	313.0	33.4	 20
479	 17	817.0	188.0	 25
480	 17	1942.0	374.4	 25
481	 17	768.3	70.7	 20
482	 17	1326.0	159.2	 25
483	 17	2239.0	266.4	 25
484	 17	373.3	68.9	 20
485	 17	90.0	12.7	 25
486	 17	131.0	26.9	 25
487	 17	86.0	15.9	 20
488	 17	323.0	66.3	 25
489	 17	97.0	15.1	 25
490	 17	88.5	13.6	 16
491	 17	239.8	36.8	 20
492	 17	198.0	27.2	 20
493	 17	146.0	23.0	 16
494	 17	209.5	23.6	 20
495	 17	737.3	117.9	 20
496	 17	967.8	179.0	 16
497	 17	1150.8	70.5	 20
498	 17	864.8	55.2	 20
499	 17	320.8	35.1	 16
500	 17	601.5	52.9	 20
501	 17	223.3	27.3	 20
502	 17	682.8	48.4	 16
503	 17	316.0	55.2	 20
504	 17	2384.8	204.7	 20
505	 17	4222.3	246.5	 16
506	 17	3119.5	184.5	 20
507	 17	608.0	43.9	 20
508	 17	1368.3	79.4	 20
509	 17	970.0	78.3	 25
510	 17	2785.0	226.2	 25
511	 17	9924.8	879.9	 20
512	 17	2267.0	159.1	 25
513	 17	290.0	85.4	 25
514	 17	797.8	168.1	 20
515	 17	1207.0	74.4	 25
516	 17	664.0	101.5	 25
517	 17	722.0	45.1	 20
518	 17	885.0	80.8	 25
519	 17	1681.8	212.5	 20
520	 17	15001.0	3263.4	 25
521	 17	1061.0	77.5	 25
522	 17	674.8	56.6	 20
523	 17	813.0	108.8	 25
524	 17	343.0	56.7	 25
525	 17	388.3	47.0	 20
526	 17	826.0	130.5	 25
527	 17	1326.0	167.8	 25
528	 17	665.5	68.1	 20
529	 17	1202.0	227.9	 25
530	 17	249.0	38.5	 25
531	 17	334.0	42.7	 20
532	 17	785.0	195.0	 25
533	 17	334.0	64.4	 25
534	 17	89.0	11.1	 20
535	 17	170.0	26.1	 25
536	 17	116.0	19.7	 25
537	 17	95.3	13.1	 20
538	 17	97.0	16.1	 25
539	 17	111.0	19.1	 25
540	 17	176.8	27.3	 20
541	 17	880.0	179.5	 25
542	 17	155.0	27.3	 25
543	 17	196.3	30.7	 16
544	 17	8659.0	1677.3	 20
545	 17	342.8	43.3	 20
546	 17	257.0	28.1	 16
547	 17	156.5	25.3	 20
548	 17	118.5	18.3	 20
549	 17	91.3	14.1	 16
550	 17	110.8	20.5	 20
551	 17	230.8	34.7	 20
552	 17	241.8	30.6	 16
553	 17	196.8	30.2	 20
554	 17	281.8	19.7	 20
555	 17	495.8	29.2	 16
556	 17	864.5	85.6	 20
557	 17	462.8	47.4	 20
558	 17	230.3	72.2	 16
559	 17	713.0	120.2	 20
560	 17	883.3	91.7	 20
561	 17	2762.3	179.7	 20
562	 17	237.0	39.6	 25
563	 17	2247.0	230.7	 25
564	 17	474.0	59.7	 20
565	 17	697.0	117.0	 25
566	 17	9175.5	889.3	 20
567	 17	353.0	308.2	 25
568	 17	600.0	87.9	 25
569	 17	141.5	19.9	 20
570	 17	6379.0	1678.4	 25
571	 17	225.0	35.5	 25
572	 17	1317.3	162.2	 20
573	 17	1078.0	132.8	 25
574	 17	2207.0	187.3	 25
575	 17	590.3	47.9	 20
576	 17	235.0	69.2	 25
577	 17	773.0	109.7	 25
578	 17	770.8	133.4	 20
579	 17	204.0	29.9	 25
580	 17	548.0	74.5	 25
581	 17	142.0	24.6	 20
582	 17	2491.0	584.2	 25
583	 17	2425.0	393.6	 25
584	 17	419.5	50.3	 20
585	 17	372.0	80.6	 25
586	 17	214.0	30.0	 25
587	 17	141.8	25.3	 20
588	 17	1667.0	451.3	 25
589	 17	179.0	86.1	 25
590	 17	1032.8	106.3	 20
591	 17	137.0	45.9	 25
592	 17	117.0	16.9	 25
593	 17	173.3	43.3	 20
594	 17	2047.0	442.7	 25
595	 17	218.0	32.3	 25
596	 17	844.5	164.7	 20
597	 17	219.3	23.8	 20
598	 17	441.8	83.1	 20
599	 17	2503.5	126.3	 16
600	 17	5507.5	732.8	 20
601	 17	2258.8	130.2	 20
602	 17	122.0	14.2	 16
603	 17	115.5	13.2	 20
604	 17	105.8	15.4	 20
605	 17	3650.0	314.0	 16
606	 17	588.5	47.6	 20
607	 17	752.5	116.9	 20
608	 17	172.8	27.5	 16
609	 17	1482.8	354.6	 20
610	 17	345.0	43.1	 16
611	 17	449.5	66.0	 20
612	 17	4676.0	825.7	 20
613	 17	414.8	65.4	 16
614	 17	111.0	14.9	 25
615	 17	101.0	14.3	 25
616	 17	100.0	15.3	 20
617	 17	147.0	23.7	 25
618	 17	129.0	16.5	 25
619	 17	221.0	25.5	 20
620	 17	1397.0	225.2	 25
621	 17	9269.0	729.0	 25
622	 17	14541.5	1842.0	 20
623	 17	1057.0	204.3	 25
624	 17	3920.0	471.2	 25
625	 17	379.3	43.2	 20
626	 17	307.0	42.1	 25
627	 17	762.0	80.0	 25
628	 17	281.3	31.9	 20
629	 17	322.0	75.7	 25
630	 17	306.0	46.0	 25
631	 17	2628.3	438.7	 20
632	 17	118.0	29.6	 25
633	 17	100.0	19.9	 25
634	 17	162.0	21.5	 20
635	 17	151.0	20.0	 25
636	 17	10583.0	2062.7	 25
637	 17	9219.5	1521.4	 20
638	 17	704.0	109.6	 25
639	 17	270.0	108.7	 25
  0	 18	20381.8	3453.5	 20
  1	 18	487.0	96.8	 25
  2	 18	738.0	101.3	 25
  3	 18	282.0	27.5	 20
  4	 18	599.0	134.3	 25
  5	 18	103.0	19.5	 25
  6	 18	91.5	15.0	 20
  7	 18	188.0	30.6	 25
  8	 18	156.0	18.7	 25
  9	 18	121.8	20.7	 20
 10	 18	194.0	27.4	 25
 11	 18	133.0	22.0	 25
 12	 18	91.3	13.2	 20
 13	 18	131.0	17.5	 25
 14	 18	145.0	14.6	 20
 15	 18	899.0	194.7	 25
 16	 18	185.0	22.5	 25
 17	 18	258.0	35.2	 20
 18	 18	3317.0	573.8	 25
 19	 18	549.0	79.8	 25
 20	 18	1065.5	73.8	 20
 21	 18	1985.0	187.2	 25
 22	 18	135.0	25.2	 25
 23	 18	1814.5	205.3	 20
 24	 18	150.0	30.1	 25
 25	 18	135.0	20.4	 25
 26	 18	135.5	40.1	 20
 27	 18	165.0	17.2	 25
 28	 18	173.8	23.4	 20
 29	 18	365.0	52.4	 16
 30	 18	97.5	10.2	 20
 31	 18	125.5	20.7	 20
 32	 18	87.5	16.4	 16
 33	 18	141.8	18.9	 20
 34	 18	171.5	24.9	 20
 35	 18	173.3	19.8	 16
 36	 18	201.3	20.4	 20
 37	 18	81.3	19.4	 20
 38	 18	104.3	17.8	 16
 39	 18	126.5	22.6	 20
 40	 18	136.8	25.3	 20
 41	 18	108.0	11.2	 16
 42	 18	242.5	30.7	 20
 43	 18	126.3	28.8	 20
 44	 18	535.3	34.0	 16
 45	 18	93.0	26.9	 25
 46	 18	76.0	21.0	 25
 47	 18	136.0	21.1	 20
 48	 18	107.0	19.4	 25
 49	 18	158.0	24.5	 25
 50	 18	101.0	15.9	 20
 51	 18	113.0	12.3	 25
 52	 18	110.0	23.0	 25
 53	 18	255.5	55.1	 20
 54	 18	148.0	21.5	 25
 55	 18	118.0	21.1	 25
 56	 18	101.8	12.2	 20
 57	 18	81.0	12.1	 25
 58	 18	148.8	51.5	 20
 59	 18	100.0	18.6	 25
 60	 18	85.0	15.2	 25
 61	 18	102.5	13.1	 20
 62	 18	291.0	51.2	 25
 63	 18	139.0	24.1	 25
 64	 18	125.0	23.6	 20
 65	 18	107.0	14.6	 25
 66	 18	149.0	19.9	 25
 67	 18	354.8	39.1	 20
 68	 18	135.0	23.1	 25
 69	 18	125.0	22.9	 25
 70	 18	101.5	12.6	 20
 71	 18	82.0	15.7	 25
 72	 18	102.0	16.9	 25
 73	 18	208.3	115.5	 20
 74	 18	166.0	25.5	 25
 75	 18	167.0	21.5	 25
 76	 18	136.5	19.2	 20
 77	 18	340.0	50.1	 25
 78	 18	167.0	39.0	 25
 79	 18	121.0	16.3	 20
 80	 18	107.0	16.0	 25
 81	 18	100.5	19.2	 20
 82	 18	90.8	11.0	 16
 83	 18	177.5	21.4	 20
 84	 18	560.5	61.2	 20
 85	 18	106.0	16.7	 16
 86	 18	101.3	17.7	 20
 87	 18	102.3	16.4	 20
 88	 18	94.5	14.6	 16
 89	 18	618.5	96.8	 20
 90	 18	550.0	93.5	 20
 91	 18	1051.3	179.5	 16
 92	 18	2222.8	307.0	 20
 93	 18	1420.0	318.6	 20
 94	 18	3058.0	469.4	 16
 95	 18	762.8	162.8	 20
 96	 18	188.5	50.6	 20
 97	 18	184.5	24.3	 16
 98	 18	430.5	47.5	 20
 99	 18	86.0	14.7	 25
100	 18	104.8	18.6	 20
101	 18	84.0	10.1	 25
102	 18	251.0	55.8	 25
103	 18	714.5	78.1	 20
104	 18	481.0	45.1	 25
105	 18	1243.8	197.4	 20
106	 18	337.0	58.0	 25
107	 18	990.0	153.8	 25
108	 18	1184.8	212.4	 20
109	 18	598.0	95.2	 25
110	 18	544.0	59.8	 25
111	 18	255.8	25.6	 20
112	 18	170.0	22.0	 25
113	 18	211.0	22.2	 25
114	 18	120.5	13.9	 20
115	 18	105.0	16.8	 25
116	 18	122.0	19.5	 25
117	 18	123.3	23.5	 20
118	 18	416.0	64.3	 25
119	 18	494.0	47.7	 25
120	 18	8222.3	1131.5	 20
121	 18	2279.0	453.2	 25
122	 18	529.0	81.0	 25
123	 18	125.8	20.5	 20
124	 18	121.0	19.3	 25
125	 18	108.0	21.4	 25
126	 18	194.3	26.7	 20
127	 18	481.0	64.7	 25
128	 18	115.0	26.3	 25
129	 18	320.0	93.1	 20
130	 18	343.0	72.9	 25
131	 18	125.0	20.7	 25
132	 18	385.8	42.2	 20
133	 18	136.0	25.6	 25
134	 18	116.0	15.5	 20
135	 18	445.3	32.1	 16
136	 18	586.8	62.2	 20
137	 18	294.5	26.5	 20
138	 18	1138.3	119.6	 16
139	 18	168.5	22.1	 20
140	 18	896.0	63.1	 20
141	 18	2482.3	125.8	 16
142	 18	3646.3	258.1	 20
143	 18	5907.3	618.4	 20
144	 18	155.8	34.0	 16
145	 18	134.3	34.7	 20
146	 18	87.3	14.6	 20
147	 18	115.3	15.2	 16
148	 18	160.0	27.2	 20
149	 18	116.0	20.3	 20
150	 18	111.8	20.4	 16
151	 18	104.8	20.8	 20
152	 18	135.3	25.2	 20
153	 18	81.0	10.6	 25
154	 18	106.0	18.3	 25
155	 18	288.5	37.1	 20
156	 18	338.0	46.5	 25
157	 18	433.0	48.5	 25
158	 18	339.5	34.5	 20
159	 18	1005.0	146.5	 25
160	 18	1285.0	148.9	 25
161	 18	1399.3	163.2	 20
162	 18	419.0	70.4	 25
163	 18	479.0	56.2	 25
164	 18	654.3	68.7	 20
165	 18	1358.0	240.8	 25
166	 18	832.0	54.2	 25
167	 18	506.0	93.7	 20
168	 18	492.0	52.5	 25
169	 18	218.0	23.0	 25
170	 18	107.3	17.7	 20
171	 18	87.0	12.7	 25
172	 18	145.0	19.6	 25
173	 18	85.5	12.2	 20
174	 18	89.0	16.9	 25
175	 18	145.0	25.0	 25
176	 18	134.3	18.6	 20
177	 18	302.0	49.1	 25
178	 18	98.0	13.5	 25
179	 18	117.8	15.0	 20
180	 18	102.0	15.7	 25
181	 18	115.0	18.7	 25
182	 18	158.0	26.0	 20
183	 18	158.0	30.3	 25
184	 18	271.0	41.8	 25
185	 18	153.8	17.0	 20
186	 18	248.0	37.2	 25
187	 18	1094.0	114.9	 25
188	 18	1159.8	60.6	 16
189	 18	258.8	41.8	 20
190	 18	104.0	12.8	 20
191	 18	433.0	44.5	 16
192	 18	123.3	18.1	 20
193	 18	278.5	27.4	 20
194	 18	308.8	36.5	 16
195	 18	335.0	34.4	 20
196	 18	490.8	56.0	 16
197	 18	1265.0	84.1	 20
198	 18	296.8	45.4	 20
199	 18	123.3	13.9	 16
200	 18	70.5	16.9	 20
201	 18	71.0	12.9	 20
202	 18	239.8	40.5	 16
203	 18	177.5	23.3	 20
204	 18	90.0	13.7	 20
205	 18	119.8	24.3	 20
206	 18	80.0	14.4	 25
207	 18	68.0	8.7	 25
208	 18	82.8	11.5	 20
209	 18	84.0	12.0	 25
210	 18	773.0	110.2	 25
211	 18	135.5	25.5	 20
212	 18	96.0	14.0	 25
213	 18	112.0	15.4	 25
214	 18	119.3	15.2	 20
215	 18	113.0	45.2	 25
216	 18	87.0	14.1	 25
217	 18	106.0	16.6	 20
218	 18	84.0	12.3	 25
219	 18	178.0	20.3	 25
220	 18	95.0	14.9	 20
221	 18	97.0	14.9	 25
222	 18	95.0	16.3	 25
223	 18	81.8	12.8	 20
224	 18	152.0	25.5	 25
225	 18	151.0	14.5	 25
226	 18	239.5	41.5	 20
227	 18	220.0	46.9	 25
228	 18	188.0	21.7	 25
229	 18	338.5	41.7	 20
230	 18	406.0	45.0	 25
231	 18	254.0	45.2	 25
232	 18	96.3	14.6	 20
233	 18	128.0	17.7	 25
234	 18	223.0	37.5	 25
235	 18	99.3	12.3	 20
236	 18	293.0	30.4	 25
237	 18	405.0	48.5	 25
238	 18	433.8	35.7	 20
239	 18	328.0	32.4	 25
240	 18	383.0	81.2	 25
241	 18	604.3	32.2	 16
242	 18	1114.3	112.6	 20
243	 18	641.3	54.5	 16
244	 18	312.5	69.9	 20
245	 18	101.0	15.9	 20
246	 18	220.5	21.5	 16
247	 18	168.0	19.8	 20
248	 18	342.0	38.6	 20
249	 18	219.0	25.2	 16
250	 18	84.5	17.3	 20
251	 18	187.3	23.3	 20
252	 18	100.8	16.4	 16
253	 18	102.0	17.7	 20
254	 18	107.5	15.0	 20
255	 18	150.0	19.3	 16
256	 18	102.8	19.6	 20
257	 18	154.0	18.4	 20
258	 18	229.0	24.2	 16
259	 18	204.0	31.3	 25
260	 18	308.0	42.9	 25
261	 18	506.0	76.6	 20
262	 18	1406.0	145.5	 25
263	 18	108.0	10.9	 25
264	 18	180.0	26.8	 20
265	 18	230.0	27.5	 25
266	 18	720.0	218.8	 25
267	 18	140.0	17.4	 20
268	 18	146.0	21.8	 25
269	 18	116.0	17.7	 25
270	 18	105.5	18.4	 20
271	 18	224.0	27.5	 25
272	 18	139.0	17.1	 25
273	 18	94.0	16.9	 20
274	 18	340.0	53.0	 25
275	 18	98.0	19.2	 25
276	 18	93.0	13.4	 20
277	 18	97.0	11.9	 25
278	 18	94.0	14.3	 25
279	 18	202.5	26.9	 20
280	 18	127.0	31.2	 25
281	 18	120.0	21.7	 25
282	 18	107.8	13.0	 20
283	 18	170.0	23.9	 25
284	 18	176.0	28.3	 25
285	 18	209.0	30.4	 20
286	 18	158.0	23.7	 25
287	 18	230.0	29.5	 20
288	 18	196.0	54.9	 25
289	 18	851.0	89.7	 25
290	 18	205.5	51.2	 20
291	 18	175.0	41.8	 25
292	 18	216.0	25.9	 25
293	 18	271.3	34.4	 20
294	 18	943.0	66.5	 20
295	 18	897.0	90.2	 20
296	 18	4773.5	335.1	 16
297	 18	1583.3	83.4	 20
298	 18	3542.5	424.7	 20
299	 18	1515.0	171.0	 16
300	 18	358.0	70.3	 20
301	 18	587.5	46.7	 20
302	 18	2468.5	187.2	 16
303	 18	442.5	148.6	 20
304	 18	283.3	23.8	 20
305	 18	117.0	15.7	 16
306	 18	343.5	47.9	 20
307	 18	511.0	71.5	 20
308	 18	204.0	22.6	 16
309	 18	2135.5	338.5	 20
310	 18	2751.3	99.2	 20
311	 18	777.3	96.2	 16
312	 18	831.0	102.3	 25
313	 18	740.0	80.4	 25
314	 18	874.0	49.4	 20
315	 18	2055.0	891.3	 25
316	 18	1243.0	138.0	 25
317	 18	619.8	63.1	 20
318	 18	1180.0	103.8	 25
319	 18	364.0	41.4	 25
320	 18	424.0	38.4	 20
321	 18	270.0	30.4	 25
322	 18	4800.0	789.3	 25
323	 18	1014.0	87.3	 20
324	 18	2279.0	174.5	 25
325	 18	1873.0	274.8	 25
326	 18	551.5	56.7	 20
327	 18	774.0	88.3	 25
328	 18	3721.0	304.3	 25
329	 18	9887.8	437.7	 20
330	 18	962.0	395.4	 25
331	 18	263.0	43.1	 25
332	 18	320.5	33.4	 20
333	 18	278.0	41.3	 25
334	 18	1960.5	211.8	 20
335	 18	725.0	73.2	 25
336	 18	215.0	30.5	 25
337	 18	170.8	20.7	 20
338	 18	568.0	112.8	 25
339	 18	27115.0	4268.2	 25
340	 18	9514.5	1002.3	 20
341	 18	1243.0	460.6	 25
342	 18	3868.0	599.7	 25
343	 18	1306.3	182.4	 20
344	 18	598.0	60.3	 25
345	 18	552.0	76.9	 25
346	 18	1672.3	379.2	 20
347	 18	273.0	33.6	 25
348	 18	121.0	17.5	 20
349	 18	513.3	43.3	 16
350	 18	1789.5	286.9	 20
351	 18	123.3	18.6	 20
352	 18	123.5	16.4	 16
353	 18	97.3	15.1	 20
354	 18	104.8	20.8	 20
355	 18	108.0	10.8	 16
356	 18	232.8	44.3	 20
357	 18	87.5	16.0	 20
358	 18	189.5	26.6	 16
359	 18	117.0	16.5	 20
360	 18	129.3	20.7	 20
361	 18	169.3	19.7	 16
362	 18	157.3	15.3	 20
363	 18	1233.0	163.6	 20
364	 18	111.3	16.0	 16
365	 18	2132.0	325.8	 25
366	 18	684.0	119.2	 25
367	 18	111.0	21.7	 20
368	 18	96.0	16.3	 25
369	 18	118.0	15.0	 25
370	 18	106.5	13.5	 20
371	 18	2728.0	591.0	 25
372	 18	2446.0	314.1	 25
373	 18	113.0	15.7	 20
374	 18	307.0	40.5	 25
375	 18	482.0	65.1	 25
376	 18	202.8	27.7	 20
377	 18	114.0	14.4	 25
378	 18	152.5	20.6	 20
379	 18	127.0	21.4	 25
380	 18	149.0	21.4	 25
381	 18	93.0	10.7	 20
382	 18	92.0	13.4	 25
383	 18	109.0	20.2	 25
384	 18	276.8	28.5	 20
385	 18	329.0	36.9	 25
386	 18	453.0	66.1	 25
387	 18	342.3	51.4	 20
388	 18	1418.0	192.8	 25
389	 18	562.0	288.9	 25
390	 18	289.3	44.2	 20
391	 18	861.0	86.6	 25
392	 18	1734.0	210.0	 25
393	 18	104.0	9.7	 20
394	 18	265.0	41.8	 25
395	 18	226.0	20.5	 25
396	 18	88.5	16.1	 20
397	 18	134.0	22.0	 25
398	 18	169.0	26.9	 25
399	 18	235.0	46.0	 20
400	 18	863.0	135.7	 25
401	 18	244.5	26.0	 20
402	 18	181.3	18.7	 16
403	 18	109.3	17.9	 20
404	 18	306.3	19.1	 20
405	 18	258.3	30.8	 16
406	 18	2615.0	417.0	 20
407	 18	957.0	53.4	 20
408	 18	2214.3	153.7	 16
409	 18	2058.8	110.5	 20
410	 18	320.5	57.6	 20
411	 18	409.5	30.3	 16
412	 18	2309.8	294.7	 20
413	 18	158.3	26.4	 20
414	 18	104.0	21.1	 16
415	 18	97.8	14.7	 20
416	 18	492.3	75.2	 20
417	 18	445.8	52.2	 16
418	 18	102.0	13.4	 20
419	 18	91.0	8.8	 25
420	 18	79.3	10.6	 20
421	 18	80.0	16.2	 25
422	 18	130.0	25.1	 25
423	 18	126.0	13.2	 20
424	 18	156.0	21.7	 25
425	 18	863.0	68.9	 20
426	 18	145.0	38.6	 25
427	 18	106.0	12.6	 25
428	 18	335.0	46.3	 20
429	 18	81.0	12.8	 25
430	 18	82.0	15.5	 25
431	 18	179.0	23.0	 20
432	 18	87.0	15.0	 25
433	 18	135.0	27.9	 25
434	 18	196.8	26.7	 20
435	 18	188.0	19.7	 25
436	 18	265.0	36.2	 25
437	 18	163.5	29.0	 20
438	 18	150.0	18.1	 25
439	 18	160.0	26.0	 25
440	 18	108.5	14.4	 20
441	 18	111.0	23.3	 25
442	 18	181.0	25.4	 25
443	 18	157.8	17.5	 20
444	 18	450.0	56.6	 25
445	 18	292.0	32.3	 25
446	 18	1066.0	117.2	 20
447	 18	405.0	49.9	 25
448	 18	243.0	34.3	 25
449	 18	143.0	18.1	 20
450	 18	588.0	278.9	 25
451	 18	125.0	18.1	 25
452	 18	252.0	20.3	 20
453	 18	187.0	31.2	 25
454	 18	4006.0	583.6	 20
455	 18	698.8	39.6	 16
456	 18	417.3	48.4	 20
457	 18	425.3	50.2	 20
458	 18	476.3	54.3	 16
459	 18	670.0	70.9	 20
460	 18	176.0	24.0	 20
461	 18	159.0	15.5	 16
462	 18	1067.3	168.0	 20
463	 18	229.3	29.3	 20
464	 18	717.0	53.5	 16
465	 18	980.5	78.7	 20
466	 18	142.0	32.1	 20
467	 18	242.0	34.3	 16
468	 18	107.8	20.3	 20
469	 18	621.3	58.3	 20
470	 18	625.8	50.5	 16
471	 18	277.3	32.1	 20
472	 18	223.5	24.8	 20
473	 18	362.0	56.5	 25
474	 18	954.0	95.8	 25
475	 18	370.5	38.1	 20
476	 18	654.0	95.2	 25
477	 18	321.0	79.0	 25
478	 18	277.8	25.4	 20
479	 18	367.0	65.1	 25
480	 18	456.0	62.5	 25
481	 18	391.5	43.0	 20
482	 18	769.0	128.7	 25
483	 18	8279.0	926.3	 25
484	 18	124.5	18.3	 20
485	 18	90.0	11.9	 25
486	 18	97.0	15.2	 25
487	 18	79.5	15.8	 20
488	 18	127.0	15.7	 25
489	 18	83.0	15.2	 25
490	 18	92.0	14.8	 20
491	 18	106.0	15.9	 25
492	 18	109.0	14.9	 25
493	 18	118.3	23.4	 20
494	 18	316.0	42.9	 25
495	 18	190.0	29.3	 25
496	 18	384.3	46.3	 20
497	 18	500.0	55.8	 25
498	 18	461.0	33.9	 25
499	 18	197.0	23.2	 20
500	 18	474.0	42.5	 25
501	 18	450.0	43.4	 25
502	 18	570.3	65.0	 20
503	 18	220.0	34.9	 25
504	 18	1472.0	126.7	 25
505	 18	2076.3	196.6	 20
506	 18	683.0	140.6	 25
507	 18	837.0	87.2	 25
508	 18	794.5	56.5	 16
509	 18	838.8	52.0	 20
510	 18	1276.5	118.0	 20
511	 18	5092.3	131.5	 16
512	 18	750.8	83.6	 20
513	 18	158.3	23.9	 20
514	 18	390.5	25.1	 16
515	 18	768.3	86.5	 20
516	 18	461.3	57.5	 16
517	 18	476.0	33.9	 20
518	 18	334.5	36.3	 20
519	 18	718.3	79.5	 16
520	 18	4244.5	825.2	 20
521	 18	574.0	70.3	 20
522	 18	349.3	42.6	 16
523	 18	408.3	34.0	 20
524	 18	352.0	24.3	 20
525	 18	371.0	27.9	 20
526	 18	471.0	53.3	 25
527	 18	587.0	50.4	 25
528	 18	262.3	36.6	 20
529	 18	296.0	57.2	 25
530	 18	313.0	33.9	 25
531	 18	556.0	37.9	 20
532	 18	184.0	39.0	 25
533	 18	146.0	26.2	 25
534	 18	85.0	15.2	 20
535	 18	154.0	17.6	 25
536	 18	103.0	12.6	 25
537	 18	100.5	17.8	 20
538	 18	125.0	23.0	 25
539	 18	104.0	13.4	 25
540	 18	215.5	23.1	 20
541	 18	731.0	60.9	 25
542	 18	257.0	32.1	 25
543	 18	144.3	17.9	 20
544	 18	1364.0	408.9	 25
545	 18	177.0	24.9	 25
546	 18	119.3	16.4	 20
547	 18	103.0	13.9	 25
548	 18	89.0	16.5	 25
549	 18	97.5	18.0	 20
550	 18	78.0	10.5	 25
551	 18	156.0	21.1	 25
552	 18	168.3	14.6	 20
553	 18	158.0	18.9	 25
554	 18	299.0	26.2	 25
555	 18	680.5	51.1	 20
556	 18	1264.0	101.3	 25
557	 18	312.0	57.1	 25
558	 18	135.0	22.4	 20
559	 18	362.0	50.9	 25
560	 18	551.0	68.5	 25
561	 18	4861.8	210.7	 16
562	 18	390.5	73.0	 20
563	 18	4364.5	158.7	 16
564	 18	932.3	300.2	 20
565	 18	735.0	262.7	 20
566	 18	5249.8	372.0	 16
567	 18	240.8	142.1	 20
568	 18	819.0	54.2	 20
569	 18	127.3	16.0	 16
570	 18	2212.5	466.0	 20
571	 18	249.0	42.9	 20
572	 18	928.8	102.2	 16
573	 18	2430.8	319.5	 20
574	 18	1574.3	86.7	 20
575	 18	354.5	47.6	 16
576	 18	352.8	25.0	 20
577	 18	532.0	63.5	 20
578	 18	143.8	15.7	 16
579	 18	337.0	55.8	 25
580	 18	215.0	36.2	 25
581	 18	166.8	31.5	 20
582	 18	5223.0	1109.0	 25
583	 18	3152.0	323.1	 25
584	 18	1037.5	106.5	 20
585	 18	149.0	21.1	 25
586	 18	212.0	23.3	 25
587	 18	133.0	21.8	 20
588	 18	641.0	116.8	 25
589	 18	119.0	21.7	 25
590	 18	1024.3	95.2	 20
591	 18	147.0	39.2	 25
592	 18	124.0	23.1	 25
593	 18	155.3	19.8	 20
594	 18	454.0	112.1	 25
595	 18	168.0	25.4	 25
596	 18	506.0	78.1	 20
597	 18	145.0	24.4	 25
598	 18	517.0	36.4	 25
599	 18	1137.3	144.6	 20
600	 18	1630.0	243.2	 25
601	 18	1086.0	163.3	 25
602	 18	117.3	19.2	 20
603	 18	118.0	22.7	 25
604	 18	110.0	21.2	 25
605	 18	501.5	155.9	 20
606	 18	388.0	44.8	 25
607	 18	183.3	25.9	 20
608	 18	113.0	19.0	 25
609	 18	305.0	61.0	 25
610	 18	311.5	34.2	 20
611	 18	471.0	52.9	 25
612	 18	1058.0	245.5	 25
613	 18	219.3	29.2	 20
614	 18	122.0	16.4	 20
615	 18	114.3	22.3	 20
616	 18	100.0	11.4	 16
617	 18	128.3	17.5	 20
618	 18	106.5	19.0	 20
619	 18	161.8	23.7	 16
620	 18	1962.0	394.7	 20
621	 18	7707.0	831.2	 20
622	 18	5542.0	278.3	 16
623	 18	444.8	142.7	 20
624	 18	2026.0	158.0	 20
625	 18	224.8	27.0	 16
626	 18	164.8	15.6	 20
627	 18	960.5	102.9	 20
628	 18	196.8	23.7	 16
629	 18	242.5	83.6	 20
630	 18	127.8	21.9	 20
631	 18	413.5	38.0	 16
632	 18	113.0	15.7	 25
633	 18	99.0	18.5	 25
634	 18	126.5	19.0	 20
635	 18	119.0	15.0	 25
636	 18	1165.0	235.8	 25
637	 18	504.0	119.7	 20
638	 18	162.0	31.4	 25
639	 18	19458.0	2762.1	 25
  0	 19	450.3	92.1	 16
  1	 19	3029.0	382.1	 20
  2	 19	277.8	51.1	 20
  3	 19	366.5	32.2	 16
  4	 19	414.0	37.0	 20
  5	 19	130.5	18.3	 20
  6	 19	205.0	28.3	 16
  7	 19	86.8	14.8	 20
  8	 19	130.3	19.9	 20
  9	 19	187.8	23.4	 16
 10	 19	133.0	22.8	 25
 11	 19	193.5	18.3	 20
 12	 19	207.0	26.1	 25
 13	 19	998.0	166.1	 25
 14	 19	137.3	18.3	 20
 15	 19	151.0	12.0	 25
 16	 19	314.0	61.2	 25
 17	 19	293.5	28.5	 20
 18	 19	1201.0	334.8	 25
 19	 19	223.0	31.1	 25
 20	 19	312.0	29.3	 20
 21	 19	2230.0	364.2	 25
 22	 19	1581.0	149.7	 25
 23	 19	729.3	69.0	 20
 24	 19	453.0	88.1	 25
 25	 19	912.0	1107.1	 25
 26	 19	2910.0	471.2	 20
 27	 19	472.0	44.4	 25
 28	 19	430.0	47.3	 25
 29	 19	422.3	46.2	 20
 30	 19	379.0	38.9	 25
 31	 19	113.0	20.3	 25
 32	 19	120.0	36.1	 20
 33	 19	816.0	156.9	 25
 34	 19	652.0	72.1	 25
 35	 19	229.5	27.0	 20
 36	 19	147.0	19.9	 25
 37	 19	121.0	19.2	 25
 38	 19	130.5	20.1	 20
 39	 19	99.0	15.9	 25
 40	 19	206.0	30.4	 25
 41	 19	199.8	32.9	 20
 42	 19	118.0	17.9	 25
 43	 19	170.0	19.7	 25
 44	 19	159.3	24.2	 20
 45	 19	349.8	54.2	 20
 46	 19	103.3	17.0	 20
 47	 19	277.3	34.8	 16
 48	 19	221.5	20.7	 20
 49	 19	196.5	23.1	 20
 50	 19	176.3	25.1	 16
 51	 19	270.5	23.6	 20
 52	 19	1601.8	169.1	 20
 53	 19	146.5	24.0	 16
 54	 19	108.8	10.4	 20
 55	 19	451.0	59.1	 16
 56	 19	606.0	66.5	 20
 57	 19	470.8	69.6	 20
 58	 19	110.0	23.8	 16
 59	 19	2041.3	376.0	 20
 60	 19	485.0	61.8	 20
 61	 19	337.0	34.1	 16
 62	 19	393.8	52.9	 20
 63	 19	132.0	18.3	 25
 64	 19	104.5	22.5	 20
 65	 19	153.0	28.3	 25
 66	 19	110.0	37.2	 25
 67	 19	114.3	12.1	 20
 68	 19	883.0	77.5	 25
 69	 19	481.0	54.0	 25
 70	 19	205.0	24.5	 20
 71	 19	135.0	18.7	 25
 72	 19	411.0	44.7	 25
 73	 19	100.8	42.2	 20
 74	 19	91.0	13.8	 25
 75	 19	1620.0	205.1	 25
 76	 19	202.8	21.0	 20
 77	 19	150.0	28.4	 25
 78	 19	2243.0	106.3	 25
 79	 19	2911.3	130.6	 20
 80	 19	2237.0	141.9	 25
 81	 19	1459.0	166.4	 25
 82	 19	127.5	18.9	 20
 83	 19	531.0	82.3	 25
 84	 19	943.0	86.4	 25
 85	 19	392.8	30.7	 20
 86	 19	627.0	83.0	 25
 87	 19	286.0	36.7	 25
 88	 19	539.8	40.1	 20
 89	 19	432.0	43.0	 25
 90	 19	2445.0	218.8	 25
 91	 19	3882.8	170.7	 20
 92	 19	6582.0	421.3	 25
 93	 19	3080.0	216.1	 25
 94	 19	6116.0	191.4	 20
 95	 19	5207.0	176.4	 25
 96	 19	1782.0	226.2	 25
 97	 19	1351.0	161.2	 20
 98	 19	123.0	22.8	 25
 99	 19	88.8	14.0	 20
100	 19	93.0	16.5	 16
101	 19	191.5	32.2	 20
102	 19	8817.3	874.8	 16
103	 19	288.5	126.8	 20
104	 19	268.0	33.3	 20
105	 19	305.0	25.8	 16
106	 19	209.0	33.0	 20
107	 19	169.8	36.9	 20
108	 19	103.5	26.6	 16
109	 19	85.8	17.8	 20
110	 19	164.5	27.7	 20
111	 19	544.3	45.9	 16
112	 19	496.8	69.4	 20
113	 19	268.5	39.0	 20
114	 19	410.3	39.0	 16
115	 19	145.8	24.4	 20
116	 19	484.0	49.8	 20
117	 19	1450.8	109.6	 20
118	 19	3943.0	483.8	 25
119	 19	697.0	67.2	 25
120	 19	1299.0	82.1	 20
121	 19	182.0	41.9	 25
122	 19	1089.0	199.6	 25
123	 19	145.3	21.5	 20
124	 19	212.0	36.4	 25
125	 19	1587.0	224.5	 25
126	 19	181.3	17.4	 20
127	 19	4435.0	677.4	 25
128	 19	88.0	9.5	 25
129	 19	122.8	20.7	 20
130	 19	234.0	28.7	 25
131	 19	236.0	33.1	 25
132	 19	1068.3	64.8	 20
133	 19	143.0	25.7	 25
134	 19	171.0	23.9	 25
135	 19	536.0	61.9	 20
136	 19	2075.0	331.6	 25
137	 19	122.0	17.3	 25
138	 19	136.0	14.3	 20
139	 19	168.0	21.3	 25
140	 19	707.0	90.1	 25
141	 19	2738.3	192.3	 20
142	 19	1336.0	92.1	 25
143	 19	3164.0	358.8	 25
144	 19	4842.5	305.5	 20
145	 19	4204.0	290.1	 25
146	 19	457.0	66.7	 25
147	 19	240.3	35.8	 20
148	 19	215.0	23.1	 25
149	 19	115.5	12.7	 20
150	 19	200.0	24.4	 25
151	 19	342.0	34.1	 25
152	 19	1650.3	57.5	 16
153	 19	374.0	49.6	 20
154	 19	98.0	11.4	 20
155	 19	118.5	16.3	 16
156	 19	425.5	74.6	 20
157	 19	619.3	49.1	 20
158	 19	502.0	45.3	 16
159	 19	113.0	14.9	 20
160	 19	1298.0	171.3	 20
161	 19	1384.3	89.3	 16
162	 19	1642.5	75.0	 20
163	 19	4959.0	370.0	 20
164	 19	5510.8	203.5	 16
165	 19	828.8	492.5	 20
166	 19	1022.8	102.2	 20
167	 19	2727.0	127.8	 16
168	 19	2065.8	164.3	 20
169	 19	539.3	58.1	 20
170	 19	277.3	27.3	 20
171	 19	337.0	46.9	 25
172	 19	309.0	27.2	 25
173	 19	107.5	16.0	 20
174	 19	352.0	68.5	 25
175	 19	2438.0	228.8	 25
176	 19	4766.0	531.8	 20
177	 19	535.0	86.7	 25
178	 19	132.0	19.7	 25
179	 19	118.3	17.2	 20
180	 19	460.0	74.1	 25
181	 19	243.0	28.5	 25
182	 19	94.0	14.2	 20
183	 19	250.0	33.4	 25
184	 19	623.0	96.3	 25
185	 19	364.0	38.7	 20
186	 19	321.0	37.8	 25
187	 19	178.0	21.5	 25
188	 19	486.8	41.8	 20
189	 19	100.0	16.2	 25
190	 19	193.0	29.3	 25
191	 19	148.8	23.6	 20
192	 19	414.0	58.0	 25
193	 19	12855.0	1739.7	 20
194	 19	255.0	143.8	 25
195	 19	134.0	18.2	 25
196	 19	192.0	31.4	 20
197	 19	16453.0	3328.1	 25
198	 19	749.0	101.1	 25
199	 19	188.0	30.7	 20
200	 19	155.0	20.6	 25
201	 19	90.0	13.7	 25
202	 19	114.3	16.3	 20
203	 19	95.0	19.0	 25
204	 19	85.0	17.3	 25
205	 19	143.0	21.4	 16
206	 19	83.5	14.5	 20
207	 19	203.8	36.0	 20
208	 19	283.0	35.9	 16
209	 19	230.3	26.7	 20
210	 19	101.3	17.5	 20
211	 19	97.3	18.8	 16
212	 19	126.5	24.5	 20
213	 19	120.3	20.1	 20
214	 19	139.0	14.9	 16
215	 19	11278.5	1662.1	 20
216	 19	465.5	66.5	 20
217	 19	304.3	33.0	 16
218	 19	134.0	23.2	 20
219	 19	274.5	32.1	 20
220	 19	245.5	27.0	 16
221	 19	94.5	13.4	 20
222	 19	107.5	17.0	 20
223	 19	129.3	16.2	 20
224	 19	210.0	25.3	 25
225	 19	135.0	16.4	 25
226	 19	132.5	16.3	 20
227	 19	240.0	32.4	 25
228	 19	236.0	30.4	 25
229	 19	142.0	21.6	 20
230	 19	142.0	28.6	 25
231	 19	195.0	23.5	 25
232	 19	136.3	19.8	 20
233	 19	251.0	35.2	 25
234	 19	199.0	31.4	 25
235	 19	127.8	17.2	 20
236	 19	203.0	23.2	 25
237	 19	336.0	43.6	 25
238	 19	221.3	33.9	 20
239	 19	553.0	60.2	 25
240	 19	256.0	31.0	 20
241	 19	190.0	20.4	 25
242	 19	293.0	34.8	 25
243	 19	772.0	115.8	 20
244	 19	611.0	96.9	 25
245	 19	689.0	105.9	 25
246	 19	337.0	49.1	 20
247	 19	534.0	75.8	 25
248	 19	311.0	42.5	 25
249	 19	119.8	16.2	 20
250	 19	282.0	39.3	 25
251	 19	1089.0	127.0	 25
252	 19	962.8	124.3	 20
253	 19	946.0	159.9	 25
254	 19	239.0	31.1	 25
255	 19	135.3	23.5	 20
256	 19	146.0	22.9	 25
257	 19	182.0	31.6	 25
258	 19	274.5	44.7	 20
259	 19	117.3	21.1	 20
260	 19	127.3	19.2	 20
261	 19	273.3	23.0	 16
262	 19	585.0	48.2	 20
263	 19	321.3	28.9	 20
264	 19	2603.0	194.8	 16
265	 19	1003.5	135.1	 20
266	 19	1583.8	116.1	 20
267	 19	580.8	62.9	 16
268	 19	2032.0	214.6	 20
269	 19	1155.0	96.8	 20
270	 19	167.3	25.4	 16
271	 19	844.3	108.6	 20
272	 19	329.8	41.0	 20
273	 19	101.3	11.7	 16
274	 19	147.5	23.4	 20
275	 19	479.3	76.4	 20
276	 19	249.8	45.6	 16
277	 19	571.0	71.8	 25
278	 19	988.0	143.0	 25
279	 19	417.8	41.1	 20
280	 19	252.0	23.1	 25
281	 19	388.0	48.5	 25
282	 19	198.0	20.1	 20
283	 19	10239.0	1418.6	 25
284	 19	843.3	80.0	 20
285	 19	289.0	40.5	 25
286	 19	2804.0	493.7	 25
287	 19	127.5	17.0	 20
288	 19	349.0	61.9	 25
289	 19	754.0	72.7	 25
290	 19	5962.3	682.0	 20
291	 19	3201.0	488.6	 25
292	 19	969.0	117.1	 25
293	 19	472.0	29.3	 20
294	 19	1068.0	235.9	 25
295	 19	256.0	40.1	 25
296	 19	1088.5	89.0	 20
297	 19	393.0	86.7	 25
298	 19	698.0	152.8	 25
299	 19	821.0	97.2	 20
300	 19	2567.0	455.3	 25
301	 19	674.0	79.0	 25
302	 19	307.0	34.3	 20
303	 19	211.0	24.2	 25
304	 19	186.0	26.8	 25
305	 19	156.3	24.4	 20
306	 19	100.0	18.0	 25
307	 19	154.0	24.0	 25
308	 19	1921.8	330.0	 20
309	 19	255.0	60.2	 25
310	 19	512.0	62.6	 25
311	 19	4965.5	472.5	 20
312	 19	663.0	377.7	 20
313	 19	156.5	25.9	 20
314	 19	319.8	37.0	 16
315	 19	388.5	36.0	 20
316	 19	260.3	25.7	 20
317	 19	669.8	38.8	 16
318	 19	261.8	39.6	 20
319	 19	161.5	24.7	 20
320	 19	126.8	15.8	 16
321	 19	161.5	19.0	 20
322	 19	119.5	16.5	 20
323	 19	1775.8	155.8	 16
324	 19	1206.0	188.0	 20
325	 19	2518.3	151.5	 20
326	 19	196.5	32.2	 16
327	 19	157.3	23.9	 20
328	 19	8474.8	1189.7	 20
329	 19	2779.8	238.2	 16
330	 19	1245.0	230.3	 25
331	 19	442.3	51.6	 20
332	 19	150.0	22.0	 25
333	 19	660.0	95.1	 25
334	 19	914.3	93.6	 20
335	 19	362.0	75.2	 25
336	 19	975.0	156.4	 25
337	 19	377.0	63.4	 20
338	 19	256.0	49.2	 25
339	 19	226.0	24.5	 25
340	 19	598.5	79.0	 20
341	 19	116.0	14.2	 25
342	 19	143.0	26.8	 25
343	 19	288.3	18.9	 20
344	 19	142.0	24.7	 25
345	 19	3790.0	462.6	 25
346	 19	13527.3	568.0	 20
347	 19	2446.0	596.7	 25
348	 19	569.0	94.8	 25
349	 19	262.0	21.9	 20
350	 19	541.0	56.3	 25
351	 19	125.0	28.7	 25
352	 19	132.3	20.3	 20
353	 19	717.0	111.8	 25
354	 19	213.0	36.8	 25
355	 19	690.5	115.1	 20
356	 19	100.0	15.6	 25
357	 19	94.0	17.0	 25
358	 19	258.5	38.6	 20
359	 19	240.0	47.8	 25
360	 19	125.0	25.1	 25
361	 19	109.8	17.9	 20
362	 19	169.0	30.7	 25
363	 19	363.0	44.8	 25
364	 19	153.5	18.4	 20
365	 19	108.5	44.6	 20
366	 19	78.3	12.2	 20
367	 19	96.3	17.7	 16
368	 19	94.5	16.5	 20
369	 19	201.8	29.0	 20
370	 19	115.8	17.6	 16
371	 19	124.5	18.2	 20
372	 19	1859.3	236.1	 20
373	 19	619.3	50.3	 16
374	 19	339.3	61.7	 20
375	 19	5477.3	748.4	 16
376	 19	1550.3	132.2	 20
377	 19	99.3	12.6	 20
378	 19	1868.8	290.0	 16
379	 19	225.8	32.1	 20
380	 19	1062.0	109.7	 20
381	 19	333.3	37.7	 16
382	 19	1309.8	294.3	 20
383	 19	155.0	20.5	 25
384	 19	153.8	18.4	 20
385	 19	151.0	24.9	 25
386	 19	591.0	57.2	 25
387	 19	319.8	22.4	 20
388	 19	241.0	25.7	 25
389	 19	1062.0	103.6	 25
390	 19	337.3	40.1	 20
391	 19	219.0	43.9	 25
392	 19	272.0	32.3	 25
393	 19	138.0	19.1	 20
394	 19	326.0	61.8	 25
395	 19	563.0	94.8	 25
396	 19	2222.3	288.4	 20
397	 19	1786.0	223.0	 25
398	 19	728.0	76.8	 25
399	 19	799.3	64.7	 20
400	 19	596.0	233.2	 25
401	 19	624.0	89.7	 25
402	 19	1250.5	160.0	 20
403	 19	169.0	24.8	 25
404	 19	292.0	31.1	 25
405	 19	572.5	69.7	 20
406	 19	169.0	27.1	 25
407	 19	1650.0	331.7	 25
408	 19	338.0	129.9	 20
409	 19	309.0	77.8	 25
410	 19	3289.0	457.6	 25
411	 19	6081.5	871.7	 20
412	 19	1976.0	110.3	 25
413	 19	2823.0	399.0	 25
414	 19	336.8	47.6	 20
415	 19	151.0	37.2	 25
416	 19	131.0	22.5	 25
417	 19	365.0	57.5	 20
418	 19	430.0	71.1	 25
419	 19	247.0	32.9	 20
420	 19	101.8	14.6	 16
421	 19	108.0	20.3	 20
422	 19	100.5	16.7	 16
423	 19	125.5	21.4	 20
424	 19	132.0	17.0	 20
425	 19	289.8	35.3	 16
426	 19	1567.5	264.3	 20
427	 19	442.5	57.5	 20
428	 19	558.8	90.6	 16
429	 19	349.5	45.8	 20
430	 19	130.3	23.6	 20
431	 19	986.8	73.4	 16
432	 19	633.5	55.7	 20
433	 19	4178.0	624.3	 20
434	 19	205.3	27.8	 16
435	 19	165.5	18.7	 20
436	 19	400.3	66.1	 20
437	 19	1801.0	268.7	 20
438	 19	648.0	115.0	 25
439	 19	91.0	14.6	 25
440	 19	281.0	32.2	 20
441	 19	98.0	13.9	 25
442	 19	104.0	19.2	 25
443	 19	266.8	40.6	 20
444	 19	171.0	24.6	 25
445	 19	346.0	39.3	 25
446	 19	895.0	109.6	 20
447	 19	256.0	24.6	 25
448	 19	455.0	38.4	 25
449	 19	570.5	79.9	 20
450	 19	448.0	42.8	 25
451	 19	171.0	28.9	 25
452	 19	102.8	14.6	 20
453	 19	106.0	15.8	 25
454	 19	124.0	20.6	 25
455	 19	187.5	21.5	 20
456	 19	214.0	28.9	 25
457	 19	143.0	19.9	 25
458	 19	84.5	12.8	 20
459	 19	118.0	22.9	 25
460	 19	109.0	17.9	 25
461	 19	1920.0	283.3	 20
462	 19	819.0	98.8	 25
463	 19	14969.0	2984.5	 25
464	 19	988.3	159.6	 20
465	 19	2138.0	435.1	 25
466	 19	2648.0	451.4	 25
467	 19	539.3	53.3	 20
468	 19	495.0	75.5	 25
469	 19	418.0	37.6	 20
470	 19	4444.0	1105.2	 25
471	 19	1050.0	159.0	 25
472	 19	267.0	24.9	 16
473	 19	4919.3	1178.5	 20
474	 19	357.8	49.0	 20
475	 19	167.5	22.3	 16
476	 19	643.0	111.6	 20
477	 19	200.0	29.5	 20
478	 19	271.0	35.1	 16
479	 19	454.8	49.7	 20
480	 19	3322.0	527.4	 20
481	 19	125.8	9.7	 16
482	 19	697.8	155.3	 20
483	 19	276.5	37.5	 20
484	 19	219.8	32.3	 16
485	 19	112.0	17.9	 20
486	 19	91.8	20.5	 20
487	 19	106.5	23.4	 16
488	 19	124.5	21.0	 20
489	 19	216.0	36.0	 20
490	 19	378.8	58.2	 20
491	 19	184.0	30.2	 25
492	 19	118.0	20.7	 25
493	 19	92.3	13.1	 20
494	 19	275.0	37.9	 25
495	 19	173.0	22.4	 25
496	 19	127.8	19.9	 20
497	 19	297.0	43.5	 25
498	 19	1357.0	222.8	 25
499	 19	195.3	32.9	 20
500	 19	271.0	24.6	 25
501	 19	285.0	41.7	 25
502	 19	242.8	31.8	 20
503	 19	997.0	184.8	 25
504	 19	291.0	30.8	 25
505	 19	831.3	71.3	 20
506	 19	582.0	50.9	 25
507	 19	485.0	39.9	 25
508	 19	264.5	146.5	 20
509	 19	1112.0	77.2	 25
510	 19	750.0	89.1	 25
511	 19	348.0	99.6	 20
512	 19	376.0	34.5	 25
513	 19	455.0	58.9	 20
514	 19	1800.0	409.1	 25
515	 19	196.0	27.3	 25
516	 19	502.5	67.8	 20
517	 19	850.0	176.0	 25
518	 19	437.0	74.0	 25
519	 19	1725.5	200.0	 20
520	 19	538.0	79.1	 25
521	 19	3730.0	364.2	 25
522	 19	2310.3	293.7	 20
523	 19	723.0	189.8	 25
524	 19	740.0	108.2	 25
525	 19	869.5	78.3	 16
526	 19	438.3	34.4	 20
527	 19	709.3	58.7	 20
528	 19	740.3	62.6	 16
529	 19	213.8	31.9	 20
530	 19	362.8	50.0	 20
531	 19	148.5	17.0	 16
532	 19	673.0	128.0	 20
533	 19	292.8	37.0	 20
534	 19	162.8	20.5	 16
535	 19	101.3	15.4	 20
536	 19	625.8	108.2	 20
537	 19	306.8	41.6	 16
538	 19	9821.3	2005.1	 20
539	 19	232.8	31.1	 20
540	 19	138.0	18.1	 16
541	 19	245.5	30.3	 20
542	 19	242.8	33.4	 20
543	 19	149.3	21.4	 20
544	 19	210.0	27.5	 25
545	 19	346.0	61.4	 25
546	 19	302.3	44.2	 20
547	 19	3471.0	723.9	 25
548	 19	701.0	68.8	 25
549	 19	93.0	13.8	 20
550	 19	83.0	14.3	 25
551	 19	84.0	14.0	 25
552	 19	970.0	159.9	 20
553	 19	163.0	24.6	 25
554	 19	148.0	20.7	 25
555	 19	1238.5	121.9	 20
556	 19	718.0	75.6	 25
557	 19	1843.0	285.6	 25
558	 19	510.3	71.6	 20
559	 19	164.0	30.4	 25
560	 19	386.0	43.9	 20
561	 19	413.0	90.4	 25
562	 19	2477.0	351.7	 25
563	 19	7477.0	738.0	 20
564	 19	2318.0	297.0	 25
565	 19	412.0	53.7	 25
566	 19	669.0	568.6	 20
567	 19	763.0	118.1	 25
568	 19	742.0	84.8	 25
569	 19	1005.8	145.5	 20
570	 19	337.0	55.3	 25
571	 19	1063.0	237.6	 25
572	 19	2695.3	625.0	 20
573	 19	5150.0	767.6	 25
574	 19	3739.0	479.3	 25
575	 19	3888.8	695.2	 20
576	 19	2117.0	417.4	 25
577	 19	2290.0	527.4	 25
578	 19	3867.0	862.9	 20
579	 19	1584.0	218.4	 20
580	 19	3957.8	325.1	 20
581	 19	1066.5	61.9	 16
582	 19	206.0	32.7	 20
583	 19	164.5	23.9	 20
584	 19	98.0	16.2	 16
585	 19	86.5	15.1	 20
586	 19	156.0	23.8	 20
587	 19	175.3	24.1	 16
588	 19	308.5	25.2	 20
589	 19	2055.5	234.5	 20
590	 19	890.8	99.8	 16
591	 19	199.8	26.1	 20
592	 19	506.8	60.2	 20
593	 19	2223.0	324.5	 16
594	 19	3294.5	561.3	 20
595	 19	138.0	19.3	 20
596	 19	100.8	27.2	 16
597	 19	382.0	55.1	 25
598	 19	1774.0	205.8	 25
599	 19	353.8	34.4	 20
600	 19	158.0	21.3	 25
601	 19	198.0	26.7	 25
602	 19	2358.5	275.1	 20
603	 19	4774.0	475.0	 25
604	 19	470.8	106.8	 20
605	 19	213.0	33.8	 25
606	 19	80.0	10.8	 25
607	 19	340.5	42.5	 20
608	 19	398.0	90.5	 25
609	 19	1874.0	402.7	 25
610	 19	1933.0	285.3	 20
611	 19	909.0	231.5	 25
612	 19	447.0	79.4	 25
613	 19	373.0	37.9	 20
614	 19	264.0	30.4	 25
615	 19	4043.0	829.9	 25
616	 19	4649.5	652.1	 20
617	 19	228.0	74.0	 25
618	 19	407.0	63.5	 25
619	 19	311.3	43.9	 20
620	 19	680.0	136.5	 25
621	 19	3157.0	604.5	 25
622	 19	1147.5	149.6	 20
623	 19	4145.0	913.4	 25
624	 19	2596.0	474.1	 25
625	 19	902.0	143.6	 20
626	 19	137.0	14.2	 25
627	 19	170.0	25.6	 25
628	 19	106.3	12.9	 20
629	 19	240.0	61.1	 25
630	 19	1532.0	287.7	 25
631	 19	1293.3	193.6	 20
632	 19	784.8	102.1	 20
633	 19	175.5	66.8	 20
634	 19	560.8	44.7	 16
635	 19	260.0	31.7	 20
636	 19	100.3	16.9	 20
637	 19	141.5	14.4	 16
638	 19	319.3	35.4	 20
639	 19	179.3	27.0	 20
  0	 20	20006.5	2234.6	 20
  1	 20	1253.0	213.0	 25
  2	 20	277.0	50.8	 25
  3	 20	570.5	35.8	 20
  4	 20	361.0	35.9	 25
  5	 20	136.0	22.1	 25
  6	 20	220.3	31.6	 20
  7	 20	73.0	9.9	 25
  8	 20	88.5	14.2	 20
  9	 20	124.0	30.5	 25
 10	 20	103.5	20.1	 20
 11	 20	162.0	25.1	 16
 12	 20	201.5	24.6	 20
 13	 20	166.5	24.5	 20
 14	 20	111.0	20.6	 16
 15	 20	124.8	17.7	 20
 16	 20	581.5	47.1	 20
 17	 20	176.5	19.9	 16
 18	 20	452.3	49.7	 20
 19	 20	153.3	18.5	 20
 20	 20	258.3	28.4	 16
 21	 20	485.0	50.8	 20
 22	 20	512.5	63.8	 20
 23	 20	653.0	49.7	 16
 24	 20	681.3	177.6	 20
 25	 20	19265.5	2081.9	 20
 26	 20	4931.0	229.6	 16
 27	 20	362.3	60.1	 20
 28	 20	332.0	29.9	 25
 29	 20	317.3	36.6	 20
 30	 20	334.0	51.6	 25
 31	 20	101.0	18.4	 25
 32	 20	104.3	15.5	 20
 33	 20	94.0	13.7	 25
 34	 20	348.0	53.4	 25
 35	 20	114.3	16.9	 20
 36	 20	90.0	13.5	 25
 37	 20	99.0	18.3	 25
 38	 20	95.8	23.8	 20
 39	 20	94.0	22.5	 25
 40	 20	85.0	14.1	 25
 41	 20	97.5	15.4	 20
 42	 20	152.0	25.6	 25
 43	 20	164.0	23.8	 25
 44	 20	133.8	19.8	 20
 45	 20	330.0	31.9	 25
 46	 20	91.0	14.9	 25
 47	 20	251.0	29.2	 20
 48	 20	139.0	19.3	 25
 49	 20	169.0	24.8	 25
 50	 20	136.0	19.4	 20
 51	 20	127.0	24.5	 25
 52	 20	499.3	47.4	 20
 53	 20	138.0	24.2	 25
 54	 20	102.0	19.1	 25
 55	 20	198.0	21.4	 20
 56	 20	272.0	30.1	 25
 57	 20	205.0	37.6	 25
 58	 20	120.3	19.8	 20
 59	 20	313.0	43.0	 25
 60	 20	122.0	24.9	 25
 61	 20	87.3	17.6	 20
 62	 20	124.0	12.2	 25
 63	 20	105.3	16.0	 20
 64	 20	99.5	14.8	 16
 65	 20	84.3	16.3	 20
 66	 20	71.5	11.5	 20
 67	 20	84.5	14.0	 16
 68	 20	395.5	35.3	 20
 69	 20	147.5	22.3	 20
 70	 20	75.8	10.3	 16
 71	 20	89.5	15.2	 20
 72	 20	85.8	16.6	 20
 73	 20	87.0	13.5	 16
 74	 20	73.5	15.2	 20
 75	 20	270.8	32.5	 20
 76	 20	166.8	20.5	 16
 77	 20	153.3	24.1	 20
 78	 20	2106.5	97.3	 20
 79	 20	1579.3	64.9	 16
 80	 20	1242.0	80.1	 20
 81	 20	420.0	84.5	 25
 82	 20	102.8	16.2	 20
 83	 20	766.0	107.2	 25
 84	 20	236.0	46.7	 25
 85	 20	433.8	72.9	 20
 86	 20	360.0	61.1	 25
 87	 20	240.0	27.8	 25
 88	 20	404.3	74.9	 20
 89	 20	331.0	51.8	 25
 90	 20	1087.0	117.2	 25
 91	 20	1802.0	164.7	 20
 92	 20	4361.0	280.0	 25
 93	 20	1465.0	179.7	 25
 94	 20	2092.8	125.0	 20
 95	 20	2031.0	153.3	 25
 96	 20	1247.0	180.8	 25
 97	 20	357.5	35.6	 20
 98	 20	249.0	35.2	 25
 99	 20	99.5	15.8	 20
100	 20	90.0	14.9	 25
101	 20	78.0	13.7	 25
102	 20	844.8	143.5	 20
103	 20	145.0	21.4	 25
104	 20	102.0	16.4	 25
105	 20	114.0	16.5	 20
106	 20	90.0	8.2	 25
107	 20	90.0	11.7	 25
108	 20	81.0	12.4	 20
109	 20	87.0	16.0	 25
110	 20	99.0	15.3	 25
111	 20	112.8	19.0	 20
112	 20	835.0	89.1	 25
113	 20	402.0	49.4	 25
114	 20	408.8	45.0	 20
115	 20	175.0	29.7	 25
116	 20	165.0	30.2	 25
117	 20	1863.3	134.8	 16
118	 20	5846.0	627.8	 20
119	 20	489.3	78.5	 20
120	 20	803.0	56.3	 16
121	 20	142.3	23.4	 20
122	 20	223.0	38.2	 20
123	 20	115.3	20.7	 16
124	 20	180.0	20.8	 20
125	 20	626.0	87.6	 20
126	 20	124.0	21.4	 16
127	 20	542.3	70.4	 20
128	 20	93.3	14.3	 20
129	 20	83.3	21.4	 16
130	 20	149.3	16.9	 20
131	 20	117.0	20.9	 20
132	 20	523.5	52.8	 16
133	 20	94.0	10.2	 20
134	 20	123.0	21.4	 20
135	 20	227.5	36.0	 20
136	 20	183.0	25.1	 25
137	 20	104.0	14.1	 25
138	 20	112.3	13.5	 20
139	 20	156.0	26.0	 25
140	 20	940.0	87.7	 25
141	 20	1321.0	116.8	 20
142	 20	914.0	102.1	 25
143	 20	1744.0	173.1	 25
144	 20	1234.5	112.6	 20
145	 20	2586.0	273.1	 25
146	 20	212.0	24.1	 20
147	 20	133.0	27.4	 25
148	 20	161.0	24.0	 25
149	 20	150.3	24.6	 20
150	 20	291.0	45.1	 25
151	 20	588.0	68.6	 25
152	 20	747.0	50.9	 20
153	 20	147.0	22.0	 25
154	 20	100.0	14.2	 25
155	 20	100.5	16.8	 20
156	 20	158.0	24.9	 25
157	 20	295.0	43.9	 25
158	 20	255.8	38.9	 20
159	 20	95.0	17.0	 25
160	 20	577.0	108.3	 25
161	 20	2321.8	170.0	 20
162	 20	1569.0	116.5	 25
163	 20	4883.0	312.7	 25
164	 20	2739.5	171.6	 20
165	 20	1497.0	118.0	 25
166	 20	2823.0	212.1	 25
167	 20	3063.0	139.7	 20
168	 20	3352.0	950.4	 25
169	 20	923.0	73.0	 25
170	 20	318.8	30.7	 16
171	 20	171.0	23.0	 20
172	 20	154.5	28.6	 20
173	 20	113.3	15.1	 16
174	 20	99.8	17.1	 20
175	 20	1001.5	93.2	 20
176	 20	881.8	93.1	 16
177	 20	209.0	24.8	 20
178	 20	159.3	17.7	 20
179	 20	154.8	19.9	 16
180	 20	122.8	29.3	 20
181	 20	129.8	24.3	 20
182	 20	94.3	18.6	 16
183	 20	234.3	29.3	 20
184	 20	391.3	36.8	 20
185	 20	276.3	33.5	 16
186	 20	458.8	51.4	 20
187	 20	200.3	27.2	 20
188	 20	354.3	121.2	 20
189	 20	135.0	58.6	 25
190	 20	147.5	29.4	 20
191	 20	189.0	31.3	 25
192	 20	234.0	97.5	 25
193	 20	876.8	122.8	 20
194	 20	166.0	18.9	 25
195	 20	135.0	25.9	 25
196	 20	143.3	18.0	 20
197	 20	10536.0	1934.0	 25
198	 20	403.0	35.5	 25
199	 20	279.8	46.7	 20
200	 20	121.0	22.8	 25
201	 20	94.0	14.2	 25
202	 20	100.0	15.5	 20
203	 20	97.0	13.0	 25
204	 20	91.0	17.4	 25
205	 20	112.3	16.3	 20
206	 20	82.0	15.5	 25
207	 20	85.0	12.8	 25
208	 20	109.3	16.6	 20
209	 20	99.0	13.1	 25
210	 20	111.0	19.7	 25
211	 20	87.5	13.4	 20
212	 20	112.0	20.7	 25
213	 20	181.0	31.0	 25
214	 20	119.3	16.5	 20
215	 20	1245.0	314.8	 25
216	 20	547.0	48.3	 25
217	 20	261.5	31.0	 20
218	 20	120.0	28.4	 25
219	 20	157.0	25.5	 25
220	 20	134.0	18.0	 20
221	 20	92.0	15.6	 25
222	 20	100.0	13.8	 25
223	 20	123.8	18.7	 16
224	 20	220.5	19.9	 20
225	 20	123.8	23.9	 20
226	 20	107.8	15.8	 16
227	 20	309.3	43.5	 20
228	 20	258.5	37.7	 20
229	 20	211.8	25.9	 16
230	 20	174.0	26.5	 20
231	 20	235.0	19.4	 20
232	 20	134.3	26.1	 16
233	 20	218.0	16.0	 20
234	 20	152.0	20.5	 20
235	 20	166.8	20.3	 16
236	 20	228.8	31.0	 20
237	 20	393.3	37.2	 16
238	 20	254.3	28.3	 20
239	 20	516.3	52.3	 20
240	 20	256.3	24.8	 16
241	 20	225.0	24.8	 25
242	 20	224.0	26.7	 25
243	 20	289.5	34.9	 20
244	 20	187.0	30.2	 25
245	 20	420.0	47.2	 25
246	 20	663.3	84.8	 20
247	 20	303.0	34.4	 25
248	 20	240.0	33.8	 25
249	 20	119.5	14.1	 20
250	 20	322.0	40.3	 25
251	 20	797.0	59.8	 25
252	 20	1360.5	67.1	 20
253	 20	783.0	83.5	 25
254	 20	205.0	36.7	 25
255	 20	122.0	18.0	 20
256	 20	134.0	18.8	 25
257	 20	209.0	25.1	 25
258	 20	204.0	26.2	 20
259	 20	110.0	12.8	 25
260	 20	97.0	15.3	 25
261	 20	162.5	23.1	 20
262	 20	283.0	34.2	 25
263	 20	251.0	33.8	 25
264	 20	549.3	51.1	 20
265	 20	198.0	29.0	 25
266	 20	1076.0	70.7	 25
267	 20	462.5	45.0	 20
268	 20	781.0	102.5	 25
269	 20	2120.0	268.1	 25
270	 20	206.0	37.7	 20
271	 20	293.0	36.8	 25
272	 20	120.0	22.4	 25
273	 20	140.5	16.4	 20
274	 20	104.0	16.8	 25
275	 20	228.0	33.9	 25
276	 20	115.3	16.7	 20
277	 20	283.3	31.8	 20
278	 20	358.5	42.9	 20
279	 20	163.0	19.0	 16
280	 20	177.3	21.2	 20
281	 20	181.0	14.1	 16
282	 20	197.8	22.4	 20
283	 20	4085.5	417.0	 20
284	 20	337.3	24.2	 16
285	 20	449.3	52.5	 20
286	 20	1115.5	119.5	 20
287	 20	159.5	17.2	 16
288	 20	180.3	22.0	 20
289	 20	513.8	41.9	 20
290	 20	757.0	76.0	 16
291	 20	3667.0	604.2	 20
292	 20	1193.0	115.7	 20
293	 20	413.0	48.2	 16
294	 20	319.0	47.6	 25
295	 20	441.0	38.9	 25
296	 20	2432.5	159.5	 20
297	 20	409.0	80.1	 25
298	 20	403.0	49.7	 25
299	 20	730.8	73.6	 20
300	 20	963.0	184.6	 25
301	 20	1717.0	198.0	 25
302	 20	401.5	54.0	 20
303	 20	253.0	21.6	 25
304	 20	149.0	24.4	 25
305	 20	162.8	21.4	 20
306	 20	92.0	18.9	 25
307	 20	212.0	45.9	 25
308	 20	603.0	43.9	 20
309	 20	151.0	31.2	 25
310	 20	269.0	26.3	 25
311	 20	1734.3	293.4	 20
312	 20	1070.0	72.3	 25
313	 20	200.0	37.6	 25
314	 20	213.0	32.8	 20
315	 20	363.0	56.8	 25
316	 20	181.0	35.1	 25
317	 20	900.5	55.2	 20
318	 20	319.0	35.9	 25
319	 20	155.0	17.1	 25
320	 20	133.0	24.2	 20
321	 20	107.0	15.4	 25
322	 20	90.0	15.2	 25
323	 20	484.0	71.2	 20
324	 20	1578.0	192.3	 25
325	 20	6575.0	611.6	 25
326	 20	162.0	21.4	 20
327	 20	127.0	17.8	 25
328	 20	1707.0	248.8	 20
329	 20	1751.0	439.2	 25
330	 20	871.0	102.5	 20
331	 20	376.8	36.4	 16
332	 20	147.3	24.3	 20
333	 20	253.8	30.5	 20
334	 20	577.8	65.3	 16
335	 20	241.5	52.6	 20
336	 20	507.0	55.9	 20
337	 20	172.3	31.0	 16
338	 20	166.5	25.7	 20
339	 20	119.0	18.1	 20
340	 20	132.8	19.4	 16
341	 20	98.3	12.7	 20
342	 20	96.3	9.7	 20
343	 20	166.8	22.9	 16
344	 20	118.0	20.6	 20
345	 20	2401.5	304.2	 20
346	 20	8215.3	316.7	 16
347	 20	4760.0	1236.9	 20
348	 20	888.0	57.7	 25
349	 20	374.5	61.0	 20
350	 20	341.0	65.8	 25
351	 20	126.0	17.5	 25
352	 20	96.8	19.8	 20
353	 20	353.0	47.7	 25
354	 20	101.0	12.6	 25
355	 20	159.8	21.8	 20
356	 20	95.0	13.7	 25
357	 20	87.0	14.2	 25
358	 20	120.8	24.9	 20
359	 20	92.0	20.5	 25
360	 20	110.0	16.9	 25
361	 20	106.5	13.4	 20
362	 20	199.0	33.2	 25
363	 20	354.0	31.8	 25
364	 20	218.3	23.6	 20
365	 20	105.0	19.5	 25
366	 20	79.0	12.9	 25
367	 20	94.5	15.7	 20
368	 20	86.0	12.9	 25
369	 20	173.0	29.9	 25
370	 20	96.0	18.8	 20
371	 20	94.0	16.6	 25
372	 20	467.0	81.1	 20
373	 20	189.0	18.8	 25
374	 20	159.0	18.9	 25
375	 20	4190.0	440.1	 20
376	 20	670.0	241.2	 25
377	 20	118.0	19.0	 25
378	 20	326.8	80.4	 20
379	 20	186.0	27.3	 25
380	 20	306.0	46.2	 25
381	 20	113.8	11.6	 20
382	 20	163.0	40.0	 25
383	 20	92.3	10.1	 20
384	 20	155.3	16.9	 16
385	 20	187.3	17.9	 20
386	 20	242.0	28.9	 20
387	 20	343.0	25.8	 16
388	 20	159.3	25.1	 20
389	 20	493.5	42.6	 20
390	 20	213.3	25.7	 16
391	 20	193.8	31.9	 20
392	 20	208.3	30.6	 20
393	 20	102.8	16.5	 16
394	 20	229.3	20.5	 20
395	 20	706.5	68.1	 20
396	 20	1474.3	58.5	 16
397	 20	698.0	72.5	 20
398	 20	350.5	44.2	 20
399	 20	508.3	37.1	 16
400	 20	674.3	189.6	 20
401	 20	197.0	29.1	 25
402	 20	412.5	41.3	 20
403	 20	159.0	31.2	 25
404	 20	645.0	55.6	 25
405	 20	241.0	21.0	 20
406	 20	139.0	34.1	 25
407	 20	348.0	42.7	 25
408	 20	147.5	22.0	 20
409	 20	146.0	26.7	 25
410	 20	651.0	84.6	 25
411	 20	2975.8	203.3	 20
412	 20	978.0	70.4	 25
413	 20	1103.0	79.8	 25
414	 20	247.8	35.9	 20
415	 20	183.0	23.7	 25
416	 20	172.0	24.4	 25
417	 20	255.0	37.0	 20
418	 20	320.0	34.1	 25
419	 20	423.3	41.0	 20
420	 20	112.0	19.2	 25
421	 20	109.0	30.0	 25
422	 20	118.5	24.4	 20
423	 20	108.0	17.2	 25
424	 20	144.0	17.4	 25
425	 20	163.8	25.9	 20
426	 20	1149.0	212.6	 25
427	 20	135.0	21.0	 25
428	 20	201.5	27.3	 20
429	 20	124.0	21.9	 25
430	 20	142.0	18.9	 25
431	 20	917.0	91.9	 20
432	 20	459.0	56.1	 25
433	 20	1746.0	314.6	 25
434	 20	304.8	41.7	 20
435	 20	305.0	47.9	 25
436	 20	119.0	20.5	 25
437	 20	321.0	51.7	 16
438	 20	133.8	20.5	 20
439	 20	90.5	13.0	 20
440	 20	102.3	14.8	 16
441	 20	88.5	19.8	 20
442	 20	90.8	12.5	 20
443	 20	89.3	17.4	 16
444	 20	122.5	22.1	 20
445	 20	174.0	20.3	 20
446	 20	394.3	46.6	 16
447	 20	479.8	69.6	 20
448	 20	382.0	31.7	 20
449	 20	356.8	29.3	 16
450	 20	632.3	55.9	 20
451	 20	112.3	17.7	 20
452	 20	117.8	20.6	 16
453	 20	103.5	14.1	 20
454	 20	129.0	24.0	 25
455	 20	149.0	16.4	 20
456	 20	141.0	23.3	 25
457	 20	125.0	15.6	 25
458	 20	95.5	10.2	 20
459	 20	134.0	26.2	 25
460	 20	96.0	13.2	 25
461	 20	815.5	60.0	 20
462	 20	681.0	91.3	 25
463	 20	4111.0	508.6	 25
464	 20	1482.8	138.8	 20
465	 20	907.0	119.3	 25
466	 20	1445.5	157.7	 20
467	 20	1331.0	193.5	 25
468	 20	1238.0	114.9	 25
469	 20	1219.3	99.0	 20
470	 20	3778.0	694.2	 25
471	 20	717.0	82.0	 25
472	 20	497.5	52.1	 20
473	 20	2411.0	501.7	 25
474	 20	331.0	36.1	 25
475	 20	170.3	14.6	 20
476	 20	223.0	21.3	 25
477	 20	148.0	14.2	 25
478	 20	295.0	38.5	 20
479	 20	309.0	33.7	 25
480	 20	796.0	131.1	 25
481	 20	125.8	16.2	 20
482	 20	291.0	52.5	 25
483	 20	140.0	21.4	 25
484	 20	183.5	28.9	 20
485	 20	96.0	13.4	 25
486	 20	97.0	12.1	 25
487	 20	91.0	13.3	 20
488	 20	91.0	17.0	 25
489	 20	108.0	15.9	 25
490	 20	162.0	17.8	 16
491	 20	84.5	13.2	 20
492	 20	110.5	21.1	 20
493	 20	107.5	16.6	 16
494	 20	107.5	14.8	 20
495	 20	134.0	21.9	 20
496	 20	91.3	21.5	 16
497	 20	249.8	34.8	 20
498	 20	1443.0	105.0	 20
499	 20	477.5	28.6	 16
500	 20	833.3	70.1	 20
501	 20	237.5	22.6	 20
502	 20	231.3	25.7	 16
503	 20	349.0	36.9	 20
504	 20	114.0	22.3	 20
505	 20	1241.0	75.1	 16
506	 20	527.8	58.9	 20
507	 20	421.8	31.8	 20
508	 20	404.3	35.3	 20
509	 20	1606.0	152.4	 25
510	 20	468.8	44.7	 20
511	 20	418.0	56.1	 25
512	 20	458.0	35.1	 25
513	 20	354.8	30.5	 20
514	 20	786.0	89.0	 25
515	 20	134.0	13.3	 25
516	 20	197.0	23.2	 20
517	 20	1796.0	320.0	 25
518	 20	520.0	62.4	 25
519	 20	621.3	56.3	 20
520	 20	481.0	61.0	 25
521	 20	1906.0	177.7	 25
522	 20	1112.3	234.3	 20
523	 20	499.0	76.1	 25
524	 20	525.0	85.7	 25
525	 20	1108.0	62.7	 20
526	 20	575.0	51.5	 25
527	 20	586.0	49.9	 25
528	 20	648.3	46.4	 20
529	 20	270.0	28.8	 25
530	 20	271.0	23.1	 25
531	 20	182.0	23.5	 20
532	 20	178.0	30.6	 25
533	 20	202.0	25.7	 25
534	 20	157.3	20.9	 20
535	 20	99.0	12.1	 25
536	 20	196.0	35.1	 25
537	 20	149.0	25.9	 20
538	 20	1527.0	667.0	 25
539	 20	155.0	15.3	 25
540	 20	134.8	18.8	 20
541	 20	251.0	32.3	 25
542	 20	128.0	25.7	 25
543	 20	134.3	17.4	 16
544	 20	104.0	11.5	 20
545	 20	121.3	14.8	 20
546	 20	166.8	21.9	 16
547	 20	643.5	120.5	 20
548	 20	329.5	40.5	 20
549	 20	99.3	14.9	 16
550	 20	77.3	12.4	 20
551	 20	91.0	19.8	 20
552	 20	135.0	20.7	 16
553	 20	130.3	18.7	 20
554	 20	159.5	22.0	 20
555	 20	2127.3	90.7	 16
556	 20	956.5	131.6	 20
557	 20	2797.3	248.3	 16
558	 20	672.8	107.4	 20
559	 20	202.5	34.8	 20
560	 20	296.0	31.3	 16
561	 20	437.0	74.0	 25
562	 20	1056.0	183.4	 25
563	 20	2733.5	149.1	 20
564	 20	920.0	112.6	 25
565	 20	441.0	32.6	 25
566	 20	519.8	45.5	 20
567	 20	335.0	46.4	 25
568	 20	521.0	70.2	 25
569	 20	526.5	57.0	 20
570	 20	142.0	20.0	 25
571	 20	262.0	41.3	 25
572	 20	1499.5	147.5	 20
573	 20	5016.0	746.2	 25
574	 20	1986.0	202.2	 25
575	 20	1372.0	200.6	 20
576	 20	799.0	109.2	 25
577	 20	1903.0	167.3	 25
578	 20	10806.3	693.6	 20
579	 20	2576.0	584.9	 25
580	 20	1658.0	177.0	 25
581	 20	509.5	55.3	 20
582	 20	290.0	31.4	 25
583	 20	192.0	28.4	 25
584	 20	104.0	14.7	 20
585	 20	88.0	14.6	 25
586	 20	120.0	12.7	 25
587	 20	133.3	19.7	 20
588	 20	215.0	34.4	 25
589	 20	1619.0	173.7	 25
590	 20	367.5	46.4	 20
591	 20	203.0	21.1	 25
592	 20	304.0	45.2	 25
593	 20	208.3	112.4	 20
594	 20	338.0	221.4	 25
595	 20	87.0	11.6	 25
596	 20	96.5	10.6	 20
597	 20	168.3	29.6	 20
598	 20	449.8	40.7	 20
599	 20	293.5	37.0	 16
600	 20	152.5	23.0	 20
601	 20	184.8	25.9	 16
602	 20	9145.5	1458.8	 20
603	 20	13857.5	643.7	 20
604	 20	262.3	115.5	 16
605	 20	100.3	22.5	 20
606	 20	94.8	15.9	 20
607	 20	129.8	14.0	 16
608	 20	95.8	16.5	 20
609	 20	275.3	41.5	 20
610	 20	225.3	16.5	 16
611	 20	222.5	52.7	 20
612	 20	159.0	20.4	 20
613	 20	339.0	37.4	 16
614	 20	199.0	25.8	 25
615	 20	1622.0	281.6	 25
616	 20	2961.5	245.3	 20
617	 20	196.0	55.1	 25
618	 20	232.0	27.1	 25
619	 20	207.0	17.3	 20
620	 20	709.0	138.4	 25
621	 20	1628.0	221.9	 25
622	 20	735.5	62.6	 20
623	 20	1663.0	301.4	 25
624	 20	1260.0	185.3	 25
625	 20	579.0	37.8	 20
626	 20	160.0	50.7	 25
627	 20	104.0	12.9	 25
628	 20	100.0	13.9	 20
629	 20	262.0	35.7	 25
630	 20	471.0	73.2	 25
631	 20	536.3	73.1	 20
632	 20	305.0	42.7	 25
633	 20	251.0	63.0	 25
634	 20	579.0	51.2	 20
635	 20	214.0	23.6	 25
636	 20	104.0	17.0	 25
637	 20	103.3	13.6	 20
638	 20	321.0	46.6	 25
639	 20	19186.0	3366.2	 25
  0	 21	296.8	235.3	 20
  1	 21	398.0	48.8	 25
  2	 21	144.0	19.5	 25
  3	 21	157.3	14.4	 20
  4	 21	184.0	19.5	 25
  5	 21	1835.8	237.4	 20
  6	 21	158.0	23.8	 25
  7	 21	100.0	23.1	 25
  8	 21	136.0	20.8	 20
  9	 21	86.0	14.2	 25
 10	 21	75.0	11.5	 25
 11	 21	91.5	16.3	 20
 12	 21	99.0	26.2	 25
 13	 21	112.0	18.9	 25
 14	 21	97.0	16.5	 20
 15	 21	574.0	70.1	 25
 16	 21	393.0	34.3	 25
 17	 21	1830.3	158.4	 20
 18	 21	3280.0	495.5	 25
 19	 21	183.0	25.1	 25
 20	 21	236.5	24.0	 20
 21	 21	104.0	18.5	 25
 22	 21	644.0	93.2	 25
 23	 21	248.8	27.3	 20
 24	 21	231.0	30.9	 25
 25	 21	582.0	47.4	 25
 26	 21	1719.5	80.2	 20
 27	 21	197.0	18.2	 25
 28	 21	479.3	47.4	 20
 29	 21	598.0	62.3	 16
 30	 21	146.3	29.8	 20
 31	 21	555.8	49.8	 20
 32	 21	484.5	46.1	 16
 33	 21	201.0	30.4	 20
 34	 21	191.0	33.5	 20
 35	 21	119.0	15.8	 16
 36	 21	84.8	15.3	 20
 37	 21	111.5	19.4	 20
 38	 21	131.0	24.1	 16
 39	 21	113.0	16.8	 20
 40	 21	115.0	21.6	 20
 41	 21	79.8	12.7	 16
 42	 21	169.0	25.5	 20
 43	 21	114.0	20.1	 20
 44	 21	112.5	16.3	 16
 45	 21	166.0	23.8	 20
 46	 21	81.0	14.0	 25
 47	 21	78.3	13.7	 20
 48	 21	786.0	111.3	 25
 49	 21	267.5	31.1	 20
 50	 21	300.0	52.2	 25
 51	 21	290.0	25.1	 25
 52	 21	977.3	146.9	 20
 53	 21	990.0	143.4	 25
 54	 21	705.0	159.1	 25
 55	 21	843.8	111.1	 20
 56	 21	306.0	37.3	 25
 57	 21	671.0	86.7	 25
 58	 21	149.0	16.3	 20
 59	 21	1508.0	243.2	 25
 60	 21	1624.0	233.7	 25
 61	 21	112.3	18.1	 20
 62	 21	121.0	16.0	 25
 63	 21	109.0	24.6	 25
 64	 21	73.3	11.0	 20
 65	 21	79.0	15.5	 25
 66	 21	169.0	31.4	 25
 67	 21	198.3	26.4	 20
 68	 21	302.0	31.1	 25
 69	 21	209.0	31.0	 25
 70	 21	179.8	25.8	 20
 71	 21	196.0	28.7	 25
 72	 21	89.0	13.1	 25
 73	 21	223.8	32.7	 20
 74	 21	269.0	36.6	 25
 75	 21	176.0	15.8	 25
 76	 21	2232.8	188.4	 20
 77	 21	108.0	19.5	 25
 78	 21	226.0	50.4	 25
 79	 21	329.0	44.3	 20
 80	 21	940.0	103.1	 25
 81	 21	116.8	19.5	 20
 82	 21	144.5	20.4	 16
 83	 21	346.5	48.2	 20
 84	 21	95.0	15.3	 20
 85	 21	87.0	9.2	 16
 86	 21	133.0	14.0	 20
 87	 21	213.5	42.3	 20
 88	 21	1776.5	103.1	 16
 89	 21	2871.5	201.9	 20
 90	 21	1373.0	78.5	 20
 91	 21	6357.5	447.6	 16
 92	 21	3560.8	319.6	 20
 93	 21	2537.0	380.5	 20
 94	 21	1321.3	86.5	 16
 95	 21	973.3	86.5	 20
 96	 21	212.5	25.7	 16
 97	 21	442.0	41.7	 20
 98	 21	223.3	20.9	 20
 99	 21	94.8	12.6	 20
100	 21	80.0	21.1	 25
101	 21	190.0	34.9	 25
102	 21	396.3	58.9	 20
103	 21	151.0	21.6	 25
104	 21	263.0	32.2	 25
105	 21	263.0	37.4	 20
106	 21	475.0	73.9	 25
107	 21	492.0	65.3	 25
108	 21	83.3	13.1	 20
109	 21	90.0	14.0	 25
110	 21	98.0	17.3	 25
111	 21	106.3	16.6	 20
112	 21	117.0	17.0	 25
113	 21	4399.0	581.9	 25
114	 21	138.5	18.6	 20
115	 21	526.0	79.5	 25
116	 21	136.0	17.8	 25
117	 21	517.8	56.7	 20
118	 21	213.0	34.9	 25
119	 21	292.0	39.8	 25
120	 21	217.3	35.9	 20
121	 21	364.0	56.0	 25
122	 21	380.0	45.5	 25
123	 21	152.8	37.7	 20
124	 21	171.0	27.4	 25
125	 21	229.0	28.0	 25
126	 21	208.8	32.7	 20
127	 21	101.0	17.4	 25
128	 21	101.0	13.5	 25
129	 21	80.3	13.4	 20
130	 21	87.0	15.6	 25
131	 21	105.0	15.4	 25
132	 21	1444.5	192.3	 20
133	 21	316.0	52.2	 25
134	 21	262.0	47.7	 25
135	 21	169.0	26.9	 16
136	 21	653.3	82.8	 20
137	 21	424.0	49.3	 20
138	 21	173.5	21.0	 16
139	 21	119.3	15.9	 20
140	 21	513.8	55.2	 20
141	 21	1246.0	57.0	 16
142	 21	3400.3	231.8	 20
143	 21	865.8	107.1	 16
144	 21	4028.5	219.9	 20
145	 21	2039.8	224.8	 20
146	 21	599.8	50.1	 16
147	 21	490.5	38.9	 20
148	 21	544.5	51.6	 20
149	 21	216.0	30.9	 16
150	 21	8011.0	1577.3	 20
151	 21	131.0	27.9	 20
152	 21	194.8	32.9	 20
153	 21	3756.0	755.2	 25
154	 21	142.0	26.4	 25
155	 21	489.3	60.5	 20
156	 21	210.0	27.1	 25
157	 21	278.0	36.2	 25
158	 21	175.3	24.6	 20
159	 21	169.0	29.6	 25
160	 21	1429.0	177.1	 25
161	 21	1283.3	135.7	 20
162	 21	4018.0	387.3	 25
163	 21	4419.0	356.5	 25
164	 21	459.3	54.5	 20
165	 21	1173.0	88.4	 25
166	 21	1631.0	111.5	 25
167	 21	2190.0	289.5	 20
168	 21	3623.0	622.2	 25
169	 21	1480.0	122.9	 25
170	 21	1604.8	172.9	 20
171	 21	1619.0	199.7	 25
172	 21	4960.0	681.2	 25
173	 21	833.3	104.2	 20
174	 21	1003.0	109.6	 25
175	 21	1416.0	87.1	 25
176	 21	651.8	77.8	 20
177	 21	268.0	43.7	 25
178	 21	133.0	19.2	 25
179	 21	185.8	25.4	 20
180	 21	682.0	110.7	 25
181	 21	808.0	116.2	 25
182	 21	290.8	25.2	 20
183	 21	150.0	16.9	 25
184	 21	139.0	19.6	 25
185	 21	277.5	38.0	 20
186	 21	900.0	81.7	 25
187	 21	2021.5	118.2	 20
188	 21	1524.8	132.8	 20
189	 21	1127.5	77.1	 20
190	 21	205.0	16.8	 16
191	 21	836.8	135.0	 20
192	 21	5965.5	518.1	 20
193	 21	2487.5	142.5	 16
194	 21	1325.5	126.6	 20
195	 21	502.5	51.9	 20
196	 21	509.8	39.8	 16
197	 21	1172.0	81.0	 20
198	 21	2230.5	214.4	 20
199	 21	1046.8	91.0	 16
200	 21	1250.8	96.2	 20
201	 21	921.3	79.3	 20
202	 21	969.5	65.6	 16
203	 21	571.0	89.3	 20
204	 21	4631.0	705.8	 20
205	 21	501.5	40.4	 16
206	 21	226.0	32.2	 25
207	 21	193.0	21.7	 25
208	 21	73.5	12.3	 20
209	 21	105.0	19.4	 25
210	 21	151.0	19.6	 25
211	 21	125.3	15.2	 20
212	 21	150.0	21.3	 25
213	 21	119.0	21.4	 25
214	 21	108.3	11.6	 20
215	 21	100.0	16.3	 25
216	 21	192.0	22.3	 25
217	 21	109.3	18.9	 20
218	 21	133.0	16.9	 25
219	 21	88.0	13.7	 25
220	 21	154.8	28.2	 20
221	 21	217.0	30.2	 25
222	 21	223.0	33.4	 25
223	 21	142.5	15.7	 20
224	 21	102.0	14.6	 25
225	 21	341.0	36.9	 25
226	 21	343.5	42.4	 20
227	 21	2194.0	348.4	 25
228	 21	193.0	36.8	 25
229	 21	99.3	20.3	 20
230	 21	536.0	85.7	 25
231	 21	154.0	26.4	 25
232	 21	313.0	41.9	 20
233	 21	283.0	30.8	 25
234	 21	2805.8	535.1	 20
235	 21	1006.0	178.0	 25
236	 21	690.0	146.5	 25
237	 21	686.5	122.5	 20
238	 21	353.0	51.2	 25
239	 21	524.0	60.2	 25
240	 21	269.0	36.6	 20
241	 21	437.5	28.9	 20
242	 21	788.0	48.3	 20
243	 21	517.3	42.5	 16
244	 21	2056.8	289.7	 20
245	 21	1611.5	123.9	 20
246	 21	1476.3	53.8	 16
247	 21	1629.8	132.8	 20
248	 21	1703.3	90.8	 20
249	 21	312.3	61.8	 16
250	 21	185.3	25.6	 20
251	 21	5299.0	616.6	 20
252	 21	161.0	20.0	 16
253	 21	240.3	26.9	 20
254	 21	314.8	32.6	 20
255	 21	321.8	42.1	 16
256	 21	3525.3	453.3	 20
257	 21	1295.5	235.9	 20
258	 21	132.8	15.1	 16
259	 21	112.0	20.3	 25
260	 21	146.0	29.3	 25
261	 21	351.3	30.2	 20
262	 21	1489.0	92.5	 25
263	 21	514.0	65.3	 25
264	 21	3213.8	362.6	 20
265	 21	146.0	17.8	 25
266	 21	107.0	20.3	 25
267	 21	121.0	18.5	 20
268	 21	99.0	15.6	 25
269	 21	220.0	35.0	 25
270	 21	338.5	38.1	 20
271	 21	279.0	32.2	 25
272	 21	191.0	26.3	 25
273	 21	9165.8	870.3	 20
274	 21	1193.0	135.4	 25
275	 21	260.0	41.7	 25
276	 21	4665.3	540.3	 20
277	 21	419.0	52.0	 25
278	 21	170.8	24.2	 20
279	 21	319.0	52.8	 25
280	 21	2435.0	331.0	 25
281	 21	9890.0	1173.4	 20
282	 21	6758.0	1151.3	 25
283	 21	1097.0	153.4	 25
284	 21	1497.0	178.8	 20
285	 21	5711.0	1286.2	 25
286	 21	3926.0	440.8	 25
287	 21	424.0	60.5	 20
288	 21	275.0	25.5	 25
289	 21	156.0	24.8	 25
290	 21	252.0	26.9	 20
291	 21	190.0	33.0	 25
292	 21	118.0	14.8	 25
293	 21	137.8	17.9	 20
294	 21	2697.8	514.6	 20
295	 21	1087.5	77.1	 20
296	 21	5444.8	227.6	 16
297	 21	446.3	199.5	 20
298	 21	196.5	24.1	 20
299	 21	194.0	19.8	 16
300	 21	166.3	17.2	 20
301	 21	341.5	30.6	 20
302	 21	221.8	26.5	 16
303	 21	180.5	25.3	 20
304	 21	281.8	21.2	 20
305	 21	332.5	31.3	 16
306	 21	569.3	39.6	 20
307	 21	1689.3	193.9	 20
308	 21	3480.8	234.7	 16
309	 21	222.3	46.0	 20
310	 21	129.3	20.6	 20
311	 21	192.8	25.2	 16
312	 21	101.0	17.8	 25
313	 21	126.0	19.0	 25
314	 21	139.0	22.1	 20
315	 21	233.0	34.9	 25
316	 21	2131.0	291.1	 25
317	 21	221.5	25.0	 20
318	 21	517.0	74.9	 25
319	 21	2071.0	311.9	 25
320	 21	189.3	24.4	 20
321	 21	481.0	70.7	 25
322	 21	124.0	18.6	 25
323	 21	97.0	19.6	 20
324	 21	113.0	15.7	 25
325	 21	151.8	26.4	 20
326	 21	165.0	21.9	 25
327	 21	598.0	65.3	 25
328	 21	115.3	16.0	 20
329	 21	332.0	52.4	 25
330	 21	539.0	56.7	 25
331	 21	169.5	17.6	 20
332	 21	207.0	19.0	 25
333	 21	1798.0	316.7	 25
334	 21	543.3	75.0	 20
335	 21	1080.0	87.6	 25
336	 21	3603.0	521.5	 25
337	 21	1419.8	235.5	 20
338	 21	608.0	390.5	 25
339	 21	221.0	37.6	 25
340	 21	986.3	176.0	 20
341	 21	137.0	21.3	 25
342	 21	157.0	20.2	 25
343	 21	162.3	21.9	 20
344	 21	184.0	24.5	 25
345	 21	1540.0	200.5	 25
346	 21	3387.5	1023.6	 20
347	 21	3955.0	343.2	 25
348	 21	449.5	49.6	 20
349	 21	412.5	27.1	 16
350	 21	378.5	37.4	 20
351	 21	3952.3	467.4	 20
352	 21	120.5	19.3	 16
353	 21	318.5	62.4	 20
354	 21	234.0	27.4	 20
355	 21	654.0	50.6	 16
356	 21	298.3	37.3	 20
357	 21	135.5	18.6	 20
358	 21	96.0	16.2	 16
359	 21	77.0	12.9	 20
360	 21	87.8	13.8	 20
361	 21	631.3	69.6	 16
362	 21	703.0	84.5	 20
363	 21	531.8	48.6	 20
364	 21	174.3	23.5	 16
365	 21	110.8	21.4	 20
366	 21	103.0	15.0	 25
367	 21	91.8	11.9	 20
368	 21	137.0	22.7	 25
369	 21	131.0	15.5	 20
370	 21	995.0	161.9	 25
371	 21	106.0	22.7	 25
372	 21	125.8	19.9	 20
373	 21	118.0	14.2	 25
374	 21	1375.0	199.9	 25
375	 21	9013.5	1222.4	 20
376	 21	2776.0	834.7	 25
377	 21	5212.0	673.3	 25
378	 21	668.8	84.2	 20
379	 21	248.0	54.2	 25
380	 21	19085.0	2831.2	 25
381	 21	277.8	72.6	 20
382	 21	116.0	20.2	 25
383	 21	278.0	33.6	 25
384	 21	111.5	13.9	 20
385	 21	108.0	19.2	 25
386	 21	107.0	17.0	 25
387	 21	150.3	24.6	 20
388	 21	125.0	21.2	 25
389	 21	207.0	28.0	 25
390	 21	203.8	33.9	 20
391	 21	132.0	25.0	 25
392	 21	491.0	55.1	 25
393	 21	470.0	79.6	 20
394	 21	176.0	26.5	 25
395	 21	174.0	21.1	 25
396	 21	221.3	24.1	 20
397	 21	4015.0	925.9	 25
398	 21	2656.0	350.3	 25
399	 21	528.0	46.0	 20
400	 21	1391.0	196.4	 25
401	 21	3270.8	279.4	 20
402	 21	526.3	38.4	 16
403	 21	279.0	52.4	 20
404	 21	2474.0	330.4	 20
405	 21	1196.5	83.5	 16
406	 21	9451.0	1378.9	 20
407	 21	1053.3	142.9	 20
408	 21	374.5	35.7	 16
409	 21	1310.0	97.8	 20
410	 21	1969.5	290.0	 20
411	 21	888.0	75.9	 16
412	 21	704.3	66.0	 20
413	 21	322.3	35.6	 20
414	 21	107.0	18.3	 16
415	 21	192.0	20.7	 20
416	 21	137.5	21.5	 16
417	 21	585.5	108.0	 20
418	 21	205.5	26.9	 20
419	 21	3237.3	211.9	 20
420	 21	999.0	155.7	 25
421	 21	890.0	75.0	 25
422	 21	1609.0	261.5	 20
423	 21	134.0	20.3	 25
424	 21	111.0	17.6	 25
425	 21	126.8	14.9	 20
426	 21	196.0	26.8	 25
427	 21	118.0	23.4	 25
428	 21	115.3	18.5	 20
429	 21	253.0	40.4	 25
430	 21	2294.0	280.7	 25
431	 21	1983.3	228.2	 20
432	 21	129.0	25.4	 25
433	 21	1012.0	154.4	 25
434	 21	110.3	17.0	 20
435	 21	255.0	59.4	 25
436	 21	573.0	77.0	 25
437	 21	1943.0	253.2	 20
438	 21	325.0	50.8	 25
439	 21	118.0	18.7	 25
440	 21	145.5	19.9	 20
441	 21	151.0	20.9	 25
442	 21	200.0	37.5	 25
443	 21	110.8	15.9	 20
444	 21	173.0	30.1	 25
445	 21	165.0	26.5	 25
446	 21	159.8	18.3	 20
447	 21	162.0	27.7	 25
448	 21	241.0	30.8	 25
449	 21	542.0	93.9	 20
450	 21	756.0	153.6	 25
451	 21	5226.0	1158.7	 25
452	 21	516.0	92.0	 20
453	 21	2215.0	387.3	 25
454	 21	3247.5	295.5	 20
455	 21	984.3	108.4	 16
456	 21	187.8	33.0	 20
457	 21	202.3	32.3	 20
458	 21	86.5	11.6	 16
459	 21	130.3	21.3	 20
460	 21	99.3	14.3	 20
461	 21	210.5	31.3	 16
462	 21	196.3	21.6	 20
463	 21	195.3	26.9	 16
464	 21	240.8	34.7	 20
465	 21	354.0	41.3	 20
466	 21	115.5	19.5	 16
467	 21	107.0	16.7	 20
468	 21	477.3	64.4	 20
469	 21	1649.8	183.2	 16
470	 21	5158.5	1251.7	 20
471	 21	969.5	94.2	 20
472	 21	603.0	62.2	 20
473	 21	128.0	14.5	 25
474	 21	1150.0	175.3	 25
475	 21	469.0	76.0	 20
476	 21	111.0	22.4	 25
477	 21	387.0	64.4	 25
478	 21	191.3	33.7	 20
479	 21	576.0	106.6	 25
480	 21	3339.0	513.2	 25
481	 21	557.8	71.5	 20
482	 21	185.0	33.8	 25
483	 21	487.0	74.5	 25
484	 21	145.3	16.2	 20
485	 21	327.0	40.0	 25
486	 21	1612.0	242.2	 25
487	 21	271.5	42.7	 20
488	 21	95.0	17.0	 25
489	 21	439.0	84.5	 25
490	 21	168.5	36.1	 20
491	 21	635.0	123.0	 25
492	 21	556.0	74.5	 25
493	 21	1166.3	201.2	 20
494	 21	191.0	35.4	 25
495	 21	546.0	74.9	 25
496	 21	1757.0	328.4	 20
497	 21	543.0	119.1	 25
498	 21	3707.0	473.7	 25
499	 21	3559.0	749.7	 20
500	 21	1208.0	207.4	 25
501	 21	688.0	109.1	 25
502	 21	708.8	155.4	 20
503	 21	108.0	12.6	 25
504	 21	109.0	16.1	 25
505	 21	628.0	77.2	 20
506	 21	250.0	41.0	 25
507	 21	261.3	25.7	 20
508	 21	519.0	86.8	 20
509	 21	378.8	52.1	 20
510	 21	903.0	68.3	 16
511	 21	5670.0	1054.2	 20
512	 21	225.0	33.1	 20
513	 21	240.3	24.4	 16
514	 21	213.5	34.8	 20
515	 21	349.5	52.1	 20
516	 21	255.8	24.5	 16
517	 21	271.8	29.3	 20
518	 21	3312.0	520.7	 20
519	 21	478.8	53.3	 16
520	 21	2095.0	192.7	 20
521	 21	3912.3	274.9	 20
522	 21	1833.0	181.3	 16
523	 21	2432.5	520.0	 20
524	 21	550.3	56.0	 20
525	 21	3479.0	330.5	 16
526	 21	3870.0	609.8	 25
527	 21	395.0	76.9	 25
528	 21	332.5	32.0	 20
529	 21	673.0	72.6	 25
530	 21	728.0	80.2	 25
531	 21	168.0	19.5	 20
532	 21	307.0	49.1	 25
533	 21	451.0	61.9	 25
534	 21	1456.5	168.4	 20
535	 21	298.0	52.1	 25
536	 21	115.0	18.1	 25
537	 21	207.3	23.7	 20
538	 21	1419.0	251.9	 25
539	 21	703.0	68.3	 25
540	 21	408.3	33.6	 20
541	 21	737.0	91.7	 25
542	 21	313.0	38.2	 25
543	 21	441.0	77.6	 20
544	 21	188.0	31.4	 25
545	 21	131.0	19.2	 25
546	 21	147.8	21.2	 20
547	 21	137.0	23.5	 25
548	 21	88.0	12.7	 25
549	 21	186.3	31.4	 20
550	 21	73.0	14.4	 25
551	 21	81.0	14.8	 25
552	 21	95.3	14.8	 20
553	 21	108.0	14.9	 25
554	 21	100.8	17.8	 20
555	 21	772.0	148.7	 25
556	 21	132.0	18.5	 25
557	 21	514.5	52.9	 20
558	 21	171.0	39.5	 25
559	 21	215.0	32.5	 25
560	 21	958.3	171.1	 20
561	 21	371.3	58.8	 20
562	 21	350.0	50.0	 20
563	 21	385.5	45.1	 16
564	 21	1119.3	168.5	 20
565	 21	207.3	20.3	 20
566	 21	232.8	21.4	 16
567	 21	227.5	31.4	 20
568	 21	392.0	54.8	 20
569	 21	276.3	39.7	 16
570	 21	144.5	17.6	 20
571	 21	2048.3	313.0	 20
572	 21	316.8	39.1	 16
573	 21	728.5	104.9	 20
574	 21	187.3	17.6	 20
575	 21	401.5	43.0	 16
576	 21	1576.0	301.0	 20
577	 21	9247.5	1276.5	 20
578	 21	1004.3	96.3	 16
579	 21	1154.0	153.1	 25
580	 21	550.0	59.2	 25
581	 21	297.0	28.6	 20
582	 21	844.0	122.4	 25
583	 21	575.0	73.5	 25
584	 21	393.5	54.8	 20
585	 21	224.0	37.6	 25
586	 21	1762.0	256.7	 25
587	 21	106.0	11.6	 20
588	 21	98.0	18.3	 25
589	 21	618.0	95.7	 25
590	 21	1272.5	159.7	 20
591	 21	491.0	93.4	 25
592	 21	2495.0	455.9	 25
593	 21	212.0	31.2	 20
594	 21	136.0	24.9	 25
595	 21	143.0	18.5	 25
596	 21	130.8	16.2	 20
597	 21	100.0	19.1	 25
598	 21	88.0	15.8	 20
599	 21	264.0	60.5	 25
600	 21	124.0	16.2	 25
601	 21	187.0	25.3	 20
602	 21	269.0	145.8	 25
603	 21	294.0	131.4	 25
604	 21	205.8	34.4	 20
605	 21	119.0	21.4	 25
606	 21	81.0	13.4	 25
607	 21	109.3	20.5	 20
608	 21	200.0	35.0	 25
609	 21	109.0	31.4	 25
610	 21	1529.5	277.1	 20
611	 21	170.0	23.8	 25
612	 21	158.0	24.6	 25
613	 21	1706.0	353.5	 20
614	 21	331.3	35.0	 20
615	 21	607.8	50.1	 20
616	 21	823.8	94.8	 16
617	 21	360.0	29.7	 20
618	 21	308.5	39.4	 20
619	 21	2217.3	253.9	 16
620	 21	4618.8	1081.6	 20
621	 21	299.5	29.4	 20
622	 21	707.8	94.1	 16
623	 21	876.3	77.4	 20
624	 21	1478.3	150.0	 20
625	 21	2465.3	129.3	 16
626	 21	780.5	84.3	 20
627	 21	311.8	34.1	 20
628	 21	965.0	116.8	 16
629	 21	464.0	41.9	 20
630	 21	370.8	49.2	 20
631	 21	374.8	34.3	 16
632	 21	1223.0	238.2	 25
633	 21	2811.0	285.6	 25
634	 21	264.8	32.4	 20
635	 21	521.0	61.9	 25
636	 21	212.0	26.9	 25
637	 21	521.0	51.2	 20
638	 21	148.0	18.2	 25
639	 21	262.0	49.1	 25
  0	 22	20961.3	1851.9	 16
  1	 22	314.8	64.6	 20
  2	 22	141.3	21.5	 16
  3	 22	146.0	18.4	 20
  4	 22	205.3	31.0	 20
  5	 22	302.0	31.1	 16
  6	 22	94.5	11.9	 20
  7	 22	69.3	8.6	 20
  8	 22	110.3	21.3	 16
  9	 22	99.3	16.1	 20
 10	 22	79.0	10.0	 25
 11	 22	80.3	13.9	 20
 12	 22	86.0	11.4	 25
 13	 22	138.0	24.9	 25
 14	 22	103.3	18.5	 20
 15	 22	479.0	62.3	 25
 16	 22	345.0	133.8	 25
 17	 22	706.3	128.6	 20
 18	 22	637.0	133.6	 25
 19	 22	139.0	22.4	 25
 20	 22	108.8	16.2	 20
 21	 22	111.0	16.5	 25
 22	 22	146.0	21.4	 25
 23	 22	331.3	43.0	 20
 24	 22	278.0	44.8	 25
 25	 22	290.0	42.1	 25
 26	 22	529.5	54.4	 20
 27	 22	212.0	61.4	 25
 28	 22	252.0	28.2	 25
 29	 22	479.5	54.2	 20
 30	 22	192.0	42.0	 25
 31	 22	351.0	50.1	 25
 32	 22	232.3	30.8	 20
 33	 22	128.0	18.7	 25
 34	 22	126.0	21.6	 25
 35	 22	147.5	21.5	 20
 36	 22	122.0	24.5	 25
 37	 22	103.0	28.6	 25
 38	 22	94.3	19.9	 20
 39	 22	95.0	14.6	 25
 40	 22	104.0	14.7	 25
 41	 22	98.8	14.4	 20
 42	 22	96.0	18.6	 25
 43	 22	105.0	14.4	 25
 44	 22	146.0	24.3	 20
 45	 22	80.0	16.7	 25
 46	 22	94.3	22.1	 16
 47	 22	96.3	18.1	 20
 48	 22	193.0	32.4	 20
 49	 22	195.3	29.4	 16
 50	 22	96.0	14.7	 20
 51	 22	144.8	18.3	 20
 52	 22	1141.3	94.9	 16
 53	 22	854.3	138.1	 20
 54	 22	1994.3	126.1	 20
 55	 22	376.3	34.0	 16
 56	 22	143.3	24.3	 20
 57	 22	730.5	77.2	 20
 58	 22	179.0	23.3	 16
 59	 22	442.0	52.3	 20
 60	 22	1710.8	166.0	 20
 61	 22	99.0	13.1	 16
 62	 22	113.0	10.5	 20
 63	 22	86.0	14.6	 25
 64	 22	85.5	14.8	 20
 65	 22	82.0	12.7	 25
 66	 22	176.0	21.6	 25
 67	 22	95.0	13.3	 20
 68	 22	459.0	76.0	 25
 69	 22	226.0	55.2	 25
 70	 22	314.3	55.6	 20
 71	 22	109.0	20.6	 25
 72	 22	88.0	14.6	 25
 73	 22	227.0	24.5	 20
 74	 22	484.0	74.8	 25
 75	 22	318.0	47.7	 25
 76	 22	305.0	52.3	 20
 77	 22	91.0	13.3	 25
 78	 22	119.0	21.5	 25
 79	 22	339.5	40.5	 20
 80	 22	668.0	116.3	 25
 81	 22	101.0	22.0	 25
 82	 22	96.8	16.3	 20
 83	 22	425.0	63.4	 25
 84	 22	147.0	15.0	 25
 85	 22	122.3	20.8	 20
 86	 22	252.0	37.7	 25
 87	 22	267.0	68.8	 25
 88	 22	2882.5	336.0	 20
 89	 22	1907.0	196.4	 25
 90	 22	1120.0	156.5	 25
 91	 22	14548.0	1344.6	 20
 92	 22	5875.0	684.0	 25
 93	 22	3823.8	179.6	 20
 94	 22	1971.0	736.1	 25
 95	 22	1476.0	139.1	 25
 96	 22	297.5	27.7	 20
 97	 22	313.0	44.7	 25
 98	 22	177.0	17.9	 25
 99	 22	159.0	14.6	 16
100	 22	171.3	31.6	 20
101	 22	147.3	18.4	 20
102	 22	129.8	13.4	 16
103	 22	96.3	14.8	 20
104	 22	159.3	25.6	 20
105	 22	105.5	18.2	 16
106	 22	86.3	13.5	 20
107	 22	104.5	16.1	 20
108	 22	81.0	15.5	 16
109	 22	69.3	10.8	 20
110	 22	118.0	19.1	 20
111	 22	108.3	18.0	 16
112	 22	143.3	26.7	 20
113	 22	928.3	113.1	 20
114	 22	123.3	21.9	 16
115	 22	160.5	28.4	 20
116	 22	88.3	12.3	 20
117	 22	120.3	14.2	 20
118	 22	150.0	23.6	 25
119	 22	166.0	57.4	 25
120	 22	137.5	27.4	 20
121	 22	523.0	81.4	 25
122	 22	537.0	51.3	 25
123	 22	170.3	72.5	 20
124	 22	148.0	35.1	 25
125	 22	165.0	38.6	 25
126	 22	177.5	26.2	 20
127	 22	156.0	39.2	 25
128	 22	119.0	35.5	 25
129	 22	88.5	16.3	 20
130	 22	97.0	15.3	 25
131	 22	95.0	13.7	 25
132	 22	582.5	59.5	 20
133	 22	143.0	18.7	 25
134	 22	123.0	21.6	 25
135	 22	118.3	12.0	 20
136	 22	277.0	36.7	 25
137	 22	487.0	66.5	 25
138	 22	129.0	23.5	 20
139	 22	105.0	12.4	 25
140	 22	311.0	37.4	 20
141	 22	550.0	86.1	 25
142	 22	1611.0	263.3	 25
143	 22	1357.5	106.2	 20
144	 22	1739.0	86.3	 25
145	 22	1353.0	103.0	 25
146	 22	499.5	66.5	 20
147	 22	463.0	150.8	 25
148	 22	293.0	73.3	 25
149	 22	306.5	33.8	 20
150	 22	1049.0	247.3	 25
151	 22	122.0	14.9	 25
152	 22	159.3	17.1	 16
153	 22	415.0	76.3	 20
154	 22	154.3	20.7	 20
155	 22	692.8	58.9	 16
156	 22	352.0	28.2	 20
157	 22	439.0	47.2	 20
158	 22	237.5	28.7	 16
159	 22	129.5	17.6	 20
160	 22	391.5	41.2	 20
161	 22	573.0	49.5	 16
162	 22	1546.5	146.0	 20
163	 22	1859.8	207.2	 20
164	 22	437.3	41.0	 16
165	 22	454.5	49.4	 20
166	 22	2333.8	191.9	 20
167	 22	524.3	54.2	 16
168	 22	801.3	41.8	 20
169	 22	920.8	79.4	 20
170	 22	847.0	193.4	 20
171	 22	770.0	94.6	 25
172	 22	3843.0	265.3	 25
173	 22	625.5	48.8	 20
174	 22	667.0	42.6	 25
175	 22	781.0	103.6	 25
176	 22	310.0	43.4	 20
177	 22	109.0	16.3	 25
178	 22	101.0	17.0	 25
179	 22	101.3	13.6	 20
180	 22	240.0	34.2	 25
181	 22	255.0	34.2	 25
182	 22	168.3	19.3	 20
183	 22	130.0	19.4	 25
184	 22	130.3	22.2	 20
185	 22	322.0	48.4	 25
186	 22	1662.0	122.6	 25
187	 22	1330.5	99.6	 20
188	 22	630.0	128.1	 25
189	 22	751.0	69.7	 25
190	 22	413.5	48.8	 20
191	 22	488.0	68.3	 25
192	 22	1388.0	352.3	 25
193	 22	442.0	83.9	 20
194	 22	3418.0	311.4	 25
195	 22	901.0	79.1	 25
196	 22	1282.0	110.0	 20
197	 22	1563.0	74.3	 25
198	 22	4168.0	294.1	 25
199	 22	751.3	202.0	 20
200	 22	636.0	97.1	 25
201	 22	468.0	34.1	 25
202	 22	453.3	50.1	 20
203	 22	224.0	35.4	 25
204	 22	478.0	100.5	 25
205	 22	251.0	40.0	 20
206	 22	153.5	17.3	 20
207	 22	151.5	30.7	 20
208	 22	98.3	13.9	 16
209	 22	102.0	13.9	 20
210	 22	124.3	16.6	 20
211	 22	123.0	11.7	 16
212	 22	115.0	16.8	 20
213	 22	100.5	18.7	 20
214	 22	106.3	18.5	 16
215	 22	85.0	14.2	 20
216	 22	152.0	23.9	 20
217	 22	94.8	17.0	 16
218	 22	95.5	12.6	 20
219	 22	104.0	17.1	 20
220	 22	101.0	17.3	 16
221	 22	115.8	17.3	 20
222	 22	179.0	23.2	 20
223	 22	133.0	21.4	 20
224	 22	83.0	15.5	 25
225	 22	357.0	66.5	 25
226	 22	122.3	17.8	 20
227	 22	171.0	25.6	 25
228	 22	87.0	15.5	 25
229	 22	152.3	28.5	 20
230	 22	184.0	32.1	 25
231	 22	94.0	11.8	 20
232	 22	195.0	22.7	 25
233	 22	230.0	31.3	 25
234	 22	1160.0	71.6	 20
235	 22	2376.0	161.0	 25
236	 22	1493.0	232.4	 25
237	 22	890.5	174.1	 20
238	 22	422.0	44.7	 25
239	 22	411.0	33.1	 25
240	 22	227.8	18.4	 20
241	 22	494.0	68.8	 25
242	 22	421.0	49.7	 25
243	 22	213.5	24.3	 20
244	 22	423.0	69.0	 25
245	 22	730.0	117.1	 25
246	 22	576.3	71.3	 20
247	 22	694.0	79.3	 25
248	 22	1193.0	134.3	 25
249	 22	210.5	23.4	 20
250	 22	151.0	25.2	 25
251	 22	1245.0	220.1	 25
252	 22	122.8	19.4	 20
253	 22	153.0	21.0	 25
254	 22	783.0	55.5	 25
255	 22	515.3	52.3	 20
256	 22	821.0	89.6	 25
257	 22	291.0	62.6	 25
258	 22	124.0	16.2	 20
259	 22	115.5	23.2	 20
260	 22	107.5	20.5	 20
261	 22	249.8	14.2	 16
262	 22	911.5	90.7	 20
263	 22	401.5	65.7	 20
264	 22	167.0	25.8	 16
265	 22	121.5	35.3	 20
266	 22	96.5	16.8	 20
267	 22	105.5	13.7	 16
268	 22	73.3	11.1	 20
269	 22	79.5	14.6	 20
270	 22	202.0	16.9	 16
271	 22	157.0	23.5	 20
272	 22	172.5	27.1	 20
273	 22	2031.3	172.3	 16
274	 22	667.5	29.2	 20
275	 22	259.3	28.1	 16
276	 22	1794.5	257.7	 20
277	 22	393.0	46.0	 25
278	 22	172.0	36.8	 20
279	 22	239.0	31.4	 25
280	 22	821.0	104.7	 25
281	 22	3770.0	459.5	 20
282	 22	2504.0	356.6	 25
283	 22	212.0	37.1	 25
284	 22	2072.3	243.0	 20
285	 22	1623.0	221.7	 25
286	 22	2280.0	265.7	 25
287	 22	227.0	32.1	 20
288	 22	117.0	14.1	 25
289	 22	114.0	17.6	 25
290	 22	451.3	43.0	 20
291	 22	131.0	15.3	 25
292	 22	164.0	21.9	 25
293	 22	164.5	26.5	 20
294	 22	2714.0	442.8	 25
295	 22	547.0	104.7	 25
296	 22	2367.8	253.0	 20
297	 22	778.0	128.3	 25
298	 22	242.0	36.3	 25
299	 22	184.0	26.6	 20
300	 22	146.0	21.9	 25
301	 22	291.0	32.5	 25
302	 22	187.8	24.4	 20
303	 22	158.0	19.2	 25
304	 22	420.0	37.5	 25
305	 22	488.0	29.4	 20
306	 22	428.0	40.1	 25
307	 22	437.0	55.1	 25
308	 22	1515.5	165.1	 20
309	 22	191.0	27.3	 25
310	 22	155.0	20.9	 25
311	 22	96.5	10.2	 20
312	 22	120.3	22.9	 20
313	 22	104.0	16.0	 20
314	 22	104.8	10.8	 16
315	 22	214.0	31.1	 20
316	 22	246.8	33.6	 20
317	 22	153.8	17.5	 16
318	 22	449.8	71.3	 20
319	 22	493.8	49.6	 20
320	 22	115.5	19.3	 16
321	 22	464.0	60.2	 20
322	 22	111.0	16.9	 16
323	 22	117.0	16.9	 20
324	 22	119.0	17.4	 20
325	 22	98.0	13.0	 16
326	 22	131.0	17.6	 20
327	 22	578.0	76.1	 20
328	 22	100.3	15.0	 16
329	 22	232.8	40.6	 20
330	 22	376.0	44.9	 25
331	 22	186.8	22.0	 20
332	 22	363.0	43.8	 25
333	 22	5093.0	670.9	 25
334	 22	1134.3	229.2	 20
335	 22	1415.0	368.3	 25
336	 22	1594.0	359.3	 25
337	 22	2013.8	480.6	 20
338	 22	569.0	329.7	 25
339	 22	184.0	25.0	 25
340	 22	316.5	27.1	 20
341	 22	159.0	23.5	 25
342	 22	318.0	42.2	 25
343	 22	431.5	53.6	 20
344	 22	203.0	27.8	 25
345	 22	1497.0	165.1	 25
346	 22	925.3	102.9	 20
347	 22	1841.0	129.9	 25
348	 22	332.0	41.7	 25
349	 22	263.8	31.6	 20
350	 22	267.0	39.4	 25
351	 22	651.0	74.9	 25
352	 22	109.5	10.1	 20
353	 22	163.0	33.5	 25
354	 22	143.0	11.3	 25
355	 22	789.0	64.0	 20
356	 22	184.0	45.8	 25
357	 22	114.0	18.8	 25
358	 22	96.3	16.4	 20
359	 22	88.0	14.3	 25
360	 22	90.0	13.6	 25
361	 22	283.0	44.1	 20
362	 22	830.0	130.0	 25
363	 22	290.0	40.7	 25
364	 22	111.8	15.0	 20
365	 22	111.0	17.4	 25
366	 22	97.8	15.4	 16
367	 22	87.5	17.5	 20
368	 22	108.0	17.1	 20
369	 22	176.5	18.7	 16
370	 22	734.3	67.8	 20
371	 22	92.0	14.0	 20
372	 22	90.5	12.5	 16
373	 22	108.5	17.4	 20
374	 22	261.8	27.9	 20
375	 22	2074.8	237.4	 16
376	 22	1376.3	115.3	 20
377	 22	2094.3	250.1	 20
378	 22	416.8	47.2	 16
379	 22	182.5	25.1	 20
380	 22	2974.8	395.7	 20
381	 22	295.0	38.6	 16
382	 22	121.3	13.4	 20
383	 22	499.0	78.5	 25
384	 22	120.3	19.0	 20
385	 22	128.0	19.9	 25
386	 22	118.0	13.2	 25
387	 22	128.3	21.5	 20
388	 22	156.0	32.5	 25
389	 22	134.0	19.6	 25
390	 22	100.8	12.6	 20
391	 22	106.0	15.9	 25
392	 22	411.0	43.9	 25
393	 22	357.8	36.5	 20
394	 22	122.0	15.1	 25
395	 22	206.0	26.8	 25
396	 22	163.3	18.7	 20
397	 22	822.0	155.8	 25
398	 22	2914.0	214.5	 25
399	 22	315.8	31.4	 20
400	 22	827.0	108.0	 25
401	 22	1533.0	251.6	 25
402	 22	306.8	55.3	 20
403	 22	203.0	34.2	 25
404	 22	8959.0	994.4	 25
405	 22	4098.8	224.7	 20
406	 22	5115.0	545.9	 25
407	 22	833.0	54.5	 25
408	 22	223.3	31.2	 20
409	 22	615.0	118.5	 25
410	 22	476.0	67.1	 25
411	 22	355.5	34.4	 20
412	 22	256.0	34.7	 25
413	 22	195.8	26.0	 20
414	 22	109.0	12.1	 25
415	 22	151.0	20.3	 25
416	 22	105.0	12.3	 20
417	 22	207.0	33.5	 25
418	 22	192.0	23.5	 25
419	 22	1506.5	100.6	 16
420	 22	494.0	51.3	 20
421	 22	489.5	65.7	 20
422	 22	592.3	59.7	 16
423	 22	111.5	17.1	 20
424	 22	114.0	15.4	 20
425	 22	120.3	19.2	 16
426	 22	132.0	21.7	 20
427	 22	155.5	24.0	 20
428	 22	102.8	20.6	 16
429	 22	161.8	22.9	 20
430	 22	501.5	59.3	 20
431	 22	1688.5	106.4	 16
432	 22	136.8	48.4	 20
433	 22	277.8	42.5	 20
434	 22	106.8	14.4	 16
435	 22	519.8	83.4	 20
436	 22	303.5	35.7	 20
437	 22	851.5	148.1	 20
438	 22	116.0	15.6	 25
439	 22	127.0	20.7	 25
440	 22	130.5	22.8	 20
441	 22	207.0	33.7	 25
442	 22	142.0	29.7	 25
443	 22	111.0	15.5	 20
444	 22	152.0	22.5	 25
445	 22	167.0	21.0	 25
446	 22	155.3	26.9	 20
447	 22	161.0	21.5	 25
448	 22	218.0	30.6	 25
449	 22	198.0	28.8	 20
450	 22	500.0	78.1	 25
451	 22	2413.0	291.0	 25
452	 22	701.5	66.0	 20
453	 22	4466.0	337.4	 25
454	 22	2189.0	275.9	 25
455	 22	364.3	40.7	 20
456	 22	200.0	28.1	 25
457	 22	164.0	26.3	 25
458	 22	93.5	17.0	 20
459	 22	95.0	15.8	 25
460	 22	91.5	14.8	 20
461	 22	113.0	19.1	 25
462	 22	112.0	20.0	 25
463	 22	102.5	19.6	 20
464	 22	147.0	25.5	 25
465	 22	157.0	16.4	 25
466	 22	109.3	19.4	 20
467	 22	129.0	22.7	 25
468	 22	216.0	37.2	 25
469	 22	2079.3	166.6	 20
470	 22	813.0	302.3	 25
471	 22	311.0	47.3	 25
472	 22	326.3	39.3	 16
473	 22	124.0	22.7	 20
474	 22	294.3	41.7	 20
475	 22	161.5	26.5	 16
476	 22	99.8	19.4	 20
477	 22	130.8	24.3	 20
478	 22	183.3	33.4	 16
479	 22	146.8	18.0	 20
480	 22	1201.8	166.0	 20
481	 22	324.0	18.1	 16
482	 22	115.0	16.6	 20
483	 22	144.0	21.4	 20
484	 22	92.8	16.8	 16
485	 22	178.5	25.1	 20
486	 22	2498.3	197.9	 20
487	 22	451.0	51.4	 16
488	 22	76.3	9.1	 20
489	 22	120.5	19.4	 20
490	 22	172.5	13.0	 20
491	 22	237.0	39.8	 25
492	 22	303.0	31.7	 25
493	 22	684.8	76.5	 20
494	 22	165.0	19.5	 25
495	 22	238.0	41.0	 25
496	 22	2552.3	231.6	 20
497	 22	692.0	68.9	 25
498	 22	2078.0	122.2	 25
499	 22	1908.0	247.2	 20
500	 22	651.0	72.1	 25
501	 22	291.0	47.5	 25
502	 22	149.5	22.5	 20
503	 22	98.0	15.0	 25
504	 22	104.0	14.9	 20
505	 22	278.0	42.6	 25
506	 22	206.0	30.0	 25
507	 22	162.5	20.8	 20
508	 22	367.0	56.4	 25
509	 22	415.0	33.4	 25
510	 22	588.5	62.2	 20
511	 22	1384.0	293.4	 25
512	 22	414.0	41.7	 25
513	 22	128.8	18.4	 20
514	 22	138.0	13.3	 25
515	 22	191.0	22.2	 25
516	 22	126.5	17.5	 20
517	 22	134.0	17.0	 25
518	 22	806.0	148.8	 25
519	 22	239.5	33.3	 20
520	 22	2155.0	101.9	 25
521	 22	7134.0	669.0	 25
522	 22	534.3	106.7	 20
523	 22	702.0	155.0	 25
524	 22	1166.0	142.1	 25
525	 22	4044.8	277.3	 20
526	 22	3726.5	576.9	 20
527	 22	504.5	100.1	 20
528	 22	236.5	27.7	 16
529	 22	647.5	72.4	 20
530	 22	396.0	55.2	 20
531	 22	179.8	23.3	 16
532	 22	215.3	20.6	 20
533	 22	521.5	48.4	 20
534	 22	2772.8	175.0	 16
535	 22	457.8	90.7	 20
536	 22	129.5	28.3	 20
537	 22	151.0	21.7	 16
538	 22	3040.0	565.8	 20
539	 22	856.3	99.8	 20
540	 22	359.8	34.0	 16
541	 22	671.0	47.0	 20
542	 22	167.8	25.2	 20
543	 22	264.5	24.6	 20
544	 22	107.0	20.6	 25
545	 22	111.0	18.9	 25
546	 22	128.3	15.0	 20
547	 22	127.0	22.3	 25
548	 22	84.0	15.2	 25
549	 22	177.0	15.4	 20
550	 22	80.0	15.7	 25
551	 22	95.0	12.3	 20
552	 22	100.0	21.1	 25
553	 22	77.0	10.4	 25
554	 22	89.5	14.1	 20
555	 22	289.0	47.6	 25
556	 22	103.0	17.8	 25
557	 22	206.8	27.3	 20
558	 22	150.0	29.6	 25
559	 22	180.0	21.3	 25
560	 22	384.3	39.5	 20
561	 22	376.0	39.9	 25
562	 22	420.0	78.5	 25
563	 22	231.3	27.7	 20
564	 22	573.0	69.9	 25
565	 22	191.0	26.5	 25
566	 22	144.3	20.0	 20
567	 22	152.0	22.7	 25
568	 22	562.0	51.4	 25
569	 22	158.8	14.3	 20
570	 22	96.0	16.8	 25
571	 22	212.0	51.1	 25
572	 22	126.8	20.4	 20
573	 22	329.0	53.1	 25
574	 22	147.0	18.8	 25
575	 22	239.0	20.9	 20
576	 22	270.0	53.3	 25
577	 22	1658.0	432.4	 25
578	 22	479.0	47.0	 20
579	 22	355.5	146.0	 20
580	 22	840.3	97.9	 20
581	 22	435.0	38.1	 16
582	 22	567.3	40.7	 20
583	 22	321.0	23.8	 20
584	 22	312.5	24.6	 16
585	 22	222.5	27.3	 20
586	 22	498.8	63.7	 20
587	 22	106.0	20.3	 16
588	 22	95.8	16.2	 20
589	 22	203.8	31.5	 20
590	 22	490.3	33.0	 16
591	 22	146.8	22.6	 20
592	 22	696.5	83.6	 20
593	 22	96.5	15.2	 16
594	 22	101.5	15.4	 20
595	 22	95.0	25.6	 16
596	 22	193.0	29.1	 20
597	 22	89.0	15.3	 25
598	 22	89.5	15.8	 20
599	 22	358.0	72.6	 25
600	 22	125.0	19.4	 25
601	 22	83.3	10.7	 20
602	 22	249.0	40.5	 25
603	 22	242.0	48.6	 25
604	 22	149.0	25.4	 20
605	 22	135.0	29.9	 25
606	 22	97.0	14.4	 25
607	 22	119.3	13.3	 20
608	 22	189.0	33.1	 25
609	 22	113.0	16.4	 25
610	 22	495.3	54.3	 20
611	 22	191.0	24.0	 25
612	 22	150.0	21.1	 25
613	 22	589.3	58.0	 20
614	 22	344.0	32.5	 25
615	 22	464.0	47.5	 25
616	 22	477.8	47.6	 20
617	 22	510.0	78.9	 25
618	 22	176.0	24.0	 25
619	 22	1172.5	114.8	 20
620	 22	1025.0	213.1	 25
621	 22	234.0	22.9	 25
622	 22	235.8	27.0	 20
623	 22	293.0	39.6	 25
624	 22	2465.0	333.2	 25
625	 22	1423.5	186.3	 20
626	 22	455.0	53.4	 25
627	 22	181.0	26.4	 25
628	 22	462.5	54.3	 20
629	 22	325.0	35.5	 25
630	 22	464.0	32.0	 25
631	 22	468.0	42.0	 20
632	 22	629.3	46.1	 20
633	 22	2641.3	153.6	 20
634	 22	238.0	28.7	 16
635	 22	311.3	31.1	 20
636	 22	215.5	21.9	 20
637	 22	566.3	48.3	 16
638	 22	186.8	24.4	 20
639	 22	19773.3	2466.4	 20
  0	 23	466.0	132.9	 25
  1	 23	439.0	46.8	 25
  2	 23	579.3	50.0	 20
  3	 23	379.0	41.4	 25
  4	 23	135.0	20.9	 25
  5	 23	725.5	81.8	 20
  6	 23	327.0	34.6	 25
  7	 23	275.0	33.6	 25
  8	 23	118.3	20.2	 20
  9	 23	109.0	19.3	 25
 10	 23	116.0	9.8	 20
 11	 23	494.5	46.2	 16
 12	 23	203.3	23.3	 20
 13	 23	76.8	13.9	 20
 14	 23	387.0	36.2	 16
 15	 23	400.0	42.3	 20
 16	 23	541.0	39.9	 20
 17	 23	901.3	56.2	 16
 18	 23	314.8	69.5	 20
 19	 23	1191.8	181.4	 20
 20	 23	426.3	51.1	 16
 21	 23	108.3	21.8	 20
 22	 23	96.3	12.9	 20
 23	 23	558.5	44.3	 16
 24	 23	461.3	60.2	 20
 25	 23	955.8	179.5	 20
 26	 23	3257.5	152.6	 16
 27	 23	1989.3	230.4	 20
 28	 23	1507.0	248.3	 25
 29	 23	481.0	51.2	 20
 30	 23	2164.0	245.9	 25
 31	 23	3144.0	366.7	 25
 32	 23	3692.8	321.7	 20
 33	 23	753.0	63.1	 25
 34	 23	632.0	122.0	 25
 35	 23	141.5	20.8	 20
 36	 23	795.0	79.5	 25
 37	 23	4088.0	485.1	 25
 38	 23	317.8	40.9	 20
 39	 23	747.0	81.6	 25
 40	 23	150.0	23.4	 25
 41	 23	90.5	15.6	 20
 42	 23	107.0	16.9	 25
 43	 23	925.3	78.2	 20
 44	 23	97.0	14.7	 25
 45	 23	234.0	42.1	 25
 46	 23	627.0	77.6	 20
 47	 23	347.0	44.8	 25
 48	 23	3228.0	527.3	 25
 49	 23	106.3	15.7	 20
 50	 23	121.0	20.9	 25
 51	 23	5297.0	662.4	 25
 52	 23	1137.3	88.8	 20
 53	 23	1259.0	89.4	 25
 54	 23	1045.0	112.7	 25
 55	 23	226.0	34.3	 20
 56	 23	89.0	16.1	 25
 57	 23	529.0	78.1	 25
 58	 23	132.5	20.4	 20
 59	 23	90.0	14.4	 25
 60	 23	835.0	132.0	 25
 61	 23	143.3	22.5	 20
 62	 23	241.0	37.7	 25
 63	 23	162.8	19.6	 20
 64	 23	188.5	29.1	 16
 65	 23	276.3	35.7	 20
 66	 23	2303.3	284.2	 20
 67	 23	394.8	46.3	 16
 68	 23	1943.5	184.3	 20
 69	 23	1360.5	109.1	 20
 70	 23	10159.3	784.4	 16
 71	 23	327.3	33.8	 20
 72	 23	395.0	31.2	 20
 73	 23	400.3	24.6	 16
 74	 23	549.8	46.2	 20
 75	 23	160.3	21.4	 20
 76	 23	278.5	25.6	 16
 77	 23	113.3	16.3	 20
 78	 23	527.0	58.1	 20
 79	 23	792.3	43.2	 16
 80	 23	524.8	47.1	 20
 81	 23	108.0	16.9	 25
 82	 23	102.8	16.7	 20
 83	 23	174.0	21.2	 25
 84	 23	683.0	76.1	 25
 85	 23	420.0	62.2	 20
 86	 23	1129.0	165.1	 25
 87	 23	531.0	44.1	 25
 88	 23	210.5	29.5	 20
 89	 23	589.0	75.3	 25
 90	 23	1631.0	221.6	 20
 91	 23	893.0	134.7	 25
 92	 23	3552.0	375.8	 25
 93	 23	4748.0	504.9	 20
 94	 23	187.0	43.6	 25
 95	 23	140.0	18.4	 25
 96	 23	783.8	81.5	 20
 97	 23	2355.0	354.5	 25
 98	 23	486.0	70.5	 25
 99	 23	191.0	26.3	 20
100	 23	552.0	52.8	 25
101	 23	299.0	30.5	 25
102	 23	302.0	22.9	 20
103	 23	389.0	42.5	 25
104	 23	443.0	38.7	 25
105	 23	437.0	47.8	 20
106	 23	139.0	21.0	 25
107	 23	894.0	131.0	 25
108	 23	1454.5	204.4	 20
109	 23	166.0	29.3	 25
110	 23	728.0	110.3	 25
111	 23	337.5	41.5	 20
112	 23	954.0	138.1	 25
113	 23	107.0	13.7	 25
114	 23	277.3	28.1	 20
115	 23	171.0	20.6	 25
116	 23	766.0	81.9	 25
117	 23	112.0	13.0	 16
118	 23	268.3	40.9	 20
119	 23	1556.0	107.6	 20
120	 23	352.8	36.2	 16
121	 23	735.8	75.4	 20
122	 23	376.5	89.1	 20
123	 23	7157.8	373.8	 16
124	 23	2214.8	100.7	 20
125	 23	3173.3	221.9	 20
126	 23	2764.3	127.4	 16
127	 23	3229.8	223.2	 20
128	 23	2381.5	198.0	 20
129	 23	703.3	46.3	 16
130	 23	462.0	42.5	 20
131	 23	134.3	36.6	 20
132	 23	2820.8	171.5	 16
133	 23	381.3	30.1	 20
134	 23	875.0	115.8	 20
135	 23	595.5	50.7	 20
136	 23	234.0	29.0	 25
137	 23	131.0	16.1	 20
138	 23	1187.0	125.9	 25
139	 23	253.0	25.7	 25
140	 23	156.3	16.9	 20
141	 23	220.0	24.0	 25
142	 23	2510.0	195.9	 25
143	 23	1016.0	104.9	 20
144	 23	6306.0	446.1	 25
145	 23	1223.0	99.6	 25
146	 23	4303.8	369.1	 20
147	 23	11105.0	615.0	 25
148	 23	11541.0	846.5	 25
149	 23	599.0	118.2	 20
150	 23	992.0	116.4	 25
151	 23	625.0	63.0	 25
152	 23	613.8	63.7	 20
153	 23	572.0	93.8	 25
154	 23	178.0	24.4	 25
155	 23	238.3	28.1	 20
156	 23	535.0	33.9	 25
157	 23	445.0	41.3	 25
158	 23	169.0	29.0	 20
159	 23	292.0	42.8	 25
160	 23	195.0	22.3	 25
161	 23	271.3	31.1	 20
162	 23	2739.0	267.3	 25
163	 23	525.0	75.0	 25
164	 23	162.3	16.6	 20
165	 23	132.0	16.9	 25
166	 23	236.0	26.8	 25
167	 23	251.0	22.5	 20
168	 23	320.0	94.8	 25
169	 23	587.0	208.2	 25
170	 23	893.3	45.4	 16
171	 23	1113.0	53.9	 20
172	 23	1249.3	97.3	 20
173	 23	513.0	49.8	 16
174	 23	1979.5	233.9	 20
175	 23	392.0	60.6	 20
176	 23	1050.3	46.5	 16
177	 23	423.8	121.2	 20
178	 23	734.8	71.8	 20
179	 23	331.0	26.6	 16
180	 23	133.5	15.8	 20
181	 23	84.3	10.7	 16
182	 23	143.3	18.7	 20
183	 23	142.8	29.8	 20
184	 23	1925.8	182.9	 16
185	 23	1769.8	87.6	 20
186	 23	2251.0	130.1	 20
187	 23	2336.0	212.4	 16
188	 23	2091.0	340.9	 25
189	 23	385.0	38.1	 25
190	 23	193.3	29.4	 20
191	 23	461.0	43.0	 25
192	 23	402.0	31.9	 25
193	 23	429.3	53.2	 20
194	 23	210.0	51.3	 25
195	 23	338.0	33.6	 25
196	 23	145.0	24.8	 20
197	 23	5930.0	569.6	 25
198	 23	6223.0	279.9	 25
199	 23	1353.8	94.2	 20
200	 23	206.0	32.7	 25
201	 23	304.0	44.1	 25
202	 23	656.8	48.4	 20
203	 23	120.0	41.4	 25
204	 23	100.0	15.5	 25
205	 23	250.3	27.3	 20
206	 23	334.0	47.8	 25
207	 23	208.0	31.9	 25
208	 23	173.3	23.6	 20
209	 23	114.0	16.6	 25
210	 23	100.0	19.1	 25
211	 23	109.3	17.0	 20
212	 23	112.0	20.5	 25
213	 23	89.0	15.6	 25
214	 23	72.8	11.9	 20
215	 23	82.0	11.2	 25
216	 23	144.0	22.4	 25
217	 23	153.0	25.5	 20
218	 23	387.0	48.8	 25
219	 23	235.0	36.4	 25
220	 23	2517.8	412.5	 20
221	 23	110.0	24.3	 25
222	 23	79.0	8.3	 25
223	 23	125.0	20.5	 16
224	 23	123.5	15.7	 20
225	 23	108.3	15.7	 20
226	 23	135.8	18.5	 16
227	 23	134.0	15.9	 20
228	 23	174.0	22.1	 16
229	 23	192.5	26.6	 20
230	 23	3261.5	341.6	 20
231	 23	396.0	49.1	 16
232	 23	565.8	97.8	 20
233	 23	885.3	83.4	 20
234	 23	6632.5	456.3	 16
235	 23	2822.5	181.3	 20
236	 23	862.3	51.2	 20
237	 23	608.0	45.3	 16
238	 23	422.3	41.8	 20
239	 23	319.3	19.6	 20
240	 23	423.8	32.7	 16
241	 23	2390.0	187.7	 25
242	 23	1263.0	142.0	 25
243	 23	354.0	38.5	 20
244	 23	396.0	40.3	 25
245	 23	156.0	24.5	 25
246	 23	131.0	12.1	 20
247	 23	748.0	124.9	 25
248	 23	3073.0	341.4	 25
249	 23	992.8	76.9	 20
250	 23	1817.0	212.9	 25
251	 23	2650.0	261.7	 25
252	 23	464.0	42.9	 20
253	 23	637.0	104.2	 25
254	 23	1150.0	249.5	 25
255	 23	14490.8	1680.5	 20
256	 23	14751.0	1637.5	 25
257	 23	530.0	75.7	 25
258	 23	563.3	62.6	 20
259	 23	1238.0	244.2	 25
260	 23	159.0	33.4	 25
261	 23	121.0	22.5	 20
262	 23	475.0	91.3	 25
263	 23	220.0	38.7	 25
264	 23	366.0	37.2	 20
265	 23	228.0	31.0	 25
266	 23	125.0	19.7	 25
267	 23	144.0	20.9	 20
268	 23	193.0	24.7	 25
269	 23	125.0	20.8	 25
270	 23	401.8	44.4	 20
271	 23	340.0	36.7	 25
272	 23	194.8	30.2	 20
273	 23	112.0	21.5	 25
274	 23	142.0	21.6	 25
275	 23	141.0	15.6	 20
276	 23	317.0	107.7	 25
277	 23	90.0	14.3	 20
278	 23	121.3	20.1	 16
279	 23	417.8	64.5	 20
280	 23	706.3	66.8	 20
281	 23	216.5	20.0	 16
282	 23	97.0	15.9	 20
283	 23	220.3	35.0	 20
284	 23	5376.0	601.0	 16
285	 23	763.3	96.1	 20
286	 23	621.8	47.3	 20
287	 23	142.0	19.2	 16
288	 23	101.3	11.6	 20
289	 23	147.0	18.9	 20
290	 23	984.0	62.0	 16
291	 23	195.3	31.2	 20
292	 23	1040.3	82.1	 20
293	 23	866.5	72.4	 16
294	 23	1773.0	192.7	 20
295	 23	2315.0	181.0	 25
296	 23	894.8	71.9	 20
297	 23	563.0	60.5	 25
298	 23	1361.0	85.6	 25
299	 23	8181.3	669.6	 20
300	 23	291.0	89.7	 25
301	 23	2038.0	296.2	 25
302	 23	164.8	22.4	 20
303	 23	181.0	24.7	 25
304	 23	271.0	34.0	 25
305	 23	305.8	41.2	 20
306	 23	260.0	35.1	 25
307	 23	353.0	30.0	 25
308	 23	454.0	36.5	 20
309	 23	198.0	17.6	 25
310	 23	1061.0	144.4	 25
311	 23	1263.3	121.9	 20
312	 23	758.0	84.3	 25
313	 23	343.0	33.3	 25
314	 23	161.3	20.0	 20
315	 23	4221.0	886.9	 25
316	 23	820.0	130.5	 25
317	 23	126.8	17.7	 20
318	 23	262.0	49.5	 25
319	 23	91.3	8.3	 20
320	 23	130.0	20.1	 25
321	 23	806.0	156.4	 25
322	 23	1577.3	229.1	 20
323	 23	9519.0	2439.4	 25
324	 23	211.0	144.8	 25
325	 23	118.0	17.5	 20
326	 23	223.0	29.8	 25
327	 23	219.0	24.5	 25
328	 23	187.8	28.4	 20
329	 23	160.0	21.5	 25
330	 23	1005.3	200.8	 20
331	 23	485.0	74.3	 16
332	 23	1503.5	294.5	 20
333	 23	755.0	46.2	 20
334	 23	2461.3	277.7	 16
335	 23	2665.3	223.0	 20
336	 23	6651.5	443.3	 20
337	 23	5751.3	195.6	 16
338	 23	9358.3	908.1	 20
339	 23	789.5	339.7	 20
340	 23	1097.3	110.0	 16
341	 23	490.8	57.4	 20
342	 23	605.8	46.6	 20
343	 23	477.8	47.2	 16
344	 23	673.5	72.1	 20
345	 23	822.8	84.7	 20
346	 23	487.0	58.5	 16
347	 23	398.0	69.2	 20
348	 23	783.0	73.5	 25
349	 23	8266.3	1074.9	 20
350	 23	10578.0	1168.4	 25
351	 23	1717.0	165.8	 25
352	 23	182.3	18.7	 20
353	 23	334.0	44.5	 25
354	 23	682.0	93.9	 25
355	 23	1551.3	244.2	 20
356	 23	942.0	144.4	 25
357	 23	92.0	16.8	 25
358	 23	222.5	44.8	 20
359	 23	305.0	43.6	 25
360	 23	1036.0	167.6	 25
361	 23	831.8	125.1	 20
362	 23	6142.0	515.7	 25
363	 23	7429.5	729.2	 20
364	 23	576.0	295.2	 25
365	 23	94.0	21.1	 25
366	 23	89.8	13.4	 20
367	 23	138.0	27.5	 25
368	 23	3917.0	941.6	 25
369	 23	1253.0	124.1	 20
370	 23	1092.0	77.4	 25
371	 23	744.0	148.0	 25
372	 23	779.3	160.4	 20
373	 23	641.0	95.6	 25
374	 23	355.0	48.3	 25
375	 23	1184.3	421.5	 20
376	 23	1291.0	427.2	 25
377	 23	751.0	687.7	 25
378	 23	396.8	45.3	 20
379	 23	242.0	38.6	 25
380	 23	277.0	19.1	 25
381	 23	185.8	22.9	 20
382	 23	491.0	97.6	 25
383	 23	2295.3	136.3	 20
384	 23	327.3	55.1	 16
385	 23	124.5	21.3	 20
386	 23	110.0	15.5	 20
387	 23	108.8	18.2	 16
388	 23	117.0	19.0	 20
389	 23	781.8	103.7	 20
390	 23	199.5	20.7	 16
391	 23	182.5	21.2	 20
392	 23	146.3	26.8	 20
393	 23	826.0	52.0	 16
394	 23	175.5	20.4	 20
395	 23	212.0	35.2	 20
396	 23	388.3	21.1	 16
397	 23	1367.3	119.2	 20
398	 23	999.3	61.6	 20
399	 23	764.8	46.2	 16
400	 23	543.3	39.2	 20
401	 23	178.0	19.3	 25
402	 23	253.3	29.1	 20
403	 23	611.0	107.5	 25
404	 23	5052.0	405.5	 25
405	 23	2822.5	105.3	 20
406	 23	4354.0	481.6	 25
407	 23	2731.0	237.4	 25
408	 23	9509.3	1013.2	 20
409	 23	208.0	56.4	 25
410	 23	120.3	11.2	 20
411	 23	622.0	92.3	 25
412	 23	3010.0	387.8	 25
413	 23	2770.5	201.8	 20
414	 23	3276.0	445.7	 25
415	 23	1568.0	199.3	 25
416	 23	775.5	102.4	 20
417	 23	618.0	102.5	 25
418	 23	320.0	51.8	 25
419	 23	128.3	14.6	 20
420	 23	130.0	21.8	 25
421	 23	173.0	21.4	 25
422	 23	177.5	27.6	 20
423	 23	110.0	17.9	 25
424	 23	320.0	63.2	 25
425	 23	169.5	30.1	 20
426	 23	124.0	18.2	 25
427	 23	189.0	25.0	 25
428	 23	141.8	14.3	 20
429	 23	200.0	27.2	 25
430	 23	179.0	20.7	 25
431	 23	185.3	43.3	 20
432	 23	672.0	134.7	 25
433	 23	392.0	42.6	 25
434	 23	1161.3	197.1	 20
435	 23	386.0	98.4	 25
436	 23	2953.0	509.5	 25
437	 23	252.5	24.9	 16
438	 23	550.8	112.5	 20
439	 23	471.0	35.7	 20
440	 23	7858.8	897.2	 16
441	 23	795.3	75.6	 20
442	 23	1387.0	154.1	 20
443	 23	933.3	126.6	 16
444	 23	4596.0	873.8	 20
445	 23	286.5	54.8	 20
446	 23	1960.3	127.9	 16
447	 23	3241.8	563.5	 20
448	 23	3515.5	437.5	 20
449	 23	763.0	79.5	 16
450	 23	1603.5	184.9	 20
451	 23	136.0	18.8	 20
452	 23	2821.8	352.1	 16
453	 23	2142.0	411.2	 20
454	 23	960.8	77.0	 20
455	 23	605.5	50.7	 20
456	 23	1844.0	224.0	 25
457	 23	137.3	19.6	 20
458	 23	132.0	19.7	 25
459	 23	178.0	28.2	 25
460	 23	131.3	24.2	 20
461	 23	138.0	22.1	 25
462	 23	744.0	153.3	 25
463	 23	210.8	26.3	 20
464	 23	288.0	44.4	 25
465	 23	212.0	29.3	 25
466	 23	619.8	67.2	 20
467	 23	1103.0	247.4	 25
468	 23	637.0	93.5	 25
469	 23	1547.8	166.3	 20
470	 23	779.0	155.0	 25
471	 23	387.0	40.7	 25
472	 23	252.8	30.8	 20
473	 23	214.0	23.2	 25
474	 23	268.0	47.2	 25
475	 23	401.5	73.9	 20
476	 23	118.0	15.1	 25
477	 23	485.0	68.3	 25
478	 23	142.3	34.0	 20
479	 23	108.0	18.5	 25
480	 23	141.0	18.1	 25
481	 23	253.8	50.9	 20
482	 23	203.0	41.0	 25
483	 23	209.0	30.2	 25
484	 23	275.3	28.2	 20
485	 23	357.0	55.3	 25
486	 23	1069.0	115.2	 25
487	 23	1413.5	301.9	 20
488	 23	207.0	53.2	 25
489	 23	1261.0	299.9	 25
490	 23	390.5	57.4	 16
491	 23	737.3	122.4	 20
492	 23	159.0	24.8	 20
493	 23	144.8	15.1	 16
494	 23	406.3	77.8	 20
495	 23	528.5	100.7	 20
496	 23	294.8	40.3	 16
497	 23	257.0	45.5	 20
498	 23	215.3	39.7	 20
499	 23	1497.8	158.4	 16
500	 23	1008.8	118.8	 20
501	 23	319.3	31.9	 16
502	 23	262.3	35.6	 20
503	 23	928.3	146.1	 20
504	 23	822.0	116.2	 16
505	 23	6335.0	860.6	 20
506	 23	4990.5	720.9	 20
507	 23	1402.5	155.4	 16
508	 23	4421.0	732.9	 25
509	 23	341.0	63.3	 25
510	 23	771.0	52.0	 20
511	 23	818.0	147.6	 25
512	 23	10306.0	1990.2	 25
513	 23	426.0	64.9	 20
514	 23	4805.0	908.6	 25
515	 23	1458.0	188.7	 25
516	 23	712.3	119.9	 20
517	 23	122.0	17.9	 25
518	 23	202.0	26.6	 25
519	 23	3170.5	564.2	 20
520	 23	2216.0	278.1	 25
521	 23	25538.0	4516.1	 25
522	 23	563.0	69.4	 20
523	 23	317.0	45.3	 25
524	 23	169.0	28.7	 25
525	 23	1076.5	61.7	 20
526	 23	568.0	228.1	 25
527	 23	544.0	63.2	 25
528	 23	5340.3	1106.9	 20
529	 23	786.0	108.0	 25
530	 23	336.0	34.8	 25
531	 23	929.5	179.2	 20
532	 23	1207.0	251.0	 25
533	 23	23102.0	4654.3	 25
534	 23	8630.8	1524.1	 20
535	 23	3786.0	545.6	 25
536	 23	537.0	80.1	 25
537	 23	1105.3	233.7	 20
538	 23	1557.0	273.4	 25
539	 23	1004.0	126.7	 25
540	 23	472.0	37.9	 20
541	 23	666.0	73.2	 25
542	 23	872.0	214.6	 25
543	 23	198.5	33.8	 16
544	 23	344.5	37.1	 20
545	 23	1421.3	191.7	 20
546	 23	118.5	15.9	 16
547	 23	97.3	14.7	 20
548	 23	90.5	14.8	 16
549	 23	1261.8	304.8	 20
550	 23	96.3	13.8	 20
551	 23	115.5	18.4	 16
552	 23	131.3	18.7	 20
553	 23	123.3	20.8	 20
554	 23	249.3	45.5	 16
555	 23	322.3	41.6	 20
556	 23	226.3	29.4	 20
557	 23	210.3	25.8	 16
558	 23	976.8	150.6	 20
559	 23	170.0	24.0	 20
560	 23	1150.8	84.3	 16
561	 23	9437.0	1425.3	 25
562	 23	8915.0	1080.6	 25
563	 23	639.8	78.6	 20
564	 23	1931.0	285.6	 25
565	 23	1278.0	252.2	 25
566	 23	1124.0	140.8	 20
567	 23	585.0	74.9	 25
568	 23	250.0	36.0	 25
569	 23	330.0	25.4	 20
570	 23	146.0	26.0	 25
571	 23	188.0	33.3	 25
572	 23	138.0	22.5	 20
573	 23	506.0	36.6	 25
574	 23	647.0	100.1	 25
575	 23	7033.3	1406.8	 20
576	 23	735.0	171.6	 25
577	 23	198.0	27.7	 25
578	 23	110.5	22.8	 20
579	 23	111.0	17.1	 25
580	 23	129.0	43.0	 25
581	 23	433.3	75.5	 20
582	 23	192.0	27.4	 25
583	 23	597.0	86.6	 25
584	 23	6171.3	1486.6	 20
585	 23	2192.0	475.4	 25
586	 23	1711.0	364.1	 25
587	 23	1466.5	323.9	 20
588	 23	170.0	34.5	 25
589	 23	925.0	200.9	 25
590	 23	4910.5	1095.7	 20
591	 23	177.0	37.2	 25
592	 23	1938.3	324.9	 20
593	 23	1813.0	500.4	 25
594	 23	131.0	17.0	 25
595	 23	135.8	26.9	 20
596	 23	146.0	34.4	 25
597	 23	395.5	71.6	 20
598	 23	1459.8	258.6	 16
599	 23	206.5	31.6	 20
600	 23	114.3	20.1	 20
601	 23	122.3	18.1	 16
602	 23	86.8	15.6	 20
603	 23	188.8	24.5	 20
604	 23	660.5	57.1	 16
605	 23	4357.3	503.7	 20
606	 23	7188.8	1403.7	 20
607	 23	316.8	36.6	 16
608	 23	146.8	23.5	 20
609	 23	94.0	14.7	 20
610	 23	128.0	15.9	 16
611	 23	132.0	21.4	 20
612	 23	203.0	30.2	 20
613	 23	812.0	169.7	 16
614	 23	370.8	73.8	 20
615	 23	280.0	38.7	 25
616	 23	121.5	20.9	 20
617	 23	226.0	35.5	 25
618	 23	136.0	20.5	 25
619	 23	159.5	21.6	 20
620	 23	1170.0	279.7	 25
621	 23	2026.0	472.4	 25
622	 23	266.3	21.2	 20
623	 23	2553.0	560.2	 25
624	 23	2814.0	204.6	 25
625	 23	3520.8	626.1	 20
626	 23	7258.0	1445.6	 25
627	 23	19930.0	4109.0	 25
628	 23	727.5	97.4	 20
629	 23	916.0	85.2	 25
630	 23	3018.0	452.2	 25
631	 23	644.5	91.1	 20
632	 23	6801.0	1427.6	 25
633	 23	1168.0	109.8	 25
634	 23	268.5	35.9	 20
635	 23	1087.0	164.8	 25
636	 23	882.0	201.7	 25
637	 23	4560.3	780.0	 20
638	 23	7818.0	1643.7	 25
639	 23	292.0	323.9	 20
  0	 24	19346.0	3939.2	 25
  1	 24	223.0	67.8	 25
  2	 24	527.3	76.9	 20
  3	 24	349.0	51.3	 25
  4	 24	129.0	23.7	 25
  5	 24	105.8	14.8	 20
  6	 24	188.0	29.3	 25
  7	 24	271.0	29.2	 25
  8	 24	120.3	16.2	 20
  9	 24	116.0	22.0	 25
 10	 24	98.0	15.4	 25
 11	 24	135.3	19.6	 20
 12	 24	156.0	18.6	 25
 13	 24	72.0	12.5	 25
 14	 24	152.3	27.4	 20
 15	 24	241.0	29.3	 25
 16	 24	519.0	57.4	 25
 17	 24	168.3	20.3	 20
 18	 24	199.0	36.5	 25
 19	 24	536.0	81.9	 25
 20	 24	110.0	20.9	 20
 21	 24	104.0	15.5	 25
 22	 24	104.0	17.6	 25
 23	 24	281.0	19.2	 20
 24	 24	322.0	33.5	 25
 25	 24	442.0	83.1	 25
 26	 24	1155.3	78.4	 20
 27	 24	2963.0	372.3	 25
 28	 24	2607.0	238.8	 20
 29	 24	793.5	108.3	 16
 30	 24	3255.8	223.4	 20
 31	 24	931.5	97.6	 20
 32	 24	978.0	76.9	 16
 33	 24	639.0	60.9	 20
 34	 24	864.8	95.9	 20
 35	 24	174.8	21.3	 16
 36	 24	686.5	51.4	 20
 37	 24	1641.8	165.5	 20
 38	 24	345.5	26.8	 16
 39	 24	297.8	34.4	 20
 40	 24	143.3	18.1	 16
 41	 24	86.0	14.5	 20
 42	 24	85.3	12.1	 20
 43	 24	249.5	29.6	 16
 44	 24	103.0	18.9	 20
 45	 24	154.5	20.3	 20
 46	 24	279.0	48.5	 20
 47	 24	157.0	20.6	 25
 48	 24	489.0	84.3	 25
 49	 24	99.5	14.1	 20
 50	 24	101.0	18.3	 25
 51	 24	1577.0	236.1	 25
 52	 24	567.3	132.8	 20
 53	 24	623.0	36.1	 25
 54	 24	484.0	34.9	 25
 55	 24	172.8	20.1	 20
 56	 24	76.0	13.1	 25
 57	 24	228.0	27.4	 25
 58	 24	110.3	12.5	 20
 59	 24	96.0	13.6	 25
 60	 24	193.0	33.2	 25
 61	 24	128.5	20.0	 20
 62	 24	140.0	16.6	 25
 63	 24	111.0	11.6	 25
 64	 24	188.0	20.5	 20
 65	 24	307.0	54.9	 25
 66	 24	309.0	39.6	 25
 67	 24	109.0	17.2	 20
 68	 24	899.0	71.6	 25
 69	 24	2375.0	189.1	 25
 70	 24	2452.0	277.8	 20
 71	 24	212.0	28.1	 25
 72	 24	212.0	32.9	 25
 73	 24	226.5	27.8	 20
 74	 24	325.0	63.7	 25
 75	 24	172.0	35.2	 25
 76	 24	133.3	22.7	 20
 77	 24	104.0	16.5	 25
 78	 24	201.0	26.3	 25
 79	 24	1183.3	64.5	 20
 80	 24	356.0	66.8	 25
 81	 24	92.3	13.6	 20
 82	 24	95.3	18.6	 16
 83	 24	104.3	18.8	 20
 84	 24	279.5	25.4	 20
 85	 24	650.3	53.7	 16
 86	 24	777.5	101.7	 20
 87	 24	313.3	47.9	 16
 88	 24	272.0	31.8	 20
 89	 24	1389.5	129.3	 20
 90	 24	3003.0	125.4	 16
 91	 24	1309.0	126.5	 20
 92	 24	4520.0	165.0	 20
 93	 24	3259.8	321.4	 16
 94	 24	151.3	27.0	 20
 95	 24	155.0	27.1	 20
 96	 24	584.8	60.4	 16
 97	 24	4062.5	555.1	 20
 98	 24	262.3	34.5	 20
 99	 24	301.0	32.2	 20
100	 24	419.0	37.7	 25
101	 24	232.0	26.1	 25
102	 24	155.3	26.8	 20
103	 24	167.0	24.4	 25
104	 24	251.0	78.3	 25
105	 24	332.3	40.3	 20
106	 24	118.0	20.0	 25
107	 24	149.0	21.8	 25
108	 24	235.0	36.1	 20
109	 24	91.0	14.1	 25
110	 24	177.0	14.6	 25
111	 24	195.3	27.5	 20
112	 24	273.0	35.9	 25
113	 24	110.0	20.4	 25
114	 24	491.5	66.7	 20
115	 24	129.0	24.4	 25
116	 24	505.0	60.9	 25
117	 24	94.8	16.5	 20
118	 24	225.0	33.4	 25
119	 24	830.0	50.7	 25
120	 24	365.5	72.4	 20
121	 24	574.0	50.1	 25
122	 24	296.0	49.4	 25
123	 24	2722.3	181.6	 20
124	 24	1626.0	108.1	 25
125	 24	2125.0	114.6	 25
126	 24	2881.3	135.1	 20
127	 24	1539.0	165.4	 25
128	 24	1172.0	136.2	 25
129	 24	187.0	20.5	 20
130	 24	125.0	18.5	 25
131	 24	172.0	27.2	 25
132	 24	919.0	122.7	 20
133	 24	201.0	28.7	 25
134	 24	236.3	23.3	 20
135	 24	179.0	18.1	 20
136	 24	101.0	18.3	 20
137	 24	99.0	16.9	 16
138	 24	538.3	50.9	 20
139	 24	133.8	16.2	 20
140	 24	182.5	29.3	 16
141	 24	172.3	26.2	 20
142	 24	3977.0	258.0	 20
143	 24	1181.8	55.1	 16
144	 24	2708.8	112.3	 20
145	 24	2252.3	137.3	 20
146	 24	7829.8	217.1	 16
147	 24	5014.8	197.6	 20
148	 24	6768.8	532.8	 20
149	 24	1231.5	149.3	 16
150	 24	1629.5	119.5	 20
151	 24	851.5	76.5	 20
152	 24	302.8	63.7	 20
153	 24	791.0	65.1	 25
154	 24	181.0	30.5	 25
155	 24	225.8	31.6	 20
156	 24	602.0	45.2	 25
157	 24	921.0	105.0	 25
158	 24	162.8	26.1	 20
159	 24	184.0	29.8	 25
160	 24	203.0	72.0	 25
161	 24	155.3	15.4	 20
162	 24	1864.0	190.8	 25
163	 24	199.0	37.1	 25
164	 24	172.0	21.6	 20
165	 24	176.0	35.8	 25
166	 24	399.0	45.6	 25
167	 24	229.0	29.2	 20
168	 24	128.0	24.9	 25
169	 24	283.0	44.5	 25
170	 24	1396.8	90.3	 20
171	 24	2332.0	145.6	 25
172	 24	592.0	63.2	 25
173	 24	463.3	38.4	 20
174	 24	1148.0	127.7	 25
175	 24	985.0	78.2	 25
176	 24	979.5	61.4	 20
177	 24	273.0	66.2	 25
178	 24	230.0	31.5	 20
179	 24	268.0	26.4	 25
180	 24	102.0	13.2	 25
181	 24	94.3	17.7	 20
182	 24	119.0	26.3	 25
183	 24	145.0	26.5	 25
184	 24	1657.5	161.5	 20
185	 24	1400.0	97.6	 25
186	 24	1095.0	115.1	 25
187	 24	701.3	91.9	 20
188	 24	584.5	52.7	 20
189	 24	233.0	28.5	 20
190	 24	218.8	27.9	 16
191	 24	419.5	35.9	 20
192	 24	290.0	43.5	 20
193	 24	418.0	40.3	 16
194	 24	154.8	40.9	 20
195	 24	152.8	26.6	 20
196	 24	126.5	23.1	 16
197	 24	3616.8	388.5	 20
198	 24	3914.0	247.2	 20
199	 24	500.5	63.7	 16
200	 24	133.0	17.9	 20
201	 24	215.3	28.4	 20
202	 24	458.5	36.8	 16
203	 24	121.8	32.3	 20
204	 24	79.3	10.6	 20
205	 24	145.0	14.8	 16
206	 24	92.0	14.3	 25
207	 24	114.0	19.8	 25
208	 24	88.0	14.1	 20
209	 24	109.0	18.8	 25
210	 24	105.0	19.9	 25
211	 24	72.3	18.6	 20
212	 24	91.0	16.5	 25
213	 24	76.0	15.0	 25
214	 24	81.8	16.0	 20
215	 24	79.0	13.6	 25
216	 24	93.0	9.9	 25
217	 24	125.5	26.9	 20
218	 24	149.0	25.6	 25
219	 24	123.0	21.7	 25
220	 24	309.5	60.6	 20
221	 24	91.0	15.2	 25
222	 24	79.0	10.8	 25
223	 24	100.3	16.0	 20
224	 24	101.0	15.1	 25
225	 24	87.3	17.3	 20
226	 24	119.0	15.2	 25
227	 24	163.0	25.8	 25
228	 24	207.5	30.8	 20
229	 24	101.0	17.1	 25
230	 24	646.0	90.8	 25
231	 24	169.5	26.0	 20
232	 24	1948.0	198.4	 25
233	 24	1031.0	88.5	 25
234	 24	4098.8	306.6	 20
235	 24	6068.0	430.7	 25
236	 24	1726.0	171.9	 25
237	 24	517.5	30.8	 20
238	 24	326.0	35.0	 25
239	 24	335.0	30.2	 25
240	 24	325.3	28.2	 20
241	 24	664.8	55.4	 20
242	 24	488.3	44.9	 20
243	 24	221.5	36.6	 16
244	 24	201.5	31.6	 20
245	 24	175.8	35.0	 20
246	 24	121.5	24.3	 16
247	 24	287.0	36.9	 20
248	 24	2036.5	169.1	 20
249	 24	1356.5	60.2	 16
250	 24	922.3	63.2	 20
251	 24	1415.0	99.9	 20
252	 24	188.5	27.9	 16
253	 24	1546.0	128.0	 20
254	 24	3973.8	361.7	 20
255	 24	7035.5	346.3	 16
256	 24	6925.5	576.5	 20
257	 24	416.0	33.1	 20
258	 24	283.5	32.1	 16
259	 24	347.0	41.9	 25
260	 24	146.0	25.9	 25
261	 24	113.0	17.1	 20
262	 24	191.0	31.5	 25
263	 24	194.0	22.8	 25
264	 24	202.3	26.0	 20
265	 24	184.0	19.5	 25
266	 24	133.0	21.2	 25
267	 24	144.3	23.6	 20
268	 24	230.0	25.5	 25
269	 24	150.0	18.0	 20
270	 24	503.0	63.1	 25
271	 24	266.0	22.1	 25
272	 24	113.3	17.7	 20
273	 24	85.0	13.4	 25
274	 24	111.0	19.9	 25
275	 24	102.5	15.1	 20
276	 24	183.0	30.6	 25
277	 24	87.0	13.9	 25
278	 24	99.5	12.5	 20
279	 24	293.0	32.3	 25
280	 24	273.0	52.9	 25
281	 24	114.5	18.7	 20
282	 24	93.0	17.1	 25
283	 24	138.0	21.9	 25
284	 24	706.8	145.6	 20
285	 24	251.0	52.4	 25
286	 24	345.0	61.4	 25
287	 24	123.3	19.1	 20
288	 24	102.0	17.6	 25
289	 24	118.0	17.3	 25
290	 24	688.3	65.5	 20
291	 24	136.0	28.1	 25
292	 24	640.0	53.7	 25
293	 24	337.8	65.3	 20
294	 24	754.0	127.5	 25
295	 24	2871.8	280.0	 20
296	 24	1781.3	96.0	 16
297	 24	1565.8	87.0	 20
298	 24	1501.0	112.4	 20
299	 24	5633.8	341.2	 16
300	 24	326.0	58.8	 20
301	 24	865.8	79.3	 20
302	 24	286.0	33.5	 16
303	 24	189.5	27.2	 20
304	 24	224.0	30.2	 20
305	 24	170.8	17.2	 16
306	 24	262.0	30.1	 20
307	 24	340.5	39.5	 20
308	 24	289.0	22.8	 16
309	 24	183.3	19.4	 20
310	 24	553.0	50.6	 20
311	 24	455.8	57.0	 16
312	 24	392.0	50.9	 25
313	 24	329.0	43.6	 25
314	 24	169.8	18.7	 20
315	 24	159.0	49.5	 25
316	 24	90.0	12.6	 20
317	 24	111.0	15.5	 25
318	 24	95.0	16.6	 25
319	 24	86.3	23.0	 20
320	 24	89.0	9.5	 25
321	 24	225.0	42.8	 25
322	 24	509.3	82.1	 20
323	 24	2020.0	550.3	 25
324	 24	140.0	27.1	 25
325	 24	106.5	16.9	 20
326	 24	138.0	19.3	 25
327	 24	197.0	33.1	 25
328	 24	258.3	28.4	 20
329	 24	104.0	14.3	 25
330	 24	176.0	50.1	 25
331	 24	145.3	26.9	 20
332	 24	1353.0	257.6	 25
333	 24	485.0	50.9	 25
334	 24	582.8	84.0	 20
335	 24	996.0	135.9	 25
336	 24	2290.0	355.5	 25
337	 24	3520.3	472.8	 20
338	 24	16772.0	939.4	 25
339	 24	1152.0	821.3	 25
340	 24	503.3	77.9	 20
341	 24	643.0	61.3	 25
342	 24	457.0	46.3	 25
343	 24	435.5	32.2	 20
344	 24	975.0	82.9	 25
345	 24	1592.0	169.7	 25
346	 24	540.5	86.0	 20
347	 24	452.0	99.5	 25
348	 24	343.8	123.9	 20
349	 24	12481.5	764.3	 16
350	 24	1662.5	535.3	 20
351	 24	768.8	53.4	 20
352	 24	492.3	27.3	 16
353	 24	251.0	36.9	 20
354	 24	340.0	35.8	 20
355	 24	580.0	35.1	 16
356	 24	548.8	49.4	 20
357	 24	102.3	14.7	 20
358	 24	112.0	15.2	 16
359	 24	107.5	14.6	 20
360	 24	151.3	23.4	 16
361	 24	204.0	19.3	 20
362	 24	3058.8	280.9	 20
363	 24	4875.3	185.7	 16
364	 24	734.8	359.7	 20
365	 24	103.0	22.5	 20
366	 24	106.0	17.3	 20
367	 24	117.0	16.7	 25
368	 24	531.0	110.4	 25
369	 24	2347.0	126.5	 20
370	 24	668.0	111.8	 25
371	 24	149.0	22.4	 25
372	 24	272.0	24.6	 20
373	 24	322.0	77.9	 25
374	 24	161.0	31.1	 25
375	 24	395.8	41.5	 20
376	 24	413.0	106.0	 25
377	 24	476.0	41.6	 25
378	 24	621.3	45.9	 20
379	 24	209.0	22.2	 25
380	 24	209.0	26.0	 25
381	 24	109.8	13.3	 20
382	 24	402.0	93.7	 25
383	 24	1038.0	93.6	 25
384	 24	243.8	37.0	 20
385	 24	120.0	14.8	 25
386	 24	106.0	15.7	 25
387	 24	107.8	19.7	 20
388	 24	136.0	20.3	 25
389	 24	183.0	33.9	 25
390	 24	151.0	18.7	 20
391	 24	180.0	25.1	 25
392	 24	141.0	18.5	 25
393	 24	516.0	87.0	 20
394	 24	304.0	34.9	 25
395	 24	246.0	28.4	 25
396	 24	589.5	66.4	 20
397	 24	1103.0	122.3	 25
398	 24	423.0	59.4	 25
399	 24	412.0	118.2	 20
400	 24	1007.0	119.3	 25
401	 24	138.8	23.4	 20
402	 24	228.3	20.7	 16
403	 24	197.5	32.0	 20
404	 24	8059.3	708.5	 20
405	 24	1332.0	121.6	 16
406	 24	1485.8	219.9	 20
407	 24	1639.0	129.6	 16
408	 24	3687.8	675.8	 20
409	 24	261.8	42.2	 20
410	 24	140.0	15.6	 16
411	 24	345.5	36.3	 20
412	 24	1890.3	173.9	 20
413	 24	1843.5	141.6	 16
414	 24	5056.3	264.3	 20
415	 24	609.3	52.9	 20
416	 24	610.3	31.3	 16
417	 24	766.3	100.9	 20
418	 24	473.0	30.9	 20
419	 24	132.0	19.0	 20
420	 24	127.0	21.5	 25
421	 24	249.0	26.7	 25
422	 24	189.8	26.9	 20
423	 24	152.0	22.7	 25
424	 24	198.0	24.1	 25
425	 24	121.3	16.9	 20
426	 24	118.0	21.3	 25
427	 24	226.0	33.5	 25
428	 24	155.3	21.8	 20
429	 24	201.0	26.3	 25
430	 24	211.0	27.1	 25
431	 24	190.8	19.2	 20
432	 24	209.0	31.8	 25
433	 24	267.0	41.4	 25
434	 24	694.0	56.7	 20
435	 24	561.0	94.4	 25
436	 24	5993.0	529.7	 25
437	 24	254.5	45.0	 20
438	 24	273.0	37.5	 25
439	 24	949.0	90.8	 25
440	 24	2591.8	211.9	 20
441	 24	516.0	45.3	 25
442	 24	242.0	60.9	 25
443	 24	464.5	45.4	 20
444	 24	236.0	130.8	 25
445	 24	334.0	81.0	 25
446	 24	2189.8	95.1	 20
447	 24	2301.0	290.1	 25
448	 24	2433.0	172.0	 25
449	 24	556.0	52.2	 20
450	 24	562.0	133.4	 25
451	 24	108.0	12.8	 25
452	 24	294.3	154.4	 20
453	 24	1016.0	201.3	 25
454	 24	1859.0	160.2	 20
455	 24	445.5	313.1	 20
456	 24	2765.0	352.1	 20
457	 24	126.3	19.0	 16
458	 24	117.8	20.4	 20
459	 24	144.5	27.1	 20
460	 24	93.8	15.9	 16
461	 24	139.3	29.5	 20
462	 24	101.8	17.5	 20
463	 24	99.3	15.4	 16
464	 24	332.5	46.9	 20
465	 24	152.3	19.0	 20
466	 24	370.3	56.2	 16
467	 24	251.0	33.1	 20
468	 24	647.3	104.1	 20
469	 24	2100.8	150.7	 16
470	 24	378.3	37.0	 20
471	 24	1555.5	181.4	 20
472	 24	169.3	14.4	 20
473	 24	143.0	23.0	 25
474	 24	105.0	17.2	 25
475	 24	166.3	26.7	 20
476	 24	115.0	17.3	 25
477	 24	468.0	64.4	 25
478	 24	91.0	14.7	 20
479	 24	128.0	26.6	 25
480	 24	148.0	27.3	 25
481	 24	334.5	44.0	 20
482	 24	262.0	33.3	 25
483	 24	144.0	15.9	 25
484	 24	207.5	21.5	 20
485	 24	207.0	37.3	 25
486	 24	237.0	33.9	 25
487	 24	628.3	50.1	 20
488	 24	135.0	27.2	 25
489	 24	381.0	48.0	 25
490	 24	266.0	33.8	 20
491	 24	108.0	38.1	 25
492	 24	90.0	14.2	 25
493	 24	195.8	36.1	 20
494	 24	131.0	31.1	 25
495	 24	114.0	24.0	 25
496	 24	96.0	21.3	 20
497	 24	159.0	20.6	 25
498	 24	139.3	14.6	 20
499	 24	802.0	214.6	 25
500	 24	892.0	71.5	 25
501	 24	344.3	46.4	 20
502	 24	270.0	29.8	 25
503	 24	403.0	58.2	 25
504	 24	1458.5	167.7	 20
505	 24	7793.0	1134.5	 25
506	 24	10731.0	801.4	 25
507	 24	3748.0	256.5	 20
508	 24	11449.8	743.2	 20
509	 24	581.0	207.3	 20
510	 24	918.0	56.6	 16
511	 24	620.8	60.1	 20
512	 24	2564.8	344.6	 20
513	 24	143.8	20.9	 16
514	 24	3014.5	335.2	 20
515	 24	812.3	131.3	 20
516	 24	339.8	30.6	 16
517	 24	137.0	19.6	 20
518	 24	147.5	19.9	 20
519	 24	993.8	161.2	 16
520	 24	5956.8	920.0	 20
521	 24	6618.0	1313.4	 20
522	 24	1079.5	73.0	 16
523	 24	316.5	48.9	 20
524	 24	140.5	21.5	 20
525	 24	427.0	38.3	 16
526	 24	550.0	56.1	 25
527	 24	432.0	47.7	 25
528	 24	886.0	201.3	 20
529	 24	628.0	57.7	 25
530	 24	214.0	23.5	 25
531	 24	1274.3	70.7	 20
532	 24	572.0	86.1	 25
533	 24	14691.0	1606.1	 25
534	 24	3676.3	447.7	 20
535	 24	1479.0	154.0	 25
536	 24	719.0	169.4	 25
537	 24	534.8	35.1	 20
538	 24	1160.0	179.5	 25
539	 24	696.0	56.2	 25
540	 24	625.5	69.7	 20
541	 24	455.0	46.7	 25
542	 24	447.0	44.8	 25
543	 24	141.5	20.9	 20
544	 24	264.0	24.2	 25
545	 24	459.3	67.0	 20
546	 24	95.0	14.1	 25
547	 24	116.0	24.1	 25
548	 24	81.0	13.1	 20
549	 24	192.0	54.4	 25
550	 24	117.0	21.1	 25
551	 24	117.8	24.6	 20
552	 24	97.0	15.8	 25
553	 24	97.0	14.4	 25
554	 24	180.8	22.7	 20
555	 24	233.0	23.1	 25
556	 24	251.0	36.1	 25
557	 24	357.3	33.5	 20
558	 24	324.0	65.5	 25
559	 24	151.0	17.3	 25
560	 24	1280.3	85.9	 20
561	 24	7892.8	470.6	 20
562	 24	11009.3	863.6	 20
563	 24	1716.8	98.6	 16
564	 24	4356.0	598.2	 20
565	 24	3169.8	275.7	 20
566	 24	1254.8	62.3	 16
567	 24	380.5	53.9	 20
568	 24	249.0	28.1	 20
569	 24	369.8	41.7	 16
570	 24	189.0	27.4	 20
571	 24	247.8	29.4	 20
572	 24	154.3	19.2	 16
573	 24	288.0	52.2	 20
574	 24	272.3	30.7	 20
575	 24	1516.3	133.1	 16
576	 24	338.3	41.1	 20
577	 24	176.3	25.3	 20
578	 24	90.8	12.3	 16
579	 24	110.0	20.2	 25
580	 24	114.0	20.5	 25
581	 24	326.3	37.3	 20
582	 24	196.0	18.0	 25
583	 24	306.0	43.6	 25
584	 24	4264.8	337.1	 20
585	 24	3569.0	416.8	 25
586	 24	622.0	134.6	 25
587	 24	735.5	62.4	 20
588	 24	187.0	21.7	 25
589	 24	488.5	63.3	 20
590	 24	1752.0	327.6	 25
591	 24	229.0	31.7	 25
592	 24	1289.8	121.5	 20
593	 24	739.0	119.2	 25
594	 24	97.0	13.6	 25
595	 24	94.0	12.8	 20
596	 24	117.0	13.5	 25
597	 24	118.0	25.0	 25
598	 24	115.8	77.2	 20
599	 24	92.0	17.8	 25
600	 24	101.0	18.5	 25
601	 24	179.5	20.9	 20
602	 24	95.0	15.0	 25
603	 24	219.0	34.5	 25
604	 24	343.3	41.6	 20
605	 24	5895.0	855.0	 25
606	 24	877.0	444.8	 25
607	 24	497.0	61.8	 20
608	 24	144.0	27.8	 25
609	 24	91.0	12.4	 25
610	 24	121.0	22.7	 20
611	 24	104.0	19.0	 25
612	 24	93.0	16.3	 25
613	 24	138.3	52.5	 20
614	 24	170.0	40.4	 25
615	 24	142.8	23.0	 20
616	 24	157.3	27.7	 16
617	 24	215.5	32.9	 20
618	 24	126.5	28.3	 20
619	 24	99.3	15.2	 16
620	 24	825.3	169.9	 20
621	 24	849.3	112.5	 20
622	 24	274.0	22.7	 16
623	 24	4408.5	821.3	 20
624	 24	5174.5	181.6	 20
625	 24	2514.5	167.6	 16
626	 24	2443.0	332.1	 20
627	 24	10240.0	1256.3	 20
628	 24	960.8	51.3	 16
629	 24	1429.3	74.8	 20
630	 24	992.3	130.9	 20
631	 24	595.0	47.0	 16
632	 24	8089.0	980.2	 25
633	 24	1192.0	123.0	 25
634	 24	229.0	29.3	 20
635	 24	458.0	42.2	 25
636	 24	276.0	28.2	 20
637	 24	7068.0	829.4	 25
638	 24	2190.0	261.3	 25
639	 24	19889.0	2512.0	 20
  0	 25	290.8	33.5	 20
  1	 25	159.5	20.1	 20
  2	 25	121.8	21.2	 16
  3	 25	123.3	17.3	 20
  4	 25	148.0	21.6	 20
  5	 25	107.5	16.5	 16
  6	 25	568.5	84.8	 20
  7	 25	247.3	37.0	 20
  8	 25	108.3	20.9	 16
  9	 25	212.5	28.1	 20
 10	 25	118.0	21.0	 25
 11	 25	102.3	18.2	 20
 12	 25	114.0	19.2	 25
 13	 25	177.0	32.4	 25
 14	 25	88.8	12.1	 20
 15	 25	74.0	11.9	 25
 16	 25	151.0	20.2	 25
 17	 25	211.5	31.8	 20
 18	 25	1065.0	129.1	 25
 19	 25	363.0	40.2	 25
 20	 25	234.8	27.6	 20
 21	 25	115.0	19.3	 25
 22	 25	156.0	19.0	 25
 23	 25	141.3	16.2	 20
 24	 25	229.0	30.5	 25
 25	 25	855.0	127.3	 25
 26	 25	2516.8	585.0	 20
 27	 25	1067.0	181.8	 25
 28	 25	10598.0	450.7	 25
 29	 25	7710.0	409.2	 20
 30	 25	858.0	68.2	 25
 31	 25	1214.0	148.6	 25
 32	 25	1111.5	69.6	 20
 33	 25	1448.0	135.6	 25
 34	 25	1444.0	82.9	 25
 35	 25	698.5	43.5	 20
 36	 25	1592.0	86.8	 25
 37	 25	810.5	70.0	 20
 38	 25	517.0	39.9	 25
 39	 25	634.0	79.7	 25
 40	 25	240.0	25.9	 20
 41	 25	131.0	18.0	 25
 42	 25	370.0	59.4	 25
 43	 25	202.5	19.3	 20
 44	 25	90.0	14.4	 25
 45	 25	193.0	27.6	 25
 46	 25	926.5	82.5	 16
 47	 25	136.0	44.4	 20
 48	 25	176.3	21.3	 20
 49	 25	2320.3	151.7	 16
 50	 25	160.3	23.6	 20
 51	 25	229.3	72.8	 20
 52	 25	2844.5	110.2	 16
 53	 25	983.5	60.7	 20
 54	 25	8218.5	563.1	 20
 55	 25	150.3	20.1	 16
 56	 25	788.5	119.4	 20
 57	 25	105.0	34.2	 20
 58	 25	204.8	25.5	 16
 59	 25	160.0	28.7	 20
 60	 25	126.5	15.6	 20
 61	 25	128.3	22.4	 16
 62	 25	92.3	13.8	 20
 63	 25	176.0	19.7	 20
 64	 25	86.5	12.2	 20
 65	 25	111.0	16.7	 25
 66	 25	107.0	18.9	 25
 67	 25	100.0	13.5	 20
 68	 25	108.0	14.9	 25
 69	 25	1057.0	185.6	 25
 70	 25	256.8	27.0	 20
 71	 25	3049.0	431.1	 25
 72	 25	655.0	45.6	 25
 73	 25	597.0	59.8	 20
 74	 25	7280.0	466.1	 25
 75	 25	7109.0	777.0	 25
 76	 25	4262.5	345.3	 20
 77	 25	3769.0	386.4	 25
 78	 25	405.0	65.0	 25
 79	 25	566.8	37.3	 20
 80	 25	1122.0	152.4	 25
 81	 25	156.0	24.5	 25
 82	 25	109.5	19.2	 20
 83	 25	125.0	29.9	 25
 84	 25	99.3	13.0	 20
 85	 25	425.0	89.9	 25
 86	 25	1436.0	205.3	 25
 87	 25	221.5	24.8	 20
 88	 25	514.0	72.5	 25
 89	 25	995.0	140.5	 25
 90	 25	3531.0	305.8	 20
 91	 25	6159.0	439.7	 25
 92	 25	2045.0	407.5	 25
 93	 25	983.3	171.1	 20
 94	 25	1934.0	231.4	 25
 95	 25	1013.0	233.7	 25
 96	 25	7554.0	602.6	 20
 97	 25	1540.0	715.6	 25
 98	 25	891.0	116.4	 25
 99	 25	756.0	58.5	 16
100	 25	275.0	39.0	 20
101	 25	300.0	57.1	 20
102	 25	575.8	47.8	 16
103	 25	869.5	154.2	 20
104	 25	2175.0	245.5	 20
105	 25	143.0	26.4	 16
106	 25	2041.8	238.0	 20
107	 25	307.3	37.7	 20
108	 25	1110.8	75.1	 16
109	 25	1716.8	164.3	 20
110	 25	90.3	13.0	 20
111	 25	108.0	21.6	 16
112	 25	758.3	93.7	 20
113	 25	891.3	133.3	 20
114	 25	119.3	16.9	 16
115	 25	333.3	31.3	 20
116	 25	234.5	24.1	 20
117	 25	664.0	46.4	 20
118	 25	872.0	87.5	 25
119	 25	6982.0	625.7	 25
120	 25	5675.0	452.6	 20
121	 25	6730.0	749.2	 25
122	 25	1733.0	283.2	 25
123	 25	3165.8	200.8	 20
124	 25	1816.0	127.7	 25
125	 25	2282.0	183.6	 25
126	 25	1111.3	77.3	 20
127	 25	1094.0	117.4	 25
128	 25	2083.0	328.9	 25
129	 25	1181.5	88.8	 20
130	 25	6039.0	977.2	 25
131	 25	138.0	18.3	 20
132	 25	410.0	50.9	 25
133	 25	116.0	17.8	 25
134	 25	151.5	19.5	 20
135	 25	95.0	12.8	 25
136	 25	599.0	69.4	 25
137	 25	441.3	48.3	 20
138	 25	5163.0	746.9	 25
139	 25	1309.0	154.3	 25
140	 25	194.3	29.0	 20
141	 25	322.0	42.0	 25
142	 25	155.0	27.8	 25
143	 25	369.3	41.2	 20
144	 25	119.0	50.2	 25
145	 25	123.0	29.1	 25
146	 25	110.8	56.1	 20
147	 25	117.0	22.7	 25
148	 25	116.0	45.2	 25
149	 25	100.0	15.5	 20
150	 25	161.0	25.4	 25
151	 25	443.0	36.2	 25
152	 25	392.0	28.4	 16
153	 25	183.5	30.7	 20
154	 25	315.0	40.8	 20
155	 25	505.0	46.2	 16
156	 25	440.5	38.2	 20
157	 25	1913.3	211.1	 20
158	 25	210.0	22.8	 16
159	 25	1443.5	141.2	 20
160	 25	3626.5	286.8	 20
161	 25	302.0	42.5	 16
162	 25	336.0	32.9	 20
163	 25	210.0	29.1	 20
164	 25	455.5	39.7	 16
165	 25	1000.0	104.3	 20
166	 25	432.0	51.5	 20
167	 25	882.3	69.2	 16
168	 25	316.0	39.4	 20
169	 25	546.5	59.1	 20
170	 25	1063.8	94.9	 20
171	 25	6192.0	658.1	 25
172	 25	491.0	108.8	 25
173	 25	225.3	30.5	 20
174	 25	221.0	33.3	 25
175	 25	12935.3	2263.6	 20
176	 25	296.0	151.0	 25
177	 25	202.0	29.1	 25
178	 25	109.0	19.7	 20
179	 25	505.0	81.4	 25
180	 25	90.0	16.3	 25
181	 25	101.8	25.6	 20
182	 25	152.0	24.1	 25
183	 25	335.0	47.6	 25
184	 25	6541.5	713.5	 20
185	 25	6720.0	808.3	 25
186	 25	10626.0	1888.7	 25
187	 25	571.8	71.8	 20
188	 25	464.0	76.0	 25
189	 25	233.0	36.7	 25
190	 25	486.3	54.6	 20
191	 25	453.0	47.4	 25
192	 25	242.0	33.8	 25
193	 25	293.5	35.8	 20
194	 25	262.0	33.9	 25
195	 25	164.0	23.5	 25
196	 25	485.3	53.9	 20
197	 25	440.0	48.3	 25
198	 25	840.0	132.2	 25
199	 25	2725.5	411.2	 20
200	 25	208.0	65.5	 25
201	 25	884.0	100.2	 25
202	 25	205.5	62.9	 20
203	 25	237.0	45.8	 25
204	 25	435.0	89.9	 25
205	 25	271.8	52.3	 20
206	 25	119.3	19.3	 20
207	 25	100.0	14.5	 20
208	 25	171.3	26.1	 16
209	 25	206.8	33.1	 20
210	 25	110.5	14.5	 20
211	 25	99.8	27.7	 16
212	 25	97.3	18.7	 20
213	 25	236.0	29.9	 20
214	 25	296.8	31.8	 16
215	 25	226.3	22.8	 20
216	 25	234.3	23.2	 20
217	 25	103.8	11.5	 16
218	 25	91.3	14.6	 20
219	 25	110.3	15.8	 20
220	 25	108.0	13.2	 16
221	 25	99.3	14.6	 20
222	 25	84.3	14.6	 16
223	 25	96.3	16.0	 20
224	 25	90.0	15.6	 25
225	 25	84.5	15.1	 20
226	 25	76.0	22.4	 25
227	 25	165.0	30.1	 25
228	 25	138.5	22.9	 20
229	 25	137.0	16.5	 25
230	 25	90.0	17.0	 25
231	 25	117.3	23.9	 20
232	 25	106.0	18.0	 25
233	 25	1147.0	149.5	 25
234	 25	1396.0	142.2	 20
235	 25	1476.0	120.0	 25
236	 25	491.0	45.9	 25
237	 25	393.8	42.0	 20
238	 25	365.0	44.5	 25
239	 25	1017.0	70.3	 25
240	 25	1662.8	238.3	 20
241	 25	660.0	114.5	 25
242	 25	161.0	22.8	 25
243	 25	315.0	44.4	 20
244	 25	1139.0	104.8	 25
245	 25	2965.0	512.1	 25
246	 25	972.5	139.0	 20
247	 25	1951.0	242.1	 25
248	 25	1783.0	302.6	 25
249	 25	357.8	54.6	 20
250	 25	216.0	43.4	 25
251	 25	600.0	139.3	 25
252	 25	422.5	82.7	 20
253	 25	352.0	53.9	 25
254	 25	1479.0	378.3	 25
255	 25	270.5	69.5	 20
256	 25	281.0	86.9	 25
257	 25	3835.0	772.5	 25
258	 25	1529.0	294.0	 20
259	 25	1319.3	98.4	 20
260	 25	335.0	49.5	 20
261	 25	110.8	19.5	 16
262	 25	172.0	28.4	 20
263	 25	172.5	22.2	 20
264	 25	264.3	38.8	 16
265	 25	268.3	27.6	 20
266	 25	433.0	34.7	 16
267	 25	181.8	47.4	 20
268	 25	989.8	121.9	 20
269	 25	2017.0	97.9	 16
270	 25	764.8	228.3	 20
271	 25	126.5	20.6	 20
272	 25	78.3	10.4	 16
273	 25	122.0	14.7	 20
274	 25	125.5	13.0	 20
275	 25	141.3	18.9	 16
276	 25	276.5	57.4	 20
277	 25	252.0	42.1	 25
278	 25	84.8	13.7	 20
279	 25	711.0	162.2	 25
280	 25	2321.0	396.9	 25
281	 25	412.5	64.0	 20
282	 25	365.0	65.7	 25
283	 25	298.0	37.7	 25
284	 25	436.5	60.8	 20
285	 25	466.0	51.8	 25
286	 25	588.0	76.1	 25
287	 25	872.3	67.1	 20
288	 25	195.0	26.8	 25
289	 25	278.0	33.2	 25
290	 25	136.8	12.5	 20
291	 25	89.0	13.4	 25
292	 25	114.0	21.7	 25
293	 25	136.5	19.7	 20
294	 25	282.0	34.3	 25
295	 25	324.0	34.1	 25
296	 25	282.3	29.7	 20
297	 25	179.0	30.6	 25
298	 25	353.0	33.7	 25
299	 25	332.3	44.7	 20
300	 25	216.0	24.4	 25
301	 25	253.0	46.5	 25
302	 25	271.0	37.5	 20
303	 25	484.0	33.3	 25
304	 25	27222.0	5092.2	 25
305	 25	1168.5	213.0	 20
306	 25	1257.0	216.3	 25
307	 25	148.0	32.6	 25
308	 25	195.3	26.5	 20
309	 25	241.0	31.3	 25
310	 25	387.0	43.5	 25
311	 25	746.8	166.5	 20
312	 25	2003.5	224.8	 20
313	 25	2377.3	232.8	 16
314	 25	2320.3	338.5	 20
315	 25	552.5	138.4	 20
316	 25	2018.5	256.2	 16
317	 25	464.5	96.0	 20
318	 25	189.0	21.8	 20
319	 25	172.5	24.4	 16
320	 25	245.3	34.3	 20
321	 25	722.0	108.7	 20
322	 25	133.3	18.9	 16
323	 25	116.0	16.3	 20
324	 25	681.0	109.3	 20
325	 25	260.3	41.7	 16
326	 25	344.0	65.4	 20
327	 25	220.3	29.1	 20
328	 25	91.8	12.6	 16
329	 25	88.3	12.2	 20
330	 25	170.0	23.3	 25
331	 25	479.5	60.2	 20
332	 25	8280.0	1814.5	 25
333	 25	1307.0	197.7	 25
334	 25	12697.3	1718.0	 20
335	 25	761.0	85.9	 25
336	 25	1170.0	182.3	 25
337	 25	279.5	32.1	 20
338	 25	1335.0	194.8	 25
339	 25	2348.0	326.9	 25
340	 25	663.0	69.1	 20
341	 25	595.0	67.4	 25
342	 25	170.0	22.7	 25
343	 25	159.8	17.6	 20
344	 25	140.0	18.8	 25
345	 25	580.0	74.3	 25
346	 25	574.3	78.0	 20
347	 25	387.0	43.8	 25
348	 25	292.0	56.1	 25
349	 25	24221.5	4034.3	 20
350	 25	1188.0	255.3	 25
351	 25	886.0	118.1	 25
352	 25	1589.0	337.3	 20
353	 25	941.0	111.3	 25
354	 25	1282.0	187.0	 25
355	 25	713.3	142.7	 20
356	 25	188.0	32.2	 25
357	 25	97.5	15.3	 20
358	 25	224.0	45.7	 25
359	 25	122.0	18.4	 25
360	 25	170.3	27.8	 20
361	 25	318.0	63.4	 25
362	 25	179.0	37.0	 25
363	 25	106.8	78.3	 20
364	 25	330.0	40.9	 25
365	 25	2129.0	491.7	 25
366	 25	379.3	33.3	 16
367	 25	126.8	18.9	 20
368	 25	3860.8	374.9	 20
369	 25	1523.5	338.2	 16
370	 25	2172.3	386.4	 20
371	 25	537.3	37.9	 20
372	 25	484.5	63.3	 16
373	 25	121.3	13.3	 20
374	 25	145.8	19.2	 20
375	 25	340.0	56.9	 16
376	 25	188.0	30.5	 20
377	 25	1522.0	234.0	 20
378	 25	974.0	60.9	 16
379	 25	270.3	32.6	 20
380	 25	427.0	55.9	 20
381	 25	169.8	29.6	 16
382	 25	477.0	66.8	 20
383	 25	910.0	113.0	 20
384	 25	1010.0	117.0	 20
385	 25	249.0	33.2	 25
386	 25	148.0	21.3	 25
387	 25	232.0	30.9	 20
388	 25	177.0	20.5	 25
389	 25	144.0	22.0	 25
390	 25	179.0	28.4	 20
391	 25	117.0	17.2	 25
392	 25	285.0	41.7	 25
393	 25	319.3	35.5	 20
394	 25	286.0	49.7	 25
395	 25	3248.0	597.2	 25
396	 25	5980.5	1063.5	 20
397	 25	1105.0	174.7	 25
398	 25	1486.0	167.8	 25
399	 25	3637.3	380.3	 20
400	 25	265.0	107.0	 25
401	 25	620.0	122.6	 25
402	 25	679.5	77.3	 20
403	 25	420.0	69.1	 25
404	 25	224.5	76.5	 20
405	 25	257.0	37.0	 25
406	 25	337.0	52.6	 25
407	 25	145.0	34.0	 20
408	 25	159.0	47.6	 25
409	 25	5381.0	1146.7	 25
410	 25	847.0	131.2	 20
411	 25	481.0	66.0	 25
412	 25	824.0	102.6	 25
413	 25	3276.3	447.2	 20
414	 25	10276.0	2037.8	 25
415	 25	2766.0	662.9	 25
416	 25	10264.5	1605.5	 20
417	 25	12327.0	2178.9	 25
418	 25	6394.0	1202.1	 25
419	 25	1607.8	91.7	 16
420	 25	2267.8	270.8	 20
421	 25	424.3	42.4	 20
422	 25	594.5	52.4	 16
423	 25	689.3	112.2	 20
424	 25	1104.8	168.6	 20
425	 25	978.0	123.5	 16
426	 25	3906.0	677.4	 20
427	 25	306.8	35.3	 20
428	 25	162.3	23.2	 16
429	 25	578.8	98.1	 20
430	 25	187.0	22.3	 20
431	 25	99.5	14.0	 16
432	 25	120.0	16.1	 20
433	 25	505.8	55.5	 20
434	 25	654.0	34.7	 16
435	 25	1473.3	112.6	 20
436	 25	877.5	123.2	 20
437	 25	193.8	39.4	 20
438	 25	1490.0	302.8	 25
439	 25	1543.0	282.0	 25
440	 25	415.8	52.9	 20
441	 25	857.0	182.7	 25
442	 25	123.0	23.7	 25
443	 25	106.3	15.8	 20
444	 25	79.0	17.3	 25
445	 25	101.0	18.0	 25
446	 25	1329.5	246.6	 20
447	 25	161.0	26.1	 25
448	 25	192.0	33.9	 25
449	 25	185.3	24.7	 20
450	 25	105.0	14.5	 25
451	 25	97.5	14.3	 20
452	 25	302.0	56.9	 25
453	 25	545.0	96.4	 25
454	 25	371.3	58.1	 20
455	 25	5351.0	1190.5	 25
456	 25	642.0	167.6	 25
457	 25	867.3	136.1	 20
458	 25	247.0	55.6	 25
459	 25	145.0	21.9	 25
460	 25	333.0	62.0	 20
461	 25	199.0	35.8	 25
462	 25	2293.0	555.3	 25
463	 25	383.3	54.6	 20
464	 25	315.0	56.3	 25
465	 25	517.0	85.5	 25
466	 25	1234.5	111.4	 20
467	 25	1555.0	426.0	 25
468	 25	407.0	33.3	 25
469	 25	2996.0	260.8	 20
470	 25	758.0	86.2	 25
471	 25	2872.0	590.3	 25
472	 25	2495.5	185.6	 16
473	 25	492.8	68.4	 20
474	 25	113.3	14.4	 20
475	 25	887.8	75.9	 16
476	 25	166.5	21.0	 20
477	 25	122.3	19.9	 20
478	 25	100.0	11.7	 16
479	 25	124.0	18.8	 20
480	 25	88.8	16.2	 20
481	 25	113.3	17.8	 16
482	 25	303.0	47.8	 20
483	 25	3003.8	454.1	 20
484	 25	209.8	29.0	 16
485	 25	305.8	26.9	 20
486	 25	342.5	38.1	 20
487	 25	2544.8	333.2	 16
488	 25	131.0	21.4	 20
489	 25	137.5	21.9	 20
490	 25	101.0	15.4	 20
491	 25	104.0	25.6	 25
492	 25	185.0	28.9	 25
493	 25	398.5	47.9	 20
494	 25	99.0	15.3	 25
495	 25	91.0	15.9	 20
496	 25	369.0	60.6	 25
497	 25	323.0	61.4	 25
498	 25	107.5	13.4	 20
499	 25	115.0	19.6	 25
500	 25	188.0	26.4	 25
501	 25	424.3	57.3	 20
502	 25	732.0	98.2	 25
503	 25	851.0	83.0	 25
504	 25	913.3	68.6	 20
505	 25	571.0	46.2	 25
506	 25	4749.0	430.3	 25
507	 25	12858.8	940.3	 20
508	 25	10454.0	1482.0	 25
509	 25	501.0	46.9	 25
510	 25	944.0	67.7	 20
511	 25	4860.0	879.4	 25
512	 25	372.0	41.5	 25
513	 25	817.8	126.0	 20
514	 25	535.0	196.9	 25
515	 25	196.0	62.3	 25
516	 25	4943.0	830.7	 20
517	 25	285.0	53.0	 25
518	 25	203.0	39.3	 25
519	 25	3577.0	295.9	 20
520	 25	3809.0	299.4	 25
521	 25	1509.0	144.5	 25
522	 25	401.5	35.7	 20
523	 25	554.0	91.2	 25
524	 25	576.0	116.0	 25
525	 25	584.0	105.9	 20
526	 25	306.3	34.0	 20
527	 25	425.5	41.4	 20
528	 25	743.3	66.0	 16
529	 25	1774.0	296.3	 20
530	 25	1832.3	125.7	 20
531	 25	277.3	31.3	 16
532	 25	1703.8	235.5	 20
533	 25	975.5	192.8	 20
534	 25	572.3	51.1	 16
535	 25	607.0	89.9	 20
536	 25	6642.8	425.0	 20
537	 25	5235.5	640.3	 16
538	 25	1165.5	96.8	 20
539	 25	276.3	33.1	 20
540	 25	1081.0	55.7	 16
541	 25	913.8	148.0	 20
542	 25	417.8	62.9	 16
543	 25	1457.3	212.6	 20
544	 25	1380.0	151.2	 25
545	 25	3205.0	377.6	 20
546	 25	2526.0	322.7	 25
547	 25	722.0	91.4	 25
548	 25	336.3	47.6	 20
549	 25	114.0	17.5	 25
550	 25	114.0	18.6	 25
551	 25	2188.0	344.2	 20
552	 25	180.0	28.1	 25
553	 25	565.0	81.9	 25
554	 25	979.8	162.2	 20
555	 25	1164.0	197.7	 25
556	 25	675.0	109.7	 25
557	 25	556.3	98.6	 20
558	 25	109.0	21.2	 25
559	 25	144.0	12.5	 25
560	 25	535.0	54.1	 20
561	 25	661.0	72.0	 25
562	 25	4518.0	391.5	 25
563	 25	3452.0	614.0	 20
564	 25	1378.0	102.7	 25
565	 25	496.0	83.5	 25
566	 25	552.3	98.5	 20
567	 25	1099.0	242.0	 25
568	 25	936.0	149.0	 25
569	 25	373.3	67.8	 20
570	 25	868.0	174.4	 25
571	 25	456.0	89.6	 25
572	 25	267.3	53.5	 20
573	 25	276.0	39.4	 25
574	 25	2184.0	481.1	 25
575	 25	512.0	74.6	 20
576	 25	441.0	68.1	 25
577	 25	117.0	19.1	 25
578	 25	117.5	19.0	 20
579	 25	95.8	12.1	 20
580	 25	787.0	76.3	 20
581	 25	280.0	37.7	 16
582	 25	280.8	49.6	 20
583	 25	150.8	20.8	 20
584	 25	485.5	93.9	 16
585	 25	1030.0	66.7	 20
586	 25	11616.0	845.0	 16
587	 25	433.3	502.0	 20
588	 25	453.0	48.1	 20
589	 25	585.0	44.4	 16
590	 25	8493.3	1925.3	 20
591	 25	1179.0	78.1	 20
592	 25	1224.5	94.3	 16
593	 25	500.8	52.5	 20
594	 25	1239.8	268.9	 20
595	 25	442.5	59.0	 16
596	 25	349.3	48.1	 20
597	 25	613.0	98.7	 25
598	 25	1405.3	212.4	 20
599	 25	1070.0	235.6	 25
600	 25	3010.0	479.5	 25
601	 25	507.3	62.0	 20
602	 25	163.0	22.3	 25
603	 25	253.0	21.6	 25
604	 25	288.8	43.6	 20
605	 25	1151.0	444.7	 25
606	 25	270.0	51.0	 25
607	 25	428.5	63.8	 20
608	 25	178.0	23.3	 25
609	 25	207.0	24.7	 25
610	 25	131.5	13.9	 20
611	 25	462.0	59.2	 25
612	 25	192.0	29.2	 25
613	 25	256.0	46.7	 20
614	 25	1121.0	274.9	 25
615	 25	83.0	12.7	 25
616	 25	193.8	34.3	 20
617	 25	165.0	19.1	 25
618	 25	422.0	59.7	 25
619	 25	141.8	22.2	 20
620	 25	123.0	15.6	 25
621	 25	451.0	89.6	 25
622	 25	222.0	33.0	 20
623	 25	1783.0	307.4	 25
624	 25	365.0	308.0	 25
625	 25	614.5	58.2	 20
626	 25	318.0	54.7	 25
627	 25	287.0	74.2	 25
628	 25	4785.5	940.2	 20
629	 25	522.0	51.2	 25
630	 25	372.0	56.7	 25
631	 25	480.5	42.2	 20
632	 25	190.5	22.9	 20
633	 25	181.3	25.6	 16
634	 25	473.8	44.2	 20
635	 25	1373.5	125.4	 20
636	 25	361.3	49.6	 16
637	 25	1616.5	90.9	 20
638	 25	714.5	68.9	 20
639	 25	224.3	25.0	 16
  0	 26	19658.0	3696.2	 25
  1	 26	178.0	30.4	 25
  2	 26	108.8	13.3	 20
  3	 26	101.0	12.4	 25
  4	 26	99.0	14.0	 25
  5	 26	126.3	14.6	 20
  6	 26	242.0	44.6	 25
  7	 26	181.0	22.9	 25
  8	 26	109.8	17.6	 20
  9	 26	127.0	19.3	 25
 10	 26	100.5	12.2	 20
 11	 26	99.3	13.7	 16
 12	 26	148.3	20.7	 20
 13	 26	161.8	22.4	 20
 14	 26	92.8	17.0	 16
 15	 26	92.8	19.3	 20
 16	 26	185.5	33.5	 20
 17	 26	132.0	18.6	 16
 18	 26	368.3	40.0	 20
 19	 26	639.0	76.5	 20
 20	 26	256.3	22.6	 16
 21	 26	141.0	29.3	 20
 22	 26	95.5	18.0	 20
 23	 26	143.8	16.4	 16
 24	 26	171.0	25.9	 20
 25	 26	1649.5	171.6	 20
 26	 26	5070.3	292.1	 16
 27	 26	2528.8	152.1	 20
 28	 26	8033.0	432.1	 25
 29	 26	2893.3	551.5	 20
 30	 26	613.0	70.1	 25
 31	 26	1048.0	137.0	 25
 32	 26	821.8	193.7	 20
 33	 26	1223.0	123.3	 25
 34	 26	922.0	95.2	 20
 35	 26	632.0	67.4	 25
 36	 26	547.0	42.1	 25
 37	 26	843.0	50.6	 20
 38	 26	1407.0	127.1	 25
 39	 26	635.0	80.5	 25
 40	 26	175.0	45.9	 20
 41	 26	120.0	38.9	 25
 42	 26	141.0	124.8	 25
 43	 26	154.8	24.3	 20
 44	 26	145.0	27.9	 25
 45	 26	152.0	24.2	 25
 46	 26	135.0	15.9	 20
 47	 26	176.0	20.3	 25
 48	 26	156.0	31.5	 25
 49	 26	390.0	71.0	 20
 50	 26	148.0	21.8	 25
 51	 26	154.0	30.6	 25
 52	 26	657.5	96.5	 20
 53	 26	498.0	45.9	 25
 54	 26	2312.0	280.9	 25
 55	 26	130.5	14.5	 20
 56	 26	123.0	22.9	 25
 57	 26	83.0	19.5	 25
 58	 26	100.0	18.9	 20
 59	 26	102.0	15.9	 25
 60	 26	75.0	11.5	 25
 61	 26	93.5	16.7	 20
 62	 26	93.0	12.2	 25
 63	 26	86.0	12.6	 25
 64	 26	110.8	18.3	 16
 65	 26	112.5	17.6	 20
 66	 26	100.3	12.1	 20
 67	 26	97.5	14.5	 16
 68	 26	102.8	13.0	 20
 69	 26	445.3	60.4	 20
 70	 26	266.8	26.8	 16
 71	 26	489.5	67.2	 20
 72	 26	300.5	41.4	 20
 73	 26	1068.0	100.8	 16
 74	 26	4201.5	208.3	 20
 75	 26	4153.3	429.7	 20
 76	 26	2540.8	77.1	 16
 77	 26	1904.5	139.2	 20
 78	 26	839.0	89.5	 20
 79	 26	740.5	46.5	 16
 80	 26	805.5	53.5	 20
 81	 26	181.0	36.0	 20
 82	 26	114.0	22.1	 25
 83	 26	168.0	22.9	 25
 84	 26	114.0	14.2	 20
 85	 26	638.0	79.6	 25
 86	 26	1467.0	230.3	 25
 87	 26	850.0	111.3	 20
 88	 26	459.0	61.9	 25
 89	 26	458.0	55.8	 25
 90	 26	816.5	117.3	 20
 91	 26	8335.0	728.3	 25
 92	 26	3521.0	301.7	 25
 93	 26	530.0	78.9	 20
 94	 26	874.0	257.7	 25
 95	 26	531.0	155.9	 25
 96	 26	3830.8	633.8	 20
 97	 26	582.0	262.1	 25
 98	 26	350.0	54.9	 25
 99	 26	506.8	67.9	 20
100	 26	421.0	76.5	 25
101	 26	228.0	27.5	 25
102	 26	243.0	36.4	 20
103	 26	767.0	67.0	 25
104	 26	1542.0	101.8	 25
105	 26	129.0	22.7	 20
106	 26	692.0	104.6	 25
107	 26	213.0	33.8	 25
108	 26	553.0	56.0	 20
109	 26	959.0	111.7	 25
110	 26	86.0	10.3	 25
111	 26	93.8	13.4	 20
112	 26	274.0	34.2	 25
113	 26	174.0	24.5	 25
114	 26	93.0	18.2	 20
115	 26	149.0	18.1	 25
116	 26	123.0	16.9	 25
117	 26	382.5	38.1	 16
118	 26	1633.8	200.4	 20
119	 26	7240.0	427.6	 20
120	 26	7479.3	222.0	 16
121	 26	15449.8	925.1	 20
122	 26	2234.8	381.3	 20
123	 26	2535.3	182.8	 16
124	 26	1690.8	106.6	 20
125	 26	684.3	130.7	 20
126	 26	668.8	48.4	 16
127	 26	737.0	74.8	 20
128	 26	347.3	42.0	 16
129	 26	563.5	63.8	 20
130	 26	1200.0	161.1	 20
131	 26	115.3	16.8	 16
132	 26	470.0	51.2	 20
133	 26	182.5	21.7	 20
134	 26	118.0	18.1	 16
135	 26	95.0	17.2	 25
136	 26	140.0	30.1	 25
137	 26	314.8	127.4	 20
138	 26	2081.0	223.4	 25
139	 26	496.0	73.8	 25
140	 26	132.0	17.8	 20
141	 26	198.0	23.9	 25
142	 26	121.0	20.5	 25
143	 26	310.0	34.4	 20
144	 26	125.0	24.5	 25
145	 26	109.0	13.0	 25
146	 26	102.3	16.5	 20
147	 26	98.0	14.2	 25
148	 26	95.0	13.0	 25
149	 26	141.3	27.0	 20
150	 26	120.0	17.6	 25
151	 26	365.0	42.3	 25
152	 26	314.5	37.0	 20
153	 26	208.0	27.8	 25
154	 26	178.0	21.2	 25
155	 26	1013.3	75.3	 20
156	 26	478.0	40.6	 25
157	 26	474.0	62.6	 25
158	 26	211.3	38.5	 20
159	 26	1147.0	146.5	 25
160	 26	2178.0	261.9	 25
161	 26	226.8	35.3	 20
162	 26	252.0	33.2	 25
163	 26	127.0	19.2	 25
164	 26	290.8	48.6	 20
165	 26	1524.0	126.0	 25
166	 26	586.0	48.2	 25
167	 26	552.5	70.5	 20
168	 26	131.0	17.8	 25
169	 26	731.0	81.8	 25
170	 26	2494.0	129.7	 16
171	 26	4959.3	510.5	 20
172	 26	829.3	116.7	 16
173	 26	252.8	31.6	 20
174	 26	213.5	23.0	 20
175	 26	5638.5	684.3	 16
176	 26	139.5	60.2	 20
177	 26	122.0	18.8	 20
178	 26	91.5	10.9	 16
179	 26	119.0	18.9	 20
180	 26	105.3	18.6	 20
181	 26	88.3	14.7	 16
182	 26	133.5	23.1	 20
183	 26	111.3	15.4	 20
184	 26	3889.5	414.2	 16
185	 26	2884.5	267.8	 20
186	 26	5175.5	562.3	 20
187	 26	180.0	26.9	 16
188	 26	203.0	21.0	 25
189	 26	295.0	45.5	 25
190	 26	699.8	67.8	 20
191	 26	176.0	34.7	 25
192	 26	141.0	18.4	 25
193	 26	173.0	21.5	 20
194	 26	288.0	40.3	 25
195	 26	150.0	27.1	 25
196	 26	789.5	64.6	 20
197	 26	532.0	63.3	 25
198	 26	332.0	38.3	 25
199	 26	942.5	88.3	 20
200	 26	231.0	36.0	 25
201	 26	801.0	61.8	 25
202	 26	193.3	42.1	 20
203	 26	137.0	31.9	 25
204	 26	416.0	49.4	 25
205	 26	162.5	18.5	 20
206	 26	118.0	23.8	 25
207	 26	95.0	12.9	 25
208	 26	110.3	14.2	 20
209	 26	102.0	15.5	 25
210	 26	91.0	15.5	 25
211	 26	88.8	14.9	 20
212	 26	80.0	14.0	 25
213	 26	83.0	11.9	 25
214	 26	103.3	30.5	 20
215	 26	104.0	15.6	 25
216	 26	307.0	51.7	 25
217	 26	94.3	14.0	 20
218	 26	88.0	18.8	 25
219	 26	96.5	16.4	 20
220	 26	107.0	16.4	 25
221	 26	122.0	24.6	 25
222	 26	100.8	14.8	 20
223	 26	91.0	17.0	 25
224	 26	93.5	19.1	 20
225	 26	78.8	10.7	 16
226	 26	80.3	9.8	 20
227	 26	81.0	14.9	 20
228	 26	81.3	11.4	 16
229	 26	78.0	10.4	 20
230	 26	98.3	17.7	 20
231	 26	101.3	19.9	 16
232	 26	92.8	16.8	 20
233	 26	509.0	72.4	 20
234	 26	590.3	52.6	 16
235	 26	391.8	46.4	 20
236	 26	257.5	40.1	 20
237	 26	1092.5	51.9	 16
238	 26	353.8	64.1	 20
239	 26	705.0	58.0	 20
240	 26	1392.8	108.0	 16
241	 26	1530.0	108.8	 25
242	 26	230.0	29.1	 25
243	 26	405.3	57.2	 20
244	 26	1723.0	409.1	 25
245	 26	5060.0	545.6	 25
246	 26	434.3	149.9	 20
247	 26	550.0	52.3	 25
248	 26	563.0	87.4	 25
249	 26	176.0	126.0	 20
250	 26	143.0	23.8	 25
251	 26	176.0	39.6	 25
252	 26	179.5	24.4	 20
253	 26	363.0	39.8	 25
254	 26	714.0	101.7	 25
255	 26	172.0	28.0	 20
256	 26	206.0	28.2	 25
257	 26	2411.0	422.5	 25
258	 26	1750.5	79.0	 20
259	 26	799.0	58.2	 25
260	 26	228.0	50.2	 25
261	 26	122.0	23.6	 20
262	 26	100.0	17.5	 25
263	 26	213.0	26.4	 20
264	 26	735.0	77.9	 25
265	 26	583.0	54.8	 25
266	 26	322.0	30.4	 20
267	 26	133.0	16.7	 25
268	 26	577.0	61.6	 25
269	 26	1161.0	75.4	 20
270	 26	975.0	231.9	 25
271	 26	164.0	26.7	 25
272	 26	89.3	14.4	 20
273	 26	97.0	15.3	 25
274	 26	102.0	19.3	 25
275	 26	91.0	12.2	 20
276	 26	110.0	22.2	 25
277	 26	99.3	11.1	 20
278	 26	95.3	17.1	 16
279	 26	113.0	16.8	 20
280	 26	207.5	36.3	 20
281	 26	99.0	12.7	 16
282	 26	96.3	10.9	 20
283	 26	104.5	11.6	 20
284	 26	286.0	34.8	 16
285	 26	181.3	28.4	 20
286	 26	322.5	44.5	 20
287	 26	297.3	28.3	 16
288	 26	133.5	17.5	 20
289	 26	100.0	19.5	 20
290	 26	92.3	18.9	 16
291	 26	94.3	15.3	 20
292	 26	89.0	16.2	 20
293	 26	141.5	22.0	 16
294	 26	443.0	42.5	 20
295	 26	739.0	94.6	 25
296	 26	180.5	22.2	 20
297	 26	186.0	22.8	 25
298	 26	335.0	43.9	 25
299	 26	278.8	35.6	 20
300	 26	172.0	20.5	 25
301	 26	191.0	22.7	 25
302	 26	191.3	32.7	 20
303	 26	334.0	30.4	 25
304	 26	9692.0	1294.0	 25
305	 26	664.8	62.7	 20
306	 26	1519.0	185.5	 25
307	 26	129.0	18.2	 25
308	 26	217.5	22.8	 20
309	 26	184.0	26.8	 25
310	 26	352.8	29.7	 20
311	 26	423.0	44.4	 25
312	 26	1125.0	109.9	 25
313	 26	665.8	75.3	 20
314	 26	697.0	106.7	 25
315	 26	377.0	46.1	 25
316	 26	926.3	81.8	 20
317	 26	446.0	88.8	 25
318	 26	198.0	25.2	 25
319	 26	124.8	16.1	 20
320	 26	229.0	41.4	 25
321	 26	223.0	44.4	 25
322	 26	82.3	9.2	 20
323	 26	123.0	22.5	 25
324	 26	691.0	94.7	 25
325	 26	115.0	20.0	 20
326	 26	261.0	34.1	 25
327	 26	200.0	26.5	 25
328	 26	114.3	15.0	 20
329	 26	84.0	16.1	 25
330	 26	94.3	14.7	 20
331	 26	135.3	15.6	 16
332	 26	937.8	170.2	 20
333	 26	293.3	39.1	 20
334	 26	2813.0	237.6	 16
335	 26	210.8	30.7	 20
336	 26	324.8	33.6	 20
337	 26	172.3	25.1	 16
338	 26	484.8	50.7	 20
339	 26	953.3	89.2	 20
340	 26	394.0	41.2	 16
341	 26	317.8	29.0	 20
342	 26	146.3	25.4	 20
343	 26	125.0	18.6	 16
344	 26	132.0	15.1	 20
345	 26	432.5	46.1	 20
346	 26	235.3	20.3	 16
347	 26	275.5	22.0	 20
348	 26	217.0	23.8	 25
349	 26	11016.5	1516.4	 20
350	 26	1826.0	340.7	 25
351	 26	280.0	67.2	 25
352	 26	250.8	42.8	 20
353	 26	588.0	83.6	 25
354	 26	761.5	68.8	 20
355	 26	183.0	30.8	 25
356	 26	99.0	17.5	 25
357	 26	93.8	14.0	 20
358	 26	126.0	15.0	 25
359	 26	139.0	22.2	 25
360	 26	109.8	13.5	 20
361	 26	99.0	16.2	 25
362	 26	114.0	13.3	 25
363	 26	101.3	17.3	 20
364	 26	222.0	28.2	 25
365	 26	192.0	76.1	 25
366	 26	577.3	51.3	 20
367	 26	123.0	22.3	 25
368	 26	2622.0	472.7	 25
369	 26	887.0	289.3	 20
370	 26	5800.0	1022.7	 25
371	 26	875.0	87.0	 25
372	 26	416.0	33.2	 20
373	 26	214.0	20.3	 25
374	 26	122.0	17.7	 25
375	 26	121.0	13.9	 20
376	 26	221.0	33.8	 25
377	 26	477.0	73.2	 25
378	 26	2202.0	110.6	 20
379	 26	344.0	102.2	 25
380	 26	607.0	55.7	 25
381	 26	268.8	35.3	 20
382	 26	222.0	25.6	 25
383	 26	353.0	47.9	 25
384	 26	273.8	43.0	 16
385	 26	148.3	16.8	 20
386	 26	111.8	16.0	 20
387	 26	156.8	19.0	 16
388	 26	260.0	38.1	 20
389	 26	123.0	20.4	 20
390	 26	137.0	18.1	 16
391	 26	119.0	26.1	 20
392	 26	139.0	23.8	 20
393	 26	352.3	29.6	 16
394	 26	125.0	14.0	 20
395	 26	639.0	79.2	 20
396	 26	2056.3	101.6	 16
397	 26	1141.0	155.7	 20
398	 26	794.0	81.4	 20
399	 26	2470.5	116.0	 16
400	 26	198.3	64.6	 20
401	 26	229.8	30.6	 20
402	 26	265.0	56.0	 25
403	 26	324.0	30.4	 25
404	 26	158.5	23.1	 20
405	 26	166.0	24.6	 25
406	 26	292.0	42.8	 25
407	 26	217.5	18.8	 20
408	 26	187.0	28.1	 25
409	 26	1642.0	295.2	 25
410	 26	300.8	51.5	 20
411	 26	163.0	23.6	 25
412	 26	362.0	48.2	 25
413	 26	1977.5	147.6	 20
414	 26	6201.0	551.5	 25
415	 26	1866.0	279.4	 25
416	 26	4909.5	329.3	 20
417	 26	4105.0	559.0	 25
418	 26	2536.0	169.7	 25
419	 26	7205.0	715.6	 20
420	 26	990.0	129.3	 25
421	 26	466.0	52.9	 25
422	 26	944.3	61.2	 20
423	 26	171.0	29.8	 25
424	 26	437.0	48.0	 25
425	 26	511.5	48.4	 20
426	 26	909.0	121.2	 25
427	 26	241.0	36.1	 25
428	 26	133.3	21.8	 20
429	 26	184.0	32.3	 25
430	 26	195.0	26.9	 25
431	 26	113.0	18.4	 20
432	 26	140.0	21.8	 25
433	 26	1097.0	122.7	 25
434	 26	1029.0	72.7	 20
435	 26	3109.0	364.1	 25
436	 26	273.0	41.6	 25
437	 26	105.3	18.9	 16
438	 26	169.3	22.9	 20
439	 26	180.8	19.7	 20
440	 26	129.8	15.9	 16
441	 26	150.3	21.1	 20
442	 26	135.0	17.8	 20
443	 26	114.3	14.6	 16
444	 26	92.5	13.6	 20
445	 26	98.5	14.6	 20
446	 26	472.5	45.9	 16
447	 26	108.3	11.9	 20
448	 26	223.3	24.2	 16
[truncated: 9,145,529 more chars]
