# Supplementary material for: Genome-wide gene expression dataset used to identify potential therapeutic targets in androgenetic alopecia
Source: Data Brief. 2017 May 6;13:85–7. doi: 10.1016/j.dib.2017.05.001 (PMC5443892; doi:10.1016/j.dib.2017.05.001)
Supplement: Supplementary file 2 — Supplementary material [file mmc2.zip › Data in Brief_AGA- CEL files/AG7003D.CEL]

[CEL]
Version=3

[HEADER]
Cols=640
Rows=640
TotalX=640
TotalY=640
OffsetX=0
OffsetY=0
GridCornerUL=233 234
GridCornerUR=4496 231
GridCornerLR=4499 4497
GridCornerLL=237 4500
Axis-invertX=0
AxisInvertY=0
swapXY=0
DatHeader=[0..16366]  AG7003D1:CLS=4733 RWS=4733 XIN=3  YIN=3  VE=17        2.0 04/11/02 13:18:33       HG_U95Av2.1sq                  6
Algorithm=Percentile
AlgorithmParameters=Percentile:75;CellMargin:2;OutlierHigh:1.500;OutlierLow:1.004

[INTENSITY]
NumberCells=409600
CellHeader=X	Y	MEAN	STDV	NPIXELS
  0	  0	73.0	19.0	 25
  1	  0	5323.5	1098.9	 20
  2	  0	117.0	39.9	 25
  3	  0	5343.0	1202.8	 25
  4	  0	48.0	8.3	 20
  5	  0	57.0	9.4	 25
  6	  0	5088.0	1239.6	 25
  7	  0	66.5	14.8	 20
  8	  0	5275.0	1543.5	 25
  9	  0	70.0	29.4	 25
 10	  0	5201.5	1175.6	 20
 11	  0	63.0	100.8	 25
 12	  0	5128.0	1442.7	 25
 13	  0	63.3	14.8	 20
 14	  0	5192.0	1612.2	 25
 15	  0	84.0	34.0	 25
 16	  0	5382.5	1240.4	 20
 17	  0	120.0	108.6	 25
 18	  0	5200.0	1338.4	 25
 19	  0	84.8	19.4	 20
 20	  0	5276.0	1638.3	 25
 21	  0	80.0	34.8	 25
 22	  0	5231.8	1253.8	 20
 23	  0	70.0	88.7	 25
 24	  0	5239.0	1390.6	 25
 25	  0	63.3	9.2	 20
 26	  0	5004.0	1630.7	 25
 27	  0	72.0	29.5	 25
 28	  0	5107.3	1306.2	 20
 29	  0	72.0	79.4	 25
 30	  0	4964.0	1404.9	 25
 31	  0	69.5	13.9	 20
 32	  0	5090.0	1658.9	 25
 33	  0	68.0	23.5	 25
 34	  0	5100.3	1217.0	 20
 35	  0	75.0	67.5	 25
 36	  0	5054.8	1039.4	 20
 37	  0	64.0	10.0	 16
 38	  0	5075.0	1381.9	 20
 39	  0	74.3	25.8	 20
 40	  0	5303.3	645.4	 16
 41	  0	83.3	65.9	 20
 42	  0	5147.3	1004.6	 16
 43	  0	63.8	153.1	 20
 44	  0	5091.0	1277.5	 20
 45	  0	81.3	16.6	 16
 46	  0	5008.5	1554.4	 20
 47	  0	101.3	36.9	 20
 48	  0	5016.8	811.3	 16
 49	  0	84.3	91.1	 20
 50	  0	5104.3	1074.8	 20
 51	  0	73.0	14.9	 16
 52	  0	5107.5	1454.4	 20
 53	  0	78.3	28.9	 20
 54	  0	5120.8	778.2	 16
 55	  0	67.8	68.4	 20
 56	  0	4950.3	994.2	 20
 57	  0	62.5	12.5	 16
 58	  0	5099.5	1379.2	 20
 59	  0	71.8	19.1	 20
 60	  0	5055.8	640.9	 16
 61	  0	77.0	53.0	 20
 62	  0	5097.3	885.4	 20
 63	  0	87.0	8.3	 16
 64	  0	5241.8	1231.1	 20
 65	  0	100.5	20.6	 20
 66	  0	5034.0	449.9	 16
 67	  0	75.8	37.1	 20
 68	  0	5036.3	713.9	 20
 69	  0	66.0	10.7	 16
 70	  0	4873.5	1068.3	 20
 71	  0	67.5	10.6	 20
 72	  0	5114.5	534.1	 16
 73	  0	66.8	28.5	 20
 74	  0	5065.3	708.4	 20
 75	  0	65.0	11.1	 16
 76	  0	4806.3	1017.6	 20
 77	  0	74.3	13.3	 20
 78	  0	4927.0	467.0	 16
 79	  0	79.5	20.1	 20
 80	  0	5037.5	721.7	 20
 81	  0	71.0	16.2	 16
 82	  0	4952.5	1127.1	 20
 83	  0	80.3	17.0	 20
 84	  0	4990.3	555.2	 16
 85	  0	82.8	34.9	 20
 86	  0	4994.8	851.0	 20
 87	  0	92.3	10.9	 16
 88	  0	5226.3	1377.5	 20
 89	  0	104.3	14.5	 20
 90	  0	5100.3	572.8	 16
 91	  0	96.8	52.4	 20
 92	  0	5236.0	827.6	 20
 93	  0	79.0	16.5	 16
 94	  0	5026.8	1107.0	 20
 95	  0	72.8	16.6	 20
 96	  0	5193.3	514.5	 16
 97	  0	74.5	17.5	 20
 98	  0	5073.3	567.6	 20
 99	  0	59.8	10.8	 16
100	  0	4951.3	761.1	 20
101	  0	65.8	9.1	 20
102	  0	5090.3	427.9	 16
103	  0	69.3	11.3	 20
104	  0	5293.8	626.3	 20
105	  0	64.8	6.8	 16
106	  0	4972.0	735.7	 20
107	  0	70.0	12.3	 25
108	  0	4968.5	430.5	 20
109	  0	65.0	11.7	 25
110	  0	5154.0	599.6	 25
111	  0	62.5	9.9	 20
112	  0	4998.0	738.7	 25
113	  0	66.0	10.6	 25
114	  0	5156.8	375.0	 20
115	  0	78.0	11.4	 25
116	  0	5237.0	582.8	 25
117	  0	78.5	9.9	 20
118	  0	5009.0	646.8	 25
119	  0	81.0	12.9	 25
120	  0	5267.3	341.0	 20
121	  0	85.0	14.4	 25
122	  0	5230.3	473.7	 20
123	  0	106.0	20.0	 25
124	  0	5249.0	654.5	 25
125	  0	93.8	15.8	 20
126	  0	5184.0	991.0	 25
127	  0	79.0	12.1	 25
128	  0	5258.3	482.0	 20
129	  0	72.0	13.6	 25
130	  0	5092.0	703.3	 25
131	  0	73.8	13.0	 20
132	  0	4890.0	981.0	 25
133	  0	77.0	13.1	 25
134	  0	5276.8	428.0	 20
135	  0	83.0	18.0	 25
136	  0	5016.0	656.0	 25
137	  0	79.3	8.9	 20
138	  0	5237.0	1037.6	 25
139	  0	86.0	11.4	 25
140	  0	5144.5	486.4	 20
141	  0	107.0	11.9	 25
142	  0	5355.0	587.7	 25
143	  0	101.5	16.9	 20
144	  0	5077.0	886.7	 25
145	  0	92.0	12.7	 25
146	  0	5467.8	497.2	 20
147	  0	104.0	18.8	 25
148	  0	5314.0	547.2	 25
149	  0	108.5	15.6	 20
150	  0	5318.0	806.5	 25
151	  0	84.0	12.4	 25
152	  0	5181.3	447.1	 20
153	  0	104.0	19.5	 25
154	  0	5275.0	549.3	 25
155	  0	99.0	17.7	 20
156	  0	5087.0	803.2	 25
157	  0	75.0	13.1	 25
158	  0	5281.3	509.1	 20
159	  0	65.0	10.2	 25
160	  0	5204.0	610.8	 25
161	  0	65.3	10.4	 20
162	  0	5060.0	852.8	 25
163	  0	66.0	12.0	 25
164	  0	5166.8	481.8	 20
165	  0	69.0	16.4	 25
166	  0	5166.0	699.3	 25
167	  0	58.5	14.5	 20
168	  0	5102.0	911.3	 25
169	  0	65.0	13.0	 25
170	  0	5141.3	536.9	 20
171	  0	73.0	18.1	 25
172	  0	5258.0	752.8	 25
173	  0	69.0	10.4	 20
174	  0	5152.0	1021.3	 25
175	  0	65.0	10.2	 25
176	  0	5156.0	572.7	 20
177	  0	65.0	17.9	 25
178	  0	5185.0	744.5	 25
179	  0	69.0	12.1	 20
180	  0	5298.0	1082.2	 25
181	  0	74.0	12.5	 25
182	  0	5408.5	630.0	 20
183	  0	73.0	23.6	 25
184	  0	5207.0	852.0	 25
185	  0	63.0	7.0	 20
186	  0	5321.0	1179.4	 25
187	  0	66.0	11.7	 25
188	  0	5321.8	726.7	 20
189	  0	75.0	25.6	 25
190	  0	5195.0	870.1	 25
191	  0	68.5	10.0	 20
192	  0	5390.0	1227.0	 25
193	  0	60.0	11.1	 25
194	  0	5307.5	707.7	 20
195	  0	74.0	21.2	 25
196	  0	5439.0	898.1	 25
197	  0	69.0	11.4	 20
198	  0	5258.0	1156.8	 25
199	  0	65.0	11.5	 25
200	  0	5315.0	690.1	 20
201	  0	63.0	13.3	 25
202	  0	5514.3	916.7	 20
203	  0	75.0	42.8	 25
204	  0	5408.0	1073.3	 25
205	  0	65.3	11.2	 20
206	  0	5516.0	1397.0	 25
207	  0	72.0	11.0	 25
208	  0	5542.0	883.2	 20
209	  0	73.0	40.0	 25
210	  0	5567.0	1120.3	 25
211	  0	47.3	7.8	 20
212	  0	3489.0	963.4	 25
213	  0	41.0	6.8	 25
214	  0	50.0	9.3	 20
215	  0	35.0	5.8	 25
216	  0	5612.0	1068.6	 25
217	  0	65.3	12.4	 20
218	  0	5491.0	1397.1	 25
219	  0	67.0	12.3	 25
220	  0	5629.3	976.1	 20
221	  0	64.0	36.2	 25
222	  0	5357.0	1022.7	 25
223	  0	60.8	12.5	 20
224	  0	5578.0	1416.9	 25
225	  0	72.0	14.1	 25
226	  0	5606.3	973.3	 20
227	  0	69.0	49.2	 25
228	  0	5463.0	1082.1	 25
229	  0	69.5	12.6	 20
230	  0	5638.0	1432.4	 25
231	  0	64.0	13.2	 25
232	  0	5433.8	966.1	 20
233	  0	83.0	47.7	 25
234	  0	5511.0	1070.3	 25
235	  0	63.8	10.7	 20
236	  0	5610.0	1460.7	 25
237	  0	66.0	17.5	 25
238	  0	5672.8	989.0	 20
239	  0	68.0	40.6	 25
240	  0	5512.0	1110.8	 25
241	  0	62.5	9.9	 20
242	  0	5570.0	1395.1	 25
243	  0	68.0	12.4	 25
244	  0	5725.0	1012.9	 20
245	  0	70.0	28.4	 25
246	  0	5675.0	1027.3	 25
247	  0	57.5	9.0	 20
248	  0	5653.0	1304.3	 25
249	  0	70.3	11.2	 20
250	  0	5660.0	386.3	 16
251	  0	86.5	17.7	 20
252	  0	5718.0	640.5	 20
253	  0	60.8	10.0	 16
254	  0	5843.5	926.2	 20
255	  0	70.3	14.0	 20
256	  0	5780.0	354.4	 16
257	  0	65.0	12.3	 20
258	  0	5745.3	680.2	 20
259	  0	61.0	7.2	 16
260	  0	5715.5	805.2	 20
261	  0	67.3	10.4	 20
262	  0	5899.8	432.4	 16
263	  0	72.3	13.1	 20
264	  0	5614.0	700.3	 20
265	  0	67.8	13.0	 16
266	  0	5804.3	711.9	 20
267	  0	63.0	10.9	 20
268	  0	5827.3	356.4	 16
269	  0	66.3	9.0	 20
270	  0	5901.8	733.7	 20
271	  0	58.8	10.5	 16
272	  0	5879.5	718.0	 20
273	  0	69.3	10.6	 20
274	  0	5904.8	430.2	 16
275	  0	61.0	9.2	 20
276	  0	5926.3	786.1	 20
277	  0	64.3	9.8	 16
278	  0	5732.3	682.1	 20
279	  0	67.3	12.7	 20
280	  0	5850.8	411.5	 16
281	  0	64.5	7.1	 20
282	  0	5865.0	422.9	 16
283	  0	70.3	14.8	 20
284	  0	5944.8	752.7	 20
285	  0	64.5	12.3	 16
286	  0	5871.3	1018.0	 20
287	  0	74.8	12.3	 20
288	  0	5952.0	439.0	 16
289	  0	68.3	16.3	 20
290	  0	5903.8	716.1	 20
291	  0	61.0	9.3	 16
292	  0	5851.0	1010.4	 20
293	  0	73.3	14.2	 20
294	  0	5948.5	558.6	 16
295	  0	67.0	19.0	 20
296	  0	5969.5	788.0	 20
297	  0	65.0	11.2	 16
298	  0	5892.0	1080.4	 20
299	  0	62.8	14.4	 20
300	  0	6066.0	544.6	 16
301	  0	76.8	20.8	 20
302	  0	5965.3	808.2	 20
303	  0	73.5	12.0	 16
304	  0	5913.8	1153.7	 20
305	  0	70.5	13.3	 20
306	  0	5984.3	602.7	 16
307	  0	74.3	25.6	 20
308	  0	6102.8	848.8	 20
309	  0	59.8	9.2	 16
310	  0	6056.3	1203.2	 20
311	  0	71.0	12.1	 20
312	  0	6156.0	671.1	 16
313	  0	73.5	44.7	 20
314	  0	6015.0	906.5	 20
315	  0	69.5	15.5	 16
316	  0	5993.5	1316.6	 20
317	  0	74.0	15.7	 20
318	  0	6041.0	804.1	 16
319	  0	68.5	58.5	 20
320	  0	6044.0	1108.2	 25
321	  0	60.5	9.4	 20
322	  0	5897.0	1416.0	 25
323	  0	71.0	16.3	 25
324	  0	6171.0	932.4	 20
325	  0	81.0	44.7	 25
326	  0	5961.0	1066.1	 25
327	  0	59.8	12.3	 20
328	  0	5952.0	1401.9	 25
329	  0	63.0	12.6	 25
330	  0	6071.3	917.1	 20
331	  0	70.0	44.6	 25
332	  0	6081.0	1072.0	 25
333	  0	66.3	14.3	 20
334	  0	6052.0	1339.4	 25
335	  0	71.0	11.1	 25
336	  0	6096.5	962.5	 20
337	  0	70.0	38.7	 25
338	  0	5837.0	1038.2	 25
339	  0	62.8	12.2	 20
340	  0	5969.0	1324.4	 25
341	  0	76.0	12.7	 25
342	  0	6100.5	793.6	 20
343	  0	65.0	33.3	 25
344	  0	6088.0	1010.6	 25
345	  0	57.5	10.4	 20
346	  0	5962.0	1303.2	 25
347	  0	69.0	13.9	 25
348	  0	6010.5	779.5	 20
349	  0	72.0	33.6	 25
350	  0	5941.0	1009.9	 25
351	  0	67.0	11.8	 20
352	  0	6059.0	1319.7	 25
353	  0	74.0	15.3	 25
354	  0	6068.3	823.4	 20
355	  0	64.0	28.4	 25
356	  0	5999.0	990.4	 25
357	  0	65.3	10.6	 20
358	  0	6001.0	1220.8	 25
359	  0	61.0	11.6	 25
360	  0	6134.8	783.7	 20
361	  0	72.0	23.3	 25
362	  0	6057.3	964.8	 20
363	  0	75.0	65.4	 25
364	  0	6036.0	1168.7	 25
365	  0	60.0	11.6	 20
366	  0	6052.0	1475.0	 25
367	  0	70.0	15.5	 25
368	  0	6044.0	865.2	 20
369	  0	73.0	58.4	 25
370	  0	6017.0	1113.8	 25
371	  0	58.3	10.0	 20
372	  0	5976.0	1358.0	 25
373	  0	68.0	14.6	 25
374	  0	6086.0	915.7	 20
375	  0	77.0	35.7	 25
376	  0	5894.0	1070.5	 25
377	  0	62.5	10.6	 20
378	  0	5968.0	1347.9	 25
379	  0	71.0	11.3	 25
380	  0	6130.3	901.0	 20
381	  0	73.0	36.2	 25
382	  0	5919.0	1089.5	 25
383	  0	68.3	10.4	 20
384	  0	6065.0	1334.1	 25
385	  0	68.0	14.7	 25
386	  0	6333.0	858.8	 20
387	  0	73.0	30.7	 25
388	  0	6125.0	1034.6	 25
389	  0	57.3	8.4	 20
390	  0	5968.0	1334.6	 25
391	  0	71.0	11.2	 25
392	  0	6209.5	870.5	 20
393	  0	82.0	23.7	 25
394	  0	6038.0	1007.7	 25
395	  0	64.3	10.7	 20
396	  0	6134.0	1200.8	 25
397	  0	72.0	13.6	 25
398	  0	5504.8	718.9	 20
399	  0	70.0	13.0	 25
400	  0	6023.0	911.1	 25
401	  0	76.3	11.5	 20
402	  0	5811.0	1087.2	 25
403	  0	72.0	14.0	 25
404	  0	5773.5	804.1	 20
405	  0	78.0	14.2	 25
406	  0	5936.0	985.7	 25
407	  0	66.3	12.1	 20
408	  0	6031.0	1127.4	 25
409	  0	64.0	13.9	 25
410	  0	5851.8	813.8	 20
411	  0	66.0	10.8	 25
412	  0	5765.0	1008.8	 25
413	  0	61.3	11.2	 20
414	  0	5913.0	1105.0	 25
415	  0	65.0	15.4	 25
416	  0	5910.8	961.1	 20
417	  0	67.0	12.2	 25
418	  0	5963.0	929.3	 25
419	  0	62.3	9.8	 20
420	  0	5762.0	1107.6	 25
421	  0	73.0	15.3	 25
422	  0	5908.3	879.1	 20
423	  0	62.0	9.1	 25
424	  0	41.0	12.7	 25
425	  0	3802.0	720.5	 20
426	  0	39.0	6.3	 25
427	  0	42.0	6.8	 25
428	  0	36.0	7.2	 20
429	  0	66.0	16.5	 25
430	  0	5758.0	1213.8	 25
431	  0	62.0	9.9	 20
432	  0	5838.0	1101.4	 25
433	  0	73.0	21.5	 25
434	  0	5772.0	974.9	 20
435	  0	70.0	17.0	 25
436	  0	5922.0	1286.2	 25
437	  0	69.8	12.4	 20
438	  0	5864.0	1064.1	 25
439	  0	72.0	46.2	 25
440	  0	5987.0	1090.7	 20
441	  0	76.0	13.8	 25
442	  0	6016.0	1103.2	 20
443	  0	69.0	11.1	 25
444	  0	5894.0	1207.3	 25
445	  0	79.5	13.4	 20
446	  0	5844.0	1217.0	 25
447	  0	72.0	19.4	 25
448	  0	5806.0	1087.1	 20
449	  0	65.0	15.5	 25
450	  0	5965.0	1115.6	 25
451	  0	59.3	8.6	 20
452	  0	5664.0	1277.8	 25
453	  0	77.0	14.9	 25
454	  0	5844.8	1171.5	 20
455	  0	66.0	13.3	 25
456	  0	5802.0	1161.5	 25
457	  0	66.0	10.6	 20
458	  0	5833.0	1347.1	 25
459	  0	63.0	13.3	 25
460	  0	6015.0	1209.8	 20
461	  0	67.0	15.2	 25
462	  0	5925.5	700.6	 20
463	  0	61.3	9.8	 16
464	  0	5915.3	982.3	 20
465	  0	75.8	14.1	 20
466	  0	5954.0	474.6	 16
467	  0	76.5	14.4	 20
468	  0	6006.0	685.3	 20
469	  0	65.0	10.0	 16
470	  0	5810.8	1075.5	 20
471	  0	70.5	12.5	 20
472	  0	5969.0	471.0	 16
473	  0	78.8	18.0	 20
474	  0	6041.0	697.3	 20
475	  0	70.5	11.4	 16
476	  0	5941.8	1008.2	 20
477	  0	78.0	20.6	 20
478	  0	5986.0	403.9	 16
479	  0	70.3	15.6	 20
480	  0	6018.8	670.0	 20
481	  0	59.0	9.9	 16
482	  0	6115.3	869.1	 20
483	  0	71.3	20.9	 20
484	  0	5887.3	457.9	 16
485	  0	64.8	9.9	 20
486	  0	5944.3	718.4	 20
487	  0	67.8	11.6	 16
488	  0	5763.8	766.0	 20
489	  0	71.5	20.2	 20
490	  0	5870.3	340.9	 16
491	  0	70.3	12.5	 20
492	  0	5887.5	678.1	 20
493	  0	63.0	12.4	 16
494	  0	5950.3	801.8	 20
495	  0	70.8	16.4	 20
496	  0	6016.0	455.6	 16
497	  0	69.8	10.3	 20
498	  0	6011.0	636.5	 20
499	  0	71.0	16.9	 16
500	  0	5916.0	848.8	 20
501	  0	68.5	16.0	 20
502	  0	6071.5	486.1	 16
503	  0	71.3	14.3	 20
504	  0	5953.0	722.0	 20
505	  0	69.3	12.7	 16
506	  0	6088.5	967.2	 20
507	  0	73.8	17.6	 20
508	  0	6080.5	622.8	 16
509	  0	74.3	12.1	 20
510	  0	5946.8	736.3	 20
511	  0	68.3	10.5	 16
512	  0	5968.8	971.9	 20
513	  0	65.5	15.6	 20
514	  0	5980.8	605.1	 16
515	  0	75.0	14.8	 20
516	  0	6224.0	774.5	 20
517	  0	68.5	11.3	 16
518	  0	5875.8	1075.7	 20
519	  0	61.3	15.7	 20
520	  0	5905.8	591.4	 16
521	  0	70.3	16.4	 20
522	  0	6055.5	697.7	 16
523	  0	75.8	29.3	 20
524	  0	5965.0	929.2	 20
525	  0	68.3	13.7	 16
526	  0	5948.8	1251.9	 20
527	  0	74.5	16.8	 20
528	  0	6052.8	777.7	 16
529	  0	66.3	17.3	 20
530	  0	6147.8	886.5	 20
531	  0	62.0	8.8	 16
532	  0	5987.0	1134.2	 20
533	  0	70.0	12.7	 25
534	  0	5980.0	619.4	 20
535	  0	69.0	15.0	 25
536	  0	5829.0	762.3	 25
537	  0	65.8	12.6	 20
538	  0	5898.0	1011.8	 25
539	  0	76.0	16.0	 25
540	  0	6083.0	627.8	 20
541	  0	74.0	15.7	 25
542	  0	5892.0	783.1	 25
543	  0	71.0	11.4	 20
544	  0	5784.0	936.7	 25
545	  0	81.0	22.3	 25
546	  0	5951.3	641.5	 20
547	  0	76.0	15.2	 25
548	  0	5889.0	871.1	 25
549	  0	71.5	13.2	 20
550	  0	5916.0	834.5	 25
551	  0	75.0	21.6	 25
552	  0	6040.5	696.5	 20
553	  0	71.0	13.2	 25
554	  0	5798.0	915.0	 25
555	  0	72.3	12.1	 20
556	  0	5893.0	857.2	 25
557	  0	69.0	16.0	 25
558	  0	5895.5	645.9	 20
559	  0	71.0	13.2	 25
560	  0	5890.0	870.1	 25
561	  0	69.3	12.9	 20
562	  0	5952.0	934.5	 25
563	  0	66.0	19.5	 25
564	  0	5926.8	760.5	 20
565	  0	69.0	15.4	 25
566	  0	6095.0	830.9	 25
567	  0	73.5	11.3	 20
568	  0	5811.0	894.7	 25
569	  0	79.0	20.9	 25
570	  0	5913.8	828.2	 20
571	  0	79.0	15.0	 25
572	  0	6040.0	1017.0	 25
573	  0	65.3	8.9	 20
574	  0	6012.0	834.6	 25
575	  0	78.0	21.3	 25
576	  0	6097.0	897.8	 20
577	  0	71.0	16.4	 25
578	  0	6000.0	1105.7	 25
579	  0	75.8	12.3	 20
580	  0	5893.0	866.9	 25
581	  0	75.0	26.5	 25
582	  0	6096.8	828.5	 20
583	  0	69.0	20.3	 25
584	  0	6007.0	1120.6	 25
585	  0	65.3	14.5	 20
586	  0	5955.0	971.1	 25
587	  0	75.0	27.9	 25
588	  0	6169.3	882.1	 20
589	  0	76.0	16.9	 25
590	  0	5991.0	1238.1	 25
591	  0	59.3	13.1	 20
592	  0	6023.0	1063.0	 25
593	  0	68.0	26.5	 25
594	  0	6107.3	1019.7	 20
595	  0	76.0	17.9	 25
596	  0	6009.0	1208.9	 25
597	  0	67.3	10.3	 20
598	  0	6013.0	1027.1	 25
599	  0	75.0	29.9	 25
600	  0	6081.0	926.2	 20
601	  0	70.0	17.2	 25
602	  0	6232.5	957.4	 20
603	  0	64.0	15.6	 25
604	  0	6062.0	1078.4	 25
605	  0	62.0	13.8	 20
606	  0	6057.0	1244.3	 25
607	  0	74.0	17.6	 25
608	  0	6266.5	1111.5	 20
609	  0	75.0	16.5	 25
610	  0	6160.0	1121.2	 25
611	  0	70.8	9.3	 20
612	  0	6065.0	1384.3	 25
613	  0	72.0	11.7	 25
614	  0	6259.8	1136.2	 20
615	  0	70.0	14.3	 25
616	  0	6216.0	1216.9	 25
617	  0	64.3	9.5	 20
618	  0	6173.0	1303.8	 25
619	  0	76.0	16.9	 25
620	  0	6332.0	1187.0	 20
621	  0	75.0	15.7	 25
622	  0	6425.0	1233.8	 25
623	  0	70.5	9.4	 20
624	  0	6269.0	1309.0	 25
625	  0	69.0	20.5	 25
626	  0	6376.8	1283.8	 20
627	  0	68.0	19.7	 25
628	  0	6306.0	1480.8	 25
629	  0	64.8	11.7	 20
630	  0	6272.0	1346.3	 25
631	  0	70.0	22.2	 25
632	  0	6394.0	1356.6	 20
633	  0	68.0	17.8	 25
634	  0	6608.0	1677.0	 25
635	  0	49.3	5.9	 20
636	  0	117.0	55.4	 25
637	  0	6316.0	1596.9	 25
638	  0	99.0	67.4	 20
639	  0	6314.0	1421.4	 25
  0	  1	5168.8	635.5	 20
  1	  1	77.5	8.9	 16
  2	  1	4896.3	960.5	 20
  3	  1	78.5	14.2	 20
  4	  1	52.0	10.2	 16
  5	  1	92.8	16.6	 20
  6	  1	84.0	14.5	 20
  7	  1	76.3	11.5	 16
  8	  1	52.3	9.7	 20
  9	  1	58.0	8.1	 20
 10	  1	51.0	8.3	 16
 11	  1	45.3	6.8	 20
 12	  1	46.8	9.0	 20
 13	  1	62.5	10.7	 16
 14	  1	119.5	28.0	 20
 15	  1	53.8	9.7	 20
 16	  1	55.3	6.3	 16
 17	  1	59.0	12.4	 20
 18	  1	141.0	21.7	 20
 19	  1	62.0	11.4	 16
 20	  1	45.0	9.7	 20
 21	  1	46.0	7.9	 20
 22	  1	42.5	7.7	 16
 23	  1	46.3	5.7	 20
 24	  1	88.0	10.2	 20
 25	  1	47.3	7.2	 16
 26	  1	61.5	12.7	 20
 27	  1	55.3	8.9	 20
 28	  1	65.0	11.6	 16
 29	  1	71.0	12.4	 20
 30	  1	53.5	6.9	 20
 31	  1	77.3	8.5	 16
 32	  1	317.3	41.9	 20
 33	  1	83.0	33.5	 20
 34	  1	47.0	6.5	 16
 35	  1	78.8	12.4	 20
 36	  1	49.0	9.6	 25
 37	  1	90.0	12.5	 20
 38	  1	57.0	9.8	 25
 39	  1	1547.0	266.1	 25
 40	  1	62.0	10.2	 20
 41	  1	46.0	5.6	 25
 42	  1	202.8	39.2	 20
 43	  1	45.0	8.1	 25
 44	  1	46.0	8.6	 25
 45	  1	45.0	11.6	 20
 46	  1	49.0	8.5	 25
 47	  1	50.0	8.8	 25
 48	  1	46.3	9.1	 20
 49	  1	42.0	5.4	 25
 50	  1	54.0	9.7	 25
 51	  1	46.0	7.5	 20
 52	  1	42.0	6.5	 25
 53	  1	62.0	10.3	 25
 54	  1	62.0	10.2	 20
 55	  1	74.0	13.6	 25
 56	  1	46.0	8.3	 25
 57	  1	46.0	10.1	 20
 58	  1	46.0	9.5	 25
 59	  1	48.0	7.9	 25
 60	  1	84.0	12.0	 20
 61	  1	48.0	9.2	 25
 62	  1	78.0	11.6	 25
 63	  1	4777.5	584.8	 20
 64	  1	5058.0	497.7	 25
 65	  1	4968.0	321.5	 25
 66	  1	128.0	30.1	 20
 67	  1	75.0	14.3	 25
 68	  1	63.0	9.5	 25
 69	  1	54.3	7.8	 20
 70	  1	57.0	6.9	 25
 71	  1	57.0	9.2	 25
 72	  1	60.0	9.1	 20
 73	  1	42.0	7.5	 25
 74	  1	59.0	8.3	 25
 75	  1	54.3	8.0	 20
 76	  1	52.0	8.8	 25
 77	  1	57.0	9.6	 25
 78	  1	62.8	11.5	 20
 79	  1	41.0	6.4	 25
 80	  1	54.0	9.8	 25
 81	  1	54.0	9.2	 20
 82	  1	52.0	8.3	 25
 83	  1	60.0	9.7	 25
 84	  1	57.3	10.4	 20
 85	  1	58.0	9.4	 25
 86	  1	76.0	13.7	 25
 87	  1	4909.8	635.3	 20
 88	  1	5031.0	605.0	 25
 89	  1	4980.0	465.0	 25
 90	  1	83.5	12.4	 20
 91	  1	75.0	9.5	 25
 92	  1	5224.0	894.9	 25
 93	  1	85.0	11.0	 20
 94	  1	68.0	8.3	 25
 95	  1	60.0	9.7	 25
 96	  1	60.5	9.7	 20
 97	  1	42.0	6.4	 25
 98	  1	57.0	10.0	 25
 99	  1	50.5	10.0	 20
100	  1	58.0	8.7	 25
101	  1	55.0	8.6	 25
102	  1	49.0	7.9	 20
103	  1	41.0	7.6	 25
104	  1	57.0	7.2	 25
105	  1	62.0	10.0	 20
106	  1	52.0	10.2	 25
107	  1	62.0	10.7	 25
108	  1	58.3	7.5	 20
109	  1	40.0	6.6	 25
110	  1	38.0	7.1	 25
111	  1	75.8	12.0	 20
112	  1	938.0	118.2	 25
113	  1	61.0	9.5	 25
114	  1	63.5	7.6	 20
115	  1	66.0	11.2	 25
116	  1	5051.0	521.5	 25
117	  1	77.0	10.3	 20
118	  1	66.0	6.2	 25
119	  1	76.0	14.4	 25
120	  1	4995.5	410.7	 20
121	  1	80.0	13.2	 25
122	  1	102.5	15.0	 20
123	  1	5001.0	1098.7	 25
124	  1	5202.0	728.0	 25
125	  1	5136.5	717.3	 20
126	  1	100.0	22.6	 25
127	  1	54.0	9.3	 25
128	  1	47.3	6.4	 20
129	  1	59.0	9.4	 25
130	  1	81.0	15.9	 25
131	  1	188.8	21.2	 20
132	  1	89.0	18.7	 25
133	  1	66.0	10.3	 25
134	  1	5020.8	350.8	 20
135	  1	81.0	19.9	 25
136	  1	69.0	11.2	 25
137	  1	80.3	10.3	 20
138	  1	4966.0	1002.8	 25
139	  1	80.0	12.1	 25
140	  1	95.8	14.7	 20
141	  1	5081.0	1012.3	 25
142	  1	5271.0	769.6	 25
143	  1	5142.3	693.3	 20
144	  1	120.0	19.3	 25
145	  1	88.0	10.5	 25
146	  1	5382.5	399.8	 20
147	  1	5331.0	657.5	 25
148	  1	5307.0	809.1	 25
149	  1	5299.3	758.9	 20
150	  1	5371.0	807.6	 25
151	  1	61.0	10.9	 25
152	  1	87.8	15.3	 20
153	  1	167.0	37.6	 25
154	  1	5144.0	557.4	 25
155	  1	174.3	44.5	 20
156	  1	77.0	10.8	 25
157	  1	44.0	6.9	 25
158	  1	42.0	5.6	 20
159	  1	51.0	9.1	 25
160	  1	53.0	8.6	 25
161	  1	314.5	32.6	 20
162	  1	105.0	13.8	 25
163	  1	59.0	10.9	 25
164	  1	47.3	7.7	 20
165	  1	57.0	12.0	 25
166	  1	58.0	10.1	 25
167	  1	47.3	7.7	 20
168	  1	47.0	7.9	 25
169	  1	47.0	7.5	 25
170	  1	45.0	7.9	 20
171	  1	47.0	7.6	 25
172	  1	44.0	6.9	 25
173	  1	60.0	7.8	 20
174	  1	44.0	6.8	 25
175	  1	185.0	31.1	 25
176	  1	62.8	11.3	 20
177	  1	228.0	41.1	 25
178	  1	83.8	12.9	 20
179	  1	48.0	8.9	 16
180	  1	50.3	10.0	 20
181	  1	45.3	8.3	 20
182	  1	44.5	7.3	 16
183	  1	47.8	10.9	 20
184	  1	49.8	6.8	 20
185	  1	45.0	6.7	 16
186	  1	45.8	8.3	 20
187	  1	79.5	12.7	 20
188	  1	124.5	15.7	 16
189	  1	152.0	27.9	 20
190	  1	48.0	7.2	 20
191	  1	92.5	15.5	 16
192	  1	60.5	12.6	 20
193	  1	117.5	21.9	 20
194	  1	124.3	14.7	 16
195	  1	144.5	18.2	 20
196	  1	59.0	8.3	 20
197	  1	97.8	15.0	 16
198	  1	55.0	9.1	 20
199	  1	88.3	24.3	 20
200	  1	76.8	15.8	 16
201	  1	62.0	11.3	 20
202	  1	47.8	10.7	 16
203	  1	39.5	8.2	 20
204	  1	81.3	9.8	 20
205	  1	68.5	10.5	 16
206	  1	49.0	8.8	 20
207	  1	52.0	7.7	 20
208	  1	66.5	10.6	 16
209	  1	352.3	64.9	 20
210	  1	136.8	18.3	 20
211	  1	36.5	6.4	 16
212	  1	1244.0	332.5	 20
213	  1	37.8	7.0	 20
214	  1	42.8	6.1	 16
215	  1	34.0	7.4	 20
216	  1	63.0	12.3	 20
217	  1	81.3	13.0	 16
218	  1	91.8	18.8	 20
219	  1	46.0	8.2	 20
220	  1	55.0	8.0	 16
221	  1	47.8	7.1	 20
222	  1	90.5	18.6	 20
223	  1	59.8	11.3	 16
224	  1	134.8	17.7	 20
225	  1	43.5	7.7	 20
226	  1	42.5	7.0	 16
227	  1	43.3	9.1	 20
228	  1	51.0	9.5	 20
229	  1	53.3	13.0	 16
230	  1	69.0	18.1	 20
231	  1	60.3	11.8	 20
232	  1	175.0	25.7	 16
233	  1	139.8	20.7	 20
234	  1	43.5	9.6	 20
235	  1	40.3	7.9	 16
236	  1	55.5	7.8	 20
237	  1	88.5	16.9	 20
238	  1	46.3	8.2	 16
239	  1	42.0	7.2	 20
240	  1	44.0	9.6	 20
241	  1	44.3	6.8	 16
242	  1	50.3	11.0	 20
243	  1	49.3	7.4	 20
244	  1	94.0	14.4	 16
245	  1	67.5	12.0	 20
246	  1	51.3	7.4	 20
247	  1	45.0	9.1	 16
248	  1	45.3	6.6	 20
249	  1	55.0	9.7	 25
250	  1	42.0	8.3	 20
251	  1	45.0	7.3	 25
252	  1	43.0	8.5	 25
253	  1	40.5	8.1	 20
254	  1	44.0	8.1	 25
255	  1	47.0	5.7	 25
256	  1	47.0	9.7	 20
257	  1	48.0	8.2	 25
258	  1	49.0	8.6	 25
259	  1	43.5	7.2	 20
260	  1	64.0	11.4	 25
261	  1	54.0	9.3	 25
262	  1	57.0	11.1	 20
263	  1	80.0	13.2	 25
264	  1	79.0	11.8	 25
265	  1	292.5	33.1	 20
266	  1	51.0	7.2	 25
267	  1	51.0	6.3	 25
268	  1	89.5	14.2	 20
269	  1	80.0	13.4	 25
270	  1	80.0	17.0	 25
271	  1	41.5	6.5	 20
272	  1	57.0	9.5	 25
273	  1	67.0	10.4	 25
274	  1	65.3	9.1	 20
275	  1	63.0	10.6	 25
276	  1	48.0	7.8	 25
277	  1	44.5	9.0	 20
278	  1	45.0	8.2	 25
279	  1	51.0	8.6	 25
280	  1	44.3	7.8	 20
281	  1	46.0	8.7	 25
282	  1	42.0	9.4	 20
283	  1	81.0	13.1	 25
284	  1	58.0	12.9	 25
285	  1	152.8	22.8	 20
286	  1	64.0	10.8	 25
287	  1	45.0	6.7	 25
288	  1	76.3	14.1	 20
289	  1	53.0	8.8	 25
290	  1	53.0	9.5	 25
291	  1	42.3	8.2	 20
292	  1	49.0	9.8	 25
293	  1	43.0	6.8	 25
294	  1	51.3	9.0	 20
295	  1	64.0	10.8	 25
296	  1	104.0	10.3	 25
297	  1	52.3	9.7	 20
298	  1	58.0	8.7	 25
299	  1	46.0	7.8	 25
300	  1	54.3	9.5	 20
301	  1	171.0	27.1	 25
302	  1	67.0	10.1	 25
303	  1	44.8	6.7	 20
304	  1	221.0	36.8	 25
305	  1	50.0	10.1	 25
306	  1	48.0	7.1	 20
307	  1	44.0	5.7	 25
308	  1	58.0	11.4	 25
309	  1	47.0	9.9	 20
310	  1	53.0	8.4	 25
311	  1	57.0	11.2	 25
312	  1	58.8	8.8	 20
313	  1	68.0	12.5	 25
314	  1	68.0	10.7	 25
315	  1	53.3	7.2	 20
316	  1	61.0	9.7	 25
317	  1	43.0	8.0	 25
318	  1	48.3	9.5	 20
319	  1	47.0	9.5	 25
320	  1	56.0	9.0	 25
321	  1	152.8	27.1	 20
322	  1	50.0	9.3	 25
323	  1	63.0	10.3	 25
324	  1	43.8	7.2	 20
325	  1	65.0	11.7	 25
326	  1	41.0	8.3	 25
327	  1	73.8	14.0	 20
328	  1	50.0	8.5	 25
329	  1	47.0	8.5	 25
330	  1	44.3	8.9	 20
331	  1	44.0	8.3	 25
332	  1	50.0	9.1	 25
333	  1	54.8	8.8	 20
334	  1	73.0	14.6	 25
335	  1	56.0	8.5	 25
336	  1	48.5	6.7	 20
337	  1	50.0	8.9	 25
338	  1	100.0	20.8	 25
339	  1	58.8	9.5	 20
340	  1	44.0	8.6	 25
341	  1	44.0	7.4	 25
342	  1	41.0	6.3	 20
343	  1	65.0	9.6	 25
344	  1	44.0	5.7	 25
345	  1	48.3	6.6	 20
346	  1	105.0	17.1	 25
347	  1	38.0	6.3	 25
348	  1	53.0	9.0	 20
349	  1	57.0	10.4	 25
350	  1	47.0	7.9	 25
351	  1	47.3	6.8	 20
352	  1	51.0	11.9	 25
353	  1	58.0	8.6	 25
354	  1	48.3	7.1	 20
355	  1	82.0	16.1	 25
356	  1	54.0	10.1	 25
357	  1	93.8	17.4	 20
358	  1	57.0	8.5	 25
359	  1	48.0	7.2	 25
360	  1	166.0	23.4	 20
361	  1	57.0	12.6	 25
362	  1	39.5	8.3	 20
363	  1	49.0	6.9	 25
364	  1	65.0	13.2	 25
365	  1	47.0	9.1	 20
366	  1	139.0	26.5	 25
367	  1	67.0	13.5	 25
368	  1	62.3	7.4	 20
369	  1	54.0	9.6	 25
370	  1	45.0	7.0	 25
371	  1	45.0	6.1	 20
372	  1	49.0	8.9	 25
373	  1	55.0	8.1	 25
374	  1	77.5	12.1	 20
375	  1	60.0	11.1	 25
376	  1	61.0	11.3	 25
377	  1	62.3	8.5	 20
378	  1	48.0	8.3	 25
379	  1	111.0	15.9	 25
380	  1	114.0	15.8	 20
381	  1	100.0	15.3	 25
382	  1	69.0	11.4	 25
383	  1	100.3	15.9	 20
384	  1	158.0	31.3	 25
385	  1	175.0	19.6	 25
386	  1	87.0	13.4	 20
387	  1	135.0	30.6	 25
388	  1	140.0	19.1	 25
389	  1	48.0	9.1	 20
390	  1	44.0	6.9	 25
391	  1	45.0	10.6	 20
392	  1	43.5	7.8	 16
393	  1	47.0	9.6	 20
394	  1	40.3	6.5	 20
395	  1	54.8	12.3	 16
396	  1	37.3	6.4	 20
397	  1	42.8	7.3	 20
398	  1	49.3	9.7	 16
399	  1	203.3	37.6	 20
400	  1	154.3	20.8	 20
401	  1	300.8	35.2	 16
402	  1	1542.0	215.1	 20
403	  1	52.3	10.7	 20
404	  1	65.0	8.1	 16
405	  1	50.0	8.4	 20
406	  1	83.3	14.9	 20
407	  1	43.3	8.0	 16
408	  1	49.5	7.4	 20
409	  1	43.0	9.8	 20
410	  1	50.3	9.2	 16
411	  1	61.0	14.4	 20
412	  1	52.0	8.2	 20
413	  1	45.3	7.5	 16
414	  1	51.0	9.5	 20
415	  1	46.3	7.7	 20
416	  1	64.0	10.4	 16
417	  1	57.5	9.6	 20
418	  1	49.0	10.8	 20
419	  1	45.3	9.0	 16
420	  1	124.0	17.7	 20
421	  1	44.3	6.6	 20
422	  1	518.8	71.3	 16
423	  1	40.5	6.4	 20
424	  1	36.5	7.8	 20
425	  1	1205.0	91.5	 16
426	  1	32.0	5.9	 20
427	  1	38.0	7.2	 20
428	  1	30.3	6.1	 16
429	  1	40.8	8.4	 20
430	  1	42.3	9.5	 20
431	  1	40.0	9.2	 16
432	  1	45.3	7.4	 20
433	  1	42.5	7.6	 20
434	  1	42.3	7.2	 16
435	  1	42.0	6.3	 20
436	  1	53.0	8.0	 20
437	  1	48.5	7.5	 16
438	  1	40.3	6.0	 20
439	  1	49.5	8.0	 20
440	  1	65.0	10.5	 16
441	  1	122.8	13.2	 20
442	  1	138.5	19.7	 16
443	  1	67.0	12.2	 20
444	  1	60.8	9.7	 20
445	  1	1975.8	204.6	 16
446	  1	126.0	12.2	 20
447	  1	773.3	97.4	 20
448	  1	52.5	6.5	 16
449	  1	48.8	7.9	 20
450	  1	42.0	7.6	 20
451	  1	44.3	7.0	 16
452	  1	45.3	10.6	 20
453	  1	58.3	9.5	 20
454	  1	55.5	8.7	 16
455	  1	73.0	11.2	 20
456	  1	194.5	26.1	 20
457	  1	52.0	7.6	 16
458	  1	49.0	6.3	 20
459	  1	43.0	9.0	 20
460	  1	52.5	9.0	 16
461	  1	52.0	8.7	 20
462	  1	57.0	10.0	 25
463	  1	449.3	59.2	 20
464	  1	83.0	14.2	 25
465	  1	186.0	24.1	 25
466	  1	3538.8	299.4	 20
467	  1	72.0	19.5	 25
468	  1	49.0	9.1	 25
469	  1	41.0	5.4	 20
470	  1	48.0	10.4	 25
471	  1	123.0	18.3	 25
472	  1	43.3	9.2	 20
473	  1	58.0	11.1	 25
474	  1	116.0	13.6	 25
475	  1	62.3	12.8	 20
476	  1	51.0	5.7	 25
477	  1	51.0	8.2	 25
478	  1	56.0	10.6	 20
479	  1	44.0	7.2	 25
480	  1	47.0	8.2	 25
481	  1	60.3	10.4	 20
482	  1	50.0	8.9	 25
483	  1	67.0	12.9	 25
484	  1	117.0	17.3	 20
485	  1	58.0	9.5	 25
486	  1	79.0	10.1	 25
487	  1	115.3	16.4	 20
488	  1	75.0	14.0	 25
489	  1	40.0	5.8	 25
490	  1	51.3	10.2	 20
491	  1	55.0	9.4	 25
492	  1	126.0	23.9	 25
493	  1	50.0	7.5	 20
494	  1	45.0	10.3	 25
495	  1	50.0	8.2	 25
496	  1	94.8	14.7	 20
497	  1	47.0	7.2	 25
498	  1	44.0	6.8	 25
499	  1	73.3	9.1	 20
500	  1	74.0	10.7	 25
501	  1	50.0	8.5	 25
502	  1	50.5	8.5	 20
503	  1	54.0	9.3	 25
504	  1	366.0	55.9	 25
505	  1	96.3	11.5	 20
506	  1	101.0	17.1	 25
507	  1	43.0	7.8	 25
508	  1	47.5	9.5	 20
509	  1	44.0	7.4	 25
510	  1	52.0	6.9	 25
511	  1	45.8	9.7	 20
512	  1	119.0	18.7	 25
513	  1	43.0	9.3	 25
514	  1	43.0	7.1	 20
515	  1	46.0	5.9	 25
516	  1	45.0	8.0	 25
517	  1	43.3	5.1	 20
518	  1	40.0	6.3	 25
519	  1	53.0	7.7	 25
520	  1	35.3	9.3	 20
521	  1	69.0	13.3	 25
522	  1	146.3	17.7	 20
523	  1	47.0	8.6	 25
524	  1	42.0	5.3	 25
525	  1	42.3	5.7	 20
526	  1	41.0	5.4	 25
527	  1	64.0	9.4	 25
528	  1	44.0	8.2	 20
529	  1	45.0	7.5	 25
530	  1	44.0	8.1	 25
531	  1	43.3	7.0	 20
532	  1	48.0	10.0	 25
533	  1	45.0	8.9	 25
534	  1	40.5	8.1	 20
535	  1	50.0	8.7	 25
536	  1	44.0	7.6	 25
537	  1	56.3	7.1	 20
538	  1	58.0	10.6	 25
539	  1	48.0	8.5	 25
540	  1	61.0	11.8	 20
541	  1	48.0	11.7	 25
542	  1	45.0	7.2	 25
543	  1	65.0	11.9	 20
544	  1	45.0	9.8	 25
545	  1	45.0	6.7	 25
546	  1	81.0	9.9	 20
547	  1	528.0	64.3	 25
548	  1	538.0	51.7	 25
549	  1	249.8	24.2	 20
550	  1	49.0	10.7	 25
551	  1	68.0	11.7	 25
552	  1	55.8	9.1	 20
553	  1	47.0	7.9	 25
554	  1	46.0	7.3	 25
555	  1	48.3	7.5	 20
556	  1	47.0	8.9	 25
557	  1	44.0	7.9	 25
558	  1	52.0	10.5	 20
559	  1	46.0	8.1	 25
560	  1	54.0	9.0	 25
561	  1	46.0	7.7	 20
562	  1	96.0	15.1	 25
563	  1	43.0	7.7	 25
564	  1	55.3	12.1	 20
565	  1	67.0	12.2	 25
566	  1	97.0	13.3	 25
567	  1	142.5	14.4	 20
568	  1	62.0	10.5	 25
569	  1	132.0	16.1	 25
570	  1	199.8	32.5	 20
571	  1	2123.0	248.6	 25
572	  1	55.0	7.0	 25
573	  1	67.3	11.9	 20
574	  1	45.0	8.6	 25
575	  1	46.0	6.4	 25
576	  1	54.8	8.6	 20
577	  1	46.0	10.0	 25
578	  1	81.0	16.3	 25
579	  1	212.5	28.5	 20
580	  1	139.0	18.3	 25
581	  1	60.0	12.1	 25
582	  1	74.5	12.8	 20
583	  1	82.0	15.4	 25
584	  1	97.0	13.1	 25
585	  1	109.0	19.1	 20
586	  1	173.0	22.6	 25
587	  1	94.0	16.8	 25
588	  1	49.5	10.9	 20
589	  1	47.0	7.6	 25
590	  1	60.0	8.5	 25
591	  1	49.3	7.6	 20
592	  1	196.0	20.1	 25
593	  1	63.0	10.0	 25
594	  1	72.0	11.2	 20
595	  1	66.0	11.3	 25
596	  1	47.0	7.2	 25
597	  1	186.0	21.9	 20
598	  1	53.0	10.9	 25
599	  1	52.0	11.0	 25
600	  1	55.0	10.0	 20
601	  1	49.0	9.9	 25
602	  1	48.3	8.7	 20
603	  1	60.0	15.0	 25
604	  1	46.0	7.8	 25
605	  1	53.3	10.3	 16
606	  1	109.3	12.4	 20
607	  1	131.8	22.1	 20
608	  1	69.5	12.5	 16
609	  1	56.5	9.5	 20
610	  1	71.3	12.5	 20
611	  1	45.3	8.9	 16
612	  1	47.3	6.7	 20
613	  1	53.3	11.1	 20
614	  1	45.0	7.8	 16
615	  1	43.3	6.3	 20
616	  1	60.0	10.2	 20
617	  1	66.3	11.8	 16
618	  1	136.3	22.3	 20
619	  1	110.8	18.0	 20
620	  1	452.3	40.9	 16
621	  1	99.3	12.4	 20
622	  1	128.0	19.6	 20
623	  1	135.8	25.9	 16
624	  1	455.8	51.4	 20
625	  1	47.0	8.4	 20
626	  1	45.3	9.1	 16
627	  1	49.3	8.6	 20
628	  1	48.0	7.0	 20
629	  1	78.3	13.0	 16
630	  1	72.8	8.3	 20
631	  1	55.0	9.2	 20
632	  1	46.3	7.8	 16
633	  1	50.0	9.0	 20
634	  1	169.8	25.4	 20
635	  1	53.3	14.0	 16
636	  1	6176.8	951.9	 20
637	  1	109.8	27.6	 20
638	  1	6167.5	753.6	 16
639	  1	74.5	14.4	 20
  0	  2	75.0	12.8	 25
  1	  2	4948.3	401.8	 20
  2	  2	85.0	25.6	 25
  3	  2	4930.0	732.9	 25
  4	  2	46.3	8.1	 20
  5	  2	120.0	22.5	 25
  6	  2	99.0	23.0	 25
  7	  2	214.8	28.0	 20
  8	  2	50.0	12.8	 25
  9	  2	75.0	15.6	 25
 10	  2	41.3	6.1	 20
 11	  2	39.0	7.2	 25
 12	  2	39.0	7.4	 25
 13	  2	43.0	6.7	 20
 14	  2	66.0	13.5	 25
 15	  2	38.0	5.1	 25
 16	  2	39.3	7.7	 20
 17	  2	45.0	6.6	 25
 18	  2	81.0	14.3	 25
 19	  2	38.5	6.1	 20
 20	  2	40.0	6.0	 25
 21	  2	44.0	7.4	 25
 22	  2	40.0	7.3	 20
 23	  2	40.0	8.2	 25
 24	  2	46.0	7.7	 25
 25	  2	48.0	8.6	 20
 26	  2	42.0	7.9	 25
 27	  2	58.0	9.9	 25
 28	  2	75.3	14.8	 20
 29	  2	47.0	9.7	 25
 30	  2	46.0	7.8	 25
 31	  2	55.3	8.2	 20
 32	  2	317.0	36.8	 25
 33	  2	53.0	24.4	 25
 34	  2	39.3	6.5	 20
 35	  2	40.0	6.4	 25
 36	  2	47.0	6.0	 25
 37	  2	117.0	15.4	 20
 38	  2	57.0	11.4	 25
 39	  2	576.0	109.9	 25
 40	  2	49.3	8.8	 20
 41	  2	39.0	8.7	 25
 42	  2	48.0	7.6	 25
 43	  2	44.8	9.9	 20
 44	  2	36.0	7.2	 25
 45	  2	40.5	8.8	 20
 46	  2	41.0	7.1	 25
 47	  2	41.0	6.8	 25
 48	  2	41.8	9.3	 20
 49	  2	36.0	7.9	 25
 50	  2	41.0	7.4	 25
 51	  2	41.3	6.8	 20
 52	  2	40.0	6.6	 25
 53	  2	49.0	10.9	 25
 54	  2	50.3	10.2	 20
 55	  2	59.0	13.4	 25
 56	  2	44.0	7.8	 25
 57	  2	40.3	6.7	 20
 58	  2	40.0	6.9	 25
 59	  2	39.0	7.7	 25
 60	  2	61.0	9.5	 20
 61	  2	56.0	9.2	 25
 62	  2	4501.0	860.4	 25
 63	  2	86.3	15.0	 20
 64	  2	85.0	14.1	 25
 65	  2	107.0	19.0	 25
 66	  2	4624.5	669.2	 20
 67	  2	156.0	55.4	 25
 68	  2	76.0	13.5	 25
 69	  2	70.3	11.0	 20
 70	  2	69.0	8.3	 25
 71	  2	66.0	13.5	 25
 72	  2	65.3	12.1	 20
 73	  2	49.0	8.7	 25
 74	  2	63.0	14.6	 25
 75	  2	71.5	11.8	 20
 76	  2	67.0	9.1	 25
 77	  2	68.0	10.5	 25
 78	  2	69.5	14.3	 20
 79	  2	58.0	8.4	 25
 80	  2	66.0	12.6	 25
 81	  2	71.0	13.1	 20
 82	  2	73.0	12.9	 25
 83	  2	74.0	12.6	 25
 84	  2	63.5	9.7	 20
 85	  2	58.0	8.7	 25
 86	  2	4606.0	893.3	 25
 87	  2	75.5	11.1	 20
 88	  2	72.0	11.0	 25
 89	  2	77.0	12.0	 25
 90	  2	4680.3	842.2	 20
 91	  2	73.0	40.6	 25
 92	  2	4962.0	823.3	 25
 93	  2	100.8	15.0	 20
 94	  2	95.0	13.2	 25
 95	  2	71.0	14.6	 25
 96	  2	60.5	7.9	 20
 97	  2	39.0	7.1	 25
 98	  2	45.0	7.2	 25
 99	  2	54.3	7.4	 20
100	  2	61.0	9.5	 25
101	  2	55.0	8.4	 25
102	  2	53.8	11.5	 20
103	  2	51.0	8.6	 25
104	  2	72.0	13.9	 25
105	  2	73.8	9.6	 20
106	  2	69.0	11.7	 25
107	  2	61.3	8.8	 20
108	  2	48.3	9.7	 16
109	  2	36.0	7.2	 20
110	  2	39.3	6.9	 20
111	  2	49.5	8.9	 16
112	  2	119.0	19.0	 20
113	  2	56.5	9.8	 20
114	  2	78.5	11.9	 16
115	  2	57.3	10.0	 20
116	  2	4836.8	394.3	 20
117	  2	95.5	12.8	 16
118	  2	70.8	11.9	 20
119	  2	80.3	9.3	 20
120	  2	4678.5	281.6	 16
121	  2	81.8	9.4	 20
122	  2	5126.0	506.5	 20
123	  2	81.0	7.7	 16
124	  2	73.5	9.0	 20
125	  2	76.8	15.1	 16
126	  2	4789.3	958.5	 20
127	  2	45.3	10.7	 20
128	  2	43.5	8.7	 16
129	  2	52.5	10.1	 20
130	  2	105.5	18.3	 20
131	  2	87.3	12.8	 16
132	  2	105.8	22.6	 20
133	  2	56.0	6.4	 20
134	  2	4904.5	359.3	 16
135	  2	88.3	21.5	 20
136	  2	66.0	7.9	 20
137	  2	74.0	10.7	 16
138	  2	4606.3	956.4	 20
139	  2	77.0	9.8	 20
140	  2	5044.5	281.5	 16
141	  2	88.8	21.2	 20
142	  2	82.3	9.0	 20
143	  2	105.5	16.2	 16
144	  2	5005.8	910.6	 20
145	  2	84.3	12.2	 20
146	  2	5271.5	231.9	 16
147	  2	115.3	14.8	 20
148	  2	111.8	20.1	 20
149	  2	99.0	12.9	 16
150	  2	83.5	17.6	 20
151	  2	58.3	8.4	 20
152	  2	103.8	14.0	 16
153	  2	5019.8	826.8	 20
154	  2	5329.3	128.0	 20
155	  2	5120.0	116.4	 16
156	  2	108.3	24.0	 20
157	  2	48.3	8.6	 20
158	  2	38.5	4.6	 16
159	  2	41.0	5.1	 20
160	  2	51.3	10.5	 20
161	  2	180.8	24.2	 16
162	  2	142.0	14.0	 20
163	  2	48.8	11.3	 20
164	  2	45.3	8.2	 16
165	  2	51.5	12.5	 20
166	  2	52.0	7.9	 20
167	  2	46.0	9.6	 16
168	  2	44.0	7.3	 20
169	  2	40.0	5.4	 20
170	  2	45.0	7.0	 16
171	  2	41.3	10.6	 20
172	  2	40.5	7.3	 20
173	  2	40.8	7.0	 16
174	  2	42.5	8.0	 20
175	  2	77.0	12.6	 20
176	  2	44.8	10.1	 16
177	  2	64.0	12.1	 20
178	  2	59.0	11.0	 25
179	  2	43.0	7.6	 20
180	  2	41.0	8.1	 25
181	  2	44.0	6.6	 25
182	  2	45.0	6.6	 20
183	  2	50.0	9.0	 25
184	  2	40.0	6.7	 25
185	  2	38.5	6.9	 20
186	  2	48.0	8.4	 25
187	  2	75.0	9.7	 25
188	  2	91.0	16.9	 20
189	  2	147.0	24.5	 25
190	  2	47.0	7.6	 25
191	  2	75.5	10.1	 20
192	  2	52.0	8.5	 25
193	  2	94.0	14.4	 25
194	  2	184.0	20.1	 20
195	  2	75.0	11.9	 25
196	  2	79.0	12.7	 25
197	  2	95.3	13.7	 20
198	  2	45.0	8.4	 25
199	  2	54.0	7.9	 25
200	  2	51.5	11.9	 20
201	  2	45.0	8.5	 25
202	  2	40.0	6.4	 25
203	  2	43.3	8.3	 20
204	  2	53.0	9.7	 25
205	  2	46.5	8.7	 20
206	  2	47.0	9.3	 25
207	  2	45.0	7.0	 25
208	  2	55.0	8.5	 20
209	  2	97.0	14.0	 25
210	  2	167.0	26.5	 25
211	  2	33.0	4.6	 20
212	  2	547.0	149.6	 25
213	  2	32.0	5.9	 25
214	  2	43.0	7.4	 20
215	  2	32.0	5.7	 25
216	  2	51.0	11.3	 25
217	  2	84.0	18.2	 20
218	  2	83.0	9.7	 25
219	  2	53.0	8.9	 25
220	  2	47.0	11.1	 20
221	  2	52.0	8.9	 25
222	  2	88.0	11.1	 25
223	  2	57.0	12.9	 20
224	  2	121.0	22.0	 25
225	  2	42.0	8.6	 25
226	  2	39.3	8.4	 20
227	  2	42.0	8.1	 25
228	  2	36.0	4.7	 25
229	  2	45.5	8.7	 20
230	  2	40.0	7.7	 25
231	  2	45.0	7.8	 25
232	  2	68.3	12.5	 20
233	  2	97.0	16.3	 25
234	  2	43.0	8.6	 25
235	  2	41.0	6.4	 20
236	  2	49.0	8.0	 25
237	  2	42.0	7.4	 25
238	  2	39.0	7.6	 20
239	  2	39.0	7.8	 25
240	  2	38.0	6.4	 25
241	  2	37.0	6.9	 20
242	  2	43.0	8.7	 25
243	  2	40.0	6.1	 25
244	  2	42.0	7.1	 20
245	  2	44.0	8.1	 25
246	  2	43.0	8.0	 25
247	  2	39.3	8.3	 20
248	  2	38.0	8.4	 25
249	  2	42.0	9.1	 25
250	  2	35.3	6.1	 20
251	  2	36.0	6.1	 25
252	  2	40.0	6.9	 25
253	  2	36.3	5.9	 20
254	  2	40.0	7.6	 25
255	  2	38.0	7.6	 25
256	  2	38.0	7.7	 20
257	  2	36.0	5.3	 25
258	  2	38.0	6.7	 25
259	  2	35.5	8.1	 20
260	  2	41.0	7.7	 25
261	  2	43.0	6.9	 25
262	  2	48.3	8.9	 20
263	  2	90.0	17.3	 25
264	  2	80.0	10.4	 25
265	  2	117.3	21.2	 20
266	  2	35.0	6.6	 25
267	  2	41.0	9.5	 25
268	  2	51.5	7.9	 20
269	  2	40.0	8.7	 25
270	  2	39.0	6.4	 25
271	  2	39.5	11.2	 20
272	  2	35.0	5.1	 25
273	  2	50.0	7.5	 25
274	  2	54.3	8.5	 20
275	  2	68.0	13.0	 25
276	  2	40.0	8.2	 25
277	  2	36.3	4.9	 20
278	  2	44.0	5.9	 25
279	  2	59.0	11.8	 25
280	  2	42.0	7.2	 20
281	  2	39.0	7.5	 25
282	  2	45.0	8.1	 25
283	  2	124.3	19.0	 20
284	  2	56.0	6.5	 25
285	  2	61.5	10.6	 20
286	  2	79.0	13.8	 25
287	  2	36.0	6.4	 25
288	  2	55.8	10.0	 20
289	  2	48.0	8.4	 25
290	  2	55.0	9.5	 25
291	  2	41.0	7.6	 20
292	  2	39.0	7.3	 25
293	  2	36.0	7.3	 25
294	  2	35.3	6.4	 20
295	  2	60.0	10.5	 25
296	  2	114.0	20.7	 25
297	  2	45.3	8.6	 20
298	  2	51.0	8.3	 25
299	  2	46.0	6.6	 25
300	  2	53.3	8.2	 20
301	  2	79.0	12.8	 25
302	  2	68.0	8.7	 25
303	  2	37.5	6.2	 20
304	  2	56.0	13.5	 25
305	  2	39.0	6.0	 25
306	  2	35.5	7.1	 20
307	  2	40.0	7.4	 25
308	  2	35.0	6.5	 25
309	  2	35.5	8.4	 20
310	  2	44.0	7.4	 25
311	  2	43.0	8.0	 25
312	  2	44.5	9.4	 20
313	  2	69.0	12.7	 25
314	  2	53.0	9.6	 25
315	  2	48.5	9.3	 20
316	  2	54.0	9.3	 25
317	  2	37.0	8.6	 25
318	  2	34.5	6.3	 20
319	  2	48.0	8.7	 25
320	  2	45.0	6.1	 20
321	  2	84.5	17.4	 16
322	  2	59.3	11.2	 20
323	  2	81.8	13.3	 20
324	  2	52.0	9.5	 16
325	  2	75.0	14.2	 20
326	  2	53.3	10.2	 20
327	  2	40.8	8.7	 16
328	  2	35.3	5.0	 20
329	  2	42.5	6.4	 20
330	  2	43.0	6.9	 16
331	  2	35.0	6.3	 20
332	  2	37.0	6.8	 20
333	  2	38.3	7.8	 16
334	  2	54.0	9.8	 20
335	  2	45.0	10.2	 20
336	  2	33.0	6.8	 16
337	  2	38.3	6.7	 20
338	  2	39.3	6.4	 20
339	  2	39.0	6.3	 16
340	  2	36.8	7.4	 20
341	  2	44.0	8.4	 20
342	  2	38.0	6.9	 16
343	  2	48.0	10.3	 20
344	  2	36.5	7.8	 20
345	  2	39.0	8.1	 16
346	  2	62.8	11.5	 20
347	  2	39.5	6.4	 20
348	  2	48.5	7.0	 16
349	  2	38.3	5.7	 20
350	  2	39.3	5.5	 20
351	  2	38.3	6.9	 16
352	  2	37.5	8.4	 20
353	  2	41.3	5.7	 20
354	  2	40.3	9.7	 16
355	  2	63.3	12.2	 20
356	  2	43.0	8.2	 20
357	  2	36.5	6.8	 16
358	  2	52.0	8.3	 20
359	  2	52.3	8.2	 20
360	  2	73.3	12.9	 16
361	  2	41.5	7.0	 20
362	  2	40.5	6.6	 20
363	  2	44.0	8.8	 16
364	  2	58.0	9.6	 20
365	  2	42.0	7.3	 16
366	  2	94.0	11.4	 20
367	  2	48.5	8.7	 20
368	  2	50.3	8.5	 16
369	  2	50.3	9.9	 20
370	  2	39.5	7.0	 20
371	  2	34.5	4.6	 16
372	  2	42.0	8.3	 20
373	  2	58.8	12.1	 20
374	  2	120.8	12.8	 16
375	  2	62.5	10.1	 20
376	  2	45.3	8.1	 20
377	  2	47.5	7.6	 16
378	  2	45.3	6.7	 20
379	  2	63.8	11.5	 20
380	  2	151.8	16.3	 16
381	  2	113.5	22.1	 20
382	  2	56.0	8.4	 20
383	  2	62.5	8.2	 16
384	  2	110.3	18.2	 20
385	  2	75.5	12.2	 20
386	  2	42.0	7.8	 16
387	  2	41.3	8.3	 20
388	  2	46.3	7.9	 20
389	  2	44.5	7.0	 16
390	  2	45.3	6.7	 20
391	  2	41.0	9.2	 25
392	  2	42.8	10.2	 20
393	  2	41.0	8.3	 25
394	  2	37.0	8.1	 25
395	  2	39.0	7.7	 20
396	  2	37.0	7.0	 25
397	  2	36.0	8.7	 25
398	  2	41.8	7.3	 20
399	  2	113.0	15.9	 25
400	  2	225.0	26.0	 25
401	  2	387.3	21.9	 20
402	  2	228.0	44.7	 25
403	  2	55.0	8.5	 25
404	  2	55.3	9.2	 20
405	  2	46.0	10.0	 25
406	  2	55.0	9.9	 25
407	  2	43.3	8.5	 20
408	  2	45.0	8.7	 25
409	  2	36.0	4.8	 25
410	  2	40.5	7.4	 20
411	  2	39.0	7.7	 25
412	  2	39.0	8.2	 25
413	  2	46.3	6.2	 20
414	  2	35.0	8.1	 25
415	  2	39.0	7.8	 25
416	  2	62.0	10.5	 20
417	  2	48.0	8.4	 25
418	  2	41.0	8.2	 25
419	  2	40.8	9.3	 20
420	  2	64.0	15.6	 25
421	  2	40.0	8.5	 25
422	  2	80.3	12.5	 20
423	  2	41.0	8.3	 25
424	  2	33.0	5.8	 25
425	  2	635.5	63.7	 20
426	  2	34.0	5.0	 25
427	  2	37.0	6.6	 25
428	  2	30.0	4.0	 20
429	  2	45.0	7.6	 25
430	  2	38.0	6.0	 25
431	  2	34.3	5.0	 20
432	  2	35.0	6.8	 25
433	  2	40.0	7.1	 25
434	  2	38.3	7.1	 20
435	  2	35.0	6.1	 25
436	  2	49.0	8.8	 25
437	  2	35.5	9.3	 20
438	  2	39.0	7.1	 25
439	  2	44.0	9.2	 25
440	  2	50.3	9.6	 20
441	  2	53.0	10.8	 25
442	  2	48.0	7.8	 25
443	  2	47.0	6.3	 20
444	  2	43.0	8.5	 25
445	  2	658.3	91.0	 20
446	  2	50.0	9.4	 25
447	  2	153.0	27.0	 25
448	  2	55.0	8.4	 20
449	  2	46.0	8.5	 25
450	  2	42.0	7.9	 25
451	  2	38.0	9.7	 20
452	  2	38.0	7.2	 25
453	  2	45.0	9.4	 25
454	  2	54.0	9.2	 20
455	  2	77.0	12.8	 25
456	  2	45.0	8.7	 25
457	  2	39.3	5.8	 20
458	  2	40.0	7.9	 25
459	  2	40.0	4.8	 25
460	  2	41.5	7.5	 20
461	  2	37.0	6.7	 25
462	  2	70.0	9.4	 25
463	  2	77.8	13.9	 20
464	  2	55.0	7.5	 25
465	  2	106.0	16.5	 25
466	  2	956.8	150.8	 20
467	  2	48.0	8.4	 25
468	  2	46.0	6.8	 25
469	  2	38.5	6.6	 20
470	  2	44.0	8.3	 25
471	  2	60.0	9.4	 25
472	  2	39.3	9.0	 20
473	  2	44.0	7.5	 25
474	  2	55.0	12.1	 25
475	  2	71.5	17.2	 20
476	  2	41.0	5.6	 25
477	  2	35.0	7.7	 25
478	  2	38.5	7.4	 20
479	  2	44.0	9.1	 25
480	  2	43.0	8.7	 25
481	  2	38.0	7.4	 20
482	  2	47.0	9.6	 25
483	  2	41.0	8.2	 25
484	  2	53.0	8.9	 20
485	  2	49.0	7.5	 25
486	  2	95.0	15.1	 25
487	  2	104.0	15.2	 20
488	  2	63.0	11.6	 25
489	  2	40.0	8.0	 25
490	  2	41.8	7.1	 20
491	  2	41.0	7.4	 25
492	  2	51.0	10.1	 25
493	  2	40.3	9.1	 20
494	  2	37.0	6.4	 25
495	  2	44.0	8.5	 25
496	  2	48.8	10.3	 20
497	  2	41.0	7.7	 25
498	  2	41.0	7.4	 25
499	  2	51.3	10.3	 20
500	  2	50.0	8.4	 25
501	  2	44.0	6.2	 25
502	  2	40.0	10.7	 20
503	  2	52.0	8.7	 25
504	  2	90.0	19.6	 25
505	  2	59.0	9.8	 20
506	  2	67.0	12.5	 25
507	  2	40.0	7.8	 25
508	  2	42.8	8.1	 20
509	  2	35.0	5.7	 25
510	  2	40.0	6.0	 25
511	  2	40.0	6.2	 20
512	  2	46.0	7.7	 25
513	  2	37.0	7.2	 25
514	  2	40.0	6.0	 20
515	  2	38.0	7.3	 25
516	  2	44.0	8.9	 25
517	  2	37.0	7.3	 20
518	  2	41.0	7.6	 25
519	  2	40.0	7.6	 25
520	  2	41.3	8.0	 20
521	  2	40.0	5.5	 25
522	  2	46.3	7.9	 20
523	  2	34.0	7.5	 25
524	  2	46.0	12.3	 25
525	  2	44.8	8.9	 20
526	  2	44.0	8.5	 25
527	  2	70.0	11.9	 25
528	  2	37.3	7.5	 20
529	  2	40.0	6.1	 25
530	  2	40.0	8.2	 25
531	  2	37.5	7.5	 20
532	  2	37.0	7.5	 25
533	  2	37.0	7.0	 25
534	  2	34.5	7.4	 16
535	  2	39.3	6.8	 20
536	  2	40.5	5.7	 20
537	  2	58.0	6.8	 16
538	  2	39.0	6.8	 20
539	  2	46.0	9.1	 20
540	  2	37.8	9.2	 16
541	  2	59.5	37.3	 20
542	  2	45.5	7.5	 20
543	  2	51.8	11.2	 16
544	  2	41.5	7.6	 20
545	  2	37.3	6.0	 20
546	  2	44.0	7.4	 16
547	  2	130.3	13.6	 20
548	  2	637.5	68.9	 20
549	  2	170.3	24.5	 16
550	  2	47.0	9.9	 20
551	  2	46.3	6.0	 20
552	  2	41.8	7.1	 16
553	  2	39.0	9.3	 20
554	  2	41.3	8.8	 20
555	  2	35.3	7.2	 16
556	  2	39.0	7.1	 20
557	  2	41.0	8.3	 20
558	  2	38.3	7.1	 16
559	  2	35.0	8.1	 20
560	  2	72.3	13.5	 20
561	  2	42.5	8.5	 16
562	  2	48.5	9.6	 20
563	  2	44.3	8.9	 20
564	  2	89.3	14.1	 16
565	  2	51.0	8.9	 20
566	  2	54.0	7.8	 20
567	  2	81.3	12.4	 16
568	  2	92.3	20.3	 20
569	  2	69.3	11.8	 20
570	  2	107.3	16.6	 16
571	  2	812.3	98.3	 20
572	  2	41.5	7.6	 20
573	  2	43.3	4.9	 16
574	  2	39.5	6.1	 20
575	  2	36.0	8.5	 20
576	  2	63.8	12.4	 16
577	  2	42.0	8.1	 20
578	  2	152.5	20.8	 20
579	  2	88.3	18.9	 16
580	  2	83.5	15.6	 20
581	  2	48.8	8.9	 20
582	  2	45.0	7.0	 16
583	  2	74.5	13.8	 20
584	  2	65.0	11.9	 20
585	  2	291.8	34.0	 16
586	  2	89.5	14.9	 20
587	  2	52.3	9.0	 20
588	  2	41.5	6.3	 16
589	  2	36.3	5.6	 20
590	  2	40.3	7.1	 20
591	  2	67.5	8.1	 16
592	  2	141.3	22.4	 20
593	  2	70.3	12.7	 20
594	  2	79.5	12.6	 16
595	  2	86.3	11.9	 20
596	  2	41.0	5.9	 20
597	  2	93.0	9.4	 16
598	  2	42.0	7.3	 20
599	  2	62.3	8.6	 20
600	  2	74.0	18.1	 16
601	  2	44.0	8.3	 20
602	  2	37.3	5.3	 16
603	  2	46.5	7.3	 20
604	  2	37.0	5.7	 20
605	  2	36.3	4.9	 20
606	  2	75.0	12.4	 25
607	  2	51.0	10.0	 25
608	  2	37.3	5.8	 20
609	  2	44.0	7.9	 25
610	  2	39.0	6.3	 25
611	  2	43.0	6.8	 20
612	  2	39.0	5.9	 25
613	  2	36.0	9.7	 25
614	  2	36.3	5.4	 20
615	  2	41.0	7.3	 25
616	  2	46.0	7.7	 25
617	  2	56.3	8.6	 20
618	  2	78.0	15.7	 25
619	  2	65.0	11.8	 25
620	  2	449.8	37.4	 20
621	  2	146.0	22.7	 25
622	  2	86.0	10.6	 25
623	  2	170.5	20.4	 20
624	  2	138.0	27.7	 25
625	  2	45.0	6.9	 25
626	  2	43.0	7.1	 20
627	  2	36.0	6.1	 25
628	  2	35.0	5.9	 25
629	  2	54.3	7.7	 20
630	  2	62.0	10.6	 25
631	  2	42.0	5.0	 25
632	  2	39.3	5.7	 20
633	  2	47.0	9.6	 25
634	  2	67.0	13.1	 25
635	  2	45.3	9.3	 20
636	  2	89.0	20.4	 25
637	  2	5843.0	1219.4	 25
638	  2	90.8	16.8	 20
639	  2	5739.0	915.4	 25
  0	  3	5321.0	906.0	 25
  1	  3	69.3	14.7	 20
  2	  3	4944.0	1134.1	 25
  3	  3	70.0	13.8	 25
  4	  3	45.3	10.7	 20
  5	  3	102.0	21.5	 25
  6	  3	57.0	11.6	 25
  7	  3	46.0	8.5	 20
  8	  3	56.0	10.3	 25
  9	  3	88.0	18.1	 25
 10	  3	88.0	16.6	 20
 11	  3	179.0	29.2	 25
 12	  3	79.0	13.6	 25
 13	  3	78.8	13.7	 20
 14	  3	69.0	13.1	 25
 15	  3	48.0	6.7	 25
 16	  3	39.0	6.3	 20
 17	  3	42.0	8.2	 25
 18	  3	48.0	7.7	 25
 19	  3	46.8	9.4	 20
 20	  3	54.0	10.8	 25
 21	  3	41.0	7.6	 25
 22	  3	37.5	6.0	 20
 23	  3	36.0	5.5	 25
 24	  3	39.0	7.7	 25
 25	  3	36.0	5.7	 20
 26	  3	52.0	10.0	 25
 27	  3	39.0	7.4	 25
 28	  3	45.0	10.0	 20
 29	  3	50.0	9.3	 25
 30	  3	64.0	9.9	 25
 31	  3	62.8	13.9	 20
 32	  3	145.0	26.7	 25
 33	  3	53.0	9.6	 25
 34	  3	81.5	14.8	 20
 35	  3	51.0	9.9	 25
 36	  3	45.3	8.7	 20
 37	  3	115.0	14.6	 16
 38	  3	86.0	10.6	 20
 39	  3	95.0	18.2	 20
 40	  3	41.0	8.0	 16
 41	  3	47.0	9.4	 20
 42	  3	39.8	9.1	 20
 43	  3	51.3	8.1	 16
 44	  3	41.0	8.8	 20
 45	  3	71.3	11.8	 16
 46	  3	43.3	6.6	 20
 47	  3	38.3	5.7	 20
 48	  3	37.3	7.0	 16
 49	  3	37.3	5.9	 20
 50	  3	36.3	6.3	 20
 51	  3	44.5	6.7	 16
 52	  3	64.5	17.2	 20
 53	  3	38.3	7.0	 20
 54	  3	35.5	7.9	 16
 55	  3	46.8	9.6	 20
 56	  3	64.0	13.5	 20
 57	  3	39.3	6.7	 16
 58	  3	43.0	9.3	 20
 59	  3	45.5	8.5	 20
 60	  3	78.3	13.0	 16
 61	  3	51.0	7.7	 20
 62	  3	4619.5	816.4	 20
 63	  3	76.5	11.6	 16
 64	  3	74.0	12.0	 20
 65	  3	102.0	15.3	 20
 66	  3	137.5	16.9	 16
 67	  3	125.3	17.3	 20
 68	  3	98.0	15.3	 20
 69	  3	4143.0	341.8	 16
 70	  3	4032.0	150.9	 20
 71	  3	3923.0	196.7	 20
 72	  3	84.5	11.8	 16
 73	  3	66.3	9.6	 20
 74	  3	4456.5	612.6	 20
 75	  3	83.0	10.6	 16
 76	  3	3824.5	840.5	 20
 77	  3	3822.3	200.1	 20
 78	  3	89.8	12.6	 16
 79	  3	79.0	13.7	 20
 80	  3	81.3	11.9	 20
 81	  3	4061.5	378.2	 16
 82	  3	4082.0	188.0	 20
 83	  3	3880.0	199.1	 20
 84	  3	79.5	9.1	 16
 85	  3	69.0	12.4	 20
 86	  3	4756.0	862.9	 20
 87	  3	82.3	12.3	 16
 88	  3	69.5	9.9	 20
 89	  3	66.3	10.6	 20
 90	  3	61.5	10.9	 16
 91	  3	67.3	9.8	 20
 92	  3	5000.8	836.7	 20
 93	  3	108.5	16.6	 16
 94	  3	4190.5	947.4	 20
 95	  3	3930.8	286.4	 20
 96	  3	70.0	9.6	 16
 97	  3	46.0	8.0	 20
 98	  3	53.3	8.1	 20
 99	  3	63.0	10.7	 16
100	  3	3497.0	582.6	 20
101	  3	51.3	10.6	 20
102	  3	54.3	8.9	 16
103	  3	55.5	8.1	 20
104	  3	4694.8	449.4	 20
105	  3	4446.3	259.4	 16
106	  3	4113.5	296.4	 20
107	  3	67.0	9.1	 25
108	  3	56.0	8.8	 20
109	  3	40.0	5.8	 25
110	  3	36.0	6.3	 25
111	  3	62.8	11.9	 20
112	  3	103.0	23.5	 25
113	  3	85.0	11.2	 25
114	  3	490.5	52.9	 20
115	  3	62.0	12.5	 25
116	  3	4947.0	448.9	 25
117	  3	104.3	8.8	 20
118	  3	105.0	18.4	 25
119	  3	108.0	15.5	 25
120	  3	4630.8	282.2	 20
121	  3	97.0	13.5	 25
122	  3	5324.0	485.5	 25
123	  3	83.5	12.5	 20
124	  3	78.0	12.8	 25
125	  3	75.3	9.3	 20
126	  3	79.0	12.2	 25
127	  3	52.0	9.5	 25
128	  3	43.0	8.1	 20
129	  3	74.0	12.9	 25
130	  3	71.0	11.6	 25
131	  3	1967.0	225.6	 20
132	  3	71.0	13.6	 25
133	  3	61.0	8.5	 25
134	  3	4791.3	338.0	 20
135	  3	86.0	23.6	 25
136	  3	62.0	11.0	 25
137	  3	73.3	10.1	 20
138	  3	4469.0	904.8	 25
139	  3	75.0	12.2	 25
140	  3	5119.5	434.5	 20
141	  3	90.0	20.0	 25
142	  3	87.0	11.2	 25
143	  3	95.5	12.5	 20
144	  3	4757.0	907.7	 25
145	  3	72.0	13.4	 25
146	  3	5219.8	427.0	 20
147	  3	119.0	18.0	 25
148	  3	134.0	15.5	 25
149	  3	119.3	22.5	 20
150	  3	75.0	10.4	 25
151	  3	54.0	8.6	 25
152	  3	91.8	15.4	 20
153	  3	5053.0	801.6	 25
154	  3	5414.0	163.5	 25
155	  3	5280.0	171.9	 20
156	  3	110.0	22.5	 25
157	  3	49.0	12.0	 25
158	  3	41.0	7.9	 20
159	  3	45.0	10.6	 25
160	  3	48.0	9.9	 25
161	  3	85.0	13.0	 20
162	  3	122.0	23.5	 25
163	  3	48.0	8.6	 25
164	  3	43.3	5.0	 20
165	  3	35.0	7.7	 25
166	  3	44.0	9.2	 25
167	  3	114.8	16.5	 20
168	  3	47.0	10.6	 25
169	  3	44.0	8.3	 25
170	  3	39.5	8.5	 20
171	  3	59.0	10.6	 25
172	  3	41.0	8.8	 25
173	  3	37.5	7.1	 20
174	  3	40.0	6.9	 25
175	  3	46.0	8.5	 25
176	  3	47.5	8.6	 20
177	  3	74.0	12.6	 25
178	  3	1263.0	127.7	 25
179	  3	1373.3	100.2	 20
180	  3	103.0	43.8	 25
181	  3	52.0	8.0	 25
182	  3	35.3	5.7	 20
183	  3	38.0	6.6	 25
184	  3	42.0	8.4	 25
185	  3	40.3	7.8	 20
186	  3	42.0	7.5	 25
187	  3	89.0	15.1	 25
188	  3	72.0	12.1	 20
189	  3	147.0	23.6	 25
190	  3	60.0	11.0	 25
191	  3	40.8	6.7	 20
192	  3	48.0	8.5	 25
193	  3	333.0	42.1	 25
194	  3	813.3	57.7	 20
195	  3	684.0	58.0	 25
196	  3	74.0	13.9	 25
197	  3	52.8	10.4	 20
198	  3	36.0	6.6	 25
199	  3	145.0	21.2	 25
200	  3	44.3	13.4	 20
201	  3	47.0	9.6	 25
202	  3	57.0	12.2	 25
203	  3	50.3	12.4	 20
204	  3	39.0	7.0	 25
205	  3	40.0	7.6	 20
206	  3	47.0	7.5	 25
207	  3	47.0	9.6	 25
208	  3	56.5	9.6	 20
209	  3	105.0	17.6	 25
210	  3	109.0	24.0	 25
211	  3	29.3	5.4	 20
212	  3	29.0	5.1	 25
213	  3	29.0	6.7	 25
214	  3	29.0	5.1	 20
215	  3	32.0	6.5	 25
216	  3	79.0	15.2	 25
217	  3	47.5	7.7	 20
218	  3	43.0	6.9	 25
219	  3	51.0	7.6	 25
220	  3	125.3	17.0	 20
221	  3	301.0	37.6	 25
222	  3	237.0	38.3	 25
223	  3	74.3	12.5	 20
224	  3	40.0	8.0	 25
225	  3	55.0	9.9	 25
226	  3	36.3	10.1	 20
227	  3	43.0	7.9	 25
228	  3	44.0	7.3	 25
229	  3	36.5	6.6	 20
230	  3	37.0	6.1	 25
231	  3	46.0	7.6	 25
232	  3	50.3	8.2	 20
233	  3	45.0	7.5	 25
234	  3	42.0	6.3	 25
235	  3	42.0	8.8	 20
236	  3	36.0	7.2	 25
237	  3	36.0	7.6	 25
238	  3	36.0	6.4	 20
239	  3	37.0	7.3	 25
240	  3	51.0	9.8	 25
241	  3	49.0	8.4	 20
242	  3	35.0	5.2	 25
243	  3	56.0	9.7	 25
244	  3	46.3	11.3	 20
245	  3	90.0	15.2	 25
246	  3	66.0	9.9	 25
247	  3	50.3	9.4	 20
248	  3	39.0	6.5	 25
249	  3	45.3	8.9	 20
250	  3	38.5	8.5	 16
251	  3	43.3	8.6	 20
252	  3	38.3	6.6	 20
253	  3	33.0	5.7	 16
254	  3	38.0	5.7	 20
255	  3	42.8	10.3	 20
256	  3	40.3	5.5	 16
257	  3	37.8	8.1	 20
258	  3	64.0	9.7	 20
259	  3	134.8	17.6	 16
260	  3	68.0	12.9	 20
261	  3	34.0	4.5	 20
262	  3	39.3	6.2	 16
263	  3	35.0	5.3	 20
264	  3	37.3	5.1	 20
265	  3	42.0	7.9	 16
266	  3	40.8	9.6	 20
267	  3	41.0	7.4	 20
268	  3	41.0	6.8	 16
269	  3	52.5	11.9	 20
270	  3	37.5	8.9	 20
271	  3	44.0	6.9	 16
272	  3	45.8	10.7	 20
273	  3	41.0	6.5	 20
274	  3	37.3	7.9	 16
275	  3	41.3	7.4	 20
276	  3	38.0	7.3	 20
277	  3	49.0	8.0	 16
278	  3	36.0	6.0	 20
279	  3	41.3	7.0	 20
280	  3	38.5	8.1	 16
281	  3	41.0	6.9	 20
282	  3	42.5	8.1	 20
283	  3	37.8	7.5	 16
284	  3	39.0	5.3	 20
285	  3	37.0	6.3	 16
286	  3	38.5	6.6	 20
287	  3	73.0	14.3	 20
288	  3	118.0	21.3	 16
289	  3	49.0	11.5	 20
290	  3	49.5	9.5	 20
291	  3	36.3	7.1	 16
292	  3	38.3	7.5	 20
293	  3	35.5	10.1	 20
294	  3	35.5	7.1	 16
295	  3	39.3	6.4	 20
296	  3	36.5	7.8	 20
297	  3	29.3	5.1	 16
298	  3	34.0	6.0	 20
299	  3	40.5	7.8	 20
300	  3	32.3	3.9	 16
301	  3	46.3	10.5	 20
302	  3	34.5	6.7	 20
303	  3	48.8	9.5	 16
304	  3	42.3	8.1	 20
305	  3	42.5	8.7	 20
306	  3	37.0	7.2	 16
307	  3	41.5	6.7	 20
308	  3	39.3	7.2	 20
309	  3	53.0	10.7	 16
310	  3	42.3	9.9	 20
311	  3	920.3	128.3	 20
312	  3	91.3	11.9	 16
313	  3	45.0	10.3	 20
314	  3	35.3	3.8	 20
315	  3	43.5	9.9	 16
316	  3	45.8	10.9	 20
317	  3	81.3	11.2	 20
318	  3	79.3	12.1	 16
319	  3	57.0	8.8	 20
320	  3	42.0	5.0	 25
321	  3	222.3	47.9	 20
322	  3	48.0	13.1	 25
323	  3	443.0	73.1	 25
324	  3	393.8	45.5	 20
325	  3	80.0	17.4	 25
326	  3	43.0	8.6	 25
327	  3	37.5	7.5	 20
328	  3	47.0	10.0	 25
329	  3	43.0	6.4	 25
330	  3	36.3	6.9	 20
331	  3	38.0	6.4	 25
332	  3	40.0	7.3	 25
333	  3	40.0	7.7	 20
334	  3	39.0	6.5	 25
335	  3	34.0	5.3	 25
336	  3	35.3	7.3	 20
337	  3	36.0	6.8	 25
338	  3	52.0	8.4	 25
339	  3	35.5	6.9	 20
340	  3	47.0	9.1	 25
341	  3	47.0	10.9	 25
342	  3	30.3	6.1	 20
343	  3	38.0	7.7	 25
344	  3	119.0	20.1	 25
345	  3	50.0	9.8	 20
346	  3	39.0	5.9	 25
347	  3	40.0	7.4	 25
348	  3	46.0	6.8	 20
349	  3	38.0	6.1	 25
350	  3	245.0	47.2	 25
351	  3	254.8	50.8	 20
352	  3	38.0	7.1	 25
353	  3	69.0	13.3	 25
354	  3	36.5	7.6	 20
355	  3	35.0	6.6	 25
356	  3	41.0	7.5	 25
357	  3	35.0	6.4	 20
358	  3	37.0	5.5	 25
359	  3	35.0	7.0	 25
360	  3	38.0	9.1	 20
361	  3	38.0	7.8	 25
362	  3	55.0	10.7	 25
363	  3	91.0	12.6	 20
364	  3	74.0	12.4	 25
365	  3	113.5	21.7	 20
366	  3	112.0	18.8	 25
367	  3	72.0	12.3	 25
368	  3	66.3	10.0	 20
369	  3	35.0	4.8	 25
370	  3	38.0	6.8	 25
371	  3	34.3	5.4	 20
372	  3	38.0	7.3	 25
373	  3	36.0	8.6	 25
374	  3	45.0	9.2	 20
375	  3	128.0	25.0	 25
376	  3	92.0	16.6	 25
377	  3	59.5	12.0	 20
378	  3	57.0	11.6	 25
379	  3	71.0	17.3	 25
380	  3	52.3	9.6	 20
381	  3	39.0	7.5	 25
382	  3	37.0	7.9	 25
383	  3	37.5	6.3	 20
384	  3	44.0	8.3	 25
385	  3	36.0	6.8	 25
386	  3	39.8	8.1	 20
387	  3	44.0	9.0	 25
388	  3	39.0	7.9	 25
389	  3	39.3	8.3	 20
390	  3	38.0	7.8	 25
391	  3	72.0	14.3	 25
392	  3	34.8	7.7	 20
393	  3	39.0	6.6	 25
394	  3	123.0	22.4	 25
395	  3	148.3	19.2	 20
396	  3	36.0	6.9	 25
397	  3	36.0	6.0	 25
398	  3	37.3	10.0	 20
399	  3	45.0	6.2	 25
400	  3	107.0	19.4	 25
401	  3	151.5	17.6	 20
402	  3	127.0	22.3	 25
403	  3	89.0	12.4	 25
404	  3	1211.5	104.5	 20
405	  3	50.0	10.9	 25
406	  3	55.0	10.3	 25
407	  3	47.3	7.0	 20
408	  3	40.0	6.5	 25
409	  3	40.0	7.8	 25
410	  3	38.3	5.9	 20
411	  3	48.0	8.7	 25
412	  3	39.0	5.6	 25
413	  3	40.0	5.9	 20
414	  3	38.0	6.1	 25
415	  3	40.0	6.8	 25
416	  3	40.0	7.2	 20
417	  3	33.0	5.7	 25
418	  3	38.0	6.1	 25
419	  3	66.5	13.8	 20
420	  3	66.0	13.4	 25
421	  3	60.0	12.1	 25
422	  3	36.3	5.4	 20
423	  3	52.0	8.8	 25
424	  3	27.0	5.5	 25
425	  3	29.0	5.2	 20
426	  3	26.0	5.9	 25
427	  3	30.0	6.2	 25
428	  3	24.5	4.6	 20
429	  3	38.0	5.5	 25
430	  3	38.0	6.5	 25
431	  3	33.8	6.2	 20
432	  3	34.0	6.6	 25
433	  3	43.0	8.9	 25
434	  3	42.3	8.4	 20
435	  3	60.0	12.9	 25
436	  3	38.0	8.8	 25
437	  3	76.3	10.1	 20
438	  3	376.0	53.1	 25
439	  3	421.0	88.6	 25
440	  3	57.0	10.9	 20
441	  3	78.0	10.4	 25
442	  3	77.0	11.8	 25
443	  3	45.3	9.6	 20
444	  3	39.0	5.5	 25
445	  3	60.3	8.6	 20
446	  3	47.0	8.7	 25
447	  3	72.0	12.6	 25
448	  3	38.3	9.2	 20
449	  3	34.0	6.6	 25
450	  3	40.0	7.3	 25
451	  3	85.3	15.7	 20
452	  3	36.0	6.0	 25
453	  3	56.0	11.7	 25
454	  3	38.3	5.9	 20
455	  3	35.0	8.7	 25
456	  3	37.0	6.6	 25
457	  3	35.3	5.7	 20
458	  3	41.0	7.1	 25
459	  3	58.0	7.7	 25
460	  3	144.8	22.3	 20
461	  3	75.0	10.3	 25
462	  3	131.0	16.5	 25
463	  3	79.5	15.2	 16
464	  3	2178.0	424.6	 20
465	  3	42.5	9.3	 20
466	  3	42.0	7.3	 16
467	  3	38.3	7.0	 20
468	  3	34.3	6.4	 20
469	  3	37.5	6.8	 16
470	  3	39.0	7.4	 20
471	  3	36.5	7.0	 20
472	  3	39.3	7.1	 16
473	  3	33.8	7.2	 20
474	  3	34.5	4.9	 20
475	  3	551.3	77.3	 16
476	  3	36.0	6.9	 20
477	  3	32.5	5.5	 20
478	  3	39.5	7.6	 16
479	  3	35.3	7.1	 20
480	  3	41.3	7.1	 20
481	  3	33.0	4.9	 16
482	  3	37.8	6.6	 20
483	  3	90.5	17.9	 20
484	  3	112.3	15.9	 16
485	  3	40.3	6.4	 20
486	  3	39.8	8.5	 20
487	  3	35.3	7.2	 16
488	  3	51.5	9.4	 20
489	  3	68.3	10.3	 20
490	  3	76.3	41.8	 16
491	  3	36.8	10.1	 20
492	  3	68.3	8.7	 20
493	  3	38.0	8.9	 16
494	  3	47.0	8.8	 20
495	  3	34.3	5.5	 20
496	  3	34.0	6.4	 16
497	  3	50.0	10.4	 20
498	  3	78.3	12.5	 20
499	  3	140.0	21.2	 16
500	  3	111.3	16.6	 20
501	  3	38.3	9.0	 20
502	  3	771.5	67.6	 16
503	  3	45.5	7.6	 20
504	  3	51.3	7.7	 20
505	  3	163.3	21.0	 16
506	  3	403.0	29.1	 20
507	  3	126.3	17.3	 20
508	  3	118.3	16.2	 16
509	  3	93.3	11.4	 20
510	  3	278.0	33.0	 20
511	  3	45.3	9.8	 16
512	  3	45.0	6.2	 20
513	  3	41.0	5.4	 20
514	  3	33.3	6.4	 16
515	  3	37.3	8.3	 20
516	  3	35.3	7.9	 20
517	  3	40.0	6.3	 16
518	  3	62.3	11.5	 20
519	  3	82.5	11.3	 20
520	  3	130.5	17.4	 16
521	  3	101.3	9.9	 20
522	  3	117.5	16.7	 20
523	  3	60.0	11.2	 16
524	  3	56.0	10.6	 20
525	  3	47.0	6.0	 16
526	  3	47.3	8.0	 20
527	  3	74.0	10.7	 20
528	  3	144.5	24.1	 16
529	  3	44.8	10.1	 20
530	  3	38.3	7.3	 20
531	  3	43.5	9.3	 16
532	  3	36.5	8.2	 20
533	  3	35.3	5.4	 20
534	  3	48.8	9.7	 20
535	  3	36.0	8.2	 25
536	  3	36.0	7.5	 25
537	  3	47.3	7.2	 20
538	  3	44.0	8.8	 25
539	  3	37.0	6.5	 25
540	  3	37.3	6.7	 20
541	  3	56.0	10.9	 25
542	  3	45.0	10.9	 25
543	  3	46.3	8.7	 20
544	  3	48.0	9.6	 25
545	  3	39.0	8.4	 25
546	  3	40.3	7.3	 20
547	  3	55.0	9.7	 25
548	  3	53.0	6.7	 25
549	  3	60.0	9.7	 20
550	  3	79.0	13.2	 25
551	  3	1270.0	194.2	 25
552	  3	42.0	8.7	 20
553	  3	39.0	7.2	 25
554	  3	40.0	8.8	 25
555	  3	39.3	8.5	 20
556	  3	35.0	6.1	 25
557	  3	41.0	7.7	 25
558	  3	35.5	7.3	 20
559	  3	37.0	4.8	 25
560	  3	67.0	13.0	 25
561	  3	42.3	8.4	 20
562	  3	74.0	12.7	 25
563	  3	49.0	9.3	 25
564	  3	39.0	6.9	 20
565	  3	35.0	8.3	 25
566	  3	37.0	6.5	 25
567	  3	38.3	6.4	 20
568	  3	165.0	21.2	 25
569	  3	173.0	20.3	 25
570	  3	66.0	13.2	 20
571	  3	37.0	8.4	 25
572	  3	48.0	10.6	 25
573	  3	97.0	14.0	 20
574	  3	52.0	9.8	 25
575	  3	40.0	7.8	 25
576	  3	42.3	9.5	 20
577	  3	44.0	7.5	 25
578	  3	47.0	7.9	 25
579	  3	38.3	7.0	 20
580	  3	61.0	8.7	 25
581	  3	129.0	16.8	 25
582	  3	260.8	32.0	 20
583	  3	64.0	11.6	 25
584	  3	79.0	14.3	 25
585	  3	49.0	8.2	 20
586	  3	53.0	11.2	 25
587	  3	73.0	10.4	 25
588	  3	37.0	4.8	 20
589	  3	41.0	6.5	 25
590	  3	43.0	8.7	 25
591	  3	54.0	11.4	 20
592	  3	40.0	7.5	 25
593	  3	39.0	7.8	 25
594	  3	53.8	24.2	 20
595	  3	378.0	37.9	 25
596	  3	64.0	6.8	 25
597	  3	56.5	8.2	 20
598	  3	76.0	10.7	 25
599	  3	98.0	13.5	 25
600	  3	53.0	7.2	 20
601	  3	72.0	13.1	 25
602	  3	62.0	10.7	 25
603	  3	62.3	12.9	 20
604	  3	44.0	7.8	 25
605	  3	37.8	10.3	 20
606	  3	66.0	12.1	 25
607	  3	125.0	19.7	 25
608	  3	51.0	10.1	 20
609	  3	52.0	10.4	 25
610	  3	62.0	9.8	 25
611	  3	37.3	7.2	 20
612	  3	42.0	7.7	 25
613	  3	65.0	12.3	 25
614	  3	52.0	10.5	 20
615	  3	53.0	9.3	 25
616	  3	43.0	8.6	 25
617	  3	41.3	9.8	 20
618	  3	42.0	8.6	 25
619	  3	44.0	8.4	 25
620	  3	43.0	6.4	 20
621	  3	92.0	13.6	 25
622	  3	134.0	17.7	 25
623	  3	47.3	6.2	 20
624	  3	66.0	10.9	 25
625	  3	68.0	14.2	 25
626	  3	144.3	22.5	 20
627	  3	37.0	6.1	 25
628	  3	45.0	7.8	 25
629	  3	36.0	5.7	 20
630	  3	150.0	24.3	 25
631	  3	119.0	15.5	 25
632	  3	40.3	5.5	 20
633	  3	33.0	7.2	 25
634	  3	40.0	7.4	 25
635	  3	43.3	9.3	 20
636	  3	5388.0	1059.0	 25
637	  3	78.0	33.5	 25
638	  3	5817.8	1031.3	 20
639	  3	61.0	10.6	 25
  0	  4	36.0	8.1	 20
  1	  4	38.3	7.2	 16
  2	  4	41.3	9.2	 20
  3	  4	38.0	5.6	 20
  4	  4	38.0	5.8	 16
  5	  4	53.8	12.1	 20
  6	  4	46.0	6.7	 20
  7	  4	37.0	5.5	 16
  8	  4	54.5	9.4	 20
  9	  4	47.0	7.8	 20
 10	  4	49.0	7.4	 16
 11	  4	72.0	12.4	 20
 12	  4	112.0	16.5	 20
 13	  4	94.5	11.0	 16
 14	  4	89.0	14.5	 20
 15	  4	63.0	14.8	 20
 16	  4	38.3	5.5	 16
 17	  4	49.3	8.4	 20
 18	  4	42.3	7.6	 20
 19	  4	41.3	7.6	 16
 20	  4	45.3	7.5	 20
 21	  4	43.3	6.1	 20
 22	  4	41.0	8.5	 16
 23	  4	41.8	8.1	 20
 24	  4	34.0	5.9	 20
 25	  4	33.0	6.0	 16
 26	  4	42.3	8.1	 20
 27	  4	38.3	7.3	 20
 28	  4	42.0	8.3	 16
 29	  4	65.3	13.9	 20
 30	  4	74.3	8.1	 20
 31	  4	54.0	9.0	 16
 32	  4	100.5	20.9	 20
 33	  4	52.3	11.2	 20
 34	  4	62.5	8.3	 16
 35	  4	57.8	10.8	 20
 36	  4	53.0	9.0	 25
 37	  4	170.3	21.3	 20
 38	  4	70.0	13.6	 25
 39	  4	44.0	5.4	 25
 40	  4	38.5	6.9	 20
 41	  4	41.0	5.5	 25
 42	  4	38.0	9.1	 25
 43	  4	51.0	6.2	 20
 44	  4	48.0	9.6	 25
 45	  4	39.0	6.8	 25
 46	  4	46.3	13.0	 20
 47	  4	39.0	6.9	 25
 48	  4	40.5	7.6	 20
 49	  4	36.0	6.3	 25
 50	  4	39.0	7.0	 25
 51	  4	39.3	8.6	 20
 52	  4	37.0	6.9	 25
 53	  4	36.0	7.2	 25
 54	  4	38.3	5.1	 20
 55	  4	46.0	9.2	 25
 56	  4	48.0	8.0	 25
 57	  4	38.3	8.5	 20
 58	  4	42.0	9.2	 25
 59	  4	47.0	9.1	 25
 60	  4	56.3	7.6	 20
 61	  4	47.0	7.1	 25
 62	  4	4529.0	865.3	 25
 63	  4	78.3	13.0	 20
 64	  4	67.0	9.5	 25
 65	  4	3885.0	715.1	 25
 66	  4	4363.5	481.7	 20
 67	  4	102.0	25.9	 25
 68	  4	4750.0	822.4	 25
 69	  4	113.5	15.6	 20
 70	  4	111.0	19.0	 25
 71	  4	107.0	13.3	 25
 72	  4	4121.5	547.6	 20
 73	  4	82.0	18.5	 25
 74	  4	4986.0	818.9	 25
 75	  4	4467.8	427.0	 20
 76	  4	99.0	27.2	 25
 77	  4	80.0	10.1	 25
 78	  4	4256.0	628.6	 20
 79	  4	90.0	24.7	 25
 80	  4	4543.0	862.4	 25
 81	  4	101.3	16.9	 20
 82	  4	96.0	12.9	 25
 83	  4	93.0	11.7	 25
 84	  4	4138.5	609.0	 20
 85	  4	75.0	33.1	 25
 86	  4	4954.0	944.3	 25
 87	  4	80.8	13.6	 20
 88	  4	65.0	9.7	 25
 89	  4	60.0	7.2	 25
 90	  4	65.0	12.4	 20
 91	  4	62.0	9.6	 25
 92	  4	5071.0	883.7	 25
 93	  4	4747.3	471.4	 20
 94	  4	99.0	24.4	 25
 95	  4	83.0	13.1	 25
 96	  4	4347.3	532.7	 20
 97	  4	60.0	15.2	 25
 98	  4	55.0	8.0	 25
 99	  4	64.5	11.6	 20
100	  4	61.0	10.0	 25
101	  4	59.0	9.7	 25
102	  4	63.8	13.2	 20
103	  4	66.0	8.8	 25
104	  4	4698.0	502.4	 25
105	  4	102.3	16.7	 20
106	  4	91.0	12.6	 25
107	  4	4009.0	513.5	 25
108	  4	63.8	8.4	 20
109	  4	39.0	7.0	 25
110	  4	38.0	6.1	 25
111	  4	64.5	11.8	 20
112	  4	131.0	17.5	 25
113	  4	71.0	15.7	 25
114	  4	174.8	22.6	 20
115	  4	64.0	11.2	 25
116	  4	5062.0	478.3	 25
117	  4	4827.0	568.6	 20
118	  4	4365.0	489.5	 25
119	  4	4174.0	469.9	 25
120	  4	4815.8	237.5	 20
121	  4	91.0	11.9	 25
122	  4	5297.0	542.9	 25
123	  4	78.3	14.5	 20
124	  4	76.0	11.7	 25
125	  4	3907.0	558.2	 25
126	  4	4626.3	365.3	 20
127	  4	60.0	13.7	 25
128	  4	40.3	9.2	 20
129	  4	58.0	8.7	 25
130	  4	57.0	7.6	 25
131	  4	540.0	60.2	 20
132	  4	87.0	10.7	 25
133	  4	62.0	8.5	 25
134	  4	4701.3	401.5	 20
135	  4	83.0	19.1	 25
136	  4	69.0	11.8	 25
137	  4	83.8	13.5	 20
138	  4	4442.0	985.0	 25
139	  4	62.0	11.4	 25
140	  4	76.5	11.1	 20
141	  4	4537.0	929.2	 25
142	  4	4457.0	564.4	 25
143	  4	4443.3	425.8	 20
144	  4	87.0	23.4	 25
145	  4	63.0	9.0	 25
146	  4	68.3	11.2	 20
147	  4	4762.0	955.9	 25
148	  4	4587.0	588.6	 25
149	  4	4161.8	545.2	 20
150	  4	87.0	15.6	 25
151	  4	60.0	8.5	 25
152	  4	92.3	15.7	 20
153	  4	4822.0	903.8	 25
154	  4	5324.0	752.6	 25
155	  4	5261.3	739.7	 20
156	  4	95.0	17.5	 25
157	  4	55.0	14.8	 25
158	  4	40.3	6.4	 20
159	  4	46.0	7.8	 25
160	  4	44.0	7.2	 25
161	  4	90.3	12.2	 20
162	  4	80.0	14.0	 25
163	  4	46.0	6.3	 25
164	  4	46.0	9.0	 20
165	  4	41.0	6.0	 25
166	  4	44.0	9.1	 25
167	  4	50.5	4.5	 20
168	  4	43.0	11.2	 25
169	  4	41.0	6.2	 25
170	  4	45.5	10.6	 20
171	  4	49.0	10.4	 25
172	  4	39.0	6.7	 25
173	  4	39.3	6.3	 20
174	  4	37.0	6.0	 25
175	  4	47.0	8.4	 25
176	  4	43.5	7.3	 20
177	  4	63.0	11.1	 25
178	  4	1587.8	149.7	 20
179	  4	986.5	40.3	 16
180	  4	129.8	35.2	 20
181	  4	41.3	7.3	 20
182	  4	38.0	7.2	 16
183	  4	39.3	8.4	 20
184	  4	41.3	7.5	 20
185	  4	48.5	10.8	 16
186	  4	37.5	8.2	 20
187	  4	132.0	15.7	 20
188	  4	86.3	11.1	 16
189	  4	111.8	24.0	 20
190	  4	50.5	10.3	 20
191	  4	39.0	6.9	 16
192	  4	51.5	10.1	 20
193	  4	182.8	24.3	 20
194	  4	723.5	62.9	 16
195	  4	569.8	57.7	 20
196	  4	74.0	10.5	 20
197	  4	55.0	9.7	 16
198	  4	36.5	5.8	 20
199	  4	36.0	7.9	 20
200	  4	37.8	7.7	 16
201	  4	56.3	12.1	 20
202	  4	55.0	12.4	 20
203	  4	44.3	8.0	 16
204	  4	34.3	4.3	 20
205	  4	41.0	5.4	 20
206	  4	61.0	10.9	 16
207	  4	46.3	8.9	 20
208	  4	55.8	7.5	 16
209	  4	63.8	13.2	 20
210	  4	75.3	14.7	 20
211	  4	28.5	5.6	 16
212	  4	27.5	6.0	 20
213	  4	29.0	5.1	 20
214	  4	29.0	4.8	 16
215	  4	33.0	7.0	 20
216	  4	62.5	11.4	 20
217	  4	59.8	13.8	 16
218	  4	43.0	7.5	 20
219	  4	46.3	6.0	 20
220	  4	199.8	26.3	 16
221	  4	202.3	19.1	 20
222	  4	81.5	22.1	 20
223	  4	51.3	7.0	 16
224	  4	59.0	11.7	 20
225	  4	42.0	8.7	 20
226	  4	35.3	7.6	 16
227	  4	40.8	8.6	 20
228	  4	45.3	8.4	 20
229	  4	43.8	7.0	 16
230	  4	36.0	7.4	 20
231	  4	41.5	8.6	 20
232	  4	60.5	30.0	 16
233	  4	39.3	5.6	 20
234	  4	44.0	7.0	 20
235	  4	38.3	7.0	 16
236	  4	30.3	5.0	 20
237	  4	33.3	7.2	 20
238	  4	39.3	7.1	 16
239	  4	37.8	8.9	 20
240	  4	67.5	10.9	 20
241	  4	50.8	9.3	 16
242	  4	35.5	6.4	 20
243	  4	38.0	7.3	 20
244	  4	43.3	8.3	 16
245	  4	87.0	13.3	 20
246	  4	52.0	6.8	 20
247	  4	87.8	12.2	 16
248	  4	39.5	7.7	 20
249	  4	36.0	6.3	 25
250	  4	38.0	5.1	 20
251	  4	45.0	9.0	 25
252	  4	35.0	6.4	 25
253	  4	32.5	4.4	 20
254	  4	34.0	5.2	 25
255	  4	36.0	5.9	 25
256	  4	31.3	7.8	 20
257	  4	37.0	7.4	 25
258	  4	43.0	9.3	 25
259	  4	44.3	5.8	 20
260	  4	56.0	11.2	 25
261	  4	39.0	6.4	 25
262	  4	31.3	6.6	 20
263	  4	35.0	6.0	 25
264	  4	34.0	7.5	 25
265	  4	35.3	6.2	 20
266	  4	39.0	8.7	 25
267	  4	36.0	6.0	 25
268	  4	32.0	6.6	 20
269	  4	40.0	5.8	 25
270	  4	39.0	8.7	 25
271	  4	47.0	19.9	 20
272	  4	53.0	10.2	 25
273	  4	35.0	6.2	 25
274	  4	36.3	5.9	 20
275	  4	68.0	11.5	 25
276	  4	37.0	6.2	 25
277	  4	40.0	7.3	 20
278	  4	37.0	7.0	 25
279	  4	36.0	5.1	 25
280	  4	34.0	5.7	 20
281	  4	40.0	8.1	 25
282	  4	37.0	8.8	 25
283	  4	36.8	6.2	 20
284	  4	36.0	7.2	 25
285	  4	41.5	9.2	 20
286	  4	55.0	9.8	 25
287	  4	121.0	23.3	 25
288	  4	48.8	7.8	 20
289	  4	96.0	14.8	 25
290	  4	46.0	9.0	 25
291	  4	32.3	6.8	 20
292	  4	37.0	7.7	 25
293	  4	46.0	8.5	 25
294	  4	43.5	9.9	 20
295	  4	34.0	6.4	 25
296	  4	36.0	6.6	 25
297	  4	34.3	7.2	 20
298	  4	35.0	6.9	 25
299	  4	34.0	8.2	 25
300	  4	32.0	4.9	 20
301	  4	48.0	9.0	 25
302	  4	32.0	5.0	 25
303	  4	46.3	7.9	 20
304	  4	38.0	7.2	 25
305	  4	39.0	7.6	 25
306	  4	41.3	7.9	 20
307	  4	38.0	5.8	 25
308	  4	36.0	7.4	 25
309	  4	50.8	9.7	 20
310	  4	41.0	7.3	 25
311	  4	338.0	50.2	 25
312	  4	59.0	11.5	 20
313	  4	43.0	10.3	 25
314	  4	38.0	7.5	 25
315	  4	55.5	9.5	 20
316	  4	60.0	15.2	 25
317	  4	93.0	14.1	 25
318	  4	115.5	15.8	 20
319	  4	49.0	7.1	 25
320	  4	45.0	7.8	 25
321	  4	92.5	12.8	 20
322	  4	59.0	13.8	 25
323	  4	212.0	28.1	 25
324	  4	153.5	22.2	 20
325	  4	63.0	14.2	 25
326	  4	41.0	8.5	 25
327	  4	36.3	7.2	 20
328	  4	42.0	8.3	 25
329	  4	40.0	7.9	 25
330	  4	36.8	6.7	 20
331	  4	39.0	7.7	 25
332	  4	53.0	9.1	 25
333	  4	34.0	6.2	 20
334	  4	37.0	5.4	 25
335	  4	36.0	6.5	 25
336	  4	37.0	7.3	 20
337	  4	37.0	6.7	 25
338	  4	59.0	12.5	 25
339	  4	40.0	5.4	 20
340	  4	69.0	15.3	 25
341	  4	54.0	12.5	 25
342	  4	31.3	5.2	 20
343	  4	33.0	7.5	 25
344	  4	48.0	7.0	 25
345	  4	39.3	9.1	 20
346	  4	41.0	7.6	 25
347	  4	44.0	7.3	 25
348	  4	33.5	5.8	 20
349	  4	37.0	7.1	 25
350	  4	44.0	8.0	 25
351	  4	44.0	7.1	 20
352	  4	36.0	6.1	 25
353	  4	38.0	8.9	 25
354	  4	34.0	8.2	 20
355	  4	38.0	6.0	 25
356	  4	35.0	5.7	 25
357	  4	37.3	6.4	 20
358	  4	37.0	5.7	 25
359	  4	35.0	6.8	 25
360	  4	33.3	6.2	 20
361	  4	34.0	4.8	 25
362	  4	34.0	5.6	 25
363	  4	203.3	34.0	 20
364	  4	93.0	19.6	 25
365	  4	188.8	35.8	 20
366	  4	87.0	15.9	 25
367	  4	57.0	12.5	 25
368	  4	43.3	8.3	 20
369	  4	37.0	7.3	 25
370	  4	34.0	6.9	 25
371	  4	35.5	8.4	 20
372	  4	36.0	7.7	 25
373	  4	39.0	7.6	 25
374	  4	37.8	6.1	 20
375	  4	57.0	8.8	 25
376	  4	182.0	27.1	 25
377	  4	37.8	7.8	 20
378	  4	40.0	8.4	 25
379	  4	82.0	228.4	 25
380	  4	55.3	9.3	 20
381	  4	35.0	7.5	 25
382	  4	35.0	7.5	 25
383	  4	39.5	7.8	 20
384	  4	35.0	10.6	 25
385	  4	36.0	6.8	 25
386	  4	59.0	11.0	 20
387	  4	43.0	7.3	 25
388	  4	41.0	8.3	 25
389	  4	39.3	7.2	 20
390	  4	38.0	17.8	 25
391	  4	42.0	8.1	 25
392	  4	40.5	8.5	 16
393	  4	37.3	5.1	 20
394	  4	45.0	7.4	 20
395	  4	49.3	8.7	 16
396	  4	38.0	6.5	 20
397	  4	34.8	6.7	 20
398	  4	38.5	7.5	 16
399	  4	41.0	7.9	 20
400	  4	53.3	10.2	 20
401	  4	101.3	21.4	 16
402	  4	72.5	11.5	 20
403	  4	52.0	7.9	 20
404	  4	236.5	29.2	 16
405	  4	35.3	4.1	 20
406	  4	45.3	8.5	 20
407	  4	37.0	6.5	 16
408	  4	37.3	6.7	 20
409	  4	35.3	5.0	 20
410	  4	36.0	6.9	 16
411	  4	37.3	4.9	 20
412	  4	34.5	6.7	 20
413	  4	33.3	7.7	 16
414	  4	40.3	7.0	 20
415	  4	35.3	6.9	 20
416	  4	37.8	6.7	 16
417	  4	40.5	9.3	 20
418	  4	38.5	6.8	 20
419	  4	45.5	9.0	 16
420	  4	48.5	9.1	 20
421	  4	49.3	10.9	 20
422	  4	34.8	6.8	 16
423	  4	37.3	4.5	 20
424	  4	25.3	5.2	 20
425	  4	28.0	3.5	 16
426	  4	29.0	5.2	 20
427	  4	26.5	5.4	 20
428	  4	29.8	8.1	 16
429	  4	39.0	6.2	 20
430	  4	36.5	6.6	 20
431	  4	34.5	6.8	 16
432	  4	36.3	6.6	 20
433	  4	36.3	10.2	 20
434	  4	37.3	6.9	 16
435	  4	35.0	6.9	 20
436	  4	40.3	9.5	 20
437	  4	56.0	10.2	 16
438	  4	75.3	11.9	 20
439	  4	55.3	12.1	 20
440	  4	60.3	13.5	 16
441	  4	52.8	8.8	 20
442	  4	44.5	9.3	 20
443	  4	40.0	6.7	 16
444	  4	39.0	8.4	 20
445	  4	41.0	7.4	 16
446	  4	43.0	10.1	 20
447	  4	45.5	6.8	 20
448	  4	38.5	8.7	 16
449	  4	39.3	10.7	 20
450	  4	43.3	7.5	 20
451	  4	43.0	6.9	 16
452	  4	33.5	5.7	 20
453	  4	38.3	7.9	 20
454	  4	34.3	4.6	 16
455	  4	36.3	7.3	 20
456	  4	39.5	8.3	 20
457	  4	35.8	6.5	 16
458	  4	36.5	8.3	 20
459	  4	50.3	9.8	 20
460	  4	195.8	33.7	 16
461	  4	39.0	8.3	 20
462	  4	69.5	14.9	 20
463	  4	41.3	7.0	 20
464	  4	812.0	162.1	 25
465	  4	50.0	9.8	 25
466	  4	40.8	8.1	 20
467	  4	37.0	7.2	 25
468	  4	36.0	6.8	 25
469	  4	37.3	8.6	 20
470	  4	32.0	5.2	 25
471	  4	33.0	5.0	 25
472	  4	36.3	9.0	 20
473	  4	37.0	6.9	 25
474	  4	38.0	7.1	 25
475	  4	53.5	13.7	 20
476	  4	36.0	6.8	 25
477	  4	34.0	7.0	 25
478	  4	40.8	8.6	 20
479	  4	36.0	6.1	 25
480	  4	35.0	6.5	 25
481	  4	38.0	6.3	 20
482	  4	60.0	12.9	 25
483	  4	48.0	6.7	 25
484	  4	48.0	7.7	 20
485	  4	35.0	7.3	 25
486	  4	35.0	7.9	 25
487	  4	35.0	7.0	 20
488	  4	74.0	10.6	 25
489	  4	44.0	7.6	 25
490	  4	43.3	9.8	 20
491	  4	33.0	5.9	 25
492	  4	44.0	7.2	 25
493	  4	35.0	7.8	 20
494	  4	36.0	6.0	 25
495	  4	36.0	7.7	 25
496	  4	40.5	9.5	 20
497	  4	50.0	9.3	 25
498	  4	57.0	9.4	 25
499	  4	97.3	12.9	 20
500	  4	82.0	16.7	 25
501	  4	34.0	7.7	 25
502	  4	107.3	15.2	 20
503	  4	41.0	9.1	 25
504	  4	54.0	10.8	 25
505	  4	161.5	18.5	 20
506	  4	494.0	50.0	 25
507	  4	87.0	14.7	 25
508	  4	71.3	13.9	 20
509	  4	170.0	20.4	 25
510	  4	422.0	46.3	 25
511	  4	48.0	6.5	 20
512	  4	39.0	8.6	 25
513	  4	41.0	7.2	 25
514	  4	36.0	7.1	 20
515	  4	33.0	5.7	 25
516	  4	36.0	9.3	 25
517	  4	37.0	7.8	 20
518	  4	40.0	5.7	 25
519	  4	60.0	9.9	 25
520	  4	122.3	24.1	 20
521	  4	49.0	7.5	 25
522	  4	55.0	8.1	 25
523	  4	36.3	9.9	 20
524	  4	42.0	7.8	 25
525	  4	32.5	5.8	 20
526	  4	41.0	9.7	 25
527	  4	52.0	8.7	 25
528	  4	67.5	10.4	 20
529	  4	43.0	8.4	 25
530	  4	43.0	8.8	 25
531	  4	38.3	5.8	 20
532	  4	39.0	9.2	 25
533	  4	35.0	6.7	 25
534	  4	38.0	3.9	 20
535	  4	38.0	6.5	 25
536	  4	34.0	7.6	 25
537	  4	52.3	10.8	 20
538	  4	39.0	6.4	 25
539	  4	33.0	5.9	 25
540	  4	36.0	6.4	 20
541	  4	45.0	10.6	 25
542	  4	36.0	6.3	 25
543	  4	42.5	8.6	 20
544	  4	38.0	6.8	 25
545	  4	35.0	8.7	 25
546	  4	58.8	13.0	 20
547	  4	42.0	7.6	 25
548	  4	75.0	13.1	 25
549	  4	64.3	13.2	 20
550	  4	48.0	7.3	 25
551	  4	316.0	55.9	 25
552	  4	35.3	6.6	 20
553	  4	39.0	8.3	 25
554	  4	42.0	7.4	 25
555	  4	37.5	6.6	 20
556	  4	39.0	10.7	 25
557	  4	36.0	8.0	 25
558	  4	37.5	5.6	 20
559	  4	40.0	8.0	 25
560	  4	76.0	16.8	 25
561	  4	48.8	8.9	 20
562	  4	54.0	9.2	 25
563	  4	43.0	8.2	 25
564	  4	34.3	5.6	 20
565	  4	35.0	5.7	 25
566	  4	37.0	6.2	 25
567	  4	40.0	7.2	 20
568	  4	186.0	29.0	 25
569	  4	355.0	62.4	 25
570	  4	82.8	11.0	 20
571	  4	45.0	12.7	 25
572	  4	40.0	10.6	 25
573	  4	47.3	7.7	 20
574	  4	38.0	7.8	 25
575	  4	42.0	8.2	 25
576	  4	42.3	6.2	 20
577	  4	38.0	7.2	 25
578	  4	38.0	8.0	 25
579	  4	37.3	7.9	 20
580	  4	64.0	11.8	 25
581	  4	112.0	20.8	 25
582	  4	79.5	19.2	 20
583	  4	43.0	8.7	 25
584	  4	118.0	23.6	 25
585	  4	104.3	20.1	 20
586	  4	44.0	7.6	 25
587	  4	96.0	20.6	 25
588	  4	41.0	7.8	 20
589	  4	32.0	6.6	 25
590	  4	36.0	5.9	 25
591	  4	39.3	7.6	 20
592	  4	40.0	6.7	 25
593	  4	41.0	8.0	 25
594	  4	51.0	7.5	 20
595	  4	149.0	28.0	 25
596	  4	51.0	11.6	 25
597	  4	66.0	9.7	 20
598	  4	83.0	16.0	 25
599	  4	65.0	10.0	 25
600	  4	68.8	14.0	 20
601	  4	51.0	10.4	 25
602	  4	45.0	8.1	 25
603	  4	36.0	6.6	 20
604	  4	36.0	6.5	 25
605	  4	34.0	6.2	 16
606	  4	73.8	11.2	 20
607	  4	221.3	35.8	 20
608	  4	79.5	6.9	 16
609	  4	37.3	6.7	 20
610	  4	39.3	7.3	 20
611	  4	34.3	4.2	 16
612	  4	37.0	6.9	 20
613	  4	43.3	9.0	 20
614	  4	74.3	28.8	 16
615	  4	44.8	10.7	 20
616	  4	47.3	8.2	 20
617	  4	33.0	4.6	 16
618	  4	38.0	6.4	 20
619	  4	36.5	6.3	 20
620	  4	40.3	6.1	 16
621	  4	111.5	21.7	 20
622	  4	164.5	34.4	 20
623	  4	43.3	6.9	 16
624	  4	41.3	7.4	 20
625	  4	47.3	9.7	 20
626	  4	91.0	11.0	 16
627	  4	36.3	6.4	 20
628	  4	36.0	6.9	 20
629	  4	43.3	9.5	 16
630	  4	39.5	6.5	 20
631	  4	42.5	8.6	 20
632	  4	40.0	7.9	 16
633	  4	36.3	6.0	 20
634	  4	39.5	7.7	 20
635	  4	33.5	6.7	 16
636	  4	35.3	5.3	 20
637	  4	40.3	18.1	 20
638	  4	37.0	5.4	 16
639	  4	33.5	6.5	 20
  0	  5	52.0	8.1	 25
  1	  5	50.5	8.2	 20
  2	  5	42.0	6.2	 25
  3	  5	108.0	19.5	 25
  4	  5	360.0	29.7	 20
  5	  5	42.0	8.7	 25
  6	  5	40.0	6.0	 25
  7	  5	42.3	9.1	 20
  8	  5	40.0	6.6	 25
  9	  5	33.0	6.0	 25
 10	  5	41.3	7.5	 20
 11	  5	41.0	9.2	 25
 12	  5	38.0	7.2	 25
 13	  5	38.5	6.5	 20
 14	  5	72.0	13.3	 25
 15	  5	50.0	6.1	 25
 16	  5	37.3	7.4	 20
 17	  5	37.0	5.5	 25
 18	  5	38.0	7.8	 25
 19	  5	46.3	9.8	 20
 20	  5	43.0	9.4	 25
 21	  5	48.0	8.1	 25
 22	  5	40.3	6.6	 20
 23	  5	74.0	15.5	 25
 24	  5	52.0	9.1	 25
 25	  5	56.0	10.8	 20
 26	  5	112.0	22.5	 25
 27	  5	56.0	11.3	 25
 28	  5	344.0	50.1	 20
 29	  5	71.0	29.4	 25
 30	  5	40.0	7.9	 25
 31	  5	90.5	17.2	 20
 32	  5	160.0	20.5	 25
 33	  5	109.0	17.4	 25
 34	  5	45.8	10.7	 20
 35	  5	68.0	9.4	 25
 36	  5	51.0	8.0	 25
 37	  5	87.0	13.3	 20
 38	  5	69.0	10.4	 25
 39	  5	44.0	6.8	 25
 40	  5	62.3	10.0	 20
 41	  5	42.0	7.0	 25
 42	  5	85.0	15.9	 25
 43	  5	70.3	11.3	 20
 44	  5	37.0	7.7	 25
 45	  5	76.0	13.3	 25
 46	  5	40.3	9.2	 20
 47	  5	36.0	6.6	 25
 48	  5	38.0	7.8	 20
 49	  5	37.0	7.2	 25
 50	  5	38.0	6.3	 25
 51	  5	42.3	7.8	 20
 52	  5	60.0	11.7	 25
 53	  5	34.0	4.8	 25
 54	  5	38.0	8.1	 20
 55	  5	46.0	9.8	 25
 56	  5	48.0	10.4	 25
 57	  5	39.5	6.1	 20
 58	  5	46.0	8.0	 25
 59	  5	46.0	8.8	 25
 60	  5	61.0	14.0	 20
 61	  5	61.0	8.9	 25
 62	  5	4592.0	851.6	 25
 63	  5	81.5	11.9	 20
 64	  5	70.0	9.9	 25
 65	  5	81.0	11.9	 25
 66	  5	4351.0	526.7	 20
 67	  5	94.0	26.1	 25
 68	  5	5098.0	748.8	 25
 69	  5	4811.3	599.4	 20
 70	  5	4612.0	582.0	 25
 71	  5	4392.0	585.0	 25
 72	  5	89.3	10.8	 20
 73	  5	73.0	8.9	 25
 74	  5	5143.0	766.4	 25
 75	  5	77.5	9.7	 20
 76	  5	75.0	9.2	 25
 77	  5	81.0	10.2	 25
 78	  5	4495.0	490.3	 20
 79	  5	85.0	31.8	 25
 80	  5	5099.0	834.4	 25
 81	  5	4763.0	701.9	 20
 82	  5	4655.0	681.3	 25
 83	  5	4417.0	678.9	 25
 84	  5	80.5	13.5	 20
 85	  5	75.0	11.3	 25
 86	  5	4913.0	887.0	 25
 87	  5	81.5	14.2	 20
 88	  5	64.0	9.8	 25
 89	  5	64.0	12.6	 25
 90	  5	68.0	13.6	 20
 91	  5	58.0	10.8	 25
 92	  5	4798.0	860.5	 25
 93	  5	83.3	13.6	 20
 94	  5	65.0	9.7	 25
 95	  5	72.0	10.8	 25
 96	  5	4539.0	397.8	 20
 97	  5	54.0	18.5	 25
 98	  5	63.0	9.1	 25
 99	  5	68.3	9.0	 20
100	  5	3866.0	640.8	 25
101	  5	70.0	9.3	 25
102	  5	65.3	11.9	 20
103	  5	63.0	9.1	 25
104	  5	5015.0	483.7	 25
105	  5	4895.3	890.0	 20
106	  5	4700.0	862.8	 25
107	  5	72.3	15.7	 20
108	  5	54.0	7.6	 16
109	  5	37.5	8.3	 20
110	  5	38.0	6.8	 20
111	  5	112.0	19.2	 16
112	  5	210.3	19.7	 20
113	  5	98.0	12.9	 20
114	  5	44.3	5.0	 16
115	  5	58.3	9.1	 20
116	  5	4776.0	496.3	 20
117	  5	88.5	12.1	 16
118	  5	87.5	14.1	 20
119	  5	92.5	11.7	 20
120	  5	4901.0	307.8	 16
121	  5	85.0	13.8	 20
122	  5	5353.5	545.1	 20
123	  5	81.8	10.7	 16
124	  5	77.3	11.7	 20
125	  5	76.5	11.2	 20
126	  5	4591.3	290.0	 16
127	  5	60.3	10.0	 20
128	  5	44.0	8.3	 16
129	  5	53.0	11.1	 20
130	  5	44.0	6.9	 20
131	  5	93.5	13.9	 16
132	  5	221.0	26.7	 20
133	  5	58.3	10.0	 20
134	  5	4690.8	300.7	 16
135	  5	78.5	23.4	 20
136	  5	68.3	10.2	 20
137	  5	81.3	9.3	 16
138	  5	4216.0	874.6	 20
139	  5	63.3	12.9	 20
140	  5	68.3	11.4	 16
141	  5	65.8	8.4	 20
142	  5	81.0	10.2	 20
143	  5	4463.3	348.0	 16
144	  5	89.5	14.0	 20
145	  5	68.0	9.0	 20
146	  5	76.3	10.0	 16
147	  5	69.3	9.4	 20
148	  5	73.8	14.5	 20
149	  5	83.0	13.2	 16
150	  5	4463.0	803.5	 20
151	  5	66.0	10.2	 20
152	  5	4984.0	296.7	 16
153	  5	85.0	13.7	 20
154	  5	85.8	12.2	 20
155	  5	79.5	12.3	 16
156	  5	4924.5	773.4	 20
157	  5	55.8	9.0	 20
158	  5	43.5	6.5	 16
159	  5	36.0	4.8	 20
160	  5	43.3	7.8	 20
161	  5	63.0	8.5	 16
162	  5	215.5	22.5	 20
163	  5	54.0	9.1	 20
164	  5	88.8	12.9	 16
165	  5	142.0	17.4	 20
166	  5	160.5	17.1	 20
167	  5	65.5	8.8	 16
168	  5	96.5	17.3	 20
169	  5	77.3	11.1	 20
170	  5	62.3	6.3	 16
171	  5	63.5	11.1	 20
172	  5	68.0	12.5	 20
173	  5	41.3	10.1	 16
174	  5	80.0	16.6	 20
175	  5	52.0	9.4	 20
176	  5	49.8	10.9	 16
177	  5	84.0	30.2	 20
178	  5	85.0	15.4	 25
179	  5	58.5	10.7	 20
180	  5	53.0	8.1	 25
181	  5	49.0	8.5	 25
182	  5	41.3	10.0	 20
183	  5	37.0	5.5	 25
184	  5	47.0	8.0	 25
185	  5	43.5	8.4	 20
186	  5	40.0	5.9	 25
187	  5	54.0	9.8	 25
188	  5	35.8	7.2	 20
189	  5	86.0	17.4	 25
190	  5	41.0	7.4	 25
191	  5	46.8	9.4	 20
192	  5	44.0	8.9	 25
193	  5	238.0	38.1	 25
194	  5	616.5	58.7	 20
195	  5	154.0	88.8	 25
196	  5	96.0	12.5	 25
197	  5	62.0	11.6	 20
198	  5	110.0	17.9	 25
199	  5	146.0	22.5	 25
200	  5	46.5	8.6	 20
201	  5	55.0	10.3	 25
202	  5	181.0	25.0	 25
203	  5	67.8	12.7	 20
204	  5	75.0	15.4	 25
205	  5	46.0	8.9	 25
206	  5	53.8	13.1	 20
207	  5	59.0	8.6	 25
208	  5	39.0	7.9	 20
209	  5	41.0	7.9	 25
210	  5	40.0	6.0	 25
211	  5	40.5	7.3	 20
212	  5	41.0	9.2	 25
213	  5	38.0	8.0	 25
214	  5	54.3	9.7	 20
215	  5	50.0	10.1	 25
216	  5	56.0	8.7	 25
217	  5	3597.0	386.8	 20
218	  5	81.0	27.9	 25
219	  5	56.0	8.4	 25
220	  5	457.3	48.0	 20
221	  5	256.0	31.3	 25
222	  5	153.0	18.7	 25
223	  5	158.0	17.7	 20
224	  5	429.0	59.4	 25
225	  5	187.0	30.2	 25
226	  5	75.0	17.0	 20
227	  5	52.0	10.2	 25
228	  5	50.0	8.3	 25
229	  5	41.5	9.4	 20
230	  5	52.0	9.7	 25
231	  5	33.0	5.0	 25
232	  5	42.0	8.8	 20
233	  5	36.0	7.1	 25
234	  5	40.0	7.2	 25
235	  5	38.5	6.3	 20
236	  5	103.0	20.8	 25
237	  5	39.0	6.5	 25
238	  5	39.3	4.6	 20
239	  5	39.0	7.8	 25
240	  5	44.0	9.4	 25
241	  5	36.5	6.5	 20
242	  5	47.0	9.1	 25
243	  5	80.0	11.9	 25
244	  5	40.5	7.1	 20
245	  5	44.0	7.3	 25
246	  5	80.0	17.5	 25
247	  5	67.0	9.6	 20
248	  5	38.0	7.7	 25
249	  5	43.0	9.7	 25
250	  5	89.5	15.5	 20
251	  5	45.0	7.3	 25
252	  5	34.0	5.1	 25
253	  5	46.5	9.2	 20
254	  5	42.0	9.4	 25
255	  5	45.0	7.5	 25
256	  5	69.0	11.7	 20
257	  5	40.0	7.6	 25
258	  5	38.0	6.8	 25
259	  5	39.0	7.3	 20
260	  5	39.0	8.0	 25
261	  5	161.0	23.0	 25
262	  5	43.3	10.0	 20
263	  5	50.0	8.9	 25
264	  5	34.0	7.0	 25
265	  5	66.5	11.3	 20
266	  5	54.0	11.4	 25
267	  5	52.0	9.4	 25
268	  5	33.8	6.4	 20
269	  5	53.0	8.8	 25
270	  5	65.0	11.3	 25
271	  5	79.3	10.3	 20
272	  5	74.0	11.2	 25
273	  5	78.0	12.9	 25
274	  5	71.0	10.9	 20
275	  5	69.0	13.8	 25
276	  5	44.0	8.5	 25
277	  5	52.0	7.9	 20
278	  5	137.0	15.6	 25
279	  5	41.0	9.6	 25
280	  5	34.3	7.4	 20
281	  5	42.0	11.3	 25
282	  5	35.0	5.1	 25
283	  5	38.3	8.4	 20
284	  5	36.0	6.1	 25
285	  5	155.0	21.5	 25
286	  5	161.0	23.1	 20
287	  5	139.0	22.7	 25
288	  5	94.3	18.0	 20
289	  5	44.0	8.5	 25
290	  5	76.0	13.5	 25
291	  5	39.5	5.8	 20
292	  5	69.0	13.3	 25
293	  5	79.0	11.6	 25
294	  5	84.3	13.8	 20
295	  5	61.0	10.6	 25
296	  5	39.0	9.5	 25
297	  5	38.3	6.9	 20
298	  5	33.0	7.1	 25
299	  5	35.0	6.8	 25
300	  5	95.3	14.3	 20
301	  5	65.0	12.9	 25
302	  5	34.0	5.3	 25
303	  5	212.0	31.2	 20
304	  5	35.0	6.1	 25
305	  5	43.0	7.3	 25
306	  5	39.5	6.7	 20
307	  5	47.0	8.3	 25
308	  5	49.0	9.3	 25
309	  5	37.0	6.3	 20
310	  5	51.0	9.3	 25
311	  5	43.0	7.9	 25
312	  5	49.3	10.4	 20
313	  5	69.0	11.4	 25
314	  5	66.0	12.5	 25
315	  5	46.3	8.2	 20
316	  5	37.0	6.7	 25
317	  5	43.0	8.3	 25
318	  5	35.3	5.1	 20
319	  5	47.0	9.7	 25
320	  5	47.0	7.0	 25
321	  5	139.3	21.9	 16
322	  5	80.8	18.0	 20
323	  5	352.8	23.6	 20
324	  5	81.0	11.5	 16
325	  5	1737.5	428.1	 20
326	  5	38.8	11.4	 20
327	  5	42.3	9.2	 16
328	  5	36.3	7.3	 20
329	  5	50.3	9.0	 20
330	  5	33.3	5.3	 16
331	  5	34.0	6.7	 20
332	  5	33.3	5.8	 20
333	  5	45.0	5.6	 16
334	  5	35.0	6.1	 20
335	  5	35.3	6.1	 20
336	  5	53.3	11.3	 16
337	  5	34.3	4.8	 20
338	  5	33.0	4.7	 20
339	  5	43.0	8.1	 16
340	  5	41.8	9.0	 20
341	  5	41.0	11.7	 20
342	  5	36.0	6.5	 16
343	  5	38.0	4.7	 20
344	  5	41.3	7.3	 20
345	  5	40.3	5.6	 16
346	  5	37.3	7.3	 20
347	  5	40.3	8.2	 20
348	  5	42.5	8.2	 16
349	  5	34.5	9.4	 20
350	  5	300.8	63.5	 20
351	  5	35.0	5.6	 16
352	  5	34.3	6.5	 20
353	  5	39.5	7.5	 20
354	  5	44.3	6.8	 16
355	  5	42.3	7.2	 20
356	  5	44.0	8.7	 20
357	  5	41.3	7.6	 16
358	  5	42.3	7.9	 20
359	  5	36.3	4.4	 20
360	  5	38.3	5.4	 16
361	  5	72.5	12.1	 20
362	  5	69.3	12.4	 20
363	  5	37.3	6.7	 16
364	  5	43.0	9.8	 20
365	  5	40.5	6.5	 20
366	  5	42.3	10.3	 16
367	  5	48.0	8.7	 20
368	  5	189.5	16.0	 16
369	  5	58.8	9.5	 20
370	  5	87.8	15.0	 20
371	  5	73.0	10.6	 16
372	  5	132.3	24.2	 20
373	  5	58.3	11.9	 20
374	  5	48.5	8.2	 16
375	  5	55.8	10.3	 20
376	  5	40.0	7.1	 20
377	  5	36.8	7.2	 16
378	  5	40.8	7.4	 20
379	  5	41.8	10.5	 20
380	  5	61.0	12.8	 16
381	  5	51.5	8.3	 20
382	  5	42.3	8.2	 20
383	  5	50.3	8.2	 16
384	  5	42.5	8.1	 20
385	  5	31.3	6.7	 20
386	  5	36.8	6.0	 16
387	  5	39.3	5.7	 20
388	  5	40.8	8.1	 20
389	  5	50.0	10.8	 16
390	  5	39.3	5.2	 20
391	  5	51.5	11.3	 20
392	  5	47.3	8.7	 20
393	  5	71.0	16.1	 25
394	  5	58.0	10.4	 25
395	  5	194.0	36.5	 20
396	  5	42.0	8.4	 25
397	  5	43.0	7.0	 25
398	  5	37.3	7.0	 20
399	  5	35.0	6.0	 25
400	  5	42.0	8.6	 25
401	  5	41.3	8.8	 20
402	  5	58.0	8.4	 25
403	  5	283.0	39.2	 25
404	  5	70.5	12.8	 20
405	  5	87.0	15.4	 25
406	  5	35.0	5.6	 25
407	  5	42.0	8.6	 20
408	  5	44.0	9.3	 25
409	  5	35.0	5.0	 25
410	  5	55.3	11.0	 20
411	  5	76.0	16.0	 25
412	  5	67.0	11.6	 25
413	  5	40.0	6.0	 20
414	  5	432.0	73.4	 25
415	  5	73.0	14.8	 25
416	  5	111.3	22.2	 20
417	  5	129.0	16.9	 25
418	  5	239.0	24.0	 25
419	  5	324.8	25.2	 20
420	  5	67.0	16.3	 25
421	  5	66.0	8.8	 25
422	  5	46.0	7.7	 20
423	  5	86.0	12.7	 25
424	  5	72.0	13.7	 25
425	  5	50.0	8.2	 20
426	  5	32.0	7.7	 25
427	  5	33.0	6.2	 25
428	  5	212.3	22.9	 20
429	  5	77.0	19.5	 25
430	  5	53.0	9.8	 25
431	  5	34.0	5.9	 20
432	  5	36.0	7.1	 25
433	  5	36.0	7.2	 25
434	  5	36.8	6.2	 20
435	  5	39.0	6.7	 25
436	  5	43.0	8.7	 25
437	  5	34.0	8.3	 20
438	  5	37.0	7.6	 25
439	  5	37.0	7.6	 25
440	  5	37.8	6.8	 20
441	  5	37.0	7.1	 25
442	  5	84.0	10.3	 25
443	  5	52.8	11.7	 20
444	  5	59.0	8.9	 25
445	  5	47.0	11.4	 25
446	  5	62.8	12.0	 20
447	  5	61.0	10.1	 25
448	  5	84.0	14.2	 20
449	  5	1722.0	240.5	 25
450	  5	63.0	12.7	 25
451	  5	43.5	9.5	 20
452	  5	68.0	12.0	 25
453	  5	39.0	6.8	 25
454	  5	70.0	12.8	 20
455	  5	36.0	7.6	 25
456	  5	36.0	9.1	 25
457	  5	57.8	10.3	 20
458	  5	51.0	10.7	 25
459	  5	41.0	9.0	 25
460	  5	38.3	9.9	 20
461	  5	38.0	8.4	 25
462	  5	40.0	7.3	 25
463	  5	48.8	7.7	 20
464	  5	41.0	7.1	 25
465	  5	87.0	15.7	 25
466	  5	58.5	10.0	 20
467	  5	50.0	9.0	 25
468	  5	49.0	8.9	 25
469	  5	40.3	8.7	 20
470	  5	55.0	9.2	 25
471	  5	38.0	5.7	 25
472	  5	34.0	8.1	 20
473	  5	33.0	7.6	 25
474	  5	36.0	6.2	 25
475	  5	48.3	6.7	 20
476	  5	471.0	80.7	 25
477	  5	36.0	6.0	 25
478	  5	39.0	6.5	 20
479	  5	56.0	11.1	 25
480	  5	36.0	6.9	 25
481	  5	40.3	7.6	 20
482	  5	62.0	10.0	 25
483	  5	64.0	12.4	 25
484	  5	73.5	11.4	 20
485	  5	53.0	9.2	 25
486	  5	37.0	8.0	 25
487	  5	340.0	28.7	 20
488	  5	136.0	21.7	 25
489	  5	125.0	13.8	 25
490	  5	43.3	9.0	 20
491	  5	128.0	17.9	 25
492	  5	39.0	7.3	 25
493	  5	81.8	13.6	 20
494	  5	133.0	24.0	 25
495	  5	34.0	6.5	 25
496	  5	78.8	13.5	 20
497	  5	45.0	7.3	 25
498	  5	46.0	9.9	 25
499	  5	87.5	15.8	 20
500	  5	111.0	15.1	 25
501	  5	43.0	7.0	 25
502	  5	141.0	15.9	 20
503	  5	85.0	12.8	 25
504	  5	88.0	13.7	 25
505	  5	61.3	12.8	 20
506	  5	189.0	37.9	 25
507	  5	115.0	14.1	 25
508	  5	61.5	9.7	 20
509	  5	47.0	7.9	 25
510	  5	98.0	17.0	 25
511	  5	43.3	11.6	 20
512	  5	40.0	8.5	 25
513	  5	33.0	5.8	 25
514	  5	33.3	8.4	 20
515	  5	35.0	6.0	 25
516	  5	79.0	15.6	 25
517	  5	34.0	5.1	 20
518	  5	55.0	10.1	 25
519	  5	46.0	8.7	 25
520	  5	53.3	9.0	 20
521	  5	52.0	9.8	 25
522	  5	49.0	9.2	 25
523	  5	94.0	17.5	 20
524	  5	66.0	11.0	 25
525	  5	37.0	6.2	 25
526	  5	72.5	9.2	 20
527	  5	38.0	15.6	 25
528	  5	37.0	7.2	 20
529	  5	38.0	4.2	 25
530	  5	51.0	9.0	 25
531	  5	34.5	6.3	 20
532	  5	40.0	7.0	 25
533	  5	41.0	6.4	 25
534	  5	75.8	14.2	 16
535	  5	69.3	19.3	 20
536	  5	39.0	8.0	 20
537	  5	37.3	7.0	 16
538	  5	38.0	5.0	 20
539	  5	34.3	5.9	 20
540	  5	40.3	9.7	 16
541	  5	62.0	12.6	 20
542	  5	63.3	10.6	 20
543	  5	76.5	10.5	 16
544	  5	46.3	10.6	 20
545	  5	36.0	7.1	 20
546	  5	216.3	31.3	 16
547	  5	36.0	6.2	 20
548	  5	137.5	24.4	 20
549	  5	235.8	34.7	 16
550	  5	153.3	21.2	 20
551	  5	232.3	28.1	 20
552	  5	60.5	10.7	 16
553	  5	43.5	6.5	 20
554	  5	92.0	12.6	 20
555	  5	47.3	7.2	 16
556	  5	387.5	46.0	 20
557	  5	65.5	12.4	 20
558	  5	133.3	19.1	 16
559	  5	180.8	19.9	 20
560	  5	57.5	9.8	 20
561	  5	88.0	11.1	 16
562	  5	47.3	5.3	 20
563	  5	38.3	8.5	 20
564	  5	45.5	7.5	 16
565	  5	105.3	24.9	 20
566	  5	84.3	17.0	 20
567	  5	41.5	6.6	 16
568	  5	58.0	8.9	 20
569	  5	228.3	28.2	 20
570	  5	111.3	22.4	 16
571	  5	55.5	9.0	 20
572	  5	212.5	21.8	 20
573	  5	66.3	10.0	 16
574	  5	48.3	7.4	 20
575	  5	70.8	11.2	 20
576	  5	34.3	10.2	 16
577	  5	38.3	7.7	 20
578	  5	44.0	8.8	 20
579	  5	40.0	7.3	 16
580	  5	34.3	6.7	 20
581	  5	50.3	8.2	 20
582	  5	75.3	12.2	 16
583	  5	61.3	7.9	 20
584	  5	100.8	14.3	 20
585	  5	62.5	10.2	 16
586	  5	49.3	13.0	 20
587	  5	40.3	6.9	 20
588	  5	45.3	7.8	 16
589	  5	35.3	7.5	 20
590	  5	40.0	8.5	 20
591	  5	113.5	23.6	 16
592	  5	48.3	6.8	 20
593	  5	57.0	14.2	 20
594	  5	40.8	8.0	 16
595	  5	42.3	5.5	 20
596	  5	39.3	5.6	 20
597	  5	60.3	10.6	 16
598	  5	39.3	8.5	 20
599	  5	46.8	11.7	 20
600	  5	69.8	10.8	 16
601	  5	71.3	9.9	 20
602	  5	43.3	6.6	 20
603	  5	36.5	7.4	 16
604	  5	45.3	7.4	 20
605	  5	39.0	7.0	 25
606	  5	42.3	7.3	 20
607	  5	273.0	42.2	 25
608	  5	122.0	18.3	 20
609	  5	55.0	10.6	 25
610	  5	54.0	8.2	 25
611	  5	207.8	21.5	 20
612	  5	64.0	8.7	 25
613	  5	367.0	37.2	 25
614	  5	37.5	7.3	 20
615	  5	60.0	11.7	 25
616	  5	45.0	7.0	 25
617	  5	168.3	28.6	 20
618	  5	37.0	6.8	 25
619	  5	42.0	7.4	 25
620	  5	39.0	6.9	 20
621	  5	57.0	11.3	 25
622	  5	39.0	9.0	 25
623	  5	36.0	9.3	 20
624	  5	35.0	6.1	 25
625	  5	103.0	16.8	 25
626	  5	118.0	16.1	 20
627	  5	43.0	6.9	 25
628	  5	57.0	18.9	 25
629	  5	44.3	10.9	 20
630	  5	139.0	15.9	 25
631	  5	47.0	8.4	 25
632	  5	37.0	7.8	 20
633	  5	44.0	6.6	 25
634	  5	53.0	10.9	 25
635	  5	60.0	11.7	 20
636	  5	525.0	67.8	 25
637	  5	69.0	23.5	 25
638	  5	141.5	19.0	 20
639	  5	61.0	17.4	 25
  0	  6	5135.0	993.3	 25
  1	  6	52.0	6.2	 20
  2	  6	47.0	7.9	 25
  3	  6	66.0	12.5	 25
  4	  6	167.3	32.1	 20
  5	  6	46.0	8.6	 25
  6	  6	44.0	8.7	 25
  7	  6	39.5	6.9	 20
  8	  6	40.0	7.6	 25
  9	  6	36.0	7.9	 25
 10	  6	43.0	7.8	 20
 11	  6	42.0	9.0	 25
 12	  6	38.0	6.6	 25
 13	  6	37.3	6.3	 20
 14	  6	59.0	10.7	 25
 15	  6	43.0	8.5	 25
 16	  6	36.3	6.9	 20
 17	  6	38.0	8.7	 25
 18	  6	41.0	10.0	 25
 19	  6	47.5	8.0	 20
 20	  6	55.0	10.9	 25
 21	  6	43.0	8.4	 25
 22	  6	37.0	7.5	 20
 23	  6	48.0	8.9	 25
 24	  6	48.0	6.9	 25
 25	  6	77.3	16.5	 20
 26	  6	51.0	8.7	 25
 27	  6	53.0	9.4	 25
 28	  6	226.3	35.5	 20
 29	  6	61.0	16.5	 25
 30	  6	40.0	7.5	 25
 31	  6	75.5	13.9	 20
 32	  6	200.0	39.9	 25
 33	  6	159.0	18.2	 25
 34	  6	44.3	9.5	 20
 35	  6	57.0	9.5	 25
 36	  6	56.3	9.2	 20
 37	  6	48.0	11.2	 16
 38	  6	43.3	7.8	 20
 39	  6	40.0	4.3	 20
 40	  6	50.8	10.2	 16
 41	  6	39.0	7.1	 20
 42	  6	54.3	8.7	 20
 43	  6	65.3	11.4	 16
 44	  6	38.3	7.9	 20
 45	  6	39.3	7.9	 20
 46	  6	42.0	9.1	 16
 47	  6	37.5	7.3	 20
 48	  6	31.3	5.4	 20
 49	  6	38.0	6.7	 16
 50	  6	36.8	7.0	 20
 51	  6	35.3	6.8	 16
 52	  6	42.3	7.2	 20
 53	  6	44.3	8.0	 20
 54	  6	55.5	9.9	 16
 55	  6	48.3	8.7	 20
 56	  6	50.8	8.4	 20
 57	  6	37.0	7.8	 16
 58	  6	49.0	10.7	 20
 59	  6	45.5	10.1	 20
 60	  6	60.3	12.2	 16
 61	  6	65.0	9.0	 20
 62	  6	4459.8	827.6	 20
 63	  6	86.0	14.1	 16
 64	  6	82.5	12.8	 20
 65	  6	74.5	9.3	 20
 66	  6	4354.8	544.5	 16
 67	  6	77.0	31.2	 20
 68	  6	5054.0	770.4	 20
 69	  6	103.0	10.9	 16
 70	  6	114.0	11.2	 20
 71	  6	98.5	11.6	 20
 72	  6	90.8	16.7	 16
 73	  6	63.3	8.7	 20
 74	  6	4974.3	763.6	 20
 75	  6	73.5	10.5	 16
 76	  6	70.3	11.8	 20
 77	  6	75.5	12.0	 20
 78	  6	4404.0	465.8	 16
 79	  6	76.5	27.7	 20
 80	  6	5003.3	832.6	 20
 81	  6	110.3	18.5	 16
 82	  6	89.8	12.6	 20
 83	  6	79.3	10.9	 20
 84	  6	76.0	8.3	 16
 85	  6	63.0	10.9	 20
 86	  6	4708.3	917.2	 20
 87	  6	94.3	19.1	 16
 88	  6	83.3	13.3	 20
 89	  6	80.3	14.1	 20
 90	  6	3646.0	514.0	 16
 91	  6	68.0	30.5	 20
 92	  6	4894.3	860.6	 20
 93	  6	69.3	14.9	 16
 94	  6	61.3	7.1	 20
 95	  6	66.3	8.3	 20
 96	  6	4351.5	398.0	 16
 97	  6	68.5	19.4	 20
 98	  6	61.3	9.6	 20
 99	  6	69.0	11.8	 16
100	  6	3928.3	665.5	 20
101	  6	66.0	9.1	 20
102	  6	60.5	6.5	 16
103	  6	63.3	11.4	 20
104	  6	4884.3	484.4	 20
105	  6	100.5	13.4	 16
106	  6	77.3	13.2	 20
107	  6	65.0	11.9	 25
108	  6	47.0	8.7	 20
109	  6	34.0	5.5	 25
110	  6	34.0	7.3	 25
111	  6	100.0	16.4	 20
112	  6	174.0	24.8	 25
113	  6	68.0	12.5	 25
114	  6	57.5	10.9	 20
115	  6	50.0	9.3	 25
116	  6	4865.0	461.8	 25
117	  6	71.5	10.6	 20
118	  6	74.0	10.4	 25
119	  6	78.0	14.5	 25
120	  6	4912.0	326.1	 20
121	  6	77.0	11.3	 25
122	  6	5304.0	641.5	 25
123	  6	83.5	11.0	 20
124	  6	87.0	11.5	 25
125	  6	92.0	10.4	 25
126	  6	4484.0	419.0	 20
127	  6	63.0	14.0	 25
128	  6	44.0	5.9	 25
129	  6	42.0	6.4	 20
130	  6	41.0	6.0	 25
131	  6	117.0	21.0	 20
132	  6	297.0	34.4	 25
133	  6	49.0	10.1	 25
134	  6	4716.5	539.5	 20
135	  6	89.0	21.6	 25
136	  6	95.0	13.4	 25
137	  6	94.0	13.9	 20
138	  6	4307.0	903.1	 25
139	  6	52.0	9.3	 25
140	  6	60.8	9.8	 20
141	  6	73.0	12.5	 25
142	  6	4286.0	634.3	 25
143	  6	71.5	10.5	 20
144	  6	78.0	12.0	 25
145	  6	64.0	10.4	 25
146	  6	4603.0	522.8	 20
147	  6	81.0	13.8	 25
148	  6	83.0	10.1	 25
149	  6	83.0	10.0	 20
150	  6	4609.0	828.0	 25
151	  6	72.0	12.2	 25
152	  6	5288.0	262.4	 20
153	  6	76.0	10.2	 25
154	  6	73.0	11.0	 25
155	  6	71.5	7.8	 20
156	  6	4812.0	770.5	 25
157	  6	51.0	8.2	 25
158	  6	42.3	8.4	 20
159	  6	40.0	7.2	 25
160	  6	42.0	9.2	 25
161	  6	44.0	7.7	 20
162	  6	157.0	24.2	 25
163	  6	51.0	9.2	 25
164	  6	66.8	10.0	 20
165	  6	102.0	19.8	 25
166	  6	60.0	9.8	 25
167	  6	68.3	12.5	 20
168	  6	81.0	12.0	 25
169	  6	64.0	10.6	 25
170	  6	73.0	15.5	 20
171	  6	63.0	10.3	 25
172	  6	53.0	8.6	 25
173	  6	38.0	6.3	 20
174	  6	66.0	12.0	 25
175	  6	40.0	5.8	 25
176	  6	121.3	16.8	 20
177	  6	124.0	35.9	 25
178	  6	92.0	9.9	 25
179	  6	67.3	13.2	 20
180	  6	48.0	7.4	 25
181	  6	53.0	10.5	 25
182	  6	41.0	5.9	 20
183	  6	38.0	8.5	 25
184	  6	57.0	9.4	 25
185	  6	40.0	8.6	 20
186	  6	38.0	7.1	 25
187	  6	41.0	8.2	 25
188	  6	42.5	7.7	 20
189	  6	41.0	9.0	 25
190	  6	41.0	8.6	 25
191	  6	43.8	7.7	 20
192	  6	41.0	8.3	 25
193	  6	177.0	33.4	 25
194	  6	335.0	26.6	 20
195	  6	211.0	28.3	 25
196	  6	157.0	17.8	 25
197	  6	222.5	21.4	 20
198	  6	178.0	19.1	 25
199	  6	256.0	33.8	 25
200	  6	49.5	9.2	 20
201	  6	48.0	8.3	 25
202	  6	144.0	18.1	 25
203	  6	79.0	12.7	 20
204	  6	112.0	26.2	 25
205	  6	42.0	9.0	 25
206	  6	48.5	11.1	 20
207	  6	55.0	11.7	 25
208	  6	37.3	7.5	 20
209	  6	33.0	5.5	 25
210	  6	41.0	7.1	 25
211	  6	46.0	8.5	 20
212	  6	36.0	7.8	 25
213	  6	43.0	8.2	 25
214	  6	47.0	6.9	 20
215	  6	44.0	10.0	 25
216	  6	58.0	10.6	 25
217	  6	1631.8	305.4	 20
218	  6	100.0	19.2	 25
219	  6	45.0	6.3	 25
220	  6	322.3	47.1	 20
221	  6	309.0	45.6	 25
222	  6	203.0	22.9	 25
223	  6	212.3	17.3	 20
224	  6	453.0	57.7	 25
225	  6	284.0	41.7	 25
226	  6	115.5	16.2	 20
227	  6	69.0	9.7	 25
228	  6	73.0	10.2	 25
229	  6	35.0	7.6	 20
230	  6	38.0	7.3	 25
231	  6	37.0	6.7	 25
232	  6	39.0	6.3	 20
233	  6	36.0	6.9	 25
234	  6	36.0	9.0	 25
235	  6	42.3	10.6	 20
236	  6	42.0	7.3	 25
237	  6	40.0	7.1	 25
238	  6	37.0	7.8	 20
239	  6	42.0	6.1	 25
240	  6	36.0	8.6	 25
241	  6	37.3	6.5	 20
242	  6	41.0	7.3	 25
243	  6	121.0	26.1	 25
244	  6	42.5	9.0	 20
245	  6	74.0	11.3	 25
246	  6	53.0	9.7	 25
247	  6	54.3	12.0	 20
248	  6	43.0	8.1	 25
249	  6	62.0	14.4	 25
250	  6	46.5	5.5	 16
251	  6	39.5	6.7	 20
252	  6	43.3	7.9	 20
253	  6	44.0	7.4	 16
254	  6	39.3	7.3	 20
255	  6	38.0	9.0	 20
256	  6	48.3	10.5	 16
257	  6	44.3	8.7	 20
258	  6	39.0	8.6	 20
259	  6	36.3	7.6	 16
260	  6	44.0	7.5	 20
261	  6	56.3	8.3	 20
262	  6	46.3	7.2	 16
263	  6	35.3	5.7	 20
264	  6	34.3	6.1	 20
265	  6	35.3	6.3	 16
266	  6	37.3	6.7	 20
267	  6	35.5	8.5	 20
268	  6	47.0	6.9	 16
269	  6	49.0	12.1	 20
270	  6	53.8	7.7	 20
271	  6	117.0	15.6	 16
272	  6	108.5	17.8	 20
273	  6	116.0	13.4	 20
274	  6	44.5	8.8	 16
275	  6	63.3	8.8	 20
276	  6	43.8	6.7	 20
277	  6	56.3	10.5	 16
278	  6	109.0	19.9	 20
279	  6	42.5	7.0	 20
280	  6	36.3	6.0	 16
281	  6	35.5	8.0	 20
282	  6	34.0	4.2	 20
283	  6	38.3	7.7	 16
284	  6	36.3	5.8	 20
285	  6	71.5	11.8	 20
286	  6	67.3	10.4	 16
287	  6	102.0	17.9	 20
288	  6	63.0	8.0	 16
289	  6	46.3	7.4	 20
290	  6	56.3	8.9	 20
291	  6	53.3	9.4	 16
292	  6	84.3	13.6	 20
293	  6	77.5	14.1	 20
294	  6	50.0	6.8	 16
295	  6	47.3	19.6	 20
296	  6	37.0	6.4	 20
297	  6	37.0	6.9	 16
298	  6	37.3	6.4	 20
299	  6	34.3	7.5	 20
300	  6	36.5	6.7	 16
301	  6	49.5	11.2	 20
302	  6	34.3	6.3	 20
303	  6	77.3	14.0	 16
304	  6	36.3	6.5	 20
305	  6	39.0	6.1	 20
306	  6	35.3	6.4	 16
307	  6	51.0	11.7	 20
308	  6	45.0	9.6	 20
309	  6	30.5	6.5	 16
310	  6	38.3	6.2	 20
311	  6	34.0	5.6	 20
312	  6	54.0	12.5	 16
313	  6	113.8	17.7	 20
314	  6	69.5	13.9	 20
315	  6	52.3	7.3	 16
316	  6	45.3	6.8	 20
317	  6	60.0	10.1	 20
318	  6	41.5	7.0	 16
319	  6	44.3	8.0	 20
320	  6	44.5	7.9	 20
321	  6	230.3	28.3	 20
322	  6	113.0	35.9	 25
323	  6	191.0	36.2	 25
324	  6	70.3	12.6	 20
325	  6	202.0	60.4	 25
326	  6	40.0	8.1	 25
327	  6	33.3	5.8	 20
328	  6	34.0	6.4	 25
329	  6	35.0	6.0	 25
330	  6	34.0	6.3	 20
331	  6	33.0	6.8	 25
332	  6	37.0	5.8	 25
333	  6	35.3	9.2	 20
334	  6	38.0	8.0	 25
335	  6	35.0	5.7	 25
336	  6	40.3	7.4	 20
337	  6	34.0	5.4	 25
338	  6	35.0	7.4	 25
339	  6	41.3	8.6	 20
340	  6	46.0	8.7	 25
341	  6	69.0	15.0	 25
342	  6	35.3	6.4	 20
343	  6	43.0	8.1	 25
344	  6	38.0	8.5	 25
345	  6	36.0	5.2	 20
346	  6	34.0	6.7	 25
347	  6	33.0	5.8	 25
348	  6	37.3	5.7	 20
349	  6	47.0	9.6	 25
350	  6	38.0	8.4	 25
351	  6	38.5	6.7	 20
352	  6	40.0	8.6	 25
353	  6	33.0	7.5	 25
354	  6	41.3	6.6	 20
355	  6	41.0	7.3	 25
356	  6	33.0	6.9	 25
357	  6	39.0	8.5	 20
358	  6	36.0	4.3	 25
359	  6	39.0	7.5	 25
360	  6	34.3	6.9	 20
361	  6	41.0	7.1	 25
362	  6	39.0	6.3	 25
363	  6	40.0	8.0	 20
364	  6	35.0	6.9	 25
365	  6	38.0	8.7	 25
366	  6	39.3	7.8	 20
367	  6	42.0	5.7	 25
368	  6	118.5	15.9	 20
369	  6	47.0	11.1	 25
370	  6	57.0	12.7	 25
371	  6	56.3	10.6	 20
372	  6	92.0	14.2	 25
373	  6	56.0	10.9	 25
374	  6	43.5	10.4	 20
375	  6	43.0	7.6	 25
376	  6	44.0	7.8	 25
377	  6	38.5	8.2	 20
378	  6	37.0	7.4	 25
379	  6	39.0	8.0	 25
380	  6	40.3	7.4	 20
381	  6	48.0	10.4	 25
382	  6	42.0	8.3	 25
383	  6	50.0	8.0	 20
384	  6	50.0	8.4	 25
385	  6	34.0	5.8	 25
386	  6	46.0	8.7	 20
387	  6	37.0	8.2	 25
388	  6	41.0	8.1	 25
389	  6	40.8	7.2	 20
390	  6	44.0	9.4	 25
391	  6	52.0	7.9	 25
392	  6	43.3	7.3	 20
393	  6	91.0	20.3	 25
394	  6	82.0	12.9	 25
395	  6	89.5	19.5	 20
396	  6	40.0	6.3	 25
397	  6	45.0	6.9	 25
398	  6	33.3	5.7	 20
399	  6	33.0	6.0	 25
400	  6	34.0	6.2	 25
401	  6	37.0	7.0	 20
402	  6	56.0	11.5	 25
403	  6	510.0	81.4	 25
404	  6	117.8	21.0	 20
405	  6	43.0	12.0	 25
406	  6	35.0	7.1	 25
407	  6	33.5	6.3	 20
408	  6	38.0	6.3	 25
409	  6	36.0	4.6	 25
410	  6	45.0	8.5	 20
411	  6	76.0	58.5	 25
412	  6	43.0	42.0	 25
413	  6	46.5	8.3	 20
414	  6	61.0	11.1	 25
415	  6	44.0	8.3	 25
416	  6	65.0	8.5	 20
417	  6	49.0	11.0	 25
418	  6	119.0	30.9	 25
419	  6	672.5	48.6	 20
420	  6	158.0	39.1	 25
421	  6	62.0	10.5	 25
422	  6	51.8	7.7	 20
423	  6	145.0	33.0	 25
424	  6	122.0	20.3	 25
425	  6	93.3	16.8	 20
426	  6	38.0	6.4	 25
427	  6	39.0	7.4	 25
428	  6	162.3	18.4	 20
429	  6	65.0	10.7	 25
430	  6	37.0	7.5	 25
431	  6	34.5	8.0	 20
432	  6	35.0	8.1	 25
433	  6	36.0	7.2	 25
434	  6	38.0	7.6	 20
435	  6	36.0	9.4	 25
436	  6	34.0	7.4	 25
437	  6	34.3	6.0	 20
438	  6	35.0	6.4	 25
439	  6	38.0	7.3	 25
440	  6	40.0	7.1	 20
441	  6	40.0	7.7	 25
442	  6	91.0	17.2	 25
443	  6	55.0	10.1	 20
444	  6	41.0	7.3	 25
445	  6	43.0	6.9	 25
446	  6	41.8	7.4	 20
447	  6	63.0	13.2	 25
448	  6	60.0	11.4	 20
449	  6	189.0	37.9	 25
450	  6	63.0	20.2	 25
451	  6	57.8	23.4	 20
452	  6	52.0	9.9	 25
453	  6	41.0	6.5	 25
454	  6	51.3	8.3	 20
455	  6	38.0	7.4	 25
456	  6	35.0	5.3	 25
457	  6	54.8	10.1	 20
458	  6	36.0	6.2	 25
459	  6	38.0	7.5	 25
460	  6	34.8	7.6	 20
461	  6	33.0	5.2	 25
462	  6	34.0	5.6	 25
463	  6	59.5	11.0	 16
464	  6	48.0	8.3	 20
465	  6	56.0	8.6	 20
466	  6	86.0	13.2	 16
467	  6	87.0	11.6	 20
468	  6	101.5	16.3	 20
469	  6	36.3	6.2	 16
470	  6	45.3	9.1	 20
471	  6	35.3	6.5	 20
472	  6	30.0	4.5	 16
473	  6	35.0	7.1	 20
474	  6	36.3	8.6	 20
475	  6	35.3	7.3	 16
476	  6	44.0	5.3	 20
477	  6	33.0	5.6	 20
478	  6	31.0	5.9	 16
479	  6	69.8	14.4	 20
480	  6	42.3	8.6	 20
481	  6	49.0	12.1	 16
482	  6	56.0	8.7	 20
483	  6	69.8	11.4	 20
484	  6	91.0	10.5	 16
485	  6	44.0	8.2	 20
486	  6	41.3	6.8	 20
487	  6	125.3	18.8	 16
488	  6	37.0	6.4	 20
489	  6	144.0	21.0	 20
490	  6	49.0	7.0	 16
491	  6	65.5	10.5	 20
492	  6	36.0	8.4	 20
493	  6	69.0	11.9	 16
494	  6	207.3	22.9	 20
495	  6	33.3	5.8	 20
496	  6	49.5	6.3	 16
497	  6	54.3	10.2	 20
498	  6	43.3	6.7	 20
499	  6	63.8	12.0	 16
500	  6	60.0	9.5	 20
501	  6	44.5	7.8	 20
502	  6	64.3	7.8	 16
503	  6	92.3	14.5	 20
504	  6	90.5	15.8	 20
505	  6	58.3	12.3	 16
506	  6	144.3	20.6	 20
507	  6	187.3	28.8	 20
508	  6	54.5	11.7	 16
509	  6	45.0	7.9	 20
510	  6	54.0	12.5	 20
511	  6	36.3	6.2	 16
512	  6	35.0	5.7	 20
513	  6	35.0	7.0	 20
514	  6	33.3	6.8	 16
515	  6	37.3	6.9	 20
516	  6	38.3	7.7	 20
517	  6	40.0	7.4	 16
518	  6	61.0	8.2	 20
519	  6	43.5	7.0	 20
520	  6	48.0	9.1	 16
521	  6	43.3	5.9	 20
522	  6	38.8	10.3	 20
523	  6	57.3	10.6	 16
524	  6	50.5	7.6	 20
525	  6	42.0	7.8	 20
526	  6	59.0	9.7	 16
527	  6	41.3	12.5	 20
528	  6	38.8	7.3	 16
529	  6	40.3	8.3	 20
530	  6	36.3	6.9	 20
531	  6	37.8	8.5	 16
532	  6	31.0	5.7	 20
533	  6	33.0	9.0	 20
534	  6	46.3	10.1	 20
535	  6	55.0	10.4	 25
536	  6	37.0	6.3	 25
537	  6	38.0	5.8	 20
538	  6	36.0	5.8	 25
539	  6	37.0	6.9	 25
540	  6	37.3	7.2	 20
541	  6	41.0	8.0	 25
542	  6	64.0	11.5	 25
543	  6	54.0	8.6	 20
544	  6	37.0	5.7	 25
545	  6	40.0	6.9	 25
546	  6	88.0	13.4	 20
547	  6	34.0	5.9	 25
548	  6	69.0	10.2	 25
549	  6	123.5	16.3	 20
550	  6	123.0	17.6	 25
551	  6	135.0	22.7	 25
552	  6	46.0	7.3	 20
553	  6	44.0	8.0	 25
554	  6	66.0	13.1	 25
555	  6	50.3	8.4	 20
556	  6	229.0	35.3	 25
557	  6	69.0	11.5	 25
558	  6	100.3	16.1	 20
559	  6	105.0	14.5	 25
560	  6	49.0	8.9	 25
561	  6	77.0	12.3	 20
562	  6	38.0	6.4	 25
563	  6	38.0	8.7	 25
564	  6	34.0	6.5	 20
565	  6	45.0	10.2	 25
566	  6	38.0	6.3	 25
567	  6	44.3	9.5	 20
568	  6	71.0	11.4	 25
569	  6	89.0	17.2	 25
570	  6	448.3	46.2	 20
571	  6	104.0	12.8	 25
572	  6	133.0	28.1	 25
573	  6	41.5	8.9	 20
574	  6	38.0	7.9	 25
575	  6	48.0	8.8	 25
576	  6	34.0	7.0	 20
577	  6	38.0	7.5	 25
578	  6	38.0	5.2	 25
579	  6	39.5	9.3	 20
580	  6	39.0	7.8	 25
581	  6	36.0	6.0	 25
582	  6	41.5	7.3	 20
583	  6	40.0	7.0	 25
584	  6	67.0	10.7	 25
585	  6	46.3	6.7	 20
586	  6	41.0	9.0	 25
587	  6	46.0	6.7	 25
588	  6	40.0	5.7	 20
589	  6	38.0	6.4	 25
590	  6	34.0	6.4	 25
591	  6	78.5	13.0	 20
592	  6	47.0	8.5	 25
593	  6	54.0	11.3	 25
594	  6	38.3	7.6	 20
595	  6	38.0	7.9	 25
596	  6	44.0	8.4	 25
597	  6	46.0	8.7	 20
598	  6	41.0	7.6	 25
599	  6	44.0	9.1	 25
600	  6	134.5	20.8	 20
601	  6	51.0	10.7	 25
602	  6	51.0	10.5	 25
603	  6	38.0	6.2	 20
604	  6	35.0	6.4	 25
605	  6	40.0	7.7	 25
606	  6	34.0	7.3	 20
607	  6	57.0	10.4	 25
608	  6	308.8	40.7	 20
609	  6	75.0	16.0	 25
610	  6	73.0	14.2	 25
611	  6	572.3	51.1	 20
612	  6	99.0	18.2	 25
613	  6	204.0	31.0	 25
614	  6	48.3	9.0	 20
615	  6	49.0	7.3	 25
616	  6	40.0	9.7	 25
617	  6	66.5	10.0	 20
618	  6	36.0	8.3	 25
619	  6	39.0	7.6	 25
620	  6	39.0	6.9	 20
621	  6	49.0	8.8	 25
622	  6	40.0	6.3	 25
623	  6	37.8	9.9	 20
624	  6	37.0	6.5	 25
625	  6	78.0	14.0	 25
626	  6	84.5	17.5	 20
627	  6	49.0	9.0	 25
628	  6	230.0	48.0	 25
629	  6	44.3	6.0	 20
630	  6	49.0	8.5	 25
631	  6	47.0	9.2	 25
632	  6	30.8	7.3	 20
633	  6	43.0	7.4	 25
634	  6	54.0	10.2	 25
635	  6	52.8	9.1	 20
636	  6	232.0	50.4	 25
637	  6	67.0	13.5	 25
638	  6	110.8	18.9	 20
639	  6	5162.0	1072.4	 25
  0	  7	58.3	8.9	 20
  1	  7	52.0	5.7	 16
  2	  7	51.5	8.5	 20
  3	  7	40.3	5.4	 20
  4	  7	40.0	7.0	 16
  5	  7	40.5	8.0	 20
  6	  7	43.0	8.1	 20
  7	  7	38.0	5.8	 16
  8	  7	43.0	8.0	 20
  9	  7	34.0	5.2	 20
 10	  7	42.8	10.2	 16
 11	  7	36.3	7.0	 20
 12	  7	39.3	6.8	 20
 13	  7	38.8	8.1	 16
 14	  7	40.3	8.2	 20
 15	  7	36.0	6.9	 20
 16	  7	37.5	8.6	 16
 17	  7	38.3	6.4	 20
 18	  7	423.5	94.8	 20
 19	  7	42.0	8.3	 16
 20	  7	2114.5	639.3	 20
 21	  7	54.8	19.1	 20
 22	  7	38.0	7.2	 16
 23	  7	38.3	6.7	 20
 24	  7	56.3	8.0	 20
 25	  7	46.5	9.3	 16
 26	  7	38.3	8.3	 20
 27	  7	84.3	20.8	 20
 28	  7	48.5	6.8	 16
 29	  7	213.0	50.1	 20
 30	  7	218.8	20.4	 20
 31	  7	222.8	24.8	 16
 32	  7	60.3	17.1	 20
 33	  7	67.3	12.3	 20
 34	  7	72.0	10.7	 16
 35	  7	60.0	7.5	 20
 36	  7	40.0	10.2	 25
 37	  7	51.8	9.2	 20
 38	  7	77.0	13.6	 25
 39	  7	47.0	8.6	 25
 40	  7	53.3	11.6	 20
 41	  7	93.0	17.2	 25
 42	  7	65.0	10.3	 25
 43	  7	46.5	8.3	 20
 44	  7	43.0	10.0	 25
 45	  7	46.0	8.8	 25
 46	  7	60.8	10.1	 20
 47	  7	38.0	7.8	 25
 48	  7	36.0	5.3	 25
 49	  7	45.5	7.9	 20
 50	  7	36.0	6.4	 25
 51	  7	35.3	5.0	 20
 52	  7	36.0	4.2	 25
 53	  7	36.0	6.3	 25
 54	  7	38.0	6.0	 20
 55	  7	39.0	5.8	 25
 56	  7	40.0	6.9	 25
 57	  7	48.8	7.7	 20
 58	  7	46.0	7.7	 25
 59	  7	49.0	9.9	 25
 60	  7	54.5	9.0	 20
 61	  7	46.0	8.5	 25
 62	  7	61.0	9.5	 25
 63	  7	4587.8	605.5	 20
 64	  7	4414.0	350.1	 25
 65	  7	4178.0	355.2	 25
 66	  7	68.0	7.1	 20
 67	  7	49.0	8.4	 25
 68	  7	78.0	10.5	 25
 69	  7	4965.5	523.9	 20
 70	  7	4895.0	386.3	 25
 71	  7	4499.0	419.6	 25
 72	  7	70.8	13.6	 20
 73	  7	52.0	11.6	 25
 74	  7	4954.0	795.6	 25
 75	  7	66.5	10.4	 20
 76	  7	57.0	12.4	 25
 77	  7	57.0	7.1	 25
 78	  7	4322.0	642.0	 20
 79	  7	62.0	27.1	 25
 80	  7	75.0	10.7	 25
 81	  7	5037.8	635.7	 20
 82	  7	4958.0	460.0	 25
 83	  7	4581.0	426.6	 25
 84	  7	61.3	10.0	 20
 85	  7	45.0	10.4	 25
 86	  7	61.0	8.8	 25
 87	  7	4603.5	686.2	 20
 88	  7	4497.0	456.3	 25
 89	  7	4091.0	417.7	 25
 90	  7	63.8	11.0	 20
 91	  7	48.0	7.0	 25
 92	  7	4978.0	968.0	 25
 93	  7	63.3	14.0	 20
 94	  7	49.0	9.0	 25
 95	  7	52.0	8.1	 25
 96	  7	4237.5	580.7	 20
 97	  7	51.0	15.2	 25
 98	  7	51.0	9.1	 25
 99	  7	65.0	11.3	 20
100	  7	4097.0	759.6	 25
101	  7	59.0	9.4	 25
102	  7	51.3	11.2	 20
103	  7	41.0	8.9	 25
104	  7	4847.0	733.9	 25
105	  7	77.8	16.6	 20
106	  7	62.0	11.2	 25
107	  7	53.0	10.0	 25
108	  7	50.3	7.5	 20
109	  7	35.0	6.7	 25
110	  7	31.0	6.0	 25
111	  7	104.5	14.9	 20
112	  7	55.0	9.8	 25
113	  7	50.0	7.5	 25
114	  7	81.0	14.1	 20
115	  7	43.0	7.8	 25
116	  7	4538.0	656.3	 25
117	  7	63.8	15.0	 20
118	  7	58.0	12.1	 25
119	  7	56.0	8.8	 25
120	  7	4622.8	676.5	 20
121	  7	53.0	10.5	 25
122	  7	70.0	14.6	 25
123	  7	5012.3	612.0	 20
124	  7	4597.0	577.5	 25
125	  7	4367.0	624.1	 25
126	  7	75.8	14.3	 20
127	  7	43.0	6.3	 25
128	  7	35.0	6.0	 25
129	  7	40.5	7.8	 20
130	  7	45.0	8.6	 25
131	  7	47.3	8.3	 20
132	  7	46.0	8.1	 25
133	  7	38.0	7.9	 25
134	  7	58.5	10.1	 20
135	  7	4697.0	1056.6	 25
136	  7	4388.0	607.5	 25
137	  7	4293.8	525.3	 20
138	  7	71.0	17.5	 25
139	  7	44.0	8.5	 25
140	  7	57.3	12.2	 20
141	  7	4265.0	932.4	 25
142	  7	55.0	6.5	 25
143	  7	53.8	6.7	 20
144	  7	49.0	8.9	 25
145	  7	43.0	6.8	 25
146	  7	60.0	8.4	 20
147	  7	4627.0	963.1	 25
148	  7	4612.0	632.8	 25
149	  7	4464.8	592.0	 20
150	  7	76.0	15.0	 25
151	  7	53.0	11.1	 25
152	  7	5294.0	794.6	 20
153	  7	65.0	14.4	 25
154	  7	53.0	10.5	 25
155	  7	61.3	12.4	 20
156	  7	4682.0	1000.3	 25
157	  7	45.0	9.7	 25
158	  7	31.0	5.1	 20
159	  7	42.0	7.4	 25
160	  7	35.0	7.9	 25
161	  7	39.3	6.0	 20
162	  7	38.0	8.4	 25
163	  7	39.0	8.3	 25
164	  7	44.5	8.0	 20
165	  7	43.0	7.2	 25
166	  7	46.0	8.5	 25
167	  7	1040.3	102.4	 20
168	  7	993.0	98.6	 25
169	  7	49.0	6.7	 25
170	  7	39.3	8.0	 20
171	  7	35.0	6.3	 25
172	  7	39.0	7.9	 25
173	  7	55.0	10.8	 20
174	  7	54.0	8.4	 25
175	  7	51.0	8.9	 25
176	  7	76.0	12.3	 20
177	  7	56.0	8.4	 25
178	  7	66.0	11.8	 25
179	  7	54.3	6.6	 16
180	  7	60.5	15.2	 20
181	  7	53.3	33.5	 20
182	  7	43.3	8.1	 16
183	  7	40.3	8.0	 20
184	  7	44.3	9.9	 20
185	  7	64.0	12.2	 16
186	  7	51.5	10.5	 20
187	  7	48.0	6.3	 20
188	  7	40.0	8.1	 16
189	  7	36.0	5.9	 20
190	  7	39.0	7.0	 20
191	  7	39.8	6.9	 16
192	  7	51.5	11.1	 20
193	  7	67.3	11.7	 20
194	  7	146.5	18.4	 16
195	  7	55.3	11.7	 20
196	  7	115.5	15.1	 20
197	  7	205.3	27.3	 16
198	  7	272.5	29.1	 20
199	  7	258.8	25.0	 20
200	  7	44.0	8.7	 16
201	  7	44.0	9.7	 20
202	  7	124.8	23.3	 20
203	  7	38.8	9.6	 16
204	  7	35.3	7.4	 20
205	  7	36.0	6.3	 20
206	  7	40.0	7.7	 16
207	  7	46.0	10.2	 20
208	  7	37.8	6.9	 20
209	  7	43.5	11.0	 16
210	  7	37.0	4.9	 20
211	  7	36.3	6.5	 16
212	  7	37.0	10.7	 20
213	  7	39.5	8.0	 20
214	  7	72.3	8.5	 16
215	  7	66.3	11.3	 20
216	  7	49.3	6.8	 20
217	  7	88.5	17.3	 16
218	  7	98.0	11.7	 20
219	  7	96.5	20.5	 20
220	  7	51.3	10.2	 16
221	  7	47.8	10.2	 20
222	  7	126.5	15.5	 20
223	  7	188.8	26.1	 16
224	  7	282.5	57.9	 20
225	  7	255.5	29.8	 20
226	  7	63.8	13.2	 16
227	  7	418.5	78.2	 20
228	  7	119.0	12.4	 20
229	  7	44.3	7.5	 16
230	  7	36.0	7.3	 20
231	  7	56.8	11.7	 20
232	  7	45.8	7.6	 16
233	  7	47.3	8.6	 20
234	  7	35.3	6.5	 20
235	  7	73.0	12.8	 16
236	  7	42.3	8.8	 20
237	  7	54.0	14.6	 20
238	  7	36.3	8.3	 16
239	  7	37.3	6.6	 20
240	  7	32.3	5.6	 20
241	  7	33.8	6.4	 16
242	  7	36.0	5.5	 20
243	  7	39.5	7.0	 20
244	  7	69.0	12.5	 16
245	  7	84.0	15.2	 20
246	  7	118.8	23.0	 20
247	  7	107.0	17.3	 16
248	  7	247.8	32.1	 20
249	  7	124.3	22.3	 20
250	  7	171.3	22.5	 20
251	  7	62.0	13.9	 25
252	  7	41.0	7.4	 25
253	  7	81.3	13.3	 20
254	  7	48.0	7.2	 25
255	  7	51.0	8.1	 25
256	  7	50.3	8.9	 20
257	  7	43.0	7.7	 25
258	  7	34.0	5.4	 25
259	  7	36.5	6.2	 20
260	  7	46.0	6.8	 25
261	  7	34.0	6.0	 25
262	  7	43.0	9.3	 20
263	  7	68.0	11.9	 25
264	  7	37.0	6.1	 25
265	  7	35.0	5.0	 20
266	  7	31.0	6.6	 25
267	  7	35.0	6.4	 25
268	  7	169.3	20.6	 20
269	  7	115.0	22.1	 25
270	  7	70.0	13.1	 25
271	  7	89.8	19.7	 20
272	  7	306.0	48.1	 25
273	  7	105.0	14.4	 25
274	  7	96.5	16.1	 20
275	  7	88.0	15.0	 25
276	  7	194.0	35.2	 25
277	  7	59.0	8.6	 20
278	  7	644.0	73.5	 25
279	  7	501.0	53.2	 25
280	  7	238.5	29.8	 20
281	  7	85.0	12.7	 25
282	  7	73.0	12.5	 25
283	  7	47.3	7.4	 20
284	  7	37.0	7.7	 25
285	  7	40.0	7.5	 25
286	  7	32.5	5.5	 20
287	  7	42.0	7.3	 25
288	  7	99.0	19.6	 25
289	  7	895.0	115.6	 20
290	  7	373.0	36.0	 25
291	  7	39.0	5.8	 20
292	  7	38.0	7.1	 25
293	  7	35.0	6.3	 25
294	  7	44.5	8.3	 20
295	  7	108.0	21.3	 25
296	  7	97.0	19.0	 25
297	  7	70.5	13.6	 20
298	  7	92.0	14.6	 25
299	  7	55.0	7.3	 25
300	  7	65.0	15.1	 20
301	  7	36.0	7.5	 25
302	  7	36.0	7.2	 25
303	  7	40.5	8.5	 20
304	  7	37.0	6.7	 25
305	  7	56.0	11.5	 25
306	  7	41.0	7.9	 20
307	  7	37.0	6.7	 25
308	  7	57.0	12.2	 25
309	  7	35.3	7.0	 20
310	  7	48.0	9.1	 25
311	  7	37.0	10.0	 25
312	  7	40.5	7.5	 20
313	  7	51.0	10.7	 25
314	  7	75.0	12.1	 25
315	  7	110.8	13.7	 20
316	  7	44.0	9.0	 25
317	  7	43.0	7.0	 25
318	  7	36.0	6.7	 20
319	  7	36.0	9.0	 25
320	  7	38.0	8.2	 25
321	  7	114.5	19.0	 20
322	  7	41.0	9.5	 25
323	  7	46.0	8.1	 25
324	  7	60.3	9.5	 20
325	  7	39.0	8.1	 25
326	  7	93.0	18.1	 25
327	  7	34.3	5.9	 20
328	  7	44.0	7.3	 25
329	  7	39.0	6.5	 25
330	  7	43.5	7.7	 20
331	  7	36.0	6.1	 25
332	  7	42.0	9.8	 25
333	  7	39.0	6.8	 20
334	  7	72.0	12.0	 25
335	  7	39.0	10.1	 25
336	  7	36.3	7.7	 20
337	  7	38.0	7.6	 25
338	  7	38.0	5.6	 25
339	  7	56.3	8.3	 20
340	  7	76.0	17.0	 25
341	  7	38.0	6.8	 25
342	  7	34.5	6.2	 20
343	  7	37.0	5.8	 25
344	  7	37.0	6.2	 25
345	  7	31.3	5.1	 20
346	  7	38.0	7.5	 25
347	  7	33.0	5.7	 25
348	  7	72.3	9.3	 20
349	  7	66.0	10.1	 25
350	  7	148.0	24.7	 25
351	  7	43.0	9.4	 20
352	  7	51.0	9.6	 25
353	  7	42.0	6.9	 25
354	  7	73.3	9.2	 20
355	  7	57.0	10.1	 25
356	  7	37.0	5.9	 25
357	  7	40.5	8.5	 20
358	  7	36.0	7.7	 25
359	  7	50.0	8.6	 25
360	  7	45.3	8.1	 20
361	  7	36.0	6.4	 25
362	  7	37.0	6.3	 25
363	  7	40.3	5.9	 20
364	  7	53.0	13.0	 25
365	  7	58.0	10.5	 25
366	  7	41.3	8.7	 20
367	  7	43.0	8.6	 25
368	  7	62.0	13.4	 25
369	  7	265.0	32.3	 20
370	  7	268.0	31.4	 25
371	  7	204.3	23.1	 20
372	  7	56.0	7.9	 25
373	  7	73.0	10.8	 25
374	  7	43.5	7.3	 20
375	  7	43.0	9.3	 25
376	  7	35.0	7.2	 25
377	  7	37.0	7.6	 20
378	  7	37.0	7.2	 25
379	  7	49.0	8.2	 25
380	  7	36.8	8.8	 20
381	  7	45.0	8.7	 25
382	  7	34.0	6.7	 25
383	  7	35.3	7.2	 20
384	  7	37.0	5.9	 25
385	  7	84.0	13.3	 25
386	  7	36.3	9.0	 20
387	  7	38.0	6.7	 25
388	  7	34.0	7.5	 25
389	  7	37.3	6.7	 20
390	  7	43.0	7.3	 25
391	  7	38.0	6.4	 25
392	  7	38.3	5.9	 16
393	  7	36.3	7.3	 20
394	  7	34.0	6.8	 20
395	  7	41.0	6.1	 16
396	  7	33.8	6.7	 20
397	  7	102.8	17.8	 20
398	  7	31.0	5.0	 16
399	  7	37.5	6.9	 20
400	  7	45.8	8.5	 20
401	  7	76.0	13.9	 16
402	  7	80.3	12.5	 20
403	  7	78.0	14.5	 20
404	  7	75.3	9.8	 16
405	  7	94.8	19.2	 20
406	  7	42.3	8.3	 20
407	  7	51.5	12.3	 16
408	  7	39.0	6.7	 20
409	  7	32.3	5.7	 20
410	  7	38.5	8.0	 16
411	  7	63.8	10.3	 20
412	  7	51.0	7.6	 20
413	  7	134.5	13.7	 16
414	  7	84.5	13.5	 20
415	  7	48.3	10.7	 20
416	  7	42.3	7.5	 16
417	  7	60.3	10.3	 20
418	  7	126.3	17.3	 20
419	  7	1227.0	80.0	 16
420	  7	118.0	18.1	 20
421	  7	73.3	17.5	 20
422	  7	36.3	6.3	 16
423	  7	43.3	6.6	 20
424	  7	70.3	16.4	 20
425	  7	146.0	20.5	 16
426	  7	43.3	6.6	 20
427	  7	49.0	8.2	 20
428	  7	59.0	7.7	 16
429	  7	80.0	10.9	 20
430	  7	40.0	9.8	 20
431	  7	45.5	7.7	 16
432	  7	70.3	12.3	 20
433	  7	34.0	5.4	 20
434	  7	31.0	5.9	 16
435	  7	57.3	8.9	 20
436	  7	41.3	7.1	 20
437	  7	33.3	5.0	 16
438	  7	33.3	5.1	 20
439	  7	44.8	8.6	 20
440	  7	39.5	9.0	 16
441	  7	39.8	7.5	 20
442	  7	35.8	7.3	 20
443	  7	42.0	7.6	 16
444	  7	38.3	7.5	 20
445	  7	40.5	9.8	 20
446	  7	33.3	6.8	 16
447	  7	34.0	6.8	 20
448	  7	71.5	12.8	 20
449	  7	195.8	21.4	 16
450	  7	102.5	14.0	 20
451	  7	120.3	17.7	 16
452	  7	120.3	16.2	 20
453	  7	53.8	10.6	 20
454	  7	38.0	9.4	 16
455	  7	37.3	5.2	 20
456	  7	301.8	36.2	 20
457	  7	53.3	9.5	 16
458	  7	37.0	6.8	 20
459	  7	36.3	5.9	 20
460	  7	39.3	10.2	 16
461	  7	45.3	9.9	 20
462	  7	39.5	7.8	 20
463	  7	146.5	26.4	 20
464	  7	150.0	30.6	 25
465	  7	45.0	9.3	 25
466	  7	217.0	25.1	 20
467	  7	263.0	28.5	 25
468	  7	124.0	19.0	 25
469	  7	41.8	7.3	 20
470	  7	34.0	5.1	 25
471	  7	48.0	10.0	 25
472	  7	33.3	6.7	 20
473	  7	41.0	5.3	 25
474	  7	175.0	25.6	 25
475	  7	44.8	8.3	 20
476	  7	52.0	7.2	 25
477	  7	42.0	6.9	 25
478	  7	62.5	11.5	 20
479	  7	39.0	7.9	 25
480	  7	36.0	5.9	 25
481	  7	34.0	6.4	 20
482	  7	76.0	15.5	 25
483	  7	96.0	19.6	 25
484	  7	45.3	6.3	 20
485	  7	49.0	8.6	 25
486	  7	43.0	10.8	 25
487	  7	206.5	32.4	 20
488	  7	66.0	11.4	 25
489	  7	119.0	15.7	 25
490	  7	43.0	7.6	 20
491	  7	83.0	12.5	 25
492	  7	89.0	16.8	 25
493	  7	71.0	12.2	 20
494	  7	98.0	15.6	 25
495	  7	80.0	12.3	 25
496	  7	111.3	11.8	 20
497	  7	70.0	8.8	 25
498	  7	242.0	30.4	 25
499	  7	121.5	25.8	 20
500	  7	52.0	7.6	 25
501	  7	169.0	23.1	 25
502	  7	143.3	19.0	 20
503	  7	63.0	12.1	 25
504	  7	54.0	10.7	 25
505	  7	42.0	7.6	 20
506	  7	92.0	14.7	 25
507	  7	139.0	15.7	 25
508	  7	59.0	11.2	 20
509	  7	97.0	13.7	 25
510	  7	108.0	16.5	 25
511	  7	38.0	9.6	 20
512	  7	37.0	7.2	 25
513	  7	37.0	7.2	 25
514	  7	86.8	13.0	 20
515	  7	39.0	6.5	 25
516	  7	49.0	9.5	 25
517	  7	35.3	5.5	 20
518	  7	124.0	30.0	 25
519	  7	42.0	7.1	 25
520	  7	65.8	10.1	 20
521	  7	124.0	23.2	 25
522	  7	60.0	9.7	 25
523	  7	372.5	45.8	 20
524	  7	1218.0	170.3	 25
525	  7	56.0	9.1	 25
526	  7	47.8	8.2	 20
527	  7	66.0	11.8	 25
528	  7	548.0	72.0	 20
529	  7	45.0	8.2	 25
530	  7	39.0	6.8	 25
531	  7	35.0	5.6	 20
532	  7	79.0	17.3	 25
533	  7	93.0	14.5	 25
534	  7	85.0	11.8	 20
535	  7	65.0	10.2	 25
536	  7	44.0	8.2	 25
537	  7	32.8	5.4	 20
538	  7	170.0	31.3	 25
539	  7	40.0	6.2	 25
540	  7	55.3	9.5	 20
541	  7	72.0	15.2	 25
542	  7	126.0	20.7	 25
543	  7	123.3	18.9	 20
544	  7	49.0	9.7	 25
545	  7	71.0	10.0	 25
546	  7	35.5	8.4	 20
547	  7	37.0	8.9	 25
548	  7	83.0	12.3	 25
549	  7	48.0	7.2	 20
550	  7	214.0	38.3	 25
551	  7	41.0	7.2	 25
552	  7	70.8	12.9	 20
553	  7	49.0	10.3	 25
554	  7	201.0	22.0	 25
555	  7	49.3	8.2	 20
556	  7	49.0	9.0	 25
557	  7	87.0	18.0	 25
558	  7	4343.8	226.9	 20
559	  7	82.0	23.8	 25
560	  7	62.0	10.7	 25
561	  7	132.0	17.2	 20
562	  7	48.0	9.7	 25
563	  7	72.0	11.6	 25
564	  7	38.0	6.6	 20
565	  7	39.0	6.8	 25
566	  7	60.0	10.5	 25
567	  7	69.3	10.2	 20
568	  7	51.0	9.7	 25
569	  7	69.0	14.0	 25
570	  7	42.3	8.0	 20
571	  7	50.0	9.3	 25
572	  7	47.0	8.3	 25
573	  7	39.0	7.2	 20
574	  7	59.0	10.1	 25
575	  7	77.0	17.5	 25
576	  7	33.3	6.8	 20
577	  7	35.0	6.4	 25
578	  7	36.0	6.5	 25
579	  7	38.3	7.5	 20
580	  7	35.0	6.6	 25
581	  7	37.0	4.9	 25
582	  7	39.0	9.7	 20
583	  7	34.0	7.8	 25
584	  7	40.0	8.5	 25
585	  7	37.0	5.3	 20
586	  7	52.0	7.6	 25
587	  7	44.0	8.3	 25
588	  7	44.3	10.0	 20
589	  7	49.0	7.2	 25
590	  7	65.0	12.3	 25
591	  7	42.5	7.8	 20
592	  7	96.0	14.0	 25
593	  7	398.0	39.7	 25
594	  7	63.3	9.7	 20
595	  7	38.0	9.0	 25
596	  7	42.0	9.8	 25
597	  7	147.0	19.2	 20
598	  7	47.0	7.6	 25
599	  7	41.0	6.5	 25
600	  7	36.3	5.2	 20
601	  7	47.0	7.6	 25
602	  7	52.0	10.2	 25
603	  7	56.3	8.3	 20
604	  7	37.0	5.3	 25
605	  7	42.3	8.0	 20
606	  7	40.5	7.4	 16
607	  7	46.0	7.8	 20
608	  7	65.0	12.2	 16
609	  7	59.0	14.4	 20
610	  7	66.8	13.5	 20
611	  7	326.0	24.9	 16
612	  7	454.8	36.5	 20
613	  7	76.5	19.0	 20
614	  7	36.8	7.8	 16
615	  7	188.3	29.8	 20
616	  7	158.5	20.0	 20
617	  7	37.5	7.7	 16
618	  7	37.0	6.8	 20
619	  7	49.0	6.6	 20
620	  7	115.5	19.8	 16
621	  7	39.0	4.9	 20
622	  7	62.0	11.2	 20
623	  7	70.8	10.1	 16
624	  7	141.5	22.6	 20
625	  7	79.0	13.7	 20
626	  7	41.0	6.9	 16
627	  7	38.0	7.6	 20
628	  7	47.0	8.6	 20
629	  7	53.5	9.5	 16
630	  7	70.3	8.7	 20
631	  7	97.5	9.5	 20
632	  7	39.8	6.1	 16
633	  7	33.0	5.5	 20
634	  7	39.0	8.8	 20
635	  7	54.3	18.4	 16
636	  7	39.3	5.4	 20
637	  7	50.0	7.1	 20
638	  7	60.5	9.9	 16
639	  7	60.3	13.0	 20
  0	  8	5052.0	632.6	 25
  1	  8	52.5	7.9	 20
  2	  8	44.0	7.1	 25
  3	  8	40.0	11.3	 25
  4	  8	37.3	7.3	 20
  5	  8	36.0	6.8	 25
  6	  8	35.0	7.1	 25
  7	  8	33.0	6.3	 20
  8	  8	39.0	7.4	 25
  9	  8	34.0	6.2	 25
 10	  8	32.8	7.2	 20
 11	  8	39.0	7.0	 25
 12	  8	35.0	5.9	 25
 13	  8	38.5	8.2	 20
 14	  8	39.0	8.6	 25
 15	  8	38.0	6.5	 25
 16	  8	40.0	6.5	 20
 17	  8	31.0	5.3	 25
 18	  8	41.0	7.9	 25
 19	  8	34.0	5.5	 20
 20	  8	498.0	146.2	 25
 21	  8	45.0	7.6	 25
 22	  8	38.5	5.1	 20
 23	  8	38.0	7.7	 25
 24	  8	41.0	6.6	 25
 25	  8	42.5	7.6	 20
 26	  8	37.0	6.5	 25
 27	  8	51.0	9.7	 25
 28	  8	36.3	5.9	 20
 29	  8	194.0	52.2	 25
 30	  8	80.0	14.9	 25
 31	  8	213.5	21.5	 20
 32	  8	55.0	10.9	 25
 33	  8	39.0	8.0	 25
 34	  8	56.0	11.4	 20
 35	  8	64.0	11.3	 25
 36	  8	35.0	7.8	 25
 37	  8	44.3	8.7	 20
 38	  8	43.0	7.1	 25
 39	  8	47.0	8.3	 25
 40	  8	139.0	22.9	 20
 41	  8	80.0	15.3	 25
 42	  8	65.0	11.1	 25
 43	  8	55.5	9.9	 20
 44	  8	41.0	8.9	 25
 45	  8	37.0	6.6	 25
 46	  8	34.0	6.8	 20
 47	  8	36.0	7.5	 25
 48	  8	35.0	5.5	 25
 49	  8	37.3	6.1	 20
 50	  8	34.0	8.0	 25
 51	  8	34.0	6.1	 25
 52	  8	37.5	5.4	 20
 53	  8	32.0	5.1	 25
 54	  8	36.3	7.3	 20
 55	  8	38.0	7.1	 25
 56	  8	37.0	6.0	 25
 57	  8	45.3	9.0	 20
 58	  8	40.0	7.4	 25
 59	  8	64.0	12.1	 25
 60	  8	66.8	11.8	 20
 61	  8	37.0	7.2	 25
 62	  8	36.0	9.6	 25
 63	  8	41.0	7.5	 20
 64	  8	49.0	9.1	 25
 65	  8	41.0	8.0	 25
 66	  8	36.5	7.6	 20
 67	  8	35.0	7.1	 25
 68	  8	35.0	6.9	 25
 69	  8	41.0	8.0	 20
 70	  8	41.0	7.7	 25
 71	  8	45.0	7.1	 25
 72	  8	35.0	4.4	 20
 73	  8	38.0	8.0	 25
 74	  8	40.0	9.9	 25
 75	  8	37.0	6.0	 20
 76	  8	37.0	52.0	 25
 77	  8	35.0	7.3	 25
 78	  8	34.5	8.1	 20
 79	  8	39.0	7.4	 25
 80	  8	37.0	5.5	 25
 81	  8	41.8	9.0	 20
 82	  8	44.0	9.6	 25
 83	  8	43.0	7.5	 25
 84	  8	43.3	8.0	 20
 85	  8	40.0	7.8	 25
 86	  8	41.0	8.4	 25
 87	  8	42.3	9.6	 20
 88	  8	43.0	7.5	 25
 89	  8	45.0	10.7	 25
 90	  8	37.3	6.9	 20
 91	  8	36.0	6.2	 25
 92	  8	34.0	5.7	 25
 93	  8	35.5	5.1	 20
 94	  8	34.0	6.8	 25
 95	  8	37.0	7.0	 25
 96	  8	33.3	5.0	 20
 97	  8	38.0	6.0	 25
 98	  8	33.0	6.3	 25
 99	  8	35.0	4.7	 20
100	  8	34.0	7.6	 25
101	  8	38.0	7.1	 25
102	  8	34.3	6.6	 20
103	  8	35.0	5.6	 25
104	  8	34.0	7.8	 25
105	  8	36.0	10.6	 20
106	  8	35.0	6.8	 25
107	  8	34.0	5.8	 25
108	  8	32.3	4.5	 16
109	  8	31.0	6.9	 20
110	  8	29.0	4.4	 20
111	  8	69.3	9.5	 16
112	  8	47.3	9.4	 20
113	  8	65.3	11.0	 20
114	  8	175.8	21.4	 16
115	  8	32.0	6.1	 20
116	  8	35.3	7.4	 20
117	  8	34.0	4.9	 16
118	  8	39.0	5.6	 20
119	  8	36.3	7.7	 20
120	  8	34.3	4.2	 16
121	  8	40.3	7.8	 20
122	  8	34.5	6.7	 20
123	  8	42.0	8.8	 16
124	  8	43.0	8.4	 20
125	  8	40.0	6.8	 20
126	  8	41.0	7.8	 16
127	  8	36.0	6.3	 20
128	  8	32.0	6.0	 20
129	  8	45.5	6.9	 16
130	  8	42.3	7.0	 20
131	  8	44.0	8.1	 20
132	  8	37.3	4.9	 16
133	  8	34.3	7.0	 20
134	  8	39.3	6.3	 16
135	  8	40.0	6.4	 20
136	  8	39.5	5.4	 20
137	  8	45.0	8.2	 16
138	  8	35.0	5.2	 20
139	  8	38.0	6.7	 20
140	  8	41.0	5.7	 16
141	  8	36.0	6.5	 20
142	  8	39.0	7.6	 20
143	  8	32.5	6.7	 16
144	  8	33.5	4.2	 20
145	  8	34.3	7.8	 20
146	  8	36.5	6.5	 16
147	  8	40.3	7.0	 20
148	  8	40.5	8.4	 20
149	  8	41.3	4.3	 16
150	  8	45.3	7.2	 20
151	  8	41.0	7.4	 20
152	  8	39.8	7.8	 16
153	  8	37.0	7.5	 20
154	  8	34.0	6.3	 20
155	  8	35.3	4.2	 16
156	  8	37.3	8.8	 20
157	  8	36.0	7.1	 20
158	  8	30.3	5.0	 16
159	  8	42.3	6.8	 20
160	  8	39.5	9.4	 20
161	  8	33.0	4.3	 16
162	  8	41.0	8.3	 20
163	  8	38.3	7.6	 20
164	  8	42.3	7.1	 16
165	  8	38.5	7.7	 20
166	  8	89.3	12.6	 20
167	  8	489.8	42.9	 16
168	  8	205.0	32.9	 20
169	  8	46.0	7.2	 20
170	  8	34.0	6.2	 16
171	  8	37.3	6.5	 20
172	  8	36.0	6.1	 20
173	  8	51.8	10.9	 16
174	  8	53.5	8.3	 20
175	  8	56.3	12.0	 20
176	  8	61.0	8.7	 16
177	  8	55.3	9.0	 20
178	  8	46.5	10.0	 20
179	  8	37.3	6.1	 20
180	  8	48.0	8.3	 25
181	  8	43.0	8.6	 25
182	  8	35.0	7.9	 20
183	  8	48.0	7.5	 25
184	  8	41.0	9.3	 25
185	  8	52.3	8.2	 20
186	  8	43.0	7.8	 25
187	  8	41.0	8.1	 25
188	  8	34.3	4.8	 20
189	  8	35.0	7.1	 25
190	  8	37.0	8.5	 25
191	  8	39.0	7.5	 20
192	  8	41.0	7.0	 25
193	  8	51.0	8.0	 25
194	  8	97.5	25.8	 20
195	  8	48.0	9.2	 25
196	  8	151.0	20.8	 25
197	  8	171.3	25.4	 20
198	  8	88.0	14.2	 25
199	  8	64.0	9.7	 25
200	  8	38.3	9.1	 20
201	  8	36.0	7.6	 25
202	  8	90.0	16.4	 25
203	  8	45.0	7.3	 20
204	  8	34.0	5.9	 25
205	  8	36.0	6.9	 25
206	  8	40.0	6.5	 20
207	  8	43.0	9.5	 25
208	  8	39.0	7.9	 25
209	  8	33.5	4.4	 20
210	  8	36.0	6.8	 25
211	  8	32.3	4.9	 20
212	  8	37.0	8.6	 25
213	  8	48.0	8.1	 25
214	  8	81.0	16.9	 20
215	  8	69.0	14.6	 25
216	  8	48.0	9.3	 25
217	  8	132.3	31.2	 20
218	  8	166.0	35.9	 25
219	  8	96.0	15.0	 25
220	  8	51.0	9.3	 20
221	  8	48.0	10.2	 25
222	  8	235.0	33.9	 25
223	  8	473.8	40.9	 20
224	  8	253.0	46.5	 25
225	  8	108.0	15.5	 25
226	  8	52.0	7.3	 20
227	  8	168.0	28.8	 25
228	  8	66.0	9.8	 25
229	  8	43.3	8.0	 20
230	  8	39.0	8.6	 25
231	  8	47.0	7.9	 25
232	  8	39.3	6.3	 20
233	  8	37.0	7.4	 25
234	  8	32.0	6.1	 25
235	  8	55.3	10.9	 20
236	  8	42.0	7.1	 25
237	  8	53.0	9.8	 25
238	  8	36.3	6.0	 20
239	  8	32.0	6.3	 25
240	  8	40.0	8.9	 25
241	  8	35.8	7.8	 20
242	  8	38.0	6.9	 25
243	  8	32.0	4.7	 25
244	  8	61.0	11.4	 20
245	  8	51.0	11.0	 25
246	  8	69.0	12.2	 25
247	  8	63.5	12.9	 20
248	  8	98.0	17.0	 25
249	  8	64.0	10.7	 25
250	  8	119.3	15.3	 20
251	  8	42.0	8.0	 25
252	  8	35.0	7.5	 25
253	  8	62.3	11.3	 20
254	  8	59.0	10.5	 25
255	  8	42.0	8.6	 25
256	  8	53.0	11.1	 20
257	  8	46.0	10.3	 25
258	  8	37.0	7.1	 25
259	  8	39.3	5.7	 20
260	  8	46.0	7.4	 25
261	  8	38.0	7.3	 25
262	  8	48.0	8.1	 20
263	  8	38.0	7.1	 25
264	  8	37.0	7.8	 25
265	  8	33.5	5.9	 20
266	  8	37.0	5.8	 25
267	  8	35.0	6.2	 25
268	  8	59.0	10.7	 20
269	  8	56.0	8.7	 25
270	  8	107.0	19.2	 25
271	  8	49.3	7.8	 20
272	  8	77.0	13.1	 25
273	  8	53.0	9.0	 25
274	  8	138.8	19.1	 20
275	  8	87.0	12.7	 25
276	  8	62.0	15.1	 25
277	  8	76.3	14.8	 20
278	  8	296.0	46.1	 25
279	  8	149.0	21.4	 25
280	  8	211.0	26.3	 20
281	  8	75.0	13.0	 25
282	  8	55.0	11.2	 25
283	  8	43.0	10.0	 20
284	  8	35.0	6.1	 25
285	  8	36.0	7.6	 25
286	  8	37.0	6.1	 20
287	  8	40.0	7.7	 25
288	  8	72.0	14.0	 25
289	  8	206.3	42.5	 20
290	  8	177.0	18.4	 25
291	  8	44.0	7.6	 20
292	  8	39.0	8.0	 25
293	  8	36.0	5.1	 25
294	  8	39.5	9.3	 20
295	  8	206.0	26.5	 25
296	  8	125.0	22.9	 25
297	  8	41.0	7.9	 20
298	  8	77.0	17.3	 25
299	  8	40.0	7.8	 25
300	  8	34.3	6.5	 20
301	  8	37.0	6.5	 25
302	  8	33.0	7.2	 25
303	  8	33.3	5.6	 20
304	  8	39.0	7.8	 25
305	  8	68.0	11.9	 25
306	  8	35.5	8.2	 20
307	  8	34.0	7.8	 25
308	  8	50.0	7.1	 25
309	  8	39.0	9.6	 20
310	  8	38.0	8.3	 25
311	  8	33.0	5.5	 25
312	  8	42.3	9.5	 20
313	  8	32.0	9.1	 25
314	  8	56.0	13.0	 25
315	  8	66.8	14.0	 20
316	  8	34.0	6.2	 25
317	  8	30.0	5.3	 25
318	  8	37.3	6.1	 20
319	  8	34.0	5.9	 25
320	  8	35.0	6.0	 25
321	  8	87.5	13.7	 16
322	  8	47.3	7.5	 20
323	  8	39.8	6.7	 20
324	  8	35.5	6.1	 16
325	  8	42.3	6.5	 20
326	  8	49.3	6.5	 20
327	  8	39.8	9.3	 16
328	  8	41.0	8.6	 20
329	  8	36.3	7.3	 20
330	  8	36.8	5.9	 16
331	  8	35.0	7.0	 20
332	  8	38.8	7.4	 20
333	  8	35.3	5.7	 16
334	  8	127.0	34.0	 20
335	  8	37.5	7.2	 20
336	  8	32.3	6.4	 16
337	  8	37.3	14.1	 20
338	  8	36.0	6.1	 20
339	  8	39.5	8.3	 16
340	  8	35.3	6.9	 20
341	  8	37.3	7.4	 20
342	  8	32.0	5.5	 16
343	  8	37.0	6.8	 20
344	  8	45.8	9.1	 20
345	  8	41.0	5.8	 16
346	  8	38.5	7.7	 20
347	  8	31.3	6.8	 20
348	  8	53.0	10.4	 16
349	  8	53.0	11.1	 20
350	  8	67.0	10.3	 20
351	  8	44.8	7.1	 16
352	  8	59.0	13.6	 20
353	  8	44.8	9.0	 20
354	  8	99.5	16.6	 16
355	  8	46.5	9.0	 20
356	  8	36.3	8.3	 20
357	  8	39.0	7.8	 16
358	  8	40.0	6.8	 20
359	  8	54.0	8.8	 20
360	  8	58.3	10.5	 16
361	  8	35.5	5.9	 20
362	  8	35.3	5.0	 20
363	  8	35.0	7.1	 16
364	  8	36.5	7.7	 20
365	  8	44.0	8.9	 20
366	  8	41.0	6.9	 16
367	  8	51.8	10.8	 20
368	  8	50.3	12.0	 20
369	  8	240.0	20.4	 16
370	  8	199.8	28.6	 20
371	  8	221.5	24.6	 16
372	  8	49.3	7.9	 20
373	  8	61.5	7.7	 20
374	  8	47.0	8.8	 16
375	  8	51.5	10.7	 20
376	  8	41.0	6.5	 20
377	  8	35.5	6.3	 16
378	  8	40.3	7.9	 20
379	  8	46.8	8.8	 20
380	  8	34.0	4.4	 16
381	  8	40.0	7.9	 20
382	  8	38.3	6.8	 20
383	  8	37.3	7.4	 16
384	  8	41.5	7.6	 20
385	  8	50.0	6.4	 20
386	  8	40.5	6.7	 16
387	  8	32.3	7.7	 20
388	  8	44.0	11.3	 20
389	  8	35.3	5.9	 16
390	  8	43.5	9.4	 20
391	  8	46.0	9.3	 20
392	  8	34.0	7.0	 20
393	  8	33.0	5.9	 25
394	  8	33.0	6.1	 25
395	  8	35.3	5.5	 20
396	  8	43.0	9.9	 25
397	  8	208.0	26.5	 25
398	  8	34.8	7.5	 20
399	  8	33.0	7.1	 25
400	  8	39.0	6.1	 25
401	  8	44.3	9.1	 20
402	  8	54.0	10.3	 25
403	  8	46.0	6.8	 25
404	  8	49.5	10.0	 20
405	  8	61.0	11.5	 25
406	  8	37.0	6.8	 25
407	  8	42.0	7.4	 20
408	  8	40.0	8.3	 25
409	  8	39.0	7.5	 25
410	  8	42.3	7.8	 20
411	  8	68.0	13.9	 25
412	  8	85.0	12.5	 25
413	  8	212.3	24.7	 20
414	  8	110.0	18.9	 25
415	  8	47.0	9.6	 25
416	  8	56.3	11.8	 20
417	  8	81.0	14.0	 25
418	  8	73.0	15.9	 25
419	  8	949.8	115.4	 20
420	  8	85.0	12.6	 25
421	  8	48.0	7.3	 25
422	  8	35.3	8.6	 20
423	  8	64.0	10.5	 25
424	  8	74.0	11.9	 25
425	  8	156.0	22.6	 20
426	  8	43.0	6.6	 25
427	  8	47.0	8.0	 25
428	  8	55.0	10.1	 20
429	  8	39.0	7.7	 25
430	  8	37.0	8.1	 25
431	  8	55.8	9.7	 20
432	  8	71.0	10.0	 25
433	  8	33.0	5.5	 25
434	  8	35.3	7.0	 20
435	  8	38.0	7.7	 25
436	  8	41.0	7.9	 25
437	  8	35.3	5.8	 20
438	  8	35.0	7.5	 25
439	  8	31.0	6.5	 25
440	  8	35.3	5.0	 20
441	  8	35.0	6.4	 25
442	  8	36.0	7.6	 25
443	  8	38.0	5.8	 20
444	  8	36.0	5.1	 25
445	  8	35.0	7.7	 25
446	  8	36.0	5.8	 20
447	  8	36.0	6.4	 25
448	  8	44.0	7.3	 25
449	  8	106.3	18.0	 20
450	  8	85.0	15.1	 25
451	  8	89.0	14.4	 20
452	  8	69.0	13.4	 25
453	  8	40.0	7.1	 25
454	  8	39.3	6.6	 20
455	  8	39.0	8.9	 25
456	  8	43.0	7.4	 25
457	  8	39.0	6.9	 20
458	  8	33.0	5.0	 25
459	  8	34.0	6.6	 25
460	  8	38.3	9.8	 20
461	  8	37.0	7.5	 25
462	  8	32.0	5.5	 25
463	  8	41.3	5.8	 20
464	  8	48.0	7.0	 25
465	  8	47.0	9.1	 25
466	  8	225.8	28.4	 20
467	  8	167.0	26.5	 25
468	  8	126.0	19.8	 25
469	  8	58.3	11.2	 20
470	  8	36.0	7.9	 25
471	  8	36.0	6.8	 25
472	  8	34.0	8.3	 20
473	  8	37.0	6.4	 25
474	  8	54.0	10.5	 25
475	  8	38.3	6.6	 20
476	  8	52.0	7.1	 25
477	  8	46.0	8.2	 25
478	  8	39.3	6.3	 20
479	  8	34.0	6.9	 25
480	  8	36.0	6.6	 25
481	  8	35.0	6.7	 20
482	  8	34.0	6.2	 25
483	  8	47.0	9.5	 25
484	  8	43.3	7.1	 20
485	  8	43.0	8.5	 25
486	  8	47.0	8.7	 25
487	  8	76.5	12.4	 20
488	  8	75.0	14.2	 25
489	  8	58.0	12.2	 25
490	  8	67.3	12.7	 20
491	  8	94.0	17.6	 25
492	  8	47.0	9.4	 25
493	  8	64.0	13.2	 20
494	  8	104.0	16.7	 25
495	  8	70.0	12.2	 25
496	  8	101.0	15.2	 20
497	  8	166.0	29.6	 25
498	  8	116.0	21.0	 25
499	  8	76.5	11.4	 20
500	  8	43.0	8.7	 25
501	  8	138.0	18.6	 25
502	  8	72.0	10.6	 20
503	  8	63.0	10.6	 25
504	  8	45.0	9.4	 25
505	  8	49.3	8.7	 20
506	  8	55.0	9.1	 25
507	  8	77.0	12.5	 25
508	  8	66.0	15.0	 20
509	  8	81.0	14.6	 25
510	  8	73.0	15.0	 25
511	  8	34.3	6.0	 20
512	  8	34.0	6.0	 25
513	  8	35.0	5.6	 25
514	  8	39.0	8.6	 20
515	  8	38.0	8.4	 25
516	  8	42.0	7.9	 25
517	  8	37.5	6.6	 20
518	  8	60.0	10.7	 25
519	  8	48.0	10.4	 25
520	  8	78.5	14.8	 20
521	  8	95.0	14.6	 25
522	  8	96.0	15.5	 25
523	  8	253.3	35.0	 20
524	  8	529.0	96.0	 25
525	  8	68.0	12.1	 25
526	  8	48.8	8.2	 20
527	  8	46.0	7.1	 25
528	  8	168.0	27.0	 25
529	  8	42.3	7.5	 20
530	  8	39.0	6.4	 25
531	  8	41.3	8.1	 20
532	  8	58.0	9.2	 25
533	  8	62.0	12.0	 25
534	  8	135.3	17.8	 16
535	  8	52.3	14.9	 20
536	  8	44.3	7.6	 20
537	  8	30.8	7.4	 16
538	  8	75.0	11.5	 20
539	  8	34.5	9.6	 20
540	  8	45.3	8.1	 16
541	  8	41.0	8.4	 20
542	  8	83.5	14.1	 20
543	  8	56.0	10.6	 16
544	  8	36.0	7.7	 20
545	  8	35.0	6.0	 20
546	  8	40.8	6.1	 16
547	  8	35.3	4.8	 20
548	  8	79.0	9.2	 20
549	  8	47.3	7.3	 16
550	  8	125.5	24.6	 20
551	  8	43.0	8.4	 20
552	  8	84.5	12.8	 16
553	  8	44.3	5.3	 20
554	  8	158.5	18.5	 20
555	  8	40.5	6.5	 16
556	  8	39.3	6.4	 20
557	  8	52.3	8.8	 20
558	  8	2094.0	158.1	 16
559	  8	96.0	19.1	 20
560	  8	48.0	10.1	 20
561	  8	146.5	18.8	 16
562	  8	52.3	9.1	 20
563	  8	49.0	6.9	 20
564	  8	45.5	10.1	 16
565	  8	36.3	6.2	 20
566	  8	43.3	6.1	 20
567	  8	47.5	9.7	 16
568	  8	40.0	7.7	 20
569	  8	44.0	5.7	 20
570	  8	38.3	7.6	 16
571	  8	82.0	14.6	 20
572	  8	38.5	5.9	 20
573	  8	38.3	7.8	 16
574	  8	33.5	6.6	 20
575	  8	39.3	6.7	 20
576	  8	38.8	6.6	 16
577	  8	34.5	5.6	 20
578	  8	34.0	6.1	 20
579	  8	36.5	11.8	 16
580	  8	30.0	5.9	 20
581	  8	38.8	8.3	 20
582	  8	37.3	7.7	 16
583	  8	37.8	8.6	 20
584	  8	38.3	7.2	 20
585	  8	34.3	6.6	 16
586	  8	37.0	6.5	 20
587	  8	34.3	5.4	 20
588	  8	38.0	6.8	 16
589	  8	47.8	8.3	 20
590	  8	45.5	8.8	 20
591	  8	53.0	8.6	 16
592	  8	129.5	25.4	 20
593	  8	156.5	26.1	 20
594	  8	48.0	9.2	 16
595	  8	39.0	6.7	 20
596	  8	49.0	13.8	 20
597	  8	90.3	11.6	 16
598	  8	52.0	9.6	 20
599	  8	43.3	6.1	 20
600	  8	35.3	8.5	 16
601	  8	44.0	7.3	 20
602	  8	62.5	11.6	 20
603	  8	43.3	8.7	 16
604	  8	36.3	7.2	 20
605	  8	37.0	6.9	 25
606	  8	38.0	6.4	 20
607	  8	51.0	9.3	 25
608	  8	42.0	8.0	 25
609	  8	44.5	7.7	 20
610	  8	57.0	57.4	 25
611	  8	256.3	26.2	 20
612	  8	399.0	33.3	 25
613	  8	58.0	11.4	 25
614	  8	43.8	12.3	 20
615	  8	77.0	18.0	 25
616	  8	62.0	13.5	 25
617	  8	47.5	20.7	 20
618	  8	35.0	7.9	 25
619	  8	56.0	10.3	 25
620	  8	88.8	15.4	 20
621	  8	36.0	5.1	 25
622	  8	44.0	22.1	 25
623	  8	37.8	8.1	 20
624	  8	61.0	9.8	 25
625	  8	41.0	5.8	 25
626	  8	38.8	8.7	 20
627	  8	37.0	7.4	 25
628	  8	35.0	5.2	 25
629	  8	46.3	9.1	 20
630	  8	66.0	10.2	 25
631	  8	110.0	19.9	 25
632	  8	35.0	6.2	 20
633	  8	35.0	5.6	 25
634	  8	40.0	9.2	 25
635	  8	34.3	4.9	 20
636	  8	35.0	6.7	 25
637	  8	42.0	9.1	 25
638	  8	48.8	13.0	 20
639	  8	4606.0	744.9	 25
  0	  9	59.0	10.5	 25
  1	  9	101.5	21.1	 20
  2	  9	40.0	5.6	 25
  3	  9	39.0	6.8	 25
  4	  9	42.3	7.5	 20
  5	  9	97.0	22.0	 25
  6	  9	43.0	10.2	 25
  7	  9	39.3	6.0	 20
  8	  9	39.0	8.9	 25
  9	  9	38.0	6.6	 25
 10	  9	37.3	7.8	 20
 11	  9	40.0	7.9	 25
 12	  9	39.0	7.4	 25
 13	  9	33.5	8.9	 20
 14	  9	37.0	7.2	 25
 15	  9	36.0	7.5	 25
 16	  9	45.3	8.3	 20
 17	  9	31.0	6.0	 25
 18	  9	35.0	5.6	 25
 19	  9	36.0	6.4	 20
 20	  9	47.0	8.1	 25
 21	  9	45.0	9.8	 25
 22	  9	40.3	7.2	 20
 23	  9	40.0	7.5	 25
 24	  9	38.0	7.2	 25
 25	  9	33.0	7.5	 20
 26	  9	38.0	6.8	 25
 27	  9	53.0	11.1	 25
 28	  9	39.3	8.3	 20
 29	  9	339.0	100.2	 25
 30	  9	66.0	10.9	 25
 31	  9	69.3	9.3	 20
 32	  9	38.0	7.1	 25
 33	  9	40.0	6.6	 25
 34	  9	39.3	6.4	 20
 35	  9	40.0	7.1	 25
 36	  9	32.0	5.7	 25
 37	  9	50.0	7.9	 16
 38	  9	70.3	13.9	 20
 39	  9	52.0	9.1	 20
 40	  9	66.3	12.2	 16
 41	  9	42.0	10.5	 20
 42	  9	39.5	6.7	 20
 43	  9	46.5	10.5	 16
 44	  9	38.8	6.9	 20
 45	  9	37.0	7.0	 20
 46	  9	54.3	10.1	 16
 47	  9	45.5	10.4	 20
 48	  9	35.8	6.5	 20
 49	  9	34.0	5.4	 16
 50	  9	36.0	7.7	 20
 51	  9	39.3	9.2	 20
 52	  9	64.3	9.2	 16
 53	  9	123.3	20.4	 20
 54	  9	55.0	8.7	 16
 55	  9	71.5	12.4	 20
 56	  9	39.3	8.8	 20
 57	  9	142.5	25.6	 16
 58	  9	157.5	20.6	 20
 59	  9	76.0	13.4	 20
 60	  9	38.5	7.2	 16
 61	  9	42.0	7.8	 20
 62	  9	36.5	5.4	 20
 63	  9	102.0	16.1	 16
 64	  9	39.8	6.7	 20
 65	  9	39.0	5.9	 20
 66	  9	39.0	5.3	 16
 67	  9	73.8	20.0	 20
 68	  9	43.5	6.4	 20
 69	  9	64.3	11.1	 16
 70	  9	47.0	8.6	 20
 71	  9	118.0	14.4	 20
 72	  9	40.3	8.0	 16
 73	  9	41.3	8.0	 20
 74	  9	58.0	9.0	 20
 75	  9	45.5	6.2	 16
 76	  9	40.0	7.2	 20
 77	  9	41.5	20.5	 20
 78	  9	39.0	7.8	 16
 79	  9	42.5	7.0	 20
 80	  9	46.5	8.7	 20
 81	  9	47.0	6.3	 16
 82	  9	76.3	9.8	 20
 83	  9	307.5	65.8	 20
 84	  9	53.5	9.7	 16
 85	  9	1625.5	406.4	 20
 86	  9	173.5	25.5	 20
 87	  9	90.0	13.7	 16
 88	  9	59.5	12.6	 20
 89	  9	41.3	7.6	 20
 90	  9	40.3	6.4	 16
 91	  9	41.3	9.0	 20
 92	  9	38.8	6.7	 20
 93	  9	35.3	6.6	 16
 94	  9	35.0	4.4	 20
 95	  9	34.5	5.7	 20
 96	  9	67.3	9.0	 16
 97	  9	45.3	7.6	 20
 98	  9	65.3	9.1	 20
 99	  9	42.3	7.9	 16
100	  9	48.0	9.9	 20
101	  9	53.0	9.9	 20
102	  9	36.3	6.1	 16
103	  9	74.8	12.6	 20
104	  9	264.0	29.1	 20
105	  9	89.0	12.4	 16
106	  9	40.5	7.4	 20
107	  9	42.8	7.4	 20
108	  9	35.5	6.5	 20
109	  9	55.0	9.4	 25
110	  9	47.0	8.0	 25
111	  9	75.5	11.6	 20
112	  9	36.0	7.5	 25
113	  9	43.0	8.8	 25
114	  9	37.3	6.0	 20
115	  9	45.0	7.3	 25
116	  9	62.0	11.5	 25
117	  9	53.0	5.2	 20
118	  9	71.0	12.2	 25
119	  9	105.0	16.7	 25
120	  9	49.0	9.2	 20
121	  9	56.0	12.7	 25
122	  9	154.0	24.1	 25
123	  9	78.5	13.7	 20
124	  9	47.0	8.1	 25
125	  9	51.0	9.6	 25
126	  9	62.0	12.9	 20
127	  9	60.0	8.2	 25
128	  9	340.0	55.2	 25
129	  9	62.0	11.1	 20
130	  9	43.0	9.5	 25
131	  9	44.0	9.8	 25
132	  9	49.8	9.7	 20
133	  9	43.0	7.7	 25
134	  9	36.0	6.6	 20
135	  9	39.0	7.7	 25
136	  9	39.0	7.7	 25
137	  9	41.3	7.7	 20
138	  9	44.0	6.9	 25
139	  9	42.0	6.3	 25
140	  9	1711.8	169.9	 20
141	  9	43.0	8.3	 25
142	  9	44.0	8.3	 25
143	  9	39.3	6.6	 20
144	  9	221.0	43.4	 25
145	  9	41.0	8.4	 25
146	  9	41.5	8.5	 20
147	  9	38.0	5.5	 25
148	  9	42.0	7.8	 25
149	  9	40.0	6.9	 20
150	  9	41.0	8.1	 25
151	  9	53.0	8.4	 25
152	  9	45.5	8.9	 20
153	  9	39.0	8.3	 25
154	  9	42.0	9.1	 25
155	  9	46.0	9.2	 20
156	  9	41.0	8.2	 25
157	  9	38.0	7.9	 25
158	  9	40.3	7.6	 20
159	  9	174.0	29.0	 25
160	  9	109.0	18.9	 25
161	  9	350.0	36.7	 20
162	  9	111.0	15.2	 25
163	  9	58.0	10.6	 25
164	  9	40.0	7.2	 20
165	  9	41.0	8.6	 25
166	  9	41.0	7.3	 25
167	  9	48.8	9.8	 20
168	  9	34.0	7.3	 25
169	  9	41.0	7.9	 25
170	  9	57.5	10.9	 20
171	  9	117.0	19.7	 25
172	  9	75.0	10.9	 25
173	  9	85.0	13.7	 20
174	  9	149.0	21.6	 25
175	  9	46.0	8.4	 25
176	  9	51.0	11.2	 20
177	  9	61.0	9.7	 25
178	  9	104.0	20.2	 25
179	  9	42.0	8.4	 20
180	  9	55.0	11.2	 25
181	  9	97.0	17.0	 25
182	  9	63.3	12.6	 20
183	  9	126.0	17.5	 25
184	  9	67.0	11.8	 25
185	  9	113.8	12.4	 20
186	  9	76.0	11.9	 25
187	  9	101.0	18.4	 25
188	  9	45.3	9.2	 20
189	  9	35.0	6.6	 25
190	  9	37.0	7.3	 25
191	  9	33.3	6.8	 20
192	  9	41.0	8.2	 25
193	  9	53.0	9.6	 25
194	  9	36.0	7.6	 20
195	  9	38.0	6.6	 25
196	  9	36.0	6.9	 25
197	  9	33.3	6.1	 20
198	  9	117.0	22.5	 25
199	  9	79.0	16.4	 25
200	  9	40.0	5.4	 20
201	  9	39.0	5.6	 25
202	  9	38.0	6.5	 25
203	  9	70.0	11.9	 20
204	  9	40.0	6.3	 25
205	  9	62.0	10.5	 25
206	  9	43.0	7.5	 20
207	  9	36.0	7.0	 25
208	  9	35.0	7.9	 25
209	  9	35.0	5.4	 20
210	  9	34.0	6.3	 25
211	  9	35.0	5.4	 25
212	  9	77.5	14.8	 20
213	  9	37.0	6.5	 25
214	  9	55.0	10.8	 20
215	  9	36.0	6.3	 25
216	  9	52.0	10.1	 25
217	  9	51.3	8.9	 20
218	  9	241.0	43.6	 25
219	  9	83.0	13.8	 25
220	  9	54.0	9.6	 20
221	  9	40.0	8.9	 25
222	  9	35.0	9.4	 25
223	  9	92.0	17.8	 20
224	  9	145.0	24.7	 25
225	  9	113.0	23.4	 25
226	  9	92.0	22.4	 20
227	  9	54.0	11.5	 25
228	  9	47.0	8.9	 25
229	  9	51.5	6.4	 20
230	  9	84.0	19.3	 25
231	  9	38.0	8.4	 25
232	  9	34.5	5.0	 20
233	  9	47.0	8.7	 25
234	  9	38.0	7.4	 25
235	  9	35.3	7.7	 20
236	  9	41.0	8.2	 25
237	  9	37.0	5.9	 25
238	  9	35.0	5.0	 20
239	  9	42.0	8.7	 25
240	  9	39.0	8.9	 25
241	  9	41.0	7.4	 20
242	  9	32.0	6.2	 25
243	  9	36.0	6.7	 25
244	  9	28.0	3.6	 20
245	  9	34.0	6.3	 25
246	  9	39.0	8.5	 25
247	  9	35.8	7.4	 20
248	  9	72.0	12.6	 25
249	  9	42.0	10.1	 25
250	  9	43.3	9.5	 16
251	  9	37.3	7.1	 20
252	  9	36.3	6.2	 20
253	  9	42.3	8.5	 16
254	  9	36.0	8.7	 20
255	  9	33.3	5.4	 20
256	  9	33.5	7.5	 16
257	  9	40.0	6.5	 20
258	  9	39.0	6.1	 20
259	  9	102.0	17.2	 16
260	  9	34.0	5.6	 20
261	  9	39.3	6.9	 20
262	  9	45.5	8.0	 16
263	  9	58.8	10.0	 20
264	  9	80.3	14.8	 20
265	  9	33.5	6.5	 16
266	  9	33.0	4.9	 20
267	  9	35.0	5.6	 20
268	  9	39.0	6.8	 16
269	  9	47.0	8.3	 20
270	  9	39.3	9.1	 20
271	  9	53.5	11.0	 16
272	  9	51.0	8.5	 20
273	  9	60.5	8.2	 20
274	  9	99.8	15.6	 16
275	  9	46.0	8.5	 20
276	  9	48.3	8.6	 20
277	  9	45.3	8.9	 16
278	  9	57.3	10.1	 20
279	  9	60.3	10.0	 20
280	  9	49.0	10.0	 16
281	  9	43.3	10.2	 20
282	  9	38.0	6.9	 20
283	  9	37.3	5.1	 16
284	  9	64.3	11.2	 20
285	  9	44.5	10.0	 20
286	  9	35.5	7.5	 16
287	  9	45.3	8.4	 20
288	  9	36.0	5.4	 20
289	  9	37.3	6.7	 16
290	  9	39.3	7.1	 20
291	  9	47.0	8.3	 20
292	  9	49.0	9.0	 16
293	  9	40.3	7.4	 20
294	  9	46.3	7.8	 16
295	  9	75.8	16.1	 20
296	  9	44.8	9.1	 20
297	  9	137.5	18.8	 16
298	  9	136.8	25.4	 20
299	  9	44.5	18.2	 20
300	  9	40.3	10.5	 16
301	  9	35.0	6.7	 20
302	  9	39.5	7.1	 20
303	  9	40.3	6.1	 16
304	  9	67.3	11.6	 20
305	  9	57.5	12.8	 20
306	  9	54.5	10.1	 16
307	  9	44.8	8.8	 20
308	  9	55.0	7.8	 20
309	  9	116.3	20.2	 16
310	  9	47.3	7.0	 20
311	  9	64.0	12.4	 20
312	  9	48.0	9.4	 16
313	  9	45.5	8.9	 20
314	  9	41.0	8.1	 20
315	  9	33.5	6.5	 16
316	  9	47.3	8.7	 20
317	  9	33.3	4.9	 20
318	  9	50.5	11.5	 16
319	  9	78.3	16.9	 20
320	  9	34.3	6.3	 20
321	  9	62.3	10.1	 20
322	  9	152.0	28.0	 25
323	  9	38.0	6.7	 25
324	  9	48.0	7.2	 20
325	  9	55.0	9.0	 25
326	  9	49.0	9.1	 25
327	  9	116.8	59.6	 20
328	  9	42.0	9.9	 25
329	  9	47.0	43.5	 25
330	  9	29.0	5.5	 20
331	  9	44.0	8.6	 25
332	  9	37.0	9.0	 25
333	  9	38.3	6.0	 20
334	  9	36.0	7.2	 25
335	  9	36.0	5.3	 25
336	  9	40.3	6.1	 20
337	  9	38.0	7.7	 25
338	  9	35.0	5.0	 25
339	  9	35.3	6.5	 20
340	  9	32.0	6.1	 25
341	  9	35.0	6.6	 25
342	  9	34.5	5.7	 20
343	  9	36.0	8.0	 25
344	  9	34.0	6.4	 25
345	  9	43.3	7.7	 20
346	  9	40.0	8.0	 25
347	  9	61.0	9.7	 25
348	  9	117.5	18.9	 20
349	  9	77.0	17.5	 25
350	  9	133.0	19.9	 25
351	  9	38.0	8.3	 20
352	  9	91.0	17.0	 25
353	  9	55.0	9.2	 25
354	  9	86.3	18.3	 20
355	  9	43.0	7.6	 25
356	  9	55.0	11.3	 25
357	  9	38.0	7.0	 20
358	  9	35.0	8.3	 25
359	  9	39.0	7.7	 25
360	  9	41.5	8.2	 20
361	  9	36.0	6.4	 25
362	  9	40.0	8.0	 25
363	  9	35.3	6.2	 20
364	  9	32.0	5.1	 25
365	  9	43.0	9.8	 25
366	  9	37.5	8.7	 20
367	  9	42.0	8.0	 25
368	  9	39.0	7.3	 25
369	  9	38.0	6.2	 20
370	  9	206.0	40.7	 25
371	  9	40.0	7.8	 25
372	  9	42.3	7.2	 20
373	  9	69.0	12.3	 25
374	  9	36.0	6.7	 20
375	  9	40.0	6.0	 25
376	  9	69.0	13.3	 25
377	  9	251.3	51.9	 20
378	  9	41.0	8.9	 25
379	  9	42.0	6.4	 25
380	  9	37.8	9.1	 20
381	  9	46.0	7.4	 25
382	  9	41.0	6.4	 25
383	  9	54.0	10.8	 20
384	  9	45.0	9.3	 25
385	  9	39.0	6.6	 25
386	  9	167.5	30.3	 20
387	  9	49.0	10.7	 25
388	  9	41.0	6.8	 25
389	  9	47.0	11.7	 20
390	  9	37.0	6.9	 25
391	  9	34.0	6.3	 25
392	  9	35.5	7.3	 20
393	  9	36.0	6.5	 25
394	  9	49.0	7.5	 25
395	  9	75.5	10.2	 20
396	  9	41.0	7.9	 25
397	  9	82.0	14.1	 25
398	  9	33.0	5.8	 20
399	  9	35.0	8.0	 25
400	  9	49.0	9.2	 25
401	  9	33.3	6.7	 20
402	  9	37.0	8.7	 25
403	  9	37.0	8.8	 25
404	  9	39.0	6.0	 20
405	  9	87.0	13.5	 25
406	  9	51.0	11.5	 25
407	  9	62.5	11.3	 20
408	  9	49.0	10.4	 25
409	  9	44.0	8.6	 25
410	  9	40.3	6.9	 20
411	  9	35.0	6.0	 25
412	  9	87.0	15.2	 25
413	  9	59.3	9.6	 20
414	  9	49.0	10.5	 25
415	  9	35.0	6.6	 25
416	  9	75.0	11.9	 20
417	  9	66.0	13.0	 25
418	  9	75.0	16.1	 25
419	  9	97.0	19.2	 20
420	  9	78.0	18.6	 25
421	  9	57.0	13.5	 25
422	  9	53.3	7.0	 20
423	  9	51.0	10.2	 25
424	  9	67.0	11.7	 25
425	  9	124.5	18.8	 20
426	  9	54.0	8.6	 25
427	  9	51.0	9.8	 25
428	  9	50.3	7.7	 20
429	  9	37.0	7.3	 25
430	  9	46.0	8.1	 25
431	  9	216.0	36.4	 20
432	  9	80.0	13.3	 25
433	  9	162.0	19.2	 25
434	  9	91.5	16.6	 20
435	  9	44.0	9.8	 25
436	  9	65.0	10.5	 25
437	  9	270.3	27.1	 20
438	  9	38.0	7.3	 25
439	  9	33.0	6.6	 25
440	  9	33.0	6.4	 20
441	  9	43.0	7.1	 25
442	  9	38.0	6.5	 25
443	  9	39.3	7.4	 20
444	  9	36.0	5.7	 25
445	  9	36.0	5.2	 25
446	  9	40.0	6.3	 20
447	  9	38.0	8.1	 25
448	  9	34.0	6.4	 25
449	  9	67.3	10.4	 20
450	  9	152.0	24.5	 25
451	  9	33.3	5.8	 20
452	  9	44.0	6.4	 25
453	  9	73.0	12.8	 25
454	  9	174.0	18.6	 20
455	  9	227.0	20.4	 25
456	  9	62.0	13.5	 25
457	  9	54.3	8.2	 20
458	  9	34.0	5.1	 25
459	  9	36.0	6.3	 25
460	  9	39.5	6.5	 20
461	  9	37.0	8.2	 25
462	  9	36.0	5.5	 25
463	  9	46.0	6.3	 16
464	  9	37.8	7.8	 20
465	  9	82.0	8.5	 20
466	  9	125.5	20.2	 16
467	  9	98.5	16.0	 20
468	  9	77.8	16.6	 20
469	  9	40.5	6.1	 16
470	  9	38.5	7.8	 20
471	  9	40.0	8.6	 20
472	  9	38.0	4.6	 16
473	  9	45.8	10.5	 20
474	  9	44.3	7.5	 20
475	  9	43.3	7.5	 16
476	  9	42.0	8.6	 20
477	  9	43.5	8.4	 20
478	  9	59.0	10.9	 16
479	  9	43.3	6.4	 20
480	  9	35.3	5.9	 20
481	  9	35.3	6.6	 16
482	  9	35.3	5.9	 20
483	  9	47.0	8.5	 20
484	  9	35.5	6.2	 16
485	  9	39.0	6.8	 20
486	  9	34.5	5.7	 20
487	  9	43.3	9.1	 16
488	  9	41.8	9.5	 20
489	  9	138.3	17.3	 20
490	  9	219.3	27.1	 16
491	  9	100.0	13.8	 20
492	  9	49.3	10.4	 20
493	  9	72.3	14.1	 16
494	  9	177.8	21.2	 20
495	  9	145.3	25.2	 20
496	  9	47.3	6.8	 16
497	  9	146.0	21.4	 20
498	  9	227.0	26.4	 20
499	  9	41.5	7.2	 16
500	  9	54.3	8.9	 20
501	  9	84.3	13.9	 20
502	  9	47.5	9.7	 16
503	  9	47.0	7.6	 20
504	  9	56.3	9.0	 20
505	  9	57.0	7.5	 16
506	  9	170.3	20.5	 20
507	  9	261.8	24.6	 20
508	  9	198.0	17.6	 16
509	  9	175.8	22.8	 20
510	  9	74.3	15.4	 20
511	  9	171.3	22.2	 16
512	  9	96.0	16.6	 20
513	  9	41.0	10.8	 20
514	  9	38.3	5.3	 16
515	  9	68.3	12.0	 20
516	  9	137.3	23.0	 20
517	  9	45.0	8.5	 16
518	  9	40.0	7.8	 20
519	  9	40.3	7.1	 20
520	  9	36.0	5.4	 16
521	  9	210.0	26.9	 20
522	  9	186.3	26.5	 20
523	  9	332.5	34.0	 16
524	  9	77.8	12.2	 20
525	  9	103.8	16.5	 20
526	  9	139.3	15.3	 16
527	  9	37.0	7.9	 20
528	  9	48.3	9.5	 20
529	  9	88.0	15.0	 16
530	  9	188.8	32.1	 20
531	  9	449.8	42.0	 16
532	  9	185.8	24.1	 20
533	  9	46.5	7.6	 20
534	  9	37.3	7.0	 20
535	  9	80.0	16.2	 25
536	  9	36.0	4.7	 25
537	  9	33.0	6.3	 20
538	  9	39.0	8.6	 25
539	  9	62.0	12.3	 25
540	  9	35.3	5.8	 20
541	  9	39.0	7.3	 25
542	  9	56.0	10.5	 25
543	  9	50.3	13.8	 20
544	  9	70.0	14.3	 25
545	  9	70.0	10.6	 25
546	  9	182.0	27.9	 20
547	  9	51.0	8.5	 25
548	  9	37.0	7.4	 25
549	  9	42.5	6.6	 20
550	  9	74.0	13.9	 25
551	  9	43.0	9.5	 25
552	  9	60.5	12.6	 20
553	  9	59.0	8.7	 25
554	  9	47.0	7.9	 25
555	  9	44.0	10.5	 20
556	  9	551.0	84.0	 25
557	  9	394.0	37.4	 25
558	  9	156.8	23.8	 20
559	  9	150.0	19.2	 25
560	  9	282.0	41.1	 25
561	  9	66.3	12.1	 20
562	  9	90.0	12.1	 25
563	  9	49.0	7.8	 25
564	  9	43.0	8.1	 20
565	  9	188.0	27.5	 25
566	  9	52.0	9.2	 25
567	  9	39.3	9.0	 20
568	  9	47.0	9.0	 25
569	  9	50.0	9.4	 25
570	  9	81.0	14.7	 20
571	  9	50.0	13.3	 25
572	  9	52.0	13.7	 25
573	  9	60.8	14.7	 20
574	  9	107.0	18.3	 25
575	  9	80.0	14.3	 25
576	  9	35.5	5.4	 20
577	  9	38.0	8.0	 25
578	  9	32.0	5.4	 25
579	  9	34.5	7.5	 20
580	  9	35.0	8.1	 25
581	  9	47.0	7.2	 25
582	  9	36.0	4.7	 20
583	  9	42.0	8.6	 25
584	  9	397.0	53.7	 25
585	  9	91.0	13.1	 20
586	  9	167.0	22.3	 25
587	  9	55.0	9.6	 25
588	  9	46.3	6.9	 20
589	  9	44.0	5.2	 25
590	  9	40.0	7.6	 25
591	  9	123.3	20.1	 20
592	  9	151.0	14.1	 25
593	  9	234.0	36.2	 25
594	  9	45.0	25.6	 20
595	  9	37.0	6.0	 25
596	  9	40.0	7.4	 25
597	  9	62.0	9.7	 20
598	  9	156.0	22.3	 25
599	  9	92.0	14.4	 25
600	  9	52.3	9.6	 20
601	  9	66.0	10.0	 25
602	  9	128.0	27.9	 25
603	  9	36.0	5.7	 20
604	  9	42.0	8.5	 25
605	  9	64.0	12.8	 25
606	  9	44.5	8.1	 20
607	  9	36.0	7.4	 25
608	  9	39.0	6.9	 25
609	  9	37.0	6.7	 20
610	  9	41.0	6.4	 25
611	  9	44.3	8.5	 20
612	  9	55.0	11.4	 25
613	  9	78.0	16.2	 25
614	  9	70.8	15.2	 20
615	  9	44.0	8.4	 25
616	  9	48.0	8.4	 25
617	  9	55.3	9.4	 20
618	  9	89.0	21.3	 25
619	  9	230.0	32.7	 25
620	  9	56.3	9.3	 20
621	  9	40.0	8.1	 25
622	  9	41.0	5.4	 25
623	  9	54.5	8.7	 20
624	  9	38.0	6.5	 25
625	  9	39.0	8.2	 25
626	  9	45.5	7.1	 20
627	  9	58.0	9.3	 25
628	  9	48.0	7.7	 25
629	  9	36.0	7.2	 20
630	  9	76.0	14.5	 25
631	  9	77.0	10.5	 25
632	  9	118.3	20.8	 20
633	  9	47.0	9.0	 25
634	  9	43.0	7.8	 25
635	  9	43.5	7.8	 20
636	  9	41.0	7.1	 25
637	  9	37.0	8.2	 25
638	  9	45.3	6.6	 20
639	  9	68.0	63.9	 25
  0	 10	5132.8	619.5	 20
  1	 10	52.0	6.4	 16
  2	 10	45.3	7.6	 20
  3	 10	43.5	8.0	 20
  4	 10	37.3	6.7	 16
  5	 10	51.0	9.6	 20
  6	 10	42.3	8.4	 20
  7	 10	34.3	4.8	 16
  8	 10	36.0	6.8	 20
  9	 10	34.5	7.4	 20
 10	 10	36.5	6.6	 16
 11	 10	34.3	6.8	 20
 12	 10	36.0	6.0	 20
 13	 10	37.3	7.9	 16
 14	 10	38.5	5.9	 20
 15	 10	35.8	7.3	 20
 16	 10	42.3	9.0	 16
 17	 10	34.3	6.6	 20
 18	 10	34.0	6.4	 20
 19	 10	33.3	4.6	 16
 20	 10	33.0	4.6	 20
 21	 10	45.3	8.5	 20
 22	 10	39.0	6.8	 16
 23	 10	39.3	6.1	 20
 24	 10	37.0	8.8	 20
 25	 10	36.3	5.4	 16
 26	 10	47.0	7.7	 20
 27	 10	46.3	7.2	 20
 28	 10	40.3	5.9	 16
 29	 10	49.8	10.0	 20
 30	 10	46.0	10.2	 20
 31	 10	54.8	8.9	 16
 32	 10	42.3	5.4	 20
 33	 10	38.0	7.0	 20
 34	 10	36.3	6.5	 16
 35	 10	41.3	9.5	 20
 36	 10	40.0	6.7	 20
 37	 10	42.3	7.4	 20
 38	 10	50.0	7.5	 25
 39	 10	40.0	7.3	 25
 40	 10	41.3	8.6	 20
 41	 10	39.0	7.2	 25
 42	 10	41.0	8.5	 25
 43	 10	38.3	6.0	 20
 44	 10	38.0	8.1	 25
 45	 10	36.0	7.8	 25
 46	 10	40.3	7.6	 20
 47	 10	37.0	6.6	 25
 48	 10	35.0	7.7	 25
 49	 10	34.5	5.2	 20
 50	 10	32.0	5.2	 25
 51	 10	35.0	6.5	 25
 52	 10	49.8	10.6	 20
 53	 10	46.0	10.5	 25
 54	 10	55.0	12.2	 25
 55	 10	58.0	18.3	 20
 56	 10	47.0	8.2	 25
 57	 10	43.5	4.9	 20
 58	 10	44.0	7.5	 25
 59	 10	81.0	16.7	 25
 60	 10	34.3	6.4	 20
 61	 10	62.0	11.5	 25
 62	 10	42.0	10.3	 25
 63	 10	44.3	7.6	 20
 64	 10	37.0	8.1	 25
 65	 10	39.0	8.3	 25
 66	 10	41.0	6.3	 20
 67	 10	40.0	8.7	 25
 68	 10	42.0	8.4	 25
 69	 10	40.5	5.5	 20
 70	 10	40.0	7.4	 25
 71	 10	49.0	9.0	 25
 72	 10	36.0	6.3	 20
 73	 10	38.0	7.9	 25
 74	 10	39.0	6.6	 25
 75	 10	42.3	6.8	 20
 76	 10	40.0	5.8	 25
 77	 10	35.0	8.1	 25
 78	 10	40.3	9.8	 20
 79	 10	39.0	7.5	 25
 80	 10	38.0	7.8	 25
 81	 10	41.3	7.3	 20
 82	 10	51.0	8.4	 25
 83	 10	203.0	41.7	 25
 84	 10	53.0	10.1	 20
 85	 10	744.0	181.1	 25
 86	 10	85.0	14.7	 25
 87	 10	53.0	8.3	 20
 88	 10	38.0	7.7	 25
 89	 10	36.0	6.9	 25
 90	 10	34.5	6.0	 20
 91	 10	40.0	7.4	 25
 92	 10	35.0	8.0	 25
 93	 10	30.5	6.6	 20
 94	 10	36.0	6.0	 25
 95	 10	40.0	8.3	 25
 96	 10	51.3	9.7	 20
 97	 10	65.0	12.9	 25
 98	 10	148.0	20.6	 25
 99	 10	83.3	13.7	 20
100	 10	60.0	11.0	 25
101	 10	55.0	10.1	 25
102	 10	40.3	6.9	 20
103	 10	46.0	8.0	 25
104	 10	159.0	21.7	 25
105	 10	53.3	9.9	 20
106	 10	39.0	6.9	 25
107	 10	39.0	7.6	 25
108	 10	37.3	6.7	 20
109	 10	49.0	9.3	 25
110	 10	44.0	8.9	 25
111	 10	40.0	9.1	 20
112	 10	36.0	7.1	 25
113	 10	38.0	7.5	 25
114	 10	34.3	5.0	 20
115	 10	42.0	7.4	 25
116	 10	46.0	9.1	 25
117	 10	43.3	10.7	 20
118	 10	45.0	8.8	 25
119	 10	94.0	15.0	 25
120	 10	54.0	9.2	 20
121	 10	51.0	9.9	 25
122	 10	114.0	18.8	 25
123	 10	71.3	12.4	 20
124	 10	44.0	7.9	 25
125	 10	73.0	16.5	 25
126	 10	47.0	9.1	 20
127	 10	77.0	10.5	 25
128	 10	148.0	22.7	 25
129	 10	49.5	9.1	 20
130	 10	49.0	8.3	 25
131	 10	50.0	7.3	 25
132	 10	48.5	10.5	 20
133	 10	44.0	9.3	 25
134	 10	40.3	6.8	 20
135	 10	46.0	8.2	 25
136	 10	38.0	7.1	 25
137	 10	44.3	8.4	 20
138	 10	41.0	8.5	 25
139	 10	44.0	8.3	 25
140	 10	604.0	104.2	 20
141	 10	47.0	6.8	 25
142	 10	45.0	8.6	 25
143	 10	41.3	6.8	 20
144	 10	60.0	12.5	 25
145	 10	58.0	12.5	 25
146	 10	51.5	9.6	 20
147	 10	46.0	10.5	 25
148	 10	47.0	7.5	 25
149	 10	47.5	7.1	 20
150	 10	57.0	10.9	 25
151	 10	54.0	9.8	 25
152	 10	40.3	8.3	 20
153	 10	41.0	6.9	 25
154	 10	44.0	7.7	 25
155	 10	44.0	8.4	 20
156	 10	47.0	7.0	 25
157	 10	50.0	10.3	 25
158	 10	42.0	7.7	 20
159	 10	58.0	9.1	 25
160	 10	175.0	23.4	 25
161	 10	324.0	45.4	 20
162	 10	222.0	30.9	 25
163	 10	81.0	12.6	 25
164	 10	54.0	11.5	 20
165	 10	65.0	11.6	 25
166	 10	55.0	12.0	 25
167	 10	52.8	10.4	 20
168	 10	54.0	10.2	 25
169	 10	43.0	8.6	 25
170	 10	46.3	7.3	 20
171	 10	81.0	16.8	 25
172	 10	73.0	14.7	 25
173	 10	92.5	11.4	 20
174	 10	225.0	33.7	 25
175	 10	47.0	9.2	 25
176	 10	59.0	12.5	 20
177	 10	54.0	11.3	 25
178	 10	62.0	12.8	 25
179	 10	53.8	7.1	 16
180	 10	63.3	13.3	 20
181	 10	186.5	32.2	 20
182	 10	156.0	19.1	 16
183	 10	80.5	12.5	 20
184	 10	45.3	10.2	 20
185	 10	73.3	12.1	 16
186	 10	59.3	10.7	 20
187	 10	83.5	16.1	 20
188	 10	38.3	5.6	 16
189	 10	42.3	6.0	 20
190	 10	41.5	6.3	 20
191	 10	36.3	5.1	 16
192	 10	35.3	7.8	 20
193	 10	41.3	5.4	 20
194	 10	35.3	8.1	 16
195	 10	35.0	5.6	 20
196	 10	35.3	6.9	 20
197	 10	38.3	6.2	 16
198	 10	50.5	10.0	 20
199	 10	46.5	11.7	 20
200	 10	36.0	6.4	 16
201	 10	33.3	6.3	 20
202	 10	38.0	6.1	 20
203	 10	92.3	13.9	 16
204	 10	38.3	7.7	 20
205	 10	38.5	6.3	 20
206	 10	32.5	4.7	 16
207	 10	37.5	6.3	 20
208	 10	33.8	5.2	 20
209	 10	38.0	6.7	 16
210	 10	36.3	7.1	 20
211	 10	40.0	7.7	 20
212	 10	52.0	7.0	 16
213	 10	52.0	10.1	 20
214	 10	43.0	8.1	 16
215	 10	37.3	6.6	 20
216	 10	40.5	8.4	 20
217	 10	83.3	25.4	 16
218	 10	119.0	22.0	 20
219	 10	123.0	15.1	 20
220	 10	45.3	4.4	 16
221	 10	45.3	7.4	 20
222	 10	36.5	8.9	 20
223	 10	163.3	20.8	 16
224	 10	89.8	27.0	 20
225	 10	59.0	7.3	 20
226	 10	50.3	9.8	 16
227	 10	61.8	13.1	 20
228	 10	53.0	7.8	 20
229	 10	74.5	13.0	 16
230	 10	69.3	15.1	 20
231	 10	37.3	5.6	 20
232	 10	39.0	7.1	 16
233	 10	55.0	13.3	 20
234	 10	40.3	7.8	 20
235	 10	35.8	5.6	 16
236	 10	44.5	9.3	 20
237	 10	34.8	6.7	 20
238	 10	35.0	7.7	 16
239	 10	35.0	5.7	 20
240	 10	41.0	9.0	 20
241	 10	44.0	7.7	 16
242	 10	40.0	8.5	 20
243	 10	34.5	6.4	 20
244	 10	32.5	7.3	 16
245	 10	30.3	4.9	 20
246	 10	36.3	7.4	 20
247	 10	34.5	6.6	 16
248	 10	57.3	11.8	 20
249	 10	39.3	7.6	 20
250	 10	36.5	7.6	 20
251	 10	38.0	8.1	 25
252	 10	33.0	6.7	 25
253	 10	36.0	5.6	 20
254	 10	34.0	4.4	 25
255	 10	39.0	7.0	 25
256	 10	33.0	5.4	 20
257	 10	37.0	7.4	 25
258	 10	37.0	6.6	 25
259	 10	53.3	8.1	 20
260	 10	52.0	13.3	 25
261	 10	47.0	9.5	 25
262	 10	56.0	8.6	 20
263	 10	49.0	9.1	 25
264	 10	40.0	9.2	 25
265	 10	36.3	8.4	 20
266	 10	33.0	5.8	 25
267	 10	32.0	5.4	 25
268	 10	34.0	5.2	 20
269	 10	35.0	5.8	 25
270	 10	36.0	8.6	 25
271	 10	44.5	7.3	 20
272	 10	46.0	7.1	 25
273	 10	115.0	16.4	 25
274	 10	209.3	31.2	 20
275	 10	60.0	9.3	 25
276	 10	37.0	7.1	 25
277	 10	46.3	10.2	 20
278	 10	48.0	10.1	 25
279	 10	48.0	8.7	 25
280	 10	43.5	8.2	 20
281	 10	42.0	8.7	 25
282	 10	39.0	6.8	 25
283	 10	37.0	9.1	 20
284	 10	51.0	10.1	 25
285	 10	38.0	9.4	 25
286	 10	35.3	8.0	 20
287	 10	43.0	7.3	 25
288	 10	41.0	8.4	 25
289	 10	34.0	4.8	 20
290	 10	37.0	5.7	 25
291	 10	33.0	5.2	 25
292	 10	39.0	7.9	 20
293	 10	38.0	7.4	 25
294	 10	35.3	6.4	 20
295	 10	51.0	12.2	 25
296	 10	51.0	8.1	 25
297	 10	170.5	24.8	 20
298	 10	63.0	8.8	 25
299	 10	39.0	6.3	 25
300	 10	36.3	5.7	 20
301	 10	38.0	6.6	 25
302	 10	41.0	9.5	 25
303	 10	37.0	6.5	 20
304	 10	67.0	14.7	 25
305	 10	43.0	9.5	 25
306	 10	42.5	9.5	 20
307	 10	42.0	7.3	 25
308	 10	47.0	10.6	 25
309	 10	84.3	15.3	 20
310	 10	48.0	9.9	 25
311	 10	47.0	9.6	 25
312	 10	43.3	8.3	 20
313	 10	40.0	7.4	 25
314	 10	36.0	7.0	 25
315	 10	32.5	3.6	 20
316	 10	38.0	7.0	 25
317	 10	35.0	6.8	 25
318	 10	35.3	6.3	 20
319	 10	81.0	13.6	 25
320	 10	35.0	8.2	 25
321	 10	38.0	7.1	 20
322	 10	63.0	13.8	 25
323	 10	36.0	7.8	 25
324	 10	38.3	7.6	 20
325	 10	37.0	8.0	 25
326	 10	46.0	8.4	 25
327	 10	46.0	7.1	 20
328	 10	40.0	6.6	 25
329	 10	39.0	7.9	 25
330	 10	38.8	10.2	 20
331	 10	37.0	6.4	 25
332	 10	36.0	6.5	 25
333	 10	43.0	6.8	 20
334	 10	39.0	8.2	 25
335	 10	35.0	7.3	 25
336	 10	35.3	7.6	 20
337	 10	37.0	7.0	 25
338	 10	39.0	6.5	 25
339	 10	35.8	8.4	 20
340	 10	34.0	8.3	 25
341	 10	34.0	4.4	 25
342	 10	35.0	6.4	 20
343	 10	35.0	5.9	 25
344	 10	38.0	8.0	 25
345	 10	35.8	7.5	 20
346	 10	35.0	6.6	 25
347	 10	52.0	9.5	 25
348	 10	85.5	12.6	 20
349	 10	47.0	9.2	 25
350	 10	85.0	15.8	 25
351	 10	34.5	6.4	 20
352	 10	66.0	10.3	 25
353	 10	39.0	8.6	 25
354	 10	73.5	15.0	 20
355	 10	35.0	7.7	 25
356	 10	47.0	9.5	 25
357	 10	34.3	6.4	 20
358	 10	34.0	5.5	 25
359	 10	38.0	5.5	 25
360	 10	41.3	8.1	 20
361	 10	35.0	6.9	 25
362	 10	36.0	6.1	 25
363	 10	33.8	6.2	 20
364	 10	40.0	6.9	 25
365	 10	32.0	7.2	 25
366	 10	65.3	11.2	 20
367	 10	36.0	6.4	 25
368	 10	36.0	7.0	 25
369	 10	36.0	7.2	 20
370	 10	42.0	9.5	 25
371	 10	36.0	9.1	 25
372	 10	33.3	6.1	 20
373	 10	47.0	7.9	 25
374	 10	32.0	6.2	 20
375	 10	49.0	10.4	 25
376	 10	47.0	10.2	 25
377	 10	45.5	9.3	 20
378	 10	39.0	6.5	 25
379	 10	41.0	8.7	 25
380	 10	36.5	5.9	 20
381	 10	43.0	6.7	 25
382	 10	36.0	6.8	 25
383	 10	41.3	9.3	 20
384	 10	43.0	10.8	 25
385	 10	36.0	9.0	 25
386	 10	43.3	6.0	 20
387	 10	52.0	11.9	 25
388	 10	39.0	7.3	 25
389	 10	42.3	9.0	 20
390	 10	35.0	5.2	 25
391	 10	49.0	9.2	 25
392	 10	37.0	4.9	 16
393	 10	40.3	8.2	 20
394	 10	34.3	7.0	 20
395	 10	38.3	8.3	 16
396	 10	36.0	5.4	 20
397	 10	42.5	6.7	 20
398	 10	38.3	7.5	 16
399	 10	33.5	6.5	 20
400	 10	38.0	7.3	 20
401	 10	36.0	5.8	 16
402	 10	36.5	12.7	 20
403	 10	38.3	8.0	 20
404	 10	42.0	8.8	 16
405	 10	56.3	10.1	 20
406	 10	52.0	8.0	 20
407	 10	53.0	8.2	 16
408	 10	40.8	8.5	 20
409	 10	52.3	7.8	 20
410	 10	43.8	9.4	 16
411	 10	37.0	5.0	 20
412	 10	117.3	15.8	 20
413	 10	105.8	12.5	 16
414	 10	64.0	11.5	 20
415	 10	43.3	10.0	 20
416	 10	46.3	7.2	 16
417	 10	36.5	8.3	 20
418	 10	56.3	10.6	 20
419	 10	62.3	8.8	 16
420	 10	108.3	9.5	 20
421	 10	43.5	11.2	 20
422	 10	44.0	7.3	 16
423	 10	41.0	6.5	 20
424	 10	61.3	10.0	 20
425	 10	70.0	11.8	 16
426	 10	51.3	9.0	 20
427	 10	68.3	12.1	 20
428	 10	44.0	9.3	 16
429	 10	39.0	7.7	 20
430	 10	45.3	7.4	 20
431	 10	64.3	11.0	 16
432	 10	53.3	9.2	 20
433	 10	70.0	9.7	 20
434	 10	60.8	12.6	 16
435	 10	38.0	6.8	 20
436	 10	38.3	7.7	 20
437	 10	152.3	35.7	 16
438	 10	38.0	7.0	 20
439	 10	31.8	5.5	 20
440	 10	40.3	6.8	 16
441	 10	39.0	6.2	 20
442	 10	37.5	8.3	 20
443	 10	33.5	6.4	 16
444	 10	38.3	7.0	 20
445	 10	35.0	5.8	 20
446	 10	35.8	6.5	 16
447	 10	31.0	4.8	 20
448	 10	38.3	7.2	 20
449	 10	38.8	8.9	 16
450	 10	53.0	11.0	 20
451	 10	36.8	7.6	 20
452	 10	45.0	9.5	 16
453	 10	53.0	12.5	 20
454	 10	72.3	12.2	 16
455	 10	152.5	18.1	 20
456	 10	62.8	13.5	 20
457	 10	35.3	5.9	 16
458	 10	36.3	8.1	 20
459	 10	37.5	6.9	 20
460	 10	35.3	5.5	 16
461	 10	33.3	6.5	 20
462	 10	34.0	6.5	 20
463	 10	50.3	8.4	 20
464	 10	50.0	6.9	 25
465	 10	114.0	19.9	 25
466	 10	320.3	37.1	 20
467	 10	163.0	37.7	 25
468	 10	77.0	15.1	 25
469	 10	33.0	5.5	 20
470	 10	35.0	6.2	 25
471	 10	35.0	8.4	 25
472	 10	39.0	7.1	 20
473	 10	47.0	8.3	 25
474	 10	36.0	7.3	 25
475	 10	37.3	6.7	 20
476	 10	50.0	7.5	 25
477	 10	36.0	6.2	 25
478	 10	35.3	5.4	 20
479	 10	35.0	7.1	 25
480	 10	36.0	6.6	 25
481	 10	36.8	7.8	 20
482	 10	44.0	8.7	 25
483	 10	38.0	6.0	 25
484	 10	31.5	6.1	 20
485	 10	35.0	5.9	 25
486	 10	41.0	5.5	 25
487	 10	44.3	7.6	 20
488	 10	43.0	7.1	 25
489	 10	190.0	29.1	 25
490	 10	172.3	26.8	 20
491	 10	60.0	9.7	 25
492	 10	44.0	8.7	 25
493	 10	52.5	8.3	 20
494	 10	84.0	15.3	 25
495	 10	48.0	9.5	 25
496	 10	47.0	9.2	 20
497	 10	96.0	16.4	 25
498	 10	544.0	62.0	 25
499	 10	55.5	10.2	 20
500	 10	55.0	8.2	 25
501	 10	49.0	9.1	 25
502	 10	38.3	7.8	 20
503	 10	54.0	11.6	 25
504	 10	44.0	11.9	 25
505	 10	44.3	8.4	 20
506	 10	178.0	31.6	 25
507	 10	281.0	39.7	 25
508	 10	136.5	16.4	 20
509	 10	209.0	29.2	 25
510	 10	57.0	10.6	 25
511	 10	114.5	18.7	 20
512	 10	36.0	6.4	 25
513	 10	35.0	6.0	 25
514	 10	32.0	4.0	 20
515	 10	50.0	11.2	 25
516	 10	62.0	9.0	 25
517	 10	41.0	6.4	 20
518	 10	36.0	7.3	 25
519	 10	37.0	7.2	 25
520	 10	37.5	9.2	 20
521	 10	185.0	39.8	 25
522	 10	78.0	12.6	 25
523	 10	292.5	53.3	 20
524	 10	51.0	7.3	 25
525	 10	70.0	13.5	 25
526	 10	51.5	11.9	 20
527	 10	32.0	7.0	 25
528	 10	37.0	8.1	 25
529	 10	45.0	7.5	 20
530	 10	42.0	10.1	 25
531	 10	116.0	23.1	 25
532	 10	123.3	23.1	 20
533	 10	49.0	9.4	 25
534	 10	39.3	6.8	 20
535	 10	43.0	8.3	 25
536	 10	34.0	6.8	 25
537	 10	35.5	7.3	 20
538	 10	30.0	4.7	 25
539	 10	36.0	7.7	 25
540	 10	34.0	5.3	 20
541	 10	37.0	6.3	 25
542	 10	46.0	9.4	 25
543	 10	39.0	5.3	 20
544	 10	46.0	7.8	 25
545	 10	50.0	10.4	 25
546	 10	110.0	20.6	 20
547	 10	44.0	7.1	 25
548	 10	32.0	6.3	 25
549	 10	44.3	7.6	 20
550	 10	90.0	17.5	 25
551	 10	41.0	8.3	 25
552	 10	52.5	10.4	 20
553	 10	71.0	13.5	 25
554	 10	39.0	7.0	 25
555	 10	42.5	7.6	 20
556	 10	254.0	61.7	 25
557	 10	143.0	34.9	 25
558	 10	89.5	15.7	 20
559	 10	127.0	26.4	 25
560	 10	166.0	32.3	 25
561	 10	93.8	21.6	 20
562	 10	63.0	11.8	 25
563	 10	35.0	7.8	 25
564	 10	46.8	10.0	 20
565	 10	130.0	23.7	 25
566	 10	52.0	9.6	 25
567	 10	55.8	18.7	 20
568	 10	68.0	10.7	 25
569	 10	43.0	8.1	 25
570	 10	52.5	7.4	 20
571	 10	35.0	6.1	 25
572	 10	57.0	10.9	 25
573	 10	44.5	9.0	 20
574	 10	65.0	16.4	 25
575	 10	93.0	20.8	 25
576	 10	43.0	8.7	 20
577	 10	36.0	7.1	 25
578	 10	37.0	7.7	 25
579	 10	34.0	5.4	 20
580	 10	36.0	8.2	 25
581	 10	42.0	8.3	 25
582	 10	35.3	6.0	 20
583	 10	37.0	6.5	 25
584	 10	83.0	18.0	 25
585	 10	46.3	11.7	 20
586	 10	168.0	34.9	 25
587	 10	57.0	12.3	 25
588	 10	38.5	7.2	 20
589	 10	40.0	8.6	 25
590	 10	40.0	7.7	 25
591	 10	120.8	21.5	 20
592	 10	249.0	59.4	 25
593	 10	330.0	77.2	 25
594	 10	45.5	8.9	 20
595	 10	36.0	7.6	 25
596	 10	39.0	8.7	 25
597	 10	44.3	9.2	 20
598	 10	89.0	21.6	 25
599	 10	88.0	18.9	 25
600	 10	52.5	11.7	 20
601	 10	96.0	19.0	 25
602	 10	50.0	9.8	 25
603	 10	29.8	6.0	 20
604	 10	34.0	8.2	 25
605	 10	42.0	8.4	 25
606	 10	43.5	8.0	 16
607	 10	38.0	5.7	 20
608	 10	39.0	9.7	 20
609	 10	41.5	9.0	 16
610	 10	38.0	8.0	 20
611	 10	40.5	5.4	 16
612	 10	44.0	9.1	 20
613	 10	41.3	7.6	 20
614	 10	42.0	9.0	 16
615	 10	39.0	7.5	 20
616	 10	47.0	10.5	 20
617	 10	59.3	7.2	 16
618	 10	51.0	8.1	 20
619	 10	64.3	7.7	 20
620	 10	48.3	9.0	 16
621	 10	48.0	7.3	 20
622	 10	39.3	8.1	 20
623	 10	46.0	6.8	 16
624	 10	35.3	6.7	 20
625	 10	44.3	7.6	 20
626	 10	36.8	7.0	 16
627	 10	40.5	8.9	 20
628	 10	40.3	6.7	 20
629	 10	45.3	9.8	 16
630	 10	48.3	9.2	 20
631	 10	47.5	9.2	 20
632	 10	52.3	11.7	 16
633	 10	47.0	5.5	 20
634	 10	45.0	8.7	 20
635	 10	43.3	7.5	 16
636	 10	40.0	7.6	 20
637	 10	34.0	7.5	 20
638	 10	40.8	11.6	 16
639	 10	4768.0	673.5	 20
  0	 11	62.0	9.6	 25
  1	 11	38.0	6.3	 20
  2	 11	38.0	7.1	 25
  3	 11	38.0	6.8	 25
  4	 11	32.3	6.3	 20
  5	 11	32.0	5.5	 25
  6	 11	35.0	5.8	 25
  7	 11	31.3	6.3	 20
  8	 11	38.0	7.6	 25
  9	 11	35.0	5.9	 25
 10	 11	40.3	6.6	 20
 11	 11	32.0	6.5	 25
 12	 11	33.0	5.0	 25
 13	 11	32.5	5.9	 20
 14	 11	28.0	4.1	 25
 15	 11	31.0	5.2	 25
 16	 11	28.5	5.5	 20
 17	 11	31.0	5.3	 25
 18	 11	30.0	6.0	 25
 19	 11	28.0	6.5	 20
 20	 11	31.0	6.0	 25
 21	 11	32.0	4.9	 25
 22	 11	32.3	7.0	 20
 23	 11	36.0	7.6	 25
 24	 11	34.0	6.6	 25
 25	 11	34.3	7.1	 20
 26	 11	29.0	6.5	 25
 27	 11	35.0	7.3	 25
 28	 11	34.0	6.7	 20
 29	 11	32.0	6.3	 25
 30	 11	31.0	10.6	 25
 31	 11	30.5	4.7	 20
 32	 11	32.0	5.3	 25
 33	 11	30.0	5.8	 25
 34	 11	28.5	5.8	 20
 35	 11	28.0	5.3	 25
 36	 11	32.0	5.7	 25
 37	 11	28.3	7.4	 20
 38	 11	33.0	5.3	 25
 39	 11	34.0	7.4	 25
 40	 11	30.8	5.9	 20
 41	 11	29.0	4.1	 25
 42	 11	36.0	8.3	 25
 43	 11	31.0	4.8	 20
 44	 11	32.0	5.6	 25
 45	 11	32.0	5.7	 25
 46	 11	28.3	4.5	 20
 47	 11	29.0	6.2	 25
 48	 11	30.0	5.8	 25
 49	 11	29.5	5.9	 20
 50	 11	32.0	6.8	 25
 51	 11	33.0	6.7	 25
 52	 11	32.0	5.1	 20
 53	 11	49.0	9.9	 25
 54	 11	72.0	19.9	 25
 55	 11	58.8	19.3	 20
 56	 11	41.0	9.1	 25
 57	 11	29.3	4.9	 20
 58	 11	28.0	5.0	 25
 59	 11	30.0	6.3	 25
 60	 11	29.5	6.9	 20
 61	 11	31.0	5.7	 25
 62	 11	37.0	7.0	 25
 63	 11	36.0	6.9	 20
 64	 11	35.0	6.5	 25
 65	 11	32.0	6.2	 25
 66	 11	29.5	9.1	 20
 67	 11	35.0	8.4	 25
 68	 11	39.0	9.1	 25
 69	 11	30.5	5.1	 20
 70	 11	38.0	7.4	 25
 71	 11	37.0	9.9	 25
 72	 11	41.3	7.3	 20
 73	 11	36.0	8.4	 25
 74	 11	36.0	5.7	 25
 75	 11	37.3	6.7	 20
 76	 11	32.0	5.7	 25
 77	 11	37.0	6.5	 25
 78	 11	32.0	7.3	 20
 79	 11	37.0	9.0	 25
 80	 11	38.0	6.2	 25
 81	 11	30.0	6.0	 20
 82	 11	35.0	7.7	 25
 83	 11	37.0	8.5	 25
 84	 11	32.3	4.2	 20
 85	 11	37.0	6.9	 25
 86	 11	36.0	7.6	 25
 87	 11	39.8	7.5	 20
 88	 11	38.0	6.1	 25
 89	 11	35.0	5.2	 25
 90	 11	36.8	7.3	 20
 91	 11	36.0	7.8	 25
 92	 11	40.0	7.8	 25
 93	 11	29.3	6.6	 20
 94	 11	38.0	7.7	 25
 95	 11	37.0	7.2	 25
 96	 11	34.3	6.9	 20
 97	 11	30.0	5.4	 25
 98	 11	30.0	5.6	 25
 99	 11	30.5	26.7	 20
100	 11	33.0	6.3	 25
101	 11	42.0	8.1	 25
102	 11	39.0	7.5	 20
103	 11	33.0	7.3	 25
104	 11	34.0	8.2	 25
105	 11	31.5	5.5	 20
106	 11	30.0	5.6	 25
107	 11	33.0	5.7	 25
108	 11	35.3	5.8	 16
109	 11	30.0	4.7	 20
110	 11	32.5	6.0	 20
111	 11	35.0	8.1	 16
112	 11	35.3	5.7	 20
113	 11	34.3	6.3	 20
114	 11	34.5	6.7	 16
115	 11	32.3	4.1	 20
116	 11	34.5	6.8	 20
117	 11	36.0	7.9	 16
118	 11	31.3	4.6	 20
119	 11	34.3	6.9	 20
120	 11	35.3	4.9	 16
121	 11	41.8	7.5	 20
122	 11	44.0	6.2	 20
123	 11	42.5	6.9	 16
124	 11	44.0	9.5	 20
125	 11	37.5	7.3	 20
126	 11	49.3	12.2	 16
127	 11	50.3	8.7	 20
128	 11	60.5	10.3	 20
129	 11	69.0	15.2	 16
130	 11	69.3	14.0	 20
131	 11	70.3	13.2	 20
132	 11	59.0	10.5	 16
133	 11	53.3	7.2	 20
134	 11	51.3	10.5	 20
135	 11	53.3	8.0	 16
136	 11	49.5	8.6	 20
137	 11	51.5	11.7	 16
138	 11	51.5	8.0	 20
139	 11	51.5	8.1	 20
140	 11	59.3	8.4	 16
141	 11	72.8	13.9	 20
142	 11	59.3	9.4	 20
143	 11	54.3	7.9	 16
144	 11	62.3	9.6	 20
145	 11	75.3	14.9	 20
146	 11	67.3	14.8	 16
147	 11	71.0	11.7	 20
148	 11	58.3	10.3	 20
149	 11	62.3	9.7	 16
150	 11	65.3	14.5	 20
151	 11	69.3	10.5	 20
152	 11	63.5	10.7	 16
153	 11	61.0	9.3	 20
154	 11	67.0	12.0	 20
155	 11	76.0	20.3	 16
156	 11	63.8	14.0	 20
157	 11	53.3	9.0	 20
158	 11	47.3	8.2	 16
159	 11	51.3	9.3	 20
160	 11	55.3	10.1	 20
161	 11	65.8	15.5	 16
162	 11	68.5	11.3	 20
163	 11	83.8	13.6	 20
164	 11	109.3	19.4	 16
165	 11	101.8	17.5	 20
166	 11	96.0	14.3	 20
167	 11	93.3	23.2	 16
168	 11	74.8	14.1	 20
169	 11	63.3	14.3	 20
170	 11	57.3	11.4	 16
171	 11	68.0	9.4	 20
172	 11	78.3	14.8	 20
173	 11	75.0	15.9	 16
174	 11	75.8	15.5	 20
175	 11	86.3	13.7	 20
176	 11	84.3	18.5	 16
177	 11	59.5	9.7	 20
178	 11	50.3	6.9	 20
179	 11	46.8	10.8	 20
180	 11	38.0	8.0	 25
181	 11	33.0	7.1	 25
182	 11	33.3	7.1	 20
183	 11	33.0	7.2	 25
184	 11	30.0	5.7	 25
185	 11	30.0	6.0	 20
186	 11	35.0	8.2	 25
187	 11	32.0	6.3	 25
188	 11	32.3	6.6	 20
189	 11	29.0	5.2	 25
190	 11	30.0	6.2	 25
191	 11	28.8	6.2	 20
192	 11	29.0	5.6	 25
193	 11	30.0	5.3	 25
194	 11	32.3	7.7	 20
195	 11	29.0	6.0	 25
196	 11	27.0	6.0	 25
197	 11	30.5	7.6	 20
198	 11	30.0	5.2	 25
199	 11	29.0	5.6	 25
200	 11	27.8	6.1	 20
201	 11	32.0	7.5	 25
202	 11	31.0	5.8	 25
203	 11	28.0	4.7	 20
204	 11	31.0	6.2	 25
205	 11	27.0	5.0	 25
206	 11	31.0	5.2	 20
207	 11	28.0	7.8	 25
208	 11	26.0	5.8	 25
209	 11	31.0	8.1	 20
210	 11	30.0	5.9	 25
211	 11	31.0	6.6	 25
212	 11	28.3	5.4	 20
213	 11	29.0	6.9	 25
214	 11	28.0	5.2	 25
215	 11	29.3	5.4	 20
216	 11	28.0	5.7	 25
217	 11	27.8	7.1	 20
218	 11	30.0	5.1	 25
219	 11	28.0	5.4	 25
220	 11	28.3	7.6	 20
221	 11	32.0	5.7	 25
222	 11	33.0	8.0	 25
223	 11	25.3	4.8	 20
224	 11	27.0	5.7	 25
225	 11	31.0	6.6	 25
226	 11	27.3	6.7	 20
227	 11	30.0	7.7	 25
228	 11	26.0	5.4	 25
229	 11	30.3	6.1	 20
230	 11	29.0	6.7	 25
231	 11	28.0	5.8	 25
232	 11	33.0	6.7	 20
233	 11	27.0	5.5	 25
234	 11	28.0	5.5	 25
235	 11	27.3	5.4	 20
236	 11	30.0	5.8	 25
237	 11	30.0	6.3	 25
238	 11	28.8	6.6	 20
239	 11	27.0	6.2	 25
240	 11	29.0	7.8	 25
241	 11	29.0	5.5	 20
242	 11	29.0	6.4	 25
243	 11	31.0	6.2	 25
244	 11	26.0	3.2	 20
245	 11	28.0	6.2	 25
246	 11	27.0	4.4	 25
247	 11	26.8	5.1	 20
248	 11	27.0	6.3	 25
249	 11	28.0	6.1	 25
250	 11	31.0	9.1	 20
251	 11	32.0	7.0	 25
252	 11	29.0	7.0	 25
253	 11	30.3	6.3	 20
254	 11	28.0	5.7	 25
255	 11	28.0	5.1	 25
256	 11	28.5	7.1	 20
257	 11	33.0	22.7	 25
258	 11	28.0	6.1	 25
259	 11	31.0	5.6	 20
260	 11	28.0	7.0	 25
261	 11	28.0	6.3	 25
262	 11	27.0	6.2	 20
263	 11	29.0	5.5	 25
264	 11	27.0	4.7	 25
265	 11	27.3	4.8	 20
266	 11	28.0	5.7	 25
267	 11	30.0	5.8	 25
268	 11	32.3	7.9	 20
269	 11	27.0	5.9	 25
270	 11	30.0	6.4	 25
271	 11	33.3	6.3	 20
272	 11	28.0	5.0	 25
273	 11	28.0	5.5	 25
274	 11	27.5	5.7	 20
275	 11	27.0	6.5	 25
276	 11	27.0	5.0	 25
277	 11	25.0	4.9	 20
278	 11	27.0	6.1	 25
279	 11	27.0	5.3	 25
280	 11	28.8	5.7	 20
281	 11	26.0	4.5	 25
282	 11	30.0	7.6	 25
283	 11	27.3	6.1	 20
284	 11	27.0	6.0	 25
285	 11	29.0	4.9	 25
286	 11	29.3	8.2	 20
287	 11	32.0	6.1	 25
288	 11	27.0	4.5	 25
289	 11	31.3	7.6	 20
290	 11	30.0	5.3	 25
291	 11	29.0	4.9	 25
292	 11	29.3	5.8	 20
293	 11	29.0	6.2	 25
294	 11	31.0	7.4	 25
295	 11	33.0	53.2	 20
296	 11	32.0	5.9	 25
297	 11	28.0	5.9	 20
298	 11	27.0	5.4	 25
299	 11	28.0	5.8	 25
300	 11	27.5	4.3	 20
301	 11	26.0	5.2	 25
302	 11	29.0	6.7	 25
303	 11	32.8	11.5	 20
304	 11	28.0	7.2	 25
305	 11	34.0	8.8	 25
306	 11	32.3	6.3	 20
307	 11	32.0	7.1	 25
308	 11	27.0	4.4	 25
309	 11	28.0	5.0	 20
310	 11	29.0	5.5	 25
311	 11	30.0	4.6	 25
312	 11	28.3	5.4	 20
313	 11	26.0	4.7	 25
314	 11	28.0	8.3	 25
315	 11	27.3	5.5	 20
316	 11	28.0	5.8	 25
317	 11	28.0	6.5	 25
318	 11	30.3	6.2	 20
319	 11	29.0	5.3	 25
320	 11	31.0	5.6	 25
321	 11	25.0	4.2	 16
322	 11	30.3	7.3	 20
323	 11	29.0	5.8	 20
324	 11	27.0	3.9	 16
325	 11	28.3	6.8	 20
326	 11	31.0	6.0	 20
327	 11	27.3	4.4	 16
328	 11	32.0	6.1	 20
329	 11	31.3	7.3	 20
330	 11	28.5	5.6	 16
331	 11	28.3	4.7	 20
332	 11	25.5	6.3	 20
333	 11	28.3	5.2	 16
334	 11	27.0	6.0	 20
335	 11	28.8	5.4	 20
336	 11	28.5	5.1	 16
337	 11	28.0	4.7	 20
338	 11	26.0	5.1	 20
339	 11	26.0	4.7	 16
340	 11	24.8	5.9	 20
341	 11	30.5	5.2	 20
342	 11	30.0	6.9	 16
343	 11	27.0	5.2	 20
344	 11	26.3	5.8	 20
345	 11	24.3	5.2	 16
346	 11	26.3	4.5	 20
347	 11	29.0	5.4	 20
348	 11	29.3	5.8	 16
349	 11	29.5	6.1	 20
350	 11	29.0	7.2	 20
351	 11	24.0	4.7	 16
352	 11	27.5	5.9	 20
353	 11	29.3	5.7	 20
354	 11	33.5	7.4	 16
355	 11	29.0	5.5	 20
356	 11	30.3	4.6	 20
357	 11	23.3	5.5	 16
358	 11	34.3	6.9	 20
359	 11	26.3	4.8	 20
360	 11	28.3	4.9	 16
361	 11	27.0	6.3	 20
362	 11	32.0	7.0	 20
363	 11	30.0	6.0	 16
364	 11	30.3	7.0	 20
365	 11	27.0	6.2	 20
366	 11	26.0	5.7	 16
367	 11	28.3	3.7	 20
368	 11	28.0	5.0	 20
369	 11	27.0	5.3	 16
370	 11	28.3	5.0	 20
371	 11	29.0	5.0	 20
372	 11	29.5	6.8	 16
373	 11	32.3	14.0	 20
374	 11	29.5	6.8	 16
375	 11	25.5	5.4	 20
376	 11	28.3	5.4	 20
377	 11	32.5	7.4	 16
378	 11	29.0	5.1	 20
379	 11	27.3	5.1	 20
380	 11	27.0	6.1	 16
381	 11	29.0	4.3	 20
382	 11	29.0	5.8	 20
383	 11	25.3	4.3	 16
384	 11	31.0	4.6	 20
385	 11	32.3	6.4	 20
386	 11	30.5	4.1	 16
387	 11	28.0	7.1	 20
388	 11	27.3	5.6	 20
389	 11	27.3	4.2	 16
390	 11	29.3	5.7	 20
391	 11	25.3	5.6	 20
392	 11	29.8	6.5	 20
393	 11	31.0	6.9	 25
394	 11	27.0	6.4	 25
395	 11	26.3	5.2	 20
396	 11	29.0	7.1	 25
397	 11	26.0	4.4	 25
398	 11	29.0	6.0	 20
399	 11	32.0	11.6	 25
400	 11	26.0	6.8	 25
401	 11	26.0	4.6	 20
402	 11	29.0	5.1	 25
403	 11	28.0	5.6	 25
404	 11	24.8	4.5	 20
405	 11	32.0	9.2	 25
406	 11	30.0	5.4	 25
407	 11	26.3	4.9	 20
408	 11	25.0	6.6	 25
409	 11	31.0	7.8	 25
410	 11	29.0	4.8	 20
411	 11	28.0	6.2	 25
412	 11	28.0	5.7	 25
413	 11	27.0	5.6	 20
414	 11	29.0	5.5	 25
415	 11	32.0	6.0	 25
416	 11	32.0	7.4	 20
417	 11	30.0	5.9	 25
418	 11	31.0	5.4	 25
419	 11	26.0	5.0	 20
420	 11	29.0	6.2	 25
421	 11	34.0	6.6	 25
422	 11	27.0	4.9	 20
423	 11	29.0	6.0	 25
424	 11	29.0	5.7	 25
425	 11	28.5	6.9	 20
426	 11	31.0	6.5	 25
427	 11	29.0	5.8	 25
428	 11	30.0	5.2	 20
429	 11	32.0	7.3	 25
430	 11	26.0	5.9	 25
431	 11	29.0	5.5	 20
432	 11	29.0	5.2	 25
433	 11	28.0	5.7	 25
434	 11	28.5	5.0	 20
435	 11	27.0	4.9	 25
436	 11	28.0	5.8	 25
437	 11	29.3	6.3	 20
438	 11	29.0	5.0	 25
439	 11	31.0	5.8	 25
440	 11	31.3	8.0	 20
441	 11	26.0	5.4	 25
442	 11	28.0	5.6	 25
443	 11	30.3	6.9	 20
444	 11	30.0	6.5	 25
445	 11	25.0	5.5	 25
446	 11	31.3	5.2	 20
447	 11	30.0	7.5	 25
448	 11	28.0	7.5	 25
449	 11	28.3	6.1	 20
450	 11	29.0	4.9	 25
451	 11	28.0	6.7	 25
452	 11	28.3	4.9	 20
453	 11	28.0	6.4	 25
454	 11	28.0	3.9	 20
455	 11	28.0	6.3	 25
456	 11	29.0	5.6	 25
457	 11	28.3	5.8	 20
458	 11	29.0	5.9	 25
459	 11	27.0	4.6	 25
460	 11	27.0	6.6	 20
461	 11	27.0	4.5	 25
462	 11	30.0	6.2	 25
463	 11	30.3	6.4	 20
464	 11	26.0	6.0	 25
465	 11	28.0	5.5	 25
466	 11	29.3	7.8	 20
467	 11	30.0	3.6	 25
468	 11	27.0	6.9	 25
469	 11	27.3	5.4	 20
470	 11	32.0	8.6	 25
471	 11	28.0	7.5	 25
472	 11	28.3	6.0	 20
473	 11	27.0	5.2	 25
474	 11	29.0	6.3	 25
475	 11	31.3	6.2	 20
476	 11	30.0	6.8	 25
477	 11	29.0	5.6	 25
478	 11	28.5	6.9	 20
479	 11	30.0	5.1	 25
480	 11	29.0	5.7	 25
481	 11	30.0	5.4	 20
482	 11	26.0	4.7	 25
483	 11	32.0	8.7	 25
484	 11	26.5	5.8	 20
485	 11	25.0	5.2	 25
486	 11	28.0	4.7	 25
487	 11	30.0	5.4	 20
488	 11	26.0	5.8	 25
489	 11	29.0	5.4	 25
490	 11	32.3	8.2	 20
491	 11	28.0	7.7	 25
492	 11	27.0	4.5	 25
493	 11	27.0	5.8	 20
494	 11	28.0	5.5	 25
495	 11	27.0	4.2	 25
496	 11	30.3	6.4	 20
497	 11	25.0	6.3	 25
498	 11	32.0	7.2	 25
499	 11	27.3	6.2	 20
500	 11	27.0	5.7	 25
501	 11	28.0	5.1	 25
502	 11	26.5	4.8	 20
503	 11	28.0	5.9	 25
504	 11	37.0	9.7	 25
505	 11	29.3	5.8	 20
506	 11	28.0	4.6	 25
507	 11	32.0	6.1	 25
508	 11	30.8	7.4	 20
509	 11	30.0	6.6	 25
510	 11	29.0	4.6	 25
511	 11	27.0	4.2	 20
512	 11	27.0	5.3	 25
513	 11	26.0	4.0	 25
514	 11	28.3	5.5	 20
515	 11	28.0	6.1	 25
516	 11	28.0	5.3	 25
517	 11	28.0	6.8	 20
518	 11	29.0	4.9	 25
519	 11	30.0	6.1	 25
520	 11	24.8	5.2	 20
521	 11	28.0	5.0	 25
522	 11	28.0	6.8	 25
523	 11	34.5	8.1	 20
524	 11	30.0	6.5	 25
525	 11	27.0	7.2	 25
526	 11	28.5	5.9	 20
527	 11	28.0	4.7	 25
528	 11	26.0	5.6	 25
529	 11	29.0	6.1	 20
530	 11	29.0	5.7	 25
531	 11	32.0	6.8	 25
532	 11	30.3	5.5	 20
533	 11	27.0	6.4	 25
534	 11	29.0	6.3	 20
535	 11	27.3	4.6	 20
536	 11	30.3	8.0	 20
537	 11	28.3	5.8	 16
538	 11	25.3	5.5	 20
539	 11	28.3	5.7	 20
540	 11	28.3	4.5	 16
541	 11	28.5	6.1	 20
542	 11	28.3	7.6	 20
543	 11	32.0	5.5	 16
544	 11	29.0	4.4	 20
545	 11	33.0	8.1	 20
546	 11	27.0	4.4	 16
547	 11	27.3	4.8	 20
548	 11	31.0	8.4	 20
549	 11	28.0	4.3	 16
550	 11	28.0	5.6	 20
551	 11	31.3	5.8	 20
552	 11	28.3	6.2	 16
553	 11	29.0	7.6	 20
554	 11	29.0	7.2	 20
555	 11	30.8	5.9	 16
556	 11	31.3	5.9	 20
557	 11	30.3	8.1	 20
558	 11	28.8	7.2	 16
559	 11	27.0	5.9	 20
560	 11	32.0	6.8	 20
561	 11	23.8	5.4	 16
562	 11	27.3	5.7	 20
563	 11	25.5	6.9	 20
564	 11	29.0	5.6	 16
565	 11	25.0	5.3	 20
566	 11	25.0	3.5	 20
567	 11	30.3	6.1	 16
568	 11	29.0	5.7	 20
569	 11	34.5	8.0	 20
570	 11	29.0	6.8	 16
571	 11	23.5	4.3	 20
572	 11	23.8	4.0	 20
573	 11	29.5	6.1	 16
574	 11	29.0	6.3	 20
575	 11	28.3	5.5	 20
576	 11	27.0	5.8	 16
577	 11	27.3	6.9	 20
578	 11	26.5	6.8	 20
579	 11	25.5	3.4	 16
580	 11	27.0	4.7	 20
581	 11	28.5	5.5	 20
582	 11	30.0	14.4	 16
583	 11	28.3	5.3	 20
584	 11	26.5	4.4	 20
585	 11	28.3	6.4	 16
586	 11	28.0	27.5	 20
587	 11	23.3	4.4	 20
588	 11	30.0	7.1	 16
589	 11	27.0	6.0	 20
590	 11	29.0	4.9	 20
591	 11	25.5	5.0	 16
592	 11	29.0	7.3	 20
593	 11	28.5	6.5	 20
594	 11	27.0	4.2	 16
595	 11	32.0	6.5	 20
596	 11	30.8	8.5	 20
597	 11	29.5	7.0	 16
598	 11	33.0	7.9	 20
599	 11	32.3	26.9	 20
600	 11	29.3	8.3	 16
601	 11	27.3	6.2	 20
602	 11	26.8	6.4	 20
603	 11	31.3	9.2	 16
604	 11	26.3	4.7	 20
605	 11	28.3	6.2	 20
606	 11	28.3	5.4	 20
607	 11	31.0	6.9	 25
608	 11	29.0	5.1	 25
609	 11	30.0	5.7	 20
610	 11	29.0	5.9	 25
611	 11	31.0	16.5	 25
612	 11	32.5	6.8	 20
613	 11	25.0	5.0	 25
614	 11	27.3	5.3	 20
615	 11	29.0	3.9	 25
616	 11	28.0	5.1	 25
617	 11	30.3	5.4	 20
618	 11	29.0	7.5	 25
619	 11	31.0	5.7	 25
620	 11	29.8	5.9	 20
621	 11	27.0	5.9	 25
622	 11	32.0	6.8	 25
623	 11	27.3	6.3	 20
624	 11	30.0	5.8	 25
625	 11	31.0	6.4	 25
626	 11	28.3	6.1	 20
627	 11	29.0	5.5	 25
628	 11	29.0	5.4	 25
629	 11	27.3	4.8	 20
630	 11	28.0	6.1	 25
631	 11	29.0	6.9	 25
632	 11	29.0	6.4	 20
633	 11	29.0	5.9	 25
634	 11	28.0	8.6	 25
635	 11	31.0	6.2	 20
636	 11	30.0	5.7	 25
637	 11	31.0	4.8	 25
638	 11	37.5	7.7	 20
639	 11	71.0	18.5	 25
  0	 12	5064.0	1002.0	 25
  1	 12	291.5	43.0	 20
  2	 12	124.0	26.3	 25
  3	 12	269.0	45.9	 25
  4	 12	47.8	7.3	 20
  5	 12	194.0	44.9	 25
  6	 12	287.0	57.8	 25
  7	 12	950.5	147.9	 20
  8	 12	882.0	218.4	 25
  9	 12	943.0	209.5	 25
 10	 12	263.3	44.9	 20
 11	 12	157.0	41.3	 25
 12	 12	55.0	13.5	 25
 13	 12	80.8	14.4	 20
 14	 12	55.0	9.4	 25
 15	 12	248.0	65.7	 25
 16	 12	69.0	11.6	 20
 17	 12	194.0	51.8	 25
 18	 12	43.0	6.9	 25
 19	 12	41.3	6.3	 20
 20	 12	192.0	57.1	 25
 21	 12	64.0	11.7	 25
 22	 12	311.3	69.3	 20
 23	 12	1066.0	319.3	 25
 24	 12	731.0	159.9	 25
 25	 12	538.5	117.6	 20
 26	 12	55.0	12.6	 25
 27	 12	70.0	14.9	 25
 28	 12	189.0	34.7	 20
 29	 12	723.0	226.5	 25
 30	 12	486.0	115.5	 25
 31	 12	348.0	65.6	 20
 32	 12	350.0	104.4	 25
 33	 12	198.0	40.4	 25
 34	 12	159.8	32.6	 20
 35	 12	238.0	69.7	 25
 36	 12	80.0	17.5	 25
 37	 12	82.5	14.2	 16
 38	 12	649.8	193.7	 20
 39	 12	517.8	114.4	 20
 40	 12	657.0	125.3	 16
 41	 12	299.3	79.0	 20
 42	 12	743.3	142.8	 20
 43	 12	881.3	155.0	 16
 44	 12	218.8	47.3	 20
 45	 12	54.0	11.9	 20
 46	 12	62.3	11.1	 16
 47	 12	43.3	7.0	 20
 48	 12	76.0	14.6	 20
 49	 12	134.5	21.9	 16
 50	 12	220.8	55.8	 20
 51	 12	263.8	51.1	 20
 52	 12	222.5	33.6	 16
 53	 12	691.0	148.5	 20
 54	 12	1742.5	258.0	 20
 55	 12	265.5	25.3	 16
 56	 12	58.0	8.1	 20
 57	 12	69.8	15.0	 20
 58	 12	58.0	8.8	 16
 59	 12	180.3	33.9	 20
 60	 12	59.3	10.4	 16
 61	 12	319.3	92.3	 20
 62	 12	1015.5	228.2	 20
 63	 12	559.0	93.8	 16
 64	 12	683.0	165.5	 20
 65	 12	59.8	9.5	 20
 66	 12	208.0	39.5	 16
 67	 12	1325.8	336.9	 20
 68	 12	474.5	80.4	 20
 69	 12	88.5	18.8	 16
 70	 12	272.0	71.9	 20
 71	 12	2651.8	459.1	 20
 72	 12	1532.5	165.0	 16
 73	 12	375.8	98.0	 20
 74	 12	447.8	84.6	 20
 75	 12	156.3	32.5	 16
 76	 12	769.3	212.7	 20
 77	 12	1028.5	187.5	 20
 78	 12	126.3	28.0	 16
 79	 12	217.0	51.8	 20
 80	 12	812.8	163.2	 20
 81	 12	47.5	8.5	 16
 82	 12	236.3	61.3	 20
 83	 12	1265.0	246.6	 20
 84	 12	377.0	56.8	 16
 85	 12	354.8	90.3	 20
 86	 12	641.8	119.4	 20
 87	 12	1734.3	273.6	 16
 88	 12	970.3	275.3	 20
 89	 12	228.8	56.4	 20
 90	 12	887.8	134.4	 16
 91	 12	1522.5	415.4	 20
 92	 12	1600.3	306.2	 20
 93	 12	289.0	46.8	 16
 94	 12	355.3	88.7	 20
 95	 12	1133.3	170.7	 20
 96	 12	199.5	25.7	 16
 97	 12	92.5	17.7	 20
 98	 12	170.3	26.6	 20
 99	 12	191.0	25.6	 16
100	 12	85.0	13.7	 20
101	 12	1399.5	198.0	 20
102	 12	2460.5	240.0	 16
103	 12	167.0	24.6	 20
104	 12	143.3	20.8	 20
105	 12	275.8	23.0	 16
106	 12	243.0	51.3	 20
107	 12	315.0	48.4	 20
108	 12	160.3	24.4	 20
109	 12	90.0	13.6	 25
110	 12	919.0	119.3	 25
111	 12	613.5	52.4	 20
112	 12	1105.0	220.9	 25
113	 12	1333.0	179.7	 25
114	 12	569.0	57.6	 20
115	 12	431.0	84.3	 25
116	 12	1368.0	190.8	 25
117	 12	206.5	27.8	 20
118	 12	665.0	136.7	 25
119	 12	380.0	63.1	 25
120	 12	132.5	20.1	 20
121	 12	1550.0	257.0	 25
122	 12	2663.0	363.0	 25
123	 12	1870.8	158.3	 20
124	 12	1693.0	326.3	 25
125	 12	309.0	35.0	 25
126	 12	1069.5	70.9	 20
127	 12	3150.0	504.1	 25
128	 12	3265.0	362.9	 25
129	 12	4881.5	348.8	 20
130	 12	6399.0	596.3	 25
131	 12	5598.0	478.2	 25
132	 12	3748.3	237.3	 20
133	 12	2821.0	352.7	 25
134	 12	1933.0	217.0	 25
135	 12	2174.3	166.8	 20
136	 12	1619.0	236.7	 25
137	 12	2275.3	234.9	 20
138	 12	2318.0	555.8	 25
139	 12	2494.0	384.5	 25
140	 12	1747.8	184.6	 20
141	 12	10555.0	2046.0	 25
142	 12	4583.0	756.2	 25
143	 12	996.3	109.8	 20
144	 12	1661.0	371.8	 25
145	 12	11904.0	1498.6	 25
146	 12	7107.5	675.7	 20
147	 12	3919.0	795.7	 25
148	 12	911.0	138.2	 25
149	 12	3609.0	247.0	 20
150	 12	5675.0	1001.4	 25
151	 12	9255.0	1131.1	 25
152	 12	4805.3	462.9	 20
153	 12	407.0	77.8	 25
154	 12	5729.0	711.5	 25
155	 12	5960.5	490.7	 20
156	 12	6205.0	1108.1	 25
157	 12	603.0	70.1	 25
158	 12	2155.0	231.2	 20
159	 12	2490.0	456.0	 25
160	 12	2049.0	335.8	 25
161	 12	4642.0	389.0	 20
162	 12	2014.0	430.8	 25
163	 12	9261.0	1200.6	 25
164	 12	11571.3	920.5	 20
165	 12	12457.0	2522.6	 25
166	 12	4661.0	630.5	 25
167	 12	13587.0	1113.0	 20
168	 12	4407.0	905.0	 25
169	 12	2078.0	374.6	 25
170	 12	2055.0	180.7	 20
171	 12	3379.0	742.0	 25
172	 12	8150.0	1213.1	 25
173	 12	7101.3	553.6	 20
174	 12	4337.0	916.2	 25
175	 12	6377.0	942.8	 25
176	 12	11341.0	1059.4	 20
177	 12	5620.0	1358.0	 25
178	 12	104.0	17.8	 25
179	 12	3743.0	441.4	 20
180	 12	695.0	155.2	 25
181	 12	45.0	7.0	 25
182	 12	46.5	9.0	 20
183	 12	46.0	7.7	 25
184	 12	43.0	8.7	 25
185	 12	38.8	7.1	 20
186	 12	46.0	10.1	 25
187	 12	46.0	8.3	 25
188	 12	34.8	6.4	 20
189	 12	47.0	9.6	 25
190	 12	63.0	9.9	 25
191	 12	37.0	8.6	 20
192	 12	39.0	10.3	 25
193	 12	35.0	7.4	 25
194	 12	36.8	8.1	 20
195	 12	34.0	6.3	 25
196	 12	34.0	8.0	 25
197	 12	33.3	6.9	 20
198	 12	41.0	8.0	 25
199	 12	34.0	6.9	 25
200	 12	37.0	6.4	 20
201	 12	36.0	4.9	 25
202	 12	35.0	7.0	 25
203	 12	36.0	7.9	 20
204	 12	37.0	7.3	 25
205	 12	45.0	8.0	 25
206	 12	37.5	6.9	 20
207	 12	36.0	6.7	 25
208	 12	38.0	7.7	 25
209	 12	95.8	24.8	 20
210	 12	52.0	8.7	 25
211	 12	90.0	19.8	 25
212	 12	38.8	7.0	 20
213	 12	38.0	8.2	 25
214	 12	76.0	12.7	 25
215	 12	39.8	6.8	 20
216	 12	45.0	28.4	 25
217	 12	38.3	7.4	 20
218	 12	43.0	7.5	 25
219	 12	47.0	9.1	 25
220	 12	34.3	4.0	 20
221	 12	37.0	7.2	 25
222	 12	44.0	7.2	 25
223	 12	40.3	8.8	 20
224	 12	32.0	5.4	 25
225	 12	36.0	7.8	 25
226	 12	32.3	5.8	 20
227	 12	31.0	6.2	 25
228	 12	41.0	8.7	 25
229	 12	39.0	6.3	 20
230	 12	38.0	7.4	 25
231	 12	34.0	6.4	 25
232	 12	39.3	6.7	 20
233	 12	37.0	8.8	 25
234	 12	46.0	9.7	 25
235	 12	44.5	9.2	 20
236	 12	36.0	7.4	 25
237	 12	34.0	6.9	 25
238	 12	34.5	5.0	 20
239	 12	39.0	6.0	 25
240	 12	37.0	5.1	 25
241	 12	32.3	6.1	 20
242	 12	37.0	9.3	 25
243	 12	44.0	9.8	 25
244	 12	35.3	5.6	 20
245	 12	42.0	7.8	 25
246	 12	38.0	6.3	 25
247	 12	36.0	6.6	 20
248	 12	35.0	6.2	 25
249	 12	42.0	5.3	 25
250	 12	33.3	6.1	 16
251	 12	39.5	8.6	 20
252	 12	33.5	7.9	 20
253	 12	36.0	7.2	 16
254	 12	36.3	6.9	 20
255	 12	35.8	8.6	 20
256	 12	31.3	4.3	 16
257	 12	35.0	6.1	 20
258	 12	38.3	17.4	 20
259	 12	40.0	8.0	 16
260	 12	30.5	7.6	 20
261	 12	36.5	7.7	 20
262	 12	46.3	9.3	 16
263	 12	37.5	6.2	 20
264	 12	43.0	9.4	 20
265	 12	31.3	4.8	 16
266	 12	37.3	6.9	 20
267	 12	34.0	7.4	 20
268	 12	43.3	8.0	 16
269	 12	44.3	9.5	 20
270	 12	40.3	8.0	 20
271	 12	34.3	8.6	 16
272	 12	31.3	4.7	 20
273	 12	35.0	5.9	 20
274	 12	35.5	6.4	 16
275	 12	37.5	7.6	 20
276	 12	34.3	7.6	 20
277	 12	38.3	6.4	 16
278	 12	44.3	9.7	 20
279	 12	65.3	11.2	 20
280	 12	137.8	19.6	 16
281	 12	39.3	7.7	 20
282	 12	36.8	7.1	 20
283	 12	36.3	6.7	 16
284	 12	32.3	5.2	 20
285	 12	40.5	8.5	 20
286	 12	35.0	6.9	 16
287	 12	30.3	6.0	 20
288	 12	48.0	8.2	 20
289	 12	61.8	12.5	 16
290	 12	73.8	23.6	 20
291	 12	53.3	10.7	 20
292	 12	41.8	8.7	 16
293	 12	45.3	8.2	 20
294	 12	37.5	7.5	 20
295	 12	38.0	8.0	 16
296	 12	35.3	6.8	 20
297	 12	37.3	9.9	 16
298	 12	33.5	6.9	 20
299	 12	34.8	6.0	 20
300	 12	39.3	6.6	 16
301	 12	33.3	5.1	 20
302	 12	36.8	6.4	 20
303	 12	41.5	7.4	 16
304	 12	37.5	9.0	 20
305	 12	32.0	6.0	 20
306	 12	37.3	8.7	 16
307	 12	40.5	7.3	 20
308	 12	40.5	9.1	 20
309	 12	36.8	6.8	 16
310	 12	51.3	10.6	 20
311	 12	36.5	5.0	 20
312	 12	39.3	8.0	 16
313	 12	35.0	6.6	 20
314	 12	36.3	8.8	 20
315	 12	52.8	11.1	 16
316	 12	52.0	10.1	 20
317	 12	35.0	6.2	 20
318	 12	35.5	7.4	 16
319	 12	34.0	7.9	 20
320	 12	32.3	6.0	 20
321	 12	37.5	7.8	 20
322	 12	39.0	6.7	 25
323	 12	44.0	6.2	 25
324	 12	33.8	6.0	 20
325	 12	37.0	7.7	 25
326	 12	40.0	8.5	 25
327	 12	52.5	9.9	 20
328	 12	45.0	13.9	 25
329	 12	34.0	7.0	 25
330	 12	40.0	6.9	 20
331	 12	33.0	5.6	 25
332	 12	46.0	9.8	 25
333	 12	37.3	5.9	 20
334	 12	52.0	9.7	 25
335	 12	175.0	21.8	 25
336	 12	43.3	9.7	 20
337	 12	40.0	7.8	 25
338	 12	35.0	6.0	 25
339	 12	33.0	5.6	 20
340	 12	34.0	6.3	 25
341	 12	52.0	10.8	 25
342	 12	67.5	11.0	 20
343	 12	43.0	6.9	 25
344	 12	48.0	10.6	 25
345	 12	42.3	6.3	 20
346	 12	37.0	6.7	 25
347	 12	41.0	8.0	 25
348	 12	73.3	12.3	 20
349	 12	35.0	6.1	 25
350	 12	38.0	9.8	 25
351	 12	38.0	7.4	 20
352	 12	50.0	9.2	 25
353	 12	53.0	9.0	 25
354	 12	46.3	9.7	 20
355	 12	60.0	11.4	 25
356	 12	41.0	7.1	 25
357	 12	50.5	8.5	 20
358	 12	55.0	13.4	 25
359	 12	54.0	9.0	 25
360	 12	39.3	6.6	 20
361	 12	36.0	8.4	 25
362	 12	96.0	15.5	 25
363	 12	26.5	4.8	 20
364	 12	30.0	6.2	 25
365	 12	33.0	5.2	 25
366	 12	34.3	7.1	 20
367	 12	44.0	10.3	 25
368	 12	43.0	8.6	 25
369	 12	39.5	7.4	 20
370	 12	40.0	7.8	 25
371	 12	45.0	7.0	 25
372	 12	39.5	9.6	 20
373	 12	58.0	8.6	 25
374	 12	47.0	8.7	 25
375	 12	57.3	12.5	 20
376	 12	168.0	23.7	 25
377	 12	34.3	5.5	 20
378	 12	35.0	5.1	 25
379	 12	34.0	7.1	 25
380	 12	38.5	8.7	 20
381	 12	35.0	4.9	 25
382	 12	34.0	4.9	 25
383	 12	34.0	5.1	 20
384	 12	46.0	8.9	 25
385	 12	39.0	6.2	 25
386	 12	39.3	9.6	 20
387	 12	37.0	5.8	 25
388	 12	35.0	5.5	 25
389	 12	35.0	6.8	 20
390	 12	41.0	6.3	 25
391	 12	43.0	8.1	 25
392	 12	39.5	8.1	 20
393	 12	39.0	8.7	 25
394	 12	138.0	22.6	 25
395	 12	35.3	6.5	 20
396	 12	44.0	9.6	 25
397	 12	44.0	10.0	 25
398	 12	30.5	4.9	 20
399	 12	35.0	6.8	 25
400	 12	40.0	7.1	 25
401	 12	38.3	7.8	 20
402	 12	44.0	7.7	 25
403	 12	41.0	8.9	 25
404	 12	37.3	7.0	 20
405	 12	167.0	28.9	 25
406	 12	35.0	5.6	 25
407	 12	48.0	14.5	 20
408	 12	29.0	6.4	 25
409	 12	36.0	6.7	 25
410	 12	34.0	7.3	 20
411	 12	37.0	7.9	 25
412	 12	39.0	10.0	 25
413	 12	45.3	10.2	 20
414	 12	45.0	8.3	 25
415	 12	42.0	7.7	 25
416	 12	51.3	9.3	 20
417	 12	38.0	6.9	 25
418	 12	37.0	7.7	 25
419	 12	43.0	8.9	 20
420	 12	119.0	16.6	 25
421	 12	33.0	6.9	 25
422	 12	34.5	8.0	 20
423	 12	32.0	5.6	 25
424	 12	46.0	8.4	 25
425	 12	53.3	11.9	 20
426	 12	47.0	8.7	 25
427	 12	38.0	7.4	 25
428	 12	32.5	6.4	 20
429	 12	34.0	5.5	 25
430	 12	35.0	5.2	 25
431	 12	33.3	7.3	 20
432	 12	46.0	10.2	 25
433	 12	41.0	6.6	 25
434	 12	40.3	9.1	 20
435	 12	40.0	7.4	 25
436	 12	46.0	6.6	 25
437	 12	35.3	5.6	 20
438	 12	58.0	9.6	 25
439	 12	39.0	6.7	 25
440	 12	75.3	14.1	 20
441	 12	32.0	4.6	 25
442	 12	32.0	5.9	 25
443	 12	37.3	6.5	 20
444	 12	47.0	9.3	 25
445	 12	44.0	12.7	 25
446	 12	43.5	5.5	 20
447	 12	44.0	7.9	 25
448	 12	38.0	7.0	 25
449	 12	35.5	6.0	 20
450	 12	35.0	7.1	 25
451	 12	35.0	8.6	 25
452	 12	46.3	16.4	 20
453	 12	59.0	12.1	 25
454	 12	36.0	6.0	 25
455	 12	35.5	7.3	 20
456	 12	40.0	6.2	 25
457	 12	46.3	9.2	 20
458	 12	32.0	6.0	 25
459	 12	35.0	6.3	 25
460	 12	35.5	9.5	 20
461	 12	37.0	7.2	 25
462	 12	38.0	6.3	 25
463	 12	32.3	6.4	 20
464	 12	37.0	6.9	 20
465	 12	36.3	8.0	 20
466	 12	34.3	6.8	 16
467	 12	34.3	5.2	 20
468	 12	34.0	6.0	 20
469	 12	38.3	7.9	 16
470	 12	33.3	5.3	 20
471	 12	33.8	8.4	 20
472	 12	39.3	8.7	 16
473	 12	34.0	7.6	 20
474	 12	219.0	36.2	 20
475	 12	34.3	4.8	 16
476	 12	39.0	7.0	 20
477	 12	32.0	5.4	 20
478	 12	33.5	5.7	 16
479	 12	43.0	8.5	 20
480	 12	35.3	6.5	 20
481	 12	73.5	12.5	 16
482	 12	47.3	7.6	 20
483	 12	38.0	7.4	 20
484	 12	67.8	11.6	 16
485	 12	58.0	13.6	 20
486	 12	92.0	13.7	 20
487	 12	41.5	7.0	 16
488	 12	50.0	9.1	 20
489	 12	66.3	11.4	 20
490	 12	55.3	9.0	 16
491	 12	31.3	4.5	 20
492	 12	32.3	7.9	 20
493	 12	38.8	6.9	 16
494	 12	41.5	9.6	 20
495	 12	49.8	23.8	 20
496	 12	32.8	5.8	 16
497	 12	38.0	8.0	 20
498	 12	44.3	8.2	 20
499	 12	39.0	7.8	 16
500	 12	42.3	6.9	 20
501	 12	43.5	7.4	 20
502	 12	42.3	9.1	 16
503	 12	53.0	7.4	 20
504	 12	52.8	11.5	 20
505	 12	56.0	8.9	 16
506	 12	37.0	8.0	 20
507	 12	67.0	15.6	 20
508	 12	33.0	6.9	 16
509	 12	42.3	10.7	 20
510	 12	36.0	7.0	 20
511	 12	31.8	7.5	 16
512	 12	49.3	10.2	 20
513	 12	41.5	8.1	 20
514	 12	33.0	5.7	 16
515	 12	26.8	5.6	 20
516	 12	40.8	7.6	 20
517	 12	46.0	7.8	 16
518	 12	33.0	5.7	 20
519	 12	35.3	7.8	 20
520	 12	30.3	5.4	 16
521	 12	41.3	9.0	 20
522	 12	30.5	4.7	 20
523	 12	35.3	6.8	 16
524	 12	35.0	5.0	 20
525	 12	34.3	7.0	 20
526	 12	34.3	6.7	 16
527	 12	49.3	10.8	 20
528	 12	41.0	7.8	 20
529	 12	35.5	7.2	 16
530	 12	42.0	7.7	 20
531	 12	38.0	8.1	 20
532	 12	35.5	8.9	 16
533	 12	32.3	6.6	 20
534	 12	34.3	6.4	 16
535	 12	33.0	5.7	 25
536	 12	38.0	7.8	 25
537	 12	45.3	6.8	 20
538	 12	41.0	10.3	 25
539	 12	35.0	6.5	 25
540	 12	39.3	6.1	 20
541	 12	33.0	7.1	 25
542	 12	44.0	9.0	 25
543	 12	36.0	8.2	 20
544	 12	432.0	70.5	 25
545	 12	40.0	6.0	 25
546	 12	42.0	7.3	 20
547	 12	89.0	11.3	 25
548	 12	63.0	8.0	 25
549	 12	40.3	8.7	 20
550	 12	42.0	8.0	 25
551	 12	39.0	6.7	 25
552	 12	37.5	6.4	 20
553	 12	60.0	12.4	 25
554	 12	38.0	7.3	 25
555	 12	40.0	7.8	 20
556	 12	36.0	6.9	 25
557	 12	42.0	6.4	 25
558	 12	35.3	8.7	 20
559	 12	33.0	5.5	 25
560	 12	36.0	6.2	 25
561	 12	37.3	6.3	 20
562	 12	47.0	31.1	 25
563	 12	40.0	10.3	 25
564	 12	39.0	7.0	 20
565	 12	38.0	6.6	 25
566	 12	35.0	6.5	 25
567	 12	39.3	9.1	 20
568	 12	55.0	9.5	 25
569	 12	33.0	6.5	 25
570	 12	40.0	7.5	 20
571	 12	37.0	12.8	 25
572	 12	36.0	6.1	 25
573	 12	34.3	6.0	 20
574	 12	44.0	7.5	 25
575	 12	33.0	5.8	 25
576	 12	55.3	9.7	 20
577	 12	33.0	6.5	 25
578	 12	40.0	8.1	 25
579	 12	39.0	6.4	 20
580	 12	44.0	8.2	 25
581	 12	37.0	7.6	 25
582	 12	33.0	8.1	 20
583	 12	36.0	8.2	 25
584	 12	34.0	9.5	 25
585	 12	38.0	7.3	 20
586	 12	37.0	8.0	 25
587	 12	33.0	12.5	 25
588	 12	36.0	5.1	 20
589	 12	33.0	7.0	 25
590	 12	37.0	8.7	 25
591	 12	48.3	9.0	 20
592	 12	38.0	6.7	 25
593	 12	41.0	8.5	 25
594	 12	31.8	5.3	 20
595	 12	39.0	7.5	 25
596	 12	39.0	8.5	 25
597	 12	33.0	7.4	 20
598	 12	33.0	8.1	 25
599	 12	35.0	8.4	 25
600	 12	38.0	7.4	 20
601	 12	51.0	11.2	 25
602	 12	36.0	7.2	 25
603	 12	36.3	6.1	 20
604	 12	40.0	6.3	 25
605	 12	38.0	6.7	 25
606	 12	36.5	6.8	 20
607	 12	46.0	7.6	 25
608	 12	61.0	9.6	 25
609	 12	39.0	7.6	 20
610	 12	36.0	8.5	 25
611	 12	38.0	6.0	 25
612	 12	41.3	6.2	 20
613	 12	40.0	8.2	 25
614	 12	35.5	5.9	 20
615	 12	38.0	8.3	 25
616	 12	36.0	7.9	 25
617	 12	144.3	22.9	 20
618	 12	56.0	10.8	 25
619	 12	38.0	6.8	 25
620	 12	37.3	6.3	 20
621	 12	106.0	15.3	 25
622	 12	119.0	23.1	 25
623	 12	80.3	16.0	 20
624	 12	37.0	6.7	 25
625	 12	39.0	7.0	 25
626	 12	36.0	8.0	 20
627	 12	36.0	8.3	 25
628	 12	38.0	7.2	 25
629	 12	33.5	7.4	 20
630	 12	35.0	7.5	 25
631	 12	35.0	5.0	 25
632	 12	32.3	5.1	 20
633	 12	74.0	12.8	 25
634	 12	36.0	7.2	 25
635	 12	35.8	8.0	 20
636	 12	39.0	5.1	 25
637	 12	36.0	7.3	 25
638	 12	47.8	8.9	 20
639	 12	5103.0	1223.9	 25
  0	 13	63.5	9.8	 20
  1	 13	70.0	7.4	 16
  2	 13	60.0	7.6	 20
  3	 13	102.3	17.2	 20
  4	 13	41.5	7.4	 16
  5	 13	93.3	20.2	 20
  6	 13	82.8	18.3	 20
  7	 13	468.5	85.3	 16
  8	 13	224.3	52.6	 20
  9	 13	236.5	64.1	 20
 10	 13	46.3	12.4	 16
 11	 13	53.0	12.0	 20
 12	 13	39.3	7.6	 20
 13	 13	50.0	10.6	 16
 14	 13	36.5	5.7	 20
 15	 13	41.3	10.7	 20
 16	 13	137.3	23.7	 16
 17	 13	52.8	11.1	 20
 18	 13	38.0	7.9	 20
 19	 13	36.3	6.9	 16
 20	 13	83.8	20.6	 20
 21	 13	41.5	7.6	 20
 22	 13	73.5	15.3	 16
 23	 13	221.3	59.3	 20
 24	 13	224.5	55.1	 20
 25	 13	186.0	36.5	 16
 26	 13	35.5	5.9	 20
 27	 13	39.0	6.8	 20
 28	 13	59.3	9.7	 16
 29	 13	134.0	39.5	 20
 30	 13	65.0	10.1	 20
 31	 13	61.3	7.7	 16
 32	 13	93.5	24.9	 20
 33	 13	58.8	14.4	 20
 34	 13	43.8	8.8	 16
 35	 13	57.3	14.6	 20
 36	 13	35.8	6.0	 20
 37	 13	56.5	12.1	 20
 38	 13	202.0	53.7	 25
 39	 13	141.0	33.7	 25
 40	 13	173.8	37.5	 20
 41	 13	108.0	26.8	 25
 42	 13	110.0	24.8	 25
 43	 13	431.3	66.6	 20
 44	 13	60.0	8.2	 25
 45	 13	40.0	5.8	 25
 46	 13	41.0	7.6	 20
 47	 13	43.0	10.2	 25
 48	 13	57.0	10.6	 25
 49	 13	52.3	8.2	 20
 50	 13	117.0	25.8	 25
 51	 13	91.0	17.0	 25
 52	 13	73.3	9.0	 20
 53	 13	107.0	25.5	 25
 54	 13	688.0	134.0	 25
 55	 13	134.8	35.6	 20
 56	 13	50.0	9.9	 25
 57	 13	39.0	7.7	 25
 58	 13	38.3	7.5	 20
 59	 13	99.0	18.7	 25
 60	 13	45.8	9.2	 20
 61	 13	55.0	10.7	 25
 62	 13	204.0	51.8	 25
 63	 13	69.8	11.6	 20
 64	 13	155.0	37.0	 25
 65	 13	44.0	7.0	 25
 66	 13	41.8	6.8	 20
 67	 13	194.0	54.6	 25
 68	 13	85.0	14.2	 25
 69	 13	75.3	10.7	 20
 70	 13	84.0	12.2	 25
 71	 13	1074.0	206.2	 25
 72	 13	402.8	62.5	 20
 73	 13	72.0	15.1	 25
 74	 13	59.0	10.8	 25
 75	 13	52.8	9.6	 20
 76	 13	216.0	54.2	 25
 77	 13	116.0	30.7	 25
 78	 13	57.0	9.5	 20
 79	 13	58.0	9.8	 25
 80	 13	166.0	35.7	 25
 81	 13	44.3	7.0	 20
 82	 13	101.0	20.8	 25
 83	 13	385.0	100.7	 25
 84	 13	53.8	9.1	 20
 85	 13	36.0	5.5	 25
 86	 13	194.0	45.3	 25
 87	 13	386.5	85.9	 20
 88	 13	76.0	18.7	 25
 89	 13	53.0	12.1	 25
 90	 13	228.5	43.1	 20
 91	 13	331.0	87.8	 25
 92	 13	381.0	89.8	 25
 93	 13	77.3	17.3	 20
 94	 13	73.0	17.9	 25
 95	 13	504.0	102.2	 25
 96	 13	81.3	19.7	 20
 97	 13	40.0	6.4	 25
 98	 13	65.0	11.6	 25
 99	 13	47.0	8.4	 20
100	 13	35.0	7.2	 25
101	 13	184.0	34.4	 25
102	 13	509.8	102.2	 20
103	 13	41.0	7.4	 25
104	 13	43.0	8.9	 25
105	 13	49.0	7.6	 20
106	 13	70.0	14.5	 25
107	 13	96.0	20.0	 25
108	 13	52.0	9.5	 20
109	 13	39.0	6.1	 25
110	 13	214.0	45.5	 25
111	 13	126.0	19.8	 20
112	 13	427.0	88.5	 25
113	 13	173.0	47.7	 25
114	 13	182.3	36.9	 20
115	 13	60.0	10.3	 25
116	 13	236.0	55.9	 25
117	 13	38.3	5.9	 20
118	 13	139.0	26.5	 25
119	 13	63.0	11.9	 25
120	 13	44.0	5.9	 20
121	 13	250.0	55.4	 25
122	 13	376.0	95.1	 25
123	 13	266.8	59.0	 20
124	 13	52.0	10.0	 25
125	 13	45.0	6.1	 25
126	 13	125.3	26.6	 20
127	 13	1404.0	333.2	 25
128	 13	1016.0	196.7	 25
129	 13	783.5	136.6	 20
130	 13	3077.0	552.4	 25
131	 13	1379.0	255.0	 25
132	 13	2880.8	480.6	 20
133	 13	1646.0	280.0	 25
134	 13	561.0	109.4	 25
135	 13	996.8	175.8	 20
136	 13	931.0	170.4	 25
137	 13	585.0	115.9	 25
138	 13	493.5	102.1	 20
139	 13	419.0	83.6	 25
140	 13	318.5	64.1	 20
141	 13	4815.0	1173.2	 25
142	 13	526.0	116.1	 25
143	 13	78.8	16.2	 20
144	 13	136.0	37.2	 25
145	 13	2474.0	559.7	 25
146	 13	1411.8	331.9	 20
147	 13	511.0	131.0	 25
148	 13	99.0	21.4	 25
149	 13	385.0	66.0	 20
150	 13	446.0	107.7	 25
151	 13	1840.0	445.7	 25
152	 13	938.3	190.2	 20
153	 13	69.0	12.9	 25
154	 13	860.0	215.4	 25
155	 13	251.0	48.1	 20
156	 13	243.0	58.2	 25
157	 13	420.0	92.7	 25
158	 13	75.3	16.4	 20
159	 13	486.0	128.1	 25
160	 13	252.0	54.4	 25
161	 13	496.0	120.1	 20
162	 13	270.0	68.9	 25
163	 13	1231.0	286.2	 25
164	 13	2989.8	662.8	 20
165	 13	3588.0	957.8	 25
166	 13	342.0	76.0	 25
167	 13	6949.3	1359.0	 20
168	 13	1076.0	290.7	 25
169	 13	93.0	18.8	 25
170	 13	103.5	20.0	 20
171	 13	427.0	109.9	 25
172	 13	2656.0	683.5	 25
173	 13	2450.3	553.4	 20
174	 13	386.0	90.1	 25
175	 13	944.0	268.0	 25
176	 13	5149.5	1086.6	 20
177	 13	244.0	55.6	 25
178	 13	53.0	11.2	 25
179	 13	787.0	118.2	 16
180	 13	78.3	16.5	 20
181	 13	47.0	8.9	 20
182	 13	49.3	10.5	 16
183	 13	55.0	10.5	 20
184	 13	43.3	8.3	 20
185	 13	41.3	7.6	 16
186	 13	38.3	5.7	 20
187	 13	36.0	6.5	 20
188	 13	32.0	5.1	 16
189	 13	35.0	10.4	 20
190	 13	52.5	10.4	 20
191	 13	32.0	7.4	 16
192	 13	50.8	9.4	 20
193	 13	33.5	7.8	 20
194	 13	31.3	5.7	 16
195	 13	34.0	6.1	 20
196	 13	41.8	10.3	 20
197	 13	34.3	5.6	 16
198	 13	34.5	6.5	 20
199	 13	35.0	7.2	 20
200	 13	35.0	5.9	 16
201	 13	30.0	6.0	 20
202	 13	39.0	7.1	 20
203	 13	33.8	6.9	 16
204	 13	38.3	7.7	 20
205	 13	35.8	8.0	 20
206	 13	32.3	6.0	 16
207	 13	40.3	9.2	 20
208	 13	37.0	6.2	 20
209	 13	84.0	17.5	 16
210	 13	35.3	5.4	 20
211	 13	417.8	39.8	 20
212	 13	40.0	8.1	 16
213	 13	35.3	6.6	 20
214	 13	42.5	7.5	 20
215	 13	37.0	7.4	 16
216	 13	63.8	10.2	 20
217	 13	34.5	8.2	 20
218	 13	35.3	7.9	 16
219	 13	33.3	6.6	 20
220	 13	35.3	7.1	 16
221	 13	49.0	7.9	 20
222	 13	57.3	9.7	 20
223	 13	36.3	5.9	 16
224	 13	30.3	4.4	 20
225	 13	39.3	7.3	 20
226	 13	35.3	6.9	 16
227	 13	33.0	6.2	 20
228	 13	44.3	6.8	 20
229	 13	42.3	6.7	 16
230	 13	35.3	6.4	 20
231	 13	30.0	5.5	 20
232	 13	37.3	8.1	 16
233	 13	37.5	7.0	 20
234	 13	61.3	13.3	 20
235	 13	46.3	9.4	 16
236	 13	37.3	5.9	 20
237	 13	35.0	5.6	 20
238	 13	33.0	8.4	 16
239	 13	34.0	7.4	 20
240	 13	34.3	6.9	 20
241	 13	37.0	7.3	 16
242	 13	39.3	8.2	 20
243	 13	40.3	7.9	 20
244	 13	31.0	4.4	 16
245	 13	38.3	6.9	 20
246	 13	35.0	6.2	 20
247	 13	39.5	8.9	 16
248	 13	37.0	5.2	 20
249	 13	34.3	5.8	 20
250	 13	30.3	6.6	 20
251	 13	43.0	8.3	 25
252	 13	37.0	8.0	 25
253	 13	34.3	6.9	 20
254	 13	33.0	6.1	 25
255	 13	35.0	7.0	 25
256	 13	40.0	8.0	 20
257	 13	35.0	7.4	 25
258	 13	43.0	8.2	 25
259	 13	36.3	6.3	 20
260	 13	33.0	6.2	 25
261	 13	55.0	9.4	 25
262	 13	100.3	14.5	 20
263	 13	40.0	8.1	 25
264	 13	41.0	6.4	 25
265	 13	34.3	5.8	 20
266	 13	39.0	9.0	 25
267	 13	57.0	8.2	 25
268	 13	38.3	7.6	 20
269	 13	60.0	12.6	 25
270	 13	35.0	6.9	 25
271	 13	38.3	6.0	 20
272	 13	32.0	5.5	 25
273	 13	38.0	6.6	 25
274	 13	33.3	6.2	 20
275	 13	36.0	6.6	 25
276	 13	31.0	4.3	 25
277	 13	36.3	8.5	 20
278	 13	37.0	6.7	 25
279	 13	63.0	8.5	 25
280	 13	74.3	11.2	 20
281	 13	38.0	9.7	 25
282	 13	37.0	8.4	 25
283	 13	36.3	5.5	 20
284	 13	35.0	5.9	 25
285	 13	37.0	9.3	 25
286	 13	35.5	6.5	 20
287	 13	37.0	7.5	 25
288	 13	38.0	6.7	 25
289	 13	54.0	9.4	 20
290	 13	56.0	10.7	 25
291	 13	42.0	9.6	 25
292	 13	42.0	7.6	 20
293	 13	40.0	8.0	 25
294	 13	36.0	6.6	 25
295	 13	37.3	5.4	 20
296	 13	34.0	7.1	 25
297	 13	37.0	7.1	 20
298	 13	36.0	6.3	 25
299	 13	41.0	10.4	 25
300	 13	49.0	8.8	 20
301	 13	34.0	4.9	 25
302	 13	39.0	7.2	 25
303	 13	32.3	5.4	 20
304	 13	34.0	7.8	 25
305	 13	37.0	8.1	 25
306	 13	33.0	6.3	 20
307	 13	46.0	9.2	 25
308	 13	45.0	7.7	 25
309	 13	59.3	9.6	 20
310	 13	41.0	5.7	 25
311	 13	40.0	8.1	 25
312	 13	42.3	6.6	 20
313	 13	34.0	7.9	 25
314	 13	35.0	7.9	 25
315	 13	42.8	7.8	 20
316	 13	36.0	6.3	 25
317	 13	40.0	8.7	 25
318	 13	39.3	8.9	 20
319	 13	32.0	5.6	 25
320	 13	39.0	6.6	 25
321	 13	36.3	6.9	 20
322	 13	49.0	11.2	 25
323	 13	48.0	7.3	 25
324	 13	29.8	5.3	 20
325	 13	35.0	7.7	 25
326	 13	38.0	6.9	 25
327	 13	50.0	8.5	 20
328	 13	76.0	17.4	 25
329	 13	42.0	9.9	 25
330	 13	35.3	4.8	 20
331	 13	38.0	5.3	 25
332	 13	39.0	8.3	 25
333	 13	48.3	8.9	 20
334	 13	47.0	10.0	 25
335	 13	61.0	7.6	 25
336	 13	36.3	6.4	 20
337	 13	33.0	5.4	 25
338	 13	35.0	8.2	 25
339	 13	44.3	8.7	 20
340	 13	33.0	6.8	 25
341	 13	70.0	9.3	 25
342	 13	43.0	7.2	 20
343	 13	44.0	8.9	 25
344	 13	37.0	4.7	 25
345	 13	41.8	7.4	 20
346	 13	38.0	5.8	 25
347	 13	43.0	6.1	 25
348	 13	67.8	12.5	 20
349	 13	34.0	7.3	 25
350	 13	46.0	10.3	 25
351	 13	44.0	6.8	 20
352	 13	54.0	8.9	 25
353	 13	44.0	8.2	 25
354	 13	44.8	8.9	 20
355	 13	43.0	7.7	 25
356	 13	41.0	5.7	 25
357	 13	44.3	7.3	 20
358	 13	48.0	8.5	 25
359	 13	58.0	9.4	 25
360	 13	34.8	5.3	 20
361	 13	36.0	6.4	 25
362	 13	57.0	13.4	 25
363	 13	37.5	8.0	 20
364	 13	33.0	7.4	 25
365	 13	35.0	6.2	 25
366	 13	33.3	6.9	 20
367	 13	38.0	8.5	 25
368	 13	37.0	8.7	 25
369	 13	34.5	8.1	 20
370	 13	42.0	8.5	 25
371	 13	61.0	11.4	 25
372	 13	37.3	8.2	 20
373	 13	43.0	8.4	 25
374	 13	39.0	7.7	 25
375	 13	50.5	9.2	 20
376	 13	221.0	51.3	 25
377	 13	43.8	7.5	 20
378	 13	57.0	9.7	 25
379	 13	37.0	9.1	 25
380	 13	33.3	8.9	 20
381	 13	39.0	6.1	 25
382	 13	37.0	7.9	 25
383	 13	36.5	6.4	 20
384	 13	72.0	12.7	 25
385	 13	42.0	6.1	 25
386	 13	48.3	11.6	 20
387	 13	36.0	5.9	 25
388	 13	38.0	6.0	 25
389	 13	34.3	6.6	 20
390	 13	36.0	8.5	 25
391	 13	35.0	7.7	 25
392	 13	40.3	8.4	 20
393	 13	34.3	7.3	 20
394	 13	60.8	10.5	 20
395	 13	34.3	7.5	 16
396	 13	38.0	7.0	 20
397	 13	46.8	8.3	 20
398	 13	35.3	6.8	 16
399	 13	34.3	7.4	 20
400	 13	34.3	6.5	 20
401	 13	57.8	12.3	 16
402	 13	54.3	11.2	 20
403	 13	45.0	10.2	 20
404	 13	37.3	5.9	 16
405	 13	52.0	10.1	 20
406	 13	33.0	6.1	 20
407	 13	38.0	6.1	 16
408	 13	36.0	6.9	 20
409	 13	36.5	7.7	 20
410	 13	40.0	8.1	 16
411	 13	35.0	6.9	 20
412	 13	39.3	7.9	 20
413	 13	121.3	22.3	 16
414	 13	44.3	7.3	 20
415	 13	73.0	9.0	 20
416	 13	71.5	12.8	 16
417	 13	34.3	6.1	 20
418	 13	35.5	5.7	 20
419	 13	44.3	8.8	 16
420	 13	86.0	11.9	 20
421	 13	34.0	5.8	 20
422	 13	33.3	6.7	 16
423	 13	46.5	10.7	 20
424	 13	58.0	9.6	 20
425	 13	34.3	8.2	 16
426	 13	34.3	6.1	 20
427	 13	32.5	6.9	 20
428	 13	34.0	6.7	 16
429	 13	33.8	7.8	 20
430	 13	41.5	8.7	 20
431	 13	31.5	5.5	 16
432	 13	37.3	6.5	 20
433	 13	46.3	9.9	 20
434	 13	46.0	11.4	 16
435	 13	34.3	7.2	 20
436	 13	37.3	4.9	 20
437	 13	36.3	7.3	 16
438	 13	75.5	14.0	 20
439	 13	39.0	5.3	 20
440	 13	49.5	10.2	 16
441	 13	35.3	7.2	 20
442	 13	35.3	7.8	 20
443	 13	39.3	8.4	 16
444	 13	143.0	26.7	 20
445	 13	47.0	7.4	 20
446	 13	41.8	8.5	 16
447	 13	43.0	10.4	 20
448	 13	35.3	6.6	 20
449	 13	33.3	6.8	 16
450	 13	31.3	6.8	 20
451	 13	39.8	7.4	 20
452	 13	35.5	7.1	 16
453	 13	33.3	6.5	 20
454	 13	59.5	11.5	 20
455	 13	40.3	9.0	 16
456	 13	38.5	9.5	 20
457	 13	80.3	16.3	 16
458	 13	34.5	7.1	 20
459	 13	35.0	6.4	 20
460	 13	38.3	6.7	 16
461	 13	36.5	6.8	 20
462	 13	35.5	4.9	 20
463	 13	35.3	7.3	 16
464	 13	38.0	5.0	 25
465	 13	33.0	7.9	 25
466	 13	31.0	5.5	 20
467	 13	37.0	7.0	 25
468	 13	36.0	6.8	 25
469	 13	38.0	7.7	 20
470	 13	39.0	6.7	 25
471	 13	36.0	8.2	 25
472	 13	36.3	5.5	 20
473	 13	33.0	5.8	 25
474	 13	63.0	10.5	 25
475	 13	36.3	5.0	 20
476	 13	43.0	7.7	 25
477	 13	36.0	7.2	 25
478	 13	32.3	5.3	 20
479	 13	45.0	8.4	 25
480	 13	37.0	7.6	 25
481	 13	57.8	11.5	 20
482	 13	71.0	12.8	 25
483	 13	58.0	8.7	 25
484	 13	100.8	18.8	 20
485	 13	69.0	13.9	 25
486	 13	83.0	17.5	 25
487	 13	39.0	7.9	 20
488	 13	40.0	7.3	 25
489	 13	35.0	6.8	 25
490	 13	62.5	11.9	 20
491	 13	35.0	6.6	 25
492	 13	32.0	5.3	 25
493	 13	34.3	5.0	 20
494	 13	35.0	7.1	 25
495	 13	34.0	5.9	 25
496	 13	37.3	6.3	 20
497	 13	38.0	5.4	 25
498	 13	40.0	8.1	 25
499	 13	36.3	7.5	 20
500	 13	39.0	9.6	 25
501	 13	40.0	7.6	 25
502	 13	32.5	5.5	 20
503	 13	40.0	7.4	 25
504	 13	41.0	6.6	 25
505	 13	51.5	10.3	 20
506	 13	49.0	7.3	 25
507	 13	138.0	20.1	 25
508	 13	37.0	6.1	 20
509	 13	47.0	8.3	 25
510	 13	32.0	4.4	 25
511	 13	36.3	7.2	 20
512	 13	41.0	8.4	 25
513	 13	40.0	8.3	 25
514	 13	32.5	7.2	 20
515	 13	44.0	8.8	 25
516	 13	47.0	9.9	 25
517	 13	63.0	11.3	 20
518	 13	36.0	9.2	 25
519	 13	38.0	5.6	 25
520	 13	29.5	4.4	 20
521	 13	34.0	5.8	 25
522	 13	39.0	7.2	 25
523	 13	36.3	8.0	 20
524	 13	36.0	7.2	 25
525	 13	39.0	7.7	 25
526	 13	33.0	5.9	 20
527	 13	138.0	26.6	 25
528	 13	34.0	7.0	 25
529	 13	35.8	7.7	 20
530	 13	40.0	8.4	 25
531	 13	38.0	8.2	 25
532	 13	34.5	6.1	 20
533	 13	39.0	8.4	 25
534	 13	37.0	7.5	 25
535	 13	35.0	5.9	 20
536	 13	37.0	6.9	 25
537	 13	48.3	7.3	 20
538	 13	36.0	6.5	 25
539	 13	40.0	7.4	 25
540	 13	32.3	4.7	 20
541	 13	36.0	6.0	 25
542	 13	35.0	5.5	 25
543	 13	40.3	7.8	 20
544	 13	1634.0	302.5	 25
545	 13	39.0	7.1	 25
546	 13	41.3	6.2	 20
547	 13	63.0	10.9	 25
548	 13	105.0	21.0	 25
549	 13	43.0	9.4	 20
550	 13	33.0	6.4	 25
551	 13	35.0	6.7	 25
552	 13	41.3	8.9	 20
553	 13	42.0	7.5	 25
554	 13	35.0	6.5	 25
555	 13	37.3	5.0	 20
556	 13	35.0	6.4	 25
557	 13	43.0	11.7	 25
558	 13	33.0	6.7	 20
559	 13	33.0	6.1	 25
560	 13	34.0	6.5	 25
561	 13	35.5	8.0	 20
562	 13	36.0	8.4	 25
563	 13	37.0	7.4	 25
564	 13	49.0	8.9	 20
565	 13	38.0	7.1	 25
566	 13	39.0	7.2	 25
567	 13	34.5	7.0	 20
568	 13	34.0	5.7	 25
569	 13	45.0	8.1	 25
570	 13	38.3	6.1	 20
571	 13	34.0	6.4	 25
572	 13	35.0	7.1	 25
573	 13	28.0	6.2	 20
574	 13	43.0	8.1	 25
575	 13	32.0	6.7	 25
576	 13	38.8	6.7	 20
577	 13	33.0	9.3	 25
578	 13	37.0	6.1	 25
579	 13	40.3	7.6	 20
580	 13	34.0	6.4	 25
581	 13	35.0	9.1	 25
582	 13	38.3	6.6	 20
583	 13	34.0	7.9	 25
584	 13	35.0	7.9	 25
585	 13	52.0	9.8	 20
586	 13	36.0	6.6	 25
587	 13	55.0	15.5	 25
588	 13	42.3	8.3	 20
589	 13	34.0	6.3	 25
590	 13	36.0	6.5	 25
591	 13	33.0	8.6	 20
592	 13	38.0	8.1	 25
593	 13	34.0	5.8	 25
594	 13	55.3	8.5	 20
595	 13	43.0	11.1	 25
596	 13	36.0	8.9	 25
597	 13	34.3	6.3	 20
598	 13	36.0	6.4	 25
599	 13	37.0	5.8	 25
600	 13	35.0	6.4	 20
601	 13	38.0	6.7	 25
602	 13	33.0	5.3	 25
603	 13	37.3	5.6	 20
604	 13	35.0	6.9	 25
605	 13	30.0	4.7	 25
606	 13	39.8	8.7	 16
607	 13	47.5	7.2	 20
608	 13	51.3	9.2	 20
609	 13	33.0	7.1	 16
610	 13	34.3	5.3	 20
611	 13	43.8	9.0	 20
612	 13	35.8	6.5	 16
613	 13	37.0	7.0	 20
614	 13	38.5	7.8	 20
615	 13	36.3	7.0	 16
616	 13	38.3	6.0	 20
617	 13	91.0	14.9	 16
618	 13	46.0	9.7	 20
619	 13	34.0	5.9	 20
620	 13	35.5	5.7	 16
621	 13	65.0	13.4	 20
622	 13	54.5	9.6	 20
623	 13	57.0	22.0	 16
624	 13	37.3	5.3	 20
625	 13	36.0	6.0	 20
626	 13	34.3	5.0	 16
627	 13	36.3	7.6	 20
628	 13	40.3	7.6	 20
629	 13	35.5	7.5	 16
630	 13	36.3	8.7	 20
631	 13	35.3	5.8	 20
632	 13	42.3	8.9	 16
633	 13	38.8	7.1	 20
634	 13	37.0	6.5	 20
635	 13	35.0	7.6	 16
636	 13	38.0	6.0	 20
637	 13	41.8	8.5	 20
638	 13	46.0	7.0	 16
639	 13	58.5	10.8	 20
  0	 14	5040.0	656.1	 25
  1	 14	104.0	18.3	 20
  2	 14	76.0	10.6	 25
  3	 14	75.0	12.0	 25
  4	 14	47.3	7.8	 20
  5	 14	42.0	8.9	 25
  6	 14	41.0	8.6	 25
  7	 14	52.0	7.9	 20
  8	 14	50.0	9.7	 25
  9	 14	38.0	6.2	 25
 10	 14	38.8	7.1	 20
 11	 14	111.0	30.8	 25
 12	 14	108.0	17.5	 25
 13	 14	45.5	9.8	 20
 14	 14	34.0	7.4	 25
 15	 14	47.0	9.2	 25
 16	 14	42.0	8.1	 20
 17	 14	43.0	7.0	 25
 18	 14	48.0	7.2	 25
 19	 14	447.0	76.2	 20
 20	 14	96.0	18.3	 25
 21	 14	130.0	20.9	 25
 22	 14	47.3	6.4	 20
 23	 14	38.0	7.2	 25
 24	 14	37.0	6.7	 25
 25	 14	47.5	11.9	 20
 26	 14	41.0	8.5	 25
 27	 14	37.0	6.0	 25
 28	 14	92.3	17.0	 20
 29	 14	232.0	33.3	 25
 30	 14	175.0	40.1	 25
 31	 14	44.0	9.4	 20
 32	 14	83.0	20.8	 25
 33	 14	43.0	8.2	 25
 34	 14	35.0	6.5	 20
 35	 14	42.0	8.3	 25
 36	 14	46.0	8.9	 25
 37	 14	35.5	6.1	 20
 38	 14	62.0	12.4	 25
 39	 14	460.0	89.4	 25
 40	 14	43.3	7.8	 20
 41	 14	48.0	10.4	 25
 42	 14	64.0	14.1	 25
 43	 14	48.0	6.7	 20
 44	 14	42.0	6.0	 25
 45	 14	44.0	7.2	 25
 46	 14	40.0	7.9	 20
 47	 14	69.0	11.7	 25
 48	 14	96.0	22.0	 25
 49	 14	425.0	51.2	 20
 50	 14	273.0	67.9	 25
 51	 14	88.0	15.4	 25
 52	 14	88.5	13.6	 20
 53	 14	78.0	14.3	 25
 54	 14	58.0	11.3	 25
 55	 14	69.0	11.3	 20
 56	 14	51.0	8.8	 25
 57	 14	43.0	9.1	 25
 58	 14	33.3	5.4	 20
 59	 14	50.0	9.2	 25
 60	 14	111.0	15.4	 25
 61	 14	77.3	14.2	 20
 62	 14	73.0	16.1	 25
 63	 14	90.0	15.4	 20
 64	 14	58.0	10.5	 25
 65	 14	41.0	6.3	 25
 66	 14	42.8	9.0	 20
 67	 14	33.0	6.9	 25
 68	 14	36.0	6.9	 25
 69	 14	40.5	9.5	 20
 70	 14	127.0	24.7	 25
 71	 14	47.0	9.6	 25
 72	 14	55.0	10.5	 20
 73	 14	39.0	8.7	 25
 74	 14	32.0	8.2	 25
 75	 14	73.3	10.3	 20
 76	 14	53.0	9.3	 25
 77	 14	50.0	10.3	 25
 78	 14	37.0	6.7	 20
 79	 14	38.0	6.3	 25
 80	 14	39.0	7.5	 25
 81	 14	767.8	123.5	 20
 82	 14	46.0	10.4	 25
 83	 14	42.0	5.5	 25
 84	 14	50.0	11.2	 20
 85	 14	35.0	6.4	 25
 86	 14	39.0	8.3	 25
 87	 14	39.0	7.3	 20
 88	 14	49.0	7.4	 25
 89	 14	37.0	8.6	 25
 90	 14	38.3	6.0	 20
 91	 14	42.0	7.6	 25
 92	 14	69.0	12.1	 25
 93	 14	75.3	47.5	 20
 94	 14	35.0	6.6	 25
 95	 14	45.0	7.6	 25
 96	 14	108.5	17.4	 20
 97	 14	59.0	10.8	 25
 98	 14	45.0	8.9	 25
 99	 14	76.5	10.6	 20
100	 14	38.0	9.5	 25
101	 14	38.0	7.1	 25
102	 14	38.5	7.2	 20
103	 14	78.0	16.0	 25
104	 14	38.0	6.7	 25
105	 14	47.0	10.7	 20
106	 14	340.0	56.8	 25
107	 14	552.0	58.6	 25
108	 14	48.8	9.9	 16
109	 14	41.3	5.8	 20
110	 14	32.3	5.9	 20
111	 14	36.8	7.3	 16
112	 14	103.8	21.4	 20
113	 14	67.0	9.7	 20
114	 14	34.3	6.9	 16
115	 14	39.3	6.2	 20
116	 14	185.8	16.5	 20
117	 14	270.5	29.6	 16
118	 14	182.3	35.8	 20
119	 14	45.3	7.5	 20
120	 14	610.3	48.3	 16
121	 14	1024.3	169.7	 20
122	 14	134.8	29.4	 20
123	 14	95.0	10.5	 16
124	 14	41.5	8.0	 20
125	 14	43.5	8.5	 20
126	 14	935.3	104.3	 16
127	 14	57.5	9.8	 20
128	 14	60.0	9.8	 20
129	 14	93.3	21.6	 16
130	 14	87.8	15.2	 20
131	 14	252.0	31.1	 20
132	 14	423.8	35.8	 16
133	 14	52.3	9.8	 20
134	 14	42.0	7.2	 20
135	 14	55.0	7.3	 16
136	 14	79.5	13.8	 20
137	 14	177.3	27.9	 20
138	 14	255.8	21.1	 16
139	 14	293.8	28.8	 20
140	 14	173.5	20.7	 16
141	 14	80.3	15.3	 20
142	 14	57.0	9.6	 20
143	 14	67.0	13.3	 16
144	 14	115.3	20.9	 20
145	 14	68.8	11.9	 20
146	 14	55.0	8.8	 16
147	 14	186.8	31.8	 20
148	 14	57.0	9.9	 20
149	 14	136.8	21.6	 16
150	 14	50.0	8.6	 20
151	 14	90.5	13.6	 20
152	 14	68.5	11.0	 16
153	 14	41.8	7.1	 20
154	 14	70.3	10.3	 20
155	 14	46.5	7.3	 16
156	 14	48.3	11.8	 20
157	 14	749.3	98.5	 20
158	 14	223.0	26.1	 16
159	 14	38.3	7.7	 20
160	 14	40.3	8.0	 20
161	 14	165.3	30.6	 16
162	 14	48.3	6.8	 20
163	 14	99.8	16.7	 20
164	 14	335.5	36.3	 16
165	 14	149.8	27.6	 20
166	 14	79.5	14.2	 20
167	 14	137.0	20.1	 16
168	 14	98.8	20.3	 20
169	 14	53.3	8.2	 20
170	 14	101.5	19.9	 16
171	 14	870.8	170.9	 20
172	 14	146.0	19.3	 20
173	 14	80.0	8.3	 16
174	 14	63.3	11.4	 20
175	 14	88.5	10.1	 20
176	 14	71.5	9.8	 16
177	 14	59.3	9.5	 20
178	 14	166.0	21.3	 20
179	 14	101.3	18.3	 20
180	 14	37.0	7.4	 25
181	 14	42.0	6.7	 25
182	 14	1600.5	275.0	 20
183	 14	39.0	10.8	 25
184	 14	29.0	5.0	 25
185	 14	27.3	6.5	 20
186	 14	27.0	6.7	 25
187	 14	26.0	4.8	 25
188	 14	32.0	7.3	 20
189	 14	30.0	6.4	 25
190	 14	28.0	5.4	 25
191	 14	33.5	5.3	 20
192	 14	27.0	4.9	 25
193	 14	29.0	6.0	 25
194	 14	29.0	4.2	 20
195	 14	31.0	6.0	 25
196	 14	29.0	6.6	 25
197	 14	33.5	5.8	 20
198	 14	28.0	5.5	 25
199	 14	30.0	6.2	 25
200	 14	32.0	5.8	 20
201	 14	27.0	5.9	 25
202	 14	29.0	6.7	 25
203	 14	28.0	4.8	 20
204	 14	30.0	7.0	 25
205	 14	27.0	4.8	 25
206	 14	28.0	6.2	 20
207	 14	24.0	4.8	 25
208	 14	27.0	5.1	 25
209	 14	28.3	5.6	 20
210	 14	29.0	6.9	 25
211	 14	27.0	6.3	 25
212	 14	26.3	5.7	 20
213	 14	29.0	4.8	 25
214	 14	29.0	6.5	 25
215	 14	28.3	7.0	 20
216	 14	24.0	3.5	 25
217	 14	33.0	5.6	 25
218	 14	26.3	5.8	 20
219	 14	31.0	6.3	 25
220	 14	29.0	6.1	 20
221	 14	27.0	5.8	 25
222	 14	29.0	5.1	 25
223	 14	28.0	5.1	 20
224	 14	27.0	5.2	 25
225	 14	30.0	6.0	 25
226	 14	31.3	6.4	 20
227	 14	26.0	5.9	 25
228	 14	25.0	4.6	 25
229	 14	26.3	7.5	 20
230	 14	30.0	6.1	 25
231	 14	32.0	6.4	 25
232	 14	29.0	5.9	 20
233	 14	28.0	5.0	 25
234	 14	30.0	5.9	 25
235	 14	30.3	8.2	 20
236	 14	30.0	6.1	 25
237	 14	33.0	6.0	 25
238	 14	31.0	6.2	 20
239	 14	27.0	6.3	 25
240	 14	28.0	4.7	 25
241	 14	31.3	4.9	 20
242	 14	29.0	6.4	 25
243	 14	29.0	5.7	 25
244	 14	33.0	7.4	 20
245	 14	27.0	5.4	 25
246	 14	28.0	5.0	 25
247	 14	31.0	6.9	 20
248	 14	27.0	5.3	 25
249	 14	33.0	6.0	 25
250	 14	29.3	5.8	 20
251	 14	30.0	6.0	 25
252	 14	27.0	5.5	 25
253	 14	29.8	6.5	 20
254	 14	27.0	6.9	 25
255	 14	32.0	11.0	 25
256	 14	27.5	5.5	 20
257	 14	28.0	5.6	 25
258	 14	28.0	5.2	 25
259	 14	33.3	6.7	 20
260	 14	31.0	6.4	 25
261	 14	30.0	7.5	 25
262	 14	29.0	6.4	 20
263	 14	30.0	5.9	 25
264	 14	28.0	5.6	 25
265	 14	32.0	6.1	 20
266	 14	27.0	4.8	 25
267	 14	31.0	5.9	 25
268	 14	24.8	4.7	 20
269	 14	27.0	5.8	 25
270	 14	29.0	6.4	 25
271	 14	28.8	6.3	 20
272	 14	28.0	5.6	 25
273	 14	29.0	5.7	 25
274	 14	28.3	5.3	 20
275	 14	30.0	6.3	 25
276	 14	28.0	5.4	 25
277	 14	27.0	5.2	 20
278	 14	30.0	8.0	 25
279	 14	27.0	4.7	 25
280	 14	27.3	5.1	 20
281	 14	26.0	4.3	 25
282	 14	24.0	5.3	 25
283	 14	26.3	6.1	 20
284	 14	29.0	6.0	 25
285	 14	26.0	5.1	 25
286	 14	29.3	7.7	 20
287	 14	27.0	4.6	 25
288	 14	29.0	4.8	 25
289	 14	25.3	5.5	 20
290	 14	30.0	6.3	 25
291	 14	30.0	5.4	 25
292	 14	27.0	5.6	 20
293	 14	26.0	4.1	 25
294	 14	29.0	5.6	 25
295	 14	37.3	10.0	 20
296	 14	29.0	6.1	 25
297	 14	29.0	5.6	 25
298	 14	30.0	6.3	 20
299	 14	30.0	5.8	 25
300	 14	28.5	5.9	 20
301	 14	28.0	6.8	 25
302	 14	28.0	5.1	 25
303	 14	28.5	6.7	 20
304	 14	31.0	6.7	 25
305	 14	27.0	5.0	 25
306	 14	30.3	5.9	 20
307	 14	29.0	5.2	 25
308	 14	32.0	5.8	 25
309	 14	27.5	4.7	 20
310	 14	28.0	5.9	 25
311	 14	27.0	5.0	 25
312	 14	28.3	6.8	 20
313	 14	33.0	7.1	 25
314	 14	28.0	5.8	 25
315	 14	30.3	6.5	 20
316	 14	30.0	6.6	 25
317	 14	26.0	5.2	 25
318	 14	28.0	5.6	 20
319	 14	32.0	6.0	 25
320	 14	27.0	4.3	 25
321	 14	29.0	7.0	 20
322	 14	27.5	5.1	 20
323	 14	29.0	4.8	 20
324	 14	30.5	6.9	 16
325	 14	25.3	5.8	 20
326	 14	28.3	4.8	 20
327	 14	25.0	4.6	 16
328	 14	30.3	6.1	 20
329	 14	25.8	5.7	 20
330	 14	29.0	5.7	 16
331	 14	26.3	4.9	 20
332	 14	27.5	4.5	 20
333	 14	28.3	5.2	 16
334	 14	29.3	6.6	 20
335	 14	27.3	5.9	 20
336	 14	28.0	6.0	 16
337	 14	33.3	6.8	 20
338	 14	29.0	5.1	 20
339	 14	27.0	6.4	 16
340	 14	28.0	5.9	 20
341	 14	37.0	10.8	 20
342	 14	26.0	5.2	 16
343	 14	27.3	6.5	 20
344	 14	29.3	6.5	 20
345	 14	28.3	5.7	 16
346	 14	33.3	6.5	 20
347	 14	29.3	6.1	 20
348	 14	34.3	6.3	 16
349	 14	34.5	6.3	 20
350	 14	28.5	6.7	 20
351	 14	30.5	6.1	 16
352	 14	30.5	5.5	 20
353	 14	29.5	5.6	 20
354	 14	31.0	6.1	 16
355	 14	31.0	7.0	 20
356	 14	29.3	6.3	 20
357	 14	29.5	6.2	 16
358	 14	26.8	5.6	 20
359	 14	28.5	6.4	 20
360	 14	30.3	7.2	 16
361	 14	31.3	6.7	 20
362	 14	29.0	4.5	 20
363	 14	27.8	5.3	 16
364	 14	29.0	6.6	 20
365	 14	27.3	5.4	 20
366	 14	32.5	6.5	 16
367	 14	25.5	4.7	 20
368	 14	27.5	6.5	 20
369	 14	28.3	5.9	 16
370	 14	29.0	5.9	 20
371	 14	29.3	7.3	 20
372	 14	30.0	6.1	 16
373	 14	28.3	5.1	 20
374	 14	29.3	5.8	 20
375	 14	28.0	4.8	 16
376	 14	30.0	3.8	 20
377	 14	25.0	5.5	 20
378	 14	29.0	5.0	 16
379	 14	31.3	6.9	 20
380	 14	26.5	4.8	 16
381	 14	27.0	5.2	 20
382	 14	27.0	5.4	 20
383	 14	30.3	5.9	 16
384	 14	31.3	6.4	 20
385	 14	27.5	5.2	 20
386	 14	26.8	5.6	 16
387	 14	27.3	4.5	 20
388	 14	28.0	5.3	 20
389	 14	28.3	5.3	 16
390	 14	29.5	7.1	 20
391	 14	28.5	5.2	 20
392	 14	33.0	7.4	 16
393	 14	29.0	6.0	 25
394	 14	25.0	5.5	 25
395	 14	29.3	7.1	 20
396	 14	29.0	6.1	 25
397	 14	29.0	5.0	 25
398	 14	29.8	9.0	 20
399	 14	27.0	5.7	 25
400	 14	31.0	7.7	 25
401	 14	26.5	4.6	 20
402	 14	28.0	5.3	 25
403	 14	28.0	6.5	 25
404	 14	27.5	6.9	 20
405	 14	26.0	6.0	 25
406	 14	28.0	11.3	 25
407	 14	28.3	5.9	 20
408	 14	29.0	5.5	 25
409	 14	31.0	9.0	 25
410	 14	29.0	4.9	 20
411	 14	29.0	6.6	 25
412	 14	29.0	6.6	 25
413	 14	29.3	7.1	 20
414	 14	28.0	6.7	 25
415	 14	28.0	4.7	 25
416	 14	28.3	6.3	 20
417	 14	27.0	4.5	 25
418	 14	29.0	5.3	 25
419	 14	28.3	5.5	 20
420	 14	29.0	6.4	 25
421	 14	26.0	5.3	 25
422	 14	28.3	6.4	 20
423	 14	28.0	6.5	 25
424	 14	29.0	5.5	 25
425	 14	32.0	5.6	 20
426	 14	31.0	6.6	 25
427	 14	28.0	4.7	 25
428	 14	26.3	5.4	 20
429	 14	29.0	5.6	 25
430	 14	25.0	5.6	 25
431	 14	28.0	5.9	 20
432	 14	28.0	4.3	 25
433	 14	27.0	6.1	 25
434	 14	27.0	5.5	 20
435	 14	29.0	5.8	 25
436	 14	26.0	7.1	 25
437	 14	30.3	6.7	 20
438	 14	26.0	6.4	 25
439	 14	29.0	5.7	 25
440	 14	25.5	5.7	 20
441	 14	28.0	6.5	 25
442	 14	25.0	5.7	 25
443	 14	27.0	6.5	 20
444	 14	29.0	5.8	 25
445	 14	27.0	5.8	 25
446	 14	30.3	6.8	 20
447	 14	29.0	4.3	 25
448	 14	29.0	4.9	 25
449	 14	34.0	23.2	 20
450	 14	27.0	5.2	 25
451	 14	31.0	5.3	 25
452	 14	29.5	6.7	 20
453	 14	30.0	5.4	 25
454	 14	27.0	6.7	 25
455	 14	30.0	5.2	 20
456	 14	28.0	5.6	 25
457	 14	33.0	7.5	 20
458	 14	27.0	5.7	 25
459	 14	28.0	8.3	 25
460	 14	30.3	8.1	 20
461	 14	30.0	5.3	 25
462	 14	30.0	6.2	 25
463	 14	28.0	6.0	 20
464	 14	32.0	7.1	 25
465	 14	28.0	5.5	 25
466	 14	32.3	6.8	 20
467	 14	26.0	5.8	 25
468	 14	29.0	6.7	 25
469	 14	27.3	4.7	 20
470	 14	29.0	5.0	 25
471	 14	29.0	7.2	 25
472	 14	26.8	4.5	 20
473	 14	31.0	6.1	 25
474	 14	27.0	5.6	 25
475	 14	28.5	6.8	 20
476	 14	25.0	5.4	 25
477	 14	28.0	5.0	 25
478	 14	29.5	4.9	 20
479	 14	30.0	26.5	 25
480	 14	32.0	7.3	 25
481	 14	30.3	6.0	 20
482	 14	28.0	6.0	 25
483	 14	31.0	6.0	 25
484	 14	29.3	5.9	 20
485	 14	28.0	5.4	 25
486	 14	27.0	4.8	 25
487	 14	28.0	5.9	 20
488	 14	28.0	6.2	 25
489	 14	28.0	6.2	 25
490	 14	29.3	5.3	 20
491	 14	31.0	6.8	 25
492	 14	28.0	6.9	 25
493	 14	30.0	6.0	 20
494	 14	26.0	5.5	 25
495	 14	28.0	5.7	 25
496	 14	26.5	5.1	 20
497	 14	25.0	5.8	 25
498	 14	28.0	5.3	 25
499	 14	32.8	7.3	 20
500	 14	26.0	5.7	 25
501	 14	28.0	4.6	 25
502	 14	29.3	6.2	 20
503	 14	29.0	5.1	 25
504	 14	31.0	7.5	 25
505	 14	27.0	6.2	 20
506	 14	32.0	6.3	 25
507	 14	27.0	7.0	 25
508	 14	32.0	6.0	 20
509	 14	30.0	5.7	 25
510	 14	31.0	6.7	 25
511	 14	27.0	5.0	 20
512	 14	29.0	6.8	 25
513	 14	30.0	5.4	 25
514	 14	31.5	7.8	 20
515	 14	30.0	6.3	 25
516	 14	31.0	9.4	 25
517	 14	30.0	4.5	 20
518	 14	34.0	6.5	 25
519	 14	31.0	7.4	 25
520	 14	34.5	9.6	 20
521	 14	30.0	8.0	 25
522	 14	29.0	5.7	 25
523	 14	27.0	5.0	 20
524	 14	32.0	6.8	 25
525	 14	30.0	5.9	 25
526	 14	28.0	4.9	 20
527	 14	29.0	6.4	 25
528	 14	32.0	5.0	 25
529	 14	25.0	4.0	 20
530	 14	25.0	4.5	 25
531	 14	29.0	6.8	 25
532	 14	31.3	6.8	 20
533	 14	28.0	5.3	 25
534	 14	28.0	6.4	 25
535	 14	28.3	4.3	 16
536	 14	28.3	6.7	 20
537	 14	29.3	4.6	 16
538	 14	29.3	8.2	 20
539	 14	24.3	5.3	 20
540	 14	27.3	5.6	 16
541	 14	28.3	3.9	 20
542	 14	25.8	4.8	 20
543	 14	29.3	5.4	 16
544	 14	32.0	5.9	 20
545	 14	29.0	5.3	 20
546	 14	26.5	5.2	 16
547	 14	26.3	5.2	 20
548	 14	31.8	7.4	 20
549	 14	25.0	5.4	 16
550	 14	26.0	4.5	 20
551	 14	32.0	6.4	 20
552	 14	24.0	4.3	 16
553	 14	28.0	4.7	 20
554	 14	26.3	4.6	 20
555	 14	25.3	2.9	 16
556	 14	29.3	5.3	 20
557	 14	26.3	6.1	 20
558	 14	29.3	4.2	 16
559	 14	26.3	4.2	 20
560	 14	37.5	12.7	 20
561	 14	27.3	5.1	 16
562	 14	27.0	3.6	 20
563	 14	28.0	4.1	 20
564	 14	31.3	6.6	 16
565	 14	27.0	6.4	 20
566	 14	26.0	5.1	 20
567	 14	27.5	6.7	 16
568	 14	25.5	6.3	 20
569	 14	30.0	4.8	 20
570	 14	27.5	3.6	 16
571	 14	27.0	6.2	 20
572	 14	25.3	4.9	 20
573	 14	26.0	6.0	 16
574	 14	29.0	6.6	 20
575	 14	26.5	5.9	 20
576	 14	26.3	5.7	 16
577	 14	30.0	4.8	 20
578	 14	26.0	3.9	 20
579	 14	32.3	8.9	 16
580	 14	25.0	5.5	 20
581	 14	24.3	3.6	 20
582	 14	26.3	5.5	 16
583	 14	27.3	6.1	 20
584	 14	29.0	14.9	 20
585	 14	26.0	5.3	 16
586	 14	28.0	6.2	 20
587	 14	27.0	5.6	 20
588	 14	26.0	4.6	 16
589	 14	31.3	5.2	 20
590	 14	30.0	4.3	 20
591	 14	30.3	6.1	 16
592	 14	30.0	6.1	 20
593	 14	26.3	4.7	 20
594	 14	29.3	5.2	 16
595	 14	26.3	5.6	 20
596	 14	26.5	4.1	 20
597	 14	38.8	48.2	 16
598	 14	33.0	6.8	 20
599	 14	35.3	8.0	 20
600	 14	29.8	5.9	 16
601	 14	28.0	5.4	 20
602	 14	23.0	5.7	 20
603	 14	25.5	5.6	 16
604	 14	25.0	4.3	 20
605	 14	25.3	4.8	 20
606	 14	27.3	6.0	 20
607	 14	27.0	6.7	 25
608	 14	30.0	4.6	 25
609	 14	33.0	6.2	 20
610	 14	28.0	5.9	 25
611	 14	36.0	48.6	 25
612	 14	26.0	4.7	 20
613	 14	29.0	5.7	 25
614	 14	30.0	5.1	 25
615	 14	27.3	5.1	 20
616	 14	30.0	6.8	 25
617	 14	28.3	4.7	 20
618	 14	29.0	5.8	 25
619	 14	25.0	5.9	 25
620	 14	30.8	8.3	 20
621	 14	30.0	5.7	 25
622	 14	30.0	5.6	 25
623	 14	27.0	5.4	 20
624	 14	28.0	4.5	 25
625	 14	26.0	4.7	 25
626	 14	28.5	6.1	 20
627	 14	30.0	7.7	 25
628	 14	32.0	7.6	 25
629	 14	30.3	5.1	 20
630	 14	26.0	5.1	 25
631	 14	30.0	6.0	 25
632	 14	56.3	27.3	 20
633	 14	27.0	5.6	 25
634	 14	29.0	5.7	 25
635	 14	25.3	6.0	 20
636	 14	28.0	6.0	 25
637	 14	33.0	6.3	 25
638	 14	39.0	8.6	 20
639	 14	5162.0	749.4	 25
  0	 15	66.0	12.4	 25
  1	 15	78.0	12.2	 20
  2	 15	67.0	11.4	 25
  3	 15	59.0	9.2	 25
  4	 15	43.5	5.5	 20
  5	 15	34.0	6.1	 25
  6	 15	36.0	6.1	 25
  7	 15	86.3	18.3	 20
  8	 15	68.0	17.0	 25
  9	 15	36.0	5.8	 25
 10	 15	54.0	10.5	 20
 11	 15	38.0	6.3	 25
 12	 15	43.0	8.2	 25
 13	 15	36.5	5.3	 20
 14	 15	38.0	8.9	 25
 15	 15	39.0	7.2	 25
 16	 15	37.3	7.1	 20
 17	 15	40.0	8.0	 25
 18	 15	63.0	12.2	 25
 19	 15	102.3	24.1	 20
 20	 15	105.0	21.4	 25
 21	 15	66.0	24.6	 25
 22	 15	44.5	12.6	 20
 23	 15	40.0	5.3	 25
 24	 15	41.0	6.5	 25
 25	 15	41.0	6.5	 20
 26	 15	43.0	7.4	 25
 27	 15	35.0	6.5	 25
 28	 15	45.5	6.9	 20
 29	 15	279.0	65.2	 25
 30	 15	144.0	23.6	 25
 31	 15	35.0	5.0	 20
 32	 15	40.0	7.8	 25
 33	 15	36.0	6.6	 25
 34	 15	39.3	7.2	 20
 35	 15	36.0	7.0	 25
 36	 15	48.0	7.7	 25
 37	 15	41.3	5.7	 16
 38	 15	55.8	8.6	 20
 39	 15	193.8	33.6	 20
 40	 15	34.0	5.5	 16
 41	 15	38.3	7.2	 20
 42	 15	36.3	9.3	 20
 43	 15	48.0	11.1	 16
 44	 15	39.0	7.6	 20
 45	 15	39.3	7.2	 20
 46	 15	44.0	8.1	 16
 47	 15	79.3	15.7	 20
 48	 15	100.0	15.5	 20
 49	 15	101.0	13.8	 16
 50	 15	106.0	25.7	 20
 51	 15	84.5	14.2	 20
 52	 15	43.5	7.2	 16
 53	 15	60.5	11.3	 20
 54	 15	40.3	9.6	 20
 55	 15	41.0	6.7	 16
 56	 15	40.0	8.4	 20
 57	 15	41.3	8.6	 20
 58	 15	64.8	12.9	 16
 59	 15	54.0	11.3	 20
 60	 15	45.3	6.1	 20
 61	 15	48.0	7.3	 16
 62	 15	34.8	7.7	 20
 63	 15	43.3	8.7	 16
 64	 15	90.3	18.9	 20
 65	 15	40.0	9.0	 20
 66	 15	44.8	6.7	 16
 67	 15	36.5	7.9	 20
 68	 15	34.5	5.8	 20
 69	 15	38.8	9.7	 16
 70	 15	311.3	71.6	 20
 71	 15	38.0	8.1	 20
 72	 15	39.8	9.2	 16
 73	 15	36.0	6.8	 20
 74	 15	34.0	8.3	 20
 75	 15	117.3	13.8	 16
 76	 15	65.5	10.8	 20
 77	 15	44.0	7.5	 20
 78	 15	41.8	10.5	 16
 79	 15	31.0	6.8	 20
 80	 15	45.5	11.0	 20
 81	 15	75.0	14.3	 16
 82	 15	40.3	6.8	 20
 83	 15	38.3	9.6	 20
 84	 15	63.0	11.4	 16
 85	 15	30.5	4.9	 20
 86	 15	39.3	9.7	 20
 87	 15	42.3	7.2	 16
 88	 15	45.3	6.5	 20
 89	 15	51.3	8.7	 20
 90	 15	38.3	6.8	 16
 91	 15	41.0	6.8	 20
 92	 15	55.3	12.3	 20
 93	 15	43.0	8.9	 16
 94	 15	36.3	5.2	 20
 95	 15	38.5	8.1	 20
 96	 15	39.3	8.8	 16
 97	 15	45.0	8.0	 20
 98	 15	53.0	10.0	 20
 99	 15	38.5	8.4	 16
100	 15	37.3	7.4	 20
101	 15	30.8	7.1	 20
102	 15	41.5	6.1	 16
103	 15	54.3	9.6	 20
104	 15	29.3	5.7	 20
105	 15	106.3	15.5	 16
106	 15	71.3	13.1	 20
107	 15	81.0	10.8	 20
108	 15	37.0	8.3	 20
109	 15	45.0	16.1	 25
110	 15	62.0	12.9	 25
111	 15	40.5	9.2	 20
112	 15	51.0	6.9	 25
113	 15	45.0	12.4	 25
114	 15	40.0	6.1	 20
115	 15	36.0	6.4	 25
116	 15	123.0	18.9	 25
117	 15	135.0	16.9	 20
118	 15	60.0	13.1	 25
119	 15	38.0	6.3	 25
120	 15	116.3	16.2	 20
121	 15	184.0	34.9	 25
122	 15	45.0	8.7	 25
123	 15	105.0	20.4	 20
124	 15	35.0	7.1	 25
125	 15	39.0	9.8	 25
126	 15	137.5	20.9	 20
127	 15	42.0	8.4	 25
128	 15	38.0	7.0	 25
129	 15	45.0	6.4	 20
130	 15	50.0	10.3	 25
131	 15	43.0	7.0	 25
132	 15	63.0	11.6	 20
133	 15	41.0	7.3	 25
134	 15	46.0	7.8	 25
135	 15	53.3	9.3	 20
136	 15	44.0	9.1	 25
137	 15	72.0	11.3	 25
138	 15	84.0	14.7	 20
139	 15	148.0	23.1	 25
140	 15	95.0	16.2	 25
141	 15	52.3	10.7	 20
142	 15	46.0	8.2	 25
143	 15	44.3	7.3	 20
144	 15	56.0	13.4	 25
145	 15	53.0	11.3	 25
146	 15	41.8	7.8	 20
147	 15	56.0	13.0	 25
148	 15	43.0	8.1	 25
149	 15	78.5	15.3	 20
150	 15	40.0	8.8	 25
151	 15	36.0	7.5	 25
152	 15	84.3	9.4	 20
153	 15	40.0	7.5	 25
154	 15	49.0	8.0	 25
155	 15	37.0	7.1	 20
156	 15	42.0	8.1	 25
157	 15	109.0	17.0	 25
158	 15	38.5	9.1	 20
159	 15	34.0	7.8	 25
160	 15	37.0	8.4	 25
161	 15	65.3	15.2	 20
162	 15	40.0	8.7	 25
163	 15	59.0	10.7	 25
164	 15	145.0	22.9	 20
165	 15	44.0	9.5	 25
166	 15	45.0	8.2	 25
167	 15	43.8	11.1	 20
168	 15	43.0	10.4	 25
169	 15	50.0	8.2	 25
170	 15	48.0	11.4	 20
171	 15	81.0	15.8	 25
172	 15	76.0	11.6	 25
173	 15	79.3	12.5	 20
174	 15	54.0	14.1	 25
175	 15	43.0	8.3	 25
176	 15	61.8	6.6	 20
177	 15	55.0	9.3	 25
178	 15	93.0	20.0	 25
179	 15	89.0	18.5	 20
180	 15	35.0	5.9	 25
181	 15	37.0	7.7	 25
182	 15	143.0	28.7	 20
183	 15	158.0	26.4	 25
184	 15	55.0	12.4	 25
185	 15	42.3	8.5	 20
186	 15	40.0	7.3	 25
187	 15	37.0	7.1	 25
188	 15	38.5	6.9	 20
189	 15	42.0	7.6	 25
190	 15	44.0	11.8	 25
191	 15	71.5	11.7	 20
192	 15	41.0	7.8	 25
193	 15	50.0	9.2	 25
194	 15	44.3	8.7	 20
195	 15	43.0	9.8	 25
196	 15	36.0	6.5	 25
197	 15	39.0	7.9	 20
198	 15	35.0	6.6	 25
199	 15	35.0	5.9	 25
200	 15	43.3	6.9	 20
201	 15	34.0	5.4	 25
202	 15	36.0	7.5	 25
203	 15	43.0	6.8	 20
204	 15	34.0	5.3	 25
205	 15	37.0	7.5	 25
206	 15	34.3	6.2	 20
207	 15	41.0	8.7	 25
208	 15	50.0	10.0	 25
209	 15	38.0	8.9	 20
210	 15	43.0	7.4	 25
211	 15	37.0	6.5	 25
212	 15	39.3	5.5	 20
213	 15	50.0	10.5	 25
214	 15	35.0	6.2	 25
215	 15	41.5	6.3	 20
216	 15	35.0	5.7	 25
217	 15	32.0	6.9	 25
218	 15	43.0	7.5	 20
219	 15	32.0	5.0	 25
220	 15	37.0	7.3	 25
221	 15	35.0	5.8	 20
222	 15	41.0	9.1	 25
223	 15	46.5	9.6	 20
224	 15	62.0	11.1	 25
225	 15	344.0	41.4	 25
226	 15	46.0	10.2	 20
227	 15	43.0	8.7	 25
228	 15	164.0	26.6	 25
229	 15	44.3	8.0	 20
230	 15	40.0	7.1	 25
231	 15	40.0	7.8	 25
232	 15	39.0	7.8	 20
233	 15	42.0	7.6	 25
234	 15	38.0	7.5	 25
235	 15	56.0	12.5	 20
236	 15	83.0	17.3	 25
237	 15	72.0	15.6	 25
238	 15	44.3	10.2	 20
239	 15	71.0	13.4	 25
240	 15	54.0	11.9	 25
241	 15	71.3	10.1	 20
242	 15	41.0	7.4	 25
243	 15	34.0	5.6	 25
244	 15	45.0	7.5	 20
245	 15	37.0	9.9	 25
246	 15	57.0	12.3	 25
247	 15	39.0	6.3	 20
248	 15	38.0	8.0	 25
249	 15	35.0	5.9	 25
250	 15	31.8	5.9	 20
251	 15	34.5	5.9	 20
252	 15	36.3	6.3	 20
253	 15	36.0	8.3	 16
254	 15	45.0	9.7	 20
255	 15	54.0	9.3	 20
256	 15	38.5	7.1	 16
257	 15	40.3	7.9	 20
258	 15	38.5	6.4	 20
259	 15	39.5	4.8	 16
260	 15	39.0	5.8	 20
261	 15	38.5	8.0	 20
262	 15	80.8	14.6	 16
263	 15	36.3	5.1	 20
264	 15	34.0	6.0	 20
265	 15	34.0	5.7	 16
266	 15	36.3	7.7	 20
267	 15	309.5	31.8	 20
268	 15	39.0	9.2	 16
269	 15	37.3	5.9	 20
270	 15	40.5	7.1	 20
271	 15	32.5	6.1	 16
272	 15	39.0	6.8	 20
273	 15	34.3	8.3	 20
274	 15	37.3	7.6	 16
275	 15	34.0	6.1	 20
276	 15	291.3	36.3	 20
277	 15	38.5	6.4	 16
278	 15	41.5	8.9	 20
279	 15	39.3	6.9	 20
280	 15	37.8	6.5	 16
281	 15	45.5	9.5	 20
282	 15	46.5	5.9	 20
283	 15	31.3	4.7	 16
284	 15	33.5	5.3	 20
285	 15	49.3	8.9	 20
286	 15	37.5	7.3	 16
287	 15	98.5	22.5	 20
288	 15	236.8	26.7	 20
289	 15	89.8	14.1	 16
290	 15	44.3	7.5	 20
291	 15	49.0	7.5	 20
292	 15	54.3	8.9	 16
293	 15	58.5	12.1	 20
294	 15	49.3	8.5	 20
295	 15	50.8	8.8	 16
296	 15	58.3	9.8	 20
297	 15	53.3	8.1	 20
298	 15	52.8	12.4	 16
299	 15	58.0	10.7	 20
300	 15	62.3	14.0	 16
301	 15	111.8	17.2	 20
302	 15	52.3	6.3	 20
303	 15	37.0	7.3	 16
304	 15	57.0	9.3	 20
305	 15	51.3	11.2	 20
306	 15	103.8	16.3	 16
307	 15	174.8	19.5	 20
308	 15	145.8	22.3	 20
309	 15	82.5	13.1	 16
310	 15	63.0	11.4	 20
311	 15	65.5	13.0	 20
312	 15	44.3	7.7	 16
313	 15	50.0	9.2	 20
314	 15	152.5	19.6	 20
315	 15	171.3	19.8	 16
316	 15	76.3	18.1	 20
317	 15	46.5	11.8	 20
318	 15	43.3	9.3	 16
319	 15	48.3	7.4	 20
320	 15	54.8	11.7	 20
321	 15	46.0	9.1	 16
322	 15	43.0	6.9	 25
323	 15	43.0	8.5	 25
324	 15	74.0	10.4	 20
325	 15	91.0	17.8	 25
326	 15	45.0	9.4	 25
327	 15	55.3	7.9	 20
328	 15	147.0	25.6	 25
329	 15	163.0	20.7	 25
330	 15	199.5	25.8	 20
331	 15	98.0	13.1	 25
332	 15	115.0	16.5	 25
333	 15	43.0	10.0	 20
334	 15	41.0	7.9	 25
335	 15	71.0	16.4	 25
336	 15	39.0	7.1	 20
337	 15	40.0	7.5	 25
338	 15	52.0	8.3	 25
339	 15	38.5	8.9	 20
340	 15	47.0	9.5	 25
341	 15	40.0	8.4	 25
342	 15	45.3	10.5	 20
343	 15	44.0	9.2	 25
344	 15	56.0	13.2	 25
345	 15	76.3	12.1	 20
346	 15	1167.0	219.7	 25
347	 15	96.0	24.4	 25
348	 15	97.0	14.7	 20
349	 15	380.0	65.2	 25
350	 15	80.0	15.0	 25
351	 15	230.0	20.9	 20
352	 15	248.0	36.9	 25
353	 15	93.0	14.6	 25
354	 15	60.3	11.8	 20
355	 15	372.0	50.9	 25
356	 15	61.0	12.5	 25
357	 15	45.3	9.3	 20
358	 15	38.0	9.3	 25
359	 15	36.0	6.5	 25
360	 15	45.3	6.5	 20
361	 15	38.0	6.9	 25
362	 15	57.0	10.6	 25
363	 15	71.3	9.7	 20
364	 15	95.0	12.6	 25
365	 15	146.0	25.1	 25
366	 15	56.5	8.8	 20
367	 15	39.0	8.2	 25
368	 15	44.0	6.9	 25
369	 15	40.3	7.1	 20
370	 15	38.0	7.1	 25
371	 15	40.0	7.5	 25
372	 15	39.0	6.1	 20
373	 15	38.0	5.8	 25
374	 15	38.0	8.0	 25
375	 15	38.3	6.7	 20
376	 15	34.0	6.8	 25
377	 15	40.0	8.6	 25
378	 15	46.5	7.3	 20
379	 15	48.0	9.3	 25
380	 15	37.0	6.7	 20
381	 15	39.0	8.6	 25
382	 15	40.0	8.7	 25
383	 15	35.8	6.7	 20
384	 15	36.0	5.4	 25
385	 15	65.0	13.8	 25
386	 15	91.8	15.5	 20
387	 15	149.0	19.9	 25
388	 15	179.0	27.1	 25
389	 15	131.0	22.8	 20
390	 15	56.0	8.1	 25
391	 15	35.0	5.2	 25
392	 15	37.8	5.8	 20
393	 15	39.0	7.3	 25
394	 15	41.0	8.8	 25
395	 15	36.3	6.3	 20
396	 15	47.0	11.2	 25
397	 15	67.0	10.8	 25
398	 15	58.3	14.8	 20
399	 15	40.0	8.3	 25
400	 15	51.0	10.4	 25
401	 15	36.0	9.3	 20
402	 15	59.0	11.5	 25
403	 15	92.0	16.7	 25
404	 15	37.0	6.2	 20
405	 15	34.0	6.4	 25
406	 15	34.0	7.5	 25
407	 15	56.3	10.4	 20
408	 15	49.0	9.2	 25
409	 15	45.0	10.1	 25
410	 15	46.5	8.5	 20
411	 15	103.0	14.4	 25
412	 15	147.0	21.3	 25
413	 15	71.8	11.5	 20
414	 15	79.0	10.4	 25
415	 15	403.0	49.3	 25
416	 15	60.3	11.7	 20
417	 15	37.0	5.7	 25
418	 15	34.0	9.9	 25
419	 15	37.0	7.0	 20
420	 15	47.0	7.5	 25
421	 15	94.0	14.5	 25
422	 15	37.0	7.2	 20
423	 15	36.0	5.9	 25
424	 15	37.0	8.8	 25
425	 15	33.0	6.5	 20
426	 15	45.0	9.0	 25
427	 15	51.0	10.3	 25
428	 15	36.3	7.8	 20
429	 15	40.0	8.0	 25
430	 15	36.0	10.9	 25
431	 15	43.5	8.7	 20
432	 15	43.0	8.9	 25
433	 15	39.0	8.5	 25
434	 15	35.3	6.1	 20
435	 15	37.0	8.4	 25
436	 15	62.0	11.2	 25
437	 15	53.8	9.6	 20
438	 15	53.0	6.8	 25
439	 15	34.0	9.2	 25
440	 15	35.3	7.7	 20
441	 15	37.0	8.7	 25
442	 15	38.0	7.3	 25
443	 15	50.3	8.7	 20
444	 15	36.0	7.4	 25
445	 15	47.0	11.1	 25
446	 15	101.8	12.0	 20
447	 15	45.0	7.1	 25
448	 15	447.0	68.1	 25
449	 15	86.0	13.9	 20
450	 15	58.0	10.7	 25
451	 15	156.0	22.7	 25
452	 15	261.3	22.2	 20
453	 15	115.0	14.7	 25
454	 15	51.0	9.6	 25
455	 15	36.0	6.1	 20
456	 15	35.0	6.5	 25
457	 15	37.0	7.2	 25
458	 15	36.0	5.2	 20
459	 15	70.0	11.0	 25
460	 15	89.3	17.9	 20
461	 15	134.0	19.9	 25
462	 15	42.0	8.2	 25
463	 15	44.3	8.4	 20
464	 15	92.5	13.8	 20
465	 15	55.3	10.0	 20
466	 15	39.3	6.0	 16
467	 15	39.3	6.0	 20
468	 15	38.5	6.5	 20
469	 15	39.0	4.5	 16
470	 15	48.0	7.7	 20
471	 15	103.3	17.1	 20
472	 15	144.3	21.6	 16
473	 15	83.5	15.9	 20
474	 15	300.0	30.3	 20
475	 15	53.8	7.9	 16
476	 15	52.0	11.4	 20
477	 15	42.3	7.2	 20
478	 15	51.8	13.3	 16
479	 15	112.5	21.5	 20
480	 15	705.5	42.5	 20
481	 15	334.8	30.4	 16
482	 15	77.5	14.7	 20
483	 15	144.5	15.5	 20
484	 15	57.5	10.1	 16
485	 15	57.8	10.5	 20
486	 15	38.0	7.9	 20
487	 15	39.8	7.4	 16
488	 15	60.3	7.3	 20
489	 15	39.3	4.9	 20
490	 15	268.0	30.9	 16
491	 15	44.0	8.5	 20
492	 15	129.0	21.1	 20
493	 15	30.0	6.6	 16
494	 15	34.3	5.8	 20
495	 15	52.0	9.9	 20
496	 15	36.8	8.9	 16
497	 15	36.0	6.3	 20
498	 15	41.3	8.4	 20
499	 15	37.0	6.6	 16
500	 15	37.3	7.3	 20
501	 15	47.5	7.9	 20
502	 15	51.3	5.8	 16
503	 15	72.5	12.5	 20
504	 15	135.3	16.1	 20
505	 15	238.3	25.5	 16
506	 15	196.5	18.6	 20
507	 15	279.3	27.7	 20
508	 15	366.0	28.7	 16
509	 15	53.3	9.9	 20
510	 15	58.5	10.3	 20
511	 15	51.0	11.7	 16
512	 15	78.8	14.6	 20
513	 15	156.0	16.1	 20
514	 15	150.3	13.7	 16
515	 15	57.5	14.6	 20
516	 15	83.8	11.9	 20
517	 15	57.3	9.2	 16
518	 15	50.0	7.6	 20
519	 15	138.0	25.8	 20
520	 15	594.8	39.1	 16
521	 15	445.3	52.3	 20
522	 15	125.3	15.6	 20
523	 15	54.5	12.2	 16
524	 15	296.3	34.8	 20
525	 15	120.3	15.3	 20
526	 15	133.0	17.3	 16
527	 15	133.8	14.1	 20
528	 15	74.8	15.4	 20
529	 15	64.8	15.0	 16
530	 15	36.0	7.0	 20
531	 15	36.8	7.0	 20
532	 15	74.5	11.2	 16
533	 15	48.3	10.4	 20
534	 15	35.0	5.1	 20
535	 15	40.3	5.4	 20
536	 15	41.0	9.5	 25
537	 15	50.0	10.4	 25
538	 15	46.3	8.0	 20
539	 15	44.0	8.0	 25
540	 15	32.8	6.6	 20
541	 15	37.0	6.6	 25
542	 15	50.0	8.8	 25
543	 15	35.5	6.9	 20
544	 15	37.0	7.3	 25
545	 15	41.0	7.1	 25
546	 15	33.3	5.9	 20
547	 15	37.0	7.1	 25
548	 15	61.0	11.3	 25
549	 15	54.3	11.5	 20
550	 15	34.0	8.1	 25
551	 15	39.0	7.3	 25
552	 15	33.3	5.3	 20
553	 15	32.0	6.9	 25
554	 15	49.0	7.5	 25
555	 15	62.3	7.4	 20
556	 15	73.0	14.5	 25
557	 15	75.0	12.1	 25
558	 15	36.3	6.0	 20
559	 15	33.0	5.3	 25
560	 15	40.0	7.0	 25
561	 15	39.3	7.3	 20
562	 15	34.0	6.0	 25
563	 15	34.0	8.4	 25
564	 15	41.5	10.4	 20
565	 15	165.0	24.6	 25
566	 15	81.0	10.4	 25
567	 15	199.5	30.3	 20
568	 15	64.0	9.6	 25
569	 15	149.0	23.1	 25
570	 15	145.3	23.9	 20
571	 15	283.0	43.7	 25
572	 15	48.0	9.6	 25
573	 15	42.0	8.6	 20
574	 15	56.0	11.4	 25
575	 15	46.0	9.5	 25
576	 15	51.3	11.4	 20
577	 15	96.0	16.1	 25
578	 15	67.0	10.5	 25
579	 15	420.5	54.9	 20
580	 15	59.0	8.3	 25
581	 15	50.0	11.1	 25
582	 15	103.5	14.3	 20
583	 15	70.0	13.9	 25
584	 15	44.0	8.3	 25
585	 15	34.3	6.6	 20
586	 15	77.0	13.6	 25
587	 15	72.0	15.9	 25
588	 15	46.3	10.4	 20
589	 15	135.0	21.2	 25
590	 15	58.0	10.3	 25
591	 15	36.5	7.6	 20
592	 15	36.0	7.9	 25
593	 15	88.0	18.2	 25
594	 15	145.3	12.2	 20
595	 15	41.0	7.3	 25
596	 15	56.0	8.4	 25
597	 15	103.0	16.7	 20
598	 15	538.0	52.3	 25
599	 15	849.0	102.5	 25
600	 15	85.3	12.4	 20
601	 15	57.0	8.9	 25
602	 15	45.0	8.6	 25
603	 15	40.3	7.9	 20
604	 15	40.0	7.2	 25
605	 15	42.0	7.9	 25
606	 15	37.0	7.1	 20
607	 15	35.0	5.5	 25
608	 15	36.0	8.0	 25
609	 15	38.0	7.3	 20
610	 15	38.0	6.7	 25
611	 15	43.0	10.1	 25
612	 15	50.5	9.9	 20
613	 15	74.0	17.0	 25
614	 15	48.0	9.3	 25
615	 15	38.0	6.6	 20
616	 15	39.0	7.4	 25
617	 15	77.5	15.5	 20
618	 15	98.0	19.1	 25
619	 15	77.0	10.0	 25
620	 15	347.3	32.8	 20
621	 15	411.0	53.0	 25
622	 15	87.0	10.9	 25
623	 15	41.3	8.6	 20
624	 15	59.0	12.8	 25
625	 15	40.0	5.0	 25
626	 15	68.3	9.9	 20
627	 15	55.0	10.0	 25
628	 15	73.0	23.9	 25
629	 15	46.8	12.7	 20
630	 15	46.0	8.9	 25
631	 15	33.0	7.8	 25
632	 15	34.5	8.0	 20
633	 15	39.0	5.8	 25
634	 15	61.0	9.0	 25
635	 15	47.3	7.5	 20
636	 15	72.0	10.7	 25
637	 15	62.0	12.8	 25
638	 15	60.0	15.4	 20
639	 15	67.0	47.5	 25
  0	 16	5188.3	581.1	 20
  1	 16	45.5	7.0	 16
  2	 16	40.3	6.0	 20
  3	 16	43.5	9.5	 20
  4	 16	34.8	7.6	 16
  5	 16	32.3	7.3	 20
  6	 16	27.0	5.9	 20
  7	 16	28.5	6.1	 16
  8	 16	34.0	6.9	 20
  9	 16	27.3	3.4	 20
 10	 16	31.5	6.2	 16
 11	 16	28.5	5.5	 20
 12	 16	28.3	5.3	 20
 13	 16	27.8	5.9	 16
 14	 16	29.3	5.0	 20
 15	 16	27.3	4.8	 20
 16	 16	27.3	6.4	 16
 17	 16	30.0	7.9	 20
 18	 16	28.0	7.2	 20
 19	 16	25.8	5.5	 16
 20	 16	29.0	7.1	 20
 21	 16	32.5	6.8	 20
 22	 16	31.0	8.0	 16
 23	 16	25.0	4.6	 20
 24	 16	28.3	5.3	 20
 25	 16	32.0	7.7	 16
 26	 16	29.0	5.9	 20
 27	 16	30.0	6.2	 20
 28	 16	33.5	5.8	 16
 29	 16	32.0	6.0	 20
 30	 16	28.0	7.9	 20
 31	 16	32.5	5.7	 16
 32	 16	34.0	7.8	 20
 33	 16	28.3	7.0	 20
 34	 16	30.5	7.1	 16
 35	 16	27.8	5.5	 20
 36	 16	24.0	5.9	 20
 37	 16	33.8	7.3	 20
 38	 16	28.0	6.1	 25
 39	 16	30.0	5.4	 25
 40	 16	28.0	6.0	 20
 41	 16	30.0	7.3	 25
 42	 16	28.0	6.1	 25
 43	 16	34.0	7.6	 20
 44	 16	30.0	7.3	 25
 45	 16	26.0	5.0	 25
 46	 16	29.0	5.9	 20
 47	 16	31.0	5.9	 25
 48	 16	28.0	5.0	 25
 49	 16	29.0	5.8	 20
 50	 16	29.0	5.8	 25
 51	 16	27.0	4.7	 25
 52	 16	26.3	5.8	 20
 53	 16	29.0	4.3	 25
 54	 16	30.0	4.9	 25
 55	 16	28.5	6.4	 20
 56	 16	28.0	6.8	 25
 57	 16	29.0	5.8	 25
 58	 16	26.5	4.9	 20
 59	 16	26.0	4.0	 25
 60	 16	28.0	5.9	 25
 61	 16	27.0	4.3	 20
 62	 16	29.0	4.5	 25
 63	 16	28.0	5.4	 25
 64	 16	25.5	4.5	 20
 65	 16	29.0	5.7	 25
 66	 16	28.3	5.2	 20
 67	 16	29.0	5.1	 25
 68	 16	33.0	7.8	 25
 69	 16	27.3	5.2	 20
 70	 16	26.0	6.2	 25
 71	 16	25.0	5.7	 25
 72	 16	28.5	5.8	 20
 73	 16	30.0	5.0	 25
 74	 16	29.0	5.4	 25
 75	 16	27.3	5.6	 20
 76	 16	29.0	5.3	 25
 77	 16	29.0	5.2	 25
 78	 16	31.0	5.9	 20
 79	 16	29.0	6.3	 25
 80	 16	26.0	8.4	 25
 81	 16	29.3	7.1	 20
 82	 16	27.0	4.8	 25
 83	 16	29.0	5.7	 25
 84	 16	30.3	5.5	 20
 85	 16	27.0	4.3	 25
 86	 16	31.0	7.5	 25
 87	 16	28.3	5.9	 20
 88	 16	28.0	5.0	 25
 89	 16	26.0	4.3	 25
 90	 16	29.0	6.9	 20
 91	 16	29.0	5.4	 25
 92	 16	28.0	5.8	 25
 93	 16	31.0	4.3	 20
 94	 16	27.0	4.4	 25
 95	 16	26.0	4.4	 25
 96	 16	28.5	7.5	 20
 97	 16	27.0	4.6	 25
 98	 16	25.0	4.5	 25
 99	 16	28.0	4.9	 20
100	 16	31.0	6.2	 25
101	 16	27.0	4.6	 25
102	 16	28.8	5.8	 20
103	 16	28.0	3.7	 25
104	 16	26.0	5.7	 25
105	 16	29.0	7.3	 20
106	 16	29.0	5.3	 25
107	 16	31.0	6.9	 25
108	 16	31.8	7.9	 20
109	 16	30.0	5.8	 25
110	 16	30.0	6.0	 25
111	 16	32.0	6.8	 20
112	 16	30.0	5.9	 25
113	 16	28.0	5.5	 25
114	 16	31.0	9.5	 20
115	 16	31.0	7.2	 25
116	 16	27.0	5.7	 25
117	 16	31.0	5.6	 20
118	 16	29.0	5.8	 25
119	 16	31.0	4.9	 25
120	 16	36.0	7.3	 20
121	 16	35.0	5.7	 25
122	 16	32.0	6.9	 25
123	 16	28.8	6.9	 20
124	 16	31.0	9.6	 25
125	 16	31.0	5.5	 25
126	 16	27.3	5.1	 20
127	 16	29.0	6.2	 25
128	 16	28.0	5.0	 25
129	 16	30.3	5.7	 20
130	 16	29.0	6.0	 25
131	 16	28.0	5.9	 25
132	 16	34.3	7.0	 20
133	 16	31.0	6.3	 25
134	 16	31.0	7.1	 25
135	 16	30.3	5.3	 20
136	 16	33.0	6.0	 25
137	 16	32.0	5.9	 25
138	 16	27.0	3.4	 20
139	 16	26.0	5.7	 25
140	 16	29.0	5.2	 25
141	 16	39.3	8.8	 20
142	 16	30.0	4.8	 25
143	 16	30.3	4.5	 20
144	 16	28.0	4.6	 25
145	 16	28.0	7.2	 25
146	 16	26.0	4.7	 20
147	 16	29.0	6.2	 25
148	 16	32.0	5.6	 25
149	 16	30.3	6.1	 20
150	 16	31.0	6.1	 25
151	 16	32.0	5.9	 25
152	 16	29.0	7.3	 20
153	 16	29.0	7.1	 25
154	 16	31.0	7.3	 25
155	 16	33.0	6.7	 20
156	 16	31.0	7.0	 25
157	 16	31.0	6.3	 25
158	 16	30.0	4.7	 20
159	 16	30.0	6.0	 25
160	 16	30.0	7.3	 25
161	 16	28.8	6.1	 20
162	 16	28.0	5.8	 25
163	 16	28.0	5.9	 25
164	 16	27.3	4.5	 20
165	 16	32.0	6.6	 25
166	 16	30.0	6.3	 25
167	 16	31.3	6.8	 20
168	 16	30.0	5.3	 25
169	 16	29.0	5.5	 25
170	 16	29.3	5.3	 20
171	 16	28.0	4.5	 25
172	 16	31.0	5.4	 25
173	 16	31.3	7.0	 20
174	 16	28.0	6.8	 25
175	 16	29.0	5.8	 25
176	 16	30.3	5.6	 20
177	 16	28.0	4.8	 25
178	 16	32.0	7.4	 25
179	 16	29.0	5.0	 20
180	 16	27.5	4.5	 20
181	 16	25.3	5.7	 20
182	 16	30.0	5.5	 16
183	 16	337.3	70.7	 20
184	 16	84.8	19.7	 20
185	 16	84.8	14.4	 16
186	 16	48.5	9.3	 20
187	 16	44.3	6.8	 20
188	 16	41.3	7.6	 16
189	 16	38.0	6.7	 20
190	 16	47.3	8.2	 20
191	 16	102.8	12.5	 16
192	 16	36.0	8.5	 20
193	 16	43.0	8.2	 20
194	 16	38.3	10.7	 16
195	 16	37.3	5.8	 20
196	 16	36.0	6.6	 20
197	 16	39.0	9.1	 16
198	 16	34.8	6.2	 20
199	 16	35.0	5.8	 20
200	 16	40.5	8.4	 16
201	 16	34.8	7.6	 20
202	 16	34.5	8.2	 20
203	 16	49.3	6.8	 16
204	 16	36.8	6.8	 20
205	 16	32.3	6.8	 20
206	 16	28.0	6.0	 16
207	 16	36.3	7.1	 20
208	 16	36.8	7.2	 20
209	 16	34.8	8.2	 16
210	 16	44.5	9.3	 20
211	 16	35.0	6.0	 20
212	 16	36.8	7.1	 16
213	 16	33.8	6.1	 20
214	 16	34.3	5.4	 20
215	 16	37.3	5.5	 16
216	 16	36.3	7.3	 20
217	 16	29.3	5.4	 20
218	 16	33.3	5.3	 16
219	 16	33.5	7.2	 20
220	 16	34.3	6.7	 20
221	 16	34.3	6.4	 16
222	 16	41.8	8.2	 20
223	 16	61.5	12.2	 16
224	 16	76.3	12.5	 20
225	 16	295.5	37.3	 20
226	 16	48.5	6.8	 16
227	 16	48.3	8.4	 20
228	 16	100.8	18.0	 20
229	 16	47.0	8.1	 16
230	 16	37.0	6.9	 20
231	 16	39.0	8.5	 20
232	 16	36.0	5.7	 16
233	 16	40.0	8.5	 20
234	 16	39.3	9.0	 20
235	 16	55.5	8.5	 16
236	 16	48.3	8.4	 20
237	 16	66.8	12.1	 20
238	 16	92.0	14.4	 16
239	 16	106.8	14.7	 20
240	 16	87.5	13.4	 20
241	 16	77.3	10.9	 16
242	 16	37.3	8.2	 20
243	 16	34.0	8.4	 20
244	 16	39.0	5.8	 16
245	 16	32.5	6.7	 20
246	 16	46.3	12.7	 20
247	 16	38.3	7.0	 16
248	 16	33.0	7.4	 20
249	 16	37.0	7.4	 20
250	 16	32.3	6.2	 16
251	 16	36.0	6.0	 25
252	 16	37.0	7.2	 25
253	 16	32.5	7.6	 20
254	 16	32.0	6.3	 25
255	 16	62.0	11.0	 25
256	 16	39.0	6.5	 20
257	 16	37.0	5.9	 25
258	 16	39.0	7.6	 25
259	 16	38.0	7.6	 20
260	 16	38.0	7.4	 25
261	 16	36.0	6.2	 25
262	 16	37.0	6.1	 20
263	 16	36.0	6.4	 25
264	 16	32.0	4.6	 25
265	 16	33.0	5.5	 20
266	 16	34.0	7.4	 25
267	 16	80.0	21.7	 25
268	 16	39.0	6.6	 20
269	 16	34.0	6.8	 25
270	 16	35.0	5.4	 25
271	 16	29.5	10.2	 20
272	 16	38.0	8.0	 25
273	 16	37.0	7.5	 25
274	 16	34.8	5.0	 20
275	 16	36.0	6.8	 25
276	 16	52.0	9.0	 25
277	 16	35.3	5.5	 20
278	 16	37.0	6.9	 25
279	 16	35.0	6.1	 25
280	 16	37.8	7.1	 20
281	 16	76.0	13.1	 25
282	 16	41.0	8.5	 25
283	 16	33.3	6.2	 20
284	 16	36.0	7.7	 25
285	 16	41.0	6.5	 25
286	 16	44.3	6.9	 20
287	 16	74.0	16.9	 25
288	 16	171.0	23.1	 25
289	 16	55.3	10.1	 20
290	 16	43.0	6.5	 25
291	 16	41.0	6.2	 25
292	 16	75.0	12.1	 20
293	 16	64.0	10.1	 25
294	 16	49.0	6.8	 25
295	 16	57.3	9.2	 20
296	 16	46.0	9.8	 25
297	 16	50.0	7.1	 25
298	 16	79.5	14.3	 20
299	 16	58.0	10.2	 25
300	 16	55.0	9.1	 25
301	 16	93.0	12.1	 20
302	 16	54.0	9.0	 25
303	 16	44.3	8.2	 20
304	 16	53.0	8.8	 25
305	 16	51.0	11.1	 25
306	 16	146.5	22.3	 20
307	 16	619.0	98.2	 25
308	 16	78.0	12.5	 25
309	 16	62.0	13.3	 20
310	 16	57.0	11.8	 25
311	 16	46.0	8.5	 25
312	 16	49.3	9.2	 20
313	 16	44.0	8.1	 25
314	 16	125.0	20.9	 25
315	 16	417.5	45.6	 20
316	 16	60.0	10.2	 25
317	 16	57.0	10.0	 25
318	 16	41.3	6.6	 20
319	 16	47.0	8.9	 25
320	 16	41.0	7.7	 25
321	 16	48.3	8.4	 20
322	 16	54.0	9.5	 25
323	 16	46.0	10.0	 25
324	 16	148.0	18.5	 20
325	 16	55.0	13.1	 25
326	 16	43.0	8.7	 25
327	 16	41.3	7.4	 20
328	 16	55.0	9.5	 25
329	 16	58.0	10.9	 25
330	 16	50.5	7.9	 20
331	 16	47.0	7.6	 25
332	 16	50.0	9.7	 25
333	 16	49.3	9.3	 20
334	 16	61.0	10.1	 25
335	 16	50.0	7.3	 25
336	 16	40.0	7.9	 20
337	 16	41.0	9.7	 25
338	 16	46.0	8.1	 25
339	 16	58.0	15.0	 20
340	 16	47.0	7.6	 25
341	 16	52.0	8.7	 25
342	 16	54.3	6.4	 20
343	 16	45.0	9.1	 25
344	 16	46.0	10.2	 25
345	 16	51.8	7.9	 20
346	 16	185.0	24.6	 25
347	 16	45.0	8.9	 25
348	 16	53.3	9.7	 20
349	 16	38.0	7.0	 25
350	 16	141.0	24.3	 25
351	 16	204.5	28.0	 20
352	 16	111.0	21.0	 25
353	 16	64.0	11.2	 25
354	 16	42.8	8.6	 20
355	 16	311.0	64.3	 25
356	 16	71.0	13.4	 25
357	 16	46.0	7.6	 20
358	 16	40.0	6.6	 25
359	 16	37.0	6.7	 25
360	 16	35.0	5.6	 20
361	 16	37.0	7.1	 25
362	 16	44.0	7.3	 25
363	 16	42.5	8.7	 20
364	 16	55.0	9.4	 25
365	 16	244.0	28.8	 25
366	 16	68.0	10.8	 20
367	 16	42.0	8.4	 25
368	 16	44.0	9.1	 25
369	 16	41.3	9.3	 20
370	 16	41.0	8.0	 25
371	 16	42.0	8.0	 25
372	 16	41.5	9.2	 20
373	 16	37.0	4.8	 25
374	 16	42.0	9.1	 25
375	 16	34.0	6.8	 20
376	 16	37.0	7.1	 25
377	 16	36.0	7.3	 25
378	 16	42.0	9.9	 20
379	 16	41.0	7.3	 25
380	 16	34.0	4.8	 25
381	 16	34.0	5.2	 20
382	 16	37.0	5.1	 25
383	 16	34.3	6.0	 20
384	 16	39.0	8.3	 25
385	 16	62.0	13.5	 25
386	 16	65.0	8.9	 20
387	 16	397.0	49.4	 25
388	 16	220.0	30.7	 25
389	 16	220.5	28.6	 20
390	 16	60.0	13.9	 25
391	 16	40.0	8.4	 25
392	 16	37.0	5.4	 20
393	 16	43.3	7.5	 20
394	 16	44.8	6.6	 20
395	 16	37.0	9.1	 16
396	 16	41.8	9.3	 20
397	 16	53.5	10.2	 20
398	 16	44.0	4.6	 16
399	 16	42.0	7.8	 20
400	 16	38.0	7.6	 20
401	 16	33.8	7.3	 16
402	 16	43.0	6.1	 20
403	 16	40.8	7.7	 20
404	 16	32.5	5.2	 16
405	 16	33.0	6.8	 20
406	 16	32.5	6.4	 20
407	 16	48.8	7.5	 16
408	 16	38.3	6.1	 20
409	 16	50.0	8.1	 20
410	 16	44.5	7.1	 16
411	 16	261.3	34.7	 20
412	 16	48.3	6.5	 20
413	 16	113.3	17.3	 16
414	 16	53.5	10.1	 20
415	 16	176.3	22.2	 20
416	 16	45.0	7.9	 16
417	 16	38.3	8.3	 20
418	 16	38.3	6.7	 20
419	 16	35.5	7.1	 16
420	 16	38.0	6.6	 20
421	 16	79.5	12.4	 20
422	 16	37.5	5.1	 16
423	 16	32.5	7.1	 20
424	 16	33.5	5.7	 20
425	 16	35.3	6.8	 16
426	 16	42.5	7.7	 20
427	 16	69.3	9.7	 20
428	 16	37.3	7.0	 16
429	 16	35.3	7.6	 20
430	 16	32.3	6.9	 20
431	 16	32.0	8.5	 16
432	 16	35.3	5.6	 20
433	 16	38.0	8.4	 20
434	 16	34.3	5.2	 16
435	 16	45.0	8.7	 20
436	 16	71.8	11.6	 20
437	 16	56.8	11.0	 16
438	 16	55.0	9.9	 20
439	 16	38.0	5.9	 20
440	 16	36.3	7.0	 16
441	 16	36.3	7.5	 20
442	 16	47.0	10.5	 20
443	 16	83.3	20.2	 16
444	 16	54.0	12.1	 20
445	 16	94.5	25.5	 20
446	 16	188.3	31.3	 16
447	 16	67.3	11.6	 20
448	 16	239.8	41.2	 20
449	 16	121.3	25.5	 16
450	 16	57.3	9.9	 20
451	 16	500.3	63.1	 20
452	 16	194.3	27.9	 16
453	 16	95.8	20.2	 20
454	 16	59.5	12.4	 20
455	 16	42.8	9.5	 16
456	 16	33.8	7.7	 20
457	 16	33.3	4.8	 20
458	 16	32.0	4.4	 16
459	 16	49.3	8.6	 20
460	 16	56.0	6.8	 16
461	 16	57.0	10.0	 20
462	 16	38.3	5.9	 20
463	 16	37.3	7.5	 16
464	 16	57.0	8.4	 25
465	 16	67.0	9.8	 25
466	 16	44.5	7.4	 20
467	 16	40.0	6.7	 25
468	 16	41.0	7.5	 25
469	 16	37.3	5.7	 20
470	 16	44.0	9.2	 25
471	 16	79.0	12.8	 25
472	 16	346.3	22.3	 20
473	 16	80.0	36.6	 25
474	 16	321.0	22.8	 25
475	 16	52.3	8.6	 20
476	 16	38.0	9.4	 25
477	 16	74.0	14.6	 25
478	 16	62.3	11.1	 20
479	 16	130.0	11.2	 25
480	 16	685.0	58.1	 25
481	 16	142.8	22.3	 20
482	 16	64.0	11.9	 25
483	 16	71.0	10.9	 25
484	 16	42.3	7.7	 20
485	 16	41.0	7.3	 25
486	 16	34.0	5.4	 25
487	 16	35.3	6.3	 20
488	 16	41.0	8.1	 25
489	 16	35.0	5.1	 25
490	 16	79.0	13.2	 20
491	 16	35.0	6.6	 25
492	 16	51.0	10.2	 25
493	 16	38.0	6.7	 20
494	 16	36.0	6.4	 25
495	 16	40.0	8.4	 25
496	 16	38.3	6.3	 20
497	 16	33.0	7.5	 25
498	 16	36.0	5.9	 25
499	 16	38.5	7.5	 20
500	 16	39.0	5.5	 25
501	 16	41.0	7.4	 25
502	 16	45.5	8.1	 20
503	 16	85.0	17.7	 25
504	 16	104.0	16.6	 25
505	 16	179.8	23.5	 20
506	 16	220.0	21.0	 25
507	 16	380.0	42.1	 25
508	 16	340.3	46.1	 20
509	 16	55.0	10.0	 25
510	 16	79.0	10.6	 25
511	 16	75.8	10.4	 20
512	 16	84.0	18.4	 25
513	 16	132.0	19.4	 25
514	 16	84.5	9.0	 20
515	 16	61.0	9.7	 25
516	 16	153.0	20.0	 25
517	 16	51.0	7.9	 20
518	 16	45.0	6.8	 25
519	 16	224.0	26.5	 25
520	 16	449.0	43.8	 20
521	 16	368.0	45.6	 25
522	 16	91.0	12.9	 25
523	 16	51.0	9.3	 20
524	 16	164.0	23.4	 25
525	 16	79.0	12.5	 25
526	 16	86.5	14.9	 20
527	 16	74.0	11.2	 25
528	 16	58.0	11.2	 25
529	 16	47.0	9.9	 20
530	 16	34.0	8.9	 25
531	 16	35.0	7.0	 25
532	 16	38.8	7.7	 20
533	 16	34.0	6.5	 25
534	 16	34.0	6.8	 25
535	 16	40.3	7.9	 20
536	 16	41.0	8.7	 25
537	 16	33.0	7.9	 25
538	 16	43.3	6.7	 20
539	 16	40.0	8.2	 25
540	 16	37.8	8.8	 20
541	 16	35.0	6.4	 25
542	 16	36.0	6.2	 25
543	 16	35.0	5.3	 20
544	 16	81.0	13.1	 25
545	 16	36.0	8.1	 25
546	 16	37.0	7.2	 20
547	 16	38.0	7.2	 25
548	 16	42.0	10.0	 25
549	 16	38.5	7.0	 20
550	 16	38.0	6.8	 25
551	 16	34.0	6.4	 25
552	 16	32.3	6.6	 20
553	 16	34.0	6.4	 25
554	 16	56.0	11.3	 25
555	 16	75.5	12.5	 20
556	 16	65.0	12.8	 25
557	 16	78.0	14.9	 25
558	 16	57.3	12.5	 20
559	 16	38.0	5.8	 25
560	 16	35.0	7.5	 25
561	 16	41.0	7.7	 20
562	 16	37.0	7.2	 25
563	 16	40.0	7.4	 25
564	 16	33.5	6.2	 20
565	 16	74.0	36.9	 25
566	 16	75.0	12.6	 25
567	 16	98.3	15.1	 20
568	 16	52.0	10.4	 25
569	 16	97.0	22.5	 25
570	 16	62.3	9.8	 20
571	 16	149.0	31.1	 25
572	 16	42.0	8.8	 25
573	 16	42.0	5.3	 20
574	 16	55.0	9.9	 25
575	 16	74.0	15.0	 25
576	 16	93.8	14.3	 20
577	 16	55.0	12.3	 25
578	 16	52.0	8.8	 25
579	 16	171.5	33.9	 20
580	 16	75.0	16.3	 25
581	 16	43.0	6.7	 25
582	 16	167.0	28.1	 20
583	 16	60.0	14.4	 25
584	 16	33.0	4.8	 25
585	 16	42.3	6.1	 20
586	 16	85.0	16.0	 25
587	 16	54.0	9.6	 25
588	 16	44.0	7.2	 20
589	 16	139.0	27.0	 25
590	 16	53.0	10.8	 25
591	 16	39.5	7.4	 20
592	 16	39.0	8.4	 25
593	 16	68.0	12.1	 25
594	 16	144.3	26.9	 20
595	 16	39.0	6.8	 25
596	 16	38.0	7.0	 25
597	 16	76.3	11.9	 20
598	 16	289.0	41.2	 25
599	 16	202.0	25.8	 25
600	 16	68.8	10.8	 20
601	 16	49.0	8.9	 25
602	 16	50.0	9.7	 25
603	 16	42.3	7.1	 20
604	 16	36.0	6.1	 25
605	 16	41.0	9.0	 25
606	 16	42.5	8.7	 16
607	 16	37.3	6.4	 20
608	 16	36.0	4.8	 20
609	 16	33.0	4.3	 16
610	 16	29.5	5.0	 20
611	 16	31.0	6.1	 20
612	 16	48.3	11.0	 16
613	 16	57.5	12.0	 20
614	 16	46.5	8.9	 20
615	 16	33.8	5.0	 16
616	 16	39.3	7.2	 20
617	 16	63.8	9.1	 20
618	 16	63.3	11.1	 16
619	 16	51.0	10.5	 20
620	 16	115.0	16.4	 16
621	 16	258.8	34.0	 20
622	 16	78.3	11.6	 20
623	 16	40.5	6.2	 16
624	 16	50.5	8.4	 20
625	 16	40.3	8.4	 20
626	 16	71.0	8.5	 16
627	 16	64.0	13.8	 20
628	 16	89.3	88.4	 20
629	 16	38.3	6.1	 16
630	 16	41.0	8.2	 20
631	 16	37.8	7.4	 20
632	 16	37.5	10.2	 16
633	 16	35.3	6.3	 20
634	 16	61.0	9.8	 20
635	 16	51.0	7.2	 16
636	 16	60.5	8.0	 20
637	 16	58.3	7.6	 20
638	 16	69.0	14.3	 16
639	 16	4991.8	660.5	 20
  0	 17	70.0	14.8	 25
  1	 17	63.0	8.9	 20
  2	 17	48.0	7.0	 25
  3	 17	49.0	8.4	 25
  4	 17	355.0	42.2	 20
  5	 17	41.0	7.3	 25
  6	 17	36.0	7.6	 25
  7	 17	47.0	7.0	 20
  8	 17	39.0	8.1	 25
  9	 17	32.0	6.4	 25
 10	 17	76.0	11.7	 20
 11	 17	41.0	8.7	 25
 12	 17	36.0	6.8	 25
 13	 17	35.0	7.0	 20
 14	 17	45.0	10.2	 25
 15	 17	158.0	38.1	 25
 16	 17	75.5	13.6	 20
 17	 17	85.0	12.0	 25
 18	 17	126.0	28.3	 25
 19	 17	45.0	6.5	 20
 20	 17	52.0	9.6	 25
 21	 17	99.0	22.6	 25
 22	 17	31.3	5.7	 20
 23	 17	42.0	6.2	 25
 24	 17	44.0	9.2	 25
 25	 17	45.0	7.1	 20
 26	 17	39.0	8.8	 25
 27	 17	44.0	10.7	 25
 28	 17	36.3	7.4	 20
 29	 17	44.0	6.9	 25
 30	 17	36.0	7.0	 25
 31	 17	37.0	5.2	 20
 32	 17	37.0	6.2	 25
 33	 17	35.0	8.2	 25
 34	 17	33.3	6.0	 20
 35	 17	35.0	6.9	 25
 36	 17	38.0	6.0	 25
 37	 17	31.5	6.1	 20
 38	 17	34.0	8.2	 25
 39	 17	34.0	6.3	 25
 40	 17	33.3	5.7	 20
 41	 17	36.0	8.6	 25
 42	 17	37.0	4.5	 25
 43	 17	35.0	5.6	 20
 44	 17	50.0	8.8	 25
 45	 17	33.0	6.7	 25
 46	 17	38.8	8.7	 20
 47	 17	40.0	8.3	 25
 48	 17	37.0	7.8	 25
 49	 17	36.5	8.2	 20
 50	 17	36.0	5.9	 25
 51	 17	40.0	7.1	 25
 52	 17	36.8	7.8	 20
 53	 17	59.0	10.4	 25
 54	 17	40.0	7.3	 25
 55	 17	45.5	8.9	 20
 56	 17	35.0	5.9	 25
 57	 17	36.0	5.1	 25
 58	 17	38.0	5.9	 20
 59	 17	40.0	8.0	 25
 60	 17	36.0	5.9	 25
 61	 17	39.0	8.0	 20
 62	 17	55.0	8.9	 25
 63	 17	89.0	14.4	 25
 64	 17	38.0	6.0	 20
 65	 17	39.0	6.0	 25
 66	 17	45.3	7.8	 20
 67	 17	47.0	9.8	 25
 68	 17	42.0	7.5	 25
 69	 17	36.5	7.4	 20
 70	 17	37.0	7.0	 25
 71	 17	36.0	6.3	 25
 72	 17	35.3	5.9	 20
 73	 17	35.0	7.3	 25
 74	 17	36.0	6.8	 25
 75	 17	38.0	6.8	 20
 76	 17	40.0	10.6	 25
 77	 17	61.0	12.6	 25
 78	 17	44.0	7.5	 20
 79	 17	33.0	6.4	 25
 80	 17	38.0	4.7	 25
 81	 17	40.5	6.9	 20
 82	 17	37.0	7.4	 25
 83	 17	50.0	10.0	 25
 84	 17	74.8	11.9	 20
 85	 17	37.0	5.7	 25
 86	 17	40.0	8.6	 25
 87	 17	32.3	4.4	 20
 88	 17	36.0	8.2	 25
 89	 17	69.0	10.1	 25
 90	 17	42.3	8.2	 20
 91	 17	62.0	11.5	 25
 92	 17	154.0	20.7	 25
 93	 17	82.0	15.5	 20
 94	 17	82.0	16.5	 25
 95	 17	46.0	11.9	 25
 96	 17	45.3	6.7	 20
 97	 17	38.0	7.4	 25
 98	 17	39.0	6.5	 25
 99	 17	41.5	7.0	 20
100	 17	37.0	7.2	 25
101	 17	37.0	7.7	 25
102	 17	55.3	14.6	 20
103	 17	60.0	12.1	 25
104	 17	48.0	9.2	 25
105	 17	75.5	15.7	 20
106	 17	65.0	8.2	 25
107	 17	61.0	10.1	 25
108	 17	108.0	18.5	 20
109	 17	77.0	10.4	 20
110	 17	79.0	13.4	 20
111	 17	41.3	9.7	 16
112	 17	38.0	6.6	 20
113	 17	38.3	7.6	 20
114	 17	41.3	9.9	 16
115	 17	43.0	8.1	 20
116	 17	39.0	7.0	 20
117	 17	45.8	7.6	 16
118	 17	50.3	6.7	 20
119	 17	57.3	10.9	 20
120	 17	1823.3	118.2	 16
121	 17	1195.5	85.8	 20
122	 17	67.3	14.2	 20
123	 17	40.5	8.9	 16
124	 17	41.5	8.1	 20
125	 17	46.0	7.1	 20
126	 17	47.0	8.5	 16
127	 17	74.0	19.4	 20
128	 17	123.8	19.6	 20
129	 17	90.3	9.7	 16
130	 17	112.0	19.6	 20
131	 17	39.0	6.3	 20
132	 17	51.5	10.1	 16
133	 17	38.0	8.7	 20
134	 17	40.5	7.7	 20
135	 17	122.5	15.5	 16
136	 17	46.0	10.0	 20
137	 17	85.3	15.1	 20
138	 17	139.8	23.9	 16
139	 17	37.8	5.5	 20
140	 17	114.3	16.1	 20
141	 17	263.3	29.9	 16
142	 17	82.3	12.5	 20
143	 17	167.0	19.4	 20
144	 17	35.0	8.8	 16
145	 17	34.3	6.1	 20
146	 17	34.3	7.8	 16
147	 17	36.0	6.2	 20
148	 17	64.3	9.0	 20
149	 17	52.3	8.7	 16
150	 17	46.0	10.3	 20
151	 17	41.8	11.8	 20
152	 17	36.5	9.5	 16
153	 17	33.0	5.7	 20
154	 17	39.3	8.8	 20
155	 17	43.3	6.5	 16
156	 17	51.0	9.6	 20
157	 17	56.3	8.3	 20
158	 17	42.3	7.1	 16
159	 17	56.0	8.1	 20
160	 17	55.8	8.6	 20
161	 17	57.0	7.7	 16
162	 17	63.5	12.2	 20
163	 17	48.0	8.3	 20
164	 17	88.0	16.0	 16
165	 17	87.0	19.0	 20
166	 17	93.5	13.2	 20
167	 17	72.8	11.5	 16
168	 17	74.8	12.0	 20
169	 17	64.5	11.8	 20
170	 17	36.8	8.8	 16
171	 17	34.3	6.2	 20
172	 17	36.8	5.5	 20
173	 17	36.0	6.4	 16
174	 17	36.0	6.7	 20
175	 17	34.0	5.9	 20
176	 17	40.0	6.3	 16
177	 17	62.3	12.5	 20
178	 17	39.3	8.4	 20
179	 17	47.0	9.3	 16
180	 17	39.0	6.6	 25
181	 17	33.0	5.7	 25
182	 17	40.0	9.5	 20
183	 17	49.0	11.8	 25
184	 17	37.0	8.4	 25
185	 17	40.0	8.9	 20
186	 17	59.0	8.8	 25
187	 17	57.0	11.2	 25
188	 17	70.0	13.6	 20
189	 17	41.0	7.4	 25
190	 17	35.0	6.7	 25
191	 17	62.5	14.9	 20
192	 17	38.0	5.9	 25
193	 17	37.0	7.2	 25
194	 17	57.3	8.4	 20
195	 17	63.0	11.4	 25
196	 17	92.0	18.2	 25
197	 17	207.0	25.5	 20
198	 17	39.0	6.7	 25
199	 17	38.0	6.8	 25
200	 17	36.8	9.1	 20
201	 17	33.0	5.7	 25
202	 17	41.0	7.3	 25
203	 17	39.0	8.2	 20
204	 17	34.0	7.0	 25
205	 17	57.0	12.0	 25
206	 17	31.5	5.2	 20
207	 17	38.0	7.9	 25
208	 17	33.0	6.7	 25
209	 17	33.3	7.4	 20
210	 17	53.0	10.2	 25
211	 17	37.0	8.7	 25
212	 17	37.0	8.1	 20
213	 17	38.0	5.6	 25
214	 17	36.0	6.6	 25
215	 17	37.0	7.0	 20
216	 17	36.0	6.4	 25
217	 17	42.0	7.6	 25
218	 17	36.0	6.0	 20
219	 17	62.0	10.9	 25
220	 17	33.0	6.8	 25
221	 17	37.0	6.4	 20
222	 17	38.0	7.8	 25
223	 17	34.0	7.9	 20
224	 17	35.0	6.6	 25
225	 17	38.0	8.5	 25
226	 17	93.8	18.1	 20
227	 17	92.0	12.7	 25
228	 17	38.0	5.7	 25
229	 17	49.0	9.2	 20
230	 17	45.0	8.3	 25
231	 17	37.0	5.9	 25
232	 17	34.5	6.5	 20
233	 17	41.0	9.6	 25
234	 17	47.0	10.5	 25
235	 17	32.5	5.5	 20
236	 17	41.0	9.6	 25
237	 17	55.0	10.6	 25
238	 17	51.0	8.2	 20
239	 17	54.0	10.0	 25
240	 17	61.0	12.7	 25
241	 17	46.3	8.9	 20
242	 17	63.0	10.1	 25
243	 17	239.0	37.1	 25
244	 17	64.5	11.9	 20
245	 17	42.0	10.0	 25
246	 17	42.0	10.2	 25
247	 17	45.5	7.8	 20
248	 17	102.0	24.1	 25
249	 17	40.0	7.3	 25
250	 17	31.0	6.8	 20
251	 17	33.0	8.0	 25
252	 17	34.0	5.3	 25
253	 17	39.0	7.4	 20
254	 17	37.0	6.9	 25
255	 17	37.0	6.8	 25
256	 17	35.5	6.6	 20
257	 17	38.0	8.0	 25
258	 17	38.0	6.2	 25
259	 17	36.0	6.0	 20
260	 17	40.0	7.4	 25
261	 17	43.0	7.5	 25
262	 17	99.8	16.1	 20
263	 17	34.0	6.7	 25
264	 17	43.0	6.8	 25
265	 17	44.3	10.5	 20
266	 17	43.0	8.1	 25
267	 17	40.0	7.9	 25
268	 17	43.0	8.0	 20
269	 17	33.0	5.8	 25
270	 17	33.0	6.4	 25
271	 17	39.3	5.7	 20
272	 17	38.0	7.5	 25
273	 17	32.0	4.4	 25
274	 17	67.3	10.9	 20
275	 17	34.0	7.3	 25
276	 17	37.0	7.0	 25
277	 17	37.3	6.3	 20
278	 17	40.0	8.6	 25
279	 17	43.0	8.3	 25
280	 17	36.0	6.9	 20
281	 17	40.0	7.0	 25
282	 17	32.0	6.4	 25
283	 17	35.3	5.4	 20
284	 17	53.0	8.5	 25
285	 17	55.0	9.8	 25
286	 17	43.5	10.1	 20
287	 17	45.0	9.7	 25
288	 17	39.0	7.8	 25
289	 17	157.5	27.2	 20
290	 17	68.0	12.7	 25
291	 17	37.0	5.0	 25
292	 17	39.3	7.0	 20
293	 17	41.0	7.9	 25
294	 17	86.0	15.1	 25
295	 17	80.0	14.1	 20
296	 17	152.0	19.1	 25
297	 17	93.0	15.1	 25
298	 17	348.5	37.2	 20
299	 17	72.0	14.6	 25
300	 17	56.0	9.0	 25
301	 17	66.8	11.7	 20
302	 17	814.0	88.6	 25
303	 17	102.3	17.0	 20
304	 17	62.0	10.1	 25
305	 17	35.0	8.4	 25
306	 17	113.3	22.8	 20
307	 17	72.0	13.0	 25
308	 17	43.0	7.6	 25
309	 17	79.8	11.7	 20
310	 17	135.0	14.6	 25
311	 17	74.0	11.7	 25
312	 17	148.0	19.2	 20
313	 17	50.0	7.4	 25
314	 17	61.0	11.0	 25
315	 17	191.3	20.9	 20
316	 17	117.0	17.2	 25
317	 17	60.0	10.0	 25
318	 17	52.3	8.5	 20
319	 17	49.0	7.6	 25
320	 17	50.0	11.1	 25
321	 17	51.0	13.6	 20
322	 17	1398.3	319.9	 20
323	 17	54.3	11.1	 20
324	 17	71.0	10.2	 16
325	 17	68.3	8.4	 20
326	 17	76.0	12.4	 20
327	 17	76.5	15.3	 16
328	 17	138.5	20.0	 20
329	 17	198.8	18.7	 20
330	 17	74.8	14.9	 16
331	 17	51.5	8.5	 20
332	 17	46.5	9.2	 20
333	 17	42.3	6.8	 16
334	 17	353.3	58.4	 20
335	 17	94.3	12.2	 20
336	 17	42.3	7.4	 16
337	 17	42.0	7.6	 20
338	 17	200.5	30.5	 20
339	 17	3328.3	419.1	 16
340	 17	439.8	58.6	 20
341	 17	150.5	18.2	 20
342	 17	2087.3	182.0	 16
343	 17	172.8	38.8	 20
344	 17	94.3	18.6	 20
345	 17	106.3	14.0	 16
346	 17	56.0	9.5	 20
347	 17	52.8	10.2	 20
348	 17	34.3	7.5	 16
349	 17	72.5	17.6	 20
350	 17	46.8	11.7	 20
351	 17	40.0	5.6	 16
352	 17	37.3	6.8	 20
353	 17	33.3	6.7	 20
354	 17	43.0	16.4	 16
355	 17	40.8	8.3	 20
356	 17	49.0	11.7	 20
357	 17	30.5	4.0	 16
358	 17	45.0	6.9	 20
359	 17	35.3	6.6	 20
360	 17	46.5	8.8	 16
361	 17	43.3	9.9	 20
362	 17	37.3	8.5	 20
363	 17	815.8	70.5	 16
364	 17	39.0	8.7	 20
365	 17	146.5	18.5	 20
366	 17	47.0	7.1	 16
367	 17	41.3	10.6	 20
368	 17	39.3	6.9	 20
369	 17	37.0	8.3	 16
370	 17	37.3	7.4	 20
371	 17	714.3	89.5	 20
372	 17	748.5	55.5	 16
373	 17	43.3	8.6	 20
374	 17	64.3	11.0	 20
375	 17	97.0	13.6	 16
376	 17	40.3	7.8	 20
377	 17	38.3	9.1	 20
378	 17	33.3	5.6	 16
379	 17	35.5	5.9	 20
380	 17	56.3	8.7	 20
381	 17	31.8	5.1	 16
382	 17	33.0	5.3	 20
383	 17	43.3	7.7	 16
384	 17	46.3	7.1	 20
385	 17	51.3	9.1	 20
386	 17	59.0	10.6	 16
387	 17	49.5	10.6	 20
388	 17	169.8	24.9	 20
389	 17	78.0	11.1	 16
390	 17	64.0	8.8	 20
391	 17	90.0	15.6	 20
392	 17	141.5	17.9	 16
393	 17	38.0	9.3	 25
394	 17	40.0	6.1	 25
395	 17	37.8	7.3	 20
396	 17	33.0	6.0	 25
397	 17	40.0	7.9	 25
398	 17	39.8	7.8	 20
399	 17	49.0	8.5	 25
400	 17	65.0	10.5	 25
401	 17	38.3	9.1	 20
402	 17	38.0	7.5	 25
403	 17	38.0	7.6	 25
404	 17	39.0	5.2	 20
405	 17	56.0	9.8	 25
406	 17	119.0	21.2	 25
407	 17	63.0	8.6	 20
408	 17	107.0	17.7	 25
409	 17	172.0	22.6	 25
410	 17	55.3	6.9	 20
411	 17	61.0	7.9	 25
412	 17	97.0	15.7	 25
413	 17	37.0	5.6	 20
414	 17	35.0	8.0	 25
415	 17	35.0	6.9	 25
416	 17	150.8	19.4	 20
417	 17	116.0	23.7	 25
418	 17	38.0	7.4	 25
419	 17	34.0	5.0	 20
420	 17	36.0	7.4	 25
421	 17	32.0	5.9	 25
422	 17	36.8	6.4	 20
423	 17	35.0	6.5	 25
424	 17	42.0	6.2	 25
425	 17	60.3	8.8	 20
426	 17	36.0	5.9	 25
427	 17	39.0	8.9	 25
428	 17	55.3	9.5	 20
429	 17	35.0	7.6	 25
430	 17	41.0	7.5	 25
431	 17	43.3	9.1	 20
432	 17	35.0	6.3	 25
433	 17	36.0	5.8	 25
434	 17	50.5	9.9	 20
435	 17	43.0	10.1	 25
436	 17	39.0	8.4	 25
437	 17	39.3	9.5	 20
438	 17	41.0	6.4	 25
439	 17	49.0	12.1	 25
440	 17	36.8	6.2	 20
441	 17	37.0	7.0	 25
442	 17	36.0	8.0	 25
443	 17	32.3	3.9	 20
444	 17	47.0	8.9	 25
445	 17	63.0	10.4	 25
446	 17	57.5	9.0	 20
447	 17	41.0	6.3	 25
448	 17	44.0	7.9	 25
449	 17	36.3	7.5	 20
450	 17	1051.0	134.3	 25
451	 17	43.0	8.4	 25
452	 17	41.8	7.7	 20
453	 17	41.0	7.9	 25
454	 17	440.0	71.0	 25
455	 17	92.0	18.8	 20
456	 17	75.0	11.5	 25
457	 17	47.0	12.4	 25
458	 17	49.5	7.9	 20
459	 17	53.0	9.5	 25
460	 17	37.0	6.3	 25
461	 17	37.0	7.6	 20
462	 17	78.0	12.8	 25
463	 17	40.5	8.9	 20
464	 17	67.0	13.8	 25
465	 17	51.0	12.7	 25
466	 17	38.3	6.3	 20
467	 17	43.0	6.7	 25
468	 17	40.0	7.6	 25
469	 17	47.0	12.0	 20
470	 17	47.0	7.8	 25
471	 17	51.0	11.1	 25
472	 17	53.5	12.4	 20
473	 17	64.0	12.5	 25
474	 17	87.0	13.5	 25
475	 17	77.5	19.2	 20
476	 17	62.0	9.2	 25
477	 17	81.0	11.5	 25
478	 17	40.0	9.5	 20
479	 17	79.0	16.1	 25
480	 17	94.0	14.4	 25
481	 17	70.3	12.7	 20
482	 17	81.0	13.8	 25
483	 17	112.0	17.0	 25
484	 17	39.3	8.7	 20
485	 17	34.0	6.3	 25
486	 17	32.0	5.2	 25
487	 17	34.0	5.7	 20
488	 17	48.0	7.6	 25
489	 17	36.0	8.0	 25
490	 17	36.3	7.8	 20
491	 17	38.0	5.6	 25
492	 17	42.0	7.3	 25
493	 17	39.8	7.7	 20
494	 17	42.0	6.0	 25
495	 17	40.0	7.0	 25
496	 17	82.5	16.4	 20
497	 17	88.0	15.6	 25
498	 17	70.0	12.7	 25
499	 17	51.0	9.7	 20
500	 17	63.0	11.0	 25
501	 17	44.0	7.5	 25
502	 17	57.3	8.8	 20
503	 17	37.0	7.2	 25
504	 17	126.0	22.3	 25
505	 17	164.8	20.5	 20
506	 17	129.0	17.4	 25
507	 17	55.0	12.2	 25
508	 17	89.3	15.0	 20
509	 17	96.0	16.4	 25
510	 17	167.0	19.7	 25
511	 17	466.5	37.1	 20
512	 17	154.0	22.7	 25
513	 17	38.0	7.8	 25
514	 17	62.8	12.8	 20
515	 17	76.0	13.3	 25
516	 17	61.0	10.3	 25
517	 17	67.0	10.1	 20
518	 17	56.0	8.7	 25
519	 17	96.0	16.0	 25
520	 17	857.3	110.9	 20
521	 17	76.0	15.6	 25
522	 17	56.0	7.6	 25
523	 17	41.5	6.4	 20
524	 17	47.0	9.6	 25
525	 17	43.0	6.1	 25
526	 17	61.5	11.9	 20
527	 17	75.0	12.8	 25
528	 17	78.0	11.5	 25
529	 17	88.0	13.3	 20
530	 17	41.0	9.9	 25
531	 17	46.0	8.9	 25
532	 17	52.3	8.8	 20
533	 17	49.0	8.9	 25
534	 17	36.0	4.8	 25
535	 17	38.5	5.9	 16
536	 17	40.3	6.3	 20
537	 17	36.5	5.9	 20
538	 17	34.0	6.6	 16
539	 17	36.0	5.4	 20
540	 17	39.3	6.6	 16
541	 17	51.5	9.6	 20
542	 17	38.5	6.4	 20
543	 17	34.3	4.9	 16
544	 17	606.8	99.0	 20
545	 17	44.5	9.3	 20
546	 17	49.5	9.7	 16
547	 17	41.0	7.8	 20
548	 17	36.0	6.3	 20
549	 17	33.3	7.4	 16
550	 17	34.5	6.3	 20
551	 17	39.5	6.9	 20
552	 17	39.0	7.1	 16
553	 17	34.3	7.6	 20
554	 17	40.5	7.6	 20
555	 17	58.8	11.9	 16
556	 17	70.3	13.1	 20
557	 17	56.0	8.2	 20
558	 17	40.3	7.8	 16
559	 17	51.0	8.9	 20
560	 17	71.0	11.8	 20
561	 17	220.3	22.9	 16
562	 17	50.3	7.9	 20
563	 17	138.3	16.9	 20
564	 17	55.8	10.6	 16
565	 17	56.0	10.2	 20
566	 17	349.3	24.3	 20
567	 17	46.3	9.6	 16
568	 17	59.5	9.1	 20
569	 17	40.0	8.6	 20
570	 17	318.0	43.3	 16
571	 17	43.0	8.9	 20
572	 17	91.8	21.8	 20
573	 17	73.5	12.3	 16
574	 17	138.3	20.0	 20
575	 17	57.5	15.4	 20
576	 17	44.3	6.8	 16
577	 17	84.0	13.1	 20
578	 17	43.0	9.1	 20
579	 17	40.3	7.6	 16
580	 17	66.0	13.4	 20
581	 17	36.0	6.0	 20
582	 17	167.0	20.4	 16
583	 17	117.3	20.5	 20
584	 17	58.3	8.8	 20
585	 17	48.3	8.9	 16
586	 17	35.3	7.1	 20
587	 17	38.8	7.4	 20
588	 17	92.3	14.5	 16
589	 17	39.0	7.3	 20
590	 17	62.3	10.8	 20
591	 17	40.0	7.7	 16
592	 17	36.3	6.5	 20
593	 17	35.3	6.0	 20
594	 17	138.5	16.1	 16
595	 17	46.5	7.8	 20
596	 17	57.3	9.9	 20
597	 17	38.0	6.7	 16
598	 17	47.5	11.5	 20
599	 17	160.5	20.0	 20
600	 17	274.3	21.4	 16
601	 17	112.0	18.5	 20
602	 17	37.0	8.0	 20
603	 17	34.0	5.1	 16
604	 17	35.0	6.2	 20
605	 17	201.0	29.5	 20
606	 17	64.3	10.9	 20
607	 17	47.0	10.5	 25
608	 17	35.0	6.9	 25
609	 17	68.5	11.7	 20
610	 17	49.0	8.8	 25
611	 17	56.0	10.3	 25
612	 17	301.3	35.6	 20
613	 17	50.0	6.8	 25
614	 17	36.0	6.5	 25
615	 17	36.0	6.3	 20
616	 17	31.0	4.4	 25
617	 17	35.0	5.8	 25
618	 17	36.0	7.3	 20
619	 17	42.0	6.8	 25
620	 17	94.8	13.2	 20
621	 17	448.0	30.2	 25
622	 17	791.0	73.3	 25
623	 17	99.3	15.8	 20
624	 17	224.0	23.9	 25
625	 17	46.0	7.1	 25
626	 17	44.0	10.7	 20
627	 17	71.0	15.3	 25
628	 17	47.0	12.1	 25
629	 17	48.5	8.6	 20
630	 17	46.0	11.4	 25
631	 17	148.0	20.5	 25
632	 17	33.5	6.6	 20
633	 17	38.0	6.9	 25
634	 17	33.0	5.9	 25
635	 17	36.0	6.1	 20
636	 17	158.0	30.6	 25
637	 17	167.0	30.4	 25
638	 17	59.3	9.1	 20
639	 17	58.0	11.7	 25
  0	 18	5163.0	855.3	 25
  1	 18	58.8	11.7	 20
  2	 18	69.0	12.3	 25
  3	 18	44.0	7.9	 25
  4	 18	47.5	8.4	 20
  5	 18	34.0	5.8	 25
  6	 18	38.0	7.5	 25
  7	 18	38.3	6.5	 20
  8	 18	39.0	6.0	 25
  9	 18	36.0	6.0	 25
 10	 18	38.3	6.3	 20
 11	 18	39.0	6.2	 25
 12	 18	37.0	5.4	 25
 13	 18	37.3	7.2	 20
 14	 18	38.0	7.7	 25
 15	 18	51.0	12.6	 25
 16	 18	43.3	7.3	 20
 17	 18	47.0	8.3	 25
 18	 18	114.0	26.6	 25
 19	 18	61.0	11.1	 20
 20	 18	71.0	7.9	 25
 21	 18	84.0	15.5	 25
 22	 18	37.5	7.5	 20
 23	 18	67.0	15.0	 25
 24	 18	38.0	7.3	 25
 25	 18	36.3	6.8	 20
 26	 18	38.0	5.7	 25
 27	 18	36.0	7.1	 25
 28	 18	34.0	6.8	 20
 29	 18	46.0	10.4	 25
 30	 18	35.0	6.8	 25
 31	 18	38.3	7.2	 20
 32	 18	37.0	7.0	 25
 33	 18	37.0	6.3	 25
 34	 18	39.3	8.0	 20
 35	 18	34.0	6.0	 25
 36	 18	37.0	7.4	 25
 37	 18	34.5	8.3	 20
 38	 18	40.3	7.6	 20
 39	 18	35.0	6.4	 20
 40	 18	32.0	6.8	 16
 41	 18	37.0	7.1	 20
 42	 18	37.3	7.7	 20
 43	 18	33.0	6.4	 16
 44	 18	43.3	4.6	 20
 45	 18	35.0	7.5	 20
 46	 18	38.8	6.3	 16
 47	 18	37.3	7.4	 20
 48	 18	34.3	6.2	 20
 49	 18	42.0	6.1	 16
 50	 18	34.0	8.3	 20
 51	 18	32.8	5.6	 20
 52	 18	39.3	7.2	 16
 53	 18	41.5	8.2	 20
 54	 18	36.0	6.0	 20
 55	 18	37.0	7.3	 16
 56	 18	38.3	7.0	 20
 57	 18	36.8	6.8	 20
 58	 18	35.3	7.5	 16
 59	 18	32.5	7.0	 20
 60	 18	36.3	8.2	 20
 61	 18	33.0	8.6	 16
 62	 18	44.5	7.5	 20
 63	 18	34.0	4.6	 20
 64	 18	36.5	6.4	 16
 65	 18	37.5	6.2	 20
 66	 18	41.5	8.5	 20
 67	 18	45.3	8.6	 16
 68	 18	41.3	8.8	 20
 69	 18	38.5	6.8	 16
 70	 18	39.5	8.5	 20
 71	 18	34.0	6.0	 20
 72	 18	35.5	5.8	 16
 73	 18	30.5	7.3	 20
 74	 18	36.3	6.1	 20
 75	 18	30.8	9.4	 16
 76	 18	36.5	8.0	 20
 77	 18	46.0	7.4	 20
 78	 18	45.0	9.0	 16
 79	 18	35.5	6.2	 20
 80	 18	39.8	7.2	 20
 81	 18	34.5	4.9	 16
 82	 18	32.5	5.3	 20
 83	 18	35.3	5.2	 20
 84	 18	47.3	10.2	 16
 85	 18	38.0	8.5	 20
 86	 18	31.3	6.6	 20
 87	 18	38.0	6.3	 16
 88	 18	34.3	6.3	 20
 89	 18	50.3	8.2	 20
 90	 18	45.3	9.4	 16
 91	 18	97.5	18.1	 20
 92	 18	119.5	16.7	 20
 93	 18	103.3	18.1	 16
 94	 18	219.5	23.6	 20
 95	 18	70.0	13.5	 20
 96	 18	34.0	4.8	 16
 97	 18	41.3	7.0	 20
 98	 18	47.3	11.4	 20
 99	 18	38.8	7.2	 16
100	 18	37.0	8.3	 20
101	 18	35.3	6.3	 20
102	 18	39.3	8.0	 16
103	 18	64.0	7.9	 20
104	 18	48.5	10.0	 20
105	 18	51.0	9.0	 16
106	 18	42.3	8.4	 20
107	 18	70.3	10.3	 20
108	 18	73.0	8.8	 16
109	 18	58.0	10.6	 25
110	 18	56.0	11.3	 25
111	 18	39.3	6.2	 20
112	 18	43.0	8.7	 25
113	 18	52.0	9.2	 25
114	 18	35.3	6.3	 20
115	 18	35.0	7.2	 25
116	 18	38.0	7.5	 25
117	 18	38.8	7.2	 20
118	 18	53.0	10.3	 25
119	 18	63.0	10.9	 25
120	 18	638.0	90.9	 20
121	 18	167.0	28.5	 25
122	 18	57.0	11.5	 25
123	 18	41.3	5.4	 20
124	 18	38.0	6.8	 25
125	 18	34.0	6.1	 25
126	 18	39.5	9.2	 20
127	 18	42.0	7.9	 25
128	 18	38.0	6.6	 25
129	 18	45.3	7.3	 20
130	 18	43.0	7.8	 25
131	 18	35.0	6.4	 25
132	 18	46.0	8.4	 20
133	 18	41.0	10.0	 25
134	 18	34.0	7.0	 25
135	 18	45.0	7.2	 20
136	 18	58.0	12.8	 25
137	 18	36.0	6.5	 25
138	 18	50.5	7.0	 20
139	 18	36.0	7.3	 25
140	 18	65.0	10.5	 25
141	 18	151.5	22.1	 20
142	 18	137.0	23.7	 25
143	 18	313.0	42.5	 25
144	 18	37.3	4.5	 20
145	 18	38.0	6.4	 25
146	 18	36.3	6.6	 20
147	 18	42.0	7.4	 25
148	 18	36.0	7.2	 25
149	 18	39.3	6.9	 20
150	 18	39.0	13.1	 25
151	 18	33.0	5.6	 25
152	 18	35.0	5.9	 20
153	 18	32.0	5.6	 25
154	 18	36.0	6.3	 25
155	 18	44.5	9.0	 20
156	 18	46.0	9.1	 25
157	 18	56.0	8.9	 25
158	 18	45.0	8.9	 20
159	 18	75.0	14.3	 25
160	 18	66.0	11.5	 25
161	 18	81.0	7.6	 20
162	 18	45.0	8.1	 25
163	 18	64.0	11.5	 25
164	 18	50.0	7.3	 20
165	 18	76.0	11.8	 25
166	 18	58.0	10.5	 25
167	 18	51.8	12.3	 20
168	 18	54.0	10.8	 25
169	 18	43.0	9.2	 25
170	 18	36.8	8.6	 20
171	 18	36.0	6.3	 25
172	 18	36.0	6.7	 25
173	 18	35.0	6.4	 20
174	 18	34.0	6.3	 25
175	 18	36.0	8.0	 25
176	 18	36.5	6.5	 20
177	 18	43.0	7.5	 25
178	 18	36.0	8.7	 25
179	 18	41.3	9.2	 20
180	 18	36.0	6.6	 25
181	 18	34.0	5.9	 25
182	 18	33.3	4.6	 20
183	 18	40.0	7.0	 25
184	 18	53.0	11.3	 25
185	 18	30.5	4.9	 20
186	 18	38.0	5.8	 25
187	 18	83.0	15.0	 25
188	 18	73.0	6.8	 20
189	 18	37.0	5.1	 25
190	 18	35.0	6.2	 25
191	 18	45.0	7.3	 20
192	 18	33.0	6.7	 25
193	 18	38.0	5.5	 25
194	 18	46.0	9.2	 20
195	 18	46.0	9.4	 25
196	 18	55.0	10.7	 25
197	 18	90.3	13.9	 20
198	 18	43.0	8.3	 25
199	 18	35.0	6.1	 25
200	 18	30.3	7.7	 20
201	 18	33.0	5.5	 25
202	 18	42.0	7.2	 25
203	 18	40.5	8.4	 20
204	 18	38.0	7.9	 25
205	 18	32.0	5.3	 25
206	 18	31.0	4.8	 20
207	 18	37.0	7.2	 25
208	 18	34.0	6.7	 25
209	 18	36.3	8.0	 20
210	 18	84.0	15.1	 25
211	 18	36.0	5.1	 25
212	 18	37.5	7.1	 20
213	 18	40.0	8.2	 25
214	 18	39.0	8.1	 25
215	 18	34.3	7.3	 20
216	 18	31.0	5.0	 25
217	 18	42.0	9.6	 25
218	 18	35.0	6.1	 20
219	 18	38.0	8.9	 25
220	 18	36.0	8.7	 25
221	 18	33.3	5.8	 20
222	 18	33.0	5.4	 25
223	 18	32.0	6.5	 25
224	 18	39.0	10.0	 20
225	 18	40.0	7.6	 25
226	 18	36.8	10.3	 20
227	 18	43.0	7.6	 25
228	 18	37.0	7.4	 25
229	 18	57.0	8.1	 20
230	 18	45.0	10.4	 25
231	 18	41.0	6.5	 25
232	 18	35.3	6.9	 20
233	 18	34.0	5.8	 25
234	 18	39.0	7.2	 25
235	 18	41.5	9.7	 20
236	 18	39.0	8.0	 25
237	 18	43.0	7.6	 25
238	 18	48.0	9.0	 20
239	 18	46.0	9.0	 25
240	 18	43.0	8.6	 25
241	 18	55.3	9.0	 20
242	 18	72.0	13.6	 25
243	 18	68.0	13.6	 25
244	 18	49.0	8.2	 20
245	 18	31.0	6.1	 25
246	 18	35.0	6.0	 25
247	 18	34.3	7.3	 20
248	 18	44.0	8.8	 25
249	 18	37.0	7.1	 25
250	 18	37.3	7.2	 20
251	 18	41.0	8.0	 20
252	 18	32.3	6.6	 20
253	 18	37.3	6.1	 16
254	 18	39.3	6.3	 20
255	 18	37.3	5.0	 20
256	 18	35.8	7.4	 16
257	 18	32.3	4.3	 20
258	 18	36.0	6.4	 20
259	 18	46.0	9.2	 16
260	 18	33.3	4.8	 20
261	 18	61.0	10.0	 20
262	 18	111.0	13.0	 16
263	 18	36.5	5.3	 20
264	 18	44.0	8.3	 20
265	 18	46.0	6.4	 16
266	 18	57.3	12.1	 20
267	 18	35.0	6.9	 20
268	 18	36.0	6.1	 16
269	 18	36.0	5.0	 20
270	 18	35.0	8.0	 20
271	 18	41.8	7.5	 16
272	 18	37.3	7.1	 20
273	 18	35.3	8.2	 20
274	 18	44.3	7.4	 16
275	 18	31.3	6.0	 20
276	 18	32.0	5.6	 20
277	 18	35.0	5.3	 16
278	 18	39.0	8.5	 20
279	 18	38.3	10.0	 20
280	 18	37.5	6.9	 16
281	 18	37.3	10.4	 20
282	 18	35.0	6.4	 20
283	 18	35.0	7.4	 16
284	 18	37.3	6.7	 20
285	 18	38.3	8.4	 20
286	 18	42.5	9.9	 16
287	 18	39.0	8.5	 20
288	 18	36.3	5.5	 20
289	 18	71.3	13.7	 16
290	 18	39.3	5.5	 20
291	 18	39.3	8.4	 20
292	 18	40.0	8.8	 16
293	 18	40.0	6.4	 20
294	 18	71.0	8.0	 20
295	 18	70.8	12.4	 16
296	 18	178.3	25.5	 20
297	 18	92.5	15.1	 20
298	 18	183.0	19.4	 16
299	 18	94.3	14.6	 20
300	 18	43.5	7.4	 20
301	 18	47.5	6.3	 16
302	 18	124.8	22.4	 20
303	 18	49.5	8.4	 20
304	 18	42.3	10.4	 16
305	 18	36.3	7.2	 20
306	 18	40.5	6.3	 16
307	 18	50.5	11.5	 20
308	 18	37.3	7.9	 20
309	 18	95.5	16.2	 16
310	 18	120.8	17.0	 20
311	 18	63.3	9.9	 20
312	 18	56.5	9.5	 16
313	 18	66.3	8.7	 20
314	 18	74.0	14.5	 20
315	 18	211.8	22.1	 16
316	 18	78.3	13.8	 20
317	 18	55.3	9.3	 20
318	 18	93.5	16.2	 16
319	 18	47.3	7.3	 20
320	 18	45.0	8.4	 20
321	 18	40.3	3.9	 16
322	 18	314.0	75.1	 25
323	 18	85.0	12.7	 25
324	 18	100.0	11.5	 20
325	 18	115.0	17.1	 25
326	 18	59.0	11.0	 25
327	 18	55.3	7.8	 20
328	 18	239.0	44.5	 25
329	 18	340.0	24.7	 25
330	 18	72.3	12.8	 20
331	 18	44.0	8.8	 25
332	 18	37.0	7.4	 25
333	 18	37.0	7.7	 20
334	 18	127.0	23.7	 25
335	 18	74.0	11.5	 25
336	 18	39.3	8.1	 20
337	 18	39.0	7.3	 25
338	 18	65.0	14.3	 25
339	 18	1586.0	235.9	 20
340	 18	335.0	37.6	 25
341	 18	97.0	17.4	 25
342	 18	602.3	93.5	 20
343	 18	87.0	14.8	 25
344	 18	53.0	7.8	 25
345	 18	52.0	12.9	 20
346	 18	98.0	18.5	 25
347	 18	40.0	6.1	 25
348	 18	34.0	6.0	 20
349	 18	52.0	9.5	 25
350	 18	78.0	11.4	 25
351	 18	37.5	6.8	 20
352	 18	36.0	7.6	 25
353	 18	39.0	7.8	 25
354	 18	38.3	7.6	 20
355	 18	35.0	6.2	 25
356	 18	43.0	8.8	 25
357	 18	33.5	7.3	 20
358	 18	35.0	7.2	 25
359	 18	38.0	6.5	 25
360	 18	39.3	7.5	 20
361	 18	39.0	7.8	 25
362	 18	39.0	6.4	 25
363	 18	105.5	17.3	 20
364	 18	35.0	7.1	 25
365	 18	92.0	17.5	 25
366	 18	76.8	14.9	 20
367	 18	35.0	7.6	 25
368	 18	35.0	7.1	 25
369	 18	40.0	9.5	 20
370	 18	39.0	5.9	 25
371	 18	160.0	33.7	 25
372	 18	207.5	30.1	 20
373	 18	38.0	8.2	 25
374	 18	55.0	11.1	 25
375	 18	47.3	9.3	 20
376	 18	40.0	5.4	 25
377	 18	38.0	8.0	 25
378	 18	36.3	6.3	 20
379	 18	34.0	5.9	 25
380	 18	44.0	7.8	 25
381	 18	32.3	6.1	 20
382	 18	36.0	7.4	 25
383	 18	36.0	6.0	 20
384	 18	45.0	7.8	 25
385	 18	42.0	4.5	 25
386	 18	49.3	6.7	 20
387	 18	49.0	6.8	 25
388	 18	79.0	12.2	 25
389	 18	53.5	11.2	 20
390	 18	52.0	8.5	 25
391	 18	75.0	11.8	 25
392	 18	102.5	12.4	 20
393	 18	42.0	8.1	 25
394	 18	44.0	9.1	 25
395	 18	39.3	7.6	 20
396	 18	33.0	5.5	 25
397	 18	35.0	8.9	 25
398	 18	35.0	7.1	 20
399	 18	38.0	8.6	 25
400	 18	70.0	12.7	 25
401	 18	38.3	8.1	 20
402	 18	41.0	8.8	 25
403	 18	36.0	6.2	 25
404	 18	41.3	7.0	 20
405	 18	39.0	8.1	 25
406	 18	146.0	22.3	 25
407	 18	67.3	14.3	 20
408	 18	158.0	31.1	 25
409	 18	115.0	17.7	 25
410	 18	48.3	6.8	 20
411	 18	43.0	7.4	 25
412	 18	197.0	30.9	 25
413	 18	35.3	6.3	 20
414	 18	37.0	6.2	 25
415	 18	36.0	6.3	 25
416	 18	55.0	11.2	 20
417	 18	52.0	10.6	 25
418	 18	35.0	7.3	 25
419	 18	37.0	5.2	 20
420	 18	35.0	7.9	 25
421	 18	35.0	7.5	 25
422	 18	32.3	5.6	 20
423	 18	39.0	6.3	 25
424	 18	43.0	7.6	 25
425	 18	71.8	15.5	 20
426	 18	31.0	5.1	 25
427	 18	34.0	6.8	 25
428	 18	56.3	11.0	 20
429	 18	34.0	7.3	 25
430	 18	32.0	5.7	 25
431	 18	41.3	7.0	 20
432	 18	34.0	7.5	 25
433	 18	38.0	7.9	 25
434	 18	42.3	7.5	 20
435	 18	38.0	6.3	 25
436	 18	44.0	8.2	 25
437	 18	43.5	8.0	 20
438	 18	33.0	6.4	 25
439	 18	40.0	6.3	 25
440	 18	32.0	5.4	 20
441	 18	34.0	5.7	 25
442	 18	39.0	7.3	 25
443	 18	36.0	5.1	 20
444	 18	52.0	9.2	 25
445	 18	44.0	8.8	 25
446	 18	84.3	13.1	 20
447	 18	43.0	7.3	 25
448	 18	36.0	6.9	 25
449	 18	34.0	5.0	 20
450	 18	75.0	15.9	 25
451	 18	37.0	5.5	 25
452	 18	42.5	8.5	 20
453	 18	36.0	6.1	 25
454	 18	83.0	12.9	 25
455	 18	60.3	9.1	 20
456	 18	49.0	11.0	 25
457	 18	49.0	10.8	 25
458	 18	62.3	8.0	 20
459	 18	73.0	12.3	 25
460	 18	38.0	7.5	 25
461	 18	40.3	6.4	 20
462	 18	87.0	15.3	 25
463	 18	38.8	6.4	 20
464	 18	60.3	8.4	 20
465	 18	61.8	9.5	 20
466	 18	39.5	6.7	 16
467	 18	45.8	8.5	 20
468	 18	39.0	7.3	 20
469	 18	72.5	10.6	 16
470	 18	49.8	8.4	 20
471	 18	43.5	9.1	 20
472	 18	43.0	8.7	 16
473	 18	46.0	9.3	 20
474	 18	79.0	13.4	 20
475	 18	46.0	10.9	 16
476	 18	51.8	11.2	 20
477	 18	51.0	6.0	 20
478	 18	44.0	7.6	 16
479	 18	49.5	11.9	 20
480	 18	51.5	9.0	 20
481	 18	53.0	6.7	 16
482	 18	72.5	13.7	 20
483	 18	345.3	40.9	 20
484	 18	31.8	6.4	 16
485	 18	33.5	6.4	 20
486	 18	34.0	6.4	 20
487	 18	35.3	5.6	 16
488	 18	36.5	5.2	 20
489	 18	35.0	9.1	 20
490	 18	38.0	9.7	 16
491	 18	39.3	7.4	 20
492	 18	38.0	5.4	 20
493	 18	34.0	6.1	 16
494	 18	53.3	9.5	 20
495	 18	36.5	6.2	 20
496	 18	46.0	7.4	 16
497	 18	48.5	7.3	 20
498	 18	48.3	7.9	 20
499	 18	41.0	7.4	 16
500	 18	50.5	10.7	 20
501	 18	56.3	11.0	 20
502	 18	50.0	11.5	 16
503	 18	35.5	5.2	 20
504	 18	95.5	16.1	 20
505	 18	98.5	15.1	 16
506	 18	57.5	11.6	 20
507	 18	50.5	7.8	 20
508	 18	60.3	10.8	 16
509	 18	92.0	14.8	 20
510	 18	90.8	12.5	 20
511	 18	373.8	27.0	 16
512	 18	68.8	14.4	 20
513	 18	39.0	7.3	 20
514	 18	47.5	8.2	 16
515	 18	63.3	12.3	 20
516	 18	53.0	7.8	 20
517	 18	48.5	6.6	 16
518	 18	45.3	8.9	 20
519	 18	65.3	10.9	 20
520	 18	213.0	26.3	 16
521	 18	56.0	9.8	 20
522	 18	41.3	7.2	 20
523	 18	57.5	20.4	 16
524	 18	50.3	8.8	 20
525	 18	49.0	6.6	 20
526	 18	51.3	10.0	 16
527	 18	57.3	7.4	 20
528	 18	41.3	8.8	 20
529	 18	49.3	9.1	 16
530	 18	46.3	8.1	 20
531	 18	53.3	12.9	 20
532	 18	42.5	6.6	 16
533	 18	41.5	8.5	 20
534	 18	33.0	5.7	 20
535	 18	39.3	7.4	 20
536	 18	39.0	8.3	 25
537	 18	38.0	8.4	 25
538	 18	38.0	9.8	 20
539	 18	40.0	7.0	 25
540	 18	44.0	7.6	 25
541	 18	51.3	10.3	 20
542	 18	44.0	8.3	 25
543	 18	38.0	7.2	 20
544	 18	118.0	20.1	 25
545	 18	41.0	7.0	 25
546	 18	35.3	6.1	 20
547	 18	35.0	9.5	 25
548	 18	35.0	7.4	 25
549	 18	33.0	5.1	 20
550	 18	36.0	8.3	 25
551	 18	39.0	7.4	 25
552	 18	40.0	5.9	 20
553	 18	40.0	8.8	 25
554	 18	40.0	6.8	 25
555	 18	62.3	16.1	 20
556	 18	85.0	13.8	 25
557	 18	46.0	8.8	 25
558	 18	35.8	10.5	 20
559	 18	44.0	10.0	 25
560	 18	51.0	9.5	 25
561	 18	264.0	25.0	 20
562	 18	58.0	13.4	 25
563	 18	215.0	25.5	 25
564	 18	67.8	13.0	 20
565	 18	58.0	8.0	 25
566	 18	197.0	21.9	 25
567	 18	44.0	10.1	 20
568	 18	67.0	10.1	 25
569	 18	38.0	6.9	 25
570	 18	120.5	20.9	 20
571	 18	40.0	8.3	 25
572	 18	68.0	16.2	 25
573	 18	151.5	19.9	 20
574	 18	105.0	12.5	 25
575	 18	48.0	8.1	 25
576	 18	53.3	9.6	 20
577	 18	56.0	8.5	 25
578	 18	43.0	8.5	 25
579	 18	49.0	8.6	 20
580	 18	43.0	7.0	 25
581	 18	42.0	7.8	 25
582	 18	416.8	45.7	 20
583	 18	147.0	23.2	 25
584	 18	100.0	15.0	 25
585	 18	33.3	5.2	 20
586	 18	39.0	7.8	 25
587	 18	41.0	8.6	 25
588	 18	57.8	10.2	 20
589	 18	41.0	7.1	 25
590	 18	72.0	12.9	 25
591	 18	43.0	7.7	 20
592	 18	38.0	7.1	 25
593	 18	41.0	7.6	 25
594	 18	48.5	13.0	 20
595	 18	41.0	6.5	 25
596	 18	46.0	9.0	 25
597	 18	40.3	8.5	 20
598	 18	62.0	11.1	 25
599	 18	94.0	16.5	 25
600	 18	109.0	19.1	 20
601	 18	59.0	12.0	 25
602	 18	37.0	7.1	 25
603	 18	40.0	8.3	 20
604	 18	38.0	7.0	 25
605	 18	54.0	9.4	 25
606	 18	52.8	11.2	 20
607	 18	42.0	7.0	 25
608	 18	39.0	7.4	 25
609	 18	44.0	7.4	 20
610	 18	45.0	8.9	 25
611	 18	57.0	9.3	 25
612	 18	103.0	18.5	 20
613	 18	42.0	8.0	 25
614	 18	39.0	8.0	 25
615	 18	34.3	7.9	 20
616	 18	33.0	7.6	 25
617	 18	35.0	6.9	 25
618	 18	38.3	9.5	 20
619	 18	36.0	7.4	 25
620	 18	152.0	21.9	 25
621	 18	378.8	50.4	 20
622	 18	301.0	35.8	 25
623	 18	50.3	10.8	 20
624	 18	121.0	18.9	 25
625	 18	35.0	5.1	 25
626	 18	42.5	9.9	 20
627	 18	66.0	11.1	 25
628	 18	41.0	8.0	 25
629	 18	48.3	7.8	 20
630	 18	43.0	8.9	 25
631	 18	49.0	10.0	 25
632	 18	37.0	6.0	 20
633	 18	36.0	6.5	 25
634	 18	38.0	7.5	 25
635	 18	34.0	7.4	 20
636	 18	40.0	6.6	 25
637	 18	39.0	7.4	 25
638	 18	44.3	8.5	 20
639	 18	4501.0	983.2	 25
  0	 19	95.5	13.6	 20
  1	 19	163.3	16.1	 16
  2	 19	51.0	8.3	 20
  3	 19	48.8	10.0	 20
  4	 19	42.5	7.8	 16
  5	 19	40.0	6.9	 20
  6	 19	49.0	8.0	 20
  7	 19	38.3	8.6	 16
  8	 19	39.5	6.6	 20
  9	 19	35.0	6.6	 20
 10	 19	35.5	6.1	 16
 11	 19	36.5	7.5	 20
 12	 19	36.0	7.6	 20
 13	 19	81.3	14.8	 16
 14	 19	37.3	7.9	 20
 15	 19	39.0	5.9	 20
 16	 19	44.0	9.8	 16
 17	 19	41.0	6.5	 20
 18	 19	61.8	12.2	 20
 19	 19	39.3	6.4	 16
 20	 19	41.8	8.7	 20
 21	 19	200.3	43.5	 20
 22	 19	113.3	21.0	 16
 23	 19	57.0	10.0	 20
 24	 19	46.0	8.5	 20
 25	 19	52.0	7.0	 16
 26	 19	169.5	31.0	 20
 27	 19	50.3	9.0	 20
 28	 19	46.3	6.1	 16
 29	 19	46.8	8.8	 20
 30	 19	44.0	7.7	 20
 31	 19	35.3	6.0	 16
 32	 19	39.0	7.4	 20
 33	 19	59.0	11.5	 20
 34	 19	59.5	12.5	 16
 35	 19	44.3	9.3	 20
 36	 19	32.0	4.7	 20
 37	 19	35.3	5.7	 16
 38	 19	33.0	7.1	 25
 39	 19	34.0	8.7	 25
 40	 19	40.0	7.5	 20
 41	 19	39.0	7.4	 25
 42	 19	32.0	5.6	 25
 43	 19	38.3	7.4	 20
 44	 19	33.0	6.9	 25
 45	 19	39.0	6.7	 25
 46	 19	35.3	6.7	 20
 47	 19	40.0	9.5	 25
 48	 19	41.0	7.5	 25
 49	 19	39.3	8.3	 20
 50	 19	34.0	5.3	 25
 51	 19	38.0	10.5	 25
 52	 19	59.3	11.0	 20
 53	 19	44.0	10.4	 25
 54	 19	35.0	5.8	 25
 55	 19	38.0	9.5	 20
 56	 19	39.0	6.5	 25
 57	 19	35.0	7.6	 25
 58	 19	33.8	8.0	 20
 59	 19	74.0	14.3	 25
 60	 19	43.0	7.7	 25
 61	 19	38.3	6.5	 20
 62	 19	47.0	11.3	 25
 63	 19	34.0	7.7	 25
 64	 19	33.3	5.3	 20
 65	 19	40.0	9.7	 25
 66	 19	35.0	7.4	 25
 67	 19	38.3	7.0	 20
 68	 19	75.0	13.8	 25
 69	 19	55.0	10.3	 20
 70	 19	36.0	9.1	 25
 71	 19	32.0	5.9	 25
 72	 19	48.0	9.1	 20
 73	 19	36.0	5.5	 25
 74	 19	32.0	5.0	 25
 75	 19	61.8	10.2	 20
 76	 19	38.0	6.8	 25
 77	 19	37.0	7.5	 25
 78	 19	90.5	11.3	 20
 79	 19	133.0	26.6	 25
 80	 19	93.0	14.0	 25
 81	 19	78.0	9.0	 20
 82	 19	36.0	6.9	 25
 83	 19	59.0	11.3	 25
 84	 19	57.0	9.9	 20
 85	 19	40.0	7.1	 25
 86	 19	49.0	10.0	 25
 87	 19	48.3	9.4	 20
 88	 19	50.0	7.2	 25
 89	 19	50.0	7.4	 25
 90	 19	115.3	17.9	 20
 91	 19	194.0	21.7	 25
 92	 19	285.0	38.4	 25
 93	 19	147.8	23.2	 20
 94	 19	273.0	36.0	 25
 95	 19	246.0	25.6	 25
 96	 19	101.3	16.2	 20
 97	 19	51.0	7.9	 25
 98	 19	33.0	8.1	 25
 99	 19	30.0	4.2	 20
100	 19	34.0	6.4	 25
101	 19	35.0	5.9	 25
102	 19	681.0	61.5	 20
103	 19	39.0	6.3	 25
104	 19	46.0	11.3	 25
105	 19	37.5	7.4	 20
106	 19	37.0	5.4	 25
107	 19	41.0	7.8	 25
108	 19	37.0	9.5	 20
109	 19	35.0	7.4	 25
110	 19	38.0	4.7	 25
111	 19	45.3	8.7	 20
112	 19	69.0	14.2	 25
113	 19	42.0	7.3	 25
114	 19	49.8	14.9	 20
115	 19	33.0	6.7	 25
116	 19	44.0	6.7	 25
117	 19	95.8	12.5	 20
118	 19	206.0	29.6	 25
119	 19	56.0	8.3	 25
120	 19	75.8	14.9	 20
121	 19	44.0	9.8	 25
122	 19	98.0	15.8	 25
123	 19	37.3	6.7	 20
124	 19	40.0	7.5	 25
125	 19	62.0	9.0	 25
126	 19	37.3	5.8	 20
127	 19	205.0	34.8	 25
128	 19	33.0	6.8	 25
129	 19	36.0	5.9	 20
130	 19	41.0	9.8	 25
131	 19	35.0	8.1	 25
132	 19	84.3	15.0	 20
133	 19	37.0	7.1	 25
134	 19	38.0	4.9	 25
135	 19	64.0	11.4	 20
136	 19	97.0	14.7	 25
137	 19	34.0	7.4	 25
138	 19	35.3	5.3	 20
139	 19	38.0	6.2	 25
140	 19	55.0	10.9	 25
141	 19	143.3	20.7	 20
142	 19	87.0	14.2	 25
143	 19	181.0	24.9	 25
144	 19	248.5	32.9	 20
145	 19	223.0	14.2	 25
146	 19	42.0	7.6	 25
147	 19	37.5	8.7	 20
148	 19	41.0	8.8	 25
149	 19	37.8	9.2	 20
150	 19	42.0	7.5	 25
151	 19	50.0	15.6	 25
152	 19	97.5	12.3	 20
153	 19	54.0	11.0	 25
154	 19	32.0	8.4	 25
155	 19	37.0	7.8	 20
156	 19	46.0	7.6	 25
157	 19	55.0	8.7	 25
158	 19	52.0	9.3	 20
159	 19	37.0	7.7	 25
160	 19	93.0	14.6	 25
161	 19	92.3	13.4	 20
162	 19	151.0	18.9	 25
163	 19	157.0	19.7	 25
164	 19	142.0	21.9	 20
165	 19	60.0	9.4	 25
166	 19	80.0	12.7	 25
167	 19	130.5	22.9	 20
168	 19	123.0	23.9	 25
169	 19	54.0	10.2	 25
170	 19	47.0	8.7	 20
171	 19	42.0	6.7	 25
172	 19	35.0	5.8	 25
173	 19	37.0	7.5	 20
174	 19	42.0	8.0	 25
175	 19	161.0	23.5	 25
176	 19	263.0	30.8	 20
177	 19	56.0	9.5	 25
178	 19	36.0	6.6	 25
179	 19	37.0	6.1	 20
180	 19	54.3	11.3	 20
181	 19	45.0	7.3	 20
182	 19	36.5	8.4	 16
183	 19	34.0	5.4	 20
184	 19	54.5	8.5	 20
185	 19	36.0	5.8	 16
186	 19	37.3	7.6	 20
187	 19	37.8	7.1	 20
188	 19	53.0	8.4	 16
189	 19	39.3	8.3	 20
190	 19	41.5	8.5	 20
191	 19	39.8	7.3	 16
192	 19	49.0	9.4	 20
193	 19	829.3	142.0	 20
194	 19	44.5	8.7	 16
195	 19	40.0	6.4	 20
196	 19	37.0	7.4	 20
197	 19	676.3	77.9	 16
198	 19	54.3	9.9	 20
199	 19	37.0	7.1	 20
200	 19	36.0	6.0	 16
201	 19	34.3	7.3	 20
202	 19	35.5	5.9	 20
203	 19	36.0	7.1	 16
204	 19	30.8	6.9	 20
205	 19	36.0	7.4	 20
206	 19	33.5	7.9	 16
207	 19	37.0	4.8	 20
208	 19	46.3	7.8	 20
209	 19	40.3	8.9	 16
210	 19	37.0	7.1	 20
211	 19	32.5	7.1	 20
212	 19	34.3	4.4	 16
213	 19	34.5	7.0	 20
214	 19	36.5	7.8	 20
215	 19	581.0	49.3	 16
216	 19	51.3	9.8	 20
217	 19	38.5	7.4	 20
218	 19	42.0	6.6	 16
219	 19	42.5	7.2	 20
220	 19	41.5	7.9	 20
221	 19	35.0	7.0	 16
222	 19	36.3	8.5	 20
223	 19	41.0	7.3	 20
224	 19	42.8	9.0	 16
225	 19	36.8	6.5	 20
226	 19	33.3	6.4	 16
227	 19	42.5	8.5	 20
228	 19	45.5	7.4	 20
229	 19	34.3	5.7	 16
230	 19	38.3	7.0	 20
231	 19	38.0	6.8	 20
232	 19	34.5	5.2	 16
233	 19	43.8	9.3	 20
234	 19	43.0	9.1	 20
235	 19	32.3	5.2	 16
236	 19	43.3	8.1	 20
237	 19	43.5	10.2	 20
238	 19	44.3	8.5	 16
239	 19	53.5	11.3	 20
240	 19	38.0	6.5	 20
241	 19	41.8	10.2	 16
242	 19	42.3	6.8	 20
243	 19	55.3	10.2	 20
244	 19	61.3	7.6	 16
245	 19	54.5	12.8	 20
246	 19	46.0	8.6	 20
247	 19	55.5	6.9	 16
248	 19	43.5	11.6	 20
249	 19	34.3	6.7	 20
250	 19	43.0	8.2	 16
251	 19	77.0	13.9	 25
252	 19	75.0	9.8	 25
253	 19	75.5	14.1	 20
254	 19	44.0	7.8	 25
255	 19	39.0	8.9	 25
256	 19	34.3	5.1	 20
257	 19	41.0	9.4	 25
258	 19	41.0	7.9	 25
259	 19	32.0	5.3	 20
260	 19	35.0	8.6	 25
261	 19	35.0	8.4	 25
262	 19	56.0	10.8	 20
263	 19	46.0	7.6	 25
264	 19	88.0	16.8	 25
265	 19	41.0	10.1	 20
266	 19	94.0	13.6	 25
267	 19	54.0	9.6	 25
268	 19	84.0	14.4	 20
269	 19	79.0	15.1	 25
270	 19	34.0	7.1	 25
271	 19	62.5	9.1	 20
272	 19	44.0	8.9	 25
273	 19	42.0	8.5	 25
274	 19	38.5	7.6	 20
275	 19	52.0	9.4	 25
276	 19	36.0	7.0	 25
277	 19	53.3	8.9	 20
278	 19	67.0	11.9	 25
279	 19	45.0	9.3	 25
280	 19	39.3	8.3	 20
281	 19	41.0	7.4	 25
282	 19	40.0	7.9	 25
283	 19	147.3	19.1	 20
284	 19	57.0	9.9	 25
285	 19	45.0	8.1	 25
286	 19	95.8	13.2	 20
287	 19	39.0	7.0	 25
288	 19	46.0	10.2	 25
289	 19	63.3	10.6	 20
290	 19	388.0	77.4	 25
291	 19	107.0	12.3	 25
292	 19	67.3	9.7	 20
293	 19	47.0	9.5	 25
294	 19	74.0	12.2	 25
295	 19	45.5	9.7	 20
296	 19	75.0	12.4	 25
297	 19	44.0	9.8	 25
298	 19	70.0	15.8	 20
299	 19	63.0	12.3	 25
300	 19	205.0	31.3	 25
301	 19	66.0	14.0	 20
302	 19	46.0	8.5	 25
303	 19	38.0	6.8	 25
304	 19	40.0	5.2	 20
305	 19	37.0	5.0	 25
306	 19	33.3	5.9	 20
307	 19	33.0	5.3	 25
308	 19	60.0	12.1	 25
309	 19	39.0	5.5	 20
310	 19	48.0	8.4	 25
311	 19	193.0	26.2	 25
312	 19	65.0	12.4	 20
313	 19	37.0	10.1	 25
314	 19	45.0	9.9	 25
315	 19	47.8	10.6	 20
316	 19	43.0	8.6	 25
317	 19	65.0	10.7	 25
318	 19	43.0	10.5	 20
319	 19	38.0	7.0	 25
320	 19	36.0	8.4	 25
321	 19	38.0	7.0	 20
322	 19	33.0	8.1	 25
323	 19	50.0	10.7	 25
324	 19	74.5	12.4	 20
325	 19	171.0	25.1	 25
326	 19	40.0	8.9	 25
327	 19	33.0	8.1	 20
328	 19	789.0	186.6	 25
329	 19	124.0	14.7	 25
330	 19	95.3	11.7	 20
331	 19	46.0	9.7	 25
332	 19	30.0	5.0	 25
333	 19	51.0	10.7	 20
334	 19	80.0	14.4	 25
335	 19	47.0	8.7	 25
336	 19	66.0	13.0	 20
337	 19	44.0	7.6	 25
338	 19	47.0	10.1	 25
339	 19	38.3	6.0	 20
340	 19	50.0	7.4	 25
341	 19	38.0	6.5	 25
342	 19	35.3	8.6	 20
343	 19	42.0	8.1	 25
344	 19	39.0	6.1	 25
345	 19	155.0	18.6	 20
346	 19	486.0	32.4	 25
347	 19	175.0	25.7	 25
348	 19	60.3	10.4	 20
349	 19	55.0	8.4	 25
350	 19	57.0	9.4	 25
351	 19	36.8	7.5	 20
352	 19	35.0	7.0	 25
353	 19	48.0	8.9	 25
354	 19	38.3	9.3	 20
355	 19	58.0	14.1	 25
356	 19	38.0	7.1	 25
357	 19	32.5	7.5	 20
358	 19	39.0	10.7	 25
359	 19	44.0	8.4	 25
360	 19	38.0	7.5	 20
361	 19	35.0	5.7	 25
362	 19	39.0	7.5	 25
363	 19	47.8	9.2	 20
364	 19	40.0	7.4	 25
365	 19	38.0	6.2	 25
366	 19	36.0	6.1	 20
367	 19	32.0	5.8	 25
368	 19	35.0	6.8	 25
369	 19	42.5	7.4	 20
370	 19	35.0	7.1	 25
371	 19	40.0	7.2	 25
372	 19	90.0	13.9	 20
373	 19	58.0	9.3	 25
374	 19	47.0	9.1	 25
375	 19	177.3	26.4	 20
376	 19	59.0	13.0	 25
377	 19	34.0	5.6	 25
378	 19	67.0	11.3	 20
379	 19	42.0	7.1	 25
380	 19	57.0	9.7	 25
381	 19	45.3	8.3	 20
382	 19	68.0	10.7	 25
383	 19	39.0	7.1	 25
384	 19	33.3	5.6	 20
385	 19	37.0	6.6	 25
386	 19	52.3	7.9	 20
387	 19	52.0	8.3	 25
388	 19	49.0	8.8	 25
389	 19	62.8	10.1	 20
390	 19	46.0	7.8	 25
391	 19	47.0	8.1	 25
392	 19	42.0	7.3	 20
393	 19	37.3	8.1	 20
394	 19	38.5	6.4	 20
395	 19	57.3	10.2	 16
396	 19	329.8	57.0	 20
397	 19	115.3	17.2	 20
398	 19	55.3	7.7	 16
399	 19	78.3	15.0	 20
400	 19	69.5	17.3	 20
401	 19	68.0	11.5	 16
402	 19	93.5	20.0	 20
403	 19	40.3	9.6	 20
404	 19	43.3	6.2	 16
405	 19	56.0	8.3	 20
406	 19	38.5	8.3	 20
407	 19	109.3	31.8	 16
408	 19	38.5	7.2	 20
409	 19	43.3	7.5	 20
410	 19	203.0	20.5	 16
411	 19	345.3	37.1	 20
412	 19	132.0	18.1	 20
413	 19	165.0	20.2	 16
414	 19	48.5	14.3	 20
415	 19	34.3	6.5	 20
416	 19	35.0	6.7	 16
417	 19	48.3	9.7	 20
418	 19	52.5	10.3	 20
419	 19	51.8	9.0	 16
420	 19	39.3	7.3	 20
421	 19	34.0	6.4	 20
422	 19	31.5	5.9	 16
423	 19	34.3	6.5	 20
424	 19	42.0	9.7	 20
425	 19	48.3	8.2	 16
426	 19	111.0	16.2	 20
427	 19	37.3	7.4	 20
428	 19	41.8	11.5	 16
429	 19	43.0	8.1	 20
430	 19	33.3	6.3	 20
431	 19	87.5	14.7	 16
432	 19	50.5	10.0	 20
433	 19	224.5	26.9	 20
434	 19	88.5	12.6	 16
435	 19	37.3	8.4	 20
436	 19	38.5	7.5	 20
437	 19	37.0	6.2	 16
438	 19	63.8	10.0	 20
439	 19	34.0	5.8	 20
440	 19	40.5	7.5	 16
441	 19	36.0	6.8	 20
442	 19	30.3	6.7	 20
443	 19	40.5	7.9	 16
444	 19	45.3	9.5	 20
445	 19	47.3	7.8	 20
446	 19	65.3	10.2	 16
447	 19	43.3	8.0	 20
448	 19	50.8	7.6	 20
449	 19	52.0	8.9	 16
450	 19	59.0	10.1	 20
451	 19	40.5	6.6	 20
452	 19	38.3	7.4	 16
453	 19	31.5	6.2	 20
454	 19	34.3	5.9	 20
455	 19	40.3	6.9	 16
456	 19	41.0	11.4	 20
457	 19	40.3	10.3	 20
458	 19	32.5	6.4	 16
459	 19	39.5	5.5	 20
460	 19	39.0	6.3	 20
461	 19	135.0	17.8	 16
462	 19	63.3	9.5	 20
463	 19	840.3	89.9	 16
464	 19	53.0	9.8	 25
465	 19	57.0	11.5	 25
466	 19	136.5	23.7	 20
467	 19	63.0	9.7	 25
468	 19	56.0	10.5	 25
469	 19	49.3	8.1	 20
470	 19	75.0	12.9	 25
471	 19	85.0	16.3	 25
472	 19	45.3	8.8	 20
473	 19	56.0	10.6	 25
474	 19	44.0	6.8	 25
475	 19	40.3	7.8	 20
476	 19	79.0	15.6	 25
477	 19	43.0	10.8	 25
478	 19	48.3	8.3	 20
479	 19	50.0	8.9	 25
480	 19	167.0	27.7	 25
481	 19	28.3	7.5	 20
482	 19	50.0	12.1	 25
483	 19	39.0	6.3	 25
484	 19	37.5	6.5	 20
485	 19	33.0	6.4	 25
486	 19	35.0	5.8	 25
487	 19	34.0	6.2	 20
488	 19	35.0	7.1	 25
489	 19	49.0	7.2	 25
490	 19	55.3	9.0	 20
491	 19	37.0	5.7	 25
492	 19	35.0	7.4	 25
493	 19	36.0	7.5	 20
494	 19	44.0	8.2	 25
495	 19	36.0	7.2	 25
496	 19	35.0	6.3	 20
497	 19	41.0	6.0	 25
498	 19	95.0	21.3	 25
499	 19	46.5	8.8	 20
500	 19	40.0	9.9	 25
501	 19	42.0	8.7	 25
502	 19	41.0	7.5	 20
503	 19	93.0	37.8	 25
504	 19	36.0	7.3	 25
505	 19	59.0	12.5	 20
506	 19	59.0	13.2	 25
507	 19	52.0	6.2	 25
508	 19	39.5	8.3	 20
509	 19	80.0	12.3	 25
510	 19	52.0	13.5	 25
511	 19	46.0	7.6	 20
512	 19	48.0	10.3	 25
513	 19	49.0	7.2	 25
514	 19	106.0	15.5	 20
515	 19	39.0	7.7	 25
516	 19	53.0	11.4	 25
517	 19	74.3	12.1	 20
518	 19	53.0	8.8	 25
519	 19	127.0	21.4	 25
520	 19	55.8	9.5	 20
521	 19	136.0	21.0	 25
522	 19	124.0	17.2	 25
523	 19	65.3	10.5	 20
524	 19	73.0	11.4	 25
525	 19	77.0	11.5	 25
526	 19	52.0	8.5	 20
527	 19	71.0	12.8	 25
528	 19	60.0	9.2	 25
529	 19	39.3	7.7	 20
530	 19	41.0	6.6	 25
531	 19	42.0	9.5	 25
532	 19	56.0	11.2	 20
533	 19	49.0	8.7	 25
534	 19	41.0	8.5	 25
535	 19	34.0	4.6	 20
536	 19	47.0	9.1	 25
537	 19	41.0	6.6	 25
538	 19	379.0	44.4	 20
539	 19	41.0	8.0	 25
540	 19	36.0	8.3	 25
541	 19	39.5	6.6	 20
542	 19	43.0	7.9	 25
543	 19	39.3	7.4	 20
544	 19	36.0	7.0	 25
545	 19	43.0	7.1	 25
546	 19	44.3	9.4	 20
547	 19	144.0	25.0	 25
548	 19	65.0	10.1	 25
549	 19	33.3	6.9	 20
550	 19	37.0	5.8	 25
551	 19	33.0	6.9	 25
552	 19	61.3	10.0	 20
553	 19	38.0	6.4	 25
554	 19	38.0	7.8	 25
555	 19	69.5	9.7	 20
556	 19	71.0	9.8	 25
557	 19	109.0	21.6	 25
558	 19	59.8	9.6	 20
559	 19	37.0	8.5	 25
560	 19	42.0	7.3	 25
561	 19	47.0	6.5	 20
562	 19	106.0	16.0	 25
563	 19	363.0	33.9	 25
564	 19	81.5	13.5	 20
565	 19	46.0	10.3	 25
566	 19	60.0	10.5	 25
567	 19	58.0	12.8	 20
568	 19	64.0	13.7	 25
569	 19	72.0	10.2	 25
570	 19	40.0	6.4	 20
571	 19	74.0	14.2	 25
572	 19	110.0	16.8	 25
573	 19	267.3	26.8	 20
574	 19	185.0	24.8	 25
575	 19	155.0	17.5	 25
576	 19	73.8	13.3	 20
577	 19	72.0	12.8	 25
578	 19	221.0	18.2	 25
579	 19	114.8	24.3	 20
580	 19	190.0	18.4	 25
581	 19	68.0	12.2	 25
582	 19	40.3	6.3	 20
583	 19	42.0	8.2	 25
584	 19	35.0	6.3	 25
585	 19	36.5	5.5	 20
586	 19	36.0	6.4	 25
587	 19	43.0	7.5	 25
588	 19	44.3	7.7	 20
589	 19	97.0	15.1	 25
590	 19	96.0	17.8	 25
591	 19	39.5	7.0	 20
592	 19	49.0	8.6	 25
593	 19	159.0	26.1	 25
594	 19	244.3	29.4	 20
595	 19	35.0	4.6	 25
596	 19	39.0	5.2	 25
597	 19	52.0	8.0	 20
598	 19	120.0	17.3	 25
599	 19	59.0	9.3	 25
600	 19	44.0	7.8	 20
601	 19	40.0	8.6	 25
602	 19	80.0	13.2	 25
603	 19	141.5	19.9	 20
604	 19	59.0	12.2	 25
605	 19	37.0	8.1	 25
606	 19	30.5	5.5	 20
607	 19	47.8	9.9	 20
608	 19	42.0	8.6	 20
609	 19	69.5	12.3	 16
610	 19	75.0	11.5	 20
611	 19	86.3	15.3	 20
612	 19	42.8	8.2	 16
613	 19	52.0	11.3	 20
614	 19	42.0	6.1	 20
615	 19	200.5	20.5	 16
616	 19	220.8	28.7	 20
617	 19	34.3	7.8	 20
618	 19	49.8	10.7	 16
619	 19	45.3	8.8	 20
620	 19	64.5	12.8	 20
621	 19	203.0	19.0	 16
622	 19	91.3	16.7	 20
623	 19	171.3	16.8	 16
624	 19	147.3	20.8	 20
625	 19	56.0	8.5	 20
626	 19	38.0	3.6	 16
627	 19	40.0	6.7	 20
628	 19	37.0	7.5	 20
629	 19	43.0	10.7	 16
630	 19	73.3	10.2	 20
631	 19	84.3	13.3	 20
632	 19	61.5	9.3	 16
633	 19	41.5	7.4	 20
634	 19	54.3	8.5	 20
635	 19	43.0	8.1	 16
636	 19	35.3	7.9	 20
637	 19	35.0	7.3	 20
638	 19	47.3	5.2	 16
639	 19	56.5	9.2	 20
  0	 20	5158.0	813.8	 25
  1	 20	86.0	10.7	 20
  2	 20	48.0	10.2	 25
  3	 20	57.0	8.7	 25
  4	 20	46.3	8.1	 20
  5	 20	37.0	5.8	 25
  6	 20	40.0	5.7	 25
  7	 20	36.3	8.6	 20
  8	 20	37.0	6.5	 25
  9	 20	42.0	8.1	 25
 10	 20	37.0	4.9	 20
 11	 20	33.0	5.6	 25
 12	 20	39.0	6.3	 25
 13	 20	38.0	7.6	 20
 14	 20	38.0	8.7	 25
 15	 20	40.0	7.6	 25
 16	 20	49.5	10.5	 20
 17	 20	42.0	8.2	 25
 18	 20	47.0	8.4	 25
 19	 20	45.3	10.6	 20
 20	 20	43.0	7.9	 25
 21	 20	61.0	11.5	 25
 22	 20	62.3	14.3	 20
 23	 20	62.0	12.7	 25
 24	 20	54.0	9.0	 25
 25	 20	592.5	109.2	 20
 26	 20	242.0	38.1	 25
 27	 20	51.0	11.4	 25
 28	 20	40.0	8.7	 20
 29	 20	44.0	7.3	 25
 30	 20	45.0	9.5	 25
 31	 20	36.0	6.3	 20
 32	 20	33.0	5.7	 25
 33	 20	34.0	6.8	 25
 34	 20	47.3	8.1	 20
 35	 20	36.0	7.8	 25
 36	 20	37.0	7.4	 25
 37	 20	32.3	7.8	 20
 38	 20	35.0	6.6	 25
 39	 20	36.0	7.9	 25
 40	 20	31.3	6.9	 20
 41	 20	36.0	6.9	 25
 42	 20	36.0	7.7	 25
 43	 20	38.0	6.8	 20
 44	 20	34.0	8.9	 25
 45	 20	42.0	8.6	 25
 46	 20	35.3	7.5	 20
 47	 20	37.0	7.9	 25
 48	 20	40.0	9.7	 25
 49	 20	40.0	7.8	 20
 50	 20	39.0	8.4	 25
 51	 20	34.0	5.2	 25
 52	 20	44.3	6.3	 20
 53	 20	33.0	7.0	 25
 54	 20	32.0	9.5	 25
 55	 20	41.0	8.0	 20
 56	 20	38.0	9.4	 25
 57	 20	37.0	8.5	 25
 58	 20	38.0	7.3	 20
 59	 20	47.0	7.6	 25
 60	 20	33.0	5.8	 25
 61	 20	36.0	6.3	 20
 62	 20	32.0	7.3	 25
 63	 20	37.0	8.6	 25
 64	 20	35.3	5.8	 20
 65	 20	34.0	5.8	 25
 66	 20	33.0	5.5	 25
 67	 20	39.5	9.0	 20
 68	 20	54.0	12.3	 25
 69	 20	35.0	9.9	 20
 70	 20	36.0	8.5	 25
 71	 20	34.0	5.6	 25
 72	 20	34.3	6.7	 20
 73	 20	34.0	7.4	 25
 74	 20	29.0	8.4	 25
 75	 20	42.0	7.6	 20
 76	 20	38.0	6.0	 25
 77	 20	41.0	7.4	 25
 78	 20	106.8	15.1	 20
 79	 20	80.0	15.1	 25
 80	 20	66.0	11.2	 25
 81	 20	50.0	7.9	 20
 82	 20	34.0	6.1	 25
 83	 20	58.0	11.8	 25
 84	 20	45.0	7.2	 20
 85	 20	59.0	13.1	 25
 86	 20	41.0	6.8	 25
 87	 20	39.3	6.7	 20
 88	 20	47.0	9.0	 25
 89	 20	46.0	8.5	 25
 90	 20	83.3	17.9	 20
 91	 20	104.0	17.6	 25
 92	 20	222.0	31.7	 25
 93	 20	78.3	12.3	 20
 94	 20	123.0	18.5	 25
 95	 20	100.0	17.3	 25
 96	 20	84.8	20.7	 20
 97	 20	42.0	8.3	 25
 98	 20	40.0	6.8	 25
 99	 20	36.5	6.8	 20
100	 20	35.0	6.8	 25
101	 20	36.0	6.5	 25
102	 20	78.3	21.7	 20
103	 20	34.0	5.7	 25
104	 20	42.0	7.2	 25
105	 20	38.5	8.2	 20
106	 20	36.0	7.5	 25
107	 20	33.0	5.0	 25
108	 20	35.0	7.5	 20
109	 20	34.3	6.3	 20
110	 20	36.3	8.0	 20
111	 20	40.3	7.7	 16
112	 20	71.5	9.7	 20
113	 20	50.5	10.5	 20
114	 20	49.3	11.5	 16
115	 20	44.3	9.0	 20
116	 20	35.8	6.8	 20
117	 20	124.3	12.7	 16
118	 20	308.5	27.0	 20
119	 20	54.5	11.8	 20
120	 20	64.0	9.4	 16
121	 20	37.0	7.6	 20
122	 20	43.5	9.7	 20
123	 20	34.8	5.7	 16
124	 20	37.0	4.6	 20
125	 20	56.0	9.4	 20
126	 20	30.5	6.5	 16
127	 20	57.8	10.6	 20
128	 20	32.3	5.1	 20
129	 20	34.8	6.8	 16
130	 20	38.3	6.0	 20
131	 20	36.3	7.1	 20
132	 20	53.5	9.2	 16
133	 20	33.0	6.4	 20
134	 20	36.3	6.8	 20
135	 20	42.8	7.5	 16
136	 20	39.3	6.5	 20
137	 20	36.3	6.7	 20
138	 20	35.5	7.1	 16
139	 20	39.0	6.9	 20
140	 20	65.0	10.0	 20
141	 20	75.0	14.3	 16
142	 20	71.3	11.5	 20
143	 20	95.5	12.1	 20
144	 20	97.5	12.5	 16
145	 20	164.3	17.4	 20
146	 20	38.3	5.9	 20
147	 20	40.0	10.1	 16
148	 20	41.3	6.9	 20
149	 20	37.3	6.8	 16
150	 20	41.5	7.3	 20
151	 20	57.3	10.8	 20
152	 20	61.3	9.5	 16
153	 20	41.5	8.1	 20
154	 20	37.3	5.5	 20
155	 20	34.3	5.7	 16
156	 20	36.3	6.2	 20
157	 20	46.0	9.9	 20
158	 20	39.3	6.1	 16
159	 20	34.0	6.0	 20
160	 20	58.0	9.9	 20
161	 20	140.5	20.8	 16
162	 20	112.3	16.7	 20
163	 20	238.3	27.8	 20
164	 20	99.8	13.4	 16
165	 20	98.0	13.5	 20
166	 20	199.3	18.9	 20
167	 20	161.3	20.2	 16
168	 20	184.3	18.6	 20
169	 20	75.3	12.5	 20
170	 20	43.0	8.2	 16
171	 20	40.5	8.1	 20
172	 20	43.3	9.6	 20
173	 20	43.3	9.3	 16
174	 20	37.0	6.8	 20
175	 20	80.5	11.0	 20
176	 20	89.8	16.2	 16
177	 20	45.0	9.3	 20
178	 20	37.3	7.8	 20
179	 20	41.3	9.8	 16
180	 20	34.0	5.9	 25
181	 20	35.0	7.2	 25
182	 20	35.3	7.1	 20
183	 20	40.0	8.8	 25
184	 20	53.0	10.6	 25
185	 20	37.3	6.6	 20
186	 20	40.0	7.9	 25
187	 20	43.0	11.1	 25
188	 20	46.3	11.9	 20
189	 20	37.0	5.8	 25
190	 20	36.0	7.7	 25
191	 20	40.0	7.4	 20
192	 20	38.0	8.0	 25
193	 20	70.0	12.6	 25
194	 20	34.8	4.9	 20
195	 20	36.0	5.5	 25
196	 20	33.0	4.4	 25
197	 20	504.8	76.6	 20
198	 20	44.0	10.0	 25
199	 20	43.0	9.8	 25
200	 20	35.8	8.1	 20
201	 20	29.0	5.5	 25
202	 20	35.0	8.3	 25
203	 20	33.0	6.3	 20
204	 20	35.0	5.9	 25
205	 20	38.0	7.4	 25
206	 20	37.5	7.6	 20
207	 20	36.0	8.0	 25
208	 20	32.0	5.3	 25
209	 20	36.3	7.6	 20
210	 20	39.0	8.9	 25
211	 20	36.0	6.8	 25
212	 20	33.3	6.0	 20
213	 20	44.0	8.9	 25
214	 20	34.0	7.2	 25
215	 20	93.3	13.6	 20
216	 20	62.0	13.1	 25
217	 20	41.0	5.9	 25
218	 20	33.8	5.7	 20
219	 20	35.0	6.4	 25
220	 20	40.0	6.5	 25
221	 20	37.8	7.1	 20
222	 20	35.0	7.7	 25
223	 20	40.0	8.4	 25
224	 20	39.3	6.4	 20
225	 20	33.0	5.5	 25
226	 20	36.0	6.8	 25
227	 20	44.0	14.3	 20
228	 20	44.0	8.2	 25
229	 20	44.3	8.1	 20
230	 20	39.0	7.5	 25
231	 20	42.0	5.7	 25
232	 20	37.8	8.9	 20
233	 20	39.0	7.0	 25
234	 20	38.0	7.1	 25
235	 20	38.5	7.1	 20
236	 20	41.0	9.3	 25
237	 20	59.0	10.1	 25
238	 20	50.0	11.5	 20
239	 20	53.0	9.5	 25
240	 20	42.0	8.6	 25
241	 20	36.3	8.6	 20
242	 20	40.0	7.1	 25
243	 20	39.0	5.2	 25
244	 20	34.5	6.9	 20
245	 20	53.0	7.5	 25
246	 20	67.0	12.0	 25
247	 20	51.0	10.6	 20
248	 20	40.0	8.7	 25
249	 20	35.0	5.5	 25
250	 20	38.0	5.5	 20
251	 20	63.0	10.4	 25
252	 20	72.0	15.2	 25
253	 20	68.3	13.1	 20
254	 20	35.0	5.1	 25
255	 20	42.0	7.3	 25
256	 20	38.3	7.5	 20
257	 20	51.0	10.4	 25
258	 20	40.0	7.8	 25
259	 20	39.3	7.9	 20
260	 20	35.0	5.5	 25
261	 20	36.0	6.5	 25
262	 20	43.0	8.8	 20
263	 20	52.0	12.5	 25
264	 20	49.0	9.0	 25
265	 20	34.0	6.7	 20
266	 20	81.0	15.4	 25
267	 20	50.0	11.0	 25
268	 20	58.0	7.8	 20
269	 20	118.0	20.4	 25
270	 20	38.0	6.0	 25
271	 20	45.5	12.2	 20
272	 20	34.0	4.7	 25
273	 20	36.0	6.4	 25
274	 20	42.0	6.4	 20
275	 20	48.0	10.0	 25
276	 20	39.0	7.0	 25
277	 20	42.0	5.4	 20
278	 20	43.0	9.5	 25
279	 20	41.0	6.8	 25
280	 20	35.0	6.2	 20
281	 20	41.0	8.3	 25
282	 20	34.0	5.7	 25
283	 20	97.0	14.0	 20
284	 20	44.0	6.1	 25
285	 20	53.0	9.8	 25
286	 20	66.8	10.6	 20
287	 20	36.0	7.5	 25
288	 20	42.0	7.0	 25
289	 20	56.0	10.6	 20
290	 20	72.0	16.7	 25
291	 20	160.0	30.5	 25
292	 20	82.0	14.9	 20
293	 20	49.0	9.5	 25
294	 20	44.0	8.8	 25
295	 20	56.0	9.3	 20
296	 20	122.0	15.9	 25
297	 20	45.0	8.0	 25
298	 20	47.0	9.5	 20
299	 20	60.0	13.6	 25
300	 20	77.0	14.7	 25
301	 20	101.0	16.7	 20
302	 20	48.0	9.1	 25
303	 20	43.0	6.3	 25
304	 20	40.5	6.7	 20
305	 20	37.0	7.4	 25
306	 20	33.0	5.7	 25
307	 20	36.5	8.5	 20
308	 20	50.0	11.5	 25
309	 20	36.0	6.3	 20
310	 20	49.0	9.1	 25
311	 20	105.0	19.8	 25
312	 20	81.5	15.1	 20
313	 20	41.0	10.3	 25
314	 20	42.0	11.0	 25
315	 20	43.0	7.5	 20
316	 20	40.0	6.3	 25
317	 20	70.0	12.4	 25
318	 20	35.3	7.0	 20
319	 20	40.0	7.3	 25
320	 20	37.0	7.4	 25
321	 20	33.0	5.3	 20
322	 20	34.0	6.4	 20
323	 20	47.3	8.7	 20
324	 20	92.0	16.3	 16
325	 20	299.0	40.2	 20
326	 20	34.5	8.2	 20
327	 20	35.3	7.5	 16
328	 20	150.3	39.3	 20
329	 20	140.8	26.0	 20
330	 20	72.5	11.1	 16
331	 20	46.3	9.5	 20
332	 20	31.0	6.8	 20
333	 20	45.8	6.4	 16
334	 20	57.0	11.4	 20
335	 20	48.0	9.8	 20
336	 20	48.8	9.0	 16
337	 20	34.0	5.4	 20
338	 20	33.0	5.2	 20
339	 20	36.3	5.7	 16
340	 20	31.3	6.4	 20
341	 20	31.3	6.9	 20
342	 20	36.0	7.3	 16
343	 20	41.0	6.8	 20
344	 20	36.8	5.4	 20
345	 20	111.0	21.7	 16
346	 20	345.3	26.3	 20
347	 20	237.0	24.3	 20
348	 20	71.3	10.9	 16
349	 20	46.0	10.1	 20
350	 20	41.3	7.7	 20
351	 20	35.3	5.1	 16
352	 20	33.0	5.5	 20
353	 20	48.5	8.4	 20
354	 20	31.0	4.0	 16
355	 20	34.8	8.6	 20
356	 20	34.3	6.6	 20
357	 20	33.8	8.1	 16
358	 20	34.3	7.5	 20
359	 20	28.8	5.5	 20
360	 20	35.0	5.3	 16
361	 20	35.3	7.8	 20
362	 20	34.3	5.8	 20
363	 20	48.5	10.9	 16
364	 20	47.3	8.8	 20
365	 20	36.0	7.8	 20
366	 20	36.8	6.5	 16
367	 20	35.0	5.7	 20
368	 20	31.5	5.3	 20
369	 20	42.0	6.5	 16
370	 20	36.3	6.9	 20
371	 20	35.8	5.5	 20
372	 20	45.8	9.9	 16
373	 20	39.0	6.8	 20
374	 20	43.3	8.6	 20
375	 20	168.3	19.0	 16
376	 20	47.3	10.1	 20
377	 20	39.3	7.6	 20
378	 20	35.5	9.9	 16
379	 20	40.8	9.7	 20
380	 20	44.5	9.6	 20
381	 20	35.8	6.9	 16
382	 20	35.3	5.5	 20
383	 20	35.5	7.1	 20
384	 20	36.5	8.3	 16
385	 20	40.3	7.4	 20
386	 20	40.0	7.3	 16
387	 20	51.0	8.1	 20
388	 20	41.0	6.8	 20
389	 20	48.3	7.7	 16
390	 20	41.0	5.7	 20
391	 20	40.8	7.9	 20
392	 20	40.0	8.0	 16
393	 20	35.0	5.1	 25
394	 20	41.0	8.1	 25
395	 20	68.0	14.0	 20
396	 20	125.0	17.1	 25
397	 20	59.0	12.6	 25
398	 20	51.0	9.2	 20
399	 20	58.0	8.9	 25
400	 20	96.0	23.6	 25
401	 20	37.5	7.3	 20
402	 20	50.0	10.0	 25
403	 20	39.0	6.4	 25
404	 20	67.8	11.9	 20
405	 20	41.0	8.6	 25
406	 20	38.0	6.3	 25
407	 20	44.5	7.4	 20
408	 20	34.0	6.0	 25
409	 20	38.0	8.1	 25
410	 20	67.3	13.5	 20
411	 20	183.0	20.9	 25
412	 20	79.0	9.9	 25
413	 20	108.0	23.2	 20
414	 20	44.0	10.5	 25
415	 20	39.0	6.9	 25
416	 20	42.0	6.3	 20
417	 20	43.0	7.6	 25
418	 20	43.0	9.0	 25
419	 20	62.5	13.8	 20
420	 20	36.0	6.8	 25
421	 20	35.0	5.1	 25
422	 20	37.8	6.5	 20
423	 20	32.0	5.2	 25
424	 20	38.0	7.1	 25
425	 20	40.0	5.8	 20
426	 20	112.0	22.8	 25
427	 20	33.0	4.3	 25
428	 20	40.0	7.9	 20
429	 20	38.0	8.7	 25
430	 20	36.0	7.2	 25
431	 20	66.5	10.0	 20
432	 20	47.0	9.1	 25
433	 20	106.0	16.4	 25
434	 20	140.0	16.9	 20
435	 20	48.0	9.3	 25
436	 20	33.0	6.7	 25
437	 20	37.3	6.6	 20
438	 20	40.0	8.0	 25
439	 20	32.0	6.3	 25
440	 20	32.0	5.9	 20
441	 20	37.0	7.3	 25
442	 20	37.0	8.3	 25
443	 20	34.0	4.3	 20
444	 20	39.0	6.1	 25
445	 20	42.0	6.5	 25
446	 20	54.0	9.5	 20
447	 20	48.0	7.6	 25
448	 20	45.0	8.6	 25
449	 20	43.0	9.6	 20
450	 20	67.0	11.4	 25
451	 20	36.0	6.6	 25
452	 20	34.5	5.6	 20
453	 20	35.0	7.8	 25
454	 20	37.0	6.7	 25
455	 20	37.3	5.9	 20
456	 20	38.0	7.9	 25
457	 20	37.0	6.5	 25
458	 20	32.8	7.1	 20
459	 20	40.0	6.5	 25
460	 20	39.0	8.1	 25
461	 20	66.8	13.8	 20
462	 20	62.0	12.2	 25
463	 20	158.0	30.9	 25
464	 20	190.8	29.2	 20
465	 20	50.0	11.0	 25
466	 20	65.3	17.9	 20
467	 20	118.0	21.5	 25
468	 20	80.0	10.9	 25
469	 20	73.5	10.8	 20
470	 20	101.0	18.7	 25
471	 20	62.0	10.2	 25
472	 20	52.0	9.1	 20
473	 20	60.0	12.8	 25
474	 20	56.0	9.6	 25
475	 20	38.3	5.4	 20
476	 20	42.0	8.4	 25
477	 20	36.0	6.5	 25
478	 20	39.0	7.6	 20
479	 20	45.0	10.6	 25
480	 20	72.0	13.0	 25
481	 20	37.3	6.1	 20
482	 20	39.0	9.4	 25
483	 20	46.0	16.0	 25
484	 20	37.0	8.0	 20
485	 20	40.0	8.1	 25
486	 20	34.0	7.4	 25
487	 20	33.3	5.2	 20
488	 20	31.0	6.1	 25
489	 20	35.0	7.0	 25
490	 20	39.0	6.3	 20
491	 20	35.0	7.1	 25
492	 20	35.0	7.0	 25
493	 20	33.0	6.4	 20
494	 20	33.0	6.6	 25
495	 20	40.0	7.5	 25
496	 20	33.0	6.9	 20
497	 20	41.0	7.8	 25
498	 20	86.0	16.5	 25
499	 20	64.5	11.2	 20
500	 20	63.0	13.0	 25
501	 20	43.0	6.6	 25
502	 20	38.0	5.2	 20
503	 20	51.0	13.3	 25
504	 20	32.0	6.0	 25
505	 20	82.0	15.8	 20
506	 20	49.0	10.4	 25
507	 20	50.0	9.6	 25
508	 20	43.5	6.9	 20
509	 20	111.0	18.7	 25
510	 20	51.0	12.2	 25
511	 20	48.0	9.0	 20
512	 20	50.0	10.7	 25
513	 20	49.0	8.8	 25
514	 20	92.3	13.4	 20
515	 20	39.0	6.3	 25
516	 20	41.0	8.4	 25
517	 20	111.5	27.1	 20
518	 20	63.0	12.6	 25
519	 20	60.0	9.4	 25
520	 20	52.0	11.1	 20
521	 20	98.0	24.3	 25
522	 20	92.0	16.8	 25
523	 20	49.8	8.8	 20
524	 20	61.0	10.1	 25
525	 20	81.0	16.6	 25
526	 20	60.0	8.0	 20
527	 20	62.0	9.5	 25
528	 20	63.0	13.4	 25
529	 20	44.3	9.0	 20
530	 20	43.0	6.6	 25
531	 20	43.0	7.8	 25
532	 20	35.3	4.3	 20
533	 20	39.0	7.0	 25
534	 20	40.0	6.8	 25
535	 20	38.3	7.4	 20
536	 20	35.3	7.1	 20
537	 20	36.5	7.7	 20
538	 20	62.5	11.4	 16
539	 20	42.8	7.2	 20
540	 20	35.3	5.6	 20
541	 20	42.0	6.7	 16
542	 20	35.3	8.5	 20
543	 20	35.5	5.7	 20
544	 20	35.3	8.2	 16
545	 20	36.0	8.6	 20
546	 20	41.5	8.4	 16
547	 20	51.5	9.1	 20
548	 20	48.3	9.7	 20
549	 20	39.5	7.9	 16
550	 20	34.5	6.0	 20
551	 20	33.5	5.5	 20
552	 20	35.0	5.9	 16
553	 20	39.5	6.9	 20
554	 20	41.0	7.4	 20
555	 20	62.3	13.4	 16
556	 20	74.8	11.6	 20
557	 20	149.5	26.7	 20
558	 20	63.8	13.8	 16
559	 20	38.3	7.3	 20
560	 20	45.0	9.4	 20
561	 20	56.0	9.1	 16
562	 20	63.5	13.3	 20
563	 20	163.8	23.2	 20
564	 20	63.3	8.3	 16
565	 20	51.5	6.9	 20
566	 20	45.5	7.7	 20
567	 20	52.8	11.1	 16
568	 20	51.3	7.6	 20
569	 20	45.0	8.0	 20
570	 20	36.5	7.7	 16
571	 20	43.0	8.6	 20
572	 20	80.8	13.8	 20
573	 20	156.8	27.9	 16
574	 20	124.3	21.4	 20
575	 20	78.3	10.5	 20
576	 20	57.3	8.4	 16
577	 20	93.5	13.8	 20
578	 20	516.3	53.9	 20
579	 20	131.8	17.8	 16
580	 20	129.3	16.2	 20
581	 20	56.3	11.2	 20
582	 20	44.8	8.2	 16
583	 20	43.3	7.8	 20
584	 20	34.3	5.0	 20
585	 20	33.0	6.9	 16
586	 20	33.0	6.4	 20
587	 20	38.5	6.1	 20
588	 20	41.5	7.4	 16
589	 20	93.5	13.7	 20
590	 20	52.5	9.2	 20
591	 20	41.5	7.1	 16
592	 20	44.3	10.1	 20
593	 20	37.0	6.6	 20
594	 20	40.3	6.1	 16
595	 20	37.0	6.2	 20
596	 20	35.3	8.0	 20
597	 20	38.0	10.2	 16
598	 20	54.3	8.6	 20
599	 20	50.0	8.0	 20
600	 20	37.5	6.6	 16
601	 20	35.3	6.6	 20
602	 20	226.3	27.0	 20
603	 20	410.0	47.0	 16
604	 20	42.8	9.9	 20
605	 20	37.5	7.4	 20
606	 20	33.0	3.7	 16
607	 20	37.0	6.4	 25
608	 20	33.0	5.4	 25
609	 20	56.0	13.7	 20
610	 20	34.0	6.9	 25
611	 20	39.0	8.4	 25
612	 20	42.3	8.6	 20
613	 20	45.0	8.3	 25
614	 20	42.0	7.9	 25
615	 20	106.0	12.8	 20
616	 20	153.0	18.5	 25
617	 20	40.0	6.5	 25
618	 20	45.3	7.5	 20
619	 20	43.0	7.9	 25
620	 20	68.0	10.4	 25
621	 20	121.0	17.5	 20
622	 20	67.0	11.0	 25
623	 20	93.0	17.7	 20
624	 20	86.0	13.4	 25
625	 20	48.0	7.2	 25
626	 20	40.3	9.1	 20
627	 20	37.0	7.1	 25
628	 20	34.0	7.6	 25
629	 20	49.0	8.4	 20
630	 20	43.0	8.1	 25
631	 20	58.0	8.9	 25
632	 20	48.3	11.5	 20
633	 20	48.0	10.0	 25
634	 20	58.0	10.0	 25
635	 20	37.5	8.7	 20
636	 20	39.0	8.1	 25
637	 20	39.0	6.6	 25
638	 20	53.0	7.2	 20
639	 20	4575.0	800.4	 25
  0	 21	57.0	22.6	 25
  1	 21	54.3	11.6	 20
  2	 21	45.0	6.9	 25
  3	 21	43.0	8.1	 25
  4	 21	38.5	6.5	 20
  5	 21	67.0	11.7	 25
  6	 21	42.0	8.4	 25
  7	 21	39.3	7.3	 20
  8	 21	39.0	6.6	 25
  9	 21	36.0	7.7	 25
 10	 21	38.0	5.5	 20
 11	 21	36.0	5.9	 25
 12	 21	40.0	6.9	 25
 13	 21	35.0	6.7	 20
 14	 21	38.0	6.9	 25
 15	 21	48.0	10.9	 25
 16	 21	46.3	10.1	 20
 17	 21	73.0	15.1	 25
 18	 21	78.0	15.6	 25
 19	 21	35.0	8.9	 20
 20	 21	42.0	8.6	 25
 21	 21	36.0	5.7	 25
 22	 21	90.5	17.0	 20
 23	 21	44.0	5.7	 25
 24	 21	43.0	8.1	 25
 25	 21	51.8	7.9	 20
 26	 21	82.0	18.1	 25
 27	 21	42.0	7.9	 25
 28	 21	58.3	9.9	 20
 29	 21	57.0	10.3	 25
 30	 21	39.0	5.7	 25
 31	 21	57.0	10.6	 20
 32	 21	49.0	10.7	 25
 33	 21	38.0	4.9	 25
 34	 21	39.0	5.5	 20
 35	 21	37.0	7.1	 25
 36	 21	35.0	7.3	 25
 37	 21	37.0	6.3	 20
 38	 21	35.3	6.7	 20
 39	 21	39.8	10.0	 20
 40	 21	33.8	6.1	 16
 41	 21	36.3	7.0	 20
 42	 21	37.0	5.7	 20
 43	 21	37.5	8.7	 16
 44	 21	36.0	7.0	 20
 45	 21	35.0	7.1	 20
 46	 21	32.3	2.5	 16
 47	 21	31.5	5.8	 20
 48	 21	58.0	11.8	 20
 49	 21	39.0	6.0	 16
 50	 21	43.0	7.2	 20
 51	 21	39.3	6.5	 20
 52	 21	49.0	8.9	 16
 53	 21	58.3	9.9	 20
 54	 21	59.0	7.5	 20
 55	 21	61.3	10.7	 16
 56	 21	46.3	6.2	 20
 57	 21	59.8	12.5	 20
 58	 21	35.5	8.0	 16
 59	 21	56.3	8.9	 20
 60	 21	73.3	14.0	 20
 61	 21	37.3	6.3	 16
 62	 21	38.3	6.4	 20
 63	 21	35.3	6.5	 20
 64	 21	37.5	7.5	 16
 65	 21	33.3	5.1	 20
 66	 21	31.5	5.3	 20
 67	 21	39.0	7.2	 16
 68	 21	36.8	6.4	 20
 69	 21	40.0	7.2	 20
 70	 21	38.3	5.0	 16
 71	 21	40.0	7.8	 20
 72	 21	38.3	6.9	 16
 73	 21	37.3	8.4	 20
 74	 21	40.3	8.0	 20
 75	 21	40.5	7.9	 16
 76	 21	75.3	16.1	 20
 77	 21	36.3	6.1	 20
 78	 21	39.3	10.4	 16
 79	 21	42.0	6.5	 20
 80	 21	51.5	11.9	 20
 81	 21	32.0	7.0	 16
 82	 21	35.3	6.5	 20
 83	 21	48.0	9.1	 20
 84	 21	35.3	5.4	 16
 85	 21	32.0	6.0	 20
 86	 21	32.3	7.0	 20
 87	 21	35.5	8.7	 16
 88	 21	94.5	20.2	 20
 89	 21	210.3	37.7	 20
 90	 21	64.3	14.4	 16
 91	 21	263.5	45.6	 20
 92	 21	196.3	16.8	 20
 93	 21	121.3	16.1	 16
 94	 21	100.5	23.6	 20
 95	 21	93.0	12.6	 20
 96	 21	42.0	6.8	 16
 97	 21	51.0	7.9	 20
 98	 21	38.0	5.3	 20
 99	 21	34.8	5.9	 16
100	 21	32.3	6.1	 20
101	 21	37.3	8.4	 20
102	 21	73.3	13.2	 16
103	 21	36.3	6.3	 20
104	 21	42.0	7.0	 20
105	 21	40.0	6.7	 16
106	 21	40.0	6.9	 20
107	 21	52.3	9.1	 20
108	 21	39.5	6.8	 16
109	 21	33.0	7.2	 25
110	 21	35.0	7.0	 25
111	 21	32.5	5.0	 20
112	 21	37.0	7.3	 25
113	 21	164.0	25.1	 25
114	 21	40.3	6.8	 20
115	 21	38.0	7.5	 25
116	 21	35.0	7.9	 25
117	 21	55.3	10.0	 20
118	 21	46.0	8.8	 25
119	 21	43.0	8.8	 25
120	 21	35.5	7.6	 20
121	 21	52.0	11.5	 25
122	 21	60.0	10.7	 25
123	 21	39.0	4.3	 20
124	 21	36.0	6.6	 25
125	 21	37.0	8.5	 25
126	 21	45.0	7.8	 20
127	 21	35.0	5.2	 25
128	 21	39.0	8.0	 25
129	 21	36.3	6.9	 20
130	 21	37.0	6.6	 25
131	 21	34.0	5.5	 25
132	 21	78.3	15.7	 20
133	 21	42.0	7.9	 25
134	 21	39.0	8.3	 25
135	 21	35.3	5.7	 20
136	 21	42.0	7.9	 25
137	 21	41.0	7.8	 25
138	 21	35.0	6.8	 20
139	 21	35.0	6.4	 25
140	 21	51.0	9.1	 25
141	 21	71.5	14.7	 20
142	 21	216.0	28.4	 25
143	 21	72.0	11.0	 25
144	 21	170.0	14.6	 20
145	 21	138.0	20.9	 25
146	 21	45.0	6.7	 25
147	 21	43.0	6.9	 20
148	 21	45.0	9.7	 25
149	 21	45.0	8.2	 25
150	 21	984.0	110.5	 20
151	 21	38.0	5.6	 25
152	 21	36.5	7.1	 20
153	 21	120.0	25.4	 25
154	 21	36.0	8.2	 25
155	 21	47.8	10.2	 20
156	 21	39.0	8.0	 25
157	 21	52.0	9.5	 25
158	 21	38.8	7.4	 20
159	 21	38.0	7.8	 25
160	 21	139.0	20.1	 25
161	 21	82.0	11.2	 20
162	 21	223.0	32.8	 25
163	 21	252.0	18.5	 25
164	 21	57.8	13.0	 20
165	 21	90.0	16.2	 25
166	 21	70.0	13.4	 25
167	 21	120.0	13.8	 20
168	 21	133.0	20.6	 25
169	 21	96.0	13.8	 25
170	 21	132.3	20.6	 20
171	 21	118.0	18.1	 25
172	 21	201.0	20.4	 25
173	 21	59.3	8.3	 20
174	 21	77.0	15.2	 25
175	 21	97.0	14.3	 25
176	 21	49.5	9.5	 20
177	 21	38.0	7.9	 25
178	 21	39.0	7.6	 25
179	 21	38.3	6.2	 20
180	 21	58.0	10.2	 25
181	 21	78.0	11.2	 25
182	 21	54.0	12.0	 20
183	 21	36.0	6.7	 25
184	 21	33.0	6.0	 25
185	 21	42.3	6.7	 20
186	 21	73.0	15.6	 25
187	 21	123.0	18.5	 25
188	 21	106.0	19.6	 20
189	 21	87.0	15.1	 25
190	 21	38.0	7.8	 25
191	 21	227.0	29.4	 20
192	 21	231.0	32.6	 25
193	 21	131.0	21.2	 25
194	 21	85.0	14.4	 20
195	 21	60.0	12.6	 25
196	 21	46.0	6.6	 25
197	 21	78.0	12.0	 20
198	 21	130.0	24.8	 25
199	 21	100.0	21.1	 25
200	 21	103.5	15.6	 20
201	 21	72.0	9.0	 25
202	 21	81.0	17.1	 25
203	 21	61.0	10.0	 20
204	 21	393.0	76.2	 25
205	 21	71.0	14.3	 25
206	 21	37.5	6.2	 20
207	 21	43.0	8.0	 25
208	 21	31.0	5.2	 25
209	 21	29.3	6.8	 20
210	 21	38.0	8.6	 25
211	 21	38.0	6.8	 25
212	 21	33.5	6.8	 20
213	 21	38.0	7.5	 25
214	 21	37.0	6.3	 25
215	 21	34.5	6.5	 20
216	 21	48.0	8.7	 25
217	 21	33.0	7.3	 25
218	 21	36.3	8.3	 20
219	 21	35.0	6.6	 25
220	 21	36.0	6.8	 25
221	 21	55.3	10.0	 20
222	 21	63.0	13.0	 25
223	 21	34.0	6.7	 25
224	 21	31.5	4.6	 20
225	 21	49.0	9.2	 25
226	 21	54.0	9.5	 25
227	 21	180.3	28.4	 20
228	 21	38.0	8.9	 25
229	 21	33.0	7.0	 20
230	 21	64.0	13.8	 25
231	 21	38.0	6.3	 25
232	 21	47.3	6.3	 20
233	 21	45.0	11.7	 25
234	 21	61.0	11.8	 25
235	 21	73.0	14.8	 20
236	 21	64.0	6.5	 25
237	 21	63.0	11.6	 25
238	 21	40.3	10.7	 20
239	 21	64.0	13.7	 25
240	 21	39.0	6.8	 25
241	 21	45.0	8.6	 20
242	 21	63.0	10.4	 25
243	 21	55.0	11.1	 25
244	 21	56.0	8.6	 20
245	 21	90.0	15.7	 25
246	 21	127.0	21.0	 25
247	 21	132.0	17.7	 20
248	 21	109.0	16.8	 25
249	 21	50.0	11.2	 25
250	 21	39.0	7.4	 20
251	 21	345.0	64.5	 20
252	 21	40.5	10.5	 20
253	 21	41.3	7.4	 16
254	 21	43.3	7.9	 20
255	 21	49.5	8.3	 20
256	 21	301.0	26.4	 16
257	 21	92.0	17.5	 20
258	 21	34.5	6.7	 20
259	 21	37.5	7.8	 16
260	 21	32.3	5.8	 20
261	 21	53.8	8.3	 20
262	 21	128.5	21.2	 16
263	 21	60.0	9.3	 20
264	 21	128.0	18.9	 20
265	 21	35.3	6.6	 16
266	 21	36.3	7.1	 20
267	 21	38.3	7.8	 20
268	 21	31.0	6.9	 16
269	 21	36.8	8.9	 20
270	 21	43.0	10.2	 20
271	 21	33.5	8.8	 16
272	 21	43.0	9.0	 20
273	 21	203.0	25.5	 20
274	 21	77.5	14.2	 16
275	 21	42.3	8.2	 20
276	 21	188.3	24.3	 20
277	 21	52.3	7.5	 16
278	 21	37.0	5.6	 20
279	 21	48.3	9.0	 20
280	 21	119.8	23.3	 16
281	 21	328.0	40.5	 20
282	 21	293.0	39.6	 20
283	 21	57.5	8.3	 16
284	 21	64.0	7.6	 20
285	 21	211.0	25.5	 20
286	 21	151.5	22.6	 16
287	 21	49.0	7.9	 20
288	 21	40.0	8.2	 20
289	 21	39.5	8.8	 16
290	 21	44.5	6.8	 20
291	 21	38.8	8.1	 20
292	 21	35.3	5.9	 16
293	 21	37.0	6.9	 20
294	 21	128.3	17.2	 20
295	 21	70.3	12.3	 16
296	 21	218.0	22.7	 20
297	 21	47.8	8.0	 20
298	 21	40.3	7.3	 16
299	 21	41.3	5.7	 20
300	 21	42.0	7.4	 20
301	 21	36.0	9.2	 16
302	 21	46.3	10.5	 20
303	 21	35.0	6.2	 20
304	 21	49.0	12.4	 16
305	 21	49.3	7.3	 20
306	 21	67.3	13.9	 20
307	 21	56.0	8.9	 16
308	 21	137.3	19.0	 20
309	 21	31.0	5.9	 16
310	 21	40.5	7.4	 20
311	 21	39.8	8.1	 20
312	 21	31.0	4.5	 16
313	 21	35.3	7.1	 20
314	 21	34.3	7.5	 20
315	 21	40.0	10.4	 16
316	 21	100.3	21.8	 20
317	 21	44.3	6.4	 20
318	 21	46.8	8.9	 16
319	 21	86.8	15.8	 20
320	 21	40.0	7.3	 20
321	 21	57.0	10.6	 16
322	 21	36.0	5.1	 25
323	 21	35.0	6.5	 25
324	 21	40.0	9.9	 20
325	 21	38.0	9.5	 25
326	 21	38.0	6.7	 25
327	 21	44.3	6.6	 20
328	 21	35.0	6.7	 25
329	 21	41.0	6.9	 25
330	 21	45.3	8.2	 20
331	 21	42.0	8.0	 25
332	 21	42.0	8.6	 25
333	 21	115.5	19.2	 20
334	 21	58.0	10.1	 25
335	 21	98.0	14.8	 25
336	 21	134.8	22.4	 20
337	 21	102.0	20.4	 25
338	 21	54.0	13.4	 25
339	 21	40.0	6.8	 20
340	 21	56.0	12.2	 25
341	 21	37.0	6.0	 25
342	 21	39.0	8.6	 20
343	 21	38.0	7.3	 25
344	 21	40.0	8.3	 25
345	 21	74.8	9.5	 20
346	 21	90.0	13.1	 25
347	 21	136.0	18.5	 25
348	 21	47.0	10.0	 20
349	 21	49.0	7.9	 25
350	 21	52.0	9.3	 25
351	 21	193.3	31.2	 20
352	 21	36.0	8.0	 25
353	 21	36.0	5.3	 25
354	 21	34.0	5.2	 20
355	 21	78.0	17.4	 25
356	 21	41.0	8.4	 25
357	 21	39.0	6.6	 20
358	 21	40.0	7.4	 25
359	 21	35.0	7.3	 25
360	 21	32.3	7.2	 20
361	 21	56.0	10.5	 25
362	 21	63.0	10.8	 25
363	 21	51.5	12.1	 20
364	 21	37.0	7.8	 25
365	 21	38.0	8.7	 25
366	 21	38.0	5.9	 20
367	 21	41.0	7.9	 25
368	 21	33.0	4.7	 25
369	 21	36.3	7.6	 20
370	 21	59.0	10.9	 25
371	 21	36.0	7.0	 25
372	 21	36.3	8.9	 20
373	 21	38.0	7.9	 25
374	 21	68.0	12.4	 25
375	 21	252.5	31.1	 20
376	 21	140.0	20.1	 25
377	 21	176.0	20.2	 25
378	 21	60.5	13.2	 20
379	 21	39.0	7.5	 25
380	 21	191.0	26.8	 25
381	 21	48.3	9.4	 20
382	 21	38.0	7.8	 25
383	 21	47.0	9.0	 25
384	 21	35.5	8.1	 20
385	 21	39.0	7.4	 25
386	 21	36.0	6.7	 25
387	 21	40.0	8.3	 20
388	 21	39.0	7.4	 25
389	 21	36.5	5.8	 20
390	 21	35.0	6.8	 25
391	 21	33.0	5.8	 25
392	 21	50.3	9.8	 20
393	 21	49.0	9.7	 25
394	 21	39.0	8.1	 25
395	 21	37.5	7.3	 20
396	 21	41.0	7.7	 25
397	 21	84.0	10.5	 25
398	 21	129.3	22.4	 20
399	 21	48.0	7.8	 25
400	 21	102.0	12.7	 25
401	 21	181.0	24.0	 20
402	 21	57.0	10.4	 25
403	 21	43.0	10.7	 25
404	 21	90.0	16.9	 20
405	 21	87.0	14.9	 25
406	 21	380.0	41.3	 25
407	 21	70.3	9.6	 20
408	 21	47.0	8.9	 25
409	 21	101.0	16.1	 25
410	 21	124.0	20.2	 20
411	 21	75.0	12.8	 25
412	 21	60.0	11.3	 25
413	 21	38.3	7.7	 20
414	 21	36.0	6.2	 25
415	 21	36.0	6.1	 25
416	 21	39.8	7.9	 20
417	 21	56.0	11.8	 25
418	 21	37.0	6.0	 25
419	 21	181.5	21.0	 20
420	 21	99.0	18.7	 25
421	 21	88.0	13.2	 25
422	 21	90.0	13.7	 20
423	 21	34.0	9.1	 25
424	 21	32.0	5.7	 25
425	 21	39.3	8.7	 20
426	 21	38.0	6.3	 25
427	 21	34.0	4.9	 25
428	 21	35.8	6.2	 20
429	 21	40.0	5.5	 25
430	 21	86.0	14.1	 25
431	 21	94.3	16.7	 20
432	 21	36.0	8.4	 25
433	 21	86.0	17.5	 25
434	 21	36.3	5.7	 20
435	 21	39.0	7.6	 25
436	 21	62.0	9.5	 25
437	 21	107.0	14.1	 20
438	 21	42.0	8.7	 25
439	 21	36.0	8.3	 25
440	 21	38.3	7.9	 20
441	 21	36.0	7.0	 25
442	 21	40.0	8.2	 25
443	 21	37.5	9.4	 20
444	 21	41.0	8.5	 25
445	 21	38.0	7.2	 25
446	 21	39.5	7.1	 20
447	 21	38.0	8.7	 25
448	 21	41.0	6.4	 25
449	 21	42.0	7.3	 20
450	 21	52.0	9.4	 25
451	 21	182.0	28.1	 25
452	 21	71.3	11.7	 20
453	 21	133.0	18.2	 25
454	 21	188.0	54.1	 25
455	 21	80.5	13.8	 20
456	 21	42.0	8.1	 25
457	 21	36.0	8.4	 25
458	 21	37.3	7.3	 20
459	 21	39.0	7.9	 25
460	 21	43.0	9.7	 25
461	 21	38.3	7.3	 20
462	 21	36.0	7.5	 25
463	 21	34.0	6.4	 25
464	 21	45.3	8.4	 20
465	 21	45.0	9.3	 20
466	 21	36.0	7.7	 16
467	 21	36.3	7.3	 20
468	 21	51.3	9.8	 20
469	 21	117.3	14.4	 16
470	 21	130.3	22.4	 20
471	 21	63.0	8.3	 20
472	 21	63.5	10.9	 16
473	 21	37.5	7.0	 20
474	 21	76.0	15.2	 20
475	 21	45.8	8.6	 16
476	 21	31.8	6.9	 20
477	 21	44.5	9.5	 20
478	 21	40.0	7.7	 16
479	 21	57.8	13.2	 20
480	 21	65.0	11.8	 20
481	 21	54.5	10.8	 16
482	 21	41.5	8.7	 20
483	 21	57.5	7.5	 20
484	 21	39.3	7.4	 16
485	 21	44.5	7.0	 20
486	 21	107.5	15.8	 20
487	 21	38.0	7.8	 16
488	 21	36.8	5.7	 20
489	 21	37.0	7.6	 20
490	 21	35.0	7.7	 16
491	 21	53.5	8.2	 20
492	 21	65.5	12.4	 20
493	 21	79.3	14.8	 16
494	 21	41.5	7.8	 20
495	 21	57.5	10.1	 20
496	 21	86.8	13.1	 16
497	 21	51.5	9.0	 20
498	 21	210.5	30.7	 20
499	 21	150.3	19.2	 16
500	 21	75.5	16.9	 20
501	 21	64.3	19.0	 20
502	 21	57.8	10.7	 16
503	 21	35.3	6.6	 20
504	 21	38.5	6.4	 20
505	 21	58.3	7.4	 16
506	 21	39.5	5.4	 20
507	 21	46.0	7.2	 20
508	 21	41.0	10.3	 16
509	 21	48.8	10.7	 20
510	 21	82.8	16.0	 20
511	 21	56.5	10.0	 16
512	 21	44.3	8.7	 20
513	 21	35.3	7.4	 20
514	 21	36.3	4.8	 16
515	 21	47.0	7.8	 20
516	 21	42.5	8.6	 20
517	 21	43.3	7.4	 16
518	 21	174.3	28.6	 20
519	 21	49.8	8.4	 20
520	 21	79.8	11.9	 16
521	 21	189.3	23.4	 20
522	 21	71.5	14.1	 20
523	 21	207.0	20.0	 16
524	 21	55.5	8.0	 20
525	 21	200.0	23.0	 20
526	 21	169.3	17.4	 16
527	 21	47.0	8.7	 20
528	 21	39.5	7.8	 20
529	 21	72.3	13.3	 16
530	 21	59.0	9.1	 20
531	 21	37.3	6.8	 20
532	 21	42.3	5.8	 16
533	 21	45.3	7.7	 20
534	 21	89.0	10.9	 20
535	 21	40.3	6.6	 16
536	 21	41.0	7.8	 25
537	 21	39.0	4.2	 25
538	 21	108.3	16.9	 20
539	 21	59.0	10.7	 25
540	 21	50.0	8.2	 25
541	 21	76.3	13.9	 20
542	 21	37.0	7.1	 25
543	 21	42.0	6.5	 25
544	 21	38.3	8.7	 20
545	 21	35.0	7.5	 25
546	 21	39.3	7.1	 20
547	 21	36.0	4.9	 25
548	 21	34.0	6.8	 25
549	 21	42.3	6.3	 20
550	 21	34.0	6.3	 25
551	 21	31.0	4.7	 25
552	 21	33.0	7.6	 20
553	 21	36.0	5.5	 25
554	 21	35.0	6.3	 25
555	 21	52.3	10.5	 20
556	 21	38.0	6.5	 25
557	 21	50.0	9.8	 25
558	 21	41.0	6.6	 20
559	 21	37.0	6.6	 25
560	 21	90.0	18.8	 25
561	 21	43.5	8.9	 20
562	 21	39.0	5.3	 25
563	 21	49.0	7.8	 25
564	 21	77.0	13.1	 20
565	 21	44.0	8.0	 25
566	 21	33.0	6.9	 25
567	 21	47.0	8.7	 20
568	 21	43.0	7.9	 25
569	 21	37.0	6.7	 25
570	 21	42.0	9.2	 20
571	 21	96.0	23.8	 25
572	 21	48.0	10.5	 25
573	 21	47.8	9.2	 20
574	 21	43.0	9.4	 25
575	 21	59.0	12.6	 25
576	 21	68.5	14.9	 20
577	 21	1029.0	122.1	 25
578	 21	77.0	10.6	 25
579	 21	94.3	10.6	 20
580	 21	53.0	9.9	 25
581	 21	45.0	9.0	 25
582	 21	65.8	11.1	 20
583	 21	68.0	9.7	 25
584	 21	45.0	9.0	 25
585	 21	36.3	6.2	 20
586	 21	58.0	12.5	 25
587	 21	39.0	9.4	 25
588	 21	40.3	6.2	 20
589	 21	57.0	9.3	 25
590	 21	73.0	12.2	 25
591	 21	47.3	9.5	 20
592	 21	112.0	20.2	 25
593	 21	42.0	8.2	 25
594	 21	38.5	7.8	 20
595	 21	33.0	8.8	 25
596	 21	30.0	4.5	 25
597	 21	33.8	5.7	 20
598	 21	34.0	5.2	 25
599	 21	42.0	7.8	 25
600	 21	36.5	7.0	 20
601	 21	36.0	7.9	 25
602	 21	36.0	6.7	 25
603	 21	48.0	8.8	 20
604	 21	34.0	8.2	 25
605	 21	34.0	7.7	 25
606	 21	32.8	6.8	 20
607	 21	36.0	7.0	 25
608	 21	40.0	6.6	 25
609	 21	36.8	7.3	 20
610	 21	119.0	17.0	 25
611	 21	39.0	8.9	 25
612	 21	35.0	5.8	 20
613	 21	67.0	9.9	 25
614	 21	46.0	7.9	 25
615	 21	51.0	10.2	 20
616	 21	65.0	10.9	 25
617	 21	46.0	6.9	 25
618	 21	48.3	9.3	 20
619	 21	150.0	25.0	 25
620	 21	128.0	23.0	 25
621	 21	48.3	9.6	 20
622	 21	63.0	12.6	 25
623	 21	66.0	15.6	 25
624	 21	103.3	20.2	 20
625	 21	134.0	17.3	 25
626	 21	67.5	10.9	 20
627	 21	40.0	7.5	 25
628	 21	66.0	12.1	 25
629	 21	50.3	10.6	 20
630	 21	47.0	9.3	 25
631	 21	50.0	7.5	 25
632	 21	63.3	11.0	 20
633	 21	171.0	27.0	 25
634	 21	45.0	6.8	 25
635	 21	52.5	9.6	 20
636	 21	43.0	8.4	 25
637	 21	56.0	10.5	 25
638	 21	44.3	7.3	 20
639	 21	76.0	49.6	 25
  0	 22	5129.3	594.7	 20
  1	 22	58.3	7.9	 16
  2	 22	47.0	8.1	 20
  3	 22	40.0	9.3	 20
  4	 22	41.0	4.4	 16
  5	 22	41.3	5.9	 20
  6	 22	36.3	5.8	 20
  7	 22	33.5	6.5	 16
  8	 22	43.3	9.1	 20
  9	 22	29.0	3.8	 20
 10	 22	34.3	5.2	 16
 11	 22	31.3	4.7	 20
 12	 22	36.5	7.1	 20
 13	 22	34.5	7.6	 16
 14	 22	38.0	8.7	 20
 15	 22	52.5	10.8	 20
 16	 22	51.5	13.8	 16
 17	 22	51.5	13.4	 20
 18	 22	40.3	6.6	 20
 19	 22	35.0	5.3	 16
 20	 22	38.3	6.7	 20
 21	 22	39.5	7.1	 20
 22	 22	41.3	6.4	 16
 23	 22	51.5	7.5	 20
 24	 22	57.0	9.8	 20
 25	 22	46.3	9.5	 16
 26	 22	49.0	6.3	 20
 27	 22	39.0	7.0	 20
 28	 22	43.0	9.6	 16
 29	 22	57.5	10.5	 20
 30	 22	36.3	6.3	 20
 31	 22	47.0	9.7	 16
 32	 22	42.3	8.3	 20
 33	 22	36.3	6.6	 20
 34	 22	36.5	9.2	 16
 35	 22	39.5	8.7	 20
 36	 22	36.3	6.7	 20
 37	 22	33.0	7.1	 16
 38	 22	34.0	5.1	 25
 39	 22	34.0	6.0	 25
 40	 22	35.5	6.8	 20
 41	 22	38.0	7.6	 25
 42	 22	38.0	7.0	 25
 43	 22	37.3	6.0	 20
 44	 22	33.0	6.4	 25
 45	 22	31.0	6.4	 25
 46	 22	30.8	5.8	 20
 47	 22	33.0	5.8	 25
 48	 22	39.0	6.5	 25
 49	 22	44.3	7.3	 20
 50	 22	36.0	6.6	 25
 51	 22	32.0	5.1	 25
 52	 22	62.8	13.8	 20
 53	 22	60.0	10.6	 25
 54	 22	106.0	13.1	 25
 55	 22	59.5	23.5	 20
 56	 22	37.0	5.8	 25
 57	 22	56.0	9.0	 25
 58	 22	33.3	5.6	 20
 59	 22	44.0	6.6	 25
 60	 22	142.0	18.0	 25
 61	 22	35.3	5.3	 20
 62	 22	34.0	6.1	 25
 63	 22	34.0	6.9	 25
 64	 22	34.8	5.4	 20
 65	 22	33.0	5.6	 25
 66	 22	39.0	14.4	 25
 67	 22	36.0	4.3	 20
 68	 22	53.0	8.8	 25
 69	 22	42.0	6.6	 25
 70	 22	48.3	9.3	 20
 71	 22	33.0	4.1	 25
 72	 22	34.5	6.1	 20
 73	 22	40.0	6.2	 25
 74	 22	46.0	8.7	 25
 75	 22	41.5	8.8	 20
 76	 22	37.0	6.9	 25
 77	 22	37.0	7.5	 25
 78	 22	39.3	7.0	 20
 79	 22	44.0	8.3	 25
 80	 22	58.0	10.8	 25
 81	 22	34.0	5.9	 20
 82	 22	36.0	8.6	 25
 83	 22	53.0	7.5	 25
 84	 22	34.5	6.8	 20
 85	 22	36.0	5.9	 25
 86	 22	41.0	6.5	 25
 87	 22	33.3	4.9	 20
 88	 22	131.0	21.9	 25
 89	 22	131.0	21.8	 25
 90	 22	50.8	8.5	 20
 91	 22	559.0	131.4	 25
 92	 22	273.0	35.1	 25
 93	 22	163.3	21.8	 20
 94	 22	110.0	28.7	 25
 95	 22	121.0	18.4	 25
 96	 22	46.8	8.6	 20
 97	 22	46.0	9.6	 25
 98	 22	39.0	10.0	 25
 99	 22	36.0	6.8	 20
100	 22	35.0	7.3	 25
101	 22	41.0	8.0	 25
102	 22	40.3	8.6	 20
103	 22	39.0	8.0	 25
104	 22	40.0	5.5	 25
105	 22	36.0	6.1	 20
106	 22	37.0	6.1	 25
107	 22	35.0	8.6	 25
108	 22	43.8	10.1	 20
109	 22	31.0	4.9	 25
110	 22	37.0	7.0	 25
111	 22	39.0	6.8	 20
112	 22	38.0	7.6	 25
113	 22	62.0	8.5	 25
114	 22	33.3	7.7	 20
115	 22	35.0	6.7	 25
116	 22	36.0	7.5	 25
117	 22	32.3	4.6	 20
118	 22	40.0	8.8	 25
119	 22	34.0	5.6	 25
120	 22	37.3	7.3	 20
121	 22	53.0	10.3	 25
122	 22	74.0	10.2	 25
123	 22	36.0	5.3	 20
124	 22	37.0	5.9	 25
125	 22	36.0	7.2	 25
126	 22	35.0	6.5	 20
127	 22	39.0	7.4	 25
128	 22	34.0	6.7	 25
129	 22	37.3	6.7	 20
130	 22	36.0	7.4	 25
131	 22	36.0	5.2	 25
132	 22	58.5	10.5	 20
133	 22	40.0	7.7	 25
134	 22	40.0	7.2	 25
135	 22	34.8	7.3	 20
136	 22	38.0	6.6	 25
137	 22	55.0	8.6	 25
138	 22	40.3	6.9	 20
139	 22	39.0	5.5	 25
140	 22	44.0	8.3	 25
141	 22	47.8	8.4	 20
142	 22	97.0	14.5	 25
143	 22	78.0	13.9	 25
144	 22	94.0	15.9	 20
145	 22	88.0	15.8	 25
146	 22	52.0	9.3	 25
147	 22	48.8	13.5	 20
148	 22	49.0	9.9	 25
149	 22	40.0	7.9	 25
150	 22	123.8	21.4	 20
151	 22	35.0	6.7	 25
152	 22	33.8	7.0	 20
153	 22	45.0	7.3	 25
154	 22	36.0	6.7	 25
155	 22	46.3	9.7	 20
156	 22	48.0	7.6	 25
157	 22	53.0	9.2	 25
158	 22	44.5	7.0	 20
159	 22	36.0	7.1	 25
160	 22	54.0	8.6	 25
161	 22	50.0	7.7	 20
162	 22	85.0	14.4	 25
163	 22	113.0	16.5	 25
164	 22	54.3	9.3	 20
165	 22	53.0	8.3	 25
166	 22	117.0	19.6	 25
167	 22	53.0	9.5	 20
168	 22	78.0	14.6	 25
169	 22	96.0	25.8	 25
170	 22	76.0	15.9	 20
171	 22	83.0	13.8	 25
172	 22	175.0	35.1	 25
173	 22	62.3	10.7	 20
174	 22	68.0	12.7	 25
175	 22	71.0	19.0	 25
176	 22	44.8	9.9	 20
177	 22	36.0	7.1	 25
178	 22	32.0	7.4	 25
179	 22	37.5	6.6	 20
180	 22	42.0	6.5	 20
181	 22	43.3	8.6	 20
182	 22	33.0	6.5	 16
183	 22	36.3	6.9	 20
184	 22	39.0	7.0	 20
185	 22	50.5	7.0	 16
186	 22	104.0	22.9	 20
187	 22	105.3	18.9	 20
188	 22	52.3	8.7	 16
189	 22	70.3	13.9	 20
190	 22	48.3	8.5	 20
191	 22	74.3	16.1	 16
192	 22	92.5	13.1	 20
193	 22	47.3	8.5	 20
194	 22	190.3	27.9	 16
195	 22	61.3	9.3	 20
196	 22	71.8	12.7	 20
197	 22	83.3	9.3	 16
198	 22	199.8	37.9	 20
199	 22	83.5	16.5	 20
200	 22	60.5	8.8	 16
201	 22	45.8	10.2	 20
202	 22	49.3	10.0	 20
203	 22	34.5	6.2	 16
204	 22	65.0	12.4	 20
205	 22	48.0	8.3	 20
206	 22	36.0	7.1	 16
207	 22	41.0	9.1	 20
208	 22	33.0	7.0	 20
209	 22	33.3	6.3	 16
210	 22	34.0	8.6	 20
211	 22	36.3	6.2	 20
212	 22	43.5	10.8	 16
213	 22	37.5	7.9	 20
214	 22	41.5	8.6	 20
215	 22	28.3	6.8	 16
216	 22	35.5	6.5	 20
217	 22	34.3	6.7	 20
218	 22	34.0	6.3	 16
219	 22	36.5	6.5	 20
220	 22	35.5	7.0	 20
221	 22	35.0	5.9	 16
222	 22	33.3	7.4	 20
223	 22	36.0	8.3	 20
224	 22	32.0	9.0	 16
225	 22	48.5	6.7	 20
226	 22	34.3	7.4	 20
227	 22	37.0	6.2	 16
228	 22	31.3	5.4	 20
229	 22	28.3	6.6	 20
230	 22	48.8	11.1	 16
231	 22	33.0	5.7	 20
232	 22	44.0	9.3	 16
233	 22	42.8	7.6	 20
234	 22	45.3	9.8	 20
235	 22	108.3	13.4	 16
236	 22	97.8	19.0	 20
237	 22	74.0	18.7	 20
238	 22	52.8	12.8	 16
239	 22	50.8	10.7	 20
240	 22	39.0	6.4	 20
241	 22	53.3	8.8	 16
242	 22	46.3	8.4	 20
243	 22	41.3	9.2	 20
244	 22	37.3	6.0	 16
245	 22	63.3	12.6	 20
246	 22	63.0	9.4	 20
247	 22	59.3	12.5	 16
248	 22	83.0	12.6	 20
249	 22	37.5	8.3	 20
250	 22	35.0	5.6	 16
251	 22	117.0	27.6	 25
252	 22	35.0	5.7	 25
253	 22	40.0	6.9	 20
254	 22	60.0	10.6	 25
255	 22	52.0	9.5	 25
256	 22	84.3	12.9	 20
257	 22	42.0	7.7	 25
258	 22	36.0	6.1	 25
259	 22	30.0	3.7	 20
260	 22	34.0	7.0	 25
261	 22	46.0	8.2	 25
262	 22	88.0	17.0	 20
263	 22	53.0	10.9	 25
264	 22	32.0	6.7	 25
265	 22	39.0	6.2	 20
266	 22	40.0	7.1	 25
267	 22	33.0	5.8	 25
268	 22	36.0	7.3	 20
269	 22	35.0	7.9	 25
270	 22	42.0	8.9	 25
271	 22	38.3	8.0	 20
272	 22	38.0	7.3	 25
273	 22	79.0	14.6	 25
274	 22	56.3	9.7	 20
275	 22	43.0	6.8	 25
276	 22	106.0	15.2	 25
277	 22	50.0	8.8	 20
278	 22	37.0	8.8	 25
279	 22	41.0	9.0	 25
280	 22	71.0	14.8	 20
281	 22	162.0	24.0	 25
282	 22	135.0	23.1	 25
283	 22	41.5	6.7	 20
284	 22	120.0	19.9	 25
285	 22	92.0	14.6	 25
286	 22	106.3	17.6	 20
287	 22	38.0	6.8	 25
288	 22	35.0	7.9	 25
289	 22	35.8	8.4	 20
290	 22	61.0	11.3	 25
291	 22	38.0	9.5	 25
292	 22	40.3	8.5	 20
293	 22	39.0	6.2	 25
294	 22	120.0	19.4	 25
295	 22	45.3	7.2	 20
296	 22	116.0	19.0	 25
297	 22	61.0	9.4	 25
298	 22	39.3	7.3	 20
299	 22	39.0	7.8	 25
300	 22	38.0	7.4	 25
301	 22	43.3	10.5	 20
302	 22	44.0	7.4	 25
303	 22	37.0	7.9	 25
304	 22	61.0	11.1	 20
305	 22	57.0	8.5	 25
306	 22	49.0	7.1	 25
307	 22	44.5	10.9	 20
308	 22	94.0	16.5	 25
309	 22	39.0	7.9	 20
310	 22	41.0	7.1	 25
311	 22	34.0	5.2	 25
312	 22	34.3	6.5	 20
313	 22	33.0	5.9	 25
314	 22	36.0	6.9	 25
315	 22	42.5	7.1	 20
316	 22	45.0	8.7	 25
317	 22	39.0	8.4	 25
318	 22	57.5	13.1	 20
319	 22	54.0	10.1	 25
320	 22	36.0	7.5	 25
321	 22	63.3	10.7	 20
322	 22	40.0	8.9	 25
323	 22	35.0	5.6	 25
324	 22	37.3	7.0	 20
325	 22	34.0	7.6	 25
326	 22	34.0	7.1	 25
327	 22	46.5	10.8	 20
328	 22	40.0	7.4	 25
329	 22	43.0	9.5	 25
330	 22	37.3	6.9	 20
331	 22	37.0	7.1	 25
332	 22	46.0	8.5	 25
333	 22	193.0	25.9	 20
334	 22	89.0	22.5	 25
335	 22	85.0	15.2	 25
336	 22	117.8	22.5	 20
337	 22	123.0	23.3	 25
338	 22	52.0	11.0	 25
339	 22	39.8	8.4	 20
340	 22	39.0	7.3	 25
341	 22	37.0	7.2	 25
342	 22	37.5	5.9	 20
343	 22	50.0	9.3	 25
344	 22	40.0	8.7	 25
345	 22	79.0	16.4	 20
346	 22	68.0	12.8	 25
347	 22	91.0	15.1	 25
348	 22	43.8	10.2	 20
349	 22	42.0	6.6	 25
350	 22	44.0	9.3	 25
351	 22	58.3	9.7	 20
352	 22	34.0	6.1	 25
353	 22	36.0	7.8	 25
354	 22	35.5	5.9	 20
355	 22	77.0	15.5	 25
356	 22	35.0	7.5	 25
357	 22	36.3	7.7	 20
358	 22	33.0	5.3	 25
359	 22	34.0	6.7	 25
360	 22	36.5	6.7	 20
361	 22	41.0	8.6	 25
362	 22	74.0	13.7	 25
363	 22	45.3	9.4	 20
364	 22	35.0	7.1	 25
365	 22	36.0	8.3	 25
366	 22	41.3	9.3	 20
367	 22	34.0	6.7	 25
368	 22	46.0	28.2	 25
369	 22	41.3	6.7	 20
370	 22	63.0	12.2	 25
371	 22	33.0	6.0	 25
372	 22	37.0	6.8	 20
373	 22	39.0	7.3	 25
374	 22	37.0	8.3	 25
375	 22	127.0	17.2	 20
376	 22	91.0	16.0	 25
377	 22	108.0	16.1	 25
378	 22	57.8	10.8	 20
379	 22	38.0	6.2	 25
380	 22	60.0	11.6	 25
381	 22	35.3	6.3	 20
382	 22	36.0	6.3	 25
383	 22	55.0	8.6	 25
384	 22	42.3	8.0	 20
385	 22	40.0	7.3	 25
386	 22	40.0	8.4	 25
387	 22	37.3	7.7	 20
388	 22	41.0	8.6	 25
389	 22	37.3	5.6	 20
390	 22	37.0	5.7	 25
391	 22	39.0	8.4	 25
392	 22	44.3	7.4	 20
393	 22	45.0	7.4	 25
394	 22	35.3	7.9	 20
395	 22	37.5	6.6	 16
396	 22	45.0	9.0	 20
397	 22	46.3	7.7	 20
398	 22	144.8	16.9	 16
399	 22	47.0	8.2	 20
400	 22	58.3	10.3	 20
401	 22	102.8	15.7	 16
402	 22	49.3	7.6	 20
403	 22	44.3	10.9	 20
404	 22	256.5	24.5	 16
405	 22	214.8	35.6	 20
406	 22	251.8	34.9	 20
407	 22	76.3	12.1	 16
408	 22	36.5	5.3	 20
409	 22	62.8	10.2	 20
410	 22	48.0	9.6	 16
411	 22	53.0	8.9	 20
412	 22	43.8	7.0	 20
413	 22	43.3	8.1	 16
414	 22	37.5	6.3	 20
415	 22	39.8	7.4	 20
416	 22	35.3	7.8	 16
417	 22	41.0	7.9	 20
418	 22	39.8	6.9	 20
419	 22	91.3	13.0	 16
420	 22	58.0	13.0	 20
421	 22	53.0	5.1	 20
422	 22	52.0	9.1	 16
423	 22	31.0	3.8	 20
424	 22	38.0	6.6	 20
425	 22	38.5	7.2	 16
426	 22	41.3	8.0	 20
427	 22	38.0	8.9	 20
428	 22	40.3	7.6	 16
429	 22	34.5	8.0	 20
430	 22	47.3	6.4	 20
431	 22	109.3	18.4	 16
432	 22	36.3	10.1	 20
433	 22	50.8	10.2	 20
434	 22	37.3	6.9	 16
435	 22	55.8	9.6	 20
436	 22	46.3	10.4	 20
437	 22	62.3	8.5	 16
438	 22	33.0	5.0	 20
439	 22	37.3	8.2	 20
440	 22	33.8	6.4	 16
441	 22	38.3	8.7	 20
442	 22	35.3	6.3	 20
443	 22	36.8	5.2	 16
444	 22	35.8	7.6	 20
445	 22	41.0	8.7	 20
446	 22	33.5	4.7	 16
447	 22	33.3	6.9	 20
448	 22	40.5	8.3	 20
449	 22	38.3	7.4	 16
450	 22	50.0	8.0	 20
451	 22	107.3	16.7	 20
452	 22	83.0	13.1	 16
453	 22	270.8	41.9	 20
454	 22	117.0	20.0	 20
455	 22	53.0	11.2	 16
456	 22	45.5	7.8	 20
457	 22	38.5	7.3	 20
458	 22	32.8	6.7	 16
459	 22	37.0	8.5	 20
460	 22	36.3	6.0	 20
461	 22	34.3	6.0	 16
462	 22	37.3	7.0	 20
463	 22	34.3	7.9	 20
464	 22	37.0	6.7	 16
465	 22	36.0	7.0	 25
466	 22	34.0	6.1	 25
467	 22	33.3	9.2	 20
468	 22	37.0	9.6	 25
469	 22	123.5	19.2	 20
470	 22	59.0	13.1	 25
471	 22	44.0	8.9	 25
472	 22	47.8	11.0	 20
473	 22	37.0	7.2	 25
474	 22	46.0	7.2	 25
475	 22	40.3	7.4	 20
476	 22	35.0	8.3	 25
477	 22	39.0	6.7	 25
478	 22	41.0	6.0	 20
479	 22	36.0	6.6	 25
480	 22	59.0	6.6	 25
481	 22	46.3	6.0	 20
482	 22	33.0	6.1	 25
483	 22	37.0	6.1	 25
484	 22	35.3	6.0	 20
485	 22	38.0	5.3	 25
486	 22	141.0	20.1	 25
487	 22	51.3	9.7	 20
488	 22	37.0	5.0	 25
489	 22	36.0	5.0	 25
490	 22	40.3	8.5	 20
491	 22	43.0	8.2	 25
492	 22	52.0	8.1	 25
493	 22	56.5	7.8	 20
494	 22	39.0	7.8	 25
495	 22	37.0	9.1	 25
496	 22	159.3	21.4	 20
497	 22	63.0	11.1	 25
498	 22	149.0	27.3	 25
499	 22	114.5	18.0	 20
500	 22	61.0	10.7	 25
501	 22	46.0	7.4	 25
502	 22	46.0	7.8	 20
503	 22	37.0	7.3	 25
504	 22	37.0	5.7	 25
505	 22	37.5	7.3	 20
506	 22	41.0	7.1	 25
507	 22	42.0	8.1	 25
508	 22	41.0	6.4	 20
509	 22	47.0	9.8	 25
510	 22	52.0	9.4	 25
511	 22	49.0	9.1	 20
512	 22	46.0	7.7	 25
513	 22	42.0	7.0	 25
514	 22	37.8	9.1	 20
515	 22	35.0	6.2	 25
516	 22	37.0	6.3	 25
517	 22	35.3	5.2	 20
518	 22	70.0	14.4	 25
519	 22	39.0	7.9	 25
520	 22	93.0	14.9	 20
521	 22	394.0	109.4	 25
522	 22	52.0	7.9	 25
523	 22	81.3	12.1	 20
524	 22	80.0	14.2	 25
525	 22	229.0	30.3	 25
526	 22	141.3	14.3	 20
527	 22	54.0	9.7	 25
528	 22	41.0	7.5	 25
529	 22	63.3	11.8	 20
530	 22	50.0	8.4	 25
531	 22	35.0	5.6	 25
532	 22	44.8	8.8	 20
533	 22	58.0	12.1	 25
534	 22	169.0	25.6	 25
535	 22	57.3	10.1	 20
536	 22	41.0	7.1	 25
537	 22	42.0	7.4	 25
538	 22	284.0	53.0	 20
539	 22	63.0	11.1	 25
540	 22	42.0	7.7	 25
541	 22	75.3	9.9	 20
542	 22	35.0	5.0	 25
543	 22	39.0	8.1	 25
544	 22	36.3	7.5	 20
545	 22	39.0	5.7	 25
546	 22	40.3	7.9	 20
547	 22	33.0	6.6	 25
548	 22	33.0	6.4	 25
549	 22	38.3	6.1	 20
550	 22	37.0	7.4	 25
551	 22	35.0	6.1	 25
552	 22	38.0	6.2	 20
553	 22	36.0	7.7	 25
554	 22	33.0	5.1	 25
555	 22	41.3	5.9	 20
556	 22	37.0	7.5	 25
557	 22	43.0	6.4	 25
558	 22	33.3	7.6	 20
559	 22	37.0	6.5	 25
560	 22	56.0	9.6	 25
561	 22	56.0	17.2	 20
562	 22	58.0	14.5	 25
563	 22	43.0	7.5	 25
564	 22	62.3	11.6	 20
565	 22	37.0	6.0	 25
566	 22	39.0	15.4	 25
567	 22	34.5	5.9	 20
568	 22	58.0	10.6	 25
569	 22	35.0	6.3	 25
570	 22	36.0	6.0	 20
571	 22	32.0	5.9	 25
572	 22	33.0	7.3	 25
573	 22	36.0	9.0	 20
574	 22	37.0	7.8	 25
575	 22	43.0	8.5	 25
576	 22	38.0	6.7	 20
577	 22	128.0	31.0	 25
578	 22	51.0	12.2	 25
579	 22	42.8	7.7	 20
580	 22	64.0	10.9	 25
581	 22	46.0	7.3	 25
582	 22	62.3	9.6	 20
583	 22	52.0	10.1	 25
584	 22	46.0	8.7	 25
585	 22	42.0	7.9	 20
586	 22	46.0	9.7	 25
587	 22	36.0	5.4	 25
588	 22	32.5	6.3	 20
589	 22	43.0	8.9	 25
590	 22	50.0	7.5	 25
591	 22	40.5	8.5	 20
592	 22	65.0	11.9	 25
593	 22	39.0	6.8	 25
594	 22	35.3	8.7	 20
595	 22	35.0	6.7	 25
596	 22	47.0	8.9	 25
597	 22	28.3	5.8	 20
598	 22	35.0	6.8	 25
599	 22	53.0	9.5	 25
600	 22	35.0	8.5	 20
601	 22	32.0	6.3	 25
602	 22	44.0	8.6	 25
603	 22	38.0	7.1	 20
604	 22	36.0	8.0	 25
605	 22	39.0	10.3	 25
606	 22	38.3	8.0	 20
607	 22	35.3	5.1	 20
608	 22	41.3	5.8	 20
609	 22	34.8	6.6	 16
610	 22	57.0	10.1	 20
611	 22	33.8	6.8	 20
612	 22	34.8	7.5	 16
613	 22	56.0	9.7	 20
614	 22	56.3	10.2	 20
615	 22	53.0	8.0	 16
616	 22	57.3	10.1	 20
617	 22	62.0	10.2	 20
618	 22	36.0	5.5	 16
619	 22	96.3	17.7	 20
620	 22	59.3	9.4	 20
621	 22	38.3	8.1	 16
622	 22	38.5	6.6	 20
623	 22	47.5	9.1	 20
624	 22	124.8	18.6	 16
625	 22	85.3	12.2	 20
626	 22	54.0	7.4	 16
627	 22	39.3	7.8	 20
628	 22	54.3	8.6	 20
629	 22	48.5	8.9	 16
630	 22	52.0	7.2	 20
631	 22	60.0	11.5	 20
632	 22	49.3	7.5	 16
633	 22	121.3	18.0	 20
634	 22	44.3	6.2	 20
635	 22	46.3	11.2	 16
636	 22	43.5	8.7	 20
637	 22	61.3	9.8	 20
638	 22	59.3	7.7	 16
639	 22	4781.0	665.8	 20
  0	 23	57.0	11.5	 25
  1	 23	51.0	6.0	 20
  2	 23	61.0	8.5	 25
  3	 23	43.0	7.1	 25
  4	 23	43.5	9.8	 20
  5	 23	46.0	10.1	 25
  6	 23	40.0	8.1	 25
  7	 23	39.3	7.9	 20
  8	 23	38.0	6.8	 25
  9	 23	38.0	7.4	 25
 10	 23	35.3	8.2	 20
 11	 23	48.0	9.3	 25
 12	 23	35.0	6.3	 25
 13	 23	35.3	6.5	 20
 14	 23	46.0	6.3	 25
 15	 23	44.0	7.4	 25
 16	 23	50.0	7.8	 20
 17	 23	75.0	17.3	 25
 18	 23	42.0	9.3	 25
 19	 23	83.5	14.8	 20
 20	 23	63.0	13.2	 25
 21	 23	37.0	7.3	 25
 22	 23	37.3	6.8	 20
 23	 23	59.0	10.3	 25
 24	 23	56.0	10.7	 25
 25	 23	70.3	10.7	 20
 26	 23	163.0	25.7	 25
 27	 23	96.0	17.7	 25
 28	 23	77.3	10.8	 20
 29	 23	55.0	10.5	 25
 30	 23	114.0	18.4	 25
 31	 23	164.8	39.4	 20
 32	 23	203.0	20.0	 25
 33	 23	64.0	10.6	 25
 34	 23	53.5	11.7	 20
 35	 23	39.0	9.4	 25
 36	 23	53.0	9.6	 25
 37	 23	143.0	20.6	 20
 38	 23	47.0	9.9	 25
 39	 23	55.0	9.6	 25
 40	 23	35.3	5.2	 20
 41	 23	35.0	7.2	 25
 42	 23	34.0	6.6	 25
 43	 23	62.0	14.5	 20
 44	 23	36.0	6.6	 25
 45	 23	35.0	5.7	 25
 46	 23	43.0	6.1	 20
 47	 23	41.0	7.6	 25
 48	 23	143.0	32.6	 25
 49	 23	32.3	5.5	 20
 50	 23	33.0	5.8	 25
 51	 23	241.0	44.3	 25
 52	 23	71.8	11.9	 20
 53	 23	69.0	8.9	 25
 54	 23	58.0	13.0	 25
 55	 23	40.3	7.6	 20
 56	 23	34.0	6.7	 25
 57	 23	63.0	12.2	 25
 58	 23	35.3	6.5	 20
 59	 23	35.0	8.3	 25
 60	 23	65.0	9.0	 25
 61	 23	34.0	7.9	 20
 62	 23	39.0	8.1	 25
 63	 23	39.0	7.0	 25
 64	 23	42.5	6.0	 20
 65	 23	48.0	9.8	 25
 66	 23	57.0	11.4	 25
 67	 23	46.0	6.9	 20
 68	 23	86.0	15.1	 25
 69	 23	88.0	15.1	 25
 70	 23	685.3	65.8	 20
 71	 23	45.0	7.8	 25
 72	 23	43.0	7.5	 25
 73	 23	45.0	8.1	 20
 74	 23	53.0	10.5	 25
 75	 23	41.3	6.3	 20
 76	 23	39.0	9.4	 25
 77	 23	36.0	5.8	 25
 78	 23	40.3	7.0	 20
 79	 23	55.0	10.9	 25
 80	 23	43.0	9.2	 25
 81	 23	35.5	7.4	 20
 82	 23	34.0	5.5	 25
 83	 23	36.0	6.9	 25
 84	 23	51.8	7.9	 20
 85	 23	50.0	9.1	 25
 86	 23	71.0	12.2	 25
 87	 23	55.3	10.2	 20
 88	 23	34.0	6.0	 25
 89	 23	48.0	7.9	 25
 90	 23	156.3	29.6	 20
 91	 23	64.0	13.1	 25
 92	 23	156.0	19.0	 25
 93	 23	237.3	26.0	 20
 94	 23	40.0	8.5	 25
 95	 23	31.0	6.0	 25
 96	 23	43.5	10.4	 20
 97	 23	136.0	29.8	 25
 98	 23	76.0	16.4	 25
 99	 23	39.5	7.0	 20
100	 23	71.0	10.9	 25
101	 23	48.0	8.3	 25
102	 23	45.3	8.7	 20
103	 23	49.0	9.6	 25
104	 23	55.0	9.0	 25
105	 23	51.3	11.6	 20
106	 23	35.0	7.4	 25
107	 23	54.0	9.1	 25
108	 23	63.5	15.2	 20
109	 23	36.0	7.8	 20
110	 23	72.0	10.9	 20
111	 23	38.0	6.1	 16
112	 23	62.8	9.5	 20
113	 23	36.3	6.9	 20
114	 23	43.0	8.1	 16
115	 23	39.0	6.0	 20
116	 23	55.3	10.6	 20
117	 23	32.8	7.2	 16
118	 23	46.3	7.2	 20
119	 23	101.8	13.4	 20
120	 23	48.0	7.3	 16
121	 23	55.8	10.9	 20
122	 23	47.3	8.9	 20
123	 23	255.5	31.7	 16
124	 23	132.0	14.0	 20
125	 23	161.5	20.5	 20
126	 23	109.3	16.3	 16
127	 23	124.3	20.1	 20
128	 23	139.3	23.8	 20
129	 23	52.0	7.3	 16
130	 23	44.3	4.4	 20
131	 23	36.8	4.8	 20
132	 23	76.3	14.4	 16
133	 23	44.0	9.4	 20
134	 23	59.3	11.7	 20
135	 23	47.3	7.8	 16
136	 23	39.8	6.4	 20
137	 23	42.0	12.1	 20
138	 23	84.3	14.0	 16
139	 23	37.5	7.8	 20
140	 23	45.0	9.1	 20
141	 23	38.0	5.5	 16
142	 23	132.3	20.2	 20
143	 23	60.3	11.0	 20
144	 23	216.5	26.6	 16
145	 23	90.8	15.6	 20
146	 23	200.5	29.4	 20
147	 23	510.5	38.3	 16
148	 23	594.0	47.3	 20
149	 23	52.3	9.8	 20
150	 23	70.5	12.4	 16
151	 23	51.3	9.7	 20
152	 23	56.5	8.1	 20
153	 23	53.3	8.9	 16
154	 23	35.0	5.9	 20
155	 23	38.5	6.8	 16
156	 23	54.5	8.8	 20
157	 23	53.3	10.2	 20
158	 23	38.0	6.1	 16
159	 23	39.3	6.1	 20
160	 23	43.3	8.4	 20
161	 23	39.5	7.3	 16
162	 23	132.5	21.7	 20
163	 23	53.0	9.9	 20
164	 23	39.5	7.0	 16
165	 23	34.0	6.3	 20
166	 23	58.5	9.9	 20
167	 23	40.3	7.2	 16
168	 23	44.3	12.5	 20
169	 23	53.0	9.8	 20
170	 23	63.0	11.9	 16
171	 23	78.0	13.6	 20
172	 23	61.0	8.7	 20
173	 23	50.3	9.9	 16
174	 23	122.8	22.2	 20
175	 23	58.0	13.0	 20
176	 23	83.3	11.7	 16
177	 23	55.0	12.8	 20
178	 23	57.5	9.5	 20
179	 23	44.5	5.9	 16
180	 23	39.0	6.4	 25
181	 23	35.0	8.6	 25
182	 23	38.0	6.5	 20
183	 23	38.0	7.6	 25
184	 23	45.0	8.6	 25
185	 23	43.0	7.0	 20
186	 23	67.0	13.7	 25
187	 23	97.0	20.0	 25
188	 23	64.5	11.5	 20
189	 23	46.0	10.4	 25
190	 23	39.0	6.5	 25
191	 23	48.3	7.4	 20
192	 23	50.0	10.3	 25
193	 23	51.0	9.0	 25
194	 23	45.3	8.9	 20
195	 23	42.0	8.2	 25
196	 23	36.0	7.3	 25
197	 23	275.3	49.7	 20
198	 23	272.0	27.1	 25
199	 23	72.0	14.3	 25
200	 23	45.8	14.6	 20
201	 23	43.0	8.3	 25
202	 23	58.0	9.2	 25
203	 23	32.8	6.2	 20
204	 23	35.0	6.8	 25
205	 23	41.0	8.7	 25
206	 23	47.8	9.5	 20
207	 23	43.0	8.9	 25
208	 23	37.0	8.9	 25
209	 23	37.0	7.1	 20
210	 23	34.0	5.4	 25
211	 23	33.0	6.0	 25
212	 23	35.0	6.7	 20
213	 23	30.0	4.7	 25
214	 23	39.0	8.4	 25
215	 23	30.5	5.9	 20
216	 23	37.0	6.4	 25
217	 23	35.0	6.6	 25
218	 23	92.3	19.1	 20
219	 23	38.0	7.0	 25
220	 23	63.0	13.2	 25
221	 23	32.3	5.3	 20
222	 23	32.0	7.7	 25
223	 23	35.0	7.3	 25
224	 23	36.0	8.0	 20
225	 23	35.0	7.5	 25
226	 23	41.0	8.1	 25
227	 23	33.3	6.5	 20
228	 23	42.0	7.6	 25
229	 23	39.0	6.3	 25
230	 23	106.0	15.6	 20
231	 23	44.0	7.3	 25
232	 23	57.3	9.0	 20
233	 23	87.0	12.7	 25
234	 23	238.0	31.7	 25
235	 23	123.5	16.1	 20
236	 23	69.0	14.0	 25
237	 23	58.0	9.9	 25
238	 23	43.0	8.6	 20
239	 23	48.0	8.6	 25
240	 23	46.0	10.5	 25
241	 23	143.5	19.6	 20
242	 23	63.0	14.0	 25
243	 23	47.0	8.1	 25
244	 23	50.5	9.7	 20
245	 23	40.0	9.1	 25
246	 23	40.0	6.3	 25
247	 23	54.5	9.1	 20
248	 23	102.0	20.8	 25
249	 23	83.0	13.3	 25
250	 23	112.3	15.9	 20
251	 23	101.0	14.8	 25
252	 23	56.0	10.5	 25
253	 23	62.0	9.4	 20
254	 23	81.0	13.4	 25
255	 23	543.0	69.1	 25
256	 23	629.8	53.7	 20
257	 23	54.0	12.5	 25
258	 23	52.0	10.7	 25
259	 23	117.8	22.6	 20
260	 23	38.0	8.1	 25
261	 23	35.0	5.0	 25
262	 23	88.3	12.7	 20
263	 23	44.0	6.1	 25
264	 23	53.0	8.2	 25
265	 23	38.3	6.6	 20
266	 23	35.0	6.6	 25
267	 23	38.0	8.2	 25
268	 23	46.0	9.6	 20
269	 23	36.0	8.1	 25
270	 23	42.0	7.6	 25
271	 23	45.3	7.5	 20
272	 23	42.0	9.0	 25
273	 23	34.0	7.2	 25
274	 23	32.5	6.1	 20
275	 23	35.0	5.7	 25
276	 23	45.0	8.6	 25
277	 23	35.0	6.7	 20
278	 23	34.0	5.9	 25
279	 23	51.0	9.7	 25
280	 23	68.3	12.9	 20
281	 23	42.0	9.0	 25
282	 23	36.0	7.0	 25
283	 23	39.0	6.4	 20
284	 23	188.0	29.4	 25
285	 23	70.0	13.1	 25
286	 23	63.0	13.8	 20
287	 23	36.0	6.8	 25
288	 23	33.0	6.3	 25
289	 23	39.0	7.4	 20
290	 23	57.0	9.8	 25
291	 23	36.0	6.3	 25
292	 23	82.0	11.0	 20
293	 23	60.0	9.2	 25
294	 23	95.0	14.0	 25
295	 23	114.3	18.2	 20
296	 23	76.0	14.1	 25
297	 23	55.0	12.3	 25
298	 23	85.3	15.4	 20
299	 23	243.0	30.8	 25
300	 23	49.0	9.4	 25
301	 23	117.0	14.9	 20
302	 23	42.0	8.9	 25
303	 23	36.0	6.3	 25
304	 23	40.3	6.8	 20
305	 23	48.0	7.3	 25
306	 23	36.0	8.7	 25
307	 23	45.5	8.3	 20
308	 23	56.0	9.1	 25
309	 23	39.0	5.7	 25
310	 23	79.3	21.0	 20
311	 23	93.0	18.0	 25
312	 23	69.3	11.8	 20
313	 23	41.0	9.9	 25
314	 23	43.0	10.1	 25
315	 23	638.3	113.2	 20
316	 23	88.0	17.0	 25
317	 23	40.0	7.4	 25
318	 23	39.3	7.5	 20
319	 23	32.0	5.3	 25
320	 23	33.0	5.6	 25
321	 23	63.8	14.0	 20
322	 23	115.0	28.5	 25
323	 23	59.3	9.8	 20
324	 23	39.8	8.0	 16
325	 23	36.3	7.6	 20
326	 23	42.3	7.9	 20
327	 23	39.3	10.0	 16
328	 23	37.0	7.0	 20
329	 23	37.0	7.8	 20
330	 23	76.3	12.4	 16
331	 23	47.3	9.3	 20
332	 23	70.3	11.3	 20
333	 23	58.3	8.3	 16
334	 23	113.3	29.2	 20
335	 23	153.8	23.7	 20
336	 23	281.3	31.8	 16
337	 23	212.3	24.1	 20
338	 23	374.5	31.7	 20
339	 23	72.5	16.7	 16
340	 23	64.3	9.9	 20
341	 23	47.3	8.4	 20
342	 23	48.5	9.1	 16
343	 23	53.3	10.3	 20
344	 23	64.5	9.9	 20
345	 23	57.3	14.2	 16
346	 23	63.3	12.2	 20
347	 23	44.3	10.7	 20
348	 23	57.8	13.0	 16
349	 23	359.3	62.9	 20
350	 23	419.3	53.7	 20
351	 23	93.5	14.7	 16
352	 23	44.0	9.3	 20
353	 23	49.0	8.4	 20
354	 23	45.0	7.9	 16
355	 23	73.3	11.2	 20
356	 23	53.5	9.9	 20
357	 23	35.3	5.4	 16
358	 23	34.0	5.6	 20
359	 23	45.0	9.7	 20
360	 23	64.5	14.0	 16
361	 23	64.3	8.9	 20
362	 23	380.5	48.1	 20
363	 23	630.5	48.1	 16
364	 23	55.3	18.3	 20
365	 23	34.3	5.4	 20
366	 23	36.3	6.5	 16
367	 23	36.0	6.4	 20
368	 23	52.0	9.6	 20
369	 23	84.5	13.1	 16
370	 23	81.3	11.7	 20
371	 23	46.3	8.4	 20
372	 23	52.0	7.8	 16
373	 23	63.0	10.1	 20
374	 23	46.3	9.0	 20
375	 23	79.3	15.5	 16
376	 23	63.3	10.0	 20
377	 23	86.0	20.1	 20
378	 23	42.3	8.8	 16
379	 23	42.5	7.4	 20
380	 23	50.5	8.5	 20
381	 23	40.3	12.4	 16
382	 23	54.3	8.9	 20
383	 23	128.5	14.0	 20
384	 23	44.5	12.0	 16
385	 23	36.8	5.0	 20
386	 23	37.3	6.2	 20
387	 23	35.0	9.1	 16
388	 23	37.0	7.6	 20
389	 23	64.0	16.0	 16
390	 23	37.5	7.9	 20
391	 23	41.5	9.7	 20
392	 23	37.3	6.5	 16
393	 23	60.0	12.4	 20
394	 23	39.0	8.2	 25
395	 23	43.0	7.6	 20
396	 23	38.0	7.7	 25
397	 23	79.0	10.0	 25
398	 23	67.3	13.1	 20
399	 23	63.0	10.7	 25
400	 23	52.0	11.1	 25
401	 23	39.0	8.6	 20
402	 23	50.0	9.1	 25
403	 23	53.0	10.8	 25
404	 23	259.8	38.5	 20
405	 23	152.0	18.4	 25
406	 23	246.0	39.4	 25
407	 23	213.3	24.6	 20
408	 23	198.0	26.6	 25
409	 23	32.0	7.5	 25
410	 23	39.5	9.8	 20
411	 23	51.0	9.8	 25
412	 23	169.0	20.3	 25
413	 23	185.8	19.6	 20
414	 23	172.0	23.5	 25
415	 23	169.0	29.4	 25
416	 23	58.5	12.2	 20
417	 23	57.0	9.9	 25
418	 23	39.0	5.0	 25
419	 23	38.5	9.8	 20
420	 23	36.0	6.0	 25
421	 23	36.0	6.3	 25
422	 23	40.3	10.1	 20
423	 23	39.0	7.9	 25
424	 23	46.0	7.3	 25
425	 23	36.0	6.0	 20
426	 23	31.0	6.7	 25
427	 23	39.0	13.5	 25
428	 23	37.5	8.2	 20
429	 23	36.0	6.8	 25
430	 23	44.0	7.5	 25
431	 23	42.0	8.4	 20
432	 23	63.0	10.4	 25
433	 23	52.0	10.9	 25
434	 23	93.3	20.5	 20
435	 23	50.0	10.4	 25
436	 23	123.0	18.4	 25
437	 23	39.3	8.3	 20
438	 23	42.0	7.4	 25
439	 23	62.0	12.9	 25
440	 23	141.5	26.1	 20
441	 23	68.0	10.4	 25
442	 23	67.0	11.7	 25
443	 23	70.8	10.8	 20
444	 23	177.0	30.0	 25
445	 23	45.0	8.5	 25
446	 23	96.8	18.3	 20
447	 23	197.0	29.4	 25
448	 23	225.0	41.8	 25
449	 23	68.5	11.6	 20
450	 23	111.0	14.7	 25
451	 23	39.0	6.6	 25
452	 23	245.0	31.3	 20
453	 23	86.0	12.7	 25
454	 23	77.0	12.5	 25
455	 23	59.8	12.4	 20
456	 23	137.0	25.2	 25
457	 23	36.0	6.3	 25
458	 23	34.0	7.0	 20
459	 23	42.0	6.7	 25
460	 23	35.0	5.9	 25
461	 23	35.3	7.7	 20
462	 23	49.0	9.7	 25
463	 23	41.0	10.5	 25
464	 23	45.3	7.5	 20
465	 23	37.0	7.1	 25
466	 23	67.0	11.3	 25
467	 23	62.0	11.3	 20
468	 23	52.0	8.9	 25
469	 23	88.3	16.4	 20
470	 23	44.0	7.1	 25
471	 23	52.0	8.9	 25
472	 23	43.5	8.8	 20
473	 23	44.0	7.8	 25
474	 23	38.0	8.8	 25
475	 23	37.0	7.7	 20
476	 23	37.0	8.6	 25
477	 23	53.0	8.3	 25
478	 23	35.0	6.8	 20
479	 23	35.0	6.1	 25
480	 23	36.0	6.6	 25
481	 23	48.0	9.7	 20
482	 23	32.0	5.8	 25
483	 23	43.0	8.9	 25
484	 23	42.0	7.2	 20
485	 23	57.0	9.6	 25
486	 23	71.0	12.9	 25
487	 23	50.3	8.1	 20
488	 23	37.0	6.5	 25
489	 23	67.0	10.4	 25
490	 23	36.3	6.1	 20
491	 23	58.0	10.7	 25
492	 23	35.0	6.6	 25
493	 23	35.5	7.5	 20
494	 23	49.0	7.5	 25
495	 23	58.0	9.4	 25
496	 23	43.8	8.2	 20
497	 23	42.0	8.8	 25
498	 23	44.0	9.7	 25
499	 23	90.5	17.0	 20
500	 23	75.0	14.1	 25
501	 23	45.0	8.9	 25
502	 23	41.3	9.5	 20
503	 23	45.0	11.7	 25
504	 23	77.0	10.8	 25
505	 23	320.0	29.1	 20
506	 23	348.0	64.9	 25
507	 23	128.0	21.5	 25
508	 23	254.5	39.1	 20
509	 23	54.0	11.7	 25
510	 23	67.0	11.6	 25
511	 23	54.3	11.0	 20
512	 23	197.0	37.3	 25
513	 23	48.0	8.6	 25
514	 23	271.5	24.7	 20
515	 23	91.0	15.9	 25
516	 23	46.0	7.4	 25
517	 23	36.3	7.1	 20
518	 23	43.0	7.9	 25
519	 23	100.0	17.2	 25
520	 23	152.3	19.4	 20
521	 23	2277.0	355.5	 25
522	 23	55.0	8.4	 25
523	 23	47.5	8.5	 20
524	 23	38.0	5.7	 25
525	 23	79.0	10.2	 25
526	 23	61.3	8.8	 20
527	 23	52.0	9.5	 25
528	 23	156.0	20.8	 25
529	 23	60.0	11.9	 20
530	 23	44.0	5.8	 25
531	 23	70.0	10.2	 25
532	 23	70.8	11.8	 20
533	 23	1066.0	100.1	 25
534	 23	373.0	29.0	 25
535	 23	220.8	35.8	 20
536	 23	64.8	18.7	 20
537	 23	100.8	21.0	 20
538	 23	107.3	11.7	 16
539	 23	72.0	11.0	 20
540	 23	72.3	11.1	 20
541	 23	69.8	9.8	 16
542	 23	42.3	11.2	 20
543	 23	39.0	8.4	 20
544	 23	49.8	9.9	 16
545	 23	70.8	9.8	 20
546	 23	33.3	5.4	 20
547	 23	34.3	6.7	 16
548	 23	34.5	6.4	 20
549	 23	94.3	17.1	 16
550	 23	35.0	6.7	 20
551	 23	31.3	6.8	 20
552	 23	29.3	5.6	 16
553	 23	34.0	5.0	 20
554	 23	43.0	8.6	 20
555	 23	37.3	5.4	 16
556	 23	39.8	7.0	 20
557	 23	43.3	6.0	 20
558	 23	78.0	12.4	 16
559	 23	44.5	8.6	 20
560	 23	117.0	18.7	 20
561	 23	769.8	42.5	 16
562	 23	602.0	52.2	 20
563	 23	61.0	10.1	 20
564	 23	114.3	14.7	 16
565	 23	73.5	15.0	 20
566	 23	74.0	11.9	 20
567	 23	65.5	8.7	 16
568	 23	42.0	7.4	 20
569	 23	45.0	6.6	 20
570	 23	30.3	5.5	 16
571	 23	42.0	7.7	 20
572	 23	39.5	7.5	 20
573	 23	52.3	8.6	 16
574	 23	50.0	8.5	 20
575	 23	287.5	37.3	 20
576	 23	58.0	9.5	 16
577	 23	34.3	5.4	 20
578	 23	34.3	4.4	 20
579	 23	35.3	8.4	 16
580	 23	32.5	5.6	 20
581	 23	42.8	10.7	 20
582	 23	37.3	8.2	 16
583	 23	46.5	9.3	 20
584	 23	288.8	32.3	 20
585	 23	143.0	20.7	 16
586	 23	116.0	18.0	 20
587	 23	113.0	17.4	 20
588	 23	40.8	7.4	 16
589	 23	61.0	8.5	 20
590	 23	273.0	23.5	 20
591	 23	43.3	7.5	 16
592	 23	108.5	16.5	 20
593	 23	104.5	16.7	 20
594	 23	36.5	7.8	 16
595	 23	30.5	7.6	 20
596	 23	40.3	6.9	 20
597	 23	54.0	13.6	 16
598	 23	98.0	19.0	 20
599	 23	40.0	7.2	 20
600	 23	33.5	7.1	 16
601	 23	33.3	7.8	 20
602	 23	33.3	6.3	 20
603	 23	36.0	5.4	 16
604	 23	61.0	11.4	 20
605	 23	224.3	25.4	 20
606	 23	499.3	39.7	 16
607	 23	46.0	8.1	 25
608	 23	31.0	5.5	 25
609	 23	35.8	6.4	 20
610	 23	32.0	5.0	 25
611	 23	32.0	7.1	 25
612	 23	42.3	7.8	 20
613	 23	46.0	8.9	 25
614	 23	40.0	8.0	 25
615	 23	47.8	13.5	 20
616	 23	32.0	5.2	 25
617	 23	37.0	7.8	 25
618	 23	38.8	8.2	 20
619	 23	32.0	6.9	 25
620	 23	76.0	14.2	 25
621	 23	86.5	13.6	 20
622	 23	41.0	9.1	 25
623	 23	166.0	20.8	 25
624	 23	163.5	26.1	 20
625	 23	152.0	18.6	 25
626	 23	306.8	27.8	 20
627	 23	148.0	21.7	 25
628	 23	74.0	12.6	 25
629	 23	75.3	10.0	 20
630	 23	167.0	21.6	 25
631	 23	67.0	11.8	 25
632	 23	231.0	22.0	 20
633	 23	77.0	11.5	 25
634	 23	77.0	13.5	 25
635	 23	68.3	12.2	 20
636	 23	59.0	12.2	 25
637	 23	193.0	20.5	 25
638	 23	486.0	35.2	 20
639	 23	68.0	10.5	 25
  0	 24	5294.0	822.4	 25
  1	 24	52.3	12.4	 20
  2	 24	50.0	9.9	 25
  3	 24	42.0	7.2	 25
  4	 24	36.3	7.7	 20
  5	 24	38.0	6.3	 25
  6	 24	42.0	7.3	 25
  7	 24	44.3	6.4	 20
  8	 24	36.0	7.4	 25
  9	 24	37.0	6.3	 25
 10	 24	31.8	5.9	 20
 11	 24	37.0	7.6	 25
 12	 24	36.0	7.3	 25
 13	 24	33.0	4.4	 20
 14	 24	34.0	5.2	 25
 15	 24	42.0	7.6	 25
 16	 24	52.3	9.3	 20
 17	 24	37.0	6.6	 25
 18	 24	39.0	7.2	 25
 19	 24	52.3	11.1	 20
 20	 24	34.0	6.3	 25
 21	 24	41.0	9.2	 25
 22	 24	35.3	4.8	 20
 23	 24	43.0	10.8	 25
 24	 24	41.0	7.3	 25
 25	 24	48.0	8.6	 20
 26	 24	84.0	14.6	 25
 27	 24	146.0	27.3	 25
 28	 24	123.3	18.2	 20
 29	 24	83.0	11.8	 25
 30	 24	153.0	27.4	 25
 31	 24	67.5	10.7	 20
 32	 24	85.0	15.6	 25
 33	 24	57.0	8.2	 25
 34	 24	63.3	9.6	 20
 35	 24	47.0	9.9	 25
 36	 24	54.0	8.4	 25
 37	 24	81.8	11.5	 20
 38	 24	46.3	7.8	 20
 39	 24	39.3	4.7	 20
 40	 24	37.3	7.6	 16
 41	 24	37.3	6.5	 20
 42	 24	39.0	8.1	 20
 43	 24	38.5	7.1	 16
 44	 24	36.0	6.7	 20
 45	 24	38.3	7.7	 20
 46	 24	38.3	5.0	 16
 47	 24	36.3	10.3	 20
 48	 24	46.8	7.1	 20
 49	 24	35.0	5.1	 16
 50	 24	35.3	8.5	 20
 51	 24	100.8	20.5	 20
 52	 24	59.3	12.6	 16
 53	 24	54.5	13.7	 20
 54	 24	46.3	9.4	 20
 55	 24	39.0	4.8	 16
 56	 24	34.3	5.9	 20
 57	 24	41.8	7.7	 20
 58	 24	30.3	6.6	 16
 59	 24	35.3	6.6	 20
 60	 24	38.0	5.1	 20
 61	 24	38.3	6.7	 16
 62	 24	39.3	10.5	 20
 63	 24	38.3	7.4	 20
 64	 24	38.3	7.7	 16
 65	 24	43.0	5.7	 20
 66	 24	41.3	7.0	 20
 67	 24	33.3	6.1	 16
 68	 24	64.3	9.8	 20
 69	 24	236.0	31.6	 20
 70	 24	170.0	15.8	 16
 71	 24	38.0	7.9	 20
 72	 24	42.3	9.9	 20
 73	 24	41.5	7.6	 16
 74	 24	48.3	9.7	 20
 75	 24	37.3	9.2	 16
 76	 24	37.3	7.4	 20
 77	 24	38.3	7.8	 20
 78	 24	40.8	10.0	 16
 79	 24	83.0	13.3	 20
 80	 24	46.8	11.6	 20
 81	 24	35.5	6.5	 16
 82	 24	38.0	7.1	 20
 83	 24	35.5	9.1	 20
 84	 24	40.3	8.7	 16
 85	 24	59.3	11.3	 20
 86	 24	54.3	10.1	 20
 87	 24	43.0	8.6	 16
 88	 24	36.0	5.3	 20
 89	 24	82.5	13.7	 20
 90	 24	143.5	27.5	 16
 91	 24	75.3	12.6	 20
 92	 24	203.0	20.6	 20
 93	 24	142.8	19.0	 16
 94	 24	35.0	8.1	 20
 95	 24	38.3	7.5	 20
 96	 24	38.0	5.9	 16
 97	 24	215.3	32.8	 20
 98	 24	48.0	10.1	 20
 99	 24	45.0	7.2	 16
100	 24	53.0	9.8	 20
101	 24	44.0	8.6	 20
102	 24	38.8	7.4	 16
103	 24	34.0	6.7	 20
104	 24	40.0	9.4	 20
105	 24	43.0	8.7	 16
106	 24	39.0	6.1	 20
107	 24	44.3	10.0	 20
108	 24	43.0	7.4	 16
109	 24	34.0	6.5	 25
110	 24	34.0	7.1	 25
111	 24	40.5	7.8	 20
112	 24	41.0	6.5	 25
113	 24	33.0	5.9	 25
114	 24	49.0	8.3	 20
115	 24	38.0	8.2	 25
116	 24	47.0	7.7	 25
117	 24	35.8	8.1	 20
118	 24	43.0	8.2	 25
119	 24	62.0	11.7	 25
120	 24	50.0	8.2	 20
121	 24	54.0	9.0	 25
122	 24	49.0	9.4	 25
123	 24	152.0	20.6	 20
124	 24	102.0	16.3	 25
125	 24	124.0	18.9	 25
126	 24	149.0	16.0	 20
127	 24	89.0	14.2	 25
128	 24	103.0	19.5	 25
129	 24	33.0	6.7	 20
130	 24	39.0	6.8	 25
131	 24	40.0	7.5	 25
132	 24	53.8	9.5	 20
133	 24	40.0	8.2	 25
134	 24	36.0	7.5	 25
135	 24	32.3	5.7	 20
136	 24	33.0	5.8	 25
137	 24	34.0	7.5	 25
138	 24	59.0	12.7	 20
139	 24	33.0	7.5	 25
140	 24	42.0	9.2	 25
141	 24	33.3	5.4	 20
142	 24	157.0	26.7	 25
143	 24	65.0	11.5	 25
144	 24	142.5	25.6	 20
145	 24	128.0	18.5	 25
146	 24	297.0	26.9	 25
147	 24	270.8	54.3	 20
148	 24	295.0	43.7	 25
149	 24	77.0	11.9	 25
150	 24	105.5	15.6	 20
151	 24	73.0	12.1	 25
152	 24	43.0	8.1	 25
153	 24	77.0	12.9	 20
154	 24	41.0	8.2	 25
155	 24	44.0	6.2	 20
156	 24	59.0	11.2	 25
157	 24	72.0	13.8	 25
158	 24	39.0	8.2	 20
159	 24	46.0	8.5	 25
160	 24	36.0	5.9	 25
161	 24	37.3	9.5	 20
162	 24	87.0	14.1	 25
163	 24	40.0	7.1	 25
164	 24	42.0	9.0	 20
165	 24	41.0	8.8	 25
166	 24	56.0	9.5	 25
167	 24	40.3	8.2	 20
168	 24	39.0	7.9	 25
169	 24	44.0	8.7	 25
170	 24	89.5	10.4	 20
171	 24	133.0	15.3	 25
172	 24	49.0	7.7	 25
173	 24	60.3	10.5	 20
174	 24	82.0	12.8	 25
175	 24	87.0	17.6	 25
176	 24	66.3	11.3	 20
177	 24	45.0	7.7	 25
178	 24	39.0	6.5	 25
179	 24	40.8	6.9	 20
180	 24	35.0	7.0	 25
181	 24	35.0	6.0	 25
182	 24	42.3	7.6	 20
183	 24	41.0	8.1	 25
184	 24	55.0	10.6	 25
185	 24	51.5	10.0	 20
186	 24	173.0	35.7	 25
187	 24	53.0	11.0	 25
188	 24	53.5	11.2	 20
189	 24	42.0	6.5	 25
190	 24	44.0	8.4	 25
191	 24	45.3	7.8	 20
192	 24	40.0	8.3	 25
193	 24	49.0	7.6	 25
194	 24	38.5	8.3	 20
195	 24	37.0	7.1	 25
196	 24	34.0	7.5	 25
197	 24	193.3	19.3	 20
198	 24	182.0	19.9	 25
199	 24	48.0	9.7	 25
200	 24	36.0	8.4	 20
201	 24	41.0	6.0	 25
202	 24	45.0	8.1	 25
203	 24	34.0	4.9	 20
204	 24	31.0	7.7	 25
205	 24	36.0	6.6	 25
206	 24	32.5	4.8	 20
207	 24	37.0	6.1	 25
208	 24	35.0	6.8	 25
209	 24	37.0	6.2	 20
210	 24	32.0	5.0	 25
211	 24	32.0	6.2	 25
212	 24	32.3	6.4	 20
213	 24	32.0	8.3	 25
214	 24	32.0	6.3	 25
215	 24	30.0	5.6	 20
216	 24	32.0	6.0	 25
217	 24	36.0	18.0	 25
218	 24	39.0	6.6	 20
219	 24	31.0	6.2	 25
220	 24	35.0	6.3	 25
221	 24	31.0	5.0	 20
222	 24	37.0	6.9	 25
223	 24	33.0	6.8	 25
224	 24	32.3	5.1	 20
225	 24	35.0	7.1	 25
226	 24	38.0	8.2	 25
227	 24	35.5	7.1	 20
228	 24	43.0	8.8	 25
229	 24	35.0	6.5	 25
230	 24	40.0	5.2	 20
231	 24	36.0	7.1	 25
232	 24	118.0	19.1	 25
233	 24	80.5	16.1	 20
234	 24	179.0	40.5	 25
235	 24	222.0	34.3	 20
236	 24	108.0	13.0	 25
237	 24	51.0	8.4	 25
238	 24	39.5	9.4	 20
239	 24	42.0	8.1	 25
240	 24	42.0	7.2	 25
241	 24	61.0	11.7	 20
242	 24	52.0	10.2	 25
243	 24	44.0	9.1	 25
244	 24	45.0	8.1	 20
245	 24	37.0	6.9	 25
246	 24	37.0	7.1	 25
247	 24	42.5	9.1	 20
248	 24	104.0	24.9	 25
249	 24	95.0	16.3	 25
250	 24	81.8	13.1	 20
251	 24	87.0	14.2	 25
252	 24	42.5	7.9	 20
253	 24	109.3	14.6	 16
254	 24	206.8	27.2	 20
255	 24	273.8	34.2	 20
256	 24	302.0	28.0	 16
257	 24	54.3	10.2	 20
258	 24	39.3	5.4	 20
259	 24	44.5	9.2	 16
260	 24	38.3	6.6	 20
261	 24	33.0	7.7	 20
262	 24	47.5	8.2	 16
263	 24	38.3	6.2	 20
264	 24	41.3	9.4	 20
265	 24	40.0	7.5	 16
266	 24	36.5	7.5	 20
267	 24	33.5	7.4	 20
268	 24	41.0	6.6	 16
269	 24	42.3	9.0	 20
270	 24	52.0	11.3	 20
271	 24	41.0	7.5	 16
272	 24	34.0	5.8	 20
273	 24	34.0	5.7	 20
274	 24	33.3	3.3	 16
275	 24	31.3	5.1	 20
276	 24	41.5	8.7	 20
277	 24	32.5	5.1	 16
278	 24	32.5	6.3	 20
279	 24	49.3	9.4	 20
280	 24	35.8	6.0	 16
281	 24	37.3	7.9	 20
282	 24	41.0	8.3	 20
283	 24	43.5	8.6	 16
284	 24	56.3	8.3	 20
285	 24	67.3	10.5	 20
286	 24	42.0	8.2	 16
287	 24	34.3	4.5	 20
288	 24	33.3	6.9	 20
289	 24	35.3	8.3	 16
290	 24	41.8	10.4	 20
291	 24	37.0	6.7	 20
292	 24	67.5	15.7	 16
293	 24	44.0	9.2	 20
294	 24	60.3	12.9	 20
295	 24	134.3	13.9	 16
296	 24	99.3	16.3	 20
297	 24	96.5	19.5	 20
298	 24	93.0	13.9	 16
299	 24	154.0	23.0	 20
300	 24	45.3	7.6	 20
301	 24	74.0	11.1	 16
302	 24	50.3	8.5	 20
303	 24	39.3	6.3	 20
304	 24	44.8	8.1	 16
305	 24	35.5	8.2	 20
306	 24	37.0	6.0	 20
307	 24	49.3	8.0	 16
308	 24	47.8	9.4	 20
309	 24	38.8	8.4	 20
310	 24	60.3	12.0	 16
311	 24	42.0	8.0	 20
312	 24	46.5	8.2	 16
313	 24	47.5	9.8	 20
314	 24	38.8	6.4	 20
315	 24	41.3	5.8	 16
316	 24	35.3	10.0	 20
317	 24	34.5	6.4	 20
318	 24	36.0	7.1	 16
319	 24	36.0	8.0	 20
320	 24	31.0	4.6	 20
321	 24	38.3	7.5	 16
322	 24	69.0	13.2	 20
323	 24	53.0	10.6	 25
324	 24	33.3	7.6	 20
325	 24	33.0	7.2	 25
326	 24	39.0	7.3	 25
327	 24	41.0	7.2	 20
328	 24	45.0	9.5	 25
329	 24	39.0	7.7	 25
330	 24	34.3	8.2	 20
331	 24	39.0	7.1	 25
332	 24	75.0	17.1	 25
333	 24	53.3	8.5	 20
334	 24	56.0	8.3	 25
335	 24	75.0	14.2	 25
336	 24	109.8	21.9	 20
337	 24	134.0	34.2	 25
338	 24	644.0	49.8	 25
339	 24	103.0	27.0	 20
340	 24	51.0	13.0	 25
341	 24	66.0	8.6	 25
342	 24	52.0	9.3	 20
343	 24	51.0	6.7	 25
344	 24	79.0	14.4	 25
345	 24	92.8	14.9	 20
346	 24	52.0	11.1	 25
347	 24	55.0	9.5	 25
348	 24	43.0	6.6	 20
349	 24	373.0	72.8	 25
350	 24	91.0	18.4	 25
351	 24	74.3	14.1	 20
352	 24	62.0	12.6	 25
353	 24	42.0	7.2	 25
354	 24	50.5	9.1	 20
355	 24	52.0	11.7	 25
356	 24	46.0	8.8	 25
357	 24	36.0	6.9	 20
358	 24	42.0	6.6	 25
359	 24	33.0	6.3	 25
360	 24	37.0	7.4	 20
361	 24	40.0	8.0	 25
362	 24	156.0	21.3	 25
363	 24	268.5	21.4	 20
364	 24	70.0	17.0	 25
365	 24	37.0	8.7	 25
366	 24	34.3	5.8	 20
367	 24	37.0	6.1	 25
368	 24	45.0	8.7	 25
369	 24	126.3	18.3	 20
370	 24	66.0	12.7	 25
371	 24	40.0	6.8	 25
372	 24	44.3	7.6	 20
373	 24	52.0	9.8	 25
374	 24	40.0	6.6	 25
375	 24	58.5	11.0	 20
376	 24	56.0	9.9	 25
377	 24	59.0	12.8	 25
378	 24	60.0	10.6	 20
379	 24	40.0	6.1	 25
380	 24	38.0	6.2	 25
381	 24	36.3	6.7	 20
382	 24	56.0	10.1	 25
383	 24	73.0	10.5	 25
384	 24	44.5	8.0	 20
385	 24	36.0	7.2	 25
386	 24	36.0	5.6	 25
387	 24	37.8	6.7	 20
388	 24	37.0	5.8	 25
389	 24	43.0	9.4	 25
390	 24	36.3	6.7	 20
391	 24	41.0	7.8	 25
392	 24	35.8	5.9	 20
393	 24	47.0	7.8	 25
394	 24	45.0	6.9	 25
395	 24	42.5	5.1	 20
396	 24	49.0	12.6	 25
397	 24	64.0	11.5	 25
398	 24	45.3	9.2	 20
399	 24	50.0	14.0	 25
400	 24	79.0	11.4	 25
401	 24	38.5	9.9	 20
402	 24	45.0	7.9	 25
403	 24	42.0	7.7	 25
404	 24	351.3	32.0	 20
405	 24	83.0	13.9	 25
406	 24	82.0	16.9	 25
407	 24	112.3	14.7	 20
408	 24	104.0	15.8	 25
409	 24	39.0	9.3	 25
410	 24	36.0	4.6	 20
411	 24	42.0	7.5	 25
412	 24	118.0	21.8	 25
413	 24	136.5	21.1	 20
414	 24	279.0	37.9	 25
415	 24	67.0	10.3	 25
416	 24	69.8	11.0	 20
417	 24	72.0	14.0	 25
418	 24	46.0	8.8	 25
419	 24	42.3	8.0	 20
420	 24	35.0	8.0	 25
421	 24	37.0	6.9	 25
422	 24	39.3	5.8	 20
423	 24	37.0	5.4	 25
424	 24	43.0	10.1	 25
425	 24	34.0	7.4	 20
426	 24	38.0	8.4	 25
427	 24	42.0	6.3	 25
428	 24	32.0	5.3	 20
429	 24	38.0	5.3	 25
430	 24	45.0	9.9	 25
431	 24	43.3	7.2	 20
432	 24	36.0	6.9	 25
433	 24	45.0	6.2	 25
434	 24	59.3	9.1	 20
435	 24	56.0	13.2	 25
436	 24	258.0	36.6	 25
437	 24	40.0	8.6	 20
438	 24	38.0	8.0	 25
439	 24	97.0	15.7	 25
440	 24	110.5	23.1	 20
441	 24	53.0	10.5	 25
442	 24	51.0	21.4	 25
443	 24	48.0	10.2	 20
444	 24	42.0	8.9	 25
445	 24	47.0	9.3	 25
446	 24	101.5	17.7	 20
447	 24	133.0	27.9	 25
448	 24	148.0	21.5	 25
449	 24	55.0	9.8	 20
450	 24	63.0	11.2	 25
451	 24	37.0	9.1	 25
452	 24	41.0	6.9	 20
453	 24	54.0	10.6	 25
454	 24	106.0	13.6	 25
455	 24	50.0	9.0	 20
456	 24	157.0	26.5	 25
457	 24	35.0	8.1	 25
458	 24	38.5	5.3	 20
459	 24	36.0	5.5	 25
460	 24	43.0	7.7	 25
461	 24	37.0	7.3	 20
462	 24	36.0	6.9	 25
463	 24	42.0	7.7	 25
464	 24	50.3	15.4	 20
465	 24	38.0	6.3	 20
466	 24	49.3	9.8	 20
467	 24	34.8	8.7	 16
468	 24	55.8	12.0	 20
469	 24	136.3	22.1	 20
470	 24	48.0	10.8	 16
471	 24	117.3	15.6	 20
472	 24	42.0	7.2	 16
473	 24	36.3	6.4	 20
474	 24	35.0	5.5	 20
475	 24	39.3	7.8	 16
476	 24	36.3	9.2	 20
477	 24	48.0	7.6	 20
478	 24	39.0	8.5	 16
479	 24	34.5	8.4	 20
480	 24	33.0	5.5	 20
481	 24	44.0	6.7	 16
482	 24	48.8	11.1	 20
483	 24	34.3	5.3	 20
484	 24	36.5	9.5	 16
485	 24	40.3	7.1	 20
486	 24	39.0	7.7	 20
487	 24	44.5	11.5	 16
488	 24	38.0	5.3	 20
489	 24	46.5	8.0	 20
490	 24	35.0	6.5	 16
491	 24	37.3	8.5	 20
492	 24	33.5	7.4	 20
493	 24	37.3	7.3	 16
494	 24	36.0	7.1	 20
495	 24	36.0	6.2	 20
496	 24	38.0	6.7	 16
497	 24	35.3	4.4	 20
498	 24	44.3	8.9	 20
499	 24	62.0	9.8	 16
500	 24	70.3	10.2	 20
501	 24	47.3	9.5	 20
502	 24	39.0	7.1	 16
503	 24	52.3	12.8	 20
504	 24	108.3	17.0	 20
505	 24	346.0	27.4	 16
506	 24	626.0	59.8	 20
507	 24	207.0	25.7	 20
508	 24	709.3	51.2	 16
509	 24	59.0	22.9	 20
510	 24	73.5	14.3	 20
511	 24	71.3	11.0	 16
512	 24	80.3	13.3	 20
513	 24	41.3	9.9	 20
514	 24	182.8	22.3	 16
515	 24	73.3	14.3	 20
516	 24	42.5	7.5	 20
517	 24	37.0	5.1	 16
518	 24	35.3	8.7	 20
519	 24	63.3	11.0	 20
520	 24	257.3	25.5	 16
521	 24	424.3	57.5	 20
522	 24	73.0	11.9	 20
523	 24	42.3	6.4	 16
524	 24	39.3	8.0	 20
525	 24	52.0	8.4	 20
526	 24	52.3	5.1	 16
527	 24	42.5	7.4	 20
528	 24	64.8	10.5	 20
529	 24	52.8	8.2	 16
530	 24	39.3	5.2	 20
531	 24	82.3	12.3	 20
532	 24	51.5	11.0	 16
533	 24	673.3	76.7	 20
534	 24	214.5	32.6	 20
535	 24	133.5	16.4	 16
536	 24	74.0	12.3	 25
537	 24	59.0	9.1	 25
538	 24	81.5	14.3	 20
539	 24	60.0	10.8	 25
540	 24	66.0	8.6	 25
541	 24	59.3	6.6	 20
542	 24	43.0	8.1	 25
543	 24	39.0	7.8	 25
544	 24	44.3	10.1	 20
545	 24	51.0	7.5	 25
546	 24	39.0	8.0	 25
547	 24	32.3	5.9	 20
548	 24	35.0	7.5	 25
549	 24	39.3	7.3	 20
550	 24	34.0	8.7	 25
551	 24	35.0	6.0	 25
552	 24	33.5	7.8	 20
553	 24	39.0	8.0	 25
554	 24	38.0	10.3	 25
555	 24	39.3	5.9	 20
556	 24	43.0	8.9	 25
557	 24	53.0	10.3	 25
558	 24	51.3	8.1	 20
559	 24	40.0	7.2	 25
560	 24	116.0	22.2	 25
561	 24	608.5	61.8	 20
562	 24	529.0	71.6	 25
563	 24	116.0	17.8	 25
564	 24	239.3	32.9	 20
565	 24	111.0	19.0	 25
566	 24	90.0	12.0	 25
567	 24	52.8	9.5	 20
568	 24	45.0	8.3	 25
569	 24	43.0	8.8	 25
570	 24	35.8	6.1	 20
571	 24	47.0	8.8	 25
572	 24	38.0	6.3	 25
573	 24	41.3	6.7	 20
574	 24	37.0	8.4	 25
575	 24	84.0	13.9	 25
576	 24	43.3	9.8	 20
577	 24	38.0	7.2	 25
578	 24	36.0	9.9	 25
579	 24	38.0	5.5	 20
580	 24	36.0	6.2	 25
581	 24	42.0	7.4	 25
582	 24	35.0	6.2	 20
583	 24	46.0	7.7	 25
584	 24	119.0	17.1	 25
585	 24	199.5	25.5	 20
586	 24	63.0	16.6	 25
587	 24	84.0	10.9	 25
588	 24	42.0	9.2	 20
589	 24	49.0	8.5	 25
590	 24	134.0	26.0	 25
591	 24	41.8	11.3	 20
592	 24	72.0	10.8	 25
593	 24	67.0	8.6	 25
594	 24	36.0	5.7	 20
595	 24	35.0	8.0	 25
596	 24	38.0	6.3	 25
597	 24	38.3	6.9	 20
598	 24	38.0	5.6	 25
599	 24	38.0	6.1	 25
600	 24	33.3	6.2	 20
601	 24	37.0	6.8	 25
602	 24	33.0	5.9	 25
603	 24	44.0	6.1	 20
604	 24	44.0	10.6	 25
605	 24	237.0	28.6	 25
606	 24	78.3	17.7	 20
607	 24	52.0	10.7	 25
608	 24	34.0	6.2	 25
609	 24	34.3	20.0	 20
610	 24	36.0	6.4	 25
611	 24	34.0	6.1	 25
612	 24	27.5	5.4	 20
613	 24	32.0	5.7	 25
614	 24	34.0	6.4	 25
615	 24	36.3	7.6	 20
616	 24	36.0	4.7	 25
617	 24	35.0	6.1	 25
618	 24	38.0	8.7	 20
619	 24	36.0	8.2	 25
620	 24	60.0	8.8	 25
621	 24	54.8	15.1	 20
622	 24	43.0	8.3	 25
623	 24	245.0	41.7	 25
624	 24	261.0	32.5	 20
625	 24	117.0	13.1	 25
626	 24	125.0	18.4	 25
627	 24	81.0	13.5	 20
628	 24	93.0	14.3	 25
629	 24	104.0	16.2	 20
630	 24	69.0	11.1	 25
631	 24	61.0	8.3	 25
632	 24	341.3	58.2	 20
633	 24	97.0	16.2	 25
634	 24	41.0	6.2	 25
635	 24	47.0	10.0	 20
636	 24	47.0	6.6	 25
637	 24	287.0	47.2	 25
638	 24	170.8	29.8	 20
639	 24	4445.0	857.5	 25
  0	 25	58.3	10.4	 20
  1	 25	43.0	8.5	 16
  2	 25	42.3	8.1	 20
  3	 25	39.5	7.2	 20
  4	 25	40.0	6.0	 16
  5	 25	41.3	7.7	 20
  6	 25	58.0	12.2	 20
  7	 25	43.5	7.4	 16
  8	 25	38.0	6.9	 20
  9	 25	38.3	6.6	 20
 10	 25	40.8	8.7	 16
 11	 25	34.3	6.2	 20
 12	 25	37.0	6.9	 20
 13	 25	37.3	6.4	 16
 14	 25	32.0	4.5	 20
 15	 25	37.8	8.2	 20
 16	 25	45.3	6.9	 16
 17	 25	36.3	4.7	 20
 18	 25	48.3	7.3	 20
 19	 25	54.3	9.2	 16
 20	 25	38.8	7.6	 20
 21	 25	36.3	7.6	 20
 22	 25	35.5	4.5	 16
 23	 25	35.5	6.4	 20
 24	 25	36.3	5.0	 20
 25	 25	52.5	6.9	 16
 26	 25	128.0	32.4	 20
 27	 25	86.5	10.4	 20
 28	 25	427.3	53.8	 16
 29	 25	541.8	81.6	 20
 30	 25	67.3	10.3	 20
 31	 25	65.5	7.5	 16
 32	 25	76.3	11.8	 20
 33	 25	91.3	13.6	 20
 34	 25	94.0	14.4	 16
 35	 25	58.0	10.7	 20
 36	 25	84.3	18.1	 20
 37	 25	53.3	12.3	 16
 38	 25	54.0	10.7	 25
 39	 25	57.0	11.0	 25
 40	 25	44.3	7.3	 20
 41	 25	38.0	6.6	 25
 42	 25	40.0	9.5	 25
 43	 25	38.0	6.4	 20
 44	 25	33.0	5.8	 25
 45	 25	36.0	6.1	 25
 46	 25	58.3	11.1	 20
 47	 25	41.0	8.6	 25
 48	 25	42.0	8.9	 25
 49	 25	78.8	14.9	 20
 50	 25	36.0	7.1	 25
 51	 25	37.0	6.7	 25
 52	 25	125.5	16.1	 20
 53	 25	80.0	11.3	 25
 54	 25	244.0	28.7	 25
 55	 25	39.3	6.5	 20
 56	 25	54.0	10.8	 25
 57	 25	34.0	5.9	 25
 58	 25	37.3	7.3	 20
 59	 25	36.0	5.6	 25
 60	 25	38.0	7.8	 25
 61	 25	38.3	5.8	 20
 62	 25	36.0	9.6	 25
 63	 25	35.0	7.1	 25
 64	 25	34.3	5.5	 20
 65	 25	36.0	6.0	 25
 66	 25	36.0	7.7	 25
 67	 25	37.3	6.4	 20
 68	 25	35.0	6.3	 25
 69	 25	49.0	9.9	 25
 70	 25	37.3	8.8	 20
 71	 25	98.0	16.0	 25
 72	 25	53.0	7.9	 25
 73	 25	65.8	10.9	 20
 74	 25	306.0	52.2	 25
 75	 25	296.0	40.1	 25
 76	 25	174.3	24.6	 20
 77	 25	161.0	21.7	 25
 78	 25	54.0	9.2	 20
 79	 25	56.0	10.4	 25
 80	 25	64.0	11.5	 25
 81	 25	36.3	5.6	 20
 82	 25	38.0	7.4	 25
 83	 25	34.0	5.3	 25
 84	 25	34.3	5.7	 20
 85	 25	46.0	9.7	 25
 86	 25	81.0	11.1	 25
 87	 25	41.0	6.9	 20
 88	 25	44.0	8.7	 25
 89	 25	45.0	11.2	 25
 90	 25	156.3	25.1	 20
 91	 25	238.0	31.2	 25
 92	 25	83.0	16.7	 25
 93	 25	91.3	14.2	 20
 94	 25	99.0	19.3	 25
 95	 25	67.0	12.7	 25
 96	 25	257.3	28.3	 20
 97	 25	82.0	30.8	 25
 98	 25	81.0	10.6	 25
 99	 25	90.8	15.2	 20
100	 25	36.0	5.3	 25
101	 25	45.0	7.8	 25
102	 25	53.8	7.3	 20
103	 25	50.0	11.4	 25
104	 25	134.0	17.0	 25
105	 25	33.3	6.1	 20
106	 25	97.0	18.9	 25
107	 25	43.0	8.4	 25
108	 25	82.0	12.8	 20
109	 25	86.0	11.1	 25
110	 25	34.0	7.1	 25
111	 25	33.5	5.3	 20
112	 25	79.0	17.4	 25
113	 25	68.0	12.6	 25
114	 25	37.5	7.5	 20
115	 25	41.0	7.0	 25
116	 25	43.0	9.4	 25
117	 25	53.5	10.8	 20
118	 25	62.0	9.3	 25
119	 25	255.0	27.9	 25
120	 25	177.0	21.7	 20
121	 25	182.0	27.9	 25
122	 25	75.0	11.0	 25
123	 25	149.5	23.2	 20
124	 25	98.0	19.6	 25
125	 25	146.0	19.5	 25
126	 25	71.8	10.3	 20
127	 25	51.0	9.2	 25
128	 25	97.0	14.2	 25
129	 25	85.3	13.5	 20
130	 25	386.0	56.2	 25
131	 25	38.0	6.7	 25
132	 25	48.5	8.8	 20
133	 25	38.0	6.7	 25
134	 25	37.0	6.7	 25
135	 25	32.3	7.8	 20
136	 25	56.0	8.2	 25
137	 25	50.0	9.2	 25
138	 25	341.0	32.7	 20
139	 25	78.0	11.2	 25
140	 25	44.0	8.2	 25
141	 25	47.3	9.3	 20
142	 25	33.0	7.1	 25
143	 25	42.0	6.5	 25
144	 25	33.0	5.3	 20
145	 25	37.0	7.4	 25
146	 25	35.0	6.7	 25
147	 25	34.3	6.1	 20
148	 25	33.0	6.0	 25
149	 25	38.0	6.6	 25
150	 25	42.0	8.6	 20
151	 25	48.0	8.9	 25
152	 25	45.0	7.3	 25
153	 25	38.5	6.6	 20
154	 25	39.0	6.0	 25
155	 25	54.3	9.5	 20
156	 25	54.0	11.7	 25
157	 25	108.0	18.6	 25
158	 25	41.0	8.6	 20
159	 25	111.0	26.7	 25
160	 25	146.0	21.3	 25
161	 25	36.3	6.8	 20
162	 25	42.0	7.5	 25
163	 25	40.0	13.3	 25
164	 25	55.3	12.0	 20
165	 25	222.0	36.6	 25
166	 25	47.0	8.3	 25
167	 25	67.0	11.3	 20
168	 25	41.0	9.9	 25
169	 25	56.0	9.2	 25
170	 25	82.3	14.1	 20
171	 25	249.0	32.3	 25
172	 25	49.0	9.7	 25
173	 25	41.3	6.7	 20
174	 25	39.0	8.4	 25
175	 25	939.0	148.7	 25
176	 25	38.5	8.2	 20
177	 25	39.0	8.3	 25
178	 25	40.0	8.8	 25
179	 25	50.5	11.4	 20
180	 25	36.0	7.5	 25
181	 25	33.3	6.0	 20
182	 25	33.3	8.6	 16
183	 25	38.0	5.8	 20
184	 25	295.0	40.8	 20
185	 25	383.3	25.1	 16
186	 25	191.8	38.4	 20
187	 25	45.5	9.7	 20
188	 25	42.0	8.2	 16
189	 25	35.0	6.3	 20
190	 25	50.8	9.4	 20
191	 25	53.3	10.6	 16
192	 25	46.3	11.7	 20
193	 25	39.5	6.8	 20
194	 25	37.8	8.8	 16
195	 25	32.0	6.4	 20
196	 25	63.0	13.0	 20
197	 25	50.0	11.4	 16
198	 25	80.0	17.9	 20
199	 25	97.3	16.0	 20
200	 25	39.8	9.2	 16
201	 25	66.8	10.8	 20
202	 25	38.8	5.6	 20
203	 25	35.8	5.7	 16
204	 25	40.3	5.1	 20
205	 25	38.8	7.1	 20
206	 25	36.5	6.0	 16
207	 25	36.0	7.2	 20
208	 25	36.5	7.2	 20
209	 25	40.0	7.5	 16
210	 25	35.3	6.2	 20
211	 25	33.0	5.0	 20
212	 25	33.3	8.2	 16
213	 25	44.5	10.7	 20
214	 25	35.0	6.6	 20
215	 25	39.0	8.9	 16
216	 25	43.3	8.7	 20
217	 25	33.5	6.9	 20
218	 25	38.0	6.4	 16
219	 25	36.0	8.0	 20
220	 25	33.3	7.7	 20
221	 25	40.3	6.5	 16
222	 25	29.8	5.5	 20
223	 25	34.3	4.7	 20
224	 25	35.5	7.2	 16
225	 25	37.3	8.1	 20
226	 25	31.8	5.4	 20
227	 25	38.8	8.9	 16
228	 25	35.3	5.8	 20
229	 25	39.0	7.1	 20
230	 25	33.3	6.4	 16
231	 25	38.5	9.3	 20
232	 25	36.3	5.6	 20
233	 25	66.0	9.5	 16
234	 25	62.0	14.3	 20
235	 25	87.8	15.6	 16
236	 25	54.5	12.1	 20
237	 25	47.0	14.3	 20
238	 25	44.5	8.4	 16
239	 25	68.0	16.6	 20
240	 25	99.5	18.5	 20
241	 25	61.3	13.1	 16
242	 25	35.5	6.4	 20
243	 25	43.0	6.8	 20
244	 25	62.3	9.6	 16
245	 25	102.8	16.3	 20
246	 25	59.3	10.7	 20
247	 25	139.3	26.4	 16
248	 25	75.3	11.2	 20
249	 25	44.3	8.9	 20
250	 25	41.0	7.0	 16
251	 25	46.0	9.5	 20
252	 25	45.0	6.3	 25
253	 25	42.3	7.1	 20
254	 25	86.0	13.3	 25
255	 25	40.0	9.2	 25
256	 25	43.5	8.2	 20
257	 25	200.0	34.6	 25
258	 25	86.0	18.0	 25
259	 25	79.5	17.6	 20
260	 25	40.0	8.1	 25
261	 25	36.0	7.6	 25
262	 25	37.3	9.1	 20
263	 25	36.0	7.0	 25
264	 25	39.0	9.1	 25
265	 25	44.8	10.4	 20
266	 25	50.0	10.3	 25
267	 25	36.0	7.0	 25
268	 25	60.0	11.6	 20
269	 25	119.0	22.7	 25
270	 25	53.0	9.3	 25
271	 25	31.3	6.8	 20
272	 25	39.0	6.1	 25
273	 25	36.0	5.8	 25
274	 25	38.3	7.7	 20
275	 25	35.0	5.3	 25
276	 25	39.0	7.7	 25
277	 25	41.0	7.5	 20
278	 25	37.0	8.7	 25
279	 25	68.0	12.5	 25
280	 25	109.0	18.0	 20
281	 25	49.0	9.9	 25
282	 25	52.0	11.9	 25
283	 25	42.0	7.1	 20
284	 25	51.0	8.8	 25
285	 25	53.0	8.6	 25
286	 25	54.3	7.6	 20
287	 25	77.0	14.2	 25
288	 25	36.0	6.2	 25
289	 25	41.0	7.7	 20
290	 25	34.0	6.3	 25
291	 25	32.0	6.0	 25
292	 25	33.3	4.8	 20
293	 25	35.0	4.8	 25
294	 25	47.0	9.3	 25
295	 25	35.5	8.4	 20
296	 25	45.0	7.1	 25
297	 25	40.0	8.4	 25
298	 25	46.3	8.8	 20
299	 25	48.0	8.8	 25
300	 25	36.0	6.7	 25
301	 25	45.3	7.6	 20
302	 25	37.0	6.6	 25
303	 25	49.0	8.6	 25
304	 25	1105.5	129.0	 20
305	 25	68.0	11.7	 25
306	 25	58.0	9.3	 25
307	 25	37.3	6.5	 20
308	 25	38.0	6.9	 25
309	 25	39.0	7.6	 25
310	 25	47.0	5.1	 20
311	 25	53.0	11.1	 25
312	 25	95.0	13.0	 25
313	 25	94.3	11.5	 20
314	 25	105.0	15.1	 25
315	 25	52.0	8.2	 20
316	 25	87.0	15.6	 25
317	 25	44.0	7.3	 25
318	 25	37.3	8.0	 20
319	 25	31.0	6.1	 25
320	 25	38.0	7.8	 25
321	 25	51.8	15.2	 20
322	 25	37.0	5.1	 25
323	 25	38.0	8.0	 25
324	 25	72.3	9.8	 20
325	 25	40.0	6.4	 25
326	 25	41.0	9.5	 25
327	 25	41.5	8.0	 20
328	 25	37.0	6.7	 25
329	 25	35.0	5.9	 25
330	 25	36.0	6.9	 20
331	 25	42.0	7.3	 25
332	 25	452.0	95.1	 25
333	 25	88.0	14.7	 20
334	 25	95.0	17.6	 25
335	 25	51.0	9.7	 25
336	 25	89.5	15.4	 20
337	 25	45.0	9.0	 25
338	 25	75.0	10.1	 25
339	 25	204.0	24.9	 20
340	 25	55.0	9.7	 25
341	 25	64.0	11.0	 25
342	 25	39.0	6.6	 20
343	 25	39.0	7.1	 25
344	 25	38.0	5.6	 25
345	 25	43.0	8.8	 20
346	 25	59.0	12.0	 25
347	 25	52.0	9.0	 25
348	 25	40.3	6.3	 20
349	 25	1973.0	439.9	 25
350	 25	83.0	15.2	 25
351	 25	79.8	9.2	 20
352	 25	85.0	13.4	 25
353	 25	81.0	13.8	 25
354	 25	91.3	15.9	 20
355	 25	54.0	13.5	 25
356	 25	54.0	32.2	 25
357	 25	33.5	6.7	 20
358	 25	48.0	10.4	 25
359	 25	34.0	6.8	 25
360	 25	63.3	11.3	 20
361	 25	42.0	7.7	 25
362	 25	35.0	5.2	 25
363	 25	33.3	5.7	 20
364	 25	45.0	7.7	 25
365	 25	85.0	16.3	 25
366	 25	43.8	7.6	 20
367	 25	37.0	6.8	 25
368	 25	207.0	27.0	 25
369	 25	98.3	20.6	 20
370	 25	135.0	19.6	 25
371	 25	61.0	9.2	 25
372	 25	45.8	7.5	 20
373	 25	41.0	7.9	 25
374	 25	36.0	7.3	 25
375	 25	46.3	9.5	 20
376	 25	34.0	6.2	 25
377	 25	116.0	17.3	 25
378	 25	123.3	25.0	 20
379	 25	45.0	11.4	 25
380	 25	53.0	10.3	 25
381	 25	45.8	9.8	 20
382	 25	48.0	11.3	 25
383	 25	63.0	10.9	 25
384	 25	62.0	11.4	 20
385	 25	44.0	7.9	 25
386	 25	37.0	6.5	 25
387	 25	41.5	7.2	 20
388	 25	38.0	7.5	 25
389	 25	35.0	6.1	 25
390	 25	41.5	6.8	 20
391	 25	37.0	7.7	 25
392	 25	38.3	6.5	 20
393	 25	43.0	9.2	 25
394	 25	45.5	9.5	 20
395	 25	164.5	19.1	 16
396	 25	198.8	39.1	 20
397	 25	70.3	11.9	 20
398	 25	97.0	13.7	 16
399	 25	203.3	30.0	 20
400	 25	44.3	8.2	 20
401	 25	63.0	9.4	 16
402	 25	63.3	15.7	 20
403	 25	55.3	9.6	 20
404	 25	38.5	7.2	 16
405	 25	47.0	8.9	 20
406	 25	41.3	6.0	 20
407	 25	34.5	4.7	 16
408	 25	39.0	8.0	 20
409	 25	301.5	39.9	 20
410	 25	48.0	8.0	 16
411	 25	41.5	8.6	 20
412	 25	56.3	8.3	 20
413	 25	205.5	24.7	 16
414	 25	498.0	74.6	 20
415	 25	155.0	24.2	 20
416	 25	464.3	29.5	 16
417	 25	548.3	39.3	 20
418	 25	283.3	20.0	 20
419	 25	151.5	11.9	 16
420	 25	52.8	8.4	 20
421	 25	41.5	5.3	 20
422	 25	54.5	10.3	 16
423	 25	51.3	11.3	 20
424	 25	60.0	10.4	 20
425	 25	50.0	9.3	 16
426	 25	294.5	41.3	 20
427	 25	42.3	8.7	 20
428	 25	37.3	8.1	 16
429	 25	52.5	9.1	 20
430	 25	43.5	7.7	 20
431	 25	36.3	7.7	 16
432	 25	36.0	6.2	 20
433	 25	60.3	8.7	 20
434	 25	69.0	12.4	 16
435	 25	95.8	17.0	 20
436	 25	54.5	8.9	 20
437	 25	42.0	8.4	 16
438	 25	115.5	18.5	 20
439	 25	139.3	18.9	 20
440	 25	62.3	12.7	 16
441	 25	91.3	11.3	 20
442	 25	39.0	6.6	 20
443	 25	37.0	6.4	 16
444	 25	33.0	4.2	 20
445	 25	34.5	5.2	 20
446	 25	45.3	5.9	 16
447	 25	39.3	6.2	 20
448	 25	41.0	9.1	 20
449	 25	44.0	7.8	 16
450	 25	37.3	5.5	 20
451	 25	37.5	6.1	 20
452	 25	41.3	7.5	 16
453	 25	46.0	8.6	 20
454	 25	41.0	7.6	 20
455	 25	160.8	19.9	 16
456	 25	54.3	9.1	 20
457	 25	81.3	15.7	 20
458	 25	45.0	9.5	 16
459	 25	39.8	8.0	 20
460	 25	51.0	8.4	 20
461	 25	38.3	8.4	 16
462	 25	79.5	11.8	 20
463	 25	43.5	8.6	 20
464	 25	40.3	7.4	 16
465	 25	64.0	11.6	 25
466	 25	92.0	18.8	 25
467	 25	92.3	16.9	 20
468	 25	59.0	11.6	 25
469	 25	133.0	17.9	 25
470	 25	52.5	6.9	 20
471	 25	131.0	21.6	 25
472	 25	129.0	19.3	 20
473	 25	51.0	10.2	 25
474	 25	36.0	5.6	 25
475	 25	68.5	13.2	 20
476	 25	38.0	8.8	 25
477	 25	37.0	7.2	 25
478	 25	39.3	7.7	 20
479	 25	36.0	7.5	 25
480	 25	35.0	6.5	 25
481	 25	36.3	7.3	 20
482	 25	41.0	8.4	 25
483	 25	378.0	69.6	 25
484	 25	45.5	8.0	 20
485	 25	45.0	8.6	 25
486	 25	47.0	10.2	 25
487	 25	144.3	20.3	 20
488	 25	40.0	9.3	 25
489	 25	40.0	6.9	 25
490	 25	35.0	4.6	 20
491	 25	39.0	8.1	 25
492	 25	36.0	7.2	 25
493	 25	53.3	11.3	 20
494	 25	34.0	6.4	 25
495	 25	34.0	7.7	 25
496	 25	39.5	6.6	 20
497	 25	44.0	7.7	 25
498	 25	36.0	7.1	 25
499	 25	34.3	7.2	 20
500	 25	35.0	7.3	 25
501	 25	45.0	10.0	 25
502	 25	57.0	9.2	 20
503	 25	68.0	11.1	 25
504	 25	79.0	14.5	 25
505	 25	59.3	13.1	 20
506	 25	273.0	36.6	 25
507	 25	585.0	57.0	 25
508	 25	533.5	44.2	 20
509	 25	60.0	11.2	 25
510	 25	81.0	11.5	 25
511	 25	345.3	41.8	 20
512	 25	47.0	8.2	 25
513	 25	74.0	13.4	 25
514	 25	51.5	12.0	 20
515	 25	36.0	6.1	 25
516	 25	130.0	16.7	 25
517	 25	41.8	8.7	 20
518	 25	41.0	7.4	 25
519	 25	182.0	28.5	 25
520	 25	200.3	26.8	 20
521	 25	86.0	14.9	 25
522	 25	52.0	7.8	 25
523	 25	64.3	10.3	 20
524	 25	52.0	6.7	 25
525	 25	51.0	8.6	 25
526	 25	45.0	9.0	 20
527	 25	40.0	6.0	 25
528	 25	67.0	12.1	 25
529	 25	108.8	16.8	 20
530	 25	132.0	20.6	 25
531	 25	42.0	9.9	 25
532	 25	135.3	29.4	 20
533	 25	68.0	8.6	 25
534	 25	58.0	11.0	 25
535	 25	52.0	8.1	 20
536	 25	298.0	31.0	 25
537	 25	297.0	37.7	 25
538	 25	67.8	13.5	 20
539	 25	42.0	8.2	 25
540	 25	78.0	16.7	 25
541	 25	58.3	10.7	 20
542	 25	48.0	8.7	 25
543	 25	72.0	7.4	 25
544	 25	77.0	10.5	 20
545	 25	129.0	17.7	 25
546	 25	117.0	18.0	 25
547	 25	46.3	11.0	 20
548	 25	43.0	8.8	 25
549	 25	34.0	6.7	 25
550	 25	36.0	8.2	 20
551	 25	116.0	16.6	 25
552	 25	35.3	8.0	 20
553	 25	55.0	11.5	 25
554	 25	91.0	14.3	 25
555	 25	48.8	9.5	 20
556	 25	41.0	7.5	 25
557	 25	43.0	6.5	 25
558	 25	32.5	7.2	 20
559	 25	33.0	5.6	 25
560	 25	61.0	11.2	 25
561	 25	51.3	9.1	 20
562	 25	172.0	18.0	 25
563	 25	170.0	23.5	 25
564	 25	60.0	7.7	 20
565	 25	52.0	11.6	 25
566	 25	58.0	9.5	 25
567	 25	61.0	13.1	 20
568	 25	69.0	14.0	 25
569	 25	40.0	6.0	 25
570	 25	58.5	6.8	 20
571	 25	44.0	5.0	 25
572	 25	43.0	7.4	 25
573	 25	45.3	8.8	 20
574	 25	77.0	11.4	 25
575	 25	54.0	10.2	 25
576	 25	47.3	6.8	 20
577	 25	32.0	5.4	 25
578	 25	35.0	6.8	 25
579	 25	39.0	6.7	 20
580	 25	48.0	7.9	 25
581	 25	44.0	5.1	 25
582	 25	35.3	6.8	 20
583	 25	44.0	7.8	 25
584	 25	51.0	8.8	 25
585	 25	81.5	16.1	 20
586	 25	1375.0	118.3	 25
587	 25	50.0	7.9	 25
588	 25	58.5	11.2	 20
589	 25	76.0	11.2	 25
590	 25	112.0	15.5	 25
591	 25	121.3	15.2	 20
592	 25	127.0	17.5	 25
593	 25	59.0	12.4	 25
594	 25	66.5	7.9	 20
595	 25	56.0	12.5	 25
596	 25	48.0	8.5	 25
597	 25	49.0	9.2	 20
598	 25	80.0	14.8	 25
599	 25	45.0	6.6	 25
600	 25	169.0	18.7	 20
601	 25	47.0	8.8	 25
602	 25	34.0	5.9	 25
603	 25	45.5	7.4	 20
604	 25	41.0	7.0	 25
605	 25	77.0	12.3	 25
606	 25	40.8	7.0	 20
607	 25	49.0	6.8	 20
608	 25	34.0	6.1	 20
609	 25	36.3	7.2	 16
610	 25	32.8	7.6	 20
611	 25	51.0	8.3	 20
612	 25	34.5	5.6	 16
613	 25	33.3	6.0	 20
614	 25	50.3	7.0	 20
615	 25	31.3	5.6	 16
616	 25	30.3	6.8	 20
617	 25	31.3	6.0	 20
618	 25	46.0	6.5	 16
619	 25	32.0	5.2	 20
620	 25	33.0	7.6	 20
621	 25	40.3	10.6	 16
622	 25	34.8	5.8	 20
623	 25	123.0	21.2	 20
624	 25	37.3	8.7	 16
625	 25	60.0	12.3	 20
626	 25	42.0	5.2	 20
627	 25	36.0	7.2	 16
628	 25	179.0	25.0	 20
629	 25	47.0	8.5	 16
630	 25	42.0	8.5	 20
631	 25	50.0	7.6	 20
632	 25	43.8	8.4	 16
633	 25	37.0	6.2	 20
634	 25	66.0	12.9	 20
635	 25	106.3	16.4	 16
636	 25	49.3	8.9	 20
637	 25	87.3	15.2	 20
638	 25	69.3	12.6	 16
639	 25	58.5	10.5	 20
  0	 26	5268.0	717.4	 25
  1	 26	44.5	6.5	 20
  2	 26	42.0	10.9	 25
  3	 26	35.0	5.6	 25
  4	 26	40.8	6.8	 20
  5	 26	40.0	8.1	 25
  6	 26	49.0	10.0	 25
  7	 26	36.5	4.9	 20
  8	 26	42.0	7.8	 25
  9	 26	43.0	8.6	 25
 10	 26	33.5	7.5	 20
 11	 26	34.0	5.7	 25
 12	 26	40.0	7.2	 25
 13	 26	36.0	5.9	 20
 14	 26	39.0	8.5	 25
 15	 26	33.0	6.8	 25
 16	 26	40.5	6.9	 20
 17	 26	36.0	6.0	 25
 18	 26	45.0	9.8	 25
 19	 26	56.3	9.9	 20
 20	 26	41.0	7.9	 25
 21	 26	37.0	7.0	 25
 22	 26	38.0	7.5	 20
 23	 26	37.0	7.4	 25
 24	 26	35.0	7.6	 25
 25	 26	83.5	18.7	 20
 26	 26	202.0	31.8	 25
 27	 26	107.0	18.5	 25
 28	 26	343.0	36.9	 20
 29	 26	183.0	27.5	 25
 30	 26	52.0	10.0	 25
 31	 26	69.3	11.5	 20
 32	 26	67.0	10.7	 25
 33	 26	85.0	14.7	 25
 34	 26	70.5	15.1	 20
 35	 26	55.0	8.1	 25
 36	 26	56.0	9.0	 25
 37	 26	52.3	7.8	 20
 38	 26	91.0	16.7	 25
 39	 26	65.0	9.3	 25
 40	 26	40.5	8.6	 20
 41	 26	38.0	5.7	 25
 42	 26	39.0	7.4	 25
 43	 26	37.8	6.8	 20
 44	 26	33.0	6.3	 25
 45	 26	34.0	6.8	 25
 46	 26	33.8	5.8	 20
 47	 26	30.0	6.0	 25
 48	 26	39.0	7.5	 25
 49	 26	37.0	6.1	 20
 50	 26	38.0	7.4	 25
 51	 26	35.0	7.5	 25
 52	 26	53.0	8.6	 20
 53	 26	60.0	19.5	 25
 54	 26	78.0	13.0	 25
 55	 26	36.0	6.3	 20
 56	 26	38.0	7.5	 25
 57	 26	39.0	8.2	 25
 58	 26	27.8	5.0	 20
 59	 26	36.0	5.4	 25
 60	 26	32.0	5.5	 25
 61	 26	38.5	7.3	 20
 62	 26	38.0	6.0	 25
 63	 26	35.0	7.4	 25
 64	 26	39.0	7.0	 20
 65	 26	41.0	6.9	 25
 66	 26	40.0	8.2	 25
 67	 26	32.5	7.2	 20
 68	 26	36.0	6.0	 25
 69	 26	47.0	8.6	 25
 70	 26	44.3	8.9	 20
 71	 26	45.0	11.3	 25
 72	 26	42.0	7.6	 25
 73	 26	82.3	13.2	 20
 74	 26	172.0	21.7	 25
 75	 26	168.0	20.0	 25
 76	 26	121.0	18.7	 20
 77	 26	118.0	18.8	 25
 78	 26	60.3	7.8	 20
 79	 26	62.0	9.8	 25
 80	 26	72.0	13.3	 25
 81	 26	36.5	4.8	 20
 82	 26	35.0	6.6	 25
 83	 26	41.0	6.8	 25
 84	 26	35.8	6.6	 20
 85	 26	56.0	12.5	 25
 86	 26	75.0	15.1	 25
 87	 26	65.0	11.7	 20
 88	 26	42.0	8.5	 25
 89	 26	48.0	9.9	 25
 90	 26	55.0	8.8	 20
 91	 26	261.0	25.1	 25
 92	 26	159.0	21.8	 25
 93	 26	50.0	10.8	 20
 94	 26	66.0	11.0	 25
 95	 26	47.0	13.4	 25
 96	 26	191.5	20.9	 20
 97	 26	58.0	13.6	 25
 98	 26	46.0	9.9	 25
 99	 26	65.3	11.3	 20
100	 26	55.0	18.7	 25
101	 26	41.0	7.6	 25
102	 26	38.0	7.0	 20
103	 26	45.0	10.8	 25
104	 26	126.0	20.9	 25
105	 26	36.0	6.3	 20
106	 26	44.0	8.8	 25
107	 26	42.0	7.4	 25
108	 26	55.5	11.9	 20
109	 26	84.0	14.7	 25
110	 26	35.8	6.5	 20
111	 26	39.3	5.5	 16
112	 26	42.3	8.0	 20
113	 26	38.3	6.9	 20
114	 26	33.3	5.2	 16
115	 26	35.0	7.6	 20
116	 26	35.3	7.3	 20
117	 26	51.5	10.1	 16
118	 26	83.8	12.3	 20
119	 26	247.0	28.7	 20
120	 26	235.0	24.1	 16
121	 26	437.3	31.5	 20
122	 26	107.8	22.3	 20
123	 26	114.0	17.7	 16
124	 26	97.3	16.9	 20
125	 26	53.0	7.2	 20
126	 26	54.0	13.3	 16
127	 26	70.5	11.8	 20
128	 26	50.0	10.2	 20
129	 26	58.3	10.0	 16
130	 26	84.0	14.9	 20
131	 26	39.5	8.9	 20
132	 26	53.5	11.5	 16
133	 26	38.3	8.2	 20
134	 26	36.5	9.6	 20
135	 26	39.3	7.5	 16
136	 26	33.3	6.2	 20
137	 26	43.5	8.2	 20
138	 26	125.0	15.2	 16
139	 26	61.5	10.4	 20
140	 26	37.0	8.2	 20
141	 26	42.0	7.6	 16
142	 26	36.3	7.1	 20
143	 26	45.0	7.9	 20
144	 26	37.5	6.1	 16
145	 26	35.0	5.7	 20
146	 26	34.3	6.4	 20
147	 26	35.3	7.1	 16
148	 26	36.3	6.8	 20
149	 26	36.3	7.6	 20
150	 26	39.0	6.8	 16
151	 26	47.0	7.6	 20
152	 26	43.3	6.9	 20
153	 26	38.3	5.5	 16
154	 26	39.3	9.7	 20
155	 26	80.8	17.0	 20
156	 26	51.5	10.6	 16
157	 26	46.0	10.5	 20
158	 26	37.3	5.5	 16
159	 26	92.5	18.3	 20
160	 26	115.8	13.4	 20
161	 26	34.0	5.1	 16
162	 26	36.5	6.8	 20
163	 26	33.3	5.6	 20
164	 26	42.5	9.1	 16
165	 26	163.0	28.7	 20
166	 26	56.8	10.6	 20
167	 26	54.0	10.7	 16
168	 26	37.0	6.5	 20
169	 26	66.3	10.4	 20
170	 26	123.8	14.6	 16
171	 26	193.3	21.2	 20
172	 26	64.8	12.2	 20
173	 26	47.0	9.4	 16
174	 26	39.5	7.1	 20
175	 26	331.0	41.7	 20
176	 26	36.3	6.7	 16
177	 26	30.5	6.2	 20
178	 26	35.0	7.5	 20
179	 26	41.0	9.2	 16
180	 26	33.3	6.5	 20
181	 26	32.0	5.4	 25
182	 26	35.0	6.2	 20
183	 26	36.0	7.4	 25
184	 26	211.0	31.5	 25
185	 26	234.3	34.4	 20
186	 26	117.0	20.8	 25
187	 26	37.0	5.7	 25
188	 26	39.3	7.7	 20
189	 26	47.0	7.9	 25
190	 26	69.0	14.2	 25
191	 26	36.5	7.4	 20
192	 26	35.0	6.8	 25
193	 26	37.0	5.0	 25
194	 26	44.3	7.8	 20
195	 26	35.0	6.9	 25
196	 26	69.0	11.2	 25
197	 26	54.0	9.5	 20
198	 26	46.0	8.6	 25
199	 26	63.0	9.9	 25
200	 26	38.3	7.7	 20
201	 26	60.0	13.2	 25
202	 26	38.0	8.1	 25
203	 26	41.0	17.5	 20
204	 26	46.0	7.8	 25
205	 26	43.0	11.8	 25
206	 26	36.3	5.0	 20
207	 26	36.0	6.5	 25
208	 26	34.0	6.1	 25
209	 26	36.3	8.2	 20
210	 26	30.0	6.7	 25
211	 26	30.0	4.7	 25
212	 26	33.5	5.6	 20
213	 26	34.0	6.3	 25
214	 26	34.0	6.5	 25
215	 26	32.0	5.6	 20
216	 26	63.0	12.7	 25
217	 26	34.0	7.8	 25
218	 26	32.0	6.1	 20
219	 26	32.0	6.1	 25
220	 26	33.0	5.9	 25
221	 26	34.0	6.3	 20
222	 26	34.0	4.7	 25
223	 26	36.0	6.5	 25
224	 26	31.8	6.2	 20
225	 26	36.0	6.9	 25
226	 26	36.0	8.4	 25
227	 26	36.0	6.3	 20
228	 26	45.0	11.4	 25
229	 26	34.0	6.7	 25
230	 26	38.3	7.1	 20
231	 26	38.0	7.0	 25
232	 26	36.0	8.4	 25
233	 26	50.0	11.4	 20
234	 26	53.0	7.6	 25
235	 26	48.0	6.8	 25
236	 26	43.3	9.5	 20
237	 26	63.0	10.5	 25
238	 26	49.3	10.7	 20
239	 26	61.0	9.4	 25
240	 26	93.0	9.5	 25
241	 26	86.0	11.6	 20
242	 26	41.0	9.2	 25
243	 26	42.0	7.2	 25
244	 26	84.5	22.3	 20
245	 26	165.0	23.9	 25
246	 26	46.0	7.6	 25
247	 26	54.8	8.8	 20
248	 26	48.0	8.0	 25
249	 26	41.0	7.5	 25
250	 26	40.3	6.0	 20
251	 26	35.0	7.4	 25
252	 26	35.0	7.0	 25
253	 26	41.0	5.3	 20
254	 26	64.0	12.6	 25
255	 26	37.0	7.6	 25
256	 26	34.3	5.9	 20
257	 26	111.0	23.1	 25
258	 26	103.0	16.7	 25
259	 26	64.0	9.0	 20
260	 26	43.0	6.4	 25
261	 26	36.0	8.9	 25
262	 26	36.0	7.7	 20
263	 26	41.0	10.1	 25
264	 26	46.0	6.4	 25
265	 26	50.0	10.6	 20
266	 26	41.0	6.9	 25
267	 26	39.0	7.5	 25
268	 26	60.3	12.6	 20
269	 26	87.0	16.0	 25
270	 26	78.0	13.9	 25
271	 26	40.0	7.4	 20
272	 26	34.0	9.3	 25
273	 26	39.0	7.9	 25
274	 26	36.0	6.8	 20
275	 26	34.0	7.1	 25
276	 26	35.0	6.3	 25
277	 26	38.3	7.7	 20
278	 26	34.0	6.9	 25
279	 26	35.0	7.2	 25
280	 26	34.0	6.0	 20
281	 26	31.0	5.1	 25
282	 26	33.0	6.6	 25
283	 26	37.5	9.1	 20
284	 26	38.0	6.9	 25
285	 26	37.0	4.7	 25
286	 26	52.3	9.9	 20
287	 26	41.0	10.3	 25
288	 26	38.0	8.0	 25
289	 26	35.3	6.9	 20
290	 26	34.0	6.7	 25
291	 26	34.0	5.9	 25
292	 26	34.5	6.7	 20
293	 26	41.0	7.9	 25
294	 26	57.0	9.0	 25
295	 26	137.5	23.2	 20
296	 26	42.0	8.1	 25
297	 26	38.0	7.5	 25
298	 26	40.0	8.2	 20
299	 26	41.0	8.9	 25
300	 26	33.0	5.6	 25
301	 26	42.3	6.5	 20
302	 26	36.0	7.2	 25
303	 26	44.0	10.0	 25
304	 26	296.8	50.9	 20
305	 26	47.0	8.3	 25
306	 26	55.0	11.2	 25
307	 26	35.3	6.7	 20
308	 26	42.0	7.7	 25
309	 26	36.0	8.2	 25
310	 26	41.3	7.3	 20
311	 26	52.0	10.4	 25
312	 26	67.0	12.0	 25
313	 26	48.8	10.7	 20
314	 26	60.0	12.1	 25
315	 26	50.0	9.4	 20
316	 26	67.0	12.5	 25
317	 26	47.0	5.9	 25
318	 26	39.0	6.5	 20
319	 26	39.0	6.3	 25
320	 26	37.0	7.9	 25
321	 26	34.3	7.2	 20
322	 26	38.0	7.3	 25
323	 26	40.5	8.8	 20
324	 26	70.0	10.9	 16
325	 26	39.3	7.1	 20
326	 26	46.0	9.3	 20
327	 26	41.8	7.9	 16
328	 26	39.0	7.0	 20
329	 26	32.3	4.1	 20
330	 26	33.3	5.3	 16
331	 26	34.3	5.6	 20
332	 26	72.0	17.1	 20
333	 26	45.3	8.2	 16
334	 26	53.0	10.8	 20
335	 26	42.3	6.0	 20
336	 26	46.3	5.4	 16
337	 26	36.5	5.9	 20
338	 26	48.0	12.2	 20
339	 26	85.0	16.2	 16
340	 26	53.3	11.3	 20
341	 26	51.3	11.2	 20
342	 26	40.0	7.5	 16
343	 26	34.0	8.4	 20
344	 26	32.3	5.5	 20
345	 26	45.0	5.4	 16
346	 26	41.3	10.9	 20
347	 26	44.3	11.7	 20
348	 26	46.0	9.7	 16
349	 26	760.8	183.7	 20
350	 26	102.0	13.6	 20
351	 26	43.3	7.7	 16
352	 26	41.5	8.4	 20
353	 26	71.3	16.2	 20
354	 26	86.5	12.4	 16
355	 26	40.0	10.0	 20
356	 26	35.0	6.2	 20
357	 26	37.8	6.9	 16
358	 26	39.0	8.5	 20
359	 26	36.0	9.3	 20
360	 26	34.0	6.7	 16
361	 26	37.3	5.7	 20
362	 26	35.3	7.3	 20
363	 26	33.3	6.5	 16
364	 26	38.5	6.0	 20
365	 26	38.8	9.7	 20
366	 26	56.3	9.0	 16
367	 26	35.8	6.3	 20
368	 26	146.0	27.0	 20
369	 26	77.8	19.0	 16
370	 26	288.3	58.2	 20
371	 26	88.5	12.9	 20
372	 26	57.8	9.1	 16
373	 26	41.3	8.7	 20
374	 26	38.0	6.2	 20
375	 26	33.3	4.9	 16
376	 26	44.0	8.7	 20
377	 26	56.0	11.0	 20
378	 26	167.5	21.3	 16
379	 26	54.0	11.0	 20
380	 26	69.5	13.4	 20
381	 26	48.0	7.7	 16
382	 26	36.0	6.3	 20
383	 26	45.3	8.5	 20
384	 26	44.3	8.0	 16
385	 26	36.3	6.5	 20
386	 26	35.5	5.8	 20
387	 26	41.3	6.4	 16
388	 26	42.0	10.2	 20
389	 26	33.3	6.3	 20
390	 26	41.0	8.4	 16
391	 26	32.3	6.0	 20
392	 26	43.3	8.0	 20
393	 26	55.5	9.0	 16
394	 26	37.0	5.9	 25
395	 26	53.5	7.6	 20
396	 26	78.0	15.8	 25
397	 26	46.0	8.2	 25
398	 26	62.8	11.6	 20
399	 26	169.0	27.4	 25
400	 26	42.0	6.9	 25
401	 26	42.8	7.1	 20
402	 26	48.0	10.2	 25
403	 26	51.0	9.3	 25
404	 26	38.3	9.0	 20
405	 26	44.0	8.3	 25
406	 26	39.0	7.6	 25
407	 26	46.0	10.2	 20
408	 26	38.0	7.5	 25
409	 26	119.0	21.5	 25
410	 26	41.3	7.0	 20
411	 26	34.0	6.2	 25
412	 26	48.0	8.0	 25
413	 26	127.3	16.2	 20
414	 26	268.0	30.0	 25
415	 26	109.0	16.3	 25
416	 26	259.3	25.0	 20
417	 26	223.0	22.4	 25
418	 26	194.0	22.3	 25
419	 26	433.3	43.4	 20
420	 26	61.0	14.2	 25
421	 26	54.0	8.7	 25
422	 26	77.3	15.7	 20
423	 26	34.0	6.9	 25
424	 26	68.0	11.4	 25
425	 26	52.0	9.1	 20
426	 26	97.0	12.9	 25
427	 26	40.0	7.0	 25
428	 26	29.5	5.6	 20
429	 26	37.0	6.2	 25
430	 26	42.0	7.6	 25
431	 26	36.0	5.3	 20
432	 26	37.0	6.8	 25
433	 26	63.0	11.7	 25
434	 26	92.5	13.1	 20
435	 26	171.0	19.6	 25
436	 26	39.0	7.1	 25
437	 26	36.5	7.0	 20
438	 26	38.0	8.1	 25
439	 26	39.0	8.4	 25
440	 26	34.8	5.9	 20
441	 26	38.0	7.4	 25
442	 26	38.0	7.9	 25
443	 26	36.5	7.8	 20
444	 26	33.0	5.4	 25
445	 26	33.0	7.0	 25
446	 26	40.8	6.7	 20
447	 26	36.0	5.3	 25
448	 26	51.0	9.1	 25
449	 26	39.0	6.2	 20
450	 26	38.0	6.7	 25
451	 26	33.0	4.8	 25
452	 26	32.0	3.8	 20
453	 26	41.0	9.9	 25
454	 26	40.0	7.8	 25
455	 26	97.8	13.4	 20
456	 26	50.0	8.3	 25
457	 26	64.0	11.3	 25
458	 26	45.3	8.4	 20
459	 26	37.0	7.3	 25
460	 26	39.0	7.8	 25
461	 26	86.3	17.3	 20
462	 26	46.0	8.0	 25
463	 26	40.0	7.6	 25
464	 26	37.3	5.3	 20
465	 26	39.0	7.2	 25
466	 26	165.0	25.9	 25
467	 26	56.5	10.3	 20
468	 26	54.0	11.5	 25
469	 26	72.0	10.4	 25
470	 26	47.3	9.8	 20
471	 26	121.0	18.0	 25
472	 26	162.0	31.4	 20
473	 26	72.0	10.9	 25
474	 26	37.0	7.5	 25
475	 26	47.0	8.2	 20
476	 26	36.0	6.2	 25
477	 26	37.0	7.9	 25
478	 26	35.0	5.4	 20
479	 26	38.0	7.2	 25
480	 26	35.0	7.4	 25
481	 26	35.0	6.9	 20
482	 26	38.0	8.3	 25
483	 26	98.0	17.8	 25
484	 26	35.5	5.4	 20
485	 26	42.0	6.9	 25
486	 26	48.0	7.7	 25
487	 26	333.3	54.8	 20
488	 26	37.0	7.3	 25
489	 26	48.0	10.3	 25
490	 26	36.8	7.2	 20
491	 26	35.0	7.6	 25
492	 26	37.0	8.2	 25
493	 26	50.5	14.4	 20
494	 26	35.0	5.2	 25
495	 26	33.0	7.8	 25
496	 26	35.3	5.2	 20
497	 26	41.0	7.9	 25
498	 26	33.0	6.5	 25
499	 26	32.0	6.5	 20
500	 26	35.0	6.3	 25
501	 26	37.0	6.9	 25
502	 26	38.3	7.7	 20
503	 26	65.0	10.4	 25
504	 26	48.0	8.9	 25
505	 26	46.5	10.0	 20
506	 26	68.0	10.4	 25
507	 26	588.0	88.1	 25
508	 26	367.5	43.8	 20
509	 26	49.0	10.9	 25
510	 26	48.0	7.7	 25
511	 26	232.3	38.8	 20
512	 26	41.0	6.9	 25
513	 26	55.0	8.3	 25
514	 26	41.0	9.7	 20
515	 26	38.0	8.5	 25
516	 26	180.0	31.9	 25
517	 26	37.5	6.1	 20
518	 26	67.0	11.2	 25
519	 26	85.0	15.8	 25
520	 26	91.5	18.9	 20
521	 26	45.0	8.3	 25
522	 26	41.0	5.8	 25
523	 26	55.5	15.0	 20
524	 26	48.0	10.1	 25
525	 26	46.0	6.6	 25
526	 26	56.5	10.9	 20
527	 26	40.0	7.1	 25
528	 26	50.0	9.8	 25
529	 26	156.3	34.4	 20
530	 26	77.0	15.9	 25
531	 26	37.0	5.7	 25
532	 26	76.5	13.4	 20
533	 26	65.0	12.3	 25
534	 26	53.0	11.1	 25
535	 26	50.0	9.6	 20
536	 26	957.8	68.9	 20
537	 26	118.3	20.1	 20
538	 26	82.8	12.6	 16
539	 26	45.5	8.3	 20
540	 26	49.8	7.5	 20
541	 26	48.3	8.3	 16
542	 26	50.5	9.2	 20
543	 26	86.0	16.3	 20
544	 26	85.5	10.6	 16
545	 26	160.0	21.5	 20
546	 26	71.5	11.2	 20
547	 26	34.5	6.4	 16
548	 26	33.0	6.5	 20
549	 26	35.3	4.7	 20
550	 26	34.0	4.0	 16
551	 26	48.0	6.7	 20
552	 26	45.5	9.2	 16
553	 26	52.3	9.0	 20
554	 26	37.3	6.6	 20
555	 26	35.5	7.2	 16
556	 26	36.3	6.8	 20
557	 26	36.0	6.8	 20
558	 26	30.0	5.5	 16
559	 26	31.0	6.4	 20
560	 26	46.3	8.7	 20
561	 26	45.0	9.6	 16
562	 26	153.8	22.1	 20
563	 26	92.3	22.7	 20
564	 26	48.0	6.2	 16
565	 26	36.5	6.8	 20
566	 26	43.0	7.2	 20
567	 26	52.3	10.4	 16
568	 26	46.0	8.4	 20
569	 26	34.0	4.2	 20
570	 26	42.3	6.4	 16
571	 26	40.8	8.4	 20
572	 26	37.3	7.3	 20
573	 26	35.3	6.3	 16
574	 26	42.3	9.4	 20
575	 26	45.3	6.9	 20
576	 26	42.3	5.5	 16
577	 26	38.3	8.4	 20
578	 26	35.5	7.4	 20
579	 26	33.0	6.3	 16
580	 26	47.8	11.2	 20
581	 26	35.3	6.6	 20
582	 26	35.5	5.2	 16
583	 26	38.3	7.5	 20
584	 26	161.0	20.5	 20
585	 26	58.0	8.4	 16
586	 26	229.3	42.4	 20
587	 26	40.3	6.4	 20
588	 26	49.3	7.9	 16
589	 26	54.5	10.1	 20
590	 26	64.3	11.8	 20
591	 26	67.3	10.7	 16
592	 26	56.5	8.1	 20
593	 26	39.5	6.3	 20
594	 26	38.3	6.4	 16
595	 26	41.0	6.7	 20
596	 26	43.3	8.5	 20
597	 26	37.5	7.4	 16
598	 26	40.3	7.1	 20
599	 26	39.5	7.0	 20
600	 26	73.0	10.6	 16
601	 26	40.5	7.8	 20
602	 26	38.0	7.0	 20
603	 26	47.3	7.8	 16
604	 26	39.3	6.8	 20
605	 26	52.0	9.7	 20
606	 26	40.3	6.8	 16
607	 26	46.0	11.2	 25
608	 26	35.0	7.5	 25
609	 26	41.0	8.5	 20
610	 26	34.0	6.0	 25
611	 26	36.0	6.9	 25
612	 26	39.3	17.6	 20
613	 26	33.0	6.8	 25
614	 26	33.0	7.3	 25
615	 26	33.3	5.6	 20
616	 26	33.0	5.4	 25
617	 26	35.0	11.0	 25
618	 26	46.5	7.1	 20
619	 26	32.0	7.5	 25
620	 26	33.0	8.0	 25
621	 26	35.0	6.1	 20
622	 26	36.0	8.0	 25
623	 26	42.0	8.3	 25
624	 26	35.0	5.9	 20
625	 26	45.0	7.7	 25
626	 26	43.0	7.8	 25
627	 26	39.8	6.8	 20
628	 26	88.0	16.1	 25
629	 26	45.3	7.9	 20
630	 26	43.0	12.4	 25
631	 26	41.0	7.8	 25
632	 26	47.8	9.3	 20
633	 26	40.0	7.3	 25
634	 26	80.0	15.4	 25
635	 26	140.0	22.3	 20
636	 26	49.0	10.6	 25
637	 26	72.0	12.2	 25
638	 26	56.3	10.4	 20
639	 26	4214.0	633.7	 25
  0	 27	61.0	9.9	 25
  1	 27	62.3	11.0	 20
  2	 27	50.0	11.2	 25
  3	 27	38.0	5.9	 25
  4	 27	47.8	9.1	 20
  5	 27	44.0	6.7	 25
  6	 27	43.0	7.1	 25
  7	 27	41.8	6.5	 20
  8	 27	44.0	9.0	 25
  9	 27	35.0	6.7	 25
 10	 27	44.3	8.8	 20
 11	 27	35.0	8.0	 25
 12	 27	46.0	8.1	 25
 13	 27	54.0	10.4	 20
 14	 27	46.0	9.8	 25
 15	 27	263.0	61.7	 25
 16	 27	47.0	11.8	 20
 17	 27	39.0	7.1	 25
 18	 27	40.0	7.4	 25
 19	 27	43.0	9.5	 20
 20	 27	43.0	7.6	 25
 21	 27	42.0	6.7	 25
 22	 27	37.8	9.3	 20
 23	 27	41.0	5.5	 25
 24	 27	40.0	7.1	 25
 25	 27	37.5	9.7	 20
 26	 27	43.0	7.4	 25
 27	 27	55.0	9.5	 25
 28	 27	84.0	17.2	 20
 29	 27	53.0	11.7	 25
 30	 27	39.0	6.7	 25
 31	 27	115.3	17.1	 20
 32	 27	98.0	19.5	 25
 33	 27	64.0	12.7	 25
 34	 27	49.0	7.5	 20
 35	 27	53.0	8.8	 25
 36	 27	58.0	10.3	 25
 37	 27	63.8	11.6	 20
 38	 27	58.0	10.2	 25
 39	 27	51.0	7.3	 20
 40	 27	130.3	21.2	 16
 41	 27	108.8	18.8	 20
 42	 27	1137.3	229.1	 20
 43	 27	46.0	11.0	 16
 44	 27	37.3	5.9	 20
 45	 27	37.0	7.4	 20
 46	 27	38.3	6.6	 16
 47	 27	37.8	7.2	 20
 48	 27	32.3	6.1	 20
 49	 27	36.3	5.5	 16
 50	 27	38.0	6.6	 20
 51	 27	38.0	6.5	 20
 52	 27	40.3	7.8	 16
 53	 27	48.8	9.4	 20
 54	 27	33.0	8.0	 20
 55	 27	33.3	8.3	 16
 56	 27	35.3	6.5	 20
 57	 27	39.5	7.4	 20
 58	 27	37.3	5.7	 16
 59	 27	34.3	6.0	 20
 60	 27	29.3	4.9	 20
 61	 27	33.8	5.0	 16
 62	 27	36.3	7.8	 20
 63	 27	32.0	5.9	 20
 64	 27	36.8	8.3	 16
 65	 27	38.0	7.5	 20
 66	 27	38.3	5.5	 20
 67	 27	38.3	6.4	 16
 68	 27	36.0	6.5	 20
 69	 27	34.0	4.9	 20
 70	 27	35.0	8.5	 16
 71	 27	72.5	10.7	 20
 72	 27	50.0	7.3	 20
 73	 27	61.0	10.8	 16
 74	 27	161.5	21.2	 20
 75	 27	45.5	7.3	 20
 76	 27	46.3	5.2	 16
 77	 27	379.0	57.8	 20
 78	 27	79.0	10.9	 20
 79	 27	140.3	17.2	 16
 80	 27	324.5	41.5	 20
 81	 27	77.0	13.3	 16
 82	 27	78.3	11.8	 20
 83	 27	38.0	6.6	 20
 84	 27	40.0	8.1	 16
 85	 27	36.3	6.5	 20
 86	 27	52.5	10.5	 20
 87	 27	48.8	7.1	 16
 88	 27	44.3	7.6	 20
 89	 27	42.8	7.4	 20
 90	 27	36.3	7.3	 16
 91	 27	173.3	47.1	 20
 92	 27	50.3	8.5	 20
 93	 27	63.3	13.5	 16
 94	 27	122.0	18.9	 20
 95	 27	219.3	18.9	 20
 96	 27	287.8	20.3	 16
 97	 27	113.3	18.9	 20
 98	 27	41.0	7.6	 20
 99	 27	67.3	9.4	 16
100	 27	159.8	21.7	 20
101	 27	53.3	11.9	 20
102	 27	58.3	8.7	 16
103	 27	265.3	27.5	 20
104	 27	76.0	14.5	 20
105	 27	69.0	12.4	 16
106	 27	70.3	9.5	 20
107	 27	65.0	13.8	 20
108	 27	35.5	7.7	 16
109	 27	33.3	7.6	 20
110	 27	35.0	7.1	 25
111	 27	33.5	6.2	 20
112	 27	35.0	8.0	 25
113	 27	34.0	7.5	 25
114	 27	32.0	5.2	 20
115	 27	36.0	6.2	 25
116	 27	46.0	8.7	 25
117	 27	37.3	5.4	 20
118	 27	40.0	8.7	 25
119	 27	45.0	8.1	 25
120	 27	115.0	17.6	 20
121	 27	61.0	13.5	 25
122	 27	34.0	5.7	 25
123	 27	40.3	6.4	 20
124	 27	56.0	11.6	 25
125	 27	63.0	11.4	 25
126	 27	44.0	7.0	 20
127	 27	46.0	7.9	 25
128	 27	37.0	7.5	 25
129	 27	36.3	6.6	 20
130	 27	33.0	6.4	 25
131	 27	35.0	6.9	 25
132	 27	131.0	23.4	 20
133	 27	34.0	5.6	 25
134	 27	50.0	11.5	 25
135	 27	44.3	8.0	 20
136	 27	46.0	7.9	 25
137	 27	238.0	35.8	 25
138	 27	114.0	20.6	 20
139	 27	112.0	16.3	 25
140	 27	60.0	10.4	 25
141	 27	38.0	7.3	 20
142	 27	37.0	8.3	 25
143	 27	40.0	6.5	 25
144	 27	133.3	20.6	 20
145	 27	54.0	9.5	 25
146	 27	85.0	11.3	 25
147	 27	37.3	7.8	 20
148	 27	46.0	9.0	 25
149	 27	350.0	57.6	 25
150	 27	34.8	7.7	 20
151	 27	37.0	7.8	 25
152	 27	50.0	9.0	 25
153	 27	113.8	20.4	 20
154	 27	70.0	11.0	 25
155	 27	123.0	22.9	 25
156	 27	414.5	58.4	 20
157	 27	201.0	22.4	 25
158	 27	84.0	13.7	 20
159	 27	37.0	8.6	 25
160	 27	64.0	10.8	 25
161	 27	39.5	9.4	 20
162	 27	38.0	6.7	 25
163	 27	39.0	6.2	 25
164	 27	36.5	4.9	 20
165	 27	50.0	8.7	 25
166	 27	57.0	13.2	 25
167	 27	44.3	6.5	 20
168	 27	73.0	12.4	 25
169	 27	97.0	17.7	 25
170	 27	85.8	13.7	 20
171	 27	36.0	6.8	 25
172	 27	41.0	8.6	 25
173	 27	38.0	7.8	 20
174	 27	36.0	6.5	 25
175	 27	33.0	7.5	 25
176	 27	43.3	7.9	 20
177	 27	51.0	11.3	 25
178	 27	33.0	5.8	 25
179	 27	38.0	9.2	 20
180	 27	37.0	6.5	 25
181	 27	62.0	11.7	 25
182	 27	46.3	8.9	 20
183	 27	44.0	7.0	 25
184	 27	36.0	8.1	 25
185	 27	38.3	8.6	 20
186	 27	35.0	7.5	 25
187	 27	38.0	7.0	 25
188	 27	51.3	9.6	 20
189	 27	44.0	7.8	 25
190	 27	57.0	10.7	 25
191	 27	82.0	15.8	 20
192	 27	71.0	13.0	 25
193	 27	38.0	7.6	 25
194	 27	34.3	7.2	 20
195	 27	70.0	13.9	 25
196	 27	39.0	6.9	 25
197	 27	37.3	8.0	 20
198	 27	44.0	7.5	 25
199	 27	39.0	9.8	 25
200	 27	41.5	6.8	 20
201	 27	59.0	8.4	 25
202	 27	41.0	6.7	 25
203	 27	51.3	9.8	 20
204	 27	40.0	9.0	 25
205	 27	37.0	6.5	 25
206	 27	39.0	6.7	 20
207	 27	34.0	7.1	 25
208	 27	39.0	7.1	 25
209	 27	31.3	7.2	 20
210	 27	33.0	3.4	 25
211	 27	72.0	14.0	 25
212	 27	33.3	7.9	 20
213	 27	37.0	7.6	 25
214	 27	37.0	6.6	 25
215	 27	43.5	7.7	 20
216	 27	45.0	9.5	 25
217	 27	120.0	19.8	 25
218	 27	39.5	7.0	 20
219	 27	46.0	10.1	 25
220	 27	34.0	6.5	 25
221	 27	656.0	75.0	 20
222	 27	38.0	6.4	 25
223	 27	40.0	8.9	 25
224	 27	80.5	11.0	 20
225	 27	80.0	14.2	 25
226	 27	44.0	8.6	 25
227	 27	38.3	8.7	 20
228	 27	35.0	5.8	 25
229	 27	34.0	8.3	 25
230	 27	37.3	7.9	 20
231	 27	36.0	6.7	 25
232	 27	33.0	6.9	 25
233	 27	42.3	7.1	 20
234	 27	43.0	9.8	 25
235	 27	42.0	7.4	 25
236	 27	38.0	5.2	 20
237	 27	48.0	9.4	 25
238	 27	82.0	15.0	 20
239	 27	298.0	68.2	 25
240	 27	118.0	17.5	 25
241	 27	104.5	15.7	 20
242	 27	49.0	10.1	 25
243	 27	196.0	23.9	 25
244	 27	296.3	22.2	 20
245	 27	119.0	24.7	 25
246	 27	406.0	48.5	 25
247	 27	84.8	14.6	 20
248	 27	66.0	7.7	 25
249	 27	80.0	12.2	 25
250	 27	57.0	9.3	 20
251	 27	469.0	100.0	 25
252	 27	39.3	8.1	 20
253	 27	36.8	7.4	 16
254	 27	35.3	8.8	 20
255	 27	38.3	9.3	 20
256	 27	40.3	8.9	 16
257	 27	39.3	6.9	 20
258	 27	42.3	9.3	 20
259	 27	51.3	6.5	 16
260	 27	62.5	11.8	 20
261	 27	39.5	7.6	 20
262	 27	46.3	7.3	 16
263	 27	39.5	7.7	 20
264	 27	33.0	6.2	 20
265	 27	34.5	6.2	 16
266	 27	34.0	6.3	 20
267	 27	61.3	13.2	 20
268	 27	43.3	7.7	 16
269	 27	52.3	9.3	 20
270	 27	37.0	8.2	 20
271	 27	50.3	13.8	 16
272	 27	38.8	6.0	 20
273	 27	38.5	7.5	 20
274	 27	41.5	8.4	 16
275	 27	44.3	9.2	 20
276	 27	45.0	7.7	 20
277	 27	41.5	8.0	 16
278	 27	62.3	12.3	 20
279	 27	38.0	7.7	 20
280	 27	39.0	6.9	 16
281	 27	36.0	8.3	 20
282	 27	32.0	6.9	 20
283	 27	40.3	7.8	 16
284	 27	35.0	6.0	 20
285	 27	36.5	6.1	 20
286	 27	35.0	4.4	 16
287	 27	34.0	5.5	 20
288	 27	47.5	9.4	 20
289	 27	32.0	4.7	 16
290	 27	53.3	8.3	 20
291	 27	39.0	6.8	 20
292	 27	59.5	8.8	 16
293	 27	41.3	9.3	 20
294	 27	35.0	8.3	 20
295	 27	47.0	6.7	 16
296	 27	39.0	8.6	 20
297	 27	58.3	12.1	 20
298	 27	45.8	7.3	 16
299	 27	51.3	10.5	 20
300	 27	80.3	18.3	 20
301	 27	37.5	7.0	 16
302	 27	32.3	6.3	 20
303	 27	43.3	8.0	 20
304	 27	45.8	7.5	 16
305	 27	40.3	7.3	 20
306	 27	37.0	6.3	 20
307	 27	36.8	7.0	 16
308	 27	34.0	5.8	 20
309	 27	123.3	19.3	 20
310	 27	133.0	20.8	 16
311	 27	42.0	9.3	 20
312	 27	39.3	6.9	 20
313	 27	36.5	5.8	 16
314	 27	105.0	17.6	 20
315	 27	88.0	15.7	 20
316	 27	2783.0	225.2	 16
317	 27	147.0	23.0	 20
318	 27	38.5	6.4	 16
319	 27	50.0	11.2	 20
320	 27	39.8	7.5	 20
321	 27	34.0	7.7	 16
322	 27	33.5	5.8	 20
323	 27	34.0	5.9	 25
324	 27	33.3	4.5	 20
325	 27	38.0	7.8	 25
326	 27	163.0	30.4	 25
327	 27	47.0	11.5	 20
328	 27	34.0	6.4	 25
329	 27	40.0	6.8	 25
330	 27	36.0	7.5	 20
331	 27	40.0	6.6	 25
332	 27	36.0	6.4	 25
333	 27	56.0	11.0	 20
334	 27	73.0	10.4	 25
335	 27	45.0	8.2	 25
336	 27	67.0	13.6	 20
337	 27	53.0	7.7	 25
338	 27	47.0	8.6	 25
339	 27	91.3	13.2	 20
340	 27	78.0	15.9	 25
341	 27	85.0	15.4	 25
342	 27	64.5	13.9	 20
343	 27	79.0	12.6	 25
344	 27	68.0	14.1	 25
345	 27	44.0	7.2	 20
346	 27	32.0	5.7	 25
347	 27	37.0	6.6	 25
348	 27	40.3	7.2	 20
349	 27	35.0	6.9	 25
350	 27	36.0	5.9	 25
351	 27	36.3	6.3	 20
352	 27	40.0	7.3	 25
353	 27	42.0	11.6	 25
354	 27	71.3	11.0	 20
355	 27	48.0	8.0	 25
356	 27	55.0	11.3	 25
357	 27	37.0	5.8	 20
358	 27	36.0	4.8	 25
359	 27	42.0	7.6	 25
360	 27	42.8	6.7	 20
361	 27	47.0	8.8	 25
362	 27	44.0	8.9	 25
363	 27	44.0	8.0	 20
364	 27	69.0	16.0	 25
365	 27	39.0	7.7	 25
366	 27	37.0	5.1	 20
367	 27	59.0	11.8	 25
368	 27	39.0	7.2	 25
369	 27	38.3	6.0	 20
370	 27	198.0	38.3	 25
371	 27	255.0	17.8	 25
372	 27	155.3	20.1	 20
373	 27	96.0	15.0	 25
374	 27	41.0	7.0	 25
375	 27	36.0	5.9	 20
376	 27	140.0	20.6	 25
377	 27	115.0	20.3	 25
378	 27	99.3	14.4	 20
379	 27	44.0	8.7	 25
380	 27	68.0	11.3	 25
381	 27	44.8	7.9	 20
382	 27	177.0	30.5	 25
383	 27	55.0	8.2	 25
384	 27	61.8	13.4	 20
385	 27	99.0	18.7	 25
386	 27	85.0	10.3	 25
387	 27	46.8	8.7	 20
388	 27	55.0	11.3	 25
389	 27	45.0	7.9	 25
390	 27	40.5	8.6	 20
391	 27	41.0	9.6	 25
392	 27	37.0	7.1	 25
393	 27	38.3	6.1	 20
394	 27	46.0	8.2	 25
395	 27	48.0	9.0	 20
396	 27	47.0	10.2	 25
397	 27	39.0	7.3	 25
398	 27	37.5	8.1	 20
399	 27	44.0	8.9	 25
400	 27	73.0	12.1	 25
401	 27	37.3	7.0	 20
402	 27	62.0	13.5	 25
403	 27	69.0	11.4	 25
404	 27	43.8	6.6	 20
405	 27	75.0	11.7	 25
406	 27	65.0	11.5	 25
407	 27	37.5	6.9	 20
408	 27	39.0	8.5	 25
409	 27	34.0	5.8	 25
410	 27	32.3	9.5	 20
411	 27	43.0	6.5	 25
412	 27	44.0	7.3	 25
413	 27	893.8	90.2	 20
414	 27	177.0	20.9	 25
415	 27	74.0	7.6	 25
416	 27	107.5	18.3	 20
417	 27	153.0	21.0	 25
418	 27	169.0	27.3	 25
419	 27	72.8	13.7	 20
420	 27	57.0	10.1	 25
421	 27	56.0	9.9	 25
422	 27	65.8	11.0	 20
423	 27	37.0	6.6	 25
424	 27	34.0	6.4	 25
425	 27	37.5	7.1	 20
426	 27	48.0	8.7	 25
427	 27	45.0	9.5	 25
428	 27	37.3	7.2	 20
429	 27	44.0	8.8	 25
430	 27	56.0	10.0	 25
431	 27	43.0	6.7	 20
432	 27	47.0	9.0	 25
433	 27	105.0	18.4	 25
434	 27	54.5	10.8	 20
435	 27	56.0	9.9	 25
436	 27	196.0	24.8	 25
437	 27	102.3	13.9	 20
438	 27	55.0	15.1	 25
439	 27	39.0	7.0	 25
440	 27	36.0	7.2	 20
441	 27	38.0	6.4	 25
442	 27	37.0	6.2	 25
443	 27	66.5	9.5	 20
444	 27	99.0	11.9	 25
445	 27	45.0	7.2	 25
446	 27	35.3	5.6	 20
447	 27	130.0	20.9	 25
448	 27	41.0	11.1	 25
449	 27	36.8	8.3	 20
450	 27	46.0	9.4	 25
451	 27	43.0	8.2	 25
452	 27	38.3	6.2	 20
453	 27	100.0	14.5	 25
454	 27	43.0	7.2	 25
455	 27	39.3	7.8	 20
456	 27	42.0	7.6	 25
457	 27	80.0	12.7	 25
458	 27	141.5	24.9	 20
459	 27	86.0	14.7	 25
460	 27	100.0	13.9	 25
461	 27	91.3	11.8	 20
462	 27	39.0	7.6	 25
463	 27	35.0	7.3	 25
464	 27	81.3	16.1	 20
465	 27	43.8	9.5	 20
466	 27	38.3	7.7	 20
467	 27	39.0	6.4	 16
468	 27	45.0	7.4	 20
469	 27	47.5	8.4	 20
470	 27	35.3	6.5	 16
471	 27	32.5	7.7	 20
472	 27	34.5	7.3	 20
473	 27	34.8	5.1	 16
474	 27	33.3	7.1	 20
475	 27	35.0	6.1	 16
476	 27	38.0	9.0	 20
477	 27	328.3	39.4	 20
478	 27	355.3	41.2	 16
479	 27	38.0	5.8	 20
480	 27	38.5	7.2	 20
481	 27	38.3	8.5	 16
482	 27	41.0	7.3	 20
483	 27	40.3	7.9	 20
484	 27	44.3	6.1	 16
485	 27	36.5	5.9	 20
486	 27	34.3	8.0	 20
487	 27	63.8	18.2	 16
488	 27	49.5	8.6	 20
489	 27	54.0	11.7	 20
490	 27	45.8	9.1	 16
491	 27	35.0	6.7	 20
492	 27	82.5	14.8	 20
493	 27	32.5	5.4	 16
494	 27	36.3	5.8	 20
495	 27	41.8	8.7	 20
496	 27	111.3	20.4	 16
497	 27	269.0	50.3	 20
498	 27	142.0	18.9	 20
499	 27	46.0	10.2	 16
500	 27	49.3	9.5	 20
501	 27	38.3	5.6	 20
502	 27	67.3	16.3	 16
503	 27	83.0	10.6	 20
504	 27	57.5	11.8	 20
505	 27	35.3	8.1	 16
506	 27	51.0	8.1	 20
507	 27	46.8	9.9	 20
508	 27	50.5	9.0	 16
509	 27	36.5	6.1	 20
510	 27	33.5	6.2	 20
511	 27	49.5	7.9	 16
512	 27	52.3	7.9	 20
513	 27	46.8	9.3	 20
514	 27	223.3	27.6	 16
515	 27	125.0	22.4	 20
516	 27	240.0	18.9	 20
517	 27	130.8	23.9	 16
518	 27	49.5	9.9	 20
519	 27	52.0	8.3	 20
520	 27	39.3	5.1	 16
521	 27	34.0	5.6	 20
522	 27	38.5	5.6	 20
523	 27	39.3	8.5	 16
524	 27	36.5	5.7	 20
525	 27	38.8	7.0	 20
526	 27	37.3	6.3	 16
527	 27	120.5	26.8	 20
528	 27	33.5	5.8	 20
529	 27	34.5	5.9	 16
530	 27	74.8	14.6	 20
531	 27	47.5	8.4	 20
532	 27	37.8	7.7	 16
533	 27	260.0	33.5	 20
534	 27	62.0	9.0	 20
535	 27	50.5	5.9	 16
536	 27	47.0	11.4	 25
537	 27	35.0	5.7	 25
538	 27	43.0	8.7	 20
539	 27	34.0	5.8	 25
540	 27	38.0	5.6	 25
541	 27	40.5	8.5	 20
542	 27	36.0	7.4	 25
543	 27	45.0	7.3	 25
544	 27	37.0	5.3	 20
545	 27	39.0	7.0	 25
546	 27	44.0	9.7	 25
547	 27	38.8	7.1	 20
548	 27	35.0	4.7	 25
549	 27	54.0	10.7	 25
550	 27	62.5	12.3	 20
551	 27	38.0	7.5	 25
552	 27	63.5	11.4	 20
553	 27	54.0	8.9	 25
554	 27	42.0	8.6	 25
555	 27	47.0	7.7	 20
556	 27	39.0	8.3	 25
557	 27	46.0	8.1	 25
558	 27	36.5	6.4	 20
559	 27	159.0	32.2	 25
560	 27	54.0	7.1	 25
561	 27	49.3	9.2	 20
562	 27	44.0	7.5	 25
563	 27	64.0	9.7	 25
564	 27	74.3	13.7	 20
565	 27	40.0	7.6	 25
566	 27	35.0	8.7	 25
567	 27	35.3	5.0	 20
568	 27	41.0	7.0	 25
569	 27	47.0	10.9	 25
570	 27	41.8	9.8	 20
571	 27	53.0	8.2	 25
572	 27	40.0	6.8	 25
573	 27	38.3	5.7	 20
574	 27	47.0	8.0	 25
575	 27	47.0	8.7	 25
576	 27	43.3	7.6	 20
577	 27	43.0	7.9	 25
578	 27	43.0	7.2	 25
579	 27	34.0	5.3	 20
580	 27	42.0	11.0	 25
581	 27	36.0	6.8	 25
582	 27	35.5	7.1	 20
583	 27	131.0	20.0	 25
584	 27	43.0	7.4	 25
585	 27	58.5	10.6	 20
586	 27	64.0	14.5	 25
587	 27	53.0	10.0	 25
588	 27	46.5	10.3	 20
589	 27	54.0	8.9	 25
590	 27	62.0	12.1	 25
591	 27	55.3	12.1	 20
592	 27	56.0	10.4	 25
593	 27	47.0	7.9	 25
594	 27	41.3	6.7	 20
595	 27	64.0	13.1	 25
596	 27	40.0	7.4	 25
597	 27	107.5	18.1	 20
598	 27	37.0	6.0	 25
599	 27	41.0	7.7	 25
600	 27	39.0	7.0	 20
601	 27	37.0	6.7	 25
602	 27	30.0	5.2	 25
603	 27	35.0	6.8	 20
604	 27	36.0	6.7	 25
605	 27	37.0	7.1	 25
606	 27	36.5	5.4	 20
607	 27	82.0	11.4	 25
608	 27	43.0	7.1	 25
609	 27	65.3	14.5	 20
610	 27	63.0	12.4	 25
611	 27	35.0	6.8	 25
612	 27	34.3	6.0	 20
613	 27	39.0	8.1	 25
614	 27	38.0	6.0	 25
615	 27	28.8	5.4	 20
616	 27	35.0	5.1	 25
617	 27	80.0	11.9	 25
618	 27	34.0	6.7	 20
619	 27	58.0	7.0	 25
620	 27	56.0	11.2	 25
621	 27	32.5	7.9	 20
622	 27	37.0	7.4	 25
623	 27	34.0	6.2	 25
624	 27	42.0	8.7	 20
625	 27	113.0	23.4	 25
626	 27	41.0	6.2	 25
627	 27	43.8	9.3	 20
628	 27	51.0	9.7	 25
629	 27	55.0	10.1	 25
630	 27	44.0	7.8	 20
631	 27	63.0	11.9	 25
632	 27	57.8	9.9	 20
633	 27	54.0	7.5	 25
634	 27	66.0	12.3	 25
635	 27	52.8	8.3	 20
636	 27	73.0	15.5	 25
637	 27	214.0	28.5	 25
638	 27	140.5	22.6	 20
639	 27	74.0	27.1	 25
  0	 28	5204.5	643.9	 20
  1	 28	48.3	9.0	 20
  2	 28	36.5	6.4	 16
  3	 28	37.5	6.3	 20
  4	 28	38.3	5.2	 16
  5	 28	41.5	8.0	 20
  6	 28	39.8	8.4	 20
  7	 28	55.5	11.5	 16
  8	 28	45.0	8.4	 20
  9	 28	35.3	6.5	 20
 10	 28	41.0	7.8	 16
 11	 28	39.3	5.6	 20
 12	 28	54.0	9.6	 20
 13	 28	113.8	19.6	 16
 14	 28	38.0	5.7	 20
 15	 28	42.5	10.2	 20
 16	 28	51.3	10.0	 16
 17	 28	44.3	8.0	 20
 18	 28	38.0	7.3	 20
 19	 28	41.3	8.1	 16
 20	 28	37.3	6.3	 20
 21	 28	44.0	7.3	 20
 22	 28	37.5	6.3	 16
 23	 28	40.5	7.1	 20
 24	 28	41.0	9.3	 20
 25	 28	38.5	7.1	 16
 26	 28	38.0	6.7	 20
 27	 28	41.8	8.2	 20
 28	 28	62.3	12.1	 16
 29	 28	49.8	10.6	 20
 30	 28	40.0	7.3	 20
 31	 28	60.3	10.7	 16
 32	 28	57.3	9.0	 20
 33	 28	49.3	9.9	 20
 34	 28	50.0	8.0	 16
 35	 28	43.0	8.0	 20
 36	 28	71.8	16.0	 20
 37	 28	77.0	14.0	 16
 38	 28	66.0	10.2	 20
 39	 28	45.0	7.5	 25
 40	 28	60.5	10.6	 20
 41	 28	72.0	27.3	 25
 42	 28	629.0	104.1	 25
 43	 28	51.5	10.4	 20
 44	 28	39.0	7.5	 25
 45	 28	37.0	8.1	 25
 46	 28	38.5	6.8	 20
 47	 28	39.0	6.2	 25
 48	 28	39.0	8.4	 25
 49	 28	38.5	7.4	 20
 50	 28	37.0	8.5	 25
 51	 28	38.0	6.8	 25
 52	 28	35.0	5.9	 20
 53	 28	46.0	11.4	 25
 54	 28	38.0	8.6	 25
 55	 28	36.3	9.2	 20
 56	 28	30.0	5.8	 25
 57	 28	37.0	6.6	 25
 58	 28	34.3	4.5	 20
 59	 28	37.0	7.7	 25
 60	 28	31.0	6.1	 25
 61	 28	40.3	8.1	 20
 62	 28	34.0	5.5	 25
 63	 28	35.0	6.0	 25
 64	 28	31.3	4.2	 20
 65	 28	37.0	6.5	 25
 66	 28	35.0	7.2	 25
 67	 28	33.0	4.8	 20
 68	 28	37.0	7.0	 25
 69	 28	41.0	6.1	 25
 70	 28	35.0	9.1	 20
 71	 28	56.0	12.7	 25
 72	 28	42.0	9.1	 25
 73	 28	46.8	8.4	 20
 74	 28	135.0	19.3	 25
 75	 28	42.0	5.6	 25
 76	 28	41.3	7.0	 20
 77	 28	142.0	18.4	 25
 78	 28	52.0	11.4	 25
 79	 28	70.8	8.2	 20
 80	 28	133.0	25.4	 25
 81	 28	47.3	6.8	 20
 82	 28	84.0	12.8	 25
 83	 28	48.0	11.1	 25
 84	 28	37.0	6.6	 20
 85	 28	40.0	7.8	 25
 86	 28	41.0	7.3	 25
 87	 28	35.3	7.3	 20
 88	 28	37.0	6.9	 25
 89	 28	37.0	6.4	 25
 90	 28	35.3	6.8	 20
 91	 28	94.0	21.4	 25
 92	 28	46.0	7.8	 25
 93	 28	68.3	11.3	 20
 94	 28	113.0	15.2	 25
 95	 28	170.0	22.5	 25
 96	 28	204.0	18.7	 20
 97	 28	93.0	12.4	 25
 98	 28	36.0	6.2	 25
 99	 28	49.8	8.2	 20
100	 28	246.0	35.2	 25
101	 28	58.0	10.8	 25
102	 28	65.3	8.3	 20
103	 28	178.0	25.4	 25
104	 28	77.0	13.8	 25
105	 28	76.0	10.3	 20
106	 28	69.0	11.0	 25
107	 28	130.0	16.1	 25
108	 28	37.8	10.0	 20
109	 28	32.0	4.7	 25
110	 28	42.0	7.5	 25
111	 28	34.3	5.9	 20
112	 28	33.0	5.2	 25
113	 28	35.0	5.7	 25
114	 28	32.3	6.1	 20
115	 28	38.0	7.1	 25
116	 28	42.0	8.4	 25
117	 28	40.3	7.0	 20
118	 28	38.0	8.9	 25
119	 28	42.0	8.1	 25
120	 28	84.3	17.3	 20
121	 28	159.0	25.7	 25
122	 28	41.0	7.9	 25
123	 28	48.3	7.0	 20
124	 28	38.0	5.4	 25
125	 28	43.0	7.2	 25
126	 28	38.0	7.2	 20
127	 28	35.0	8.3	 25
128	 28	32.0	7.2	 25
129	 28	30.3	5.5	 20
130	 28	33.0	7.6	 25
131	 28	33.0	5.7	 25
132	 28	41.0	8.8	 20
133	 28	33.0	4.3	 25
134	 28	35.0	6.1	 25
135	 28	34.8	6.1	 20
136	 28	37.0	5.5	 25
137	 28	155.0	27.9	 25
138	 28	78.3	18.6	 20
139	 28	75.0	11.6	 25
140	 28	44.0	8.7	 25
141	 28	47.0	9.4	 20
142	 28	34.0	7.7	 25
143	 28	46.0	7.2	 25
144	 28	103.0	15.5	 20
145	 28	84.0	15.3	 25
146	 28	105.0	14.1	 25
147	 28	50.3	10.3	 20
148	 28	44.0	7.4	 25
149	 28	149.0	23.8	 25
150	 28	37.0	8.8	 20
151	 28	35.0	6.7	 25
152	 28	44.0	9.8	 25
153	 28	63.3	11.1	 20
154	 28	69.0	11.8	 25
155	 28	85.0	11.6	 25
156	 28	270.0	19.7	 20
157	 28	161.0	20.7	 25
158	 28	102.0	19.0	 25
159	 28	47.8	10.2	 20
160	 28	67.0	13.0	 25
161	 28	34.3	6.2	 20
162	 28	39.0	8.5	 25
163	 28	40.0	8.0	 25
164	 28	41.3	8.9	 20
165	 28	60.0	8.7	 25
166	 28	49.0	11.4	 25
167	 28	68.5	12.8	 20
168	 28	201.0	27.4	 25
169	 28	98.0	13.7	 25
170	 28	62.5	11.5	 20
171	 28	40.0	9.0	 25
172	 28	44.0	8.5	 25
173	 28	40.0	6.9	 20
174	 28	34.0	7.7	 25
175	 28	38.0	7.4	 25
176	 28	41.3	9.2	 20
177	 28	40.0	5.9	 25
178	 28	35.0	8.2	 25
179	 28	36.0	8.0	 20
180	 28	44.0	9.0	 25
181	 28	97.3	11.8	 20
182	 28	95.3	14.0	 16
183	 28	41.0	8.5	 20
184	 28	34.3	5.6	 20
185	 28	32.3	4.1	 16
186	 28	38.0	5.9	 20
187	 28	36.3	5.7	 20
188	 28	38.3	6.2	 16
189	 28	36.5	7.9	 20
190	 28	57.3	8.0	 20
191	 28	50.5	8.1	 16
192	 28	143.5	28.7	 20
193	 28	37.8	7.4	 20
194	 28	152.5	20.7	 16
195	 28	47.8	11.1	 20
196	 28	37.3	8.3	 20
197	 28	37.8	8.0	 16
198	 28	38.3	6.5	 20
199	 28	41.3	6.7	 20
200	 28	41.3	11.6	 16
201	 28	44.3	8.9	 20
202	 28	47.3	8.6	 20
203	 28	43.3	8.8	 16
204	 28	36.0	7.5	 20
205	 28	38.5	8.7	 20
206	 28	43.3	7.1	 16
207	 28	33.0	6.3	 20
208	 28	44.0	6.9	 20
209	 28	34.0	5.4	 16
210	 28	31.0	5.5	 20
211	 28	33.3	5.9	 20
212	 28	34.0	6.6	 16
213	 28	32.0	7.3	 20
214	 28	41.5	8.6	 20
215	 28	36.5	6.8	 16
216	 28	34.8	6.1	 20
217	 28	33.3	6.4	 20
218	 28	38.3	6.9	 16
219	 28	36.0	7.5	 20
220	 28	37.5	7.7	 20
221	 28	75.0	11.3	 16
222	 28	39.0	4.7	 20
223	 28	37.0	8.9	 20
224	 28	34.3	6.0	 16
225	 28	46.0	9.3	 20
226	 28	49.3	12.7	 20
227	 28	36.3	7.2	 16
228	 28	35.3	7.4	 20
229	 28	32.3	6.4	 20
230	 28	34.5	6.6	 16
231	 28	39.0	8.1	 20
232	 28	35.3	7.8	 20
233	 28	37.0	8.1	 16
234	 28	39.3	8.0	 20
235	 28	39.8	7.4	 20
236	 28	38.3	5.2	 16
237	 28	50.3	9.9	 20
238	 28	76.3	9.4	 16
239	 28	95.5	17.7	 20
240	 28	135.0	16.0	 20
241	 28	84.0	19.8	 16
242	 28	43.0	9.2	 20
243	 28	426.3	45.7	 20
244	 28	444.8	30.0	 16
245	 28	145.3	23.6	 20
246	 28	450.0	51.4	 20
247	 28	94.8	13.7	 16
248	 28	51.3	9.9	 20
249	 28	43.3	8.6	 20
250	 28	44.5	8.6	 16
251	 28	74.3	17.7	 20
252	 28	37.0	6.7	 25
253	 28	40.0	8.4	 20
254	 28	33.0	8.4	 25
255	 28	35.0	7.5	 25
256	 28	38.3	8.0	 20
257	 28	39.0	8.4	 25
258	 28	41.0	7.5	 25
259	 28	49.8	8.8	 20
260	 28	45.0	8.5	 25
261	 28	37.0	6.7	 25
262	 28	37.0	7.7	 20
263	 28	39.0	7.6	 25
264	 28	42.0	9.2	 25
265	 28	32.3	5.8	 20
266	 28	34.0	6.7	 25
267	 28	82.0	17.2	 25
268	 28	46.8	8.9	 20
269	 28	52.0	8.9	 25
270	 28	41.0	9.7	 25
271	 28	39.3	6.7	 20
272	 28	37.0	6.1	 25
273	 28	35.0	6.0	 25
274	 28	35.0	6.2	 20
275	 28	42.0	10.9	 25
276	 28	38.0	6.2	 25
277	 28	37.8	6.9	 20
278	 28	43.0	9.2	 25
279	 28	33.0	6.9	 25
280	 28	36.8	6.7	 20
281	 28	38.0	7.3	 25
282	 28	34.0	6.4	 25
283	 28	34.0	6.8	 20
284	 28	37.0	6.5	 25
285	 28	38.0	7.4	 25
286	 28	35.0	8.0	 20
287	 28	33.0	4.6	 25
288	 28	39.0	7.3	 25
289	 28	35.0	7.9	 20
290	 28	42.0	8.8	 25
291	 28	35.0	6.2	 25
292	 28	34.3	6.1	 20
293	 28	33.0	8.8	 25
294	 28	41.0	8.0	 25
295	 28	50.5	7.5	 20
296	 28	43.0	8.9	 25
297	 28	36.0	7.4	 25
298	 28	46.5	10.5	 20
299	 28	41.0	6.7	 25
300	 28	43.0	7.9	 25
301	 28	34.0	5.4	 20
302	 28	39.0	7.8	 25
303	 28	43.0	9.1	 25
304	 28	43.0	7.4	 20
305	 28	49.0	9.6	 25
306	 28	33.0	5.6	 25
307	 28	33.5	9.0	 20
308	 28	29.0	4.3	 25
309	 28	73.0	16.1	 25
310	 28	40.5	8.5	 20
311	 28	35.0	6.4	 25
312	 28	33.0	5.5	 25
313	 28	47.5	7.7	 20
314	 28	80.0	14.3	 25
315	 28	60.0	13.0	 25
316	 28	643.3	86.4	 20
317	 28	117.0	18.1	 25
318	 28	44.3	7.2	 20
319	 28	40.0	6.9	 25
320	 28	50.0	9.7	 25
321	 28	44.0	21.2	 20
322	 28	36.0	7.4	 25
323	 28	35.0	5.7	 25
324	 28	35.3	7.4	 20
325	 28	38.0	6.4	 25
326	 28	39.0	9.0	 25
327	 28	36.3	6.6	 20
328	 28	36.0	7.1	 25
329	 28	35.0	6.7	 25
330	 28	34.3	6.6	 20
331	 28	36.0	7.0	 25
332	 28	38.0	7.5	 25
333	 28	62.8	12.5	 20
334	 28	68.0	11.4	 25
335	 28	61.0	12.3	 25
336	 28	139.3	25.1	 20
337	 28	83.0	22.5	 25
338	 28	50.0	10.3	 25
339	 28	300.3	25.4	 20
340	 28	140.0	26.4	 25
341	 28	124.0	16.8	 25
342	 28	97.0	16.5	 20
343	 28	82.0	20.3	 25
344	 28	83.0	12.3	 25
345	 28	45.0	5.8	 20
346	 28	38.0	8.5	 25
347	 28	41.0	7.1	 25
348	 28	33.0	5.5	 20
349	 28	35.0	6.6	 25
350	 28	36.0	7.7	 25
351	 28	39.3	7.2	 20
352	 28	36.0	6.8	 25
353	 28	40.0	8.3	 25
354	 28	48.0	7.7	 20
355	 28	35.0	5.6	 25
356	 28	38.0	7.5	 25
357	 28	30.5	6.4	 20
358	 28	38.0	6.7	 25
359	 28	45.0	8.3	 25
360	 28	42.3	7.4	 20
361	 28	68.0	12.2	 25
362	 28	40.0	7.1	 25
363	 28	45.3	9.2	 20
364	 28	75.0	16.6	 25
365	 28	37.0	5.0	 25
366	 28	32.0	6.4	 20
367	 28	36.0	5.9	 25
368	 28	42.0	5.8	 25
369	 28	38.3	5.9	 20
370	 28	123.0	21.3	 25
371	 28	438.0	72.7	 25
372	 28	182.0	31.4	 20
373	 28	57.0	11.4	 25
374	 28	39.0	7.0	 25
375	 28	31.0	5.6	 20
376	 28	63.0	12.1	 25
377	 28	56.0	11.6	 25
378	 28	126.8	30.5	 20
379	 28	47.0	9.5	 25
380	 28	200.0	34.4	 25
381	 28	40.3	6.6	 20
382	 28	58.0	10.2	 25
383	 28	111.0	21.9	 25
384	 28	41.5	7.5	 20
385	 28	87.0	16.3	 25
386	 28	64.0	9.3	 25
387	 28	43.5	8.3	 20
388	 28	36.0	5.6	 25
389	 28	41.0	7.5	 25
390	 28	35.3	8.0	 20
391	 28	39.0	6.5	 25
392	 28	40.0	7.1	 25
393	 28	49.0	9.6	 20
394	 28	32.5	6.7	 20
395	 28	36.0	4.9	 20
396	 28	42.5	6.6	 16
397	 28	41.8	8.7	 20
398	 28	32.0	4.2	 16
399	 28	38.0	5.0	 20
400	 28	52.8	10.1	 20
401	 28	35.5	7.4	 16
402	 28	41.0	7.8	 20
403	 28	47.0	10.9	 20
404	 28	44.3	7.9	 16
405	 28	57.5	10.1	 20
406	 28	43.3	6.6	 20
407	 28	35.3	5.1	 16
408	 28	33.5	7.3	 20
409	 28	33.0	5.1	 20
410	 28	36.0	3.7	 16
411	 28	42.3	6.6	 20
412	 28	52.3	10.2	 20
413	 28	262.3	22.6	 16
414	 28	99.0	15.0	 20
415	 28	95.3	15.1	 20
416	 28	105.0	18.4	 16
417	 28	69.5	14.3	 20
418	 28	151.8	20.2	 20
419	 28	230.8	23.2	 16
420	 28	44.5	6.9	 20
421	 28	39.5	8.1	 20
422	 28	54.5	8.1	 16
423	 28	32.0	7.4	 20
424	 28	37.8	7.8	 20
425	 28	37.8	8.3	 16
426	 28	52.0	7.6	 20
427	 28	47.3	9.4	 20
428	 28	37.0	5.0	 16
429	 28	37.5	7.4	 20
430	 28	42.8	10.6	 20
431	 28	36.3	6.9	 16
432	 28	36.5	6.9	 20
433	 28	38.5	6.5	 20
434	 28	48.5	10.3	 16
435	 28	44.5	8.5	 20
436	 28	168.8	22.4	 20
437	 28	55.8	13.9	 16
438	 28	44.0	6.0	 20
439	 28	36.0	9.7	 20
440	 28	39.3	5.8	 16
441	 28	39.0	7.2	 20
442	 28	35.0	5.4	 20
443	 28	37.0	9.9	 16
444	 28	102.3	10.6	 20
445	 28	40.0	6.0	 20
446	 28	34.8	7.3	 16
447	 28	36.3	6.9	 20
448	 28	44.5	8.2	 20
449	 28	36.0	4.0	 16
450	 28	35.3	5.2	 20
451	 28	38.3	5.2	 20
452	 28	32.0	6.1	 16
453	 28	59.8	12.8	 20
454	 28	38.3	5.6	 20
455	 28	37.8	6.8	 16
456	 28	51.0	9.5	 20
457	 28	92.3	18.7	 20
458	 28	245.3	24.2	 16
459	 28	72.0	13.1	 20
460	 28	81.3	16.8	 20
461	 28	95.5	12.6	 16
462	 28	50.5	9.0	 20
463	 28	36.0	9.0	 20
464	 28	43.0	9.2	 16
465	 28	39.0	7.6	 25
466	 28	35.0	4.4	 25
467	 28	32.3	6.3	 20
468	 28	37.0	8.2	 25
469	 28	47.0	7.5	 25
470	 28	48.3	11.1	 20
471	 28	32.0	5.1	 25
472	 28	35.0	7.3	 25
473	 28	38.3	9.0	 20
474	 28	35.0	5.5	 25
475	 28	39.0	8.1	 20
476	 28	37.0	7.1	 25
477	 28	286.0	38.7	 25
478	 28	90.3	12.5	 20
479	 28	35.0	5.9	 25
480	 28	38.0	7.6	 25
481	 28	37.0	7.9	 20
482	 28	36.0	5.7	 25
483	 28	35.0	7.7	 25
484	 28	37.5	6.5	 20
485	 28	39.0	7.7	 25
486	 28	37.0	7.3	 25
487	 28	64.3	11.6	 20
488	 28	42.0	7.6	 25
489	 28	55.0	8.6	 25
490	 28	34.8	6.9	 20
491	 28	39.0	6.2	 25
492	 28	53.0	9.5	 25
493	 28	35.0	4.8	 20
494	 28	37.0	8.0	 25
495	 28	38.0	7.7	 25
496	 28	41.5	5.8	 20
497	 28	71.0	13.6	 25
498	 28	65.0	15.2	 25
499	 28	45.3	8.3	 20
500	 28	43.0	8.2	 25
501	 28	35.0	6.9	 25
502	 28	37.5	6.7	 20
503	 28	49.0	9.0	 25
504	 28	41.0	9.6	 25
505	 28	40.0	5.8	 20
506	 28	45.0	8.0	 25
507	 28	51.0	10.8	 25
508	 28	48.3	8.8	 20
509	 28	38.0	7.9	 25
510	 28	33.0	5.9	 25
511	 28	36.5	7.7	 20
512	 28	50.0	9.7	 25
513	 28	37.0	7.5	 25
514	 28	90.8	19.4	 20
515	 28	48.0	9.1	 25
516	 28	93.0	17.9	 25
517	 28	86.3	11.9	 20
518	 28	48.0	10.3	 25
519	 28	40.0	8.4	 25
520	 28	37.3	7.3	 20
521	 28	42.0	9.8	 25
522	 28	38.0	7.5	 25
523	 28	38.3	7.5	 20
524	 28	40.0	6.2	 25
525	 28	50.0	8.7	 25
526	 28	35.5	7.3	 20
527	 28	92.0	15.6	 25
528	 28	38.0	6.7	 25
529	 28	36.3	7.4	 20
530	 28	55.0	10.6	 25
531	 28	39.0	7.0	 25
532	 28	60.0	9.5	 20
533	 28	136.0	22.8	 25
534	 28	45.0	9.2	 25
535	 28	41.5	6.8	 20
536	 28	42.0	7.7	 25
537	 28	38.0	6.6	 25
538	 28	31.8	8.1	 20
539	 28	41.0	10.4	 25
540	 28	38.0	7.6	 25
541	 28	46.3	10.5	 20
542	 28	41.0	13.7	 25
543	 28	46.0	7.7	 25
544	 28	35.3	6.6	 20
545	 28	38.0	7.1	 25
546	 28	45.0	8.6	 25
547	 28	33.8	6.4	 20
548	 28	35.0	8.6	 25
549	 28	36.0	8.0	 25
550	 28	44.8	8.3	 20
551	 28	36.0	7.3	 25
552	 28	89.0	13.9	 25
553	 28	42.0	8.0	 20
554	 28	37.0	5.8	 25
555	 28	41.5	6.4	 20
556	 28	56.0	8.6	 25
557	 28	110.0	13.6	 25
558	 28	38.0	5.6	 20
559	 28	74.0	13.6	 25
560	 28	42.0	6.6	 25
561	 28	49.5	12.1	 20
562	 28	38.0	6.3	 25
563	 28	150.0	26.8	 25
564	 28	57.0	10.0	 20
565	 28	43.0	9.4	 25
566	 28	44.0	8.2	 25
567	 28	36.0	6.6	 20
568	 28	43.0	8.1	 25
569	 28	40.0	7.2	 25
570	 28	39.3	8.9	 20
571	 28	56.0	12.1	 25
572	 28	44.0	18.9	 25
573	 28	41.0	8.5	 20
574	 28	38.0	7.1	 25
575	 28	38.0	5.9	 25
576	 28	44.3	9.3	 20
577	 28	37.0	5.3	 25
578	 28	41.0	8.0	 25
579	 28	41.0	6.9	 20
580	 28	50.0	12.5	 25
581	 28	37.0	6.2	 25
582	 28	38.8	7.4	 20
583	 28	57.0	7.9	 25
584	 28	39.0	7.1	 25
585	 28	55.8	13.3	 20
586	 28	130.0	21.8	 25
[truncated: 8,391,340 more chars]
