# Supplementary material for: Genome-wide gene expression dataset used to identify potential therapeutic targets in androgenetic alopecia
Source: Data Brief. 2017 May 6;13:85–7. doi: 10.1016/j.dib.2017.05.001 (PMC5443892; doi:10.1016/j.dib.2017.05.001)
Supplement: Supplementary file 2 — Supplementary material [file mmc2.zip › Data in Brief_AGA- CEL files/AG7003N.CEL]

[CEL]
Version=3

[HEADER]
Cols=640
Rows=640
TotalX=640
TotalY=640
OffsetX=0
OffsetY=0
GridCornerUL=232 234
GridCornerUR=4495 236
GridCornerLR=4493 4502
GridCornerLL=230 4499
Axis-invertX=0
AxisInvertY=0
swapXY=0
DatHeader=[0..46104]  AG7003N2:CLS=4733 RWS=4733 XIN=3  YIN=3  VE=17        2.0 04/11/02 13:33:22       HG_U95Av2.1sq                  6
Algorithm=Percentile
AlgorithmParameters=Percentile:75;CellMargin:2;OutlierHigh:1.500;OutlierLow:1.004

[INTENSITY]
NumberCells=409600
CellHeader=X	Y	MEAN	STDV	NPIXELS
  0	  0	119.0	26.4	 25
  1	  0	9027.5	1105.5	 20
  2	  0	136.0	91.7	 25
  3	  0	8632.0	1428.3	 25
  4	  0	86.3	11.8	 20
  5	  0	91.0	17.1	 25
  6	  0	8020.0	1506.8	 25
  7	  0	115.0	22.0	 20
  8	  0	8159.0	2170.7	 25
  9	  0	110.0	81.0	 25
 10	  0	8043.5	1396.3	 20
 11	  0	128.0	275.7	 25
 12	  0	7659.0	1834.3	 25
 13	  0	119.8	45.3	 20
 14	  0	7906.0	2547.2	 25
 15	  0	101.0	157.3	 25
 16	  0	8100.8	1693.6	 20
 17	  0	206.0	428.4	 25
 18	  0	8120.0	2263.4	 25
 19	  0	174.3	100.7	 20
 20	  0	8087.0	2755.3	 25
 21	  0	106.0	215.8	 25
 22	  0	8267.8	2023.5	 20
 23	  0	163.0	571.6	 25
 24	  0	8208.0	2386.7	 25
 25	  0	151.5	91.8	 20
 26	  0	8016.0	2804.8	 25
 27	  0	135.0	227.0	 25
 28	  0	7543.3	1939.8	 20
 29	  0	164.0	521.7	 25
 30	  0	7904.0	2299.0	 25
 31	  0	129.5	72.8	 20
 32	  0	7600.0	2699.1	 25
 33	  0	137.0	205.0	 25
 34	  0	7634.0	1752.0	 20
 35	  0	140.0	387.1	 25
 36	  0	7617.0	2123.9	 25
 37	  0	127.3	55.9	 20
 38	  0	7734.0	2522.6	 25
 39	  0	173.0	149.8	 20
 40	  0	7532.0	2792.7	 25
 41	  0	125.0	321.9	 25
 42	  0	7207.3	1978.1	 20
 43	  0	174.0	643.6	 25
 44	  0	7427.0	2329.7	 25
 45	  0	132.5	98.2	 20
 46	  0	7449.0	2600.7	 25
 47	  0	111.0	233.4	 25
 48	  0	7089.8	1808.1	 20
 49	  0	143.0	483.1	 25
 50	  0	7311.0	2162.3	 25
 51	  0	122.3	65.7	 20
 52	  0	7429.0	2496.8	 25
 53	  0	895.0	192.9	 25
 54	  0	8140.0	1510.7	 20
 55	  0	797.0	565.1	 25
 56	  0	7702.0	2098.3	 25
 57	  0	730.5	105.5	 20
 58	  0	8295.0	2322.8	 25
 59	  0	545.0	312.0	 25
 60	  0	7487.8	1589.0	 20
 61	  0	160.0	275.2	 25
 62	  0	7949.0	2006.9	 25
 63	  0	188.5	36.2	 20
 64	  0	8271.0	2677.7	 25
 65	  0	181.0	95.0	 25
 66	  0	8182.5	1557.7	 20
 67	  0	143.0	269.3	 25
 68	  0	7426.0	1895.7	 25
 69	  0	133.3	32.0	 20
 70	  0	7078.0	2296.6	 25
 71	  0	133.0	79.8	 25
 72	  0	7577.8	1459.1	 20
 73	  0	306.0	182.7	 25
 74	  0	7890.0	1942.4	 25
 75	  0	175.0	67.5	 20
 76	  0	7201.0	2376.2	 25
 77	  0	160.0	92.6	 25
 78	  0	7464.5	1539.7	 20
 79	  0	443.0	290.8	 25
 80	  0	8180.0	2111.2	 25
 81	  0	509.0	177.9	 20
 82	  0	7650.0	2382.0	 25
 83	  0	463.0	156.4	 25
 84	  0	7714.3	1880.9	 20
 85	  0	192.0	388.5	 25
 86	  0	8036.0	2089.6	 25
 87	  0	178.5	36.4	 20
 88	  0	8151.0	2512.3	 25
 89	  0	201.0	84.6	 25
 90	  0	8054.5	1467.4	 20
 91	  0	155.0	188.6	 25
 92	  0	8012.0	1766.7	 25
 93	  0	131.3	21.7	 20
 94	  0	7475.0	2116.0	 25
 95	  0	129.0	38.5	 25
 96	  0	7689.5	1371.3	 20
 97	  0	124.0	135.1	 25
 98	  0	7709.0	1674.9	 25
 99	  0	99.5	16.7	 20
100	  0	7265.0	2109.3	 25
101	  0	106.0	34.1	 25
102	  0	7631.3	1307.5	 20
103	  0	110.0	128.7	 25
104	  0	7619.0	1630.2	 25
105	  0	106.5	15.5	 20
106	  0	7386.0	2026.2	 25
107	  0	115.0	23.3	 25
108	  0	7628.8	1282.1	 20
109	  0	155.0	90.2	 25
110	  0	7925.0	1547.6	 25
111	  0	198.8	32.3	 20
112	  0	8373.0	1873.5	 25
113	  0	1150.0	203.1	 25
114	  0	9535.0	1588.8	 20
115	  0	1573.0	492.7	 25
116	  0	8788.0	1940.3	 25
117	  0	240.0	52.5	 20
118	  0	7603.0	1868.6	 25
119	  0	158.0	27.6	 20
120	  0	8083.0	2491.0	 25
121	  0	133.0	61.4	 25
122	  0	7887.5	1632.4	 20
123	  0	201.0	147.0	 25
124	  0	8179.0	2034.6	 25
125	  0	242.5	44.6	 20
126	  0	8064.0	2473.0	 25
127	  0	158.0	53.7	 25
128	  0	8172.3	1660.2	 20
129	  0	222.0	135.4	 25
130	  0	7572.0	1933.9	 25
131	  0	165.0	17.9	 20
132	  0	7445.0	2175.4	 25
133	  0	361.0	62.0	 25
134	  0	8136.3	1617.3	 20
135	  0	325.0	113.9	 25
136	  0	7869.0	1837.7	 25
137	  0	327.0	46.8	 20
138	  0	7837.0	2273.3	 25
139	  0	212.0	39.3	 25
140	  0	8018.5	1603.5	 20
141	  0	287.0	85.2	 25
142	  0	8269.0	1945.7	 25
143	  0	384.8	61.9	 20
144	  0	8061.0	2314.5	 25
145	  0	268.0	37.3	 25
146	  0	8482.8	1758.6	 20
147	  0	419.0	116.9	 25
148	  0	8319.0	2001.9	 25
149	  0	192.3	25.4	 20
150	  0	8295.0	2343.1	 25
151	  0	219.0	44.9	 25
152	  0	8519.5	1702.2	 20
153	  0	207.0	108.4	 25
154	  0	8189.0	1916.4	 25
155	  0	168.0	26.7	 20
156	  0	7918.0	2226.3	 25
157	  0	348.0	50.5	 25
158	  0	8199.0	1797.6	 20
159	  0	510.0	92.3	 25
160	  0	8216.3	1058.0	 20
161	  0	548.3	54.0	 16
162	  0	7799.5	1885.3	 20
163	  0	218.8	40.0	 20
164	  0	8102.8	725.8	 16
165	  0	236.8	86.1	 20
166	  0	7951.0	1336.2	 20
167	  0	111.5	16.1	 16
168	  0	7865.3	1883.0	 20
169	  0	119.3	27.0	 20
170	  0	7985.0	770.6	 16
171	  0	110.5	93.0	 20
172	  0	8034.8	1386.7	 20
173	  0	103.0	15.7	 16
174	  0	7751.8	1981.2	 20
175	  0	132.5	29.7	 20
176	  0	8088.3	924.1	 16
177	  0	388.8	102.0	 20
178	  0	8151.0	1598.9	 20
179	  0	256.8	16.6	 16
180	  0	8070.0	2282.7	 20
181	  0	279.0	68.4	 20
182	  0	7853.3	1208.2	 16
183	  0	184.3	211.2	 20
184	  0	7987.5	1865.4	 20
185	  0	140.0	27.4	 16
186	  0	7840.8	2538.8	 20
187	  0	136.3	86.1	 20
188	  0	8017.3	1319.7	 16
189	  0	145.8	262.0	 20
190	  0	7762.3	1853.7	 20
191	  0	110.3	25.5	 16
192	  0	7703.8	2440.2	 20
193	  0	112.3	65.1	 20
194	  0	7841.3	1303.4	 16
195	  0	99.5	227.8	 20
196	  0	8017.8	1858.0	 20
197	  0	103.3	20.9	 16
198	  0	7730.5	2342.6	 20
199	  0	129.3	64.3	 16
200	  0	7772.5	2817.4	 20
201	  0	123.8	172.5	 20
202	  0	7962.5	1785.7	 16
203	  0	114.3	420.2	 20
204	  0	8132.5	2274.8	 20
205	  0	132.8	46.4	 16
206	  0	8284.5	2790.0	 20
207	  0	103.5	131.2	 20
208	  0	8033.3	1571.8	 16
209	  0	115.0	283.5	 20
210	  0	8217.8	2061.4	 20
211	  0	89.0	27.2	 16
212	  0	5335.5	1735.2	 20
213	  0	61.3	39.2	 20
214	  0	92.8	87.8	 16
215	  0	53.3	8.4	 20
216	  0	8536.8	1948.7	 20
217	  0	101.8	18.5	 16
218	  0	8217.3	2358.5	 20
219	  0	97.5	56.7	 20
220	  0	7840.8	1192.2	 16
221	  0	106.5	181.8	 20
222	  0	7969.3	1759.0	 20
223	  0	149.3	16.8	 16
224	  0	8395.8	2397.3	 20
225	  0	437.8	160.0	 20
226	  0	8021.5	1379.2	 16
227	  0	145.8	214.6	 20
228	  0	7715.8	1858.6	 20
229	  0	111.5	29.9	 16
230	  0	7962.8	2498.0	 20
231	  0	117.8	89.7	 20
232	  0	8197.5	1517.3	 16
233	  0	108.3	282.8	 20
234	  0	8146.3	1997.5	 20
235	  0	112.5	21.8	 16
236	  0	8225.3	2650.6	 20
237	  0	103.8	108.9	 20
238	  0	8204.3	1614.1	 16
239	  0	102.3	312.4	 20
240	  0	8115.8	1917.7	 20
241	  0	109.5	31.9	 16
242	  0	8099.8	2489.4	 20
243	  0	117.5	78.7	 20
244	  0	8178.8	1348.6	 16
245	  0	150.8	266.7	 20
246	  0	8358.3	1931.9	 20
247	  0	123.3	20.0	 16
248	  0	8411.8	2485.8	 20
249	  0	119.8	79.3	 20
250	  0	8524.5	1379.1	 16
251	  0	113.5	197.7	 20
252	  0	8172.5	1752.7	 20
253	  0	130.0	14.4	 16
254	  0	8329.5	2306.4	 20
255	  0	174.0	71.0	 20
256	  0	8163.8	1315.8	 16
257	  0	115.3	185.5	 20
258	  0	8226.3	1607.0	 20
259	  0	97.5	18.3	 16
260	  0	8121.0	2196.7	 20
261	  0	96.0	39.7	 20
262	  0	8256.3	1223.6	 16
263	  0	99.5	127.5	 20
264	  0	7830.8	1391.3	 20
265	  0	106.0	15.3	 16
266	  0	8333.3	1992.9	 20
267	  0	105.0	28.1	 25
268	  0	8206.8	1064.3	 20
269	  0	110.0	71.2	 25
270	  0	8614.0	5214.7	 25
271	  0	103.0	16.0	 20
272	  0	8227.0	1691.2	 25
273	  0	103.0	16.9	 25
274	  0	8218.5	940.4	 20
275	  0	99.0	47.5	 25
276	  0	8374.0	1159.4	 25
277	  0	93.5	20.2	 20
278	  0	8192.0	1499.0	 25
279	  0	95.3	16.3	 20
280	  0	8022.0	2078.4	 25
281	  0	96.0	32.3	 25
282	  0	8562.3	1191.6	 20
283	  0	104.0	121.2	 25
284	  0	8228.0	1529.7	 25
285	  0	95.3	14.1	 20
286	  0	8422.0	2163.5	 25
287	  0	104.0	39.8	 25
288	  0	8520.5	1314.8	 20
289	  0	109.0	121.5	 25
290	  0	8710.0	1712.8	 25
291	  0	96.0	15.9	 20
292	  0	8211.0	2072.5	 25
293	  0	114.0	33.9	 25
294	  0	8448.0	1224.3	 20
295	  0	108.0	115.4	 25
296	  0	8372.0	1623.7	 25
297	  0	95.0	13.7	 20
298	  0	8548.0	2128.1	 25
299	  0	99.0	33.0	 25
300	  0	8458.3	1212.6	 20
301	  0	114.0	107.3	 25
302	  0	8529.0	1579.0	 25
303	  0	89.3	20.9	 20
304	  0	8298.0	2027.5	 25
305	  0	99.0	30.9	 25
306	  0	8567.8	1243.9	 20
307	  0	99.0	104.3	 25
308	  0	8575.0	1616.1	 25
309	  0	87.5	10.6	 20
310	  0	8683.0	2167.1	 25
311	  0	99.0	29.2	 25
312	  0	8715.0	1228.8	 20
313	  0	107.0	107.7	 25
314	  0	8515.0	1681.2	 25
315	  0	99.5	15.7	 20
316	  0	8281.0	2170.0	 25
317	  0	120.0	34.6	 25
318	  0	8162.5	1367.5	 20
319	  0	99.0	146.9	 25
320	  0	8470.0	1818.5	 25
321	  0	98.0	15.9	 20
322	  0	8550.0	2383.7	 25
323	  0	100.0	56.9	 25
324	  0	8537.8	1537.6	 20
325	  0	106.0	194.4	 25
326	  0	8419.0	1966.3	 25
327	  0	92.3	16.0	 20
328	  0	8535.0	2490.4	 25
329	  0	100.0	61.0	 25
330	  0	8520.5	1602.3	 20
331	  0	114.0	223.6	 25
332	  0	8281.0	1971.5	 25
333	  0	106.0	19.9	 20
334	  0	8424.0	2533.3	 25
335	  0	99.0	75.8	 25
336	  0	8418.3	1661.1	 20
337	  0	107.0	221.4	 25
338	  0	8152.0	1980.2	 25
339	  0	100.8	18.7	 20
340	  0	8313.0	2451.7	 25
341	  0	106.0	62.3	 25
342	  0	8302.8	1524.5	 20
343	  0	93.0	182.7	 25
344	  0	8464.0	1944.4	 25
345	  0	100.3	19.6	 20
346	  0	8209.0	2358.0	 25
347	  0	99.0	45.5	 25
348	  0	8506.8	1627.7	 20
349	  0	92.0	182.8	 25
350	  0	8161.0	1931.8	 25
351	  0	93.8	23.9	 20
352	  0	8272.0	2425.0	 25
353	  0	103.0	49.8	 25
354	  0	8321.8	1570.2	 20
355	  0	115.0	183.6	 25
356	  0	7997.0	1884.3	 25
357	  0	91.3	16.9	 20
358	  0	7943.0	2343.3	 25
359	  0	118.3	59.5	 20
360	  0	7972.0	2709.2	 25
361	  0	100.0	176.8	 25
362	  0	7940.5	1967.3	 20
363	  0	105.0	392.2	 25
364	  0	8106.0	2327.3	 25
365	  0	104.0	40.4	 20
366	  0	7878.0	2634.7	 25
367	  0	107.0	126.2	 25
368	  0	8195.8	1899.7	 20
369	  0	113.0	336.9	 25
370	  0	8669.0	2359.8	 25
371	  0	104.0	29.8	 20
372	  0	8295.0	2706.4	 25
373	  0	95.0	100.6	 25
374	  0	8301.8	1964.9	 20
375	  0	103.0	279.9	 25
376	  0	8164.0	2140.6	 25
377	  0	117.8	27.2	 20
378	  0	8149.0	2608.1	 25
379	  0	88.0	93.1	 25
380	  0	8299.3	1901.9	 20
381	  0	117.0	245.1	 25
382	  0	8173.0	2193.3	 25
383	  0	103.8	23.4	 20
384	  0	8465.0	2640.6	 25
385	  0	100.0	80.1	 25
386	  0	8639.3	1925.2	 20
387	  0	89.0	229.8	 25
388	  0	8509.0	2174.1	 25
389	  0	97.3	27.7	 20
390	  0	8495.0	2628.1	 25
391	  0	89.0	56.8	 25
392	  0	8614.5	1824.7	 20
393	  0	109.0	151.0	 25
394	  0	8496.0	2019.7	 25
395	  0	96.5	16.8	 20
396	  0	8765.0	2517.3	 25
397	  0	90.0	26.7	 25
398	  0	8582.5	1805.4	 20
399	  0	101.0	102.6	 25
400	  0	8521.0	1881.7	 25
401	  0	105.5	16.5	 20
402	  0	8422.0	2224.4	 25
403	  0	103.0	17.9	 25
404	  0	8437.8	1697.3	 20
405	  0	121.0	62.1	 25
406	  0	8326.0	1815.9	 25
407	  0	104.3	19.3	 20
408	  0	8584.0	2182.3	 25
409	  0	98.0	14.8	 25
410	  0	8330.5	1685.0	 20
411	  0	93.0	44.8	 25
412	  0	8097.0	1809.3	 25
413	  0	82.0	10.9	 20
414	  0	8440.0	2211.7	 25
415	  0	96.0	16.5	 25
416	  0	8378.0	1737.3	 20
417	  0	108.0	44.1	 25
418	  0	8381.0	1921.3	 25
419	  0	86.3	15.5	 20
420	  0	8411.0	2236.8	 25
421	  0	97.0	15.3	 25
422	  0	8336.0	1743.0	 20
423	  0	86.0	46.3	 25
424	  0	60.0	10.3	 25
425	  0	5816.3	1290.3	 20
426	  0	52.0	23.4	 25
427	  0	60.0	10.7	 25
428	  0	48.3	10.6	 20
429	  0	69.0	17.3	 25
430	  0	8663.0	1990.7	 25
431	  0	87.0	10.7	 20
432	  0	8317.0	2187.2	 25
433	  0	92.0	18.8	 25
434	  0	8697.8	1933.0	 20
435	  0	97.0	27.1	 25
436	  0	8361.0	1911.9	 25
437	  0	89.0	12.5	 20
438	  0	8510.0	2179.9	 25
439	  0	85.8	12.6	 20
440	  0	8409.0	2440.7	 25
441	  0	91.0	15.3	 25
442	  0	8367.5	1907.1	 20
443	  0	104.0	47.7	 25
444	  0	8334.0	1999.2	 25
445	  0	100.8	9.3	 20
446	  0	8324.0	2201.1	 25
447	  0	109.0	11.3	 25
448	  0	8589.5	1937.5	 20
449	  0	107.0	23.3	 25
450	  0	8472.0	1975.9	 25
451	  0	82.3	12.8	 20
452	  0	8179.0	2141.7	 25
453	  0	104.0	19.1	 25
454	  0	8388.0	1823.4	 20
455	  0	98.0	27.7	 25
456	  0	8485.0	1981.9	 25
457	  0	94.0	19.7	 20
458	  0	8406.0	2320.9	 25
459	  0	97.0	17.9	 25
460	  0	8353.5	1989.5	 20
461	  0	98.0	41.5	 25
462	  0	8133.0	2011.8	 25
463	  0	100.0	17.0	 20
464	  0	8202.0	2335.2	 25
465	  0	118.0	26.5	 25
466	  0	8409.0	2089.0	 20
467	  0	105.0	61.5	 25
468	  0	8396.0	2216.6	 25
469	  0	93.5	16.7	 20
470	  0	8306.0	2586.0	 25
471	  0	100.0	26.7	 25
472	  0	8280.5	2099.8	 20
473	  0	92.0	85.5	 25
474	  0	8129.0	2294.6	 25
475	  0	89.5	14.0	 20
476	  0	8419.0	2617.7	 25
477	  0	98.0	25.3	 25
478	  0	8344.5	2226.6	 20
479	  0	104.0	84.3	 25
480	  0	8680.5	1544.1	 20
481	  0	93.0	15.1	 16
482	  0	8277.3	2057.6	 20
483	  0	85.5	20.2	 20
484	  0	8233.5	900.1	 16
485	  0	111.5	84.9	 20
486	  0	7988.5	1385.0	 20
487	  0	97.0	16.7	 16
488	  0	7932.5	1949.5	 20
489	  0	99.8	19.2	 20
490	  0	8080.5	778.9	 16
491	  0	104.5	75.9	 20
492	  0	8064.0	1332.5	 20
493	  0	88.0	14.6	 16
494	  0	8137.8	2006.2	 20
495	  0	97.5	19.3	 20
496	  0	8275.0	693.2	 16
497	  0	105.5	62.6	 20
498	  0	8361.0	1218.3	 20
499	  0	88.0	11.0	 16
500	  0	8350.5	1861.6	 20
501	  0	106.5	17.2	 20
502	  0	8320.5	669.5	 16
503	  0	105.8	53.4	 20
504	  0	8258.3	1102.6	 20
505	  0	98.0	13.0	 16
506	  0	8080.5	1768.5	 20
507	  0	92.3	12.1	 20
508	  0	8193.3	690.1	 16
509	  0	110.3	52.6	 20
510	  0	8258.3	1188.9	 20
511	  0	90.8	17.1	 16
512	  0	8197.3	1837.5	 20
513	  0	99.3	22.5	 20
514	  0	8278.8	780.1	 16
515	  0	110.0	61.8	 20
516	  0	8219.8	1229.8	 20
517	  0	101.5	14.5	 16
518	  0	7919.8	1743.0	 20
519	  0	90.8	13.0	 16
520	  0	8133.8	2374.9	 20
521	  0	98.8	37.9	 20
522	  0	8010.8	1046.8	 16
523	  0	98.5	111.1	 20
524	  0	7966.3	1441.6	 20
525	  0	80.0	13.2	 16
526	  0	7911.0	2020.2	 20
527	  0	88.5	20.9	 20
528	  0	8138.3	884.7	 16
529	  0	87.3	69.3	 20
530	  0	7923.3	1198.1	 20
531	  0	86.0	11.8	 16
532	  0	8331.5	1897.5	 20
533	  0	92.5	20.8	 20
534	  0	8336.0	742.5	 16
535	  0	101.5	47.0	 20
536	  0	8034.0	1110.7	 20
537	  0	95.5	17.5	 16
538	  0	8199.8	1856.2	 20
539	  0	90.3	16.4	 20
540	  0	8165.8	739.2	 16
541	  0	93.3	46.5	 20
542	  0	8152.8	1158.6	 20
543	  0	97.5	19.6	 16
544	  0	8101.5	1761.4	 20
545	  0	97.8	16.6	 20
546	  0	8207.5	760.4	 16
547	  0	110.0	33.8	 20
548	  0	7862.3	1018.7	 20
549	  0	98.0	11.2	 16
550	  0	8229.8	1668.3	 20
551	  0	111.5	17.5	 20
552	  0	8209.8	591.4	 16
553	  0	110.5	31.0	 20
554	  0	7766.8	982.5	 20
555	  0	97.8	17.7	 16
556	  0	7900.0	1524.1	 20
557	  0	104.0	21.9	 20
558	  0	8426.5	552.8	 16
559	  0	102.8	23.9	 20
560	  0	8193.8	966.0	 20
561	  0	82.5	12.8	 16
562	  0	8121.8	1513.7	 20
563	  0	101.0	16.9	 20
564	  0	8115.5	542.5	 16
565	  0	106.0	26.7	 20
566	  0	8319.5	1046.4	 20
567	  0	101.8	17.1	 16
568	  0	8299.5	1568.4	 20
569	  0	103.3	15.9	 20
570	  0	8269.0	603.3	 16
571	  0	118.0	32.3	 20
572	  0	7939.3	926.3	 20
573	  0	81.0	15.7	 16
574	  0	8024.8	1521.0	 20
575	  0	106.5	20.4	 20
576	  0	8209.5	599.5	 16
577	  0	110.0	28.8	 20
578	  0	7781.0	848.9	 20
579	  0	97.0	17.1	 16
580	  0	8130.8	1463.2	 20
581	  0	100.3	17.1	 20
582	  0	8283.3	642.5	 16
583	  0	111.0	16.9	 20
584	  0	8192.3	823.8	 20
585	  0	87.0	10.8	 16
586	  0	8018.5	1230.6	 20
587	  0	101.0	15.9	 25
588	  0	8352.8	658.4	 20
589	  0	94.0	17.1	 25
590	  0	7966.0	793.9	 25
591	  0	80.3	11.5	 20
592	  0	8031.0	1183.2	 25
593	  0	96.0	21.9	 25
594	  0	8063.5	621.9	 20
595	  0	97.0	16.9	 25
596	  0	7952.0	811.6	 25
597	  0	83.0	11.9	 20
598	  0	7846.0	1057.0	 25
599	  0	93.0	14.7	 20
600	  0	7877.0	1666.1	 25
601	  0	102.0	14.8	 25
602	  0	8259.8	870.0	 20
603	  0	107.0	41.6	 25
604	  0	8272.0	1236.6	 25
605	  0	98.0	13.7	 20
606	  0	8009.0	1837.0	 25
607	  0	102.0	17.3	 25
608	  0	8365.0	930.5	 20
609	  0	93.0	56.9	 25
610	  0	8137.0	1336.1	 25
611	  0	90.5	12.8	 20
612	  0	8182.0	2032.6	 25
613	  0	107.0	24.7	 25
614	  0	8211.3	958.1	 20
615	  0	90.0	64.1	 25
616	  0	8210.0	1403.3	 25
617	  0	94.3	13.5	 20
618	  0	8270.0	1980.6	 25
619	  0	98.0	19.1	 25
620	  0	8511.5	962.9	 20
621	  0	110.0	47.2	 25
622	  0	8633.0	1308.9	 25
623	  0	93.0	15.9	 20
624	  0	8376.0	1735.0	 25
625	  0	107.0	16.4	 25
626	  0	8346.8	732.9	 20
627	  0	98.0	18.7	 25
628	  0	8222.0	953.5	 25
629	  0	91.5	14.0	 20
630	  0	7925.0	1213.1	 25
631	  0	102.0	20.7	 25
632	  0	8322.0	751.2	 20
633	  0	95.0	17.1	 25
634	  0	8598.0	1057.5	 25
635	  0	67.8	12.1	 20
636	  0	124.0	19.3	 25
637	  0	8820.0	1163.0	 25
638	  0	122.3	12.7	 20
639	  0	8818.0	1073.7	 25
  0	  1	8978.3	1052.7	 20
  1	  1	133.5	14.9	 16
  2	  1	8637.0	1712.6	 20
  3	  1	130.8	29.3	 20
  4	  1	69.5	13.2	 16
  5	  1	188.3	30.1	 20
  6	  1	158.0	21.7	 20
  7	  1	145.0	20.4	 16
  8	  1	87.5	21.0	 20
  9	  1	81.8	8.4	 20
 10	  1	67.3	8.2	 16
 11	  1	63.3	7.8	 20
 12	  1	87.0	16.0	 20
 13	  1	111.5	18.3	 16
 14	  1	248.5	73.1	 20
 15	  1	58.0	14.7	 20
 16	  1	64.3	11.0	 16
 17	  1	91.3	12.5	 20
 18	  1	364.0	74.7	 20
 19	  1	102.3	22.3	 16
 20	  1	64.3	9.0	 20
 21	  1	74.5	14.6	 20
 22	  1	54.8	10.3	 16
 23	  1	66.0	9.1	 20
 24	  1	214.0	44.0	 20
 25	  1	68.0	11.3	 16
 26	  1	176.3	39.3	 20
 27	  1	83.8	17.7	 20
 28	  1	110.3	17.7	 16
 29	  1	103.8	18.9	 20
 30	  1	91.0	10.3	 20
 31	  1	119.5	16.7	 16
 32	  1	669.5	144.3	 20
 33	  1	146.0	85.9	 20
 34	  1	59.3	8.7	 16
 35	  1	235.3	67.5	 20
 36	  1	68.3	7.8	 20
 37	  1	202.8	40.2	 16
 38	  1	100.0	23.0	 20
 39	  1	5205.8	1296.9	 16
 40	  1	204.0	655.5	 20
 41	  1	65.3	10.3	 20
 42	  1	346.5	86.8	 16
 43	  1	69.3	20.9	 20
 44	  1	56.3	10.1	 20
 45	  1	56.8	8.8	 16
 46	  1	56.3	10.8	 20
 47	  1	65.5	9.0	 20
 48	  1	55.5	10.9	 16
 49	  1	63.0	11.2	 20
 50	  1	85.3	12.9	 20
 51	  1	61.3	9.8	 16
 52	  1	66.3	11.4	 20
 53	  1	171.3	28.4	 20
 54	  1	125.0	23.9	 20
 55	  1	141.0	26.3	 25
 56	  1	88.0	14.9	 25
 57	  1	116.3	18.3	 20
 58	  1	156.0	24.1	 25
 59	  1	113.0	17.7	 25
 60	  1	137.0	19.5	 20
 61	  1	81.0	13.2	 25
 62	  1	142.0	25.2	 25
 63	  1	7670.3	1431.8	 20
 64	  1	7920.0	791.3	 25
 65	  1	7671.0	715.6	 25
 66	  1	163.5	37.5	 20
 67	  1	92.0	14.0	 25
 68	  1	88.0	13.5	 25
 69	  1	85.0	12.4	 20
 70	  1	83.0	10.6	 25
 71	  1	84.0	9.8	 25
 72	  1	106.3	15.1	 20
 73	  1	126.0	21.0	 25
 74	  1	132.0	17.6	 25
 75	  1	99.5	13.5	 20
 76	  1	88.0	11.2	 25
 77	  1	87.0	10.8	 25
 78	  1	84.3	13.4	 20
 79	  1	79.0	11.9	 25
 80	  1	112.0	15.1	 25
 81	  1	140.5	21.9	 20
 82	  1	152.0	14.7	 25
 83	  1	164.0	17.4	 25
 84	  1	172.5	24.8	 20
 85	  1	104.0	13.9	 25
 86	  1	140.0	19.2	 25
 87	  1	7668.0	1300.7	 20
 88	  1	7910.0	696.8	 25
 89	  1	7796.0	656.4	 25
 90	  1	184.0	25.3	 20
 91	  1	134.0	15.3	 25
 92	  1	7798.0	1716.0	 25
 93	  1	152.0	27.2	 20
 94	  1	97.0	10.3	 25
 95	  1	96.0	15.9	 25
 96	  1	76.8	10.8	 20
 97	  1	75.0	8.5	 25
 98	  1	75.0	11.4	 25
 99	  1	82.3	11.7	 20
100	  1	78.0	9.4	 25
101	  1	80.0	10.9	 25
102	  1	88.3	13.4	 20
103	  1	71.0	10.8	 25
104	  1	95.0	15.9	 25
105	  1	89.0	27.3	 20
106	  1	88.0	9.9	 25
107	  1	88.0	10.8	 25
108	  1	100.0	11.1	 20
109	  1	64.0	8.4	 25
110	  1	76.0	15.8	 25
111	  1	130.8	21.1	 20
112	  1	209.0	28.4	 25
113	  1	260.0	39.3	 25
114	  1	727.0	183.2	 20
115	  1	763.0	131.6	 25
116	  1	8745.0	1550.5	 25
117	  1	369.8	84.2	 20
118	  1	191.0	23.8	 25
119	  1	169.8	21.1	 20
120	  1	7485.0	2260.3	 25
121	  1	143.0	49.8	 25
122	  1	180.8	22.2	 20
123	  1	7610.0	2179.4	 25
124	  1	8040.0	521.6	 25
125	  1	7756.0	520.2	 20
126	  1	191.0	140.2	 25
127	  1	100.0	13.1	 25
128	  1	118.0	16.8	 20
129	  1	162.0	18.8	 25
130	  1	315.0	41.3	 25
131	  1	426.5	64.0	 20
132	  1	242.0	41.6	 25
133	  1	348.0	89.9	 25
134	  1	8004.8	995.2	 20
135	  1	349.0	153.9	 25
136	  1	223.0	17.8	 25
137	  1	251.3	20.5	 20
138	  1	7687.0	2025.7	 25
139	  1	248.0	35.5	 25
140	  1	292.5	46.5	 20
141	  1	7895.0	1925.5	 25
142	  1	8479.0	443.8	 25
143	  1	8128.5	607.3	 20
144	  1	447.0	106.7	 25
145	  1	250.0	19.1	 25
146	  1	8572.5	906.2	 20
147	  1	8270.0	521.1	 25
148	  1	8247.0	429.5	 25
149	  1	7963.0	617.6	 20
150	  1	8170.0	415.8	 25
151	  1	158.0	41.7	 25
152	  1	189.5	35.9	 20
153	  1	217.0	22.5	 25
154	  1	7827.0	1191.4	 25
155	  1	207.3	28.4	 20
156	  1	196.0	17.9	 25
157	  1	163.0	20.6	 25
158	  1	134.0	17.5	 20
159	  1	142.0	17.0	 25
160	  1	204.0	24.8	 25
161	  1	1237.3	136.8	 20
162	  1	252.0	31.4	 25
163	  1	119.0	15.1	 25
164	  1	152.5	18.8	 20
165	  1	149.0	20.5	 25
166	  1	128.0	23.3	 25
167	  1	100.3	13.0	 20
168	  1	83.0	12.4	 25
169	  1	78.0	10.7	 25
170	  1	72.0	11.2	 20
171	  1	66.0	10.7	 25
172	  1	73.0	10.6	 25
173	  1	108.3	18.1	 20
174	  1	71.0	14.8	 25
175	  1	385.0	61.8	 25
176	  1	120.5	16.8	 20
177	  1	673.0	161.7	 25
178	  1	199.0	30.7	 25
179	  1	163.0	14.5	 20
180	  1	173.0	23.5	 25
181	  1	132.0	22.0	 25
182	  1	102.3	12.2	 20
183	  1	103.0	14.9	 25
184	  1	84.0	11.4	 25
185	  1	71.5	10.7	 20
186	  1	74.0	12.2	 25
187	  1	127.0	16.3	 25
188	  1	323.3	43.1	 20
189	  1	298.0	47.7	 25
190	  1	84.0	13.1	 25
191	  1	210.3	26.1	 20
192	  1	132.0	18.8	 25
193	  1	167.0	26.8	 25
194	  1	284.3	49.4	 20
195	  1	298.0	38.9	 25
196	  1	106.0	17.8	 25
197	  1	167.0	23.1	 20
198	  1	101.0	20.0	 25
199	  1	161.5	49.4	 20
200	  1	198.0	26.7	 25
201	  1	110.0	14.3	 25
202	  1	67.5	9.7	 20
203	  1	73.0	12.0	 25
204	  1	222.0	46.9	 25
205	  1	164.3	22.1	 20
206	  1	94.0	17.1	 25
207	  1	92.0	11.1	 25
208	  1	103.3	14.5	 20
209	  1	535.0	139.7	 25
210	  1	245.0	46.4	 25
211	  1	58.0	9.1	 20
212	  1	1932.0	631.5	 25
213	  1	51.0	16.4	 25
214	  1	56.5	10.7	 20
215	  1	53.0	10.2	 25
216	  1	86.0	18.4	 25
217	  1	128.3	20.5	 20
218	  1	145.0	18.3	 25
219	  1	80.0	11.7	 25
220	  1	105.3	13.6	 20
221	  1	81.0	11.5	 25
222	  1	217.0	33.7	 25
223	  1	102.3	17.9	 20
224	  1	343.0	68.0	 25
225	  1	127.0	31.1	 25
226	  1	112.3	21.4	 20
227	  1	84.0	17.8	 25
228	  1	82.0	14.7	 25
229	  1	87.0	15.3	 20
230	  1	166.0	37.8	 25
231	  1	154.0	27.4	 25
232	  1	438.5	69.0	 20
233	  1	213.0	27.2	 25
234	  1	81.0	15.0	 25
235	  1	62.3	8.6	 20
236	  1	92.0	21.5	 25
237	  1	194.0	44.6	 25
238	  1	84.3	18.9	 20
239	  1	68.0	11.3	 25
240	  1	66.0	13.1	 25
241	  1	55.3	10.6	 20
242	  1	89.0	18.7	 25
243	  1	80.0	13.7	 25
244	  1	183.3	33.3	 20
245	  1	173.0	35.8	 25
246	  1	94.0	21.2	 25
247	  1	73.8	14.4	 20
248	  1	84.0	14.7	 25
249	  1	85.0	11.5	 25
250	  1	70.0	13.1	 20
251	  1	67.0	7.9	 25
252	  1	64.0	11.3	 25
253	  1	67.3	10.9	 20
254	  1	84.0	18.5	 25
255	  1	75.0	12.5	 25
256	  1	83.3	14.3	 20
257	  1	64.0	8.1	 25
258	  1	71.0	10.2	 25
259	  1	71.3	14.7	 20
260	  1	146.0	23.0	 25
261	  1	99.0	15.1	 25
262	  1	88.0	20.3	 20
263	  1	130.0	18.3	 25
264	  1	128.0	21.9	 25
265	  1	520.3	63.9	 20
266	  1	108.0	28.6	 25
267	  1	64.3	7.2	 20
268	  1	174.5	26.0	 16
269	  1	194.3	36.5	 20
270	  1	181.8	35.1	 20
271	  1	74.3	10.7	 16
272	  1	132.0	16.7	 20
273	  1	114.3	14.2	 20
274	  1	92.5	14.3	 16
275	  1	86.8	15.4	 20
276	  1	68.0	12.1	 20
277	  1	59.0	7.8	 16
278	  1	63.0	10.0	 20
279	  1	75.3	14.3	 16
280	  1	63.0	11.4	 20
281	  1	58.3	8.4	 20
282	  1	78.3	16.4	 16
283	  1	121.5	16.9	 20
284	  1	85.3	12.0	 20
285	  1	256.0	30.9	 16
286	  1	125.3	26.6	 20
287	  1	66.3	9.3	 20
288	  1	277.8	30.7	 16
289	  1	86.8	16.0	 20
290	  1	71.0	9.7	 20
291	  1	60.0	9.1	 16
292	  1	94.3	15.1	 20
293	  1	83.3	13.4	 20
294	  1	107.3	18.1	 16
295	  1	76.3	11.4	 20
296	  1	186.0	24.8	 20
297	  1	67.3	6.9	 16
298	  1	91.0	19.2	 20
299	  1	75.3	10.3	 20
300	  1	78.0	12.6	 16
301	  1	212.5	28.2	 20
302	  1	139.0	18.9	 20
303	  1	60.8	11.0	 16
304	  1	863.3	202.1	 20
305	  1	73.3	13.0	 20
306	  1	61.8	14.3	 16
307	  1	61.3	7.6	 20
308	  1	139.5	18.4	 20
309	  1	71.0	12.3	 16
310	  1	89.3	16.8	 20
311	  1	81.0	15.2	 20
312	  1	88.3	13.5	 16
313	  1	87.8	21.5	 20
314	  1	98.8	17.2	 20
315	  1	92.0	17.0	 16
316	  1	98.8	17.5	 20
317	  1	60.0	9.8	 20
318	  1	66.0	8.6	 16
319	  1	67.3	10.0	 20
320	  1	89.0	15.7	 20
321	  1	375.8	70.1	 16
322	  1	83.8	13.7	 20
323	  1	100.8	17.1	 20
324	  1	82.3	12.6	 16
325	  1	86.0	14.3	 20
326	  1	61.3	8.2	 20
327	  1	199.5	36.0	 16
328	  1	63.3	11.4	 20
329	  1	59.0	8.7	 20
330	  1	63.8	10.2	 16
331	  1	65.0	11.9	 20
332	  1	71.5	14.3	 20
333	  1	83.3	44.1	 16
334	  1	157.5	36.6	 20
335	  1	87.0	12.1	 20
336	  1	52.0	5.2	 16
337	  1	66.5	14.5	 20
338	  1	159.0	34.2	 20
339	  1	92.3	13.5	 16
340	  1	75.5	11.7	 20
341	  1	61.0	10.8	 20
342	  1	74.3	12.0	 16
343	  1	98.3	15.9	 20
344	  1	62.3	10.3	 20
345	  1	74.5	7.7	 16
346	  1	318.8	74.4	 20
347	  1	57.3	11.0	 20
348	  1	69.5	11.6	 16
349	  1	67.5	9.5	 20
350	  1	56.5	8.9	 20
351	  1	66.8	13.9	 16
352	  1	74.0	15.3	 20
353	  1	113.5	18.0	 20
354	  1	66.0	11.5	 16
355	  1	106.3	23.0	 20
356	  1	82.0	12.1	 20
357	  1	126.5	22.9	 16
358	  1	113.8	21.3	 20
359	  1	61.0	8.7	 16
360	  1	229.3	54.4	 20
361	  1	90.5	18.6	 20
362	  1	61.8	9.4	 16
363	  1	74.5	12.5	 20
364	  1	104.3	15.9	 20
365	  1	66.3	12.5	 16
366	  1	191.8	38.6	 20
367	  1	98.5	19.1	 20
368	  1	76.8	10.1	 16
369	  1	76.0	12.9	 20
370	  1	71.3	8.8	 20
371	  1	69.3	8.9	 16
372	  1	100.8	23.3	 20
373	  1	94.0	16.0	 25
374	  1	139.0	16.9	 20
375	  1	110.0	18.1	 25
376	  1	79.0	11.3	 25
377	  1	103.3	17.4	 20
378	  1	73.0	11.1	 25
379	  1	255.0	53.3	 25
380	  1	164.3	22.2	 20
381	  1	199.0	20.8	 25
382	  1	100.0	17.0	 25
383	  1	294.0	54.3	 20
384	  1	325.0	71.9	 25
385	  1	367.0	41.0	 25
386	  1	211.5	36.6	 20
387	  1	185.0	46.3	 25
388	  1	211.0	29.2	 25
389	  1	63.5	9.7	 20
390	  1	65.0	8.9	 25
391	  1	59.0	10.0	 25
392	  1	66.0	9.8	 20
393	  1	61.0	11.7	 25
394	  1	60.0	9.3	 25
395	  1	83.3	12.8	 20
396	  1	62.0	11.4	 25
397	  1	55.0	8.3	 25
398	  1	62.8	9.5	 20
399	  1	528.0	138.0	 25
400	  1	253.0	41.8	 25
401	  1	704.5	71.1	 20
402	  1	3473.0	716.9	 25
403	  1	87.0	11.4	 25
404	  1	151.5	20.2	 20
405	  1	100.0	15.2	 25
406	  1	152.0	22.7	 25
407	  1	65.5	10.6	 20
408	  1	67.0	12.3	 25
409	  1	59.0	6.9	 25
410	  1	67.0	7.7	 20
411	  1	91.0	9.2	 25
412	  1	93.0	12.7	 25
413	  1	58.8	10.9	 20
414	  1	71.0	14.9	 25
415	  1	78.0	12.2	 25
416	  1	82.3	17.0	 20
417	  1	86.0	11.5	 25
418	  1	68.0	11.0	 25
419	  1	62.3	8.5	 20
420	  1	184.0	35.3	 25
421	  1	65.0	9.5	 25
422	  1	1975.5	265.9	 20
423	  1	70.0	16.4	 25
424	  1	55.0	10.4	 25
425	  1	2072.8	333.9	 20
426	  1	56.0	12.7	 25
427	  1	53.0	7.0	 25
428	  1	36.5	6.9	 20
429	  1	63.0	14.0	 25
430	  1	59.0	11.5	 25
431	  1	64.3	12.0	 20
432	  1	57.0	10.9	 25
433	  1	65.0	10.6	 25
434	  1	61.3	10.7	 20
435	  1	61.0	7.4	 25
436	  1	77.0	9.9	 25
437	  1	59.5	9.1	 20
438	  1	66.0	13.5	 25
439	  1	66.0	9.2	 20
440	  1	110.0	17.1	 25
441	  1	171.0	22.5	 25
442	  1	204.5	24.0	 20
443	  1	115.0	21.7	 25
444	  1	112.0	17.8	 25
445	  1	8384.0	1005.4	 20
446	  1	201.0	51.6	 25
447	  1	3058.0	485.3	 25
448	  1	89.3	16.4	 20
449	  1	71.0	8.4	 25
450	  1	67.0	13.6	 25
451	  1	68.3	11.1	 20
452	  1	60.0	9.0	 25
453	  1	75.0	17.8	 25
454	  1	108.3	19.2	 20
455	  1	130.0	19.1	 25
456	  1	523.0	77.8	 25
457	  1	61.5	12.8	 20
458	  1	83.0	15.1	 25
459	  1	57.0	8.1	 25
460	  1	79.5	9.9	 20
461	  1	96.0	13.7	 25
462	  1	110.0	17.5	 25
463	  1	1362.0	206.9	 20
464	  1	165.0	30.0	 25
465	  1	409.0	70.1	 25
466	  1	8433.0	1344.7	 20
467	  1	142.0	97.4	 25
468	  1	84.0	15.1	 25
469	  1	63.5	11.0	 20
470	  1	66.0	11.7	 25
471	  1	243.0	44.2	 25
472	  1	60.3	9.1	 20
473	  1	114.0	23.3	 25
474	  1	199.0	32.5	 25
475	  1	106.8	20.5	 20
476	  1	92.0	11.8	 25
477	  1	94.0	14.7	 25
478	  1	104.5	16.7	 20
479	  1	62.0	7.1	 25
480	  1	69.0	13.5	 25
481	  1	91.5	15.1	 20
482	  1	85.0	13.0	 25
483	  1	112.0	24.5	 25
484	  1	163.3	23.6	 20
485	  1	108.0	16.8	 25
486	  1	130.0	18.5	 25
487	  1	239.8	25.0	 20
488	  1	128.0	15.1	 25
489	  1	66.0	10.9	 25
490	  1	68.3	17.6	 20
491	  1	76.0	11.0	 25
492	  1	412.0	85.4	 25
493	  1	58.3	9.3	 20
494	  1	67.0	13.0	 25
495	  1	64.0	11.3	 25
496	  1	228.3	32.8	 20
497	  1	67.0	9.6	 25
498	  1	70.0	15.3	 25
499	  1	145.0	21.6	 20
500	  1	121.0	17.1	 25
501	  1	77.0	10.3	 25
502	  1	83.5	22.4	 20
503	  1	77.0	14.5	 25
504	  1	1277.0	263.7	 25
505	  1	197.8	38.7	 20
506	  1	253.0	42.6	 25
507	  1	63.0	8.2	 25
508	  1	76.8	14.6	 20
509	  1	59.0	7.6	 25
510	  1	74.0	19.2	 25
511	  1	59.3	7.6	 20
512	  1	332.0	65.0	 25
513	  1	56.0	8.4	 25
514	  1	62.8	15.6	 20
515	  1	73.0	33.3	 25
516	  1	63.0	15.7	 25
517	  1	57.3	9.8	 20
518	  1	59.0	11.6	 25
519	  1	77.8	16.6	 20
520	  1	68.0	16.4	 25
521	  1	126.0	26.4	 25
522	  1	403.3	72.9	 20
523	  1	65.0	9.7	 25
524	  1	62.0	16.7	 25
525	  1	58.0	8.3	 20
526	  1	69.0	16.3	 25
527	  1	115.0	17.4	 25
528	  1	80.3	22.2	 20
529	  1	61.0	10.9	 25
530	  1	65.0	17.5	 25
531	  1	61.5	10.7	 20
532	  1	63.0	22.7	 25
533	  1	54.0	8.2	 25
534	  1	74.8	28.4	 20
535	  1	72.0	13.3	 25
536	  1	61.0	24.0	 25
537	  1	85.3	17.8	 20
538	  1	109.0	19.4	 25
539	  1	68.0	10.6	 25
540	  1	94.5	25.8	 20
541	  1	57.0	8.4	 25
542	  1	70.0	23.4	 25
543	  1	126.3	24.6	 20
544	  1	71.0	22.3	 25
545	  1	64.0	9.1	 25
546	  1	134.3	25.5	 20
547	  1	1012.0	217.8	 25
548	  1	1111.0	180.1	 25
549	  1	351.3	54.4	 20
550	  1	84.0	35.3	 25
551	  1	157.0	37.2	 25
552	  1	125.3	18.7	 20
553	  1	66.0	13.0	 25
554	  1	70.0	19.2	 25
555	  1	86.8	15.5	 20
556	  1	74.0	24.3	 25
557	  1	60.0	10.4	 25
558	  1	71.5	26.7	 20
559	  1	63.0	9.2	 25
560	  1	95.0	33.7	 25
561	  1	64.5	11.7	 20
562	  1	218.0	45.1	 25
563	  1	62.0	10.6	 25
564	  1	108.0	32.1	 20
565	  1	92.0	11.2	 25
566	  1	221.0	50.8	 25
567	  1	243.5	31.1	 20
568	  1	102.0	29.4	 25
569	  1	318.0	61.7	 25
570	  1	475.5	51.8	 20
571	  1	6391.0	1534.1	 25
572	  1	119.0	30.2	 25
573	  1	132.3	20.1	 20
574	  1	81.0	53.1	 25
575	  1	67.0	9.8	 25
576	  1	78.5	31.8	 20
577	  1	83.0	10.8	 25
578	  1	98.0	38.8	 25
579	  1	609.5	124.3	 20
580	  1	251.0	38.7	 25
581	  1	82.0	14.3	 25
582	  1	232.3	35.1	 20
583	  1	197.0	36.7	 25
584	  1	365.0	36.6	 25
585	  1	156.3	19.2	 20
586	  1	251.0	43.9	 25
587	  1	191.3	26.5	 20
588	  1	60.3	8.2	 16
589	  1	63.3	8.6	 20
590	  1	178.3	22.6	 20
591	  1	75.0	9.7	 16
592	  1	489.3	51.0	 20
593	  1	103.3	15.0	 20
594	  1	86.3	9.1	 16
595	  1	88.5	11.7	 20
596	  1	60.8	9.9	 20
597	  1	484.8	40.2	 16
598	  1	74.5	12.0	 20
599	  1	141.0	26.2	 16
600	  1	71.0	10.8	 20
601	  1	68.3	10.5	 20
602	  1	100.8	22.4	 16
603	  1	93.5	17.2	 20
604	  1	77.8	13.3	 20
605	  1	71.3	10.4	 16
606	  1	178.3	35.7	 20
607	  1	276.0	31.9	 20
608	  1	109.0	15.5	 16
609	  1	95.5	14.9	 20
610	  1	155.5	26.0	 20
611	  1	47.8	8.4	 16
612	  1	94.0	18.7	 20
613	  1	61.0	8.8	 20
614	  1	66.0	13.0	 16
615	  1	56.0	7.9	 20
616	  1	70.8	14.3	 20
617	  1	98.0	12.7	 16
618	  1	341.0	56.7	 20
619	  1	206.5	25.6	 20
620	  1	1337.3	102.2	 16
621	  1	140.0	38.5	 20
622	  1	238.0	33.7	 20
623	  1	169.0	24.0	 16
624	  1	766.3	106.0	 20
625	  1	75.8	12.1	 20
626	  1	75.0	9.8	 16
627	  1	61.3	13.3	 20
628	  1	60.3	9.2	 20
629	  1	110.0	10.5	 16
630	  1	158.8	25.0	 20
631	  1	68.3	11.1	 20
632	  1	72.3	14.3	 16
633	  1	86.8	13.4	 20
634	  1	504.5	76.9	 20
635	  1	68.5	14.2	 16
636	  1	8626.8	807.6	 20
637	  1	126.8	26.2	 20
638	  1	8463.8	346.9	 16
639	  1	117.8	17.8	 20
  0	  2	138.0	25.3	 25
  1	  2	8865.3	1004.1	 20
  2	  2	142.0	83.7	 25
  3	  2	8541.0	1355.7	 25
  4	  2	73.8	11.3	 20
  5	  2	215.0	32.5	 25
  6	  2	154.0	62.2	 25
  7	  2	417.3	55.8	 20
  8	  2	82.0	34.1	 25
  9	  2	123.0	17.9	 25
 10	  2	58.3	10.1	 20
 11	  2	49.0	7.4	 25
 12	  2	48.0	8.8	 25
 13	  2	59.3	8.3	 20
 14	  2	117.0	28.2	 25
 15	  2	51.0	7.6	 25
 16	  2	60.3	8.4	 20
 17	  2	68.0	12.8	 25
 18	  2	159.0	28.5	 25
 19	  2	59.3	11.3	 20
 20	  2	48.0	7.1	 25
 21	  2	61.0	11.0	 25
 22	  2	52.0	12.4	 20
 23	  2	50.0	7.3	 25
 24	  2	67.0	11.3	 25
 25	  2	59.0	10.0	 20
 26	  2	72.0	9.2	 25
 27	  2	94.0	12.0	 25
 28	  2	108.0	16.6	 20
 29	  2	70.0	13.4	 25
 30	  2	63.0	17.3	 25
 31	  2	73.3	10.9	 20
 32	  2	492.0	64.0	 25
 33	  2	111.0	66.1	 25
 34	  2	65.3	12.0	 20
 35	  2	67.0	10.9	 25
 36	  2	68.0	11.7	 25
 37	  2	216.8	38.2	 20
 38	  2	74.0	18.1	 25
 39	  2	2105.5	562.3	 20
 40	  2	113.0	222.4	 25
 41	  2	55.0	8.9	 25
 42	  2	73.3	12.5	 20
 43	  2	50.0	8.1	 25
 44	  2	49.0	8.3	 25
 45	  2	51.3	7.4	 20
 46	  2	47.0	9.3	 25
 47	  2	49.0	9.8	 25
 48	  2	49.5	11.8	 20
 49	  2	55.0	10.1	 25
 50	  2	49.0	9.1	 25
 51	  2	53.5	5.6	 20
 52	  2	52.0	8.4	 25
 53	  2	82.0	14.7	 25
 54	  2	87.0	13.4	 16
 55	  2	104.0	20.3	 20
 56	  2	66.3	12.1	 20
 57	  2	85.3	14.7	 16
 58	  2	117.0	19.0	 20
 59	  2	91.0	13.1	 20
 60	  2	83.3	9.8	 16
 61	  2	89.3	13.0	 20
 62	  2	7714.3	1915.4	 20
 63	  2	177.0	28.2	 16
 64	  2	124.3	11.1	 20
 65	  2	135.5	20.2	 20
 66	  2	7370.0	1337.9	 16
 67	  2	99.5	214.6	 20
 68	  2	109.8	14.5	 20
 69	  2	96.3	14.0	 16
 70	  2	115.3	17.6	 20
 71	  2	130.3	75.0	 20
 72	  2	117.5	14.8	 16
 73	  2	145.5	21.1	 20
 74	  2	184.3	32.4	 20
 75	  2	134.0	20.3	 16
 76	  2	108.0	17.6	 20
 77	  2	96.5	15.8	 20
 78	  2	101.0	7.5	 16
 79	  2	88.5	12.2	 20
 80	  2	115.0	16.3	 20
 81	  2	161.3	16.2	 16
 82	  2	202.8	23.8	 20
 83	  2	275.3	40.4	 20
 84	  2	239.0	43.4	 16
 85	  2	154.5	21.4	 20
 86	  2	7684.0	1859.1	 20
 87	  2	173.5	30.4	 16
 88	  2	154.5	22.2	 20
 89	  2	149.5	16.5	 20
 90	  2	7312.0	1120.4	 16
 91	  2	147.5	132.6	 20
 92	  2	7934.8	1654.0	 20
 93	  2	159.3	22.4	 16
 94	  2	115.3	14.3	 20
 95	  2	98.5	16.1	 20
 96	  2	100.0	13.0	 16
 97	  2	77.3	8.9	 20
 98	  2	84.3	11.3	 20
 99	  2	81.5	8.7	 16
100	  2	92.0	13.6	 20
101	  2	80.5	12.0	 20
102	  2	77.8	10.4	 16
103	  2	69.0	13.0	 20
104	  2	147.8	23.8	 20
105	  2	147.3	26.4	 16
106	  2	142.0	22.5	 20
107	  2	118.5	22.3	 20
108	  2	82.3	12.8	 16
109	  2	59.3	9.0	 20
110	  2	60.8	8.8	 20
111	  2	94.3	12.7	 16
112	  2	115.0	18.3	 20
113	  2	180.8	25.5	 20
114	  2	369.8	46.6	 16
115	  2	777.8	174.3	 20
116	  2	9535.0	1708.6	 20
117	  2	773.3	159.0	 16
118	  2	390.3	61.7	 20
119	  2	322.8	48.7	 16
120	  2	7747.3	2326.1	 20
121	  2	223.3	68.0	 20
122	  2	7924.0	1186.3	 16
123	  2	206.0	185.3	 20
124	  2	148.5	20.1	 20
125	  2	131.0	14.7	 16
126	  2	7262.5	2134.0	 20
127	  2	101.0	36.3	 20
128	  2	96.0	15.9	 16
129	  2	113.3	12.8	 20
130	  2	347.0	42.5	 20
131	  2	238.8	41.6	 16
132	  2	306.0	40.7	 20
133	  2	563.5	117.3	 20
134	  2	8178.0	1155.1	 16
135	  2	425.0	197.3	 20
136	  2	229.0	21.8	 20
137	  2	270.3	32.2	 16
138	  2	7404.8	1874.5	 20
139	  2	398.3	31.3	 20
140	  2	8183.5	876.8	 16
141	  2	401.5	98.8	 20
142	  2	266.3	24.2	 20
143	  2	314.0	30.9	 16
144	  2	7867.0	1880.8	 20
145	  2	246.5	43.5	 20
146	  2	8295.8	697.4	 16
147	  2	182.3	89.8	 20
148	  2	139.0	20.7	 20
149	  2	124.3	13.4	 16
150	  2	121.3	15.3	 20
151	  2	98.3	17.6	 20
152	  2	155.5	18.9	 16
153	  2	7669.3	1840.0	 20
154	  2	8121.0	229.6	 20
155	  2	7951.5	229.5	 16
156	  2	239.3	85.4	 20
157	  2	186.0	26.0	 20
158	  2	129.0	15.6	 16
159	  2	105.5	14.1	 20
160	  2	161.8	20.8	 20
161	  2	685.8	70.7	 20
162	  2	329.0	55.8	 25
163	  2	92.0	15.9	 25
164	  2	110.8	17.5	 20
165	  2	94.0	15.0	 25
166	  2	93.0	13.4	 25
167	  2	67.3	10.1	 20
168	  2	62.0	10.3	 25
169	  2	63.0	11.0	 25
170	  2	59.3	8.4	 20
171	  2	57.0	8.8	 25
172	  2	58.0	7.9	 25
173	  2	59.3	6.9	 20
174	  2	61.0	11.8	 25
175	  2	130.0	20.4	 25
176	  2	78.5	13.4	 20
177	  2	165.0	33.0	 25
178	  2	151.0	20.0	 25
179	  2	164.3	23.3	 20
180	  2	146.0	20.6	 25
181	  2	112.0	18.7	 25
182	  2	79.8	12.4	 20
183	  2	74.0	13.0	 25
184	  2	58.0	9.6	 25
185	  2	66.8	11.1	 20
186	  2	59.0	7.8	 25
187	  2	119.0	18.7	 25
188	  2	175.5	33.3	 20
189	  2	303.0	36.4	 25
190	  2	84.0	14.8	 25
191	  2	142.5	19.9	 20
192	  2	86.0	13.9	 25
193	  2	159.0	23.4	 25
194	  2	360.0	36.2	 20
195	  2	164.0	43.5	 25
196	  2	139.0	17.0	 25
197	  2	198.0	30.2	 20
198	  2	72.0	17.8	 25
199	  2	105.5	24.1	 20
200	  2	112.0	26.1	 25
201	  2	74.0	8.2	 25
202	  2	54.5	11.7	 20
203	  2	59.0	9.2	 25
204	  2	117.0	25.0	 25
205	  2	82.3	16.9	 20
206	  2	76.0	14.0	 25
207	  2	75.0	12.8	 25
208	  2	91.3	16.7	 20
209	  2	210.0	31.7	 25
210	  2	302.0	21.9	 25
211	  2	53.0	12.5	 20
212	  2	990.0	322.0	 25
213	  2	40.0	9.0	 25
214	  2	55.0	9.0	 20
215	  2	40.0	8.3	 25
216	  2	75.0	14.4	 25
217	  2	127.3	20.7	 20
218	  2	135.0	17.5	 25
219	  2	64.0	10.1	 25
220	  2	76.3	11.8	 20
221	  2	83.0	14.8	 25
222	  2	142.0	13.4	 25
223	  2	68.3	13.6	 20
224	  2	205.0	32.4	 25
225	  2	82.0	15.2	 25
226	  2	67.0	9.8	 20
227	  2	51.0	7.6	 25
228	  2	48.0	8.1	 25
229	  2	73.5	13.3	 20
230	  2	60.0	10.1	 25
231	  2	79.0	12.8	 25
232	  2	163.0	25.0	 20
233	  2	188.0	39.0	 25
234	  2	51.0	10.1	 25
235	  2	54.3	8.4	 20
236	  2	61.0	10.7	 25
237	  2	58.0	12.8	 25
238	  2	54.8	9.6	 20
239	  2	51.0	7.8	 25
240	  2	53.0	8.5	 25
241	  2	55.0	9.9	 20
242	  2	65.0	10.2	 25
243	  2	60.0	8.7	 25
244	  2	83.5	13.4	 20
245	  2	82.0	14.4	 25
246	  2	65.0	12.7	 25
247	  2	50.0	8.4	 20
248	  2	56.0	6.7	 25
249	  2	57.0	8.6	 25
250	  2	50.0	7.8	 20
251	  2	54.0	8.4	 25
252	  2	55.0	11.1	 25
253	  2	45.3	6.9	 20
254	  2	53.0	7.8	 25
255	  2	50.0	8.5	 25
256	  2	51.8	9.4	 20
257	  2	57.0	8.3	 25
258	  2	55.0	8.9	 25
259	  2	45.3	9.0	 20
260	  2	63.0	8.2	 25
261	  2	64.0	10.7	 25
262	  2	64.3	14.0	 20
263	  2	124.0	22.9	 25
264	  2	128.0	26.3	 25
265	  2	215.3	34.9	 20
266	  2	51.0	7.5	 25
267	  2	51.0	12.5	 25
268	  2	95.0	19.5	 20
269	  2	53.0	12.1	 25
270	  2	52.0	8.9	 25
271	  2	59.3	10.1	 20
272	  2	58.0	13.3	 25
273	  2	64.0	9.4	 25
274	  2	104.3	17.4	 20
275	  2	102.0	13.6	 25
276	  2	49.0	8.5	 25
277	  2	58.0	10.5	 20
278	  2	67.0	12.6	 25
279	  2	94.0	13.4	 20
280	  2	54.0	10.1	 25
281	  2	50.0	10.0	 25
282	  2	54.5	10.0	 20
283	  2	180.0	28.4	 25
284	  2	103.0	20.3	 25
285	  2	133.5	14.8	 20
286	  2	115.0	17.0	 25
287	  2	60.0	10.2	 25
288	  2	93.8	15.8	 20
289	  2	72.0	12.6	 25
290	  2	63.0	11.1	 25
291	  2	52.0	10.6	 20
292	  2	64.0	12.3	 25
293	  2	57.0	8.9	 25
294	  2	60.5	12.2	 20
295	  2	98.0	12.1	 25
296	  2	236.0	40.7	 25
297	  2	66.0	12.4	 20
298	  2	70.0	11.4	 25
299	  2	68.0	12.3	 25
300	  2	78.5	12.6	 20
301	  2	138.0	27.6	 25
302	  2	142.0	20.0	 25
303	  2	57.5	7.7	 20
304	  2	138.0	26.1	 25
305	  2	49.0	9.6	 25
306	  2	57.3	11.2	 20
307	  2	48.0	8.0	 25
308	  2	55.0	8.4	 25
309	  2	57.5	9.3	 20
310	  2	63.0	9.8	 25
311	  2	60.0	12.6	 25
312	  2	68.3	10.7	 20
313	  2	74.0	14.9	 25
314	  2	74.0	9.4	 25
315	  2	62.3	9.4	 20
316	  2	69.0	13.4	 25
317	  2	55.0	11.8	 25
318	  2	47.8	10.5	 20
319	  2	63.0	9.0	 25
320	  2	75.0	24.1	 25
321	  2	124.3	24.8	 20
322	  2	74.0	9.8	 25
323	  2	102.0	21.7	 25
324	  2	77.0	11.6	 20
325	  2	84.0	11.8	 25
326	  2	74.0	14.0	 25
327	  2	66.0	12.5	 20
328	  2	56.0	8.4	 25
329	  2	58.0	9.9	 25
330	  2	48.5	9.7	 20
331	  2	53.0	9.1	 25
332	  2	49.0	9.1	 25
333	  2	67.3	12.2	 20
334	  2	61.0	8.4	 25
335	  2	57.0	10.7	 25
336	  2	51.0	8.8	 20
337	  2	53.0	8.6	 25
338	  2	57.0	14.5	 25
339	  2	57.0	8.7	 20
340	  2	58.0	8.8	 25
341	  2	56.0	9.1	 25
342	  2	59.0	10.6	 20
343	  2	67.0	13.5	 25
344	  2	50.0	7.6	 25
345	  2	56.3	11.6	 20
346	  2	138.0	40.8	 25
347	  2	55.0	8.9	 25
348	  2	62.5	12.0	 20
349	  2	50.0	9.7	 25
350	  2	55.0	11.3	 25
351	  2	57.3	10.0	 20
352	  2	55.0	8.0	 25
353	  2	58.0	9.0	 25
354	  2	54.5	25.0	 20
355	  2	84.0	13.5	 25
356	  2	55.0	10.8	 25
357	  2	48.0	7.8	 20
358	  2	71.0	12.5	 25
359	  2	85.0	14.0	 20
360	  2	104.0	16.7	 25
361	  2	59.0	14.3	 25
362	  2	56.0	9.6	 20
363	  2	55.0	8.8	 25
364	  2	84.0	17.6	 25
365	  2	53.3	12.1	 20
366	  2	151.0	26.0	 25
367	  2	70.0	13.9	 25
368	  2	65.3	11.0	 20
369	  2	59.0	10.4	 25
370	  2	56.0	11.1	 25
371	  2	54.3	10.8	 20
372	  2	60.0	11.8	 25
373	  2	91.0	20.3	 20
374	  2	259.3	44.4	 16
375	  2	118.8	23.6	 20
376	  2	69.0	13.1	 20
377	  2	75.5	11.7	 16
378	  2	62.0	12.9	 20
379	  2	121.0	25.0	 20
380	  2	189.8	12.2	 16
381	  2	242.8	43.6	 20
382	  2	95.0	18.5	 20
383	  2	122.0	14.7	 16
384	  2	186.3	43.0	 20
385	  2	140.0	21.2	 20
386	  2	51.3	8.6	 16
387	  2	48.3	6.4	 20
388	  2	49.5	8.8	 20
389	  2	50.0	8.3	 16
390	  2	51.0	8.0	 20
391	  2	48.3	7.5	 20
392	  2	51.0	11.1	 16
393	  2	52.5	11.0	 20
394	  2	48.3	5.9	 20
395	  2	47.5	9.3	 16
396	  2	48.0	7.4	 20
397	  2	50.0	9.1	 20
398	  2	57.3	10.6	 16
399	  2	230.8	57.2	 20
400	  2	295.3	28.1	 20
401	  2	869.8	73.8	 16
402	  2	395.3	50.8	 20
403	  2	77.5	12.6	 20
404	  2	94.3	12.3	 16
405	  2	68.0	11.5	 20
406	  2	78.0	13.0	 20
407	  2	62.5	10.4	 16
408	  2	70.3	12.4	 20
409	  2	49.3	6.5	 20
410	  2	52.5	9.1	 16
411	  2	57.5	9.0	 20
412	  2	55.3	7.8	 20
413	  2	62.5	12.9	 16
414	  2	49.8	8.0	 20
415	  2	57.5	12.4	 20
416	  2	107.8	16.1	 16
417	  2	82.3	11.1	 20
418	  2	54.3	9.7	 20
419	  2	50.3	9.1	 16
420	  2	91.3	15.5	 20
421	  2	56.3	8.1	 20
422	  2	232.8	36.3	 16
423	  2	58.3	8.0	 20
424	  2	51.5	92.9	 20
425	  2	1042.0	176.6	 16
426	  2	42.3	9.2	 20
427	  2	53.5	11.5	 20
428	  2	38.5	7.6	 16
429	  2	59.0	9.5	 20
430	  2	64.0	10.9	 20
431	  2	45.3	8.7	 16
432	  2	53.3	7.4	 20
433	  2	50.0	10.7	 20
434	  2	44.0	8.9	 16
435	  2	50.5	12.0	 20
436	  2	63.5	13.3	 20
437	  2	49.0	5.8	 16
438	  2	49.0	9.8	 20
439	  2	59.3	8.7	 16
440	  2	83.8	15.3	 20
441	  2	69.0	10.0	 20
442	  2	82.3	11.2	 16
443	  2	59.8	8.6	 20
444	  2	70.8	15.6	 20
445	  2	2984.0	186.3	 16
446	  2	66.0	15.5	 20
447	  2	521.3	86.5	 20
448	  2	68.3	8.7	 16
449	  2	71.5	13.1	 20
450	  2	53.5	10.6	 20
451	  2	51.8	8.5	 16
452	  2	55.5	11.8	 20
453	  2	61.3	8.1	 20
454	  2	71.5	16.9	 16
455	  2	117.8	15.0	 20
456	  2	81.3	10.8	 20
457	  2	56.0	12.4	 16
458	  2	48.5	7.7	 20
459	  2	51.3	7.0	 20
460	  2	63.0	12.0	 16
461	  2	59.0	8.4	 20
462	  2	123.0	20.0	 20
463	  2	214.8	20.1	 16
464	  2	96.8	18.3	 20
465	  2	252.3	39.0	 20
466	  2	2764.5	320.4	 16
467	  2	85.5	23.8	 20
468	  2	58.8	10.6	 20
469	  2	57.3	9.6	 16
470	  2	65.3	9.5	 20
471	  2	93.0	14.9	 20
472	  2	54.3	9.1	 16
473	  2	54.3	8.6	 20
474	  2	78.3	10.5	 20
475	  2	64.0	11.1	 16
476	  2	56.0	9.8	 20
477	  2	48.8	8.7	 20
478	  2	53.5	8.0	 16
479	  2	52.8	10.9	 20
480	  2	53.0	10.4	 25
481	  2	57.5	11.3	 20
482	  2	55.0	9.7	 25
483	  2	51.0	10.7	 25
484	  2	82.0	14.0	 20
485	  2	84.0	13.8	 25
486	  2	167.0	21.0	 25
487	  2	178.0	30.8	 20
488	  2	99.0	16.9	 25
489	  2	57.0	7.5	 25
490	  2	58.0	13.8	 20
491	  2	57.0	11.6	 25
492	  2	87.0	12.4	 25
493	  2	50.3	8.1	 20
494	  2	45.0	6.8	 25
495	  2	75.0	18.6	 25
496	  2	59.5	11.3	 20
497	  2	57.0	10.9	 25
498	  2	48.0	5.4	 25
499	  2	86.8	14.7	 20
500	  2	67.0	12.1	 25
501	  2	70.0	12.0	 25
502	  2	68.8	8.5	 20
503	  2	71.0	12.7	 25
504	  2	177.0	30.0	 25
505	  2	81.3	13.2	 20
506	  2	114.0	24.4	 25
507	  2	57.0	11.9	 25
508	  2	49.5	6.8	 20
509	  2	48.0	6.5	 25
510	  2	54.0	10.5	 25
511	  2	56.0	11.8	 20
512	  2	84.0	15.6	 25
513	  2	46.0	8.0	 25
514	  2	48.3	9.2	 20
515	  2	52.0	7.6	 25
516	  2	47.0	5.0	 25
517	  2	48.3	9.5	 20
518	  2	46.0	7.9	 25
519	  2	52.3	8.1	 20
520	  2	49.0	9.7	 25
521	  2	54.0	9.7	 25
522	  2	72.3	15.0	 20
523	  2	51.0	9.9	 25
524	  2	53.0	9.5	 25
525	  2	49.5	8.0	 20
526	  2	50.0	8.3	 25
527	  2	110.0	16.4	 25
528	  2	49.0	7.0	 20
529	  2	48.0	7.2	 25
530	  2	49.0	8.5	 25
531	  2	52.3	6.9	 20
532	  2	51.0	12.4	 25
533	  2	44.0	10.6	 25
534	  2	50.0	7.4	 20
535	  2	51.0	10.2	 25
536	  2	51.0	10.1	 25
537	  2	88.8	13.3	 20
538	  2	66.0	10.3	 25
539	  2	51.0	5.4	 25
540	  2	60.0	10.7	 20
541	  2	53.0	10.5	 25
542	  2	55.0	8.0	 25
543	  2	70.3	12.1	 20
544	  2	53.0	9.8	 25
545	  2	55.0	10.1	 25
546	  2	66.0	10.8	 20
547	  2	287.0	42.2	 25
548	  2	1174.0	96.5	 25
549	  2	267.3	30.6	 20
550	  2	74.0	14.5	 25
551	  2	77.0	11.1	 25
552	  2	72.8	14.3	 20
553	  2	52.0	11.6	 25
554	  2	53.0	7.8	 25
555	  2	51.3	8.6	 20
556	  2	49.0	7.6	 25
557	  2	47.0	8.0	 25
558	  2	49.3	7.4	 20
559	  2	57.0	10.4	 25
560	  2	106.0	16.9	 25
561	  2	47.3	6.5	 20
562	  2	61.0	11.7	 25
563	  2	54.0	9.4	 25
564	  2	157.3	19.2	 20
565	  2	92.0	17.2	 25
566	  2	85.0	12.4	 25
567	  2	133.8	22.0	 20
568	  2	141.0	83.5	 25
569	  2	111.0	16.4	 25
570	  2	242.8	29.8	 20
571	  2	2651.0	504.7	 25
572	  2	61.0	9.2	 25
573	  2	68.3	13.5	 20
574	  2	62.0	13.1	 25
575	  2	57.0	8.9	 25
576	  2	68.0	8.9	 20
577	  2	55.0	8.6	 25
578	  2	169.0	32.0	 25
579	  2	212.8	28.9	 20
580	  2	143.0	32.3	 25
581	  2	76.0	13.5	 25
582	  2	95.5	15.4	 20
583	  2	147.0	20.8	 25
584	  2	134.0	17.4	 25
585	  2	377.0	38.9	 20
586	  2	120.0	20.4	 25
587	  2	88.0	18.8	 25
588	  2	48.0	8.4	 20
589	  2	48.0	7.9	 25
590	  2	52.0	11.9	 25
591	  2	120.3	15.4	 20
592	  2	208.0	27.6	 25
593	  2	95.0	15.5	 25
594	  2	99.8	12.5	 20
595	  2	115.0	16.6	 25
596	  2	48.0	7.6	 25
597	  2	214.3	26.2	 20
598	  2	64.0	11.1	 25
599	  2	127.8	24.1	 20
600	  2	136.0	21.2	 25
601	  2	51.0	8.8	 25
602	  2	63.8	12.7	 20
603	  2	69.0	14.7	 25
604	  2	53.0	12.1	 25
605	  2	51.0	10.0	 20
606	  2	96.0	18.0	 25
607	  2	87.0	17.7	 25
608	  2	50.3	7.6	 20
609	  2	59.0	11.1	 25
610	  2	48.0	11.4	 25
611	  2	43.0	9.0	 20
612	  2	49.0	8.5	 25
613	  2	46.0	11.0	 25
614	  2	47.0	8.3	 20
615	  2	58.0	13.9	 25
616	  2	63.0	10.3	 25
617	  2	82.0	12.5	 20
618	  2	151.0	29.3	 25
619	  2	122.0	23.9	 25
620	  2	857.3	66.4	 20
621	  2	177.0	63.6	 25
622	  2	157.0	22.3	 25
623	  2	250.3	21.6	 20
624	  2	220.0	22.1	 25
625	  2	63.0	9.5	 25
626	  2	80.0	14.6	 20
627	  2	46.0	7.9	 25
628	  2	48.0	7.1	 25
629	  2	75.3	16.4	 20
630	  2	89.0	12.8	 25
631	  2	61.0	10.4	 25
632	  2	67.3	11.9	 20
633	  2	67.0	13.3	 25
634	  2	152.0	28.5	 25
635	  2	73.3	15.0	 20
636	  2	113.0	19.7	 25
637	  2	8290.0	1346.1	 25
638	  2	127.8	21.4	 20
639	  2	8307.0	1337.3	 25
  0	  3	9055.0	1596.1	 25
  1	  3	133.0	24.8	 20
  2	  3	8490.0	1966.3	 25
  3	  3	111.0	35.4	 25
  4	  3	53.3	9.4	 20
  5	  3	256.0	59.1	 25
  6	  3	71.0	13.3	 25
  7	  3	62.0	8.5	 20
  8	  3	87.0	11.3	 25
  9	  3	158.0	21.2	 25
 10	  3	157.3	20.2	 20
 11	  3	370.0	61.1	 25
 12	  3	136.0	21.2	 25
 13	  3	254.8	30.2	 20
 14	  3	120.0	28.8	 25
 15	  3	71.0	10.3	 25
 16	  3	49.8	7.5	 20
 17	  3	48.0	7.4	 25
 18	  3	58.0	9.5	 25
 19	  3	61.0	10.1	 20
 20	  3	90.0	19.0	 25
 21	  3	55.0	9.7	 25
 22	  3	50.8	15.0	 20
 23	  3	49.0	9.0	 25
 24	  3	63.0	11.2	 25
 25	  3	57.3	10.3	 20
 26	  3	86.0	19.5	 25
 27	  3	49.0	8.2	 25
 28	  3	53.3	10.3	 20
 29	  3	72.0	19.3	 25
 30	  3	116.0	16.8	 25
 31	  3	113.0	13.1	 20
 32	  3	197.0	45.2	 25
 33	  3	101.0	14.4	 25
 34	  3	232.0	46.4	 20
 35	  3	66.0	14.5	 25
 36	  3	66.0	12.0	 25
 37	  3	151.0	17.4	 20
 38	  3	147.0	23.0	 25
 39	  3	338.0	83.3	 20
 40	  3	68.0	35.8	 25
 41	  3	65.0	13.1	 25
 42	  3	54.5	9.4	 20
 43	  3	68.0	10.8	 25
 44	  3	57.0	9.3	 25
 45	  3	173.3	36.2	 20
 46	  3	100.0	14.0	 25
 47	  3	50.0	7.7	 25
 48	  3	52.3	12.0	 20
 49	  3	47.0	8.9	 25
 50	  3	43.0	8.9	 25
 51	  3	46.3	7.4	 20
 52	  3	145.0	38.8	 25
 53	  3	50.0	8.3	 25
 54	  3	53.0	7.0	 20
 55	  3	83.0	15.7	 25
 56	  3	150.0	32.5	 25
 57	  3	74.3	11.6	 20
 58	  3	78.0	11.1	 25
 59	  3	101.0	13.7	 25
 60	  3	107.5	24.9	 20
 61	  3	94.0	11.0	 25
 62	  3	7446.0	1937.0	 25
 63	  3	202.5	41.3	 20
 64	  3	133.0	17.7	 25
 65	  3	134.0	12.1	 25
 66	  3	133.5	18.4	 20
 67	  3	111.0	16.6	 25
 68	  3	132.0	16.4	 25
 69	  3	6931.3	1315.4	 20
 70	  3	6744.0	756.9	 25
 71	  3	6630.0	818.7	 25
 72	  3	163.3	24.3	 20
 73	  3	205.0	25.5	 25
 74	  3	7445.0	1917.0	 25
 75	  3	290.5	59.9	 20
 76	  3	6206.0	2006.9	 25
 77	  3	6493.0	732.8	 25
 78	  3	153.8	30.3	 20
 79	  3	112.0	14.7	 25
 80	  3	168.0	28.7	 25
 81	  3	6851.8	1460.1	 20
 82	  3	7004.0	819.1	 25
 83	  3	7037.0	787.4	 25
 84	  3	400.8	76.0	 20
 85	  3	185.0	30.8	 25
 86	  3	7825.0	2019.1	 25
 87	  3	180.8	33.7	 20
 88	  3	136.0	13.8	 25
 89	  3	124.0	15.8	 25
 90	  3	130.0	13.4	 20
 91	  3	139.0	9.3	 25
 92	  3	8064.0	1863.3	 25
 93	  3	194.0	31.2	 20
 94	  3	6946.0	2000.0	 25
 95	  3	6720.0	839.3	 25
 96	  3	136.5	19.5	 20
 97	  3	96.0	12.5	 25
 98	  3	90.0	15.3	 25
 99	  3	80.8	13.3	 20
100	  3	5889.0	1667.5	 25
101	  3	110.0	35.7	 25
102	  3	87.5	15.5	 20
103	  3	115.0	21.3	 25
104	  3	7747.0	1746.5	 25
105	  3	7618.0	971.5	 20
106	  3	7133.0	922.5	 25
107	  3	186.0	43.4	 25
108	  3	103.0	15.9	 20
109	  3	65.0	10.0	 25
110	  3	55.0	7.7	 25
111	  3	104.0	19.8	 20
112	  3	223.0	63.0	 25
113	  3	240.0	25.0	 25
114	  3	1028.3	97.5	 20
115	  3	599.0	101.0	 25
116	  3	9385.0	1528.5	 25
117	  3	1437.3	291.8	 20
118	  3	974.0	281.8	 25
119	  3	775.5	228.4	 20
120	  3	8088.0	2192.8	 25
121	  3	357.0	93.4	 25
122	  3	8414.5	1129.8	 20
123	  3	205.0	198.7	 25
124	  3	135.0	18.5	 25
125	  3	146.0	15.6	 20
126	  3	133.0	16.4	 25
127	  3	91.0	9.0	 25
128	  3	84.0	11.4	 20
129	  3	194.0	42.6	 25
130	  3	175.0	23.8	 25
131	  3	4776.0	805.6	 20
132	  3	351.0	62.4	 25
133	  3	707.0	127.7	 25
134	  3	8812.3	1315.0	 20
135	  3	490.0	271.1	 25
136	  3	246.0	22.3	 25
137	  3	280.0	22.6	 20
138	  3	7403.0	1910.0	 25
139	  3	374.0	27.3	 25
140	  3	8212.3	889.9	 20
141	  3	345.0	76.4	 25
142	  3	283.0	23.5	 25
143	  3	279.5	23.0	 20
144	  3	7663.0	1975.5	 25
145	  3	179.0	38.9	 25
146	  3	8203.8	868.7	 20
147	  3	185.0	103.0	 25
148	  3	145.0	16.1	 25
149	  3	121.5	16.5	 20
150	  3	106.0	15.4	 25
151	  3	84.0	10.1	 25
152	  3	134.8	15.6	 20
153	  3	7938.0	1938.2	 25
154	  3	8488.0	281.9	 25
155	  3	8642.3	210.3	 20
156	  3	279.0	95.5	 25
157	  3	163.0	25.4	 25
158	  3	103.0	15.4	 20
159	  3	85.0	12.0	 25
160	  3	91.0	14.0	 25
161	  3	378.3	48.2	 16
162	  3	460.0	88.7	 20
163	  3	84.3	16.6	 20
164	  3	78.8	12.9	 16
165	  3	63.0	7.4	 20
166	  3	65.3	11.1	 20
167	  3	257.8	45.2	 16
168	  3	56.3	9.8	 20
169	  3	49.0	10.1	 20
170	  3	57.8	7.9	 16
171	  3	89.0	18.0	 20
172	  3	51.3	7.9	 20
173	  3	52.8	10.1	 16
174	  3	51.8	9.0	 20
175	  3	58.5	7.0	 20
176	  3	70.0	10.5	 16
177	  3	164.5	32.3	 20
178	  3	1803.8	225.9	 20
179	  3	1959.5	92.8	 16
180	  3	297.0	148.0	 20
181	  3	134.5	16.9	 20
182	  3	67.3	12.8	 16
183	  3	59.5	10.8	 20
184	  3	68.0	10.1	 20
185	  3	54.0	7.1	 16
186	  3	56.8	9.3	 20
187	  3	158.0	25.9	 20
188	  3	129.5	18.0	 16
189	  3	214.5	30.8	 20
190	  3	104.0	12.5	 20
191	  3	63.3	9.4	 16
192	  3	87.5	16.0	 20
193	  3	473.3	74.0	 20
194	  3	1687.0	183.0	 16
195	  3	3218.0	474.0	 20
196	  3	223.5	35.5	 20
197	  3	96.3	17.6	 16
198	  3	56.3	9.4	 20
199	  3	401.0	85.7	 16
200	  3	73.8	26.6	 20
201	  3	83.5	18.2	 20
202	  3	88.5	10.2	 16
203	  3	123.8	23.4	 20
204	  3	56.8	9.5	 20
205	  3	48.0	6.2	 16
206	  3	57.5	9.0	 20
207	  3	72.3	8.5	 20
208	  3	103.5	14.9	 16
209	  3	205.0	32.9	 20
210	  3	175.5	18.3	 20
211	  3	43.0	8.9	 16
212	  3	45.3	11.1	 20
213	  3	39.0	7.7	 20
214	  3	39.3	8.5	 16
215	  3	43.0	7.2	 20
216	  3	161.0	20.7	 20
217	  3	81.5	14.0	 16
218	  3	69.3	13.4	 20
219	  3	89.3	14.7	 20
220	  3	201.3	24.1	 16
221	  3	420.3	38.9	 20
222	  3	428.5	96.6	 20
223	  3	274.3	54.2	 16
224	  3	76.3	15.0	 20
225	  3	131.3	31.7	 20
226	  3	60.3	11.8	 16
227	  3	74.3	14.8	 20
228	  3	86.8	17.1	 20
229	  3	64.3	8.0	 16
230	  3	60.5	12.3	 20
231	  3	90.3	13.8	 20
232	  3	103.5	18.2	 16
233	  3	76.0	14.0	 20
234	  3	59.3	11.1	 20
235	  3	52.0	7.9	 16
236	  3	52.3	11.2	 20
237	  3	46.3	8.5	 20
238	  3	53.0	7.3	 16
239	  3	52.0	9.9	 20
240	  3	62.3	11.7	 20
241	  3	63.3	12.6	 16
242	  3	62.8	11.7	 20
243	  3	128.0	27.6	 20
244	  3	77.3	12.6	 16
245	  3	197.5	34.5	 20
246	  3	124.5	15.8	 20
247	  3	107.3	16.2	 16
248	  3	55.5	7.9	 20
249	  3	52.0	18.1	 20
250	  3	40.5	10.3	 16
251	  3	57.3	8.1	 20
252	  3	55.5	10.6	 20
253	  3	49.0	11.6	 16
254	  3	64.0	12.6	 20
255	  3	48.0	6.7	 20
256	  3	49.0	8.3	 16
257	  3	48.3	9.7	 20
258	  3	135.5	24.3	 20
259	  3	220.0	25.6	 16
260	  3	106.3	14.9	 20
261	  3	50.5	10.4	 20
262	  3	42.8	7.7	 16
263	  3	41.3	10.6	 20
264	  3	44.3	6.0	 20
265	  3	65.0	10.2	 16
266	  3	48.3	7.9	 20
267	  3	51.0	12.5	 25
268	  3	49.0	8.2	 20
269	  3	145.0	29.7	 25
270	  3	50.0	7.4	 25
271	  3	47.0	8.4	 20
272	  3	76.0	9.1	 25
273	  3	53.0	9.0	 25
274	  3	57.3	10.5	 20
275	  3	51.0	9.1	 25
276	  3	53.0	10.7	 25
277	  3	116.5	18.4	 20
278	  3	46.0	8.3	 25
279	  3	48.5	9.8	 20
280	  3	57.0	11.1	 25
281	  3	66.0	10.6	 25
282	  3	54.3	30.6	 20
283	  3	53.0	8.3	 25
284	  3	55.0	10.9	 25
285	  3	54.0	11.2	 20
286	  3	65.0	13.7	 25
287	  3	168.0	31.0	 25
288	  3	312.5	51.0	 20
289	  3	91.0	16.0	 25
290	  3	99.0	16.7	 25
291	  3	59.0	9.6	 20
292	  3	47.0	8.1	 25
293	  3	61.0	10.1	 25
294	  3	46.5	7.2	 20
295	  3	53.0	8.2	 25
296	  3	51.0	8.6	 25
297	  3	47.3	8.3	 20
298	  3	47.0	7.8	 25
299	  3	47.0	8.1	 25
300	  3	49.8	9.1	 20
301	  3	59.0	13.1	 25
302	  3	45.0	6.4	 25
303	  3	100.5	15.9	 20
304	  3	66.0	13.0	 25
305	  3	91.0	16.9	 25
306	  3	67.5	12.8	 20
307	  3	49.0	7.7	 25
308	  3	53.0	9.4	 25
309	  3	67.3	13.4	 20
310	  3	76.0	15.2	 25
311	  3	2804.0	414.4	 25
312	  3	317.0	33.7	 20
313	  3	85.0	19.9	 25
314	  3	53.0	8.2	 25
315	  3	62.3	11.1	 20
316	  3	65.0	12.5	 25
317	  3	121.0	19.5	 25
318	  3	144.8	22.0	 20
319	  3	87.0	11.9	 25
320	  3	121.0	19.5	 25
321	  3	1094.5	218.1	 20
322	  3	77.0	41.9	 25
323	  3	709.0	97.7	 25
324	  3	661.0	53.4	 20
325	  3	133.0	53.7	 25
326	  3	69.0	11.1	 25
327	  3	54.0	12.0	 20
328	  3	94.0	21.5	 25
329	  3	62.0	8.6	 25
330	  3	44.0	6.5	 20
331	  3	50.0	5.9	 25
332	  3	52.0	5.7	 25
333	  3	45.5	7.6	 20
334	  3	69.0	15.1	 25
335	  3	50.0	8.8	 25
336	  3	45.0	8.2	 20
337	  3	54.0	9.9	 25
338	  3	88.0	18.9	 25
339	  3	58.5	12.7	 20
340	  3	78.0	11.5	 25
341	  3	79.0	15.6	 25
342	  3	51.0	8.8	 20
343	  3	48.0	9.1	 25
344	  3	449.0	90.4	 25
345	  3	80.3	14.5	 20
346	  3	60.0	10.7	 25
347	  3	50.0	10.3	 25
348	  3	75.3	12.1	 20
349	  3	67.0	16.5	 25
350	  3	761.0	169.0	 25
351	  3	736.5	116.2	 20
352	  3	61.0	15.4	 25
353	  3	92.0	13.6	 25
354	  3	49.8	10.2	 20
355	  3	57.0	11.7	 25
356	  3	45.0	6.4	 25
357	  3	45.3	8.4	 20
358	  3	45.0	5.8	 25
359	  3	48.3	7.0	 20
360	  3	46.0	7.7	 25
361	  3	51.0	8.3	 25
362	  3	86.3	14.2	 20
363	  3	125.0	19.9	 25
364	  3	116.0	22.2	 25
365	  3	118.5	18.6	 20
366	  3	225.0	56.8	 25
367	  3	125.0	25.4	 25
368	  3	104.5	20.2	 20
369	  3	56.0	9.9	 25
370	  3	62.0	11.2	 25
371	  3	54.3	8.2	 20
372	  3	53.0	10.4	 25
373	  3	75.0	15.0	 25
374	  3	62.8	9.1	 20
375	  3	374.0	104.5	 25
376	  3	170.0	27.5	 25
377	  3	94.3	14.4	 20
378	  3	87.0	14.5	 25
379	  3	134.0	21.1	 25
380	  3	73.5	9.5	 20
381	  3	50.0	9.1	 25
382	  3	41.0	8.3	 25
383	  3	43.8	7.0	 20
384	  3	75.0	16.2	 25
385	  3	50.0	8.0	 25
386	  3	62.8	9.6	 20
387	  3	68.0	11.6	 25
388	  3	57.0	9.4	 25
389	  3	49.0	7.5	 20
390	  3	45.0	7.4	 25
391	  3	151.0	27.8	 25
392	  3	49.5	9.7	 20
393	  3	45.0	6.8	 25
394	  3	427.0	89.9	 25
395	  3	495.8	66.7	 20
396	  3	56.0	11.4	 25
397	  3	45.0	8.3	 25
398	  3	42.8	7.2	 20
399	  3	44.0	9.0	 25
400	  3	188.0	36.4	 25
401	  3	358.5	34.0	 20
402	  3	230.0	31.9	 25
403	  3	124.0	14.9	 25
404	  3	3779.0	566.2	 20
405	  3	126.0	42.7	 25
406	  3	75.0	13.6	 25
407	  3	65.8	13.5	 20
408	  3	50.0	8.5	 25
409	  3	46.0	7.5	 25
410	  3	43.5	8.1	 20
411	  3	71.0	15.8	 25
412	  3	48.0	11.3	 25
413	  3	51.8	11.1	 20
414	  3	46.0	6.9	 25
415	  3	50.0	6.5	 25
416	  3	47.0	4.7	 20
417	  3	43.0	7.8	 25
418	  3	43.0	6.1	 25
419	  3	108.3	18.4	 20
420	  3	149.0	28.5	 25
421	  3	100.0	18.7	 25
422	  3	51.3	9.1	 20
423	  3	134.0	27.1	 25
424	  3	38.0	8.6	 25
425	  3	35.8	7.3	 20
426	  3	34.0	6.1	 25
427	  3	37.0	6.3	 25
428	  3	37.3	7.2	 20
429	  3	58.0	9.8	 25
430	  3	42.0	7.0	 25
431	  3	48.3	7.3	 20
432	  3	48.0	12.0	 25
433	  3	47.0	9.0	 25
434	  3	54.3	10.6	 20
435	  3	201.0	39.3	 25
436	  3	54.0	9.9	 25
437	  3	320.0	44.8	 20
438	  3	1020.0	264.1	 25
439	  3	1208.3	261.1	 20
440	  3	97.0	18.8	 25
441	  3	222.0	40.4	 25
442	  3	94.3	15.0	 20
443	  3	50.0	10.1	 25
444	  3	49.0	9.4	 25
445	  3	91.5	11.8	 20
446	  3	65.0	12.0	 25
447	  3	110.0	17.2	 25
448	  3	55.3	8.2	 20
449	  3	53.0	7.3	 25
450	  3	63.0	11.8	 25
451	  3	210.0	31.9	 20
452	  3	48.0	8.5	 25
453	  3	135.0	26.0	 25
454	  3	42.8	6.7	 20
455	  3	57.0	12.8	 25
456	  3	49.0	9.9	 25
457	  3	59.3	8.9	 20
458	  3	52.0	8.0	 25
459	  3	76.0	12.0	 25
460	  3	305.8	45.7	 20
461	  3	217.0	45.6	 25
462	  3	349.0	41.4	 25
463	  3	138.3	18.5	 20
464	  3	6427.0	1618.2	 25
465	  3	69.0	17.0	 25
466	  3	81.0	14.8	 20
467	  3	54.0	8.0	 25
468	  3	68.0	15.3	 25
469	  3	57.3	12.0	 20
470	  3	42.0	5.6	 25
471	  3	42.0	5.9	 25
472	  3	56.0	11.4	 20
473	  3	42.0	8.6	 25
474	  3	53.0	11.3	 25
475	  3	1178.8	282.5	 20
476	  3	60.0	22.9	 25
477	  3	50.0	11.5	 25
478	  3	47.3	7.9	 20
479	  3	59.0	13.7	 25
480	  3	60.3	12.4	 20
481	  3	48.3	11.2	 16
482	  3	62.5	12.1	 20
483	  3	298.0	58.5	 20
484	  3	451.3	43.5	 16
485	  3	57.3	10.9	 20
486	  3	46.3	8.3	 20
487	  3	42.0	5.6	 16
488	  3	56.0	9.3	 20
489	  3	177.0	31.9	 20
490	  3	67.3	13.6	 16
491	  3	48.5	9.0	 20
492	  3	113.8	18.9	 20
493	  3	108.8	19.2	 16
494	  3	96.0	19.6	 20
495	  3	44.0	9.5	 20
496	  3	43.0	7.5	 16
497	  3	92.8	15.1	 20
498	  3	117.5	20.4	 20
499	  3	229.0	31.3	 16
500	  3	186.3	23.7	 20
501	  3	79.0	11.1	 20
502	  3	2724.8	261.6	 16
503	  3	67.0	18.8	 20
504	  3	61.5	16.1	 20
505	  3	295.5	35.5	 16
506	  3	895.3	65.2	 20
507	  3	328.5	32.4	 20
508	  3	172.3	21.4	 16
509	  3	174.5	29.0	 20
510	  3	590.0	58.3	 20
511	  3	63.3	9.4	 16
512	  3	54.3	11.2	 20
513	  3	87.3	16.2	 20
514	  3	40.3	6.9	 16
515	  3	47.0	7.0	 20
516	  3	43.3	7.6	 20
517	  3	60.8	11.6	 16
518	  3	185.5	39.1	 20
519	  3	398.8	70.5	 16
520	  3	275.0	55.4	 20
521	  3	184.3	22.0	 20
522	  3	202.8	28.8	 16
523	  3	109.3	22.1	 20
524	  3	141.5	31.5	 20
525	  3	52.5	5.8	 16
526	  3	81.8	18.9	 20
527	  3	87.3	14.6	 20
528	  3	203.5	30.0	 16
529	  3	75.0	11.7	 20
530	  3	51.3	6.1	 20
531	  3	57.8	12.7	 16
532	  3	54.5	8.3	 20
533	  3	41.3	7.0	 20
534	  3	117.8	19.8	 16
535	  3	52.3	11.1	 20
536	  3	41.3	8.0	 20
537	  3	81.8	16.0	 16
538	  3	53.8	9.4	 20
539	  3	56.3	9.8	 20
540	  3	52.5	7.5	 16
541	  3	109.3	21.3	 20
542	  3	58.8	12.6	 20
543	  3	54.3	11.4	 16
544	  3	66.0	11.3	 20
545	  3	56.3	8.7	 20
546	  3	64.3	10.2	 16
547	  3	80.5	13.7	 20
548	  3	68.8	14.5	 20
549	  3	97.0	16.7	 16
550	  3	113.3	15.5	 20
551	  3	4123.0	548.0	 20
552	  3	54.0	10.0	 16
553	  3	53.0	8.9	 20
554	  3	54.5	6.8	 20
555	  3	55.5	11.0	 16
556	  3	51.0	7.3	 20
557	  3	48.3	10.0	 20
558	  3	53.3	13.6	 16
559	  3	60.5	10.1	 20
560	  3	87.3	16.5	 20
561	  3	67.0	12.4	 16
562	  3	155.8	24.4	 20
563	  3	59.0	8.7	 20
564	  3	41.8	5.7	 16
565	  3	53.0	8.9	 20
566	  3	52.5	9.1	 20
567	  3	53.0	10.6	 16
568	  3	200.3	22.6	 20
569	  3	294.5	40.2	 20
570	  3	109.8	13.9	 16
571	  3	50.0	8.9	 20
572	  3	93.3	17.4	 20
573	  3	133.5	17.8	 16
574	  3	99.5	16.5	 20
575	  3	61.3	13.2	 20
576	  3	55.0	8.3	 16
577	  3	52.0	6.0	 20
578	  3	95.3	18.8	 20
579	  3	66.3	9.3	 16
580	  3	117.5	21.3	 20
581	  3	208.5	33.4	 20
582	  3	1060.8	123.7	 16
583	  3	208.8	30.5	 20
584	  3	126.3	21.0	 20
585	  3	79.3	16.4	 16
586	  3	84.0	11.5	 25
587	  3	203.0	36.8	 25
588	  3	48.0	7.7	 20
589	  3	61.0	10.7	 25
590	  3	61.0	11.4	 25
591	  3	90.0	14.4	 20
592	  3	60.0	11.1	 25
593	  3	45.0	9.1	 25
594	  3	59.5	9.9	 20
595	  3	546.0	38.0	 25
596	  3	172.0	33.1	 25
597	  3	105.0	20.5	 20
598	  3	120.0	18.8	 25
599	  3	192.5	38.7	 20
600	  3	88.0	13.9	 25
601	  3	117.0	19.7	 25
602	  3	227.0	37.0	 20
603	  3	181.0	33.7	 25
604	  3	83.0	19.1	 25
605	  3	62.3	10.8	 20
606	  3	123.0	26.4	 25
607	  3	192.0	23.6	 25
608	  3	67.5	10.3	 20
609	  3	78.0	14.2	 25
610	  3	120.0	25.5	 25
611	  3	42.3	7.8	 20
612	  3	43.0	7.3	 25
613	  3	147.0	23.4	 25
614	  3	90.3	17.1	 20
615	  3	84.0	13.6	 25
616	  3	55.0	9.6	 25
617	  3	48.3	8.7	 20
618	  3	55.0	8.8	 25
619	  3	47.0	8.3	 25
620	  3	61.0	8.7	 20
621	  3	164.0	25.1	 25
622	  3	240.0	26.6	 25
623	  3	56.0	10.1	 20
624	  3	153.0	26.9	 25
625	  3	103.0	14.9	 25
626	  3	226.8	27.9	 20
627	  3	62.0	10.5	 25
628	  3	90.0	17.4	 25
629	  3	60.3	9.5	 20
630	  3	480.0	89.7	 25
631	  3	410.0	79.7	 25
632	  3	60.3	13.3	 20
633	  3	52.0	10.1	 25
634	  3	64.0	10.6	 25
635	  3	59.5	11.8	 20
636	  3	8107.0	1098.1	 25
637	  3	119.0	25.8	 25
638	  3	8491.5	956.5	 20
639	  3	87.0	16.4	 25
  0	  4	60.0	14.9	 20
  1	  4	52.8	8.5	 16
  2	  4	49.0	8.3	 20
  3	  4	49.0	8.1	 20
  4	  4	48.0	8.4	 16
  5	  4	109.0	24.4	 20
  6	  4	57.0	10.1	 20
  7	  4	50.3	5.6	 16
  8	  4	67.5	11.0	 20
  9	  4	69.8	10.7	 20
 10	  4	62.3	10.2	 16
 11	  4	99.3	16.2	 20
 12	  4	188.0	23.5	 20
 13	  4	174.5	19.8	 16
 14	  4	141.0	34.3	 20
 15	  4	85.5	15.0	 20
 16	  4	43.5	6.3	 16
 17	  4	57.3	9.4	 20
 18	  4	50.0	7.9	 20
 19	  4	56.3	13.3	 16
 20	  4	69.8	15.3	 20
 21	  4	52.3	9.6	 20
 22	  4	46.8	8.9	 16
 23	  4	57.5	10.9	 20
 24	  4	46.3	8.2	 20
 25	  4	44.0	9.4	 16
 26	  4	53.3	10.6	 20
 27	  4	55.3	10.9	 20
 28	  4	60.3	9.0	 16
 29	  4	75.5	12.9	 20
 30	  4	157.5	23.3	 20
 31	  4	77.0	16.3	 16
 32	  4	132.5	28.9	 20
 33	  4	75.8	16.1	 20
 34	  4	131.3	19.7	 16
 35	  4	62.0	10.3	 20
 36	  4	69.3	17.6	 16
 37	  4	351.5	78.9	 20
 38	  4	108.8	23.3	 20
 39	  4	89.5	20.3	 16
 40	  4	51.5	10.5	 20
 41	  4	57.8	9.6	 20
 42	  4	49.3	9.3	 16
 43	  4	66.0	11.8	 20
 44	  4	61.5	11.6	 20
 45	  4	54.5	8.3	 16
 46	  4	97.8	15.8	 20
 47	  4	54.3	10.5	 20
 48	  4	54.3	10.6	 16
 49	  4	46.3	9.6	 20
 50	  4	48.8	8.1	 20
 51	  4	48.5	11.3	 16
 52	  4	57.0	7.7	 20
 53	  4	50.5	7.6	 20
 54	  4	55.3	9.1	 16
 55	  4	64.0	11.8	 25
 56	  4	68.0	14.8	 25
 57	  4	63.0	10.7	 20
 58	  4	72.0	12.8	 25
 59	  4	93.0	15.6	 25
 60	  4	85.5	14.5	 20
 61	  4	97.0	11.9	 25
 62	  4	7506.0	1846.8	 25
 63	  4	225.5	52.4	 20
 64	  4	147.0	8.8	 25
 65	  4	6314.0	1693.4	 25
 66	  4	7429.0	444.7	 20
 67	  4	189.0	215.2	 25
 68	  4	8095.0	2006.0	 25
 69	  4	223.8	42.2	 20
 70	  4	172.0	26.7	 25
 71	  4	171.0	23.4	 25
 72	  4	7144.3	1471.9	 20
 73	  4	204.0	188.8	 25
 74	  4	8158.0	2084.3	 25
 75	  4	7669.3	934.6	 20
 76	  4	192.0	260.9	 25
 77	  4	183.0	24.5	 25
 78	  4	7203.5	1440.6	 20
 79	  4	192.0	260.0	 25
 80	  4	7835.0	2109.7	 25
 81	  4	290.8	32.7	 20
 82	  4	347.0	29.1	 25
 83	  4	351.0	27.4	 25
 84	  4	7251.8	1551.7	 20
 85	  4	295.0	291.1	 25
 86	  4	7929.0	2009.8	 25
 87	  4	209.3	33.3	 20
 88	  4	144.0	20.5	 25
 89	  4	109.0	14.2	 25
 90	  4	120.3	14.2	 20
 91	  4	138.0	15.7	 25
 92	  4	8288.0	1840.8	 25
 93	  4	7955.8	955.5	 20
 94	  4	154.0	133.7	 25
 95	  4	150.0	17.4	 25
 96	  4	7439.3	985.0	 20
 97	  4	149.0	147.2	 25
 98	  4	97.0	13.4	 25
 99	  4	97.3	12.9	 20
100	  4	129.0	23.2	 25
101	  4	107.0	19.1	 25
102	  4	94.0	13.5	 20
103	  4	102.0	11.3	 25
104	  4	8159.0	1653.7	 25
105	  4	249.3	37.3	 20
106	  4	193.0	22.5	 25
107	  4	6912.0	1199.5	 25
108	  4	102.5	20.3	 20
109	  4	62.0	9.9	 25
110	  4	64.0	10.8	 25
111	  4	111.0	12.6	 20
112	  4	243.0	31.5	 25
113	  4	195.0	30.8	 25
114	  4	475.0	53.3	 20
115	  4	376.0	66.6	 25
116	  4	8509.0	1485.2	 20
117	  4	8563.0	881.3	 25
118	  4	8008.0	775.9	 25
119	  4	7703.0	815.2	 20
120	  4	8421.0	493.7	 25
121	  4	283.0	79.3	 25
122	  4	8338.8	1227.1	 20
123	  4	209.0	181.1	 25
124	  4	131.0	12.6	 25
125	  4	6344.0	1104.8	 20
126	  4	7438.0	693.0	 25
127	  4	119.0	41.3	 25
128	  4	81.0	13.3	 20
129	  4	127.0	20.2	 25
130	  4	137.0	19.1	 25
131	  4	1466.0	187.7	 20
132	  4	257.0	32.8	 25
133	  4	512.0	115.2	 25
134	  4	8782.8	1276.7	 20
135	  4	489.0	286.3	 25
136	  4	232.0	26.8	 25
137	  4	237.0	27.3	 20
138	  4	7236.0	1921.0	 25
139	  4	240.0	34.5	 25
140	  4	241.8	41.8	 20
141	  4	7541.0	1837.8	 25
142	  4	7754.0	701.2	 25
143	  4	7461.0	647.7	 20
144	  4	243.0	93.3	 25
145	  4	121.0	15.7	 25
146	  4	142.5	28.8	 20
147	  4	7131.0	1827.4	 25
148	  4	7242.0	750.7	 25
149	  4	6843.8	706.7	 20
150	  4	124.0	56.1	 25
151	  4	101.0	12.2	 25
152	  4	140.0	14.8	 20
153	  4	7877.0	1842.2	 25
154	  4	8483.0	629.5	 25
155	  4	8510.5	552.7	 20
156	  4	313.0	68.8	 25
157	  4	148.0	22.9	 25
158	  4	88.3	11.6	 20
159	  4	76.0	10.4	 25
160	  4	85.0	10.0	 25
161	  4	227.3	26.5	 20
162	  4	242.0	34.6	 25
163	  4	97.0	18.2	 25
164	  4	70.3	7.9	 20
165	  4	65.0	11.1	 25
166	  4	63.0	10.5	 25
167	  4	126.3	17.4	 20
168	  4	67.0	12.5	 25
169	  4	56.0	9.9	 25
170	  4	64.5	10.8	 20
171	  4	66.0	10.7	 25
172	  4	59.0	12.3	 25
173	  4	51.3	8.5	 20
174	  4	52.0	7.3	 25
175	  4	62.0	12.4	 25
176	  4	63.3	11.1	 20
177	  4	133.0	28.0	 25
178	  4	1980.0	271.0	 25
179	  4	1591.5	101.5	 20
180	  4	287.0	81.8	 25
181	  4	110.0	19.6	 25
182	  4	56.3	9.2	 20
183	  4	57.0	10.6	 25
184	  4	54.0	10.9	 25
185	  4	59.0	11.3	 20
186	  4	58.0	10.4	 25
187	  4	280.0	44.7	 25
188	  4	161.0	26.9	 20
189	  4	206.0	73.4	 25
190	  4	76.0	11.8	 25
191	  4	62.0	12.4	 20
192	  4	68.0	11.0	 25
193	  4	326.0	61.5	 25
194	  4	1632.8	199.6	 20
195	  4	2261.0	444.9	 25
196	  4	157.3	24.3	 20
197	  4	96.0	15.5	 25
198	  4	58.0	9.8	 25
199	  4	59.3	9.5	 20
200	  4	52.0	8.3	 25
201	  4	75.0	16.9	 25
202	  4	65.3	13.9	 20
203	  4	76.0	15.0	 25
204	  4	51.0	6.0	 25
205	  4	46.5	7.1	 20
206	  4	69.0	14.5	 25
207	  4	76.0	15.7	 25
208	  4	98.3	12.7	 20
209	  4	138.0	23.6	 25
210	  4	115.0	16.2	 25
211	  4	42.3	6.6	 20
212	  4	35.0	5.6	 25
213	  4	35.0	5.8	 25
214	  4	37.3	9.1	 20
215	  4	42.0	8.0	 25
216	  4	132.0	23.7	 25
217	  4	100.5	15.8	 20
218	  4	70.0	11.6	 25
219	  4	65.0	63.0	 25
220	  4	369.8	60.3	 20
221	  4	338.0	50.1	 25
222	  4	130.0	79.6	 25
223	  4	98.5	12.8	 20
224	  4	98.0	21.4	 25
225	  4	74.0	12.4	 25
226	  4	58.3	7.9	 20
227	  4	70.0	15.8	 25
228	  4	59.0	10.7	 25
229	  4	61.0	11.0	 20
230	  4	54.0	9.1	 25
231	  4	86.0	14.6	 25
232	  4	99.5	17.4	 20
233	  4	68.0	15.5	 25
234	  4	66.0	13.2	 25
235	  4	49.3	10.4	 20
236	  4	51.0	9.5	 25
237	  4	51.0	8.8	 25
238	  4	51.0	13.6	 20
239	  4	50.0	7.6	 25
240	  4	105.0	23.5	 25
241	  4	84.0	13.2	 20
242	  4	52.0	7.9	 25
243	  4	60.0	11.1	 25
244	  4	75.8	19.4	 20
245	  4	195.0	41.4	 25
246	  4	93.0	17.1	 25
247	  4	148.3	19.0	 20
248	  4	54.0	12.9	 25
249	  4	43.0	8.0	 25
250	  4	51.5	9.1	 20
251	  4	61.0	18.5	 25
252	  4	50.0	7.9	 25
253	  4	51.3	10.9	 20
254	  4	55.0	10.1	 25
255	  4	44.0	7.7	 25
256	  4	51.3	8.6	 20
257	  4	48.0	10.6	 25
258	  4	56.0	9.3	 25
259	  4	68.0	9.5	 20
260	  4	77.0	13.9	 25
261	  4	51.0	9.6	 25
262	  4	52.3	10.0	 20
263	  4	37.0	8.2	 25
264	  4	46.0	9.0	 25
265	  4	49.0	6.2	 20
266	  4	50.0	6.7	 25
267	  4	53.3	9.6	 20
268	  4	49.3	10.0	 16
269	  4	59.3	9.4	 20
270	  4	45.0	7.1	 20
271	  4	54.0	12.2	 16
272	  4	63.3	10.2	 20
273	  4	49.0	7.5	 20
274	  4	52.0	10.6	 16
275	  4	91.8	12.0	 20
276	  4	46.3	9.7	 16
277	  4	43.5	9.4	 20
278	  4	44.0	7.4	 20
279	  4	50.8	7.6	 16
280	  4	44.3	7.6	 20
281	  4	49.3	9.9	 20
282	  4	43.3	5.6	 16
283	  4	43.3	7.5	 20
284	  4	50.5	8.7	 20
285	  4	76.5	15.8	 16
286	  4	81.8	16.5	 20
287	  4	219.5	22.9	 20
288	  4	92.5	19.0	 16
289	  4	179.8	34.8	 20
290	  4	93.0	22.5	 20
291	  4	45.0	9.5	 16
292	  4	52.3	11.1	 20
293	  4	68.0	11.0	 20
294	  4	54.0	12.8	 16
295	  4	46.0	7.8	 20
296	  4	43.5	8.6	 20
297	  4	38.3	5.3	 16
298	  4	45.3	9.3	 20
299	  4	51.0	10.8	 20
300	  4	41.0	6.5	 16
301	  4	76.0	14.3	 20
302	  4	51.3	8.0	 20
303	  4	87.5	14.4	 16
304	  4	52.3	9.1	 20
305	  4	58.8	13.6	 20
306	  4	59.5	10.5	 16
307	  4	52.8	7.9	 20
308	  4	47.0	8.3	 20
309	  4	79.3	15.8	 16
310	  4	62.0	15.0	 20
311	  4	1049.5	159.7	 20
312	  4	106.5	16.2	 16
313	  4	51.3	9.0	 20
314	  4	52.3	9.7	 20
315	  4	64.5	9.8	 16
316	  4	73.3	13.5	 20
317	  4	154.5	19.5	 20
318	  4	201.0	20.3	 16
319	  4	74.3	14.8	 20
320	  4	68.3	14.4	 20
321	  4	379.0	60.0	 16
322	  4	118.0	30.2	 20
323	  4	422.0	74.2	 20
324	  4	267.5	29.4	 16
325	  4	89.5	36.3	 20
326	  4	63.5	8.6	 20
327	  4	45.0	6.9	 16
328	  4	54.5	7.5	 20
329	  4	59.0	9.5	 20
330	  4	49.0	9.4	 16
331	  4	45.8	8.1	 20
332	  4	67.3	12.2	 20
333	  4	50.3	7.9	 16
334	  4	47.5	7.1	 20
335	  4	49.0	9.3	 20
336	  4	50.8	10.9	 16
337	  4	53.3	10.8	 20
338	  4	86.5	14.3	 20
339	  4	47.3	8.4	 16
340	  4	87.0	14.5	 20
341	  4	73.8	16.8	 20
342	  4	50.8	12.6	 16
343	  4	50.3	9.2	 20
344	  4	108.3	24.0	 20
345	  4	71.0	11.7	 16
346	  4	58.5	8.6	 20
347	  4	48.0	9.3	 20
348	  4	50.8	11.4	 16
349	  4	50.0	6.1	 20
350	  4	76.0	14.1	 20
351	  4	62.8	12.9	 16
352	  4	41.0	6.6	 20
353	  4	50.3	11.4	 20
354	  4	45.8	8.0	 16
355	  4	52.3	10.1	 20
356	  4	40.3	6.6	 16
357	  4	48.0	8.2	 20
358	  4	51.0	10.6	 20
359	  4	42.3	9.0	 16
360	  4	48.3	10.8	 20
361	  4	42.3	6.5	 20
362	  4	61.5	9.4	 16
363	  4	351.8	90.3	 20
364	  4	130.5	21.3	 20
365	  4	219.8	27.4	 16
366	  4	139.3	25.6	 20
367	  4	87.5	12.1	 20
368	  4	58.0	12.9	 16
369	  4	52.0	14.1	 20
370	  4	51.0	9.3	 20
371	  4	48.0	10.0	 16
372	  4	52.3	8.9	 20
373	  4	51.3	9.6	 20
374	  4	55.3	10.3	 20
375	  4	135.0	32.0	 25
376	  4	335.0	61.1	 25
377	  4	67.5	10.5	 20
378	  4	60.0	9.7	 25
379	  4	123.0	20.0	 25
380	  4	90.3	12.5	 20
381	  4	55.0	8.3	 25
382	  4	50.0	10.2	 25
383	  4	49.0	9.2	 20
384	  4	52.0	8.9	 25
385	  4	48.0	10.2	 25
386	  4	71.3	16.0	 20
387	  4	54.0	12.3	 25
388	  4	49.0	8.8	 25
389	  4	46.3	7.9	 20
390	  4	49.0	8.5	 25
391	  4	51.0	6.4	 25
392	  4	43.8	6.9	 20
393	  4	46.0	6.9	 25
394	  4	71.0	12.4	 25
395	  4	77.0	12.2	 20
396	  4	48.0	7.5	 25
397	  4	48.0	8.2	 25
398	  4	48.0	4.9	 20
399	  4	48.0	8.8	 25
400	  4	63.0	11.0	 25
401	  4	212.3	23.7	 20
402	  4	115.0	17.2	 25
403	  4	91.0	19.3	 25
404	  4	758.5	138.4	 20
405	  4	60.0	9.7	 25
406	  4	57.0	12.5	 25
407	  4	46.5	6.5	 20
408	  4	47.0	8.3	 25
409	  4	47.0	7.6	 25
410	  4	46.0	6.3	 20
411	  4	44.0	8.6	 25
412	  4	52.0	6.9	 25
413	  4	55.5	10.6	 20
414	  4	49.0	7.9	 25
415	  4	47.0	9.8	 25
416	  4	53.8	11.0	 20
417	  4	56.0	10.0	 25
418	  4	51.0	9.2	 25
419	  4	61.8	9.0	 20
420	  4	86.0	12.9	 25
421	  4	70.0	10.3	 25
422	  4	46.3	7.7	 20
423	  4	65.0	13.2	 25
424	  4	37.0	7.3	 25
425	  4	40.5	8.7	 20
426	  4	36.0	6.7	 25
427	  4	37.0	6.1	 25
428	  4	35.0	5.4	 20
429	  4	53.0	8.8	 25
430	  4	46.0	7.3	 25
431	  4	47.0	8.1	 20
432	  4	45.0	10.9	 25
433	  4	47.0	7.5	 25
434	  4	53.5	10.1	 20
435	  4	62.0	8.7	 25
436	  4	54.0	11.2	 20
437	  4	154.0	32.0	 25
438	  4	135.0	27.5	 25
439	  4	116.3	34.0	 20
440	  4	72.0	13.4	 25
441	  4	96.0	15.7	 25
442	  4	54.0	7.4	 20
443	  4	45.0	8.9	 25
444	  4	45.0	7.3	 25
445	  4	52.0	10.3	 20
446	  4	54.0	9.2	 25
447	  4	69.0	13.0	 25
448	  4	51.5	7.4	 20
449	  4	60.0	9.1	 25
450	  4	56.0	11.6	 25
451	  4	55.8	11.3	 20
452	  4	42.0	7.3	 25
453	  4	54.0	11.0	 25
454	  4	43.5	7.3	 20
455	  4	42.0	8.0	 25
456	  4	41.0	6.2	 25
457	  4	43.0	8.4	 20
458	  4	41.0	6.9	 25
459	  4	57.0	10.1	 25
460	  4	347.3	35.8	 20
461	  4	50.0	10.0	 25
462	  4	155.0	24.3	 25
463	  4	65.3	9.5	 20
464	  4	2692.0	653.8	 25
465	  4	72.0	16.6	 25
466	  4	55.5	10.6	 20
467	  4	52.0	12.1	 25
468	  4	58.0	11.0	 25
469	  4	41.0	10.4	 20
470	  4	46.0	9.0	 25
471	  4	46.0	7.2	 25
472	  4	44.3	8.5	 20
473	  4	46.0	7.5	 25
474	  4	50.0	9.1	 25
475	  4	86.8	34.3	 20
476	  4	45.0	8.0	 25
477	  4	47.0	10.3	 25
478	  4	56.0	7.4	 20
479	  4	48.0	7.5	 25
480	  4	48.0	8.6	 25
481	  4	56.8	11.6	 20
482	  4	71.0	12.7	 25
483	  4	85.0	16.4	 25
484	  4	94.3	15.2	 20
485	  4	48.0	11.6	 25
486	  4	45.0	7.2	 25
487	  4	58.5	12.7	 20
488	  4	54.0	9.1	 25
489	  4	61.0	10.4	 25
490	  4	54.5	11.6	 20
491	  4	52.0	6.8	 25
492	  4	63.0	11.8	 25
493	  4	47.3	8.6	 20
494	  4	46.0	8.0	 25
495	  4	50.0	10.0	 25
496	  4	51.3	13.2	 20
497	  4	104.0	14.3	 25
498	  4	101.0	18.8	 25
499	  4	162.0	23.0	 20
500	  4	139.0	24.6	 25
501	  4	46.0	7.5	 25
502	  4	360.0	69.7	 20
503	  4	65.0	10.5	 25
504	  4	65.0	12.8	 25
505	  4	289.0	35.7	 20
506	  4	1016.0	135.1	 25
507	  4	210.0	43.7	 25
508	  4	125.0	23.6	 20
509	  4	294.0	45.2	 25
510	  4	716.0	56.6	 25
511	  4	71.5	13.8	 20
512	  4	58.0	9.2	 25
513	  4	57.0	9.3	 25
514	  4	44.3	8.1	 20
515	  4	44.0	8.0	 25
516	  4	43.5	9.1	 20
517	  4	55.0	9.1	 25
518	  4	88.0	19.7	 25
519	  4	172.5	32.0	 20
520	  4	205.0	38.5	 25
521	  4	87.0	17.3	 25
522	  4	86.3	13.3	 20
523	  4	51.0	7.1	 25
524	  4	54.0	10.7	 25
525	  4	50.3	8.9	 20
526	  4	60.0	9.0	 25
527	  4	77.0	13.3	 25
528	  4	117.5	15.2	 20
529	  4	52.0	9.1	 25
530	  4	44.0	8.2	 25
531	  4	64.0	10.1	 20
532	  4	54.0	10.4	 25
533	  4	48.0	8.9	 25
534	  4	70.0	11.3	 20
535	  4	42.0	5.1	 25
536	  4	47.0	6.4	 25
537	  4	78.3	11.9	 20
538	  4	55.0	8.8	 25
539	  4	52.0	8.7	 25
540	  4	51.5	9.2	 20
541	  4	87.0	16.4	 25
542	  4	49.0	8.1	 25
543	  4	55.3	8.9	 20
544	  4	46.0	8.1	 25
545	  4	51.0	11.5	 25
546	  4	70.0	10.9	 20
547	  4	66.0	12.0	 25
548	  4	115.0	20.2	 25
549	  4	96.5	16.0	 20
550	  4	95.0	11.8	 25
551	  4	1267.0	228.7	 25
552	  4	62.3	13.0	 20
553	  4	58.0	10.9	 25
554	  4	45.0	8.6	 25
555	  4	64.3	13.8	 20
556	  4	56.0	8.0	 25
557	  4	60.0	11.7	 25
558	  4	64.8	10.9	 20
559	  4	84.0	13.7	 25
560	  4	133.0	21.7	 25
561	  4	55.0	9.6	 20
562	  4	83.0	12.6	 25
563	  4	50.0	8.2	 25
564	  4	43.8	7.6	 20
565	  4	43.0	8.3	 25
566	  4	46.0	8.7	 25
567	  4	52.3	8.6	 20
568	  4	227.0	40.6	 25
569	  4	546.0	53.2	 25
570	  4	140.8	21.2	 20
571	  4	50.0	10.4	 25
572	  4	48.0	9.4	 25
573	  4	69.3	12.0	 20
574	  4	70.0	13.2	 25
575	  4	60.0	11.9	 25
576	  4	52.0	8.7	 20
577	  4	48.0	9.7	 25
578	  4	60.0	8.8	 25
579	  4	53.8	11.8	 20
580	  4	115.0	24.4	 25
581	  4	172.0	24.3	 25
582	  4	263.3	58.3	 20
583	  4	60.0	12.3	 25
584	  4	193.0	24.4	 25
585	  4	305.3	38.6	 20
586	  4	67.0	12.1	 20
587	  4	230.3	34.2	 20
588	  4	52.0	10.9	 16
589	  4	40.3	6.0	 20
590	  4	42.3	7.5	 20
591	  4	44.0	10.2	 16
592	  4	41.5	7.9	 20
593	  4	48.5	8.1	 20
594	  4	59.0	11.7	 16
595	  4	180.8	21.8	 20
596	  4	111.3	17.1	 16
597	  4	122.3	22.9	 20
598	  4	114.5	14.6	 20
599	  4	117.0	14.3	 16
600	  4	108.0	14.0	 20
601	  4	79.5	12.1	 20
602	  4	134.8	73.5	 16
603	  4	55.5	9.9	 20
604	  4	43.5	7.6	 20
605	  4	40.8	5.7	 16
606	  4	111.3	19.8	 20
607	  4	287.8	42.2	 20
608	  4	123.0	20.1	 16
609	  4	46.5	9.0	 20
610	  4	46.0	7.6	 20
611	  4	49.3	8.0	 16
612	  4	43.3	7.0	 20
613	  4	58.5	10.0	 20
614	  4	105.3	16.1	 16
615	  4	64.3	9.6	 20
616	  4	51.5	9.0	 20
617	  4	48.0	8.7	 16
618	  4	54.3	7.6	 20
619	  4	61.0	10.1	 20
620	  4	56.8	12.4	 16
621	  4	164.0	28.2	 20
622	  4	252.8	27.8	 20
623	  4	56.0	9.5	 16
624	  4	61.3	14.5	 20
625	  4	61.0	10.6	 20
626	  4	137.0	24.4	 16
627	  4	57.3	11.5	 20
628	  4	45.3	7.2	 20
629	  4	52.0	8.1	 16
630	  4	73.0	14.3	 20
631	  4	64.0	12.4	 20
632	  4	56.3	8.1	 16
633	  4	47.3	8.0	 20
634	  4	55.3	10.4	 20
635	  4	43.5	6.0	 16
636	  4	49.0	9.4	 20
637	  4	48.3	6.7	 20
638	  4	53.5	12.7	 16
639	  4	48.0	6.2	 20
  0	  5	75.0	7.9	 25
  1	  5	78.0	11.7	 20
  2	  5	66.0	8.8	 25
  3	  5	370.0	67.0	 25
  4	  5	1427.8	145.2	 20
  5	  5	73.0	35.6	 25
  6	  5	63.0	9.0	 25
  7	  5	57.5	9.9	 20
  8	  5	43.0	7.3	 25
  9	  5	43.0	8.5	 25
 10	  5	54.3	7.7	 20
 11	  5	64.0	9.0	 25
 12	  5	49.0	8.7	 25
 13	  5	44.0	6.0	 20
 14	  5	105.0	18.0	 25
 15	  5	71.0	15.7	 25
 16	  5	48.3	10.1	 20
 17	  5	42.0	6.4	 25
 18	  5	46.0	10.2	 25
 19	  5	90.3	19.6	 20
 20	  5	55.0	8.4	 25
 21	  5	65.0	11.2	 25
 22	  5	60.0	7.1	 20
 23	  5	127.0	29.6	 25
 24	  5	82.0	14.4	 25
 25	  5	82.3	14.3	 20
 26	  5	236.0	58.6	 25
 27	  5	78.0	15.2	 25
 28	  5	840.8	135.3	 20
 29	  5	150.0	107.6	 25
 30	  5	55.0	9.9	 25
 31	  5	133.3	24.7	 20
 32	  5	297.0	29.5	 25
 33	  5	234.0	23.4	 25
 34	  5	61.8	10.4	 20
 35	  5	188.0	42.0	 25
 36	  5	89.0	18.4	 20
 37	  5	279.0	80.7	 25
 38	  5	139.0	21.7	 25
 39	  5	63.5	10.3	 20
 40	  5	173.0	49.7	 25
 41	  5	59.0	10.9	 25
 42	  5	180.8	37.7	 20
 43	  5	103.0	11.7	 25
 44	  5	60.0	8.7	 25
 45	  5	120.5	24.2	 20
 46	  5	58.0	11.7	 25
 47	  5	53.0	8.5	 25
 48	  5	57.5	13.3	 20
 49	  5	49.0	11.6	 25
 50	  5	51.0	8.2	 25
 51	  5	60.5	9.1	 20
 52	  5	135.0	35.8	 25
 53	  5	57.0	9.0	 25
 54	  5	64.3	12.9	 20
 55	  5	74.8	14.5	 20
 56	  5	69.3	12.6	 20
 57	  5	49.3	6.5	 16
 58	  5	83.3	13.0	 20
 59	  5	85.8	13.6	 20
 60	  5	78.0	15.4	 16
 61	  5	92.5	15.6	 20
 62	  5	7521.5	1961.8	 20
 63	  5	255.5	46.7	 16
 64	  5	168.0	18.1	 20
 65	  5	148.3	16.8	 20
 66	  5	7354.3	1372.6	 16
 67	  5	169.5	203.9	 20
 68	  5	8262.5	2102.6	 20
 69	  5	8071.8	264.3	 16
 70	  5	7752.5	313.3	 20
 71	  5	7469.8	312.8	 20
 72	  5	148.8	29.3	 16
 73	  5	133.3	17.5	 20
 74	  5	7830.5	1960.8	 20
 75	  5	188.0	48.4	 16
 76	  5	132.8	17.9	 20
 77	  5	186.3	32.6	 20
 78	  5	7155.3	1391.9	 16
 79	  5	224.5	239.8	 20
 80	  5	8151.5	2141.7	 20
 81	  5	8140.8	356.4	 16
 82	  5	7867.0	337.0	 20
 83	  5	7980.3	325.4	 20
 84	  5	523.3	79.4	 16
 85	  5	249.3	22.3	 20
 86	  5	7840.5	2041.1	 20
 87	  5	171.0	41.3	 16
 88	  5	131.0	13.4	 20
 89	  5	107.0	12.0	 20
 90	  5	125.8	14.4	 16
 91	  5	133.0	13.8	 20
 92	  5	7928.3	1803.4	 20
 93	  5	207.3	33.7	 16
 94	  5	125.3	15.8	 20
 95	  5	157.5	16.4	 20
 96	  5	7680.0	1109.0	 16
 97	  5	166.5	151.9	 20
 98	  5	107.8	16.3	 20
 99	  5	106.3	12.4	 16
100	  5	6451.5	1730.1	 20
101	  5	137.0	31.6	 20
102	  5	103.8	12.4	 16
103	  5	100.5	10.4	 20
104	  5	7954.3	1554.6	 20
105	  5	8187.3	379.9	 16
106	  5	7737.8	379.1	 20
107	  5	120.8	20.5	 20
108	  5	84.0	13.4	 16
109	  5	60.0	9.6	 20
110	  5	51.0	7.3	 20
111	  5	175.8	26.4	 16
112	  5	885.8	129.9	 20
113	  5	247.3	36.2	 20
114	  5	136.5	19.0	 16
115	  5	282.0	59.5	 20
116	  5	7787.3	1325.7	 16
117	  5	278.5	249.8	 20
118	  5	184.0	31.9	 20
119	  5	207.0	29.1	 16
120	  5	7850.3	2329.8	 20
121	  5	226.3	56.0	 20
122	  5	8253.0	1193.1	 16
123	  5	156.0	166.5	 20
124	  5	115.5	15.1	 20
125	  5	130.5	18.0	 16
126	  5	7384.5	2233.3	 20
127	  5	102.8	38.7	 20
128	  5	74.3	11.7	 16
129	  5	135.3	28.9	 20
130	  5	98.5	14.1	 20
131	  5	176.5	23.2	 16
132	  5	387.8	31.5	 20
133	  5	327.0	74.3	 20
134	  5	8254.5	1115.4	 16
135	  5	402.8	209.6	 20
136	  5	218.5	22.2	 20
137	  5	203.3	18.7	 16
138	  5	7159.5	1860.2	 20
139	  5	207.3	33.7	 20
140	  5	153.5	14.8	 16
141	  5	225.3	25.6	 20
142	  5	336.3	38.8	 20
143	  5	7337.8	805.7	 16
144	  5	214.0	88.9	 20
145	  5	104.0	13.1	 20
146	  5	112.0	10.5	 16
147	  5	122.3	13.8	 20
148	  5	126.3	17.4	 20
149	  5	135.3	19.4	 16
150	  5	7524.0	1907.6	 20
151	  5	135.5	18.6	 20
152	  5	8184.5	918.8	 16
153	  5	161.0	73.9	 20
154	  5	169.3	22.8	 20
155	  5	200.0	18.2	 16
156	  5	8050.5	1861.0	 20
157	  5	204.5	38.1	 20
158	  5	99.5	13.9	 16
159	  5	78.3	12.6	 20
160	  5	89.0	12.6	 20
161	  5	165.3	26.8	 20
162	  5	500.0	58.0	 25
163	  5	112.0	21.2	 25
164	  5	156.5	20.6	 20
165	  5	316.0	40.6	 25
166	  5	345.0	39.0	 25
167	  5	183.8	22.3	 20
168	  5	301.0	51.4	 25
169	  5	139.0	24.6	 25
170	  5	102.3	13.0	 20
171	  5	111.0	19.9	 25
172	  5	119.0	19.3	 25
173	  5	52.0	10.6	 20
174	  5	143.0	30.3	 25
175	  5	83.0	19.4	 25
176	  5	102.3	14.8	 20
177	  5	222.0	204.2	 25
178	  5	217.0	34.0	 25
179	  5	153.8	18.6	 20
180	  5	119.0	14.0	 25
181	  5	107.0	15.4	 25
182	  5	69.8	12.9	 20
183	  5	62.0	19.1	 25
184	  5	61.0	11.6	 25
185	  5	61.0	10.7	 20
186	  5	55.0	9.0	 25
187	  5	89.0	18.9	 25
188	  5	62.0	9.7	 20
189	  5	228.0	62.8	 25
190	  5	55.0	8.2	 25
191	  5	53.0	10.9	 20
192	  5	58.0	11.7	 25
193	  5	338.0	46.8	 25
194	  5	1098.0	83.5	 20
195	  5	324.0	287.9	 25
196	  5	171.5	25.7	 20
197	  5	138.0	32.3	 25
198	  5	189.0	30.0	 25
199	  5	577.5	90.4	 20
200	  5	109.0	55.2	 25
201	  5	84.0	14.3	 25
202	  5	288.0	23.5	 20
203	  5	116.0	24.2	 25
204	  5	125.0	22.2	 25
205	  5	82.8	14.6	 20
206	  5	169.0	42.5	 25
207	  5	98.0	15.4	 25
208	  5	57.0	12.6	 20
209	  5	53.0	10.7	 25
210	  5	47.0	8.0	 25
211	  5	55.0	9.4	 20
212	  5	54.0	9.6	 25
213	  5	51.0	6.9	 25
214	  5	76.0	7.8	 20
215	  5	67.0	8.3	 25
216	  5	102.0	16.9	 25
217	  5	8812.0	1363.0	 20
218	  5	157.0	246.3	 25
219	  5	93.0	17.2	 25
220	  5	873.5	135.5	 20
221	  5	609.0	77.3	 25
222	  5	243.0	23.3	 25
223	  5	297.8	39.5	 20
224	  5	1199.0	250.4	 25
225	  5	468.0	64.8	 25
226	  5	165.3	34.4	 20
227	  5	80.0	14.9	 25
228	  5	83.0	13.4	 25
229	  5	59.0	11.2	 20
230	  5	90.0	18.9	 25
231	  5	49.0	8.3	 25
232	  5	49.0	7.0	 20
233	  5	44.0	8.9	 25
234	  5	58.0	10.7	 25
235	  5	66.3	10.4	 20
236	  5	186.0	50.3	 25
237	  5	59.0	9.6	 25
238	  5	54.0	8.6	 20
239	  5	73.0	15.9	 25
240	  5	85.0	14.8	 25
241	  5	56.8	8.2	 20
242	  5	100.0	20.3	 25
243	  5	150.0	33.3	 25
244	  5	77.0	11.3	 20
245	  5	84.0	18.1	 25
246	  5	226.0	348.2	 25
247	  5	119.5	13.6	 20
248	  5	52.0	8.9	 25
249	  5	71.0	13.2	 25
250	  5	231.0	44.6	 20
251	  5	63.0	11.1	 25
252	  5	44.0	8.5	 25
253	  5	69.3	11.2	 20
254	  5	63.0	11.6	 25
255	  5	82.0	12.3	 25
256	  5	100.8	15.2	 20
257	  5	57.0	11.4	 25
258	  5	48.0	8.3	 25
259	  5	59.8	12.2	 20
260	  5	51.0	8.7	 25
261	  5	602.0	124.4	 25
262	  5	55.3	8.8	 20
263	  5	113.0	23.6	 25
264	  5	48.0	8.1	 25
265	  5	189.0	38.4	 20
266	  5	136.0	28.8	 25
267	  5	104.0	20.1	 25
268	  5	53.0	8.0	 20
269	  5	87.0	17.0	 25
270	  5	125.0	18.2	 25
271	  5	139.8	15.2	 20
272	  5	139.0	23.1	 25
273	  5	162.0	25.8	 25
274	  5	136.3	15.8	 20
275	  5	120.0	29.1	 25
276	  5	72.5	9.5	 20
277	  5	85.0	15.0	 25
278	  5	224.0	42.7	 25
279	  5	48.0	7.1	 20
280	  5	48.0	9.3	 25
281	  5	46.0	7.2	 25
282	  5	49.0	10.7	 20
283	  5	52.0	8.6	 25
284	  5	82.0	36.7	 25
285	  5	207.8	31.0	 20
286	  5	316.0	46.4	 25
287	  5	199.0	58.9	 25
288	  5	163.3	25.4	 20
289	  5	85.0	30.1	 25
290	  5	105.0	20.9	 25
291	  5	56.3	10.3	 20
292	  5	108.0	23.6	 25
293	  5	105.0	22.7	 25
294	  5	118.0	22.2	 20
295	  5	128.0	24.7	 25
296	  5	49.0	7.7	 25
297	  5	46.0	8.8	 20
298	  5	45.0	9.6	 25
299	  5	44.0	7.2	 25
300	  5	292.3	56.4	 20
301	  5	216.0	57.1	 25
302	  5	49.0	8.7	 25
303	  5	909.8	178.7	 20
304	  5	56.0	11.6	 25
305	  5	65.0	12.2	 25
306	  5	58.0	10.3	 20
307	  5	79.0	13.6	 25
308	  5	125.0	23.6	 25
309	  5	58.5	11.1	 20
310	  5	88.0	19.9	 25
311	  5	54.0	8.0	 25
312	  5	69.8	10.5	 20
313	  5	124.0	23.0	 25
314	  5	97.0	17.0	 25
315	  5	76.0	9.9	 20
316	  5	63.0	15.0	 25
317	  5	57.0	11.0	 25
318	  5	53.3	11.5	 20
319	  5	75.0	14.5	 25
320	  5	107.0	26.1	 25
321	  5	204.5	36.1	 20
322	  5	160.0	26.3	 25
323	  5	581.0	78.1	 25
324	  5	123.8	13.9	 20
325	  5	4015.0	1285.3	 25
326	  5	73.0	44.3	 25
327	  5	79.8	14.1	 20
328	  5	49.0	7.9	 25
329	  5	70.0	13.2	 25
330	  5	54.3	9.9	 20
331	  5	48.0	9.5	 25
332	  5	46.0	8.1	 25
333	  5	90.3	13.6	 20
334	  5	47.0	8.5	 25
335	  5	45.0	8.1	 25
336	  5	90.8	20.4	 20
337	  5	47.0	8.1	 25
338	  5	46.0	9.3	 25
339	  5	59.3	12.6	 20
340	  5	65.0	12.2	 25
341	  5	55.0	11.4	 25
342	  5	52.3	8.3	 20
343	  5	50.0	8.3	 25
344	  5	51.0	8.6	 25
345	  5	55.3	8.0	 20
346	  5	51.0	7.3	 25
347	  5	52.0	10.1	 25
348	  5	59.5	11.2	 20
349	  5	43.0	8.9	 25
350	  5	799.0	189.9	 25
351	  5	54.0	11.4	 20
352	  5	54.0	8.6	 25
353	  5	47.0	8.3	 25
354	  5	95.3	18.9	 20
355	  5	102.0	20.5	 25
356	  5	52.0	10.4	 20
357	  5	54.0	9.6	 25
358	  5	69.0	12.7	 25
359	  5	44.5	6.5	 20
360	  5	44.0	9.9	 25
361	  5	227.0	62.9	 25
362	  5	190.5	48.4	 20
363	  5	52.0	10.9	 25
364	  5	51.0	9.2	 25
365	  5	66.5	15.3	 20
366	  5	57.0	9.4	 25
367	  5	66.0	12.8	 25
368	  5	267.8	45.9	 20
369	  5	81.0	18.1	 25
370	  5	158.0	38.5	 25
371	  5	178.0	36.7	 20
372	  5	219.0	55.3	 25
373	  5	100.0	21.4	 25
374	  5	83.3	12.9	 16
375	  5	76.3	10.0	 20
376	  5	63.3	11.5	 20
377	  5	53.3	11.1	 16
378	  5	52.5	8.4	 20
379	  5	60.8	13.0	 20
380	  5	100.3	18.2	 16
381	  5	83.0	16.0	 20
382	  5	96.3	21.1	 20
383	  5	89.0	17.1	 16
384	  5	68.3	14.0	 20
385	  5	51.8	12.0	 20
386	  5	54.3	9.2	 16
387	  5	54.5	11.7	 20
388	  5	55.3	8.1	 20
389	  5	57.5	9.2	 16
390	  5	53.0	10.1	 20
391	  5	66.0	10.4	 20
392	  5	74.0	9.9	 16
393	  5	95.3	12.8	 20
394	  5	79.0	15.5	 20
395	  5	486.5	61.3	 16
396	  5	68.3	18.3	 20
397	  5	69.0	10.7	 20
398	  5	48.0	9.0	 16
399	  5	47.0	7.8	 20
400	  5	67.3	8.3	 20
401	  5	48.5	12.8	 16
402	  5	107.3	19.2	 20
403	  5	478.5	68.6	 20
404	  5	95.5	13.0	 16
405	  5	364.8	80.5	 20
406	  5	57.0	9.0	 20
407	  5	48.5	7.5	 16
408	  5	81.3	15.2	 20
409	  5	48.0	8.4	 20
410	  5	123.0	17.9	 16
411	  5	159.0	33.9	 20
412	  5	226.5	38.9	 20
413	  5	57.3	11.8	 16
414	  5	877.3	166.2	 20
415	  5	128.5	18.1	 20
416	  5	283.0	27.1	 16
417	  5	228.3	24.1	 20
418	  5	475.5	61.5	 20
419	  5	525.0	32.3	 16
420	  5	101.3	49.0	 20
421	  5	145.5	18.2	 20
422	  5	60.0	9.9	 16
423	  5	143.3	16.8	 20
424	  5	108.3	15.5	 20
425	  5	89.5	17.6	 16
426	  5	49.3	8.3	 20
427	  5	44.0	8.8	 20
428	  5	305.0	33.4	 16
429	  5	173.8	35.8	 20
430	  5	73.3	11.2	 20
431	  5	46.5	9.6	 16
432	  5	46.8	10.5	 20
433	  5	46.0	7.2	 20
434	  5	52.8	8.2	 16
435	  5	47.3	6.6	 20
436	  5	52.0	7.9	 16
437	  5	47.8	9.2	 20
438	  5	50.8	8.8	 20
439	  5	52.0	6.5	 16
440	  5	43.3	6.6	 20
441	  5	43.3	8.4	 20
442	  5	113.0	14.1	 16
443	  5	86.5	14.0	 20
444	  5	88.0	14.8	 20
445	  5	101.3	13.9	 16
446	  5	153.0	27.5	 20
447	  5	90.0	14.3	 20
448	  5	167.0	21.8	 16
449	  5	3694.8	590.1	 20
450	  5	152.5	16.0	 20
451	  5	70.3	10.6	 16
452	  5	105.5	20.9	 20
453	  5	60.0	7.4	 20
454	  5	258.8	39.9	 16
455	  5	57.3	9.4	 20
456	  5	48.5	12.0	 20
457	  5	104.0	14.9	 16
458	  5	73.0	13.9	 20
459	  5	52.0	9.1	 20
460	  5	70.3	12.4	 16
461	  5	51.0	8.1	 20
462	  5	55.5	11.6	 20
463	  5	98.3	13.9	 16
464	  5	70.3	11.0	 20
465	  5	253.5	31.7	 20
466	  5	94.5	15.2	 16
467	  5	100.0	15.3	 20
468	  5	60.0	10.7	 20
469	  5	50.5	10.9	 16
470	  5	135.0	29.5	 20
471	  5	48.0	8.3	 20
472	  5	46.5	7.5	 16
473	  5	45.3	7.9	 20
474	  5	40.0	9.5	 20
475	  5	87.0	15.7	 16
476	  5	1966.3	496.6	 20
477	  5	51.5	10.6	 20
478	  5	76.3	13.3	 16
479	  5	78.5	12.3	 20
480	  5	50.0	8.3	 25
481	  5	51.8	9.3	 20
482	  5	79.0	11.8	 25
483	  5	116.0	20.0	 25
484	  5	130.0	18.4	 20
485	  5	73.0	15.8	 25
486	  5	47.0	9.2	 25
487	  5	1248.0	179.9	 20
488	  5	433.0	94.8	 25
489	  5	197.0	30.9	 25
490	  5	73.8	13.5	 20
491	  5	396.0	77.2	 25
492	  5	67.0	11.7	 25
493	  5	110.3	14.0	 20
494	  5	169.0	20.3	 25
495	  5	50.0	9.7	 25
496	  5	221.3	41.3	 20
497	  5	70.0	10.8	 25
498	  5	84.0	13.9	 25
499	  5	246.3	26.8	 20
500	  5	170.0	27.3	 25
501	  5	71.0	13.3	 25
502	  5	209.0	24.5	 20
503	  5	137.0	18.7	 25
504	  5	177.0	23.6	 25
505	  5	156.3	22.5	 20
506	  5	558.0	124.6	 25
507	  5	161.0	20.0	 25
508	  5	93.3	15.9	 20
509	  5	59.0	9.9	 25
510	  5	134.0	19.2	 25
511	  5	54.3	8.5	 20
512	  5	88.0	21.4	 25
513	  5	42.0	6.7	 25
514	  5	49.5	9.1	 20
515	  5	54.0	12.6	 25
516	  5	177.0	34.1	 20
517	  5	52.0	7.7	 25
518	  5	91.0	17.7	 25
519	  5	76.3	12.1	 20
520	  5	114.0	17.0	 25
521	  5	137.0	24.7	 25
522	  5	60.0	10.0	 20
523	  5	195.0	41.1	 25
524	  5	89.0	13.4	 25
525	  5	56.0	9.6	 20
526	  5	231.0	54.8	 25
527	  5	49.0	7.5	 25
528	  5	52.5	9.3	 20
529	  5	59.0	9.7	 25
530	  5	62.0	11.6	 25
531	  5	48.0	7.6	 20
532	  5	44.0	8.0	 25
533	  5	63.0	13.0	 25
534	  5	155.5	26.5	 20
535	  5	123.0	23.1	 25
536	  5	50.0	10.1	 25
537	  5	60.3	9.9	 20
538	  5	44.0	7.1	 25
539	  5	44.0	7.8	 25
540	  5	46.5	8.6	 20
541	  5	228.0	60.1	 25
542	  5	103.0	17.2	 25
543	  5	172.3	29.4	 20
544	  5	91.0	17.9	 25
545	  5	52.0	7.9	 25
546	  5	801.5	133.4	 20
547	  5	49.0	8.1	 25
548	  5	244.0	36.0	 25
549	  5	1251.5	179.7	 20
550	  5	225.0	26.7	 25
551	  5	427.0	49.3	 25
552	  5	99.8	15.2	 20
553	  5	80.0	15.2	 25
554	  5	172.0	34.5	 25
555	  5	86.8	16.5	 20
556	  5	789.0	138.8	 25
557	  5	105.0	18.5	 25
558	  5	291.3	39.5	 20
559	  5	429.0	53.1	 25
560	  5	117.0	28.9	 25
561	  5	155.5	19.2	 20
562	  5	73.0	11.9	 25
563	  5	49.0	8.7	 25
564	  5	140.0	21.8	 20
565	  5	237.0	44.8	 25
566	  5	135.0	23.9	 25
567	  5	51.0	8.0	 20
568	  5	88.0	18.1	 25
569	  5	613.0	79.9	 25
570	  5	164.5	24.2	 20
571	  5	108.0	17.9	 25
572	  5	589.0	74.7	 25
573	  5	91.3	18.0	 20
574	  5	105.0	18.3	 25
575	  5	194.0	36.3	 25
576	  5	42.5	4.6	 20
577	  5	44.0	7.9	 25
578	  5	52.0	9.3	 25
579	  5	40.8	7.8	 20
580	  5	47.0	9.8	 25
581	  5	75.0	12.6	 25
582	  5	216.3	35.3	 20
583	  5	85.0	16.6	 25
584	  5	360.0	57.0	 25
585	  5	70.3	10.9	 20
586	  5	62.0	11.7	 25
587	  5	66.0	16.6	 25
588	  5	62.0	12.4	 20
589	  5	51.0	11.8	 25
590	  5	47.0	8.1	 25
591	  5	154.5	23.5	 20
592	  5	77.0	13.2	 25
593	  5	109.0	22.0	 25
594	  5	70.8	14.1	 20
595	  5	55.0	11.5	 25
596	  5	76.0	10.9	 20
597	  5	194.0	47.9	 25
598	  5	48.0	7.1	 25
599	  5	68.3	12.2	 20
600	  5	97.0	20.2	 25
601	  5	190.0	25.3	 25
602	  5	61.5	9.3	 20
603	  5	53.0	10.5	 25
604	  5	73.0	11.1	 25
605	  5	94.0	23.1	 20
606	  5	51.0	8.0	 25
607	  5	402.0	196.4	 25
608	  5	202.8	43.7	 20
609	  5	77.0	20.0	 25
610	  5	109.0	17.8	 25
611	  5	395.5	50.8	 20
612	  5	149.0	27.2	 25
613	  5	459.0	85.8	 25
614	  5	50.3	10.1	 20
615	  5	115.0	22.2	 25
616	  5	52.0	9.9	 25
617	  5	579.5	126.4	 20
618	  5	50.0	9.6	 25
619	  5	67.0	15.7	 25
620	  5	54.0	7.9	 20
621	  5	134.0	34.8	 25
622	  5	56.0	8.4	 25
623	  5	45.3	9.6	 20
624	  5	55.0	9.4	 25
625	  5	184.0	24.6	 25
626	  5	245.5	46.9	 20
627	  5	71.0	9.9	 25
628	  5	84.0	12.2	 25
629	  5	51.0	10.9	 20
630	  5	213.0	34.8	 25
631	  5	67.0	12.5	 25
632	  5	42.0	8.7	 20
633	  5	62.0	10.9	 25
634	  5	103.0	18.0	 25
635	  5	128.3	23.2	 20
636	  5	1408.0	288.8	 25
637	  5	104.0	14.5	 25
638	  5	227.5	34.1	 20
639	  5	74.0	10.1	 25
  0	  6	8790.0	1536.5	 25
  1	  6	80.0	14.4	 20
  2	  6	68.0	10.6	 25
  3	  6	120.0	23.1	 25
  4	  6	607.3	98.8	 20
  5	  6	68.0	20.1	 25
  6	  6	65.0	16.6	 25
  7	  6	56.5	9.0	 20
  8	  6	48.0	6.4	 25
  9	  6	44.0	9.2	 25
 10	  6	51.5	9.4	 20
 11	  6	55.0	8.3	 25
 12	  6	45.0	7.7	 25
 13	  6	46.8	8.3	 20
 14	  6	83.0	20.3	 25
 15	  6	61.0	12.9	 25
 16	  6	47.8	10.3	 20
 17	  6	47.0	9.0	 25
 18	  6	57.0	9.4	 25
 19	  6	60.5	9.1	 20
 20	  6	77.0	20.4	 25
 21	  6	58.0	12.3	 25
 22	  6	57.0	8.8	 20
 23	  6	74.0	14.7	 25
 24	  6	62.0	11.8	 25
 25	  6	113.3	14.8	 20
 26	  6	85.0	14.5	 25
 27	  6	72.0	11.3	 25
 28	  6	518.0	103.1	 20
 29	  6	84.0	42.1	 25
 30	  6	52.0	9.2	 25
 31	  6	119.5	16.5	 20
 32	  6	321.0	47.2	 25
 33	  6	356.0	41.2	 25
 34	  6	65.5	17.5	 20
 35	  6	109.0	22.2	 25
 36	  6	97.3	20.5	 20
 37	  6	70.0	12.6	 25
 38	  6	64.0	9.5	 25
 39	  6	56.5	10.1	 20
 40	  6	79.0	13.5	 25
 41	  6	54.0	7.4	 25
 42	  6	104.0	23.5	 20
 43	  6	95.0	15.7	 25
 44	  6	56.0	14.4	 25
 45	  6	57.3	11.8	 20
 46	  6	48.0	8.3	 25
 47	  6	52.0	9.0	 25
 48	  6	49.0	12.4	 20
 49	  6	46.0	11.2	 25
 50	  6	47.0	7.3	 25
 51	  6	61.3	10.0	 20
 52	  6	70.0	14.3	 25
 53	  6	67.0	8.6	 25
 54	  6	79.3	12.6	 20
 55	  6	85.0	17.5	 25
 56	  6	76.0	12.7	 25
 57	  6	61.0	10.7	 20
 58	  6	71.0	15.6	 25
 59	  6	61.0	8.2	 25
 60	  6	61.5	9.4	 20
 61	  6	76.0	13.1	 25
 62	  6	7613.0	1964.0	 25
 63	  6	268.0	56.6	 20
 64	  6	189.0	16.8	 25
 65	  6	163.0	15.2	 25
 66	  6	7473.0	1391.1	 20
 67	  6	155.0	210.2	 25
 68	  6	8350.0	2080.2	 25
 69	  6	203.3	44.4	 20
 70	  6	155.0	16.6	 25
 71	  6	140.0	11.7	 25
 72	  6	114.3	12.2	 20
 73	  6	120.0	17.3	 25
 74	  6	7898.0	1977.3	 25
 75	  6	226.3	48.1	 20
 76	  6	122.0	15.3	 25
 77	  6	239.0	39.2	 25
 78	  6	7463.5	1374.6	 20
 79	  6	302.0	309.9	 25
 80	  6	8274.0	2209.8	 25
 81	  6	223.0	36.3	 20
 82	  6	231.0	31.0	 25
 83	  6	422.0	73.7	 25
 84	  6	371.0	63.8	 20
 85	  6	256.0	35.9	 25
 86	  6	7727.0	1965.2	 25
 87	  6	159.5	21.5	 20
 88	  6	153.0	14.1	 25
 89	  6	155.0	16.8	 25
 90	  6	6672.0	1177.6	 20
 91	  6	162.0	120.4	 25
 92	  6	8112.0	1773.1	 25
 93	  6	207.8	36.8	 20
 94	  6	122.0	17.2	 25
 95	  6	128.0	18.8	 25
 96	  6	7416.5	1074.5	 20
 97	  6	155.0	124.1	 25
 98	  6	107.0	13.9	 25
 99	  6	112.0	16.0	 20
100	  6	6732.0	1829.2	 25
101	  6	139.0	43.3	 25
102	  6	101.5	14.7	 20
103	  6	99.0	16.0	 25
104	  6	8022.0	1572.7	 25
105	  6	141.0	20.5	 20
106	  6	115.0	15.1	 25
107	  6	84.0	17.0	 25
108	  6	72.5	8.2	 20
109	  6	50.0	9.4	 25
110	  6	49.0	8.3	 25
111	  6	159.3	17.4	 20
112	  6	334.0	38.9	 25
113	  6	146.0	18.7	 25
114	  6	149.5	24.3	 20
115	  6	351.0	87.6	 25
116	  6	8186.3	1475.8	 20
117	  6	282.0	324.4	 25
118	  6	114.0	14.1	 25
119	  6	131.8	22.1	 20
120	  6	7327.0	2180.2	 25
121	  6	168.0	50.2	 25
122	  6	8130.3	1173.4	 20
123	  6	169.0	153.8	 25
124	  6	155.0	18.9	 25
125	  6	133.3	16.6	 20
126	  6	7341.0	2184.1	 25
127	  6	91.0	39.9	 25
128	  6	62.8	9.4	 20
129	  6	80.0	12.9	 25
130	  6	81.0	12.3	 25
131	  6	277.8	28.2	 20
132	  6	513.0	73.6	 25
133	  6	249.0	47.7	 25
134	  6	7908.0	1050.9	 20
135	  6	435.0	151.5	 25
136	  6	293.0	33.9	 25
137	  6	289.5	37.3	 20
138	  6	7376.0	1882.7	 25
139	  6	182.0	44.2	 25
140	  6	130.5	14.3	 20
141	  6	239.0	53.6	 25
142	  6	7023.0	1465.7	 25
143	  6	183.8	46.7	 20
144	  6	123.0	18.3	 25
145	  6	107.0	14.5	 25
146	  6	7456.5	1303.0	 20
147	  6	165.0	61.7	 25
148	  6	155.0	20.3	 25
149	  6	140.5	12.4	 20
150	  6	7717.0	1874.2	 25
151	  6	137.0	19.0	 25
152	  6	8506.8	817.6	 20
153	  6	137.0	71.9	 25
154	  6	113.0	13.5	 25
155	  6	146.0	25.6	 20
156	  6	7847.0	1933.2	 25
157	  6	172.0	29.6	 25
158	  6	97.3	12.7	 20
159	  6	77.0	10.5	 25
160	  6	88.0	11.5	 25
161	  6	112.5	20.8	 16
162	  6	359.0	50.7	 20
163	  6	102.5	19.1	 20
164	  6	131.3	17.8	 16
165	  6	214.8	21.0	 20
166	  6	126.3	21.0	 20
167	  6	151.5	20.4	 16
168	  6	175.0	19.6	 20
169	  6	112.3	17.8	 20
170	  6	131.5	13.8	 16
171	  6	146.0	23.9	 20
172	  6	86.5	15.2	 20
173	  6	65.3	11.8	 16
174	  6	131.5	27.9	 20
175	  6	68.3	12.5	 20
176	  6	300.0	31.4	 16
177	  6	269.8	254.1	 20
178	  6	167.3	20.9	 20
179	  6	115.3	11.7	 16
180	  6	92.5	12.9	 20
181	  6	101.8	15.6	 20
182	  6	69.0	14.6	 16
183	  6	49.8	9.6	 20
184	  6	101.5	21.4	 20
185	  6	49.3	7.9	 16
186	  6	50.3	9.9	 20
187	  6	63.3	9.1	 20
188	  6	51.5	8.0	 16
189	  6	48.0	9.5	 20
190	  6	51.5	7.1	 20
191	  6	50.8	9.5	 16
192	  6	56.5	8.6	 20
193	  6	267.0	47.6	 20
194	  6	545.5	55.9	 16
195	  6	346.3	60.5	 20
196	  6	264.3	36.2	 16
197	  6	433.3	70.0	 20
198	  6	289.0	35.5	 20
199	  6	458.5	58.2	 16
200	  6	90.8	55.1	 20
201	  6	86.5	17.4	 20
202	  6	229.0	18.7	 16
203	  6	92.8	31.3	 20
204	  6	220.3	37.9	 20
205	  6	57.3	10.6	 16
206	  6	83.8	17.4	 20
207	  6	88.5	15.4	 20
208	  6	57.3	13.1	 16
209	  6	52.5	11.2	 20
210	  6	53.3	10.8	 20
211	  6	67.3	17.3	 16
212	  6	55.3	13.9	 20
213	  6	55.3	7.3	 20
214	  6	54.0	10.0	 16
215	  6	70.3	8.9	 20
216	  6	99.8	14.8	 20
217	  6	4380.5	602.8	 16
218	  6	191.0	76.8	 20
219	  6	77.0	15.6	 20
220	  6	670.0	80.3	 16
221	  6	595.3	48.6	 20
222	  6	322.0	33.6	 20
223	  6	359.8	45.5	 16
224	  6	985.8	182.3	 20
225	  6	497.3	92.6	 20
226	  6	197.8	22.8	 16
227	  6	143.5	18.2	 20
228	  6	163.5	24.4	 20
229	  6	66.8	12.0	 16
230	  6	57.5	10.4	 20
231	  6	50.0	8.4	 20
232	  6	49.5	8.8	 16
233	  6	48.3	8.3	 20
234	  6	51.3	8.8	 20
235	  6	52.0	6.2	 16
236	  6	53.3	10.8	 20
237	  6	50.5	6.9	 20
238	  6	55.0	9.3	 16
239	  6	60.3	9.6	 20
240	  6	62.0	11.5	 20
241	  6	63.0	9.0	 16
242	  6	76.0	17.2	 20
243	  6	227.5	33.6	 20
244	  6	68.5	12.3	 16
245	  6	113.3	20.5	 20
246	  6	66.0	8.0	 20
247	  6	88.5	13.3	 16
248	  6	70.8	16.1	 20
249	  6	103.5	20.4	 20
250	  6	84.3	21.6	 16
251	  6	53.5	10.6	 20
252	  6	44.3	6.0	 20
253	  6	57.5	9.4	 16
254	  6	56.8	11.3	 20
255	  6	49.3	9.4	 20
256	  6	70.0	10.9	 16
257	  6	59.0	9.7	 20
258	  6	51.0	9.5	 20
259	  6	58.5	12.0	 16
260	  6	59.0	9.2	 20
261	  6	131.0	24.2	 20
262	  6	95.5	17.8	 16
263	  6	45.8	7.3	 20
264	  6	47.3	6.7	 20
265	  6	54.3	9.7	 16
266	  6	50.0	8.1	 20
267	  6	54.5	9.6	 20
268	  6	68.0	13.2	 20
269	  6	78.0	9.8	 25
270	  6	98.0	18.9	 25
271	  6	191.8	16.6	 20
272	  6	189.0	29.4	 25
273	  6	188.0	30.7	 25
274	  6	78.8	12.7	 20
275	  6	142.0	20.0	 25
276	  6	86.8	14.6	 20
277	  6	90.0	14.7	 25
278	  6	207.0	32.3	 25
279	  6	60.0	10.6	 20
280	  6	52.0	9.4	 25
281	  6	48.0	9.4	 25
282	  6	47.0	7.5	 20
283	  6	47.0	8.9	 25
284	  6	53.0	9.4	 25
285	  6	117.0	17.2	 20
286	  6	128.0	26.7	 25
287	  6	147.0	16.6	 25
288	  6	106.8	19.5	 20
289	  6	73.0	13.2	 25
290	  6	100.0	26.6	 25
291	  6	74.0	15.1	 20
292	  6	88.0	13.4	 25
293	  6	136.0	14.8	 25
294	  6	68.3	10.3	 20
295	  6	59.0	10.0	 25
296	  6	47.0	6.9	 25
297	  6	46.3	7.0	 20
298	  6	47.0	7.0	 25
299	  6	46.0	9.6	 25
300	  6	59.5	13.2	 20
301	  6	55.0	11.3	 25
302	  6	51.0	9.4	 25
303	  6	254.5	31.3	 20
304	  6	55.0	9.8	 25
305	  6	60.0	11.0	 25
306	  6	53.3	10.4	 20
307	  6	85.0	12.2	 25
308	  6	63.0	8.8	 25
309	  6	49.5	10.4	 20
310	  6	51.0	8.2	 25
311	  6	57.0	10.1	 25
312	  6	76.8	13.8	 20
313	  6	209.0	26.1	 25
314	  6	148.0	27.5	 25
315	  6	62.0	11.6	 20
316	  6	60.0	9.7	 25
317	  6	87.0	9.7	 25
318	  6	55.8	9.4	 20
319	  6	62.0	13.0	 25
320	  6	85.0	27.5	 25
321	  6	267.0	33.9	 20
322	  6	193.0	63.6	 25
323	  6	242.0	64.0	 25
324	  6	92.5	15.3	 20
325	  6	419.0	124.9	 25
326	  6	59.0	14.7	 25
327	  6	56.5	10.2	 20
328	  6	50.0	10.2	 25
329	  6	54.0	10.6	 25
330	  6	51.3	8.2	 20
331	  6	42.0	5.1	 25
332	  6	41.0	5.5	 25
333	  6	53.0	10.8	 20
334	  6	47.0	7.4	 25
335	  6	40.0	6.3	 25
336	  6	59.5	13.8	 20
337	  6	43.0	7.1	 25
338	  6	46.0	9.2	 25
339	  6	53.3	10.0	 20
340	  6	67.0	11.1	 25
341	  6	87.0	14.2	 25
342	  6	50.0	9.8	 20
343	  6	49.0	8.6	 25
344	  6	54.0	9.3	 25
345	  6	45.3	8.5	 20
346	  6	49.0	8.3	 25
347	  6	46.0	5.2	 25
348	  6	42.3	10.3	 20
349	  6	53.0	10.4	 25
350	  6	66.0	16.8	 25
351	  6	40.3	4.5	 20
352	  6	44.0	6.9	 25
353	  6	48.0	8.9	 25
354	  6	66.0	12.0	 20
355	  6	60.0	12.7	 25
356	  6	48.0	8.2	 20
357	  6	50.0	9.1	 25
358	  6	54.0	12.2	 25
359	  6	48.3	8.1	 20
360	  6	52.0	9.1	 25
361	  6	66.0	9.4	 25
362	  6	72.3	13.3	 20
363	  6	49.0	11.3	 25
364	  6	57.0	9.9	 25
365	  6	56.0	9.3	 20
366	  6	50.0	10.3	 25
367	  6	52.0	9.5	 25
368	  6	166.8	21.5	 20
369	  6	60.0	17.9	 25
370	  6	70.0	13.9	 25
371	  6	99.8	13.1	 20
372	  6	181.0	33.8	 25
373	  6	82.0	23.6	 25
374	  6	62.0	10.3	 20
375	  6	52.0	8.5	 25
376	  6	57.0	8.7	 25
377	  6	53.3	9.0	 20
378	  6	52.0	12.0	 25
379	  6	58.0	9.3	 25
380	  6	52.3	9.0	 20
381	  6	65.0	9.2	 25
382	  6	91.0	15.8	 25
383	  6	84.3	13.2	 20
384	  6	65.0	14.8	 25
385	  6	51.0	9.1	 25
386	  6	62.0	8.8	 20
387	  6	56.0	8.4	 25
388	  6	67.0	14.7	 25
389	  6	66.3	10.5	 20
390	  6	62.0	11.4	 25
391	  6	76.0	13.2	 25
392	  6	82.0	7.9	 20
393	  6	111.0	21.2	 25
394	  6	143.0	24.8	 25
395	  6	213.5	28.8	 20
396	  6	60.0	11.3	 25
397	  6	56.0	11.3	 25
398	  6	46.0	9.6	 20
399	  6	46.0	7.1	 25
400	  6	47.0	7.5	 25
401	  6	51.0	9.5	 20
402	  6	84.0	16.5	 25
403	  6	754.0	117.2	 25
404	  6	131.8	23.3	 20
405	  6	77.0	14.7	 25
406	  6	50.0	10.5	 25
407	  6	48.5	9.7	 20
408	  6	51.0	9.6	 25
409	  6	41.0	6.8	 25
410	  6	72.3	11.2	 20
411	  6	140.0	30.3	 25
412	  6	59.0	10.2	 25
413	  6	53.0	8.2	 20
414	  6	117.0	25.2	 25
415	  6	62.0	9.1	 25
416	  6	109.8	12.7	 20
417	  6	82.0	14.1	 25
418	  6	187.0	25.3	 25
419	  6	974.3	63.6	 20
420	  6	197.0	78.1	 25
421	  6	100.0	16.7	 25
422	  6	63.5	9.5	 20
423	  6	258.0	32.8	 25
424	  6	255.0	36.9	 25
425	  6	144.0	27.2	 20
426	  6	47.0	8.6	 25
427	  6	51.0	8.3	 25
428	  6	249.3	37.4	 20
429	  6	112.0	24.6	 25
430	  6	58.0	10.0	 25
431	  6	46.0	7.8	 20
432	  6	47.0	8.9	 25
433	  6	48.0	10.1	 25
434	  6	44.0	6.7	 20
435	  6	46.0	6.8	 25
436	  6	44.0	8.3	 20
437	  6	40.0	6.5	 25
438	  6	45.0	9.1	 25
439	  6	47.0	9.5	 20
440	  6	53.0	11.4	 25
441	  6	53.0	11.1	 25
442	  6	129.8	18.4	 20
443	  6	93.0	13.7	 25
444	  6	70.0	12.0	 25
445	  6	60.5	11.4	 20
446	  6	61.0	12.0	 25
447	  6	123.0	14.8	 25
448	  6	106.3	17.4	 20
449	  6	476.0	248.6	 25
450	  6	109.0	19.3	 25
451	  6	57.0	10.7	 20
452	  6	72.0	10.6	 25
453	  6	57.0	12.2	 25
454	  6	74.8	11.2	 20
455	  6	49.0	8.8	 25
456	  6	45.0	8.2	 25
457	  6	71.5	14.5	 20
458	  6	48.0	6.9	 25
459	  6	48.0	8.3	 25
460	  6	49.5	9.5	 20
461	  6	47.0	6.8	 25
462	  6	50.0	7.8	 25
463	  6	108.5	15.5	 20
464	  6	68.0	9.8	 25
465	  6	89.0	13.6	 25
466	  6	121.3	20.2	 20
467	  6	147.0	26.2	 25
468	  6	163.0	19.1	 25
469	  6	46.3	9.7	 20
470	  6	63.0	13.2	 25
471	  6	48.0	8.6	 25
472	  6	46.8	7.7	 20
473	  6	45.0	10.2	 25
474	  6	42.0	6.9	 25
475	  6	49.3	9.6	 20
476	  6	93.0	76.1	 25
477	  6	44.0	7.9	 25
478	  6	51.0	17.6	 20
479	  6	115.0	21.5	 25
480	  6	56.3	9.4	 20
481	  6	57.3	10.5	 16
482	  6	98.5	17.6	 20
483	  6	120.3	17.1	 20
484	  6	159.3	24.1	 16
485	  6	75.0	21.7	 20
486	  6	53.0	7.4	 20
487	  6	287.3	29.2	 16
488	  6	62.5	9.9	 20
489	  6	222.3	38.7	 20
490	  6	75.5	15.6	 16
491	  6	158.3	18.4	 20
492	  6	50.0	7.1	 20
493	  6	85.8	14.6	 16
494	  6	368.5	57.4	 20
495	  6	42.0	8.5	 20
496	  6	107.8	23.5	 16
497	  6	73.0	11.5	 20
498	  6	65.5	12.4	 20
499	  6	99.0	10.7	 16
500	  6	85.5	12.2	 20
501	  6	64.3	9.1	 20
502	  6	92.8	13.2	 16
503	  6	121.0	14.2	 20
504	  6	150.5	36.6	 20
505	  6	103.3	12.7	 16
506	  6	222.0	28.9	 20
507	  6	257.5	17.1	 20
508	  6	85.5	16.5	 16
509	  6	59.5	10.9	 20
510	  6	69.3	10.5	 20
511	  6	47.0	9.1	 16
512	  6	51.0	8.7	 20
513	  6	46.0	6.9	 20
514	  6	46.3	9.2	 16
515	  6	49.0	9.0	 20
516	  6	72.8	11.4	 16
517	  6	48.8	10.6	 20
518	  6	93.8	15.8	 20
519	  6	57.3	12.4	 16
520	  6	69.3	14.2	 20
521	  6	65.5	15.8	 20
522	  6	60.0	8.1	 16
523	  6	83.0	13.5	 20
524	  6	80.0	14.1	 20
525	  6	52.0	8.7	 16
526	  6	94.0	16.9	 20
527	  6	54.5	9.3	 20
528	  6	50.3	7.4	 16
529	  6	52.0	9.4	 20
530	  6	56.3	10.2	 20
531	  6	45.3	8.5	 16
532	  6	44.3	8.6	 20
533	  6	50.0	8.9	 20
534	  6	71.5	9.4	 16
535	  6	83.3	17.2	 20
536	  6	49.3	8.0	 20
537	  6	46.3	6.8	 16
538	  6	51.5	9.4	 20
539	  6	45.3	7.0	 20
540	  6	47.8	13.5	 16
541	  6	61.5	10.2	 20
542	  6	67.8	11.2	 20
543	  6	77.8	13.4	 16
544	  6	53.3	12.0	 20
545	  6	58.5	10.6	 20
546	  6	213.5	23.2	 16
547	  6	47.3	7.6	 20
548	  6	117.5	22.8	 20
549	  6	519.8	58.9	 16
550	  6	144.3	17.3	 20
551	  6	201.3	25.9	 20
552	  6	65.3	11.3	 16
553	  6	57.8	12.2	 20
554	  6	139.8	25.6	 20
555	  6	82.3	13.0	 16
556	  6	577.3	66.4	 20
557	  6	109.3	16.5	 20
558	  6	203.3	27.7	 16
559	  6	233.3	20.2	 20
560	  6	84.5	17.4	 20
561	  6	161.3	19.1	 16
562	  6	60.8	11.8	 20
563	  6	50.3	8.2	 20
564	  6	55.5	10.0	 16
565	  6	71.3	12.0	 20
566	  6	57.3	10.8	 20
567	  6	65.5	10.3	 16
568	  6	93.5	16.8	 20
569	  6	190.3	29.4	 20
570	  6	673.5	60.5	 16
571	  6	197.8	31.8	 20
572	  6	287.0	32.2	 20
573	  6	78.3	12.5	 16
574	  6	62.0	11.2	 20
575	  6	63.3	9.8	 20
576	  6	47.0	7.0	 16
577	  6	43.0	5.1	 20
578	  6	41.3	4.5	 20
579	  6	44.8	7.8	 16
580	  6	42.0	8.5	 20
581	  6	51.3	10.7	 20
582	  6	64.3	7.7	 16
583	  6	55.3	8.8	 20
584	  6	128.3	16.9	 20
585	  6	68.3	13.8	 16
586	  6	52.0	10.2	 25
587	  6	58.0	12.9	 25
588	  6	55.8	9.9	 20
589	  6	44.0	7.1	 25
590	  6	43.0	8.0	 25
591	  6	168.5	25.2	 20
592	  6	82.0	14.0	 25
593	  6	85.0	19.0	 25
594	  6	54.8	9.6	 20
595	  6	50.0	9.8	 25
596	  6	61.0	8.5	 20
597	  6	76.0	13.2	 25
598	  6	46.0	6.9	 25
599	  6	75.0	10.1	 20
600	  6	206.0	28.2	 25
601	  6	92.0	16.5	 25
602	  6	77.3	10.6	 20
603	  6	46.0	6.2	 25
604	  6	49.0	8.3	 25
605	  6	42.0	7.1	 20
606	  6	45.0	8.1	 25
607	  6	100.0	20.1	 25
608	  6	853.3	91.3	 20
609	  6	96.0	49.2	 25
610	  6	96.0	12.3	 25
611	  6	1060.5	78.5	 20
612	  6	178.0	27.4	 25
613	  6	281.0	38.7	 25
614	  6	55.5	11.7	 20
615	  6	75.0	14.2	 25
616	  6	53.0	12.3	 25
617	  6	221.5	38.3	 20
618	  6	46.0	6.7	 25
619	  6	48.0	8.3	 25
620	  6	59.3	12.4	 20
621	  6	73.0	16.1	 25
622	  6	65.0	9.6	 25
623	  6	46.0	8.4	 20
624	  6	47.0	7.8	 25
625	  6	114.0	16.0	 25
626	  6	127.3	18.6	 20
627	  6	69.0	11.4	 25
628	  6	231.0	28.1	 25
629	  6	63.0	12.9	 20
630	  6	69.0	11.6	 25
631	  6	71.0	10.8	 25
632	  6	46.0	7.4	 20
633	  6	52.0	8.5	 25
634	  6	108.0	18.6	 25
635	  6	105.8	14.4	 20
636	  6	529.0	90.5	 25
637	  6	105.0	17.6	 25
638	  6	201.3	20.4	 20
639	  6	6991.0	779.8	 25
  0	  7	71.5	14.2	 20
  1	  7	106.5	14.0	 16
  2	  7	86.0	12.8	 20
  3	  7	49.0	5.8	 20
  4	  7	53.3	10.0	 16
  5	  7	47.0	9.3	 20
  6	  7	53.3	8.8	 20
  7	  7	55.0	11.5	 16
  8	  7	45.5	7.6	 20
  9	  7	45.5	9.1	 20
 10	  7	71.5	12.1	 16
 11	  7	43.3	7.9	 20
 12	  7	43.3	6.7	 20
 13	  7	47.3	8.7	 16
 14	  7	43.8	7.9	 20
 15	  7	51.0	9.3	 20
 16	  7	40.3	6.0	 16
 17	  7	45.0	7.8	 20
 18	  7	1480.5	381.8	 20
 19	  7	63.5	20.9	 16
 20	  7	5797.3	1982.1	 20
 21	  7	79.3	175.3	 20
 22	  7	79.3	14.1	 16
 23	  7	49.3	10.6	 20
 24	  7	77.0	13.7	 20
 25	  7	105.0	17.4	 16
 26	  7	52.0	8.3	 20
 27	  7	165.8	33.2	 20
 28	  7	96.3	16.5	 16
 29	  7	427.8	126.7	 20
 30	  7	397.0	55.1	 20
 31	  7	449.5	24.2	 16
 32	  7	89.0	49.9	 20
 33	  7	117.8	23.2	 20
 34	  7	143.8	22.5	 16
 35	  7	144.8	27.8	 20
 36	  7	51.0	8.7	 16
 37	  7	91.5	19.6	 20
 38	  7	124.8	19.2	 20
 39	  7	52.5	6.7	 16
 40	  7	95.5	18.1	 20
 41	  7	190.0	39.6	 20
 42	  7	133.3	13.8	 16
 43	  7	70.3	15.0	 20
 44	  7	51.0	8.9	 20
 45	  7	57.0	8.3	 16
 46	  7	170.0	45.1	 20
 47	  7	53.0	9.8	 20
 48	  7	49.8	7.1	 16
 49	  7	119.5	35.4	 20
 50	  7	46.3	7.0	 20
 51	  7	54.3	5.9	 16
 52	  7	60.5	9.5	 20
 53	  7	55.3	12.2	 20
 54	  7	47.3	9.4	 16
 55	  7	55.8	10.2	 20
 56	  7	52.0	9.2	 25
 57	  7	134.3	22.3	 20
 58	  7	66.0	12.0	 25
 59	  7	72.0	8.8	 25
 60	  7	69.0	9.2	 20
 61	  7	64.0	10.6	 25
 62	  7	113.0	20.7	 25
 63	  7	7508.0	1509.6	 20
 64	  7	7610.0	992.2	 25
 65	  7	7443.0	1009.0	 25
 66	  7	128.3	37.9	 20
 67	  7	83.0	13.4	 25
 68	  7	112.0	20.4	 25
 69	  7	7906.0	1597.9	 20
 70	  7	7750.0	1038.1	 25
 71	  7	7426.0	981.7	 25
 72	  7	105.3	30.0	 20
 73	  7	114.0	16.1	 25
 74	  7	7692.0	2013.8	 25
 75	  7	231.3	59.2	 20
 76	  7	119.0	17.1	 25
 77	  7	235.0	37.6	 25
 78	  7	7600.5	1559.1	 20
 79	  7	288.0	393.5	 25
 80	  7	135.0	22.6	 25
 81	  7	7617.0	1660.3	 20
 82	  7	7665.0	952.7	 25
 83	  7	7995.0	1019.0	 25
 84	  7	517.3	135.9	 20
 85	  7	132.0	25.7	 25
 86	  7	121.0	13.3	 25
 87	  7	7659.0	1506.0	 20
 88	  7	7565.0	933.3	 25
 89	  7	7281.0	866.3	 25
 90	  7	141.0	31.4	 20
 91	  7	118.0	18.8	 25
 92	  7	8081.0	1935.2	 25
 93	  7	130.5	28.7	 20
 94	  7	95.0	15.2	 25
 95	  7	99.0	18.8	 25
 96	  7	7173.3	1193.9	 20
 97	  7	117.0	87.2	 25
 98	  7	95.0	11.5	 25
 99	  7	96.5	13.7	 20
100	  7	7011.0	1851.1	 25
101	  7	120.0	47.6	 25
102	  7	84.3	9.8	 20
103	  7	75.0	11.7	 25
104	  7	7757.0	1599.5	 25
105	  7	113.3	13.6	 20
106	  7	86.0	13.8	 25
107	  7	68.0	9.7	 25
108	  7	68.0	10.9	 20
109	  7	41.0	6.5	 25
110	  7	45.0	7.4	 25
111	  7	140.0	26.1	 20
112	  7	80.0	14.4	 25
113	  7	95.0	14.0	 25
114	  7	167.5	22.0	 20
115	  7	375.0	104.4	 25
116	  7	7841.5	1464.9	 20
117	  7	232.0	274.7	 25
118	  7	81.0	12.5	 25
119	  7	92.5	11.7	 20
120	  7	7301.0	2130.8	 25
121	  7	101.0	35.6	 25
122	  7	112.3	19.9	 20
123	  7	7540.0	2140.7	 25
124	  7	7461.0	652.1	 25
125	  7	7288.3	624.5	 20
126	  7	125.0	136.5	 25
127	  7	62.0	9.2	 25
128	  7	53.0	8.2	 20
129	  7	64.0	9.5	 25
130	  7	89.0	17.9	 25
131	  7	71.0	13.7	 20
132	  7	88.0	19.3	 25
133	  7	161.0	32.1	 25
134	  7	312.8	44.8	 20
135	  7	7577.0	2006.7	 25
136	  7	7894.0	699.3	 25
137	  7	7831.3	669.5	 20
138	  7	378.0	155.8	 25
139	  7	144.0	31.8	 25
140	  7	113.0	18.4	 20
141	  7	7098.0	1778.2	 25
142	  7	147.0	30.5	 25
143	  7	102.0	18.6	 20
144	  7	93.0	15.0	 25
145	  7	70.0	9.6	 25
146	  7	93.3	11.4	 20
147	  7	7515.0	1834.1	 25
148	  7	7802.0	615.5	 25
149	  7	7705.5	697.2	 20
150	  7	123.0	57.7	 25
151	  7	85.0	16.0	 25
152	  7	8418.8	874.5	 20
153	  7	105.0	62.2	 25
154	  7	86.0	12.4	 25
155	  7	94.3	13.3	 20
156	  7	7661.0	1747.8	 25
157	  7	130.0	22.3	 25
158	  7	96.3	24.8	 20
159	  7	78.0	12.0	 25
160	  7	71.0	12.8	 25
161	  7	76.3	7.8	 20
162	  7	90.0	13.6	 25
163	  7	72.0	10.0	 25
164	  7	82.5	16.0	 20
165	  7	83.0	10.9	 25
166	  7	124.0	21.4	 25
167	  7	3657.0	372.4	 20
168	  7	3386.0	311.7	 25
169	  7	105.0	23.1	 25
170	  7	58.3	9.9	 20
171	  7	53.0	9.7	 25
172	  7	58.0	11.8	 25
173	  7	62.8	12.8	 20
174	  7	81.0	14.3	 25
175	  7	84.0	13.9	 25
176	  7	142.0	14.9	 20
177	  7	141.0	26.1	 25
178	  7	145.0	24.3	 25
179	  7	140.8	23.6	 20
180	  7	102.0	18.8	 25
181	  7	97.0	14.8	 25
182	  7	70.5	9.7	 20
183	  7	63.0	8.5	 25
184	  7	65.0	9.0	 25
185	  7	105.3	12.9	 20
186	  7	73.0	11.6	 25
187	  7	70.0	12.9	 25
188	  7	50.3	7.7	 20
189	  7	51.0	9.4	 25
190	  7	50.0	10.1	 25
191	  7	57.0	9.5	 20
192	  7	80.0	16.5	 25
193	  7	107.0	16.0	 25
194	  7	242.3	28.7	 20
195	  7	94.0	29.8	 25
196	  7	170.3	30.3	 20
197	  7	332.0	48.9	 25
198	  7	688.0	150.7	 25
199	  7	640.0	96.5	 20
200	  7	79.0	38.3	 25
201	  7	134.0	33.7	 25
202	  7	186.8	33.3	 20
203	  7	66.0	19.5	 25
204	  7	50.0	7.6	 25
205	  7	49.0	7.9	 20
206	  7	68.0	13.8	 25
207	  7	61.0	12.6	 25
208	  7	47.0	8.9	 20
209	  7	50.0	9.3	 25
210	  7	73.0	14.3	 25
211	  7	54.5	9.9	 20
212	  7	47.0	9.1	 25
213	  7	58.0	9.6	 25
214	  7	95.8	21.1	 20
215	  7	118.0	16.9	 25
216	  7	95.0	11.7	 25
217	  7	172.8	36.4	 20
218	  7	168.0	23.2	 25
219	  7	152.0	28.0	 25
220	  7	66.0	9.1	 20
221	  7	72.0	12.0	 25
222	  7	257.0	34.3	 25
223	  7	370.8	51.9	 20
224	  7	518.0	179.7	 25
225	  7	1031.0	173.8	 25
226	  7	83.5	12.2	 20
227	  7	1544.0	393.6	 25
228	  7	244.0	20.1	 25
229	  7	79.0	10.5	 20
230	  7	54.0	7.0	 25
231	  7	123.0	28.6	 25
232	  7	140.3	28.8	 20
233	  7	129.0	28.5	 25
234	  7	51.0	9.3	 25
235	  7	202.5	44.6	 20
236	  7	70.0	14.6	 25
237	  7	130.0	22.3	 25
238	  7	47.0	8.7	 20
239	  7	43.0	6.4	 25
240	  7	50.0	10.8	 25
241	  7	46.3	7.4	 20
242	  7	43.0	8.3	 25
243	  7	55.0	9.4	 25
244	  7	125.3	21.2	 20
245	  7	187.0	50.3	 25
246	  7	191.0	24.6	 25
247	  7	191.5	39.8	 20
248	  7	403.0	87.4	 25
249	  7	233.0	34.3	 25
250	  7	293.0	38.4	 20
251	  7	110.0	28.5	 25
252	  7	56.0	11.7	 25
253	  7	111.8	15.5	 20
254	  7	66.0	12.5	 25
255	  7	84.0	13.2	 25
256	  7	97.8	14.3	 20
257	  7	62.0	11.4	 25
258	  7	50.0	10.0	 25
259	  7	51.3	6.4	 20
260	  7	81.0	83.4	 25
261	  7	54.0	9.8	 25
262	  7	57.0	5.5	 20
263	  7	199.0	44.2	 25
264	  7	44.0	7.5	 25
265	  7	46.0	8.2	 20
266	  7	43.0	6.7	 25
267	  7	46.0	9.3	 25
268	  7	740.8	91.7	 16
269	  7	645.8	117.6	 20
270	  7	126.0	22.7	 20
271	  7	148.0	23.9	 16
272	  7	1373.3	222.1	 20
273	  7	197.5	32.8	 20
274	  7	209.3	17.3	 16
275	  7	197.3	30.2	 20
276	  7	2332.8	284.3	 16
277	  7	110.3	32.6	 20
278	  7	978.8	130.2	 20
279	  7	820.5	40.6	 16
280	  7	668.5	68.2	 20
281	  7	200.8	25.9	 20
282	  7	157.3	27.6	 16
283	  7	73.3	13.2	 20
284	  7	46.3	5.2	 20
285	  7	83.3	16.9	 16
286	  7	71.3	13.6	 20
287	  7	64.0	9.2	 20
288	  7	254.8	33.3	 16
289	  7	3394.0	791.7	 20
290	  7	602.3	73.4	 20
291	  7	64.8	21.0	 16
292	  7	47.3	6.4	 20
293	  7	54.0	10.5	 20
294	  7	47.3	7.0	 16
295	  7	321.3	78.3	 20
296	  7	209.5	26.2	 20
297	  7	175.8	26.3	 16
298	  7	124.3	21.9	 20
299	  7	81.0	16.8	 20
300	  7	192.5	26.4	 16
301	  7	52.8	9.8	 20
302	  7	50.3	8.7	 20
303	  7	52.0	8.5	 16
304	  7	68.3	11.5	 20
305	  7	112.0	21.1	 20
306	  7	53.3	9.4	 16
307	  7	63.5	10.9	 20
308	  7	88.0	12.2	 20
309	  7	55.5	6.6	 16
310	  7	69.5	13.9	 20
311	  7	44.3	8.5	 20
312	  7	51.0	7.9	 16
313	  7	141.3	25.8	 20
314	  7	121.0	17.7	 20
315	  7	215.3	21.2	 16
316	  7	71.0	13.8	 20
317	  7	52.8	8.1	 20
318	  7	49.8	10.7	 16
319	  7	56.8	9.9	 20
320	  7	49.0	7.2	 20
321	  7	335.8	61.0	 16
322	  7	63.5	10.8	 20
323	  7	92.0	17.3	 20
324	  7	144.3	27.7	 16
325	  7	58.8	9.6	 20
326	  7	240.5	36.5	 20
327	  7	54.0	8.0	 16
328	  7	68.5	12.6	 20
329	  7	72.0	22.8	 20
330	  7	55.0	12.8	 16
331	  7	55.0	13.0	 20
332	  7	48.5	8.4	 20
333	  7	51.0	10.5	 16
334	  7	58.3	11.2	 20
335	  7	46.3	9.1	 20
336	  7	49.3	5.1	 16
337	  7	52.8	11.1	 20
338	  7	65.3	11.5	 20
339	  7	194.8	30.9	 16
340	  7	87.3	13.9	 20
341	  7	45.3	7.6	 20
342	  7	40.3	5.7	 16
343	  7	47.0	10.4	 20
344	  7	49.0	9.4	 20
345	  7	39.5	7.4	 16
346	  7	45.3	8.9	 20
347	  7	56.0	8.6	 20
348	  7	130.3	19.6	 16
349	  7	110.5	21.7	 20
350	  7	254.5	39.9	 20
351	  7	60.3	11.1	 16
352	  7	87.3	10.8	 20
353	  7	59.5	11.8	 20
354	  7	97.5	8.1	 16
355	  7	82.5	17.9	 20
356	  7	45.3	9.9	 16
357	  7	45.3	7.4	 20
358	  7	53.5	10.9	 20
359	  7	99.3	21.5	 16
360	  7	73.3	12.1	 20
361	  7	45.0	8.8	 20
362	  7	48.3	9.9	 16
363	  7	41.3	5.0	 20
364	  7	100.5	18.0	 20
365	  7	85.8	18.9	 16
366	  7	49.5	7.9	 20
367	  7	54.5	8.7	 20
368	  7	82.3	10.8	 16
369	  7	369.5	46.4	 20
370	  7	358.8	33.4	 20
371	  7	302.8	39.6	 16
372	  7	114.8	15.7	 20
373	  7	211.5	49.7	 20
374	  7	57.3	7.7	 20
375	  7	73.0	11.7	 25
376	  7	51.0	8.2	 25
377	  7	47.0	7.6	 20
378	  7	48.0	9.6	 25
379	  7	126.0	20.4	 25
380	  7	50.3	8.1	 20
381	  7	61.0	11.0	 25
382	  7	54.0	8.9	 25
383	  7	53.3	10.9	 20
384	  7	57.0	10.5	 25
385	  7	127.0	23.0	 25
386	  7	55.0	7.9	 20
387	  7	43.0	8.3	 25
388	  7	56.0	12.7	 25
389	  7	54.0	10.7	 20
390	  7	49.0	10.4	 25
391	  7	55.0	10.8	 25
392	  7	57.5	11.4	 20
393	  7	50.0	7.5	 25
394	  7	62.0	12.6	 25
395	  7	52.0	11.8	 20
396	  7	47.0	8.1	 25
397	  7	178.0	35.0	 25
398	  7	54.3	10.0	 20
399	  7	53.0	9.4	 25
400	  7	61.0	12.2	 25
401	  7	125.0	17.1	 20
402	  7	93.0	16.7	 25
403	  7	243.0	50.4	 25
404	  7	132.5	18.2	 20
405	  7	133.0	15.8	 25
406	  7	55.0	8.0	 25
407	  7	55.8	8.9	 20
408	  7	47.0	7.6	 25
409	  7	62.0	9.8	 25
410	  7	45.3	8.7	 20
411	  7	90.0	12.5	 25
412	  7	84.0	16.1	 25
413	  7	350.3	27.5	 20
414	  7	151.0	21.6	 25
415	  7	72.0	11.6	 25
416	  7	63.3	10.1	 20
417	  7	84.0	17.7	 25
418	  7	213.0	22.0	 25
419	  7	3681.8	361.1	 20
420	  7	201.0	40.8	 25
421	  7	106.0	18.7	 25
422	  7	51.3	6.4	 20
423	  7	81.0	14.7	 25
424	  7	81.0	12.2	 25
425	  7	169.8	21.1	 20
426	  7	77.0	14.2	 25
427	  7	87.0	14.1	 25
428	  7	85.5	19.0	 20
429	  7	308.0	65.3	 25
430	  7	61.0	12.9	 25
431	  7	93.5	16.0	 20
432	  7	99.0	15.1	 25
433	  7	41.0	6.0	 25
434	  7	44.3	7.2	 20
435	  7	92.0	17.2	 25
436	  7	53.5	10.1	 20
437	  7	44.0	5.1	 25
438	  7	45.0	9.3	 25
439	  7	63.0	13.1	 20
440	  7	64.0	12.2	 25
441	  7	59.0	8.9	 25
442	  7	47.8	9.0	 20
443	  7	109.0	25.8	 25
444	  7	46.0	8.4	 25
445	  7	50.3	8.3	 20
446	  7	66.0	12.6	 25
447	  7	45.0	7.6	 25
448	  7	194.3	25.2	 20
449	  7	311.0	55.6	 25
450	  7	205.0	18.9	 25
451	  7	245.0	26.1	 20
452	  7	337.0	42.9	 25
453	  7	67.0	10.8	 25
454	  7	47.3	8.3	 20
455	  7	55.0	8.2	 25
456	  7	1124.0	206.1	 25
457	  7	83.3	16.4	 20
458	  7	51.0	8.9	 25
459	  7	41.0	6.0	 25
460	  7	51.3	9.3	 20
461	  7	45.0	9.2	 25
462	  7	56.0	9.8	 25
463	  7	691.0	112.0	 20
464	  7	711.0	112.2	 25
465	  7	69.0	10.7	 25
466	  7	416.3	38.2	 20
467	  7	603.0	69.7	 25
468	  7	214.0	39.0	 25
469	  7	63.8	9.5	 20
470	  7	46.0	8.0	 25
471	  7	77.0	14.6	 25
472	  7	41.0	5.7	 20
473	  7	54.0	10.7	 25
474	  7	451.0	96.0	 25
475	  7	69.5	12.0	 20
476	  7	101.0	19.3	 25
477	  7	70.0	10.8	 25
478	  7	114.0	20.5	 20
479	  7	63.0	9.8	 25
480	  7	44.0	6.7	 25
481	  7	43.3	7.6	 20
482	  7	132.0	26.5	 25
483	  7	271.0	48.6	 25
484	  7	79.3	13.3	 20
485	  7	76.0	14.0	 25
486	  7	53.0	8.7	 25
487	  7	384.5	44.0	 20
488	  7	89.0	24.7	 25
489	  7	225.0	33.1	 25
490	  7	80.3	13.6	 20
491	  7	125.0	19.0	 25
492	  7	218.0	27.3	 25
493	  7	140.0	22.9	 20
494	  7	193.0	23.8	 25
495	  7	227.0	39.7	 25
496	  7	300.3	46.2	 20
497	  7	103.0	14.4	 25
498	  7	561.0	99.0	 25
499	  7	318.0	64.3	 20
500	  7	75.0	9.8	 25
501	  7	238.0	24.2	 25
502	  7	197.5	25.2	 20
503	  7	108.0	12.8	 25
504	  7	71.0	8.5	 25
505	  7	84.3	14.2	 20
506	  7	164.0	22.8	 25
507	  7	203.0	26.9	 25
508	  7	67.5	10.9	 20
509	  7	151.0	20.1	 25
510	  7	142.0	19.8	 25
511	  7	54.3	7.0	 20
512	  7	41.0	6.2	 25
513	  7	48.0	8.8	 25
514	  7	240.5	36.8	 20
515	  7	83.0	12.0	 25
516	  7	70.3	12.6	 20
517	  7	44.0	7.2	 25
518	  7	307.0	78.2	 25
519	  7	64.8	11.6	 20
520	  7	77.0	17.0	 25
521	  7	415.0	98.9	 25
522	  7	92.8	16.8	 20
523	  7	682.0	141.1	 25
524	  7	4614.0	904.8	 25
525	  7	85.3	20.4	 20
526	  7	90.0	14.5	 25
527	  7	168.0	34.5	 25
528	  7	1810.8	277.7	 20
529	  7	90.0	19.1	 25
530	  7	58.0	10.9	 25
531	  7	49.0	9.1	 20
532	  7	127.0	21.7	 25
533	  7	219.0	35.8	 25
534	  7	147.8	29.8	 20
535	  7	96.0	16.3	 25
536	  7	50.0	7.6	 25
537	  7	40.5	6.5	 20
538	  7	539.0	128.7	 25
539	  7	61.0	10.4	 25
540	  7	117.0	20.5	 20
541	  7	171.0	41.3	 25
542	  7	369.0	74.8	 25
543	  7	242.5	36.4	 20
544	  7	79.0	12.6	 25
545	  7	138.0	25.5	 25
546	  7	49.5	9.6	 20
547	  7	49.0	8.7	 25
548	  7	151.0	29.1	 25
549	  7	65.5	10.9	 20
550	  7	469.0	92.1	 25
551	  7	64.0	8.0	 25
552	  7	165.5	14.9	 20
553	  7	56.0	7.6	 25
554	  7	266.0	31.9	 25
555	  7	78.3	11.2	 20
556	  7	79.0	12.7	 25
557	  7	133.0	25.5	 25
558	  7	11050.5	1388.9	 20
559	  7	190.0	61.3	 25
560	  7	131.0	17.5	 25
561	  7	141.8	19.7	 20
562	  7	84.0	19.2	 25
563	  7	250.0	52.2	 25
564	  7	58.5	10.6	 20
565	  7	58.0	10.0	 25
566	  7	140.0	25.9	 25
567	  7	62.5	7.5	 20
568	  7	68.0	11.2	 25
569	  7	193.0	35.2	 25
570	  7	51.3	9.5	 20
571	  7	81.0	14.5	 25
572	  7	59.0	12.0	 25
573	  7	71.3	16.6	 20
574	  7	154.0	33.8	 25
575	  7	196.0	46.1	 25
576	  7	50.8	8.8	 20
577	  7	45.0	8.3	 25
578	  7	40.0	6.5	 25
579	  7	39.0	7.6	 20
580	  7	48.0	8.9	 25
581	  7	45.0	6.7	 25
582	  7	110.3	18.8	 20
583	  7	46.0	7.3	 25
584	  7	53.0	12.3	 25
585	  7	45.3	8.2	 20
586	  7	103.5	19.5	 20
587	  7	95.3	16.1	 20
588	  7	84.3	13.0	 16
589	  7	68.0	14.1	 20
590	  7	110.0	15.9	 20
591	  7	63.3	14.9	 16
592	  7	303.0	42.4	 20
593	  7	929.0	93.6	 20
594	  7	117.0	11.5	 16
595	  7	55.0	9.5	 20
596	  7	56.5	9.3	 16
597	  7	239.5	33.4	 20
598	  7	65.3	13.7	 20
599	  7	52.5	13.0	 16
600	  7	43.0	7.7	 20
601	  7	80.0	9.9	 20
602	  7	64.0	9.9	 16
603	  7	113.3	20.6	 20
604	  7	46.0	7.2	 20
605	  7	61.0	11.4	 16
606	  7	71.0	12.4	 20
607	  7	57.3	9.0	 20
608	  7	181.5	16.4	 16
609	  7	108.3	20.9	 20
610	  7	101.0	15.9	 20
611	  7	525.5	48.9	 16
612	  7	759.0	49.0	 20
613	  7	116.0	23.5	 20
614	  7	54.8	12.3	 16
615	  7	373.5	79.8	 20
616	  7	194.5	22.4	 20
617	  7	51.3	9.2	 16
618	  7	48.8	14.0	 20
619	  7	61.3	10.2	 20
620	  7	149.8	24.0	 16
621	  7	51.3	9.8	 20
622	  7	183.0	29.1	 20
623	  7	246.8	39.8	 16
624	  7	611.8	115.7	 20
625	  7	157.3	24.1	 20
626	  7	45.0	8.5	 16
627	  7	49.0	10.0	 20
628	  7	71.0	11.5	 20
629	  7	60.3	11.8	 16
630	  7	119.3	16.2	 20
631	  7	170.5	19.3	 20
632	  7	72.3	13.2	 16
633	  7	42.0	6.2	 20
634	  7	71.8	14.9	 20
635	  7	45.8	5.9	 16
636	  7	60.8	13.9	 20
637	  7	63.0	12.8	 20
638	  7	86.3	10.8	 16
639	  7	77.0	10.3	 20
  0	  8	8674.0	1153.0	 25
  1	  8	94.5	14.9	 20
  2	  8	68.0	12.0	 25
  3	  8	49.0	8.3	 25
  4	  8	49.3	10.3	 20
  5	  8	46.0	7.6	 25
  6	  8	43.0	8.4	 25
  7	  8	47.0	7.4	 20
  8	  8	47.0	7.4	 25
  9	  8	54.0	13.9	 25
 10	  8	50.0	11.2	 20
 11	  8	50.0	6.9	 25
 12	  8	44.0	7.5	 25
 13	  8	49.8	7.5	 20
 14	  8	41.0	5.9	 25
 15	  8	48.0	9.7	 25
 16	  8	43.5	7.2	 20
 17	  8	43.0	9.6	 25
 18	  8	80.0	16.5	 25
 19	  8	49.3	8.6	 20
 20	  8	1458.0	496.9	 25
 21	  8	85.0	40.0	 25
 22	  8	47.3	7.7	 20
 23	  8	52.0	10.1	 25
 24	  8	61.0	10.8	 25
 25	  8	56.3	9.1	 20
 26	  8	43.0	8.1	 25
 27	  8	68.0	11.5	 25
 28	  8	53.5	10.6	 20
 29	  8	361.0	110.9	 25
 30	  8	165.0	52.7	 25
 31	  8	373.0	31.5	 20
 32	  8	81.0	39.8	 25
 33	  8	53.5	10.7	 20
 34	  8	94.0	18.2	 25
 35	  8	113.0	22.6	 25
 36	  8	44.0	7.5	 20
 37	  8	59.0	13.9	 25
 38	  8	59.0	10.9	 25
 39	  8	65.3	10.6	 20
 40	  8	251.0	43.9	 25
 41	  8	169.0	34.2	 25
 42	  8	145.5	21.3	 20
 43	  8	70.0	13.4	 25
 44	  8	49.0	8.8	 25
 45	  8	47.5	9.1	 20
 46	  8	52.0	10.4	 25
 47	  8	48.0	10.9	 25
 48	  8	46.0	6.8	 20
 49	  8	47.0	10.6	 25
 50	  8	47.0	9.9	 25
 51	  8	54.5	9.5	 20
 52	  8	60.0	9.4	 25
 53	  8	59.0	9.0	 25
 54	  8	50.3	8.4	 20
 55	  8	46.0	9.1	 25
 56	  8	58.3	10.5	 20
 57	  8	91.5	14.6	 16
 58	  8	68.0	46.2	 20
 59	  8	93.8	17.2	 20
 60	  8	87.0	13.3	 16
 61	  8	45.3	9.1	 20
 62	  8	59.3	9.6	 20
 63	  8	76.3	19.0	 16
 64	  8	75.3	12.1	 20
 65	  8	70.3	9.4	 20
 66	  8	57.3	8.1	 16
 67	  8	48.3	7.4	 20
 68	  8	53.3	11.3	 20
 69	  8	50.0	6.1	 16
 70	  8	62.0	9.3	 20
 71	  8	59.3	9.2	 20
 72	  8	60.8	8.3	 16
 73	  8	60.5	7.9	 20
 74	  8	61.0	10.2	 20
 75	  8	63.3	11.2	 16
 76	  8	56.8	13.0	 20
 77	  8	73.5	13.0	 20
 78	  8	130.8	18.9	 16
 79	  8	91.8	22.8	 20
 80	  8	60.3	7.2	 20
 81	  8	90.0	12.8	 16
 82	  8	107.0	15.8	 20
 83	  8	167.8	28.0	 20
 84	  8	168.0	19.9	 16
 85	  8	126.0	27.4	 20
 86	  8	78.0	10.0	 20
 87	  8	80.0	11.9	 16
 88	  8	90.0	9.9	 20
 89	  8	90.0	14.3	 20
 90	  8	81.3	10.5	 16
 91	  8	81.3	13.3	 20
 92	  8	75.3	15.6	 20
 93	  8	70.5	11.2	 16
 94	  8	52.5	7.7	 20
 95	  8	54.3	8.5	 20
 96	  8	65.3	9.5	 16
 97	  8	57.8	11.0	 20
 98	  8	52.3	9.2	 20
 99	  8	54.3	6.7	 16
100	  8	59.5	8.3	 20
101	  8	56.0	8.9	 20
102	  8	54.0	8.0	 16
103	  8	51.5	8.8	 20
104	  8	65.0	12.5	 20
105	  8	70.8	12.8	 16
106	  8	50.3	9.9	 20
107	  8	42.0	6.7	 20
108	  8	40.0	6.4	 16
109	  8	40.5	5.3	 20
110	  8	37.5	8.2	 20
111	  8	103.5	15.2	 16
112	  8	78.5	10.6	 20
113	  8	104.3	11.4	 16
114	  8	388.8	66.1	 20
115	  8	136.5	34.6	 20
116	  8	163.0	43.9	 16
117	  8	66.3	14.8	 20
118	  8	49.5	7.6	 20
119	  8	51.0	4.1	 16
120	  8	60.3	10.6	 20
121	  8	60.3	9.5	 20
122	  8	66.3	10.0	 16
123	  8	65.5	10.1	 20
124	  8	70.3	11.6	 20
125	  8	74.8	14.0	 16
126	  8	58.8	10.5	 20
127	  8	48.0	9.6	 20
128	  8	45.3	7.1	 16
129	  8	60.3	10.4	 20
130	  8	67.0	11.4	 20
131	  8	60.0	10.4	 16
132	  8	70.5	10.3	 20
133	  8	99.5	15.6	 20
134	  8	153.0	25.0	 16
135	  8	216.5	28.7	 20
136	  8	159.8	19.8	 20
137	  8	164.8	21.2	 16
138	  8	166.5	16.3	 20
139	  8	119.5	15.7	 20
140	  8	77.3	11.6	 16
141	  8	84.5	12.5	 20
142	  8	68.3	11.2	 20
143	  8	63.5	10.8	 16
144	  8	64.3	8.5	 20
145	  8	58.0	11.6	 20
146	  8	59.0	8.7	 16
147	  8	74.8	10.9	 20
148	  8	72.8	12.9	 20
149	  8	61.3	10.0	 16
150	  8	56.5	10.1	 20
151	  8	57.0	9.9	 20
152	  8	52.0	9.1	 16
153	  8	56.0	9.5	 20
154	  8	44.3	10.5	 20
155	  8	55.0	8.2	 16
156	  8	67.5	10.3	 20
157	  8	68.8	12.3	 20
158	  8	59.5	10.9	 16
159	  8	72.5	9.6	 20
160	  8	87.8	14.1	 20
161	  8	119.5	22.3	 16
162	  8	126.0	17.8	 25
163	  8	85.0	10.7	 25
164	  8	81.5	9.8	 20
165	  8	82.0	10.5	 25
166	  8	246.0	52.5	 25
167	  8	1441.3	202.6	 20
168	  8	681.0	119.0	 25
169	  8	87.0	10.4	 25
170	  8	56.3	8.2	 20
171	  8	53.0	11.0	 25
172	  8	58.0	12.8	 25
173	  8	67.0	8.9	 20
174	  8	76.0	14.6	 25
175	  8	97.0	15.5	 25
176	  8	95.8	16.5	 20
177	  8	77.0	11.9	 25
178	  8	78.0	12.1	 25
179	  8	71.8	14.2	 20
180	  8	77.0	14.8	 25
181	  8	97.0	15.1	 25
182	  8	93.3	11.9	 20
183	  8	91.0	14.7	 25
184	  8	63.0	9.9	 25
185	  8	72.8	15.2	 20
186	  8	67.0	15.3	 25
187	  8	58.0	9.6	 25
188	  8	49.5	8.5	 20
189	  8	50.0	8.8	 25
190	  8	47.0	6.7	 25
191	  8	49.0	7.5	 20
192	  8	53.0	9.5	 25
193	  8	78.3	12.0	 20
194	  8	142.0	26.5	 25
195	  8	70.0	16.7	 25
196	  8	222.3	34.5	 20
197	  8	241.0	38.8	 25
198	  8	190.0	31.7	 25
199	  8	123.8	18.7	 20
200	  8	57.0	11.6	 25
201	  8	49.0	9.6	 25
202	  8	110.5	17.0	 20
203	  8	75.0	24.9	 25
204	  8	45.0	7.6	 25
205	  8	46.8	9.7	 20
206	  8	58.0	12.8	 25
207	  8	59.0	11.0	 25
208	  8	48.3	7.0	 20
209	  8	49.0	11.2	 25
210	  8	48.0	11.4	 25
211	  8	41.0	9.4	 20
212	  8	47.0	9.3	 25
213	  8	61.0	13.1	 25
214	  8	110.8	21.7	 20
215	  8	113.0	30.8	 25
216	  8	75.0	13.1	 25
217	  8	218.5	43.9	 20
218	  8	258.0	44.4	 25
219	  8	247.0	30.6	 25
220	  8	89.8	11.1	 20
221	  8	76.0	12.0	 25
222	  8	410.0	61.3	 25
223	  8	901.3	76.9	 20
224	  8	443.0	201.8	 25
225	  8	349.0	46.5	 25
226	  8	69.0	10.8	 20
227	  8	601.0	151.0	 25
228	  8	119.0	18.8	 25
229	  8	56.0	8.1	 20
230	  8	52.0	8.9	 25
231	  8	94.0	19.0	 25
232	  8	73.5	11.4	 20
233	  8	49.0	8.3	 25
234	  8	49.0	15.1	 25
235	  8	88.3	17.0	 20
236	  8	56.0	9.4	 25
237	  8	110.0	16.4	 25
238	  8	55.3	10.9	 20
239	  8	53.0	10.8	 25
240	  8	49.0	8.8	 25
241	  8	41.3	9.1	 20
242	  8	45.0	7.2	 25
243	  8	47.0	10.5	 25
244	  8	114.5	20.9	 20
245	  8	92.0	22.2	 25
246	  8	121.0	24.9	 25
247	  8	106.8	17.4	 20
248	  8	155.0	31.6	 25
249	  8	123.0	18.0	 25
250	  8	237.8	26.4	 20
251	  8	84.0	21.4	 25
252	  8	48.0	7.2	 25
253	  8	90.5	14.2	 20
254	  8	80.0	16.3	 25
255	  8	63.0	10.6	 25
256	  8	99.0	16.0	 20
257	  8	68.0	16.1	 25
258	  8	47.0	8.3	 25
259	  8	49.3	8.8	 20
260	  8	66.0	11.4	 25
261	  8	57.0	11.4	 25
262	  8	53.3	6.8	 20
263	  8	60.0	63.1	 25
264	  8	48.0	7.2	 25
265	  8	48.5	8.9	 20
266	  8	50.0	9.5	 25
267	  8	49.0	8.6	 25
268	  8	179.3	28.5	 20
269	  8	186.0	33.5	 25
270	  8	152.0	18.5	 25
271	  8	89.3	13.3	 20
272	  8	194.0	38.0	 25
273	  8	84.0	13.5	 20
274	  8	260.0	40.4	 25
275	  8	153.0	23.3	 25
276	  8	407.3	59.1	 20
277	  8	117.0	15.9	 25
278	  8	627.0	79.3	 25
279	  8	240.5	32.3	 20
280	  8	462.0	75.7	 25
281	  8	138.0	21.4	 25
282	  8	93.5	13.1	 20
283	  8	66.0	13.1	 25
284	  8	45.0	7.7	 25
285	  8	49.0	10.0	 20
286	  8	53.0	11.6	 25
287	  8	50.0	9.8	 25
288	  8	116.3	19.3	 20
289	  8	724.0	187.3	 25
290	  8	310.0	44.7	 25
291	  8	62.3	15.3	 20
292	  8	55.0	8.2	 25
293	  8	51.0	7.6	 25
294	  8	53.5	12.3	 20
295	  8	400.0	80.9	 25
296	  8	210.0	51.3	 25
297	  8	65.5	9.9	 20
298	  8	121.0	21.5	 25
299	  8	57.0	8.4	 25
300	  8	47.0	8.7	 20
301	  8	48.0	8.6	 25
302	  8	46.0	8.6	 25
303	  8	48.3	7.1	 20
304	  8	57.0	30.1	 25
305	  8	177.0	25.1	 25
306	  8	52.5	10.3	 20
307	  8	55.0	9.6	 25
308	  8	82.0	16.1	 25
309	  8	49.0	10.0	 20
310	  8	68.0	13.9	 25
311	  8	45.0	7.6	 25
312	  8	76.0	12.2	 20
313	  8	60.0	8.0	 25
314	  8	84.0	14.2	 25
315	  8	125.8	18.3	 20
316	  8	52.0	10.5	 25
317	  8	43.0	8.5	 25
318	  8	45.8	9.0	 20
319	  8	41.0	6.9	 25
320	  8	39.0	6.5	 25
321	  8	135.8	19.5	 20
322	  8	61.0	10.4	 25
323	  8	62.0	11.7	 25
324	  8	59.5	8.9	 20
325	  8	63.0	12.0	 25
326	  8	112.0	16.7	 25
327	  8	48.3	11.4	 20
328	  8	64.0	13.1	 25
329	  8	47.0	10.8	 25
330	  8	47.3	7.4	 20
331	  8	54.0	10.1	 25
332	  8	49.0	9.3	 25
333	  8	43.0	7.9	 20
334	  8	53.0	9.4	 25
335	  8	46.0	8.7	 25
336	  8	44.0	6.4	 20
337	  8	44.0	7.2	 25
338	  8	47.0	9.7	 25
339	  8	54.8	14.3	 20
340	  8	42.0	6.1	 25
341	  8	47.0	8.5	 25
342	  8	48.5	9.1	 20
343	  8	48.0	7.0	 25
344	  8	47.0	9.6	 25
345	  8	46.8	7.9	 20
346	  8	44.0	8.6	 25
347	  8	43.0	6.6	 25
348	  8	88.0	12.9	 20
349	  8	100.0	28.3	 25
350	  8	99.0	13.9	 25
351	  8	57.0	9.6	 20
352	  8	99.0	19.2	 25
353	  8	52.8	7.2	 20
354	  8	121.0	23.0	 25
355	  8	60.0	12.3	 25
356	  8	45.0	7.2	 20
357	  8	43.0	8.5	 25
358	  8	44.0	8.8	 25
359	  8	76.3	13.1	 20
360	  8	76.0	13.2	 25
361	  8	51.0	11.6	 25
362	  8	43.3	7.2	 20
363	  8	44.0	7.7	 25
364	  8	43.0	7.5	 25
365	  8	64.3	14.3	 20
366	  8	57.0	8.5	 25
367	  8	80.0	14.1	 25
368	  8	67.5	6.9	 20
369	  8	343.0	47.0	 25
370	  8	316.0	32.7	 25
371	  8	347.5	38.6	 20
372	  8	96.0	16.7	 25
373	  8	108.0	18.5	 25
374	  8	63.8	10.4	 16
375	  8	81.5	15.5	 20
376	  8	47.0	6.4	 20
377	  8	44.3	8.9	 16
378	  8	44.3	7.1	 20
379	  8	78.3	10.8	 20
380	  8	44.3	6.5	 16
381	  8	55.3	8.6	 20
382	  8	47.8	8.6	 20
383	  8	51.3	9.0	 16
384	  8	57.5	11.3	 20
385	  8	68.3	10.1	 20
386	  8	48.3	9.7	 16
387	  8	50.3	9.9	 20
388	  8	46.3	9.7	 20
389	  8	51.3	11.1	 16
390	  8	45.0	8.7	 20
391	  8	54.0	12.3	 20
392	  8	47.5	8.4	 16
393	  8	40.5	7.6	 20
394	  8	44.3	8.1	 20
395	  8	51.0	9.5	 16
396	  8	52.0	10.3	 20
397	  8	342.8	43.7	 20
398	  8	45.3	9.6	 16
399	  8	52.0	12.4	 20
400	  8	50.0	9.4	 20
401	  8	90.3	10.9	 16
402	  8	65.0	12.8	 20
403	  8	74.0	9.9	 20
404	  8	69.3	7.8	 16
405	  8	84.0	17.7	 20
406	  8	48.3	10.7	 20
407	  8	54.8	8.1	 16
408	  8	51.5	10.4	 20
409	  8	46.5	10.2	 20
410	  8	50.0	8.1	 16
411	  8	88.3	15.0	 20
412	  8	108.8	17.5	 20
413	  8	368.3	29.8	 16
414	  8	195.3	22.3	 20
415	  8	55.0	9.9	 20
416	  8	62.8	11.8	 16
417	  8	94.0	12.5	 20
418	  8	131.5	22.0	 20
419	  8	2639.0	197.4	 16
420	  8	149.3	30.6	 20
421	  8	80.8	16.5	 20
422	  8	52.3	10.0	 16
423	  8	98.3	14.3	 20
424	  8	107.8	18.1	 20
425	  8	188.3	25.8	 16
426	  8	68.5	10.4	 20
427	  8	71.5	11.3	 20
428	  8	77.5	9.0	 16
429	  8	63.3	11.0	 20
430	  8	53.3	10.1	 20
431	  8	74.5	13.6	 16
432	  8	101.5	16.2	 20
433	  8	42.3	8.5	 16
434	  8	48.0	10.7	 20
435	  8	63.5	12.4	 20
436	  8	67.8	12.4	 16
437	  8	49.8	9.2	 20
438	  8	47.0	11.0	 20
439	  8	44.5	8.0	 16
440	  8	44.0	5.7	 20
441	  8	48.8	7.2	 20
442	  8	42.3	5.8	 16
443	  8	67.8	13.3	 20
444	  8	49.0	8.9	 20
445	  8	46.3	10.3	 16
446	  8	47.0	8.9	 20
447	  8	50.5	10.9	 20
448	  8	53.5	12.2	 16
449	  8	153.5	20.8	 20
450	  8	113.3	21.8	 20
451	  8	151.3	16.6	 16
452	  8	142.3	22.6	 20
453	  8	56.5	9.5	 20
454	  8	48.0	7.7	 16
455	  8	61.5	10.9	 20
456	  8	75.0	12.7	 20
457	  8	48.3	6.9	 16
458	  8	41.0	8.3	 20
459	  8	45.3	8.8	 20
460	  8	42.5	6.0	 16
461	  8	47.3	9.2	 20
462	  8	45.0	5.8	 20
463	  8	81.3	14.5	 16
464	  8	71.3	12.0	 20
465	  8	62.3	11.7	 20
466	  8	283.0	39.2	 16
467	  8	345.0	38.9	 20
468	  8	206.0	22.9	 20
469	  8	85.8	16.8	 16
470	  8	55.3	11.9	 20
471	  8	43.0	6.9	 20
472	  8	45.8	10.8	 16
473	  8	45.0	8.2	 20
474	  8	98.0	21.5	 20
475	  8	64.0	9.6	 16
476	  8	74.3	12.2	 20
477	  8	64.0	12.0	 20
478	  8	46.5	7.5	 16
479	  8	44.3	9.7	 20
480	  8	46.0	8.7	 25
481	  8	43.0	6.9	 20
482	  8	51.0	11.6	 25
483	  8	87.0	17.8	 25
484	  8	59.3	8.0	 20
485	  8	63.0	9.4	 25
486	  8	61.0	10.8	 25
487	  8	150.3	22.6	 20
488	  8	84.0	14.3	 25
489	  8	82.0	11.4	 25
490	  8	89.3	16.8	 20
491	  8	149.0	21.1	 25
492	  8	84.0	16.0	 25
493	  8	106.3	17.5	 20
494	  8	188.0	24.3	 25
495	  8	130.0	21.9	 25
496	  8	224.3	25.9	 20
497	  8	239.0	35.4	 25
498	  8	217.0	33.3	 25
499	  8	183.8	27.2	 20
500	  8	63.0	11.6	 25
501	  8	230.0	30.3	 25
502	  8	121.0	17.8	 20
503	  8	129.0	17.8	 25
504	  8	68.0	12.1	 25
505	  8	52.0	8.1	 20
506	  8	114.0	19.5	 25
507	  8	95.0	16.7	 25
508	  8	93.5	13.3	 20
509	  8	123.0	17.6	 25
510	  8	107.0	16.0	 25
511	  8	51.3	10.5	 20
512	  8	42.0	7.1	 25
513	  8	44.3	7.0	 20
514	  8	51.0	10.3	 25
515	  8	59.0	8.8	 25
516	  8	58.5	9.9	 20
517	  8	42.0	11.2	 25
518	  8	135.0	28.5	 25
519	  8	69.0	12.8	 20
520	  8	126.0	23.0	 25
521	  8	206.0	37.6	 25
522	  8	134.8	22.7	 20
523	  8	426.0	86.8	 25
524	  8	1989.0	369.6	 25
525	  8	126.5	24.6	 20
526	  8	81.0	12.9	 25
527	  8	81.0	14.9	 25
528	  8	573.3	83.9	 20
529	  8	54.0	10.0	 25
530	  8	53.0	7.3	 25
531	  8	56.0	7.3	 20
532	  8	120.0	17.2	 25
533	  8	131.0	24.8	 25
534	  8	258.3	25.4	 20
535	  8	74.0	16.0	 25
536	  8	49.0	7.7	 25
537	  8	43.5	9.7	 20
538	  8	207.0	49.4	 25
539	  8	53.0	8.2	 25
540	  8	58.0	8.2	 20
541	  8	65.0	10.9	 25
542	  8	182.0	28.7	 25
543	  8	104.3	17.9	 20
544	  8	51.0	9.6	 25
545	  8	51.0	7.6	 25
546	  8	47.3	6.1	 20
547	  8	47.0	8.5	 25
548	  8	125.0	21.0	 25
549	  8	70.3	14.2	 20
550	  8	222.0	35.9	 25
551	  8	54.0	10.8	 25
552	  8	152.8	21.1	 20
553	  8	65.0	9.0	 25
554	  8	265.0	26.9	 25
555	  8	71.5	11.6	 20
556	  8	59.0	10.7	 25
557	  8	90.0	15.8	 25
558	  8	6318.3	447.3	 20
559	  8	143.0	47.3	 25
560	  8	73.0	10.2	 25
561	  8	195.5	23.4	 20
562	  8	65.0	10.6	 25
563	  8	87.0	14.5	 25
564	  8	54.3	8.8	 20
565	  8	44.0	6.8	 25
566	  8	67.0	9.9	 25
567	  8	56.8	8.5	 20
568	  8	59.0	9.2	 25
569	  8	78.0	13.0	 25
570	  8	43.0	10.0	 20
571	  8	126.0	25.5	 25
572	  8	50.0	7.1	 25
573	  8	48.5	7.4	 20
574	  8	54.0	7.6	 25
575	  8	69.0	15.7	 25
576	  8	59.0	25.2	 20
577	  8	42.0	6.7	 25
578	  8	41.0	8.7	 25
579	  8	39.0	7.1	 20
580	  8	41.0	6.0	 25
581	  8	46.0	7.2	 25
582	  8	52.3	8.3	 20
583	  8	47.0	9.0	 25
584	  8	52.0	9.0	 25
585	  8	49.0	10.9	 20
586	  8	46.0	6.2	 25
587	  8	56.0	8.2	 25
588	  8	51.3	8.9	 20
589	  8	67.0	9.6	 25
590	  8	82.0	12.8	 25
591	  8	75.0	12.0	 20
592	  8	214.0	28.1	 25
593	  8	280.3	29.9	 20
594	  8	85.0	15.9	 25
595	  8	58.0	10.6	 25
596	  8	54.0	11.4	 20
597	  8	143.0	20.1	 25
598	  8	67.0	9.7	 25
599	  8	52.3	10.5	 20
600	  8	49.0	12.9	 25
601	  8	88.0	16.8	 25
602	  8	97.5	10.2	 20
603	  8	61.0	11.1	 25
604	  8	41.0	6.3	 25
605	  8	54.5	8.1	 20
606	  8	56.0	10.0	 25
607	  8	68.0	10.8	 25
608	  8	55.3	8.3	 20
609	  8	71.0	13.9	 25
610	  8	75.0	11.7	 25
611	  8	471.5	44.5	 20
612	  8	657.0	63.0	 25
613	  8	77.0	18.8	 25
614	  8	46.3	10.5	 20
615	  8	127.0	24.1	 25
616	  8	88.0	11.6	 25
617	  8	61.3	11.0	 20
618	  8	53.0	10.3	 25
619	  8	67.0	10.5	 25
620	  8	126.5	22.4	 20
621	  8	43.0	8.6	 25
622	  8	61.0	12.0	 25
623	  8	61.5	10.9	 20
624	  8	199.0	43.8	 25
625	  8	73.0	11.1	 25
626	  8	49.0	10.2	 20
627	  8	53.0	10.3	 25
628	  8	58.0	8.9	 25
629	  8	64.0	15.9	 20
630	  8	134.0	20.9	 25
631	  8	197.0	23.9	 25
632	  8	46.0	9.2	 20
633	  8	45.0	6.7	 25
634	  8	54.0	14.0	 25
635	  8	44.0	7.9	 20
636	  8	55.0	10.7	 25
637	  8	58.0	10.4	 25
638	  8	64.3	11.2	 20
639	  8	6870.0	1179.5	 25
  0	  9	94.0	25.0	 25
  1	  9	210.0	20.6	 20
  2	  9	76.0	10.5	 25
  3	  9	58.0	9.8	 25
  4	  9	50.8	8.6	 20
  5	  9	446.0	91.1	 25
  6	  9	54.0	8.9	 25
  7	  9	51.5	8.1	 20
  8	  9	51.0	10.9	 25
  9	  9	45.0	6.4	 25
 10	  9	56.8	10.4	 20
 11	  9	43.0	7.5	 25
 12	  9	45.0	8.2	 25
 13	  9	45.8	8.0	 20
 14	  9	43.0	8.4	 25
 15	  9	46.0	10.5	 25
 16	  9	80.0	18.3	 20
 17	  9	45.0	10.1	 25
 18	  9	40.0	7.2	 25
 19	  9	47.3	10.7	 20
 20	  9	98.0	24.3	 25
 21	  9	56.0	10.3	 25
 22	  9	41.0	5.2	 20
 23	  9	50.0	9.2	 25
 24	  9	45.0	8.1	 25
 25	  9	45.0	8.5	 20
 26	  9	49.0	8.7	 25
 27	  9	77.0	13.9	 25
 28	  9	67.3	12.0	 20
 29	  9	794.0	269.0	 25
 30	  9	97.0	19.2	 25
 31	  9	104.3	14.7	 20
 32	  9	57.0	10.3	 25
 33	  9	54.3	14.3	 20
 34	  9	42.0	5.2	 25
 35	  9	48.0	9.2	 25
 36	  9	47.0	9.5	 20
 37	  9	146.0	43.4	 25
 38	  9	305.0	78.9	 25
 39	  9	51.0	8.7	 20
 40	  9	87.0	18.2	 25
 41	  9	52.0	12.6	 25
 42	  9	46.0	7.0	 20
 43	  9	79.0	18.0	 25
 44	  9	57.0	10.7	 25
 45	  9	43.0	7.2	 20
 46	  9	81.0	16.0	 25
 47	  9	94.0	16.6	 25
 48	  9	52.3	7.3	 20
 49	  9	43.0	8.5	 25
 50	  9	44.0	8.9	 25
 51	  9	49.5	8.6	 20
 52	  9	133.0	29.5	 25
 53	  9	390.0	86.4	 25
 54	  9	108.3	17.5	 20
 55	  9	159.0	22.9	 25
 56	  9	57.0	12.2	 25
 57	  9	642.0	129.0	 20
 58	  9	769.0	69.2	 25
 59	  9	129.0	15.6	 25
 60	  9	54.5	9.3	 20
 61	  9	63.0	11.4	 25
 62	  9	53.0	9.1	 25
 63	  9	254.8	42.8	 20
 64	  9	59.0	9.8	 25
 65	  9	53.0	8.5	 25
 66	  9	56.8	10.8	 20
 67	  9	226.0	60.5	 25
 68	  9	57.0	9.7	 25
 69	  9	155.8	24.6	 20
 70	  9	57.0	9.7	 25
 71	  9	665.0	154.3	 25
 72	  9	66.3	10.9	 20
 73	  9	54.0	7.8	 25
 74	  9	150.0	31.3	 25
 75	  9	60.0	7.6	 20
 76	  9	60.0	11.6	 25
 77	  9	63.0	10.2	 25
 78	  9	79.0	12.0	 20
 79	  9	77.0	12.6	 25
 80	  9	74.0	12.3	 25
 81	  9	81.5	14.4	 20
 82	  9	202.0	21.9	 25
 83	  9	1596.0	387.3	 25
 84	  9	293.8	28.8	 20
 85	  9	5677.0	1754.5	 25
 86	  9	453.0	88.9	 25
 87	  9	250.5	41.5	 20
 88	  9	102.0	15.8	 25
 89	  9	76.0	12.9	 25
 90	  9	59.3	8.9	 20
 91	  9	59.0	9.5	 25
 92	  9	58.0	11.8	 25
 93	  9	62.8	12.4	 20
 94	  9	49.0	8.7	 25
 95	  9	48.0	7.4	 25
 96	  9	152.3	20.5	 20
 97	  9	66.0	9.8	 25
 98	  9	96.0	15.7	 25
 99	  9	66.5	11.6	 20
100	  9	93.0	18.0	 25
101	  9	77.0	12.1	 25
102	  9	69.0	11.9	 20
103	  9	178.0	32.7	 25
104	  9	370.0	35.8	 25
105	  9	143.3	18.0	 20
106	  9	62.0	11.3	 25
107	  9	60.0	11.0	 25
108	  9	54.0	7.9	 20
109	  9	151.0	34.1	 25
110	  9	70.0	10.9	 25
111	  9	227.8	25.1	 20
112	  9	53.0	8.9	 25
113	  9	50.0	6.7	 20
114	  9	66.0	8.6	 25
115	  9	98.0	17.2	 25
116	  9	131.3	15.6	 20
117	  9	75.0	10.2	 25
118	  9	114.0	19.6	 25
119	  9	541.0	72.4	 20
120	  9	81.0	14.6	 25
121	  9	94.0	17.5	 25
122	  9	469.8	57.4	 20
123	  9	166.0	46.2	 25
124	  9	71.0	12.4	 25
125	  9	79.5	14.0	 20
126	  9	151.0	35.0	 25
127	  9	89.0	15.2	 25
128	  9	474.3	84.6	 20
129	  9	108.0	34.7	 25
130	  9	67.0	11.9	 25
131	  9	61.0	11.1	 20
132	  9	68.0	10.8	 25
133	  9	78.0	14.1	 25
134	  9	119.0	21.5	 20
135	  9	123.0	21.0	 25
136	  9	103.0	16.5	 25
137	  9	104.3	11.6	 20
138	  9	121.0	17.7	 25
139	  9	152.0	22.1	 25
140	  9	5045.8	677.9	 20
141	  9	95.0	50.3	 25
142	  9	68.0	7.2	 25
143	  9	63.3	13.2	 20
144	  9	1563.0	408.2	 25
145	  9	95.0	21.1	 25
146	  9	72.8	10.3	 20
147	  9	65.0	9.4	 25
148	  9	63.0	8.6	 25
149	  9	62.8	7.6	 20
150	  9	65.0	9.2	 25
151	  9	74.0	11.9	 25
152	  9	61.3	9.6	 20
153	  9	63.0	8.9	 25
154	  9	57.0	7.7	 25
155	  9	63.5	11.8	 20
156	  9	68.0	9.8	 25
157	  9	66.0	9.5	 25
158	  9	63.3	10.3	 20
159	  9	420.0	90.9	 25
160	  9	288.0	32.5	 25
161	  9	871.0	74.8	 20
162	  9	391.5	58.5	 20
163	  9	139.0	22.1	 20
164	  9	102.8	13.1	 16
165	  9	94.8	17.1	 20
166	  9	81.3	12.1	 20
167	  9	86.0	15.7	 16
168	  9	67.5	7.0	 20
169	  9	68.5	9.7	 20
170	  9	113.8	14.5	 16
171	  9	208.8	48.2	 20
172	  9	115.3	18.4	 20
173	  9	223.0	32.9	 16
174	  9	285.3	50.1	 20
175	  9	79.0	17.8	 20
176	  9	101.3	14.7	 16
177	  9	129.5	16.9	 20
178	  9	482.3	82.6	 20
179	  9	82.5	14.0	 16
180	  9	119.5	16.9	 20
181	  9	223.5	23.6	 20
182	  9	161.5	11.4	 16
183	  9	454.3	71.4	 20
184	  9	124.3	17.6	 20
185	  9	173.8	21.7	 16
186	  9	127.3	22.9	 20
187	  9	144.0	27.3	 20
188	  9	71.5	11.4	 16
189	  9	50.0	7.5	 20
190	  9	43.8	9.0	 20
191	  9	42.0	9.5	 16
192	  9	45.0	14.0	 20
193	  9	71.8	9.3	 16
194	  9	49.8	7.8	 20
195	  9	49.5	8.9	 20
196	  9	46.5	9.4	 16
197	  9	48.5	9.1	 20
198	  9	253.5	52.9	 20
199	  9	147.3	17.5	 16
200	  9	66.5	15.3	 20
201	  9	49.5	8.1	 20
202	  9	52.8	9.0	 16
203	  9	144.0	35.6	 20
204	  9	63.3	15.4	 20
205	  9	122.3	24.5	 16
206	  9	75.0	15.7	 20
207	  9	41.0	9.1	 20
208	  9	45.5	6.5	 16
209	  9	45.0	9.7	 20
210	  9	45.3	8.4	 20
211	  9	39.0	7.6	 16
212	  9	158.3	39.2	 20
213	  9	61.0	10.6	 20
214	  9	84.0	16.6	 16
215	  9	50.0	8.0	 20
216	  9	126.0	23.7	 20
217	  9	81.3	10.5	 16
218	  9	431.0	73.8	 20
219	  9	161.5	27.5	 20
220	  9	103.0	19.7	 16
221	  9	58.3	13.0	 20
222	  9	48.0	10.4	 20
223	  9	131.3	25.2	 16
224	  9	173.3	57.8	 20
225	  9	233.0	42.7	 20
226	  9	141.3	14.0	 16
227	  9	78.3	18.5	 20
228	  9	69.3	10.0	 20
229	  9	94.3	18.1	 16
230	  9	138.0	24.1	 20
231	  9	65.3	9.1	 20
232	  9	58.0	12.0	 16
233	  9	70.3	13.5	 20
234	  9	50.3	8.7	 20
235	  9	45.3	7.4	 16
236	  9	55.3	14.7	 20
237	  9	58.5	15.7	 20
238	  9	74.3	13.0	 16
239	  9	69.3	9.9	 20
240	  9	44.5	7.3	 20
241	  9	56.0	10.6	 16
242	  9	50.0	8.6	 20
243	  9	55.0	8.2	 20
244	  9	41.3	7.8	 16
245	  9	42.5	7.8	 20
246	  9	60.3	8.3	 20
247	  9	50.8	8.8	 16
248	  9	123.0	18.8	 20
249	  9	65.5	11.4	 20
250	  9	72.0	11.1	 16
251	  9	51.0	8.6	 20
252	  9	65.5	12.7	 20
253	  9	105.3	15.3	 16
254	  9	45.5	6.2	 20
255	  9	43.3	8.1	 20
256	  9	52.3	7.8	 16
257	  9	70.3	10.5	 20
258	  9	53.0	9.9	 20
259	  9	410.0	67.0	 16
260	  9	66.0	14.2	 20
261	  9	52.0	8.4	 20
262	  9	80.8	16.4	 16
263	  9	109.3	19.4	 20
264	  9	286.0	45.8	 20
265	  9	46.8	10.1	 16
266	  9	44.5	7.8	 20
267	  9	42.5	10.8	 20
268	  9	49.0	9.6	 20
269	  9	64.0	19.0	 25
270	  9	53.0	10.2	 25
271	  9	69.8	13.9	 20
272	  9	74.0	12.8	 25
273	  9	90.3	14.9	 20
274	  9	173.0	19.2	 25
275	  9	68.0	11.2	 25
276	  9	120.5	17.7	 20
277	  9	142.0	49.1	 25
278	  9	129.0	22.9	 25
279	  9	92.3	9.1	 20
280	  9	72.0	12.3	 25
281	  9	56.0	9.1	 25
282	  9	54.5	10.0	 20
283	  9	54.0	12.4	 25
284	  9	103.0	20.9	 25
285	  9	71.0	15.0	 20
286	  9	50.0	10.7	 25
287	  9	60.0	13.8	 25
288	  9	47.5	9.1	 20
289	  9	48.0	10.5	 25
290	  9	51.0	6.4	 25
291	  9	181.0	37.2	 20
292	  9	65.0	12.6	 25
293	  9	68.0	16.0	 25
294	  9	52.3	10.6	 20
295	  9	132.0	23.4	 25
296	  9	54.0	9.9	 25
297	  9	265.0	31.0	 20
298	  9	730.0	168.0	 25
299	  9	58.0	11.2	 25
300	  9	100.8	13.7	 20
301	  9	49.0	9.4	 25
302	  9	46.0	7.2	 25
303	  9	56.5	9.1	 20
304	  9	129.0	20.1	 25
305	  9	128.0	27.3	 25
306	  9	122.0	18.1	 20
307	  9	82.0	19.0	 25
308	  9	97.0	16.5	 25
309	  9	201.5	22.9	 20
310	  9	67.0	10.7	 25
311	  9	155.0	31.3	 25
312	  9	64.8	11.4	 20
313	  9	54.0	10.5	 25
314	  9	53.0	8.6	 25
315	  9	39.0	6.1	 20
316	  9	63.0	13.1	 25
317	  9	46.0	7.6	 25
318	  9	53.0	8.8	 20
319	  9	303.0	77.2	 25
320	  9	47.0	10.6	 25
321	  9	199.3	39.8	 20
322	  9	279.0	53.5	 25
323	  9	59.0	8.9	 25
324	  9	78.3	15.1	 20
325	  9	214.0	58.6	 25
326	  9	85.0	16.4	 25
327	  9	86.5	16.3	 20
328	  9	42.0	7.1	 25
329	  9	49.0	7.9	 25
330	  9	45.0	9.6	 20
331	  9	56.0	12.7	 25
332	  9	77.0	14.8	 25
333	  9	49.8	7.5	 20
334	  9	51.0	8.3	 25
335	  9	51.0	9.9	 25
336	  9	57.0	8.5	 20
337	  9	42.0	8.4	 25
338	  9	53.0	19.3	 25
339	  9	43.5	7.5	 20
340	  9	44.0	9.4	 25
341	  9	47.0	9.9	 25
342	  9	46.3	7.2	 20
343	  9	54.0	11.1	 25
344	  9	44.0	7.2	 25
345	  9	59.0	9.6	 20
346	  9	55.0	9.3	 25
347	  9	151.0	27.7	 25
348	  9	277.8	39.2	 20
349	  9	166.0	19.7	 25
350	  9	315.0	44.8	 25
351	  9	56.8	13.4	 20
352	  9	120.0	16.0	 25
353	  9	77.3	15.5	 20
354	  9	108.0	15.9	 25
355	  9	65.0	11.4	 25
356	  9	134.8	23.0	 20
357	  9	53.0	12.0	 25
358	  9	45.0	8.8	 25
359	  9	45.0	9.2	 20
360	  9	46.0	10.1	 25
361	  9	47.0	7.2	 25
362	  9	63.3	11.9	 20
363	  9	53.0	9.6	 25
364	  9	47.0	7.7	 25
365	  9	52.0	9.6	 20
366	  9	49.0	10.6	 25
367	  9	52.0	9.4	 25
368	  9	61.3	10.0	 20
369	  9	44.0	10.2	 25
370	  9	526.0	157.3	 25
371	  9	53.3	8.8	 20
372	  9	50.0	8.8	 25
373	  9	165.0	34.2	 25
374	  9	47.0	10.3	 20
375	  9	63.0	13.0	 25
376	  9	88.0	16.0	 25
377	  9	365.3	51.9	 20
378	  9	65.0	19.1	 25
379	  9	72.0	18.2	 25
380	  9	54.5	10.0	 20
381	  9	72.0	12.4	 25
382	  9	58.0	10.1	 25
383	  9	60.3	10.6	 20
384	  9	61.0	14.0	 25
385	  9	50.0	11.3	 25
386	  9	697.8	157.3	 20
387	  9	64.0	24.8	 25
388	  9	83.0	17.8	 25
389	  9	65.8	12.0	 20
390	  9	45.0	9.9	 25
391	  9	58.0	12.0	 25
392	  9	48.0	8.0	 20
393	  9	44.0	9.0	 25
394	  9	178.0	28.2	 25
395	  9	202.0	41.5	 20
396	  9	49.0	10.4	 25
397	  9	194.0	36.0	 25
398	  9	46.0	9.9	 20
399	  9	45.0	7.0	 25
400	  9	134.0	31.4	 25
401	  9	44.3	8.4	 20
402	  9	50.0	9.1	 25
403	  9	47.0	7.8	 25
404	  9	54.8	13.4	 20
405	  9	118.0	18.7	 25
406	  9	118.0	21.6	 25
407	  9	122.5	24.5	 20
408	  9	68.0	10.6	 25
409	  9	86.0	14.2	 25
410	  9	59.3	12.4	 20
411	  9	53.0	8.5	 25
412	  9	155.0	20.5	 25
413	  9	99.3	14.8	 20
414	  9	71.0	11.9	 25
415	  9	67.0	13.4	 25
416	  9	156.5	26.7	 20
417	  9	133.0	28.0	 25
418	  9	111.0	18.6	 25
419	  9	193.5	16.2	 20
420	  9	177.0	31.9	 25
421	  9	105.0	16.8	 25
422	  9	75.3	13.5	 20
423	  9	62.0	12.1	 25
424	  9	96.0	14.0	 25
425	  9	347.8	51.2	 20
426	  9	76.0	10.7	 25
427	  9	60.0	12.0	 25
428	  9	67.0	9.2	 20
429	  9	40.0	5.6	 25
430	  9	63.0	11.0	 25
431	  9	315.0	48.8	 20
432	  9	103.0	14.3	 25
433	  9	253.3	42.2	 20
434	  9	122.0	20.3	 25
435	  9	91.0	18.4	 25
436	  9	147.5	21.5	 20
437	  9	833.0	231.1	 25
438	  9	72.0	9.8	 25
439	  9	53.3	10.6	 20
440	  9	48.0	7.0	 25
441	  9	58.0	9.6	 25
442	  9	46.3	7.0	 20
443	  9	45.0	8.2	 25
444	  9	50.0	10.0	 25
445	  9	45.3	7.7	 20
446	  9	49.0	10.2	 25
447	  9	46.0	8.1	 25
448	  9	43.3	6.6	 20
449	  9	166.0	39.4	 25
450	  9	395.0	54.8	 25
451	  9	49.3	8.4	 20
452	  9	80.0	14.8	 25
453	  9	122.0	20.8	 25
454	  9	299.3	31.1	 20
455	  9	348.0	39.7	 25
456	  9	102.0	14.8	 25
457	  9	120.0	23.0	 20
458	  9	51.0	8.9	 25
459	  9	49.0	7.4	 25
460	  9	42.5	5.5	 20
461	  9	45.0	7.8	 25
462	  9	47.0	8.2	 25
463	  9	68.3	12.8	 20
464	  9	58.0	11.5	 25
465	  9	142.0	18.7	 25
466	  9	237.5	63.9	 20
467	  9	205.0	29.0	 25
468	  9	120.0	18.9	 25
469	  9	52.8	8.8	 20
470	  9	45.0	7.1	 25
471	  9	51.0	8.2	 25
472	  9	69.3	18.2	 20
473	  9	63.0	13.2	 25
474	  9	53.0	10.5	 25
475	  9	61.8	11.8	 20
476	  9	79.0	15.7	 25
477	  9	59.0	11.4	 25
478	  9	146.3	27.8	 20
479	  9	60.0	9.9	 25
480	  9	48.5	8.3	 20
481	  9	49.0	7.8	 16
482	  9	51.3	9.7	 20
483	  9	83.0	17.3	 20
484	  9	49.5	9.3	 16
485	  9	48.5	9.1	 20
486	  9	57.5	11.4	 20
487	  9	85.0	13.1	 16
488	  9	49.0	8.1	 20
489	  9	206.3	32.0	 20
490	  9	511.8	58.3	 16
491	  9	258.3	51.8	 20
492	  9	54.5	11.8	 20
493	  9	105.8	15.2	 16
494	  9	423.0	69.5	 20
495	  9	506.8	56.4	 20
496	  9	60.3	7.8	 16
497	  9	524.3	105.3	 20
498	  9	353.5	29.5	 20
499	  9	67.0	14.5	 16
500	  9	79.5	15.6	 20
501	  9	197.3	24.6	 20
502	  9	118.3	14.9	 16
503	  9	66.8	11.6	 20
504	  9	89.0	11.9	 20
505	  9	88.5	18.0	 16
506	  9	391.8	58.0	 20
507	  9	376.0	25.9	 20
508	  9	320.3	28.9	 16
509	  9	492.0	46.3	 20
510	  9	108.0	18.2	 20
511	  9	425.0	32.5	 16
512	  9	175.3	19.3	 20
513	  9	52.5	9.9	 16
514	  9	50.3	8.6	 20
515	  9	129.3	16.9	 20
516	  9	293.8	30.0	 16
517	  9	83.0	11.5	 20
518	  9	53.8	11.8	 20
519	  9	71.5	8.5	 16
520	  9	46.5	7.8	 20
521	  9	469.8	81.4	 20
522	  9	300.8	31.6	 16
523	  9	428.0	42.0	 20
524	  9	161.5	28.3	 20
525	  9	153.8	21.0	 16
526	  9	310.0	74.0	 20
527	  9	49.3	9.1	 20
528	  9	64.0	7.7	 16
529	  9	287.3	70.9	 20
530	  9	737.3	149.8	 20
531	  9	1566.3	168.5	 16
532	  9	387.0	65.2	 20
533	  9	94.3	24.4	 20
534	  9	63.3	13.9	 16
535	  9	242.3	51.5	 20
536	  9	45.3	9.7	 20
537	  9	41.5	7.2	 16
538	  9	46.3	7.5	 20
539	  9	156.0	26.1	 20
540	  9	45.3	6.4	 16
541	  9	41.3	4.9	 20
542	  9	126.8	18.7	 20
543	  9	94.0	17.9	 16
544	  9	74.0	10.4	 20
545	  9	100.5	11.9	 20
546	  9	190.5	20.7	 16
547	  9	86.3	15.7	 20
548	  9	51.0	6.9	 20
549	  9	58.8	11.1	 16
550	  9	127.3	17.7	 20
551	  9	52.5	9.1	 20
552	  9	85.0	12.1	 16
553	  9	97.5	21.7	 20
554	  9	49.3	9.9	 20
555	  9	56.3	8.9	 16
556	  9	2035.3	385.3	 20
557	  9	543.8	49.5	 20
558	  9	311.8	22.5	 16
559	  9	229.0	23.4	 20
560	  9	412.3	38.2	 20
561	  9	89.8	14.5	 16
562	  9	168.5	30.0	 20
563	  9	74.3	15.2	 20
564	  9	49.8	9.8	 16
565	  9	297.3	43.1	 20
566	  9	114.0	26.0	 20
567	  9	49.0	9.6	 16
568	  9	56.8	11.7	 20
569	  9	67.0	11.9	 20
570	  9	277.3	41.9	 16
571	  9	61.5	12.4	 20
572	  9	72.3	10.4	 20
573	  9	80.0	15.2	 16
574	  9	115.8	20.6	 20
575	  9	254.5	28.0	 20
576	  9	47.5	7.3	 16
577	  9	43.3	8.6	 20
578	  9	44.0	9.1	 20
579	  9	42.3	8.0	 16
580	  9	52.3	9.6	 20
581	  9	60.3	13.9	 20
582	  9	54.8	9.7	 16
583	  9	51.5	11.5	 20
584	  9	1860.5	140.5	 20
585	  9	133.0	19.2	 20
586	  9	269.0	24.4	 25
587	  9	71.0	13.2	 25
588	  9	118.3	17.0	 20
589	  9	59.0	9.2	 25
590	  9	65.0	10.8	 25
591	  9	311.5	33.3	 20
592	  9	254.0	27.3	 25
593	  9	437.3	30.7	 20
594	  9	58.0	9.8	 25
595	  9	52.0	9.6	 25
596	  9	55.3	8.9	 20
597	  9	82.0	13.2	 25
598	  9	221.0	21.4	 25
599	  9	176.0	20.6	 20
600	  9	111.0	15.9	 25
601	  9	110.0	13.1	 25
602	  9	414.3	41.2	 20
603	  9	47.0	8.9	 25
604	  9	81.0	16.5	 25
605	  9	121.3	23.5	 20
606	  9	89.0	13.9	 25
607	  9	45.0	9.0	 25
608	  9	45.0	7.0	 20
609	  9	44.0	8.8	 25
610	  9	69.0	12.2	 25
611	  9	60.0	7.7	 20
612	  9	90.0	13.0	 25
613	  9	247.0	38.4	 25
614	  9	190.0	34.5	 20
615	  9	60.0	10.7	 25
616	  9	68.0	11.0	 25
617	  9	70.0	12.4	 20
618	  9	231.0	39.3	 25
619	  9	336.0	32.9	 25
620	  9	84.8	13.2	 20
621	  9	58.0	9.9	 25
622	  9	49.0	8.6	 25
623	  9	63.3	7.8	 20
624	  9	47.0	6.9	 25
625	  9	73.0	13.3	 25
626	  9	70.3	12.8	 20
627	  9	162.0	32.6	 25
628	  9	77.0	11.7	 25
629	  9	48.3	9.5	 20
630	  9	207.0	40.2	 25
631	  9	117.0	19.5	 25
632	  9	635.8	87.4	 20
633	  9	53.0	10.1	 25
634	  9	68.0	15.2	 25
635	  9	84.3	16.9	 20
636	  9	52.0	6.8	 25
637	  9	47.0	6.3	 25
638	  9	67.0	10.1	 20
639	  9	84.0	13.9	 25
  0	 10	8853.5	977.3	 20
  1	 10	69.0	12.7	 16
  2	 10	55.3	10.4	 20
  3	 10	51.8	7.5	 20
  4	 10	47.8	6.5	 16
  5	 10	111.5	17.1	 20
  6	 10	58.3	7.2	 20
  7	 10	56.5	10.3	 16
  8	 10	50.3	12.1	 20
  9	 10	45.3	7.0	 20
 10	 10	50.0	7.8	 16
 11	 10	51.3	18.7	 20
 12	 10	45.3	7.9	 20
 13	 10	43.5	7.0	 16
 14	 10	45.0	7.4	 20
 15	 10	49.3	8.7	 20
 16	 10	52.3	11.4	 16
 17	 10	35.0	7.2	 20
 18	 10	38.0	7.7	 20
 19	 10	42.5	6.9	 16
 20	 10	49.3	8.1	 20
 21	 10	46.8	8.2	 20
 22	 10	46.3	8.4	 16
 23	 10	47.3	8.2	 20
 24	 10	48.3	7.9	 20
 25	 10	45.0	7.4	 16
 26	 10	58.3	11.4	 20
 27	 10	56.3	10.7	 20
 28	 10	60.8	14.9	 16
 29	 10	109.0	31.4	 20
 30	 10	56.3	10.0	 20
 31	 10	85.5	16.4	 16
 32	 10	54.3	10.3	 20
 33	 10	52.8	8.5	 16
 34	 10	45.0	7.5	 20
 35	 10	46.0	8.7	 20
 36	 10	54.5	9.5	 16
 37	 10	90.5	17.3	 20
 38	 10	151.3	33.6	 20
 39	 10	47.0	11.7	 16
 40	 10	47.5	8.9	 20
 41	 10	50.3	8.1	 20
 42	 10	46.3	8.5	 16
 43	 10	46.3	8.4	 20
 44	 10	48.5	9.4	 20
 45	 10	44.8	6.0	 16
 46	 10	52.0	7.9	 20
 47	 10	56.3	8.7	 20
 48	 10	47.8	8.5	 16
 49	 10	44.0	8.3	 20
 50	 10	45.0	8.4	 20
 51	 10	54.3	9.3	 16
 52	 10	98.8	20.9	 20
 53	 10	87.3	15.4	 20
 54	 10	90.3	19.6	 16
 55	 10	93.5	17.7	 20
 56	 10	64.0	11.2	 20
 57	 10	132.3	26.6	 20
 58	 10	118.0	20.5	 25
 59	 10	156.0	27.0	 25
 60	 10	52.0	8.3	 20
 61	 10	122.0	29.5	 25
 62	 10	68.0	16.3	 25
 63	 10	66.0	11.4	 20
 64	 10	41.0	6.5	 25
 65	 10	46.0	7.4	 25
 66	 10	50.3	7.1	 20
 67	 10	56.0	10.1	 25
 68	 10	53.0	9.3	 25
 69	 10	55.5	13.3	 20
 70	 10	44.0	6.4	 25
 71	 10	130.0	26.6	 25
 72	 10	44.3	6.7	 20
 73	 10	56.0	9.3	 25
 74	 10	64.0	11.8	 25
 75	 10	56.0	8.5	 20
 76	 10	54.0	13.1	 25
 77	 10	50.0	10.3	 25
 78	 10	61.8	9.2	 20
 79	 10	60.0	9.8	 25
 80	 10	54.0	7.7	 25
 81	 10	61.5	11.1	 20
 82	 10	112.0	19.0	 25
 83	 10	797.0	201.4	 25
 84	 10	186.8	35.5	 20
 85	 10	2925.0	904.7	 25
 86	 10	240.0	44.0	 25
 87	 10	109.5	20.1	 20
 88	 10	74.0	9.4	 25
 89	 10	63.0	11.3	 25
 90	 10	52.8	7.6	 20
 91	 10	53.0	8.3	 25
 92	 10	52.0	9.5	 25
 93	 10	54.8	8.8	 20
 94	 10	53.0	10.5	 25
 95	 10	53.0	8.8	 25
 96	 10	89.0	15.1	 20
 97	 10	91.0	19.8	 25
 98	 10	333.0	60.6	 25
 99	 10	135.3	17.7	 20
100	 10	120.0	35.9	 25
101	 10	136.0	22.2	 25
102	 10	64.3	12.3	 20
103	 10	77.0	14.1	 25
104	 10	259.0	37.9	 25
105	 10	78.0	11.5	 20
106	 10	51.0	8.8	 25
107	 10	49.0	8.5	 25
108	 10	48.5	9.7	 20
109	 10	82.0	13.3	 25
110	 10	62.0	7.8	 25
111	 10	57.0	7.6	 20
112	 10	55.0	8.0	 25
113	 10	57.3	11.3	 20
114	 10	54.0	8.8	 25
115	 10	66.0	7.6	 25
116	 10	86.5	13.2	 20
117	 10	60.0	7.7	 25
118	 10	66.0	12.2	 25
119	 10	255.3	38.7	 20
120	 10	75.0	13.7	 25
121	 10	72.0	11.1	 25
122	 10	334.0	44.2	 20
123	 10	148.0	50.4	 25
124	 10	76.0	10.6	 25
125	 10	86.5	9.0	 20
126	 10	85.0	13.2	 25
127	 10	114.0	20.6	 25
128	 10	247.3	27.0	 20
129	 10	93.0	22.7	 25
130	 10	79.0	9.8	 25
131	 10	68.8	13.4	 20
132	 10	73.0	15.0	 25
133	 10	88.0	16.7	 25
134	 10	101.5	16.2	 20
135	 10	115.0	17.8	 25
136	 10	95.0	16.1	 25
137	 10	80.3	11.2	 20
138	 10	95.0	14.5	 25
139	 10	111.0	15.8	 25
140	 10	1943.3	215.1	 20
141	 10	99.0	27.8	 25
142	 10	83.0	12.7	 25
143	 10	72.3	10.7	 20
144	 10	248.0	54.7	 25
145	 10	109.0	15.1	 25
146	 10	99.8	13.8	 20
147	 10	72.0	13.2	 25
148	 10	66.0	10.1	 25
149	 10	69.8	15.9	 20
150	 10	69.0	14.3	 25
151	 10	86.0	16.3	 25
152	 10	63.3	9.6	 20
153	 10	73.0	15.7	 25
154	 10	64.0	9.6	 25
155	 10	79.3	11.2	 20
156	 10	94.0	16.7	 25
157	 10	97.0	17.2	 25
158	 10	81.0	17.2	 20
159	 10	107.0	15.5	 25
160	 10	475.0	67.1	 25
161	 10	984.0	52.8	 20
162	 10	675.0	65.9	 25
163	 10	348.0	70.6	 25
164	 10	242.0	49.8	 20
165	 10	189.0	30.9	 25
166	 10	126.0	23.7	 25
167	 10	104.3	19.6	 20
168	 10	78.0	13.9	 25
169	 10	90.0	17.8	 25
170	 10	84.5	14.5	 20
171	 10	151.0	25.1	 25
172	 10	123.0	15.2	 25
173	 10	188.0	18.0	 20
174	 10	434.0	56.2	 25
175	 10	92.0	15.6	 25
176	 10	148.0	18.0	 20
177	 10	115.0	18.4	 25
178	 10	193.0	27.1	 25
179	 10	94.3	17.0	 20
180	 10	122.0	23.8	 25
181	 10	414.0	48.0	 25
182	 10	292.5	22.1	 20
183	 10	179.0	20.0	 25
184	 10	105.0	23.1	 25
185	 10	129.8	18.8	 20
186	 10	104.0	19.9	 25
187	 10	127.0	16.4	 25
188	 10	55.0	8.7	 20
189	 10	48.0	8.2	 25
190	 10	46.0	6.4	 25
191	 10	47.3	9.6	 20
192	 10	50.0	8.9	 25
193	 10	59.5	8.2	 20
194	 10	46.0	7.7	 25
195	 10	54.0	14.2	 25
196	 10	42.8	6.1	 20
197	 10	47.0	7.4	 25
198	 10	93.0	19.6	 25
199	 10	81.3	10.9	 20
200	 10	49.0	5.6	 25
201	 10	49.0	13.3	 25
202	 10	50.0	8.9	 20
203	 10	172.0	37.9	 25
204	 10	47.0	11.1	 25
205	 10	46.5	6.8	 20
206	 10	41.0	8.0	 25
207	 10	48.0	7.4	 25
208	 10	43.8	9.8	 20
209	 10	43.0	8.9	 25
210	 10	48.0	7.9	 25
211	 10	51.0	11.8	 20
212	 10	100.0	22.3	 25
213	 10	46.0	7.5	 25
214	 10	58.0	10.4	 20
215	 10	49.0	9.7	 25
216	 10	93.0	20.1	 25
217	 10	76.3	12.6	 20
218	 10	216.0	40.5	 25
219	 10	229.0	28.4	 25
220	 10	86.3	18.5	 20
221	 10	58.0	10.5	 25
222	 10	52.0	11.2	 25
223	 10	232.3	25.7	 20
224	 10	124.0	80.6	 25
225	 10	93.0	16.5	 25
226	 10	72.0	13.4	 20
227	 10	79.0	16.5	 25
228	 10	81.0	14.0	 25
229	 10	105.5	17.7	 20
230	 10	105.0	25.6	 25
231	 10	48.0	10.9	 25
232	 10	54.8	11.0	 20
233	 10	76.0	13.8	 25
234	 10	54.0	10.7	 25
235	 10	45.5	8.2	 20
236	 10	57.0	12.6	 25
237	 10	55.0	9.9	 25
238	 10	51.5	8.3	 20
239	 10	50.0	6.7	 25
240	 10	45.0	10.4	 25
241	 10	58.3	8.6	 20
242	 10	60.0	13.0	 25
243	 10	46.0	9.2	 25
244	 10	53.0	10.7	 20
245	 10	52.0	11.5	 25
246	 10	47.0	8.0	 25
247	 10	62.3	12.7	 20
248	 10	98.0	14.8	 25
249	 10	55.0	6.1	 25
250	 10	56.3	12.9	 20
251	 10	51.0	10.2	 25
252	 10	56.0	9.9	 25
253	 10	63.3	12.3	 20
254	 10	42.0	6.1	 25
255	 10	53.0	11.8	 25
256	 10	43.5	8.1	 20
257	 10	56.0	9.9	 25
258	 10	57.0	9.8	 25
259	 10	158.0	27.7	 20
260	 10	65.0	9.6	 25
261	 10	54.0	8.0	 25
262	 10	85.3	13.7	 20
263	 10	83.0	13.8	 25
264	 10	77.0	13.0	 25
265	 10	41.3	7.6	 20
266	 10	51.0	11.0	 25
267	 10	48.0	8.1	 25
268	 10	43.0	6.6	 16
269	 10	50.3	6.6	 20
270	 10	45.3	8.0	 20
271	 10	66.8	10.6	 16
272	 10	60.8	9.5	 20
273	 10	197.3	20.8	 16
274	 10	306.3	29.8	 20
275	 10	75.8	19.7	 20
276	 10	53.8	7.9	 16
277	 10	70.3	9.8	 20
278	 10	62.3	8.8	 20
279	 10	76.0	13.4	 16
280	 10	63.3	12.9	 20
281	 10	53.3	9.3	 20
282	 10	51.8	11.0	 16
283	 10	56.5	11.4	 20
284	 10	80.8	13.1	 20
285	 10	56.3	10.2	 16
286	 10	49.0	9.2	 20
287	 10	49.8	10.7	 20
288	 10	55.3	9.0	 16
289	 10	50.0	8.0	 20
290	 10	44.5	5.9	 20
291	 10	43.0	8.0	 16
292	 10	53.0	9.8	 20
293	 10	47.3	8.8	 20
294	 10	54.3	10.5	 16
295	 10	64.8	11.4	 20
296	 10	64.3	15.5	 20
297	 10	276.5	24.4	 16
298	 10	250.3	52.1	 20
299	 10	55.0	12.1	 20
300	 10	54.8	12.1	 16
301	 10	44.0	8.8	 20
302	 10	54.3	9.6	 20
303	 10	42.8	9.0	 16
304	 10	107.8	27.4	 20
305	 10	68.3	14.0	 20
306	 10	57.5	10.3	 16
307	 10	65.8	12.0	 20
308	 10	75.3	12.1	 20
309	 10	152.0	15.5	 16
310	 10	80.0	13.5	 20
311	 10	83.0	14.2	 20
312	 10	58.5	14.0	 16
313	 10	63.3	12.1	 20
314	 10	49.3	8.4	 20
315	 10	40.0	5.8	 16
316	 10	41.3	7.2	 20
317	 10	46.3	8.8	 20
318	 10	48.3	8.2	 16
319	 10	208.3	47.4	 20
320	 10	47.0	9.0	 20
321	 10	53.0	6.6	 16
322	 10	99.0	26.5	 20
323	 10	45.8	7.0	 20
324	 10	59.3	8.9	 16
325	 10	48.0	8.6	 20
326	 10	56.0	12.1	 20
327	 10	55.3	8.4	 16
328	 10	42.8	10.1	 20
329	 10	47.0	9.3	 20
330	 10	43.0	8.6	 16
331	 10	49.3	11.9	 20
332	 10	45.0	9.8	 20
333	 10	61.0	11.7	 16
334	 10	50.3	8.3	 20
335	 10	57.5	14.1	 20
336	 10	61.0	8.6	 16
337	 10	51.0	9.0	 20
338	 10	49.5	10.5	 20
339	 10	43.0	9.4	 16
340	 10	39.3	5.8	 20
341	 10	46.0	11.1	 20
342	 10	41.5	8.1	 16
343	 10	46.3	7.0	 20
344	 10	43.0	7.9	 20
345	 10	47.0	8.9	 16
346	 10	50.3	9.1	 20
347	 10	96.0	22.2	 20
348	 10	390.3	55.3	 16
349	 10	87.3	17.4	 20
350	 10	182.0	33.8	 20
351	 10	57.8	10.7	 16
352	 10	119.3	23.0	 20
353	 10	58.5	18.5	 16
354	 10	166.0	35.4	 20
355	 10	52.0	9.8	 20
356	 10	61.0	10.7	 16
357	 10	43.3	10.6	 20
358	 10	46.3	8.5	 20
359	 10	47.3	8.0	 16
360	 10	47.0	6.9	 20
361	 10	46.5	7.6	 20
362	 10	46.3	8.5	 16
363	 10	48.0	7.5	 20
364	 10	50.3	10.0	 20
365	 10	47.3	10.6	 16
366	 10	72.3	12.4	 20
367	 10	56.0	13.2	 20
368	 10	47.8	9.6	 16
369	 10	54.8	9.8	 20
370	 10	84.0	16.2	 20
371	 10	53.0	7.2	 16
372	 10	44.0	7.9	 20
373	 10	67.3	10.5	 20
374	 10	44.8	8.3	 20
375	 10	73.0	12.1	 25
376	 10	78.0	16.4	 25
377	 10	48.5	7.9	 20
378	 10	51.0	9.1	 25
379	 10	54.0	7.1	 25
380	 10	48.5	8.5	 20
381	 10	74.0	14.7	 25
382	 10	49.0	6.3	 25
383	 10	54.3	12.0	 20
384	 10	50.0	7.5	 25
385	 10	52.0	8.7	 25
386	 10	84.3	15.5	 20
387	 10	60.0	10.7	 25
388	 10	59.0	10.4	 25
389	 10	53.3	10.2	 20
390	 10	48.0	8.2	 25
391	 10	53.0	10.3	 25
392	 10	47.3	15.6	 20
393	 10	40.0	7.0	 25
394	 10	47.0	7.7	 25
395	 10	52.0	9.8	 20
396	 10	56.0	10.2	 25
397	 10	64.0	14.2	 25
398	 10	43.0	7.7	 20
399	 10	48.0	7.5	 25
400	 10	59.0	10.3	 25
401	 10	41.5	7.5	 20
402	 10	48.0	7.7	 25
403	 10	46.0	8.8	 25
404	 10	61.5	13.5	 20
405	 10	68.0	13.0	 25
406	 10	114.0	19.5	 25
407	 10	91.0	15.1	 20
408	 10	59.0	18.8	 25
409	 10	96.0	13.8	 25
410	 10	51.8	10.2	 20
411	 10	46.0	9.2	 25
412	 10	190.0	21.3	 25
413	 10	167.3	17.4	 20
414	 10	92.0	13.2	 25
415	 10	44.0	7.4	 25
416	 10	70.0	12.9	 20
417	 10	63.0	10.9	 25
418	 10	84.0	14.9	 25
419	 10	109.0	15.4	 20
420	 10	208.0	20.4	 25
421	 10	78.0	20.8	 25
422	 10	57.3	10.1	 20
423	 10	52.0	8.8	 25
424	 10	87.0	14.7	 25
425	 10	192.8	23.5	 20
426	 10	66.0	11.0	 25
427	 10	82.0	17.0	 25
428	 10	55.8	10.5	 20
429	 10	42.0	8.0	 25
430	 10	51.0	7.0	 25
431	 10	98.5	14.9	 20
432	 10	82.0	14.8	 25
433	 10	90.0	11.7	 20
434	 10	76.0	15.6	 25
435	 10	51.0	7.2	 25
436	 10	48.0	10.1	 20
437	 10	450.0	104.5	 25
438	 10	58.0	10.7	 25
439	 10	50.0	9.6	 20
440	 10	55.0	10.9	 25
441	 10	55.0	12.2	 25
442	 10	45.0	7.4	 20
443	 10	41.0	6.5	 25
444	 10	48.0	9.2	 25
445	 10	43.0	9.9	 20
446	 10	41.0	7.7	 25
447	 10	45.0	7.9	 25
448	 10	49.3	8.9	 20
449	 10	53.0	10.8	 25
450	 10	79.0	16.3	 25
451	 10	44.3	9.1	 20
452	 10	51.0	9.5	 25
453	 10	93.0	11.4	 25
454	 10	112.0	12.8	 20
455	 10	275.0	35.3	 25
456	 10	115.0	14.9	 25
457	 10	67.5	12.9	 20
458	 10	43.0	6.9	 25
459	 10	42.0	7.4	 25
460	 10	55.3	12.2	 20
461	 10	45.0	9.4	 25
462	 10	43.0	9.0	 25
463	 10	72.0	12.9	 20
464	 10	63.0	13.0	 25
465	 10	179.0	22.2	 25
466	 10	573.5	50.3	 20
467	 10	340.0	70.2	 25
468	 10	136.0	24.2	 25
469	 10	45.8	7.1	 20
470	 10	44.0	8.7	 25
471	 10	52.0	9.1	 25
472	 10	47.3	9.6	 20
473	 10	52.0	10.4	 25
474	 10	54.0	11.0	 25
475	 10	47.3	9.4	 20
476	 10	83.0	9.9	 25
477	 10	48.0	5.3	 25
478	 10	71.5	10.6	 20
479	 10	44.0	7.4	 25
480	 10	44.0	8.0	 25
481	 10	47.5	8.5	 20
482	 10	62.0	11.1	 25
483	 10	52.0	11.2	 25
484	 10	45.5	9.3	 20
485	 10	55.0	12.5	 25
486	 10	48.0	7.8	 25
487	 10	60.8	14.3	 20
488	 10	53.0	10.8	 25
489	 10	253.0	32.4	 25
490	 10	382.5	41.4	 20
491	 10	146.0	24.8	 25
492	 10	54.0	8.2	 25
493	 10	81.8	12.5	 20
494	 10	182.0	31.2	 25
495	 10	105.0	20.7	 25
496	 10	73.3	15.1	 20
497	 10	345.0	69.7	 25
498	 10	834.0	71.0	 25
499	 10	76.0	14.3	 20
500	 10	89.0	16.3	 25
501	 10	87.0	17.1	 25
502	 10	50.3	8.4	 20
503	 10	81.0	13.1	 25
504	 10	57.0	8.8	 25
505	 10	68.3	14.7	 20
506	 10	383.0	53.0	 25
507	 10	354.0	35.4	 25
508	 10	219.8	26.9	 20
509	 10	495.0	38.3	 25
510	 10	96.0	19.2	 25
511	 10	307.3	32.4	 20
512	 10	63.0	13.6	 25
513	 10	53.8	8.3	 20
514	 10	41.0	7.3	 25
515	 10	79.0	17.7	 25
516	 10	120.0	18.0	 20
517	 10	56.0	11.0	 25
518	 10	44.0	7.6	 25
519	 10	47.3	7.2	 20
520	 10	40.0	6.9	 25
521	 10	386.0	72.9	 25
522	 10	147.0	15.1	 20
523	 10	338.0	39.3	 25
524	 10	92.0	15.7	 25
525	 10	92.3	18.8	 20
526	 10	100.0	21.3	 25
527	 10	50.0	8.7	 25
528	 10	48.3	10.4	 20
529	 10	110.0	28.4	 25
530	 10	68.0	13.8	 25
531	 10	388.5	54.5	 20
532	 10	191.0	37.3	 25
533	 10	81.0	16.9	 25
534	 10	51.3	8.3	 20
535	 10	94.0	16.6	 25
536	 10	48.0	6.9	 25
537	 10	44.5	7.8	 20
538	 10	44.0	8.7	 25
539	 10	57.0	11.3	 25
540	 10	42.0	5.3	 20
541	 10	47.0	7.9	 25
542	 10	76.0	11.9	 25
543	 10	56.8	10.0	 20
544	 10	65.0	9.9	 25
545	 10	69.0	13.7	 25
546	 10	142.8	22.4	 20
547	 10	66.0	10.8	 25
548	 10	51.0	11.5	 25
549	 10	58.0	11.8	 20
550	 10	129.0	19.8	 25
551	 10	50.0	8.8	 25
552	 10	76.3	13.7	 20
553	 10	102.0	15.5	 25
554	 10	51.0	5.9	 25
555	 10	50.0	7.8	 20
556	 10	969.0	198.4	 25
557	 10	228.0	32.4	 25
558	 10	183.0	26.7	 20
559	 10	245.0	29.2	 25
560	 10	274.0	38.8	 25
561	 10	126.8	18.2	 20
562	 10	95.0	19.2	 25
563	 10	54.0	9.6	 25
564	 10	53.0	8.7	 20
565	 10	162.0	23.6	 25
566	 10	113.0	16.0	 25
567	 10	55.5	10.2	 20
568	 10	81.0	13.3	 25
569	 10	52.0	10.9	 25
570	 10	84.3	12.4	 20
571	 10	48.0	8.4	 25
572	 10	69.0	14.7	 25
573	 10	62.5	11.1	 20
574	 10	94.0	12.8	 25
575	 10	213.0	28.2	 25
576	 10	45.8	7.0	 20
577	 10	51.0	9.2	 25
578	 10	41.0	10.1	 25
579	 10	39.3	6.2	 20
580	 10	40.0	7.1	 25
581	 10	59.0	9.3	 25
582	 10	46.8	7.5	 20
583	 10	49.0	11.0	 25
584	 10	381.0	83.8	 25
585	 10	84.0	16.2	 16
586	 10	267.8	26.2	 20
587	 10	84.3	15.6	 20
588	 10	51.0	7.5	 16
589	 10	62.0	9.6	 20
590	 10	52.3	7.0	 20
591	 10	247.8	31.9	 16
592	 10	359.8	41.1	 20
593	 10	600.5	54.5	 16
594	 10	57.8	21.7	 20
595	 10	51.3	9.1	 20
596	 10	66.5	12.0	 16
597	 10	65.5	11.8	 20
598	 10	143.0	19.0	 20
599	 10	165.3	25.0	 16
600	 10	95.0	16.8	 20
601	 10	215.5	26.3	 20
602	 10	113.3	15.4	 16
603	 10	42.0	11.1	 20
604	 10	48.3	7.8	 20
605	 10	63.0	8.6	 16
606	 10	91.3	16.6	 20
607	 10	45.0	6.5	 20
608	 10	49.8	9.2	 16
609	 10	42.0	9.7	 20
610	 10	64.3	12.8	 20
611	 10	66.0	15.4	 16
612	 10	56.8	9.2	 20
613	 10	88.8	14.6	 20
614	 10	67.3	13.0	 16
615	 10	47.3	8.8	 20
616	 10	56.8	8.5	 20
617	 10	86.3	17.0	 16
618	 10	90.8	11.1	 20
619	 10	85.3	11.7	 20
620	 10	54.3	12.6	 16
621	 10	52.0	8.7	 20
622	 10	49.0	11.5	 20
623	 10	67.5	13.8	 16
624	 10	46.0	8.0	 20
625	 10	63.5	9.4	 20
626	 10	50.3	10.6	 16
627	 10	63.5	9.6	 20
628	 10	57.3	9.0	 20
629	 10	52.0	9.0	 16
630	 10	67.5	9.2	 20
631	 10	58.5	14.0	 20
632	 10	189.5	22.8	 16
633	 10	58.0	14.0	 20
634	 10	71.3	12.1	 20
635	 10	60.0	7.6	 16
636	 10	48.0	8.0	 20
637	 10	53.8	7.6	 20
638	 10	61.3	12.1	 16
639	 10	7319.0	702.7	 20
  0	 11	90.0	12.3	 25
  1	 11	54.3	7.2	 20
  2	 11	42.0	6.9	 25
  3	 11	41.0	10.7	 25
  4	 11	41.3	8.4	 20
  5	 11	40.0	9.1	 25
  6	 11	44.0	7.2	 25
  7	 11	41.3	7.0	 20
  8	 11	42.0	6.8	 25
  9	 11	50.0	10.3	 25
 10	 11	47.8	9.6	 20
 11	 11	43.0	8.7	 25
 12	 11	39.0	7.9	 25
 13	 11	33.0	7.4	 20
 14	 11	34.0	7.5	 25
 15	 11	34.0	5.9	 25
 16	 11	36.3	5.4	 20
 17	 11	37.0	8.0	 25
 18	 11	34.0	5.7	 25
 19	 11	39.3	8.0	 20
 20	 11	38.0	7.4	 25
 21	 11	38.0	5.9	 25
 22	 11	38.3	8.1	 20
 23	 11	44.0	9.9	 25
 24	 11	40.0	6.0	 25
 25	 11	38.0	8.1	 20
 26	 11	37.0	9.0	 25
 27	 11	35.0	7.9	 25
 28	 11	34.5	5.6	 20
 29	 11	39.0	6.9	 25
 30	 11	41.0	6.3	 25
 31	 11	45.0	7.6	 20
 32	 11	40.0	8.1	 25
 33	 11	40.5	10.0	 20
 34	 11	36.0	7.3	 25
 35	 11	41.0	7.9	 25
 36	 11	37.0	6.2	 20
 37	 11	41.0	7.8	 25
 38	 11	42.0	9.3	 25
 39	 11	40.3	6.8	 20
 40	 11	40.0	10.1	 25
 41	 11	41.0	6.6	 25
 42	 11	40.5	7.5	 20
 43	 11	38.0	6.7	 25
 44	 11	37.0	7.2	 25
 45	 11	35.0	5.5	 20
 46	 11	35.0	6.4	 25
 47	 11	47.0	7.1	 25
 48	 11	47.5	9.2	 20
 49	 11	44.0	9.5	 25
 50	 11	44.0	9.1	 25
 51	 11	51.8	9.7	 20
 52	 11	69.0	15.7	 25
 53	 11	65.0	12.5	 25
 54	 11	53.3	9.1	 20
 55	 11	49.0	11.8	 25
 56	 11	37.0	6.8	 25
 57	 11	39.5	7.4	 16
 58	 11	37.3	5.8	 20
 59	 11	34.3	6.4	 20
 60	 11	39.3	5.9	 16
 61	 11	40.3	6.4	 20
 62	 11	39.3	6.7	 20
 63	 11	43.3	8.7	 16
 64	 11	45.3	8.2	 20
 65	 11	39.3	6.9	 20
 66	 11	41.0	7.3	 16
 67	 11	47.0	10.0	 20
 68	 11	38.0	7.0	 20
 69	 11	44.3	8.0	 16
 70	 11	47.0	8.3	 20
 71	 11	47.0	10.6	 20
 72	 11	51.8	6.8	 16
 73	 11	48.3	10.2	 20
 74	 11	44.3	9.5	 20
 75	 11	53.3	8.3	 16
 76	 11	62.0	9.3	 20
 77	 11	64.5	15.7	 20
 78	 11	81.3	20.4	 16
 79	 11	63.8	13.1	 20
 80	 11	48.8	7.4	 20
 81	 11	43.3	7.7	 16
 82	 11	50.0	9.8	 20
 83	 11	56.3	7.6	 20
 84	 11	60.3	8.9	 16
 85	 11	60.3	8.5	 20
 86	 11	62.3	11.9	 20
 87	 11	66.0	9.7	 16
 88	 11	63.3	9.4	 20
 89	 11	65.0	10.7	 20
 90	 11	76.5	14.9	 16
 91	 11	62.3	10.5	 20
 92	 11	72.0	10.7	 20
 93	 11	73.5	10.7	 16
 94	 11	60.8	11.8	 20
 95	 11	49.5	9.8	 20
 96	 11	46.3	10.0	 16
 97	 11	74.0	258.7	 20
 98	 11	42.8	7.0	 20
 99	 11	41.3	6.5	 16
100	 11	42.3	6.9	 20
101	 11	52.0	9.2	 20
102	 11	52.0	8.4	 16
103	 11	54.3	8.9	 20
104	 11	45.3	8.1	 20
105	 11	46.3	7.4	 16
106	 11	45.0	8.1	 20
107	 11	42.0	8.4	 20
108	 11	41.3	5.4	 16
109	 11	48.3	6.5	 20
110	 11	42.3	7.2	 20
111	 11	50.5	11.1	 16
112	 11	59.3	8.9	 20
113	 11	66.3	13.2	 16
114	 11	68.3	13.8	 20
115	 11	94.3	19.5	 20
116	 11	85.0	16.5	 16
117	 11	71.3	11.7	 20
118	 11	56.3	10.9	 20
119	 11	52.0	6.1	 16
120	 11	52.0	8.2	 20
121	 11	58.3	11.1	 20
122	 11	69.0	10.3	 16
123	 11	62.3	10.1	 20
124	 11	60.3	10.3	 20
125	 11	64.8	9.8	 16
126	 11	71.3	12.7	 20
127	 11	74.3	9.5	 20
128	 11	86.8	13.3	 16
129	 11	105.8	16.5	 20
130	 11	126.0	19.4	 20
131	 11	115.0	22.0	 16
132	 11	103.0	13.2	 20
133	 11	134.3	21.2	 20
134	 11	228.3	24.2	 16
135	 11	265.0	39.5	 20
136	 11	202.3	41.0	 20
137	 11	144.0	27.9	 16
138	 11	116.5	18.8	 20
139	 11	120.8	20.2	 20
140	 11	145.8	21.3	 16
141	 11	159.5	31.6	 20
142	 11	147.0	22.5	 20
143	 11	112.8	17.7	 16
144	 11	123.0	20.1	 20
145	 11	154.3	18.2	 20
146	 11	146.3	22.8	 16
147	 11	114.0	14.8	 20
148	 11	97.3	14.1	 20
149	 11	91.8	16.3	 16
150	 11	111.0	18.1	 20
151	 11	119.0	22.9	 20
152	 11	97.0	11.3	 16
153	 11	92.0	14.3	 20
154	 11	103.3	18.0	 20
155	 11	134.0	17.2	 16
156	 11	163.0	20.8	 20
157	 11	149.0	18.1	 20
158	 11	154.3	20.4	 16
159	 11	137.0	23.0	 20
160	 11	229.0	54.5	 20
161	 11	507.5	146.0	 16
162	 11	764.0	159.7	 25
163	 11	1117.0	287.1	 25
164	 11	967.8	262.8	 20
165	 11	659.0	187.0	 25
166	 11	353.0	71.6	 25
167	 11	241.0	49.4	 20
168	 11	171.0	32.9	 25
169	 11	128.0	18.9	 25
170	 11	112.0	21.4	 20
171	 11	113.0	15.5	 25
172	 11	128.0	24.1	 25
173	 11	142.5	28.4	 20
174	 11	177.0	32.8	 25
175	 11	179.0	35.3	 25
176	 11	201.5	41.0	 20
177	 11	189.0	37.6	 25
178	 11	139.0	23.6	 25
179	 11	124.0	18.6	 20
180	 11	160.0	27.1	 25
181	 11	114.0	14.6	 25
182	 11	80.3	13.4	 20
183	 11	59.0	8.3	 25
184	 11	46.0	7.6	 25
185	 11	46.5	8.6	 20
186	 11	49.0	8.8	 25
187	 11	43.0	7.5	 25
188	 11	43.3	13.8	 20
189	 11	39.0	8.2	 25
190	 11	40.0	8.0	 25
191	 11	45.8	21.8	 20
192	 11	37.0	8.5	 25
193	 11	43.0	7.0	 20
194	 11	41.0	7.5	 25
195	 11	41.0	8.8	 25
196	 11	36.3	7.5	 20
197	 11	36.0	8.7	 25
198	 11	42.0	6.2	 25
199	 11	41.0	7.2	 20
200	 11	37.0	6.7	 25
201	 11	39.0	7.2	 25
202	 11	37.5	5.5	 20
203	 11	37.0	6.4	 25
204	 11	36.0	7.1	 25
205	 11	35.3	6.8	 20
206	 11	38.0	8.8	 25
207	 11	36.0	7.2	 25
208	 11	43.0	10.3	 20
209	 11	35.0	7.3	 25
210	 11	36.0	7.2	 25
211	 11	40.0	8.2	 20
212	 11	47.0	8.8	 25
213	 11	34.0	8.2	 25
214	 11	37.3	7.4	 20
215	 11	36.0	6.0	 25
216	 11	38.0	8.5	 25
217	 11	40.5	9.8	 20
218	 11	41.0	8.3	 25
219	 11	36.0	6.5	 25
220	 11	37.3	9.3	 20
221	 11	38.0	8.1	 25
222	 11	37.0	5.4	 25
223	 11	35.3	6.5	 20
224	 11	40.0	9.7	 25
225	 11	38.0	9.1	 25
226	 11	36.5	6.5	 20
227	 11	38.0	10.2	 25
228	 11	36.0	7.0	 25
229	 11	36.5	8.0	 20
230	 11	34.0	7.0	 25
231	 11	40.0	6.9	 25
232	 11	32.5	5.6	 20
233	 11	38.0	8.0	 25
234	 11	41.0	8.8	 25
235	 11	40.8	8.7	 20
236	 11	32.0	5.8	 25
237	 11	35.0	6.3	 25
238	 11	40.3	7.5	 20
239	 11	36.0	7.1	 25
240	 11	34.0	8.1	 25
241	 11	39.5	7.2	 20
242	 11	38.0	8.5	 25
243	 11	36.0	6.9	 25
244	 11	33.3	4.8	 20
245	 11	37.0	7.3	 25
246	 11	38.0	7.4	 25
247	 11	38.5	8.0	 20
248	 11	39.0	8.9	 25
249	 11	37.0	6.8	 25
250	 11	37.5	7.1	 20
251	 11	37.0	7.2	 25
252	 11	40.0	6.6	 25
253	 11	41.3	6.8	 20
254	 11	42.0	9.5	 25
255	 11	37.0	10.0	 25
256	 11	38.0	6.3	 20
257	 11	43.0	10.2	 25
258	 11	34.0	5.8	 25
259	 11	49.0	9.4	 20
260	 11	36.0	7.1	 25
261	 11	37.0	7.4	 25
262	 11	46.3	8.4	 20
263	 11	36.0	7.3	 25
264	 11	39.0	6.7	 25
265	 11	35.5	8.4	 20
266	 11	37.0	7.3	 25
267	 11	34.0	6.9	 25
268	 11	48.8	38.8	 20
269	 11	32.0	6.0	 25
270	 11	35.0	5.2	 25
271	 11	34.5	8.3	 20
272	 11	45.0	9.0	 25
273	 11	41.3	8.7	 20
274	 11	36.0	7.5	 25
275	 11	36.0	6.0	 25
276	 11	36.0	8.6	 20
277	 11	34.0	6.6	 25
278	 11	39.0	7.2	 25
279	 11	37.3	5.7	 20
280	 11	38.0	7.7	 25
281	 11	42.0	8.0	 25
282	 11	40.3	6.3	 20
283	 11	34.0	5.0	 25
284	 11	42.0	7.1	 25
285	 11	34.3	5.8	 20
286	 11	43.0	19.4	 25
287	 11	36.0	7.6	 25
288	 11	33.0	6.5	 20
289	 11	41.0	8.2	 25
290	 11	38.0	7.4	 25
291	 11	34.0	6.1	 20
292	 11	42.0	7.1	 25
293	 11	36.0	6.9	 25
294	 11	37.5	7.6	 20
295	 11	37.0	6.7	 25
296	 11	32.0	4.4	 25
297	 11	35.5	5.8	 20
298	 11	39.0	9.7	 25
299	 11	36.0	5.7	 25
300	 11	34.5	6.5	 20
301	 11	34.0	6.3	 25
302	 11	30.0	6.4	 25
303	 11	36.5	7.4	 20
304	 11	37.0	8.0	 25
305	 11	33.0	7.4	 25
306	 11	36.8	8.3	 20
307	 11	39.0	9.5	 25
308	 11	39.0	7.2	 25
309	 11	39.0	7.3	 20
310	 11	45.0	8.9	 25
311	 11	37.0	6.0	 25
312	 11	40.3	10.4	 20
313	 11	37.0	7.1	 25
314	 11	37.0	7.0	 25
315	 11	43.5	7.5	 20
316	 11	31.0	7.2	 25
317	 11	33.0	8.3	 25
318	 11	34.3	7.7	 20
319	 11	40.0	8.9	 25
320	 11	36.0	7.8	 25
321	 11	32.8	5.0	 20
322	 11	38.0	5.6	 25
323	 11	39.0	5.8	 25
324	 11	36.3	6.3	 20
325	 11	32.0	5.8	 25
326	 11	39.0	10.1	 25
327	 11	34.3	6.2	 20
328	 11	38.0	7.2	 25
329	 11	35.0	7.7	 25
330	 11	35.5	6.4	 20
331	 11	38.0	7.5	 25
332	 11	37.0	6.2	 25
333	 11	33.3	7.1	 20
334	 11	41.0	7.7	 25
335	 11	44.0	7.5	 25
336	 11	37.3	4.9	 20
337	 11	34.0	8.2	 25
338	 11	38.0	8.6	 25
339	 11	39.3	8.2	 20
340	 11	41.0	10.0	 25
341	 11	35.0	5.9	 25
342	 11	37.3	6.3	 20
343	 11	35.0	8.0	 25
344	 11	40.0	8.2	 25
345	 11	34.3	8.5	 20
346	 11	36.0	6.3	 25
347	 11	38.0	8.1	 25
348	 11	41.5	11.1	 20
349	 11	39.0	9.0	 25
350	 11	44.0	8.0	 25
351	 11	37.8	8.0	 20
352	 11	40.0	8.1	 25
353	 11	39.0	8.0	 20
354	 11	39.0	8.4	 25
355	 11	36.0	5.7	 25
356	 11	40.3	9.4	 20
357	 11	34.0	5.4	 25
358	 11	39.0	5.5	 25
359	 11	34.3	7.3	 20
360	 11	33.0	8.0	 25
361	 11	38.0	7.6	 25
362	 11	40.0	7.3	 20
363	 11	36.0	7.2	 25
364	 11	35.0	7.1	 25
365	 11	43.0	11.2	 20
366	 11	40.0	7.5	 25
367	 11	35.0	6.2	 25
368	 11	37.8	8.8	 20
369	 11	37.0	6.8	 25
370	 11	43.0	10.1	 25
371	 11	40.5	7.3	 20
372	 11	41.0	7.0	 25
373	 11	33.0	6.5	 25
374	 11	37.5	7.2	 16
375	 11	37.8	6.9	 20
376	 11	38.0	6.9	 20
377	 11	35.8	8.9	 16
378	 11	38.3	6.1	 20
379	 11	38.8	7.8	 20
380	 11	39.5	6.5	 16
381	 11	42.5	8.0	 20
382	 11	40.3	7.3	 20
383	 11	38.3	6.1	 16
384	 11	41.8	10.7	 20
385	 11	40.3	8.1	 20
386	 11	39.5	6.4	 16
387	 11	35.3	5.7	 20
388	 11	34.3	6.1	 20
389	 11	37.3	6.3	 16
390	 11	32.3	5.4	 20
391	 11	31.8	8.9	 20
392	 11	35.3	7.1	 16
393	 11	40.0	8.4	 20
394	 11	32.3	7.0	 20
395	 11	38.0	7.4	 16
396	 11	36.3	6.2	 20
397	 11	32.0	6.4	 20
398	 11	36.0	5.3	 16
399	 11	36.3	6.0	 20
400	 11	40.0	7.8	 20
401	 11	35.0	8.0	 16
402	 11	36.0	7.4	 20
403	 11	39.0	8.3	 20
404	 11	40.5	8.3	 16
405	 11	35.5	6.0	 20
406	 11	38.0	7.2	 20
407	 11	37.0	7.9	 16
408	 11	43.3	9.1	 20
409	 11	33.3	6.6	 20
410	 11	41.0	6.3	 16
411	 11	40.0	7.9	 20
412	 11	32.5	7.8	 20
413	 11	38.8	6.9	 16
414	 11	33.3	7.8	 20
415	 11	38.3	6.3	 20
416	 11	38.0	7.6	 16
417	 11	38.0	7.8	 20
418	 11	45.3	7.4	 20
419	 11	44.3	7.6	 16
420	 11	36.0	6.2	 20
421	 11	45.0	8.5	 20
422	 11	35.0	7.4	 16
423	 11	35.8	7.5	 20
424	 11	36.5	8.8	 20
425	 11	36.0	6.9	 16
426	 11	40.0	9.5	 20
427	 11	34.0	5.1	 20
428	 11	39.0	7.1	 16
429	 11	32.0	5.8	 20
430	 11	31.0	4.4	 20
431	 11	36.0	6.4	 16
432	 11	40.5	7.9	 20
433	 11	32.0	5.2	 16
434	 11	34.3	6.9	 20
435	 11	32.0	4.3	 20
436	 11	35.3	4.6	 16
437	 11	36.3	6.1	 20
438	 11	36.0	5.9	 20
439	 11	33.0	4.9	 16
440	 11	32.5	6.6	 20
441	 11	40.0	9.6	 20
442	 11	36.3	8.7	 16
443	 11	39.0	6.2	 20
444	 11	37.8	8.3	 20
445	 11	46.3	7.9	 16
446	 11	36.5	8.9	 20
447	 11	36.0	6.4	 20
448	 11	35.3	5.7	 16
449	 11	40.3	8.6	 20
450	 11	37.0	6.6	 20
451	 11	33.5	7.4	 16
452	 11	33.0	7.1	 20
453	 11	37.5	5.8	 20
454	 11	36.0	8.2	 16
455	 11	32.3	7.7	 20
456	 11	36.0	8.0	 20
457	 11	40.0	7.7	 16
458	 11	34.3	6.5	 20
459	 11	38.5	8.8	 20
460	 11	33.3	6.1	 16
461	 11	38.0	7.3	 20
462	 11	39.8	8.1	 20
463	 11	35.3	9.9	 16
464	 11	39.3	7.5	 20
465	 11	35.0	7.8	 20
466	 11	41.3	7.7	 16
467	 11	37.0	10.9	 20
468	 11	38.0	5.8	 20
469	 11	36.8	9.8	 16
470	 11	34.3	7.0	 20
471	 11	37.0	8.0	 20
472	 11	34.0	7.4	 16
473	 11	36.3	8.4	 20
474	 11	41.3	8.0	 20
475	 11	37.0	6.1	 16
476	 11	44.0	7.3	 20
477	 11	40.3	9.8	 20
478	 11	33.3	8.4	 16
479	 11	37.8	7.6	 20
480	 11	39.0	7.7	 25
481	 11	43.8	8.9	 20
482	 11	36.0	6.2	 25
483	 11	38.0	7.9	 25
484	 11	34.3	6.9	 20
485	 11	33.0	5.9	 25
486	 11	35.0	9.0	 25
487	 11	41.5	7.9	 20
488	 11	38.0	7.0	 25
489	 11	39.0	7.4	 25
490	 11	36.3	6.9	 20
491	 11	38.0	9.1	 25
492	 11	38.0	9.6	 25
493	 11	34.8	7.9	 20
494	 11	35.0	6.8	 25
495	 11	40.0	9.1	 25
496	 11	34.3	6.5	 20
497	 11	33.0	6.5	 25
498	 11	40.0	7.3	 25
499	 11	36.3	6.1	 20
500	 11	33.0	5.9	 25
501	 11	34.0	5.8	 25
502	 11	36.8	8.1	 20
503	 11	41.0	6.6	 25
504	 11	36.0	6.5	 25
505	 11	37.3	6.8	 20
506	 11	41.0	6.0	 25
507	 11	35.0	7.3	 25
508	 11	32.3	7.7	 20
509	 11	40.0	8.7	 25
510	 11	40.0	7.5	 25
511	 11	37.0	7.8	 20
512	 11	35.0	7.7	 25
513	 11	34.0	8.2	 20
514	 11	37.0	6.6	 25
515	 11	38.0	7.8	 25
516	 11	41.0	9.9	 20
517	 11	40.0	7.2	 25
518	 11	38.0	7.0	 25
519	 11	35.3	5.1	 20
520	 11	40.0	6.6	 25
521	 11	33.0	6.8	 25
522	 11	38.0	7.2	 20
523	 11	40.0	8.4	 25
524	 11	37.0	6.5	 25
525	 11	35.3	5.8	 20
526	 11	37.0	7.8	 25
527	 11	50.0	69.3	 25
528	 11	39.3	7.5	 20
529	 11	35.0	6.1	 25
530	 11	35.0	6.1	 25
531	 11	36.8	7.5	 20
532	 11	41.0	7.7	 25
533	 11	38.0	8.0	 25
534	 11	38.3	6.3	 20
535	 11	37.0	7.1	 25
536	 11	39.0	6.6	 25
537	 11	37.5	7.4	 20
538	 11	36.0	8.4	 25
539	 11	33.0	5.8	 25
540	 11	39.0	8.2	 20
541	 11	39.0	7.0	 25
542	 11	39.0	8.0	 25
543	 11	38.0	8.9	 20
544	 11	41.0	8.2	 25
545	 11	37.0	6.8	 25
546	 11	31.3	6.3	 20
547	 11	39.0	8.0	 25
548	 11	37.0	7.9	 25
549	 11	41.0	7.5	 20
550	 11	34.0	6.9	 25
551	 11	38.0	6.5	 25
552	 11	39.5	8.0	 20
553	 11	38.0	7.4	 25
554	 11	35.0	8.3	 25
555	 11	37.3	6.3	 20
556	 11	41.0	8.8	 25
557	 11	37.0	7.2	 25
558	 11	37.3	6.3	 20
559	 11	36.0	6.7	 25
560	 11	36.0	6.2	 25
561	 11	36.5	8.0	 20
562	 11	35.0	6.0	 25
563	 11	32.0	5.3	 25
564	 11	38.5	7.4	 20
565	 11	38.0	8.6	 25
566	 11	42.0	7.3	 25
567	 11	40.0	9.2	 20
568	 11	36.0	7.3	 25
569	 11	37.0	7.4	 25
570	 11	41.8	9.7	 20
571	 11	40.0	7.0	 25
572	 11	38.0	9.2	 25
573	 11	36.0	9.3	 20
574	 11	32.0	8.0	 25
575	 11	29.0	5.6	 25
576	 11	35.3	6.1	 20
577	 11	36.0	6.7	 25
578	 11	33.0	5.4	 25
579	 11	36.3	7.1	 20
580	 11	35.0	7.2	 25
581	 11	33.0	6.0	 25
582	 11	35.3	7.0	 20
583	 11	43.0	6.4	 25
584	 11	39.0	8.7	 25
585	 11	38.0	6.0	 20
586	 11	39.0	6.9	 25
587	 11	35.0	6.2	 25
588	 11	37.0	8.3	 20
589	 11	37.0	7.3	 25
590	 11	38.0	10.3	 25
591	 11	37.5	5.9	 20
592	 11	42.0	9.5	 25
593	 11	41.3	5.8	 20
594	 11	34.0	6.0	 25
595	 11	33.0	7.7	 25
596	 11	32.3	4.0	 20
597	 11	35.0	6.6	 25
598	 11	39.0	8.1	 25
599	 11	38.3	7.4	 20
600	 11	38.0	8.2	 25
601	 11	37.0	6.5	 25
602	 11	41.0	7.5	 20
603	 11	38.0	7.8	 25
604	 11	37.0	7.2	 25
605	 11	36.3	6.1	 20
606	 11	35.0	8.3	 25
607	 11	38.0	6.3	 25
608	 11	36.3	8.0	 20
609	 11	35.0	5.0	 25
610	 11	34.0	7.2	 25
611	 11	36.3	9.7	 20
612	 11	41.0	9.2	 25
613	 11	35.0	7.0	 25
614	 11	32.3	6.5	 20
615	 11	39.0	8.1	 25
616	 11	37.0	7.9	 25
617	 11	34.3	7.3	 20
618	 11	37.0	7.8	 25
619	 11	41.0	5.7	 25
620	 11	35.0	5.4	 20
621	 11	38.0	7.0	 25
622	 11	39.0	7.9	 25
623	 11	36.3	8.4	 20
624	 11	37.0	6.5	 25
625	 11	35.0	7.0	 25
626	 11	35.3	7.5	 20
627	 11	41.0	7.3	 25
628	 11	37.0	6.4	 25
629	 11	32.3	6.0	 20
630	 11	39.0	8.5	 25
631	 11	36.0	6.7	 25
632	 11	36.0	6.9	 20
633	 11	39.0	6.9	 25
634	 11	39.0	8.3	 25
635	 11	35.3	6.4	 20
636	 11	42.0	7.9	 25
637	 11	42.0	7.6	 25
638	 11	44.5	7.7	 20
639	 11	88.0	15.1	 25
  0	 12	8753.0	1364.0	 25
  1	 12	491.8	63.1	 20
  2	 12	234.0	46.0	 25
  3	 12	439.0	74.6	 25
  4	 12	91.5	19.3	 20
  5	 12	326.0	72.9	 25
  6	 12	444.0	73.3	 25
  7	 12	1288.3	177.6	 20
  8	 12	1283.0	314.6	 25
  9	 12	1476.0	300.5	 25
 10	 12	479.3	77.5	 20
 11	 12	272.0	61.7	 25
 12	 12	105.0	20.1	 25
 13	 12	141.3	33.1	 20
 14	 12	77.0	16.6	 25
 15	 12	443.0	114.5	 25
 16	 12	112.3	22.6	 20
 17	 12	264.0	78.1	 25
 18	 12	67.0	10.0	 25
 19	 12	65.0	10.8	 20
 20	 12	330.0	99.3	 25
 21	 12	91.0	19.3	 25
 22	 12	455.5	104.2	 20
 23	 12	1539.0	512.2	 25
 24	 12	1137.0	252.4	 25
 25	 12	928.5	201.8	 20
 26	 12	58.0	57.2	 25
 27	 12	90.0	16.4	 25
 28	 12	290.5	65.2	 20
 29	 12	1242.0	426.6	 25
 30	 12	642.0	179.7	 20
 31	 12	556.0	144.7	 25
 32	 12	567.0	182.6	 25
 33	 12	319.3	77.7	 20
 34	 12	234.0	59.9	 25
 35	 12	376.0	110.7	 25
 36	 12	105.5	25.1	 20
 37	 12	117.0	30.4	 25
 38	 12	1066.0	358.3	 25
 39	 12	897.8	234.0	 20
 40	 12	1047.0	358.2	 25
 41	 12	448.0	108.0	 25
 42	 12	1064.8	254.0	 20
 43	 12	1218.0	356.9	 25
 44	 12	365.0	66.3	 25
 45	 12	80.0	13.0	 20
 46	 12	97.0	25.2	 25
 47	 12	138.0	31.2	 25
 48	 12	216.3	40.8	 20
 49	 12	240.0	54.4	 25
 50	 12	328.0	86.9	 25
 51	 12	480.3	93.3	 20
 52	 12	385.0	74.4	 25
 53	 12	900.0	242.4	 25
 54	 12	2306.8	523.3	 20
 55	 12	335.0	43.5	 25
 56	 12	88.0	17.0	 25
 57	 12	123.0	21.7	 20
 58	 12	88.0	18.1	 25
 59	 12	364.0	85.6	 25
 60	 12	98.5	21.5	 20
 61	 12	560.0	169.1	 25
 62	 12	1539.0	379.4	 25
 63	 12	937.3	171.6	 20
 64	 12	937.0	273.0	 25
 65	 12	91.0	11.3	 25
 66	 12	331.8	66.3	 20
 67	 12	1946.0	632.2	 25
 68	 12	614.0	129.6	 25
 69	 12	168.0	30.0	 20
 70	 12	341.0	87.2	 25
 71	 12	3984.0	976.5	 25
 72	 12	2437.8	463.4	 20
 73	 12	627.0	162.8	 25
 74	 12	791.0	203.0	 25
 75	 12	304.3	51.3	 20
 76	 12	1217.0	374.4	 25
 77	 12	1765.0	464.9	 25
 78	 12	275.5	48.4	 20
 79	 12	218.0	49.4	 25
 80	 12	1292.0	374.2	 25
 81	 12	83.0	15.0	 20
 82	 12	452.0	145.3	 25
 83	 12	2304.0	648.5	 25
 84	 12	640.3	112.8	 20
 85	 12	613.0	175.5	 25
 86	 12	1152.0	290.0	 25
 87	 12	2590.3	488.4	 20
 88	 12	1484.0	400.3	 25
 89	 12	484.0	90.4	 25
 90	 12	1368.5	249.3	 20
 91	 12	2280.0	669.1	 25
 92	 12	2534.0	618.4	 25
 93	 12	520.5	89.8	 20
 94	 12	585.0	154.6	 25
 95	 12	1702.0	375.0	 25
 96	 12	306.0	45.7	 20
 97	 12	120.0	23.3	 25
 98	 12	280.0	54.3	 25
 99	 12	257.8	35.0	 20
100	 12	110.0	23.1	 25
101	 12	2248.0	539.9	 25
102	 12	3857.0	724.4	 20
103	 12	309.0	57.7	 25
104	 12	392.0	92.4	 25
105	 12	779.3	121.1	 20
106	 12	428.0	103.9	 25
107	 12	566.0	106.2	 25
108	 12	237.5	36.5	 20
109	 12	149.0	32.3	 25
110	 12	1562.5	356.6	 20
111	 12	1111.0	332.2	 25
112	 12	1765.0	437.7	 25
113	 12	2492.0	556.9	 20
114	 12	1036.0	251.6	 25
115	 12	937.0	215.1	 25
116	 12	2591.3	551.7	 20
117	 12	419.0	79.5	 25
118	 12	1212.0	328.6	 25
119	 12	639.8	131.0	 20
120	 12	265.0	62.3	 25
121	 12	2213.0	589.2	 25
122	 12	3894.0	824.8	 20
123	 12	3100.0	939.6	 25
124	 12	2635.0	724.8	 25
125	 12	593.5	130.1	 20
126	 12	1859.0	570.3	 25
127	 12	4889.0	1227.8	 25
128	 12	4961.3	970.3	 20
129	 12	7000.0	2027.6	 25
130	 12	8837.0	1736.4	 25
131	 12	7994.8	1430.5	 20
132	 12	5210.0	1402.3	 25
133	 12	4297.0	881.0	 25
134	 12	2993.8	562.3	 20
135	 12	3466.0	818.3	 25
136	 12	2970.0	601.7	 25
137	 12	3872.0	679.9	 20
138	 12	3721.0	1053.8	 25
139	 12	4006.0	897.4	 25
140	 12	3261.3	694.0	 20
141	 12	15506.0	4375.6	 25
142	 12	7803.0	1958.7	 25
143	 12	1639.5	333.8	 20
144	 12	2879.0	908.2	 25
145	 12	16588.0	3676.8	 25
146	 12	10301.0	2149.3	 20
147	 12	6863.0	1936.3	 25
148	 12	1640.0	373.7	 25
149	 12	6881.3	1399.5	 20
150	 12	8328.0	2217.5	 25
151	 12	12581.0	2839.1	 25
152	 12	7569.0	1559.9	 20
153	 12	741.0	161.3	 25
154	 12	8939.0	2056.1	 25
155	 12	9565.5	2016.0	 20
156	 12	9812.0	2606.7	 25
157	 12	1396.0	311.1	 25
158	 12	3888.0	869.9	 20
159	 12	4460.0	1209.0	 25
160	 12	3946.0	857.1	 25
161	 12	10027.8	1898.2	 20
162	 12	4354.3	484.2	 20
163	 12	16153.3	2324.1	 20
164	 12	18791.0	2078.6	 16
165	 12	18287.8	4193.9	 20
166	 12	7519.5	1198.8	 20
167	 12	17931.8	1779.6	 16
168	 12	7099.8	1603.5	 20
169	 12	3837.0	783.9	 20
170	 12	3586.3	411.1	 16
171	 12	5267.8	1314.2	 20
172	 12	12123.3	2137.2	 20
173	 12	11026.5	1147.6	 16
174	 12	5598.0	1374.3	 20
175	 12	10173.5	1853.8	 20
176	 12	16656.0	2179.4	 16
177	 12	8868.5	2384.9	 20
178	 12	338.0	46.1	 20
179	 12	6043.5	1030.5	 16
180	 12	1280.3	255.7	 20
181	 12	134.5	28.6	 20
182	 12	108.3	12.2	 16
183	 12	80.0	10.9	 20
184	 12	61.0	7.4	 20
185	 12	52.5	6.7	 16
186	 12	56.0	8.1	 20
187	 12	65.5	12.1	 20
188	 12	43.8	8.3	 16
189	 12	82.3	16.5	 20
190	 12	145.3	20.5	 16
191	 12	60.0	16.2	 20
192	 12	51.3	10.7	 20
193	 12	54.0	6.8	 16
194	 12	48.0	7.6	 20
195	 12	48.8	11.7	 20
196	 12	48.8	11.5	 16
197	 12	52.0	9.7	 20
198	 12	44.3	7.7	 20
199	 12	49.8	36.7	 16
200	 12	53.8	9.9	 20
201	 12	46.3	7.3	 20
202	 12	50.0	8.0	 16
203	 12	43.3	8.7	 20
204	 12	48.5	10.9	 20
205	 12	58.0	12.5	 16
206	 12	40.3	5.9	 20
207	 12	49.0	9.5	 20
208	 12	50.0	9.8	 16
209	 12	261.5	62.6	 20
210	 12	97.8	16.4	 20
211	 12	151.8	17.6	 16
212	 12	62.0	39.4	 20
213	 12	58.0	10.6	 20
214	 12	96.3	15.1	 16
215	 12	47.0	9.3	 20
216	 12	42.0	7.3	 20
217	 12	51.5	10.2	 16
218	 12	52.3	8.8	 20
219	 12	67.0	13.8	 20
220	 12	50.3	7.6	 16
221	 12	47.3	7.0	 20
222	 12	64.3	11.7	 20
223	 12	54.3	9.6	 16
224	 12	48.3	9.0	 20
225	 12	49.5	10.4	 20
226	 12	47.3	9.5	 16
227	 12	49.3	9.5	 20
228	 12	44.8	8.8	 20
229	 12	41.3	6.6	 16
230	 12	44.3	9.7	 20
231	 12	48.3	11.1	 20
232	 12	56.3	10.0	 16
233	 12	58.8	13.7	 20
234	 12	61.0	11.3	 20
235	 12	64.3	9.3	 16
236	 12	49.3	9.9	 20
237	 12	43.3	7.7	 20
238	 12	45.0	8.7	 16
239	 12	57.3	10.9	 20
240	 12	42.8	7.5	 20
241	 12	40.0	8.7	 16
242	 12	72.5	16.2	 20
243	 12	72.5	13.3	 20
244	 12	43.8	8.4	 16
245	 12	49.3	10.1	 20
246	 12	47.0	7.7	 20
247	 12	46.0	7.5	 16
248	 12	44.8	7.5	 20
249	 12	56.3	9.6	 20
250	 12	47.0	8.3	 16
251	 12	67.0	11.6	 20
252	 12	47.8	11.5	 20
253	 12	49.0	7.6	 16
254	 12	46.0	11.5	 20
255	 12	46.5	9.8	 20
256	 12	39.3	6.6	 16
257	 12	43.5	11.9	 20
258	 12	44.3	9.4	 20
259	 12	49.8	7.9	 16
260	 12	43.3	7.8	 20
261	 12	61.8	10.4	 20
262	 12	58.5	9.5	 16
263	 12	55.0	10.5	 20
264	 12	73.3	12.6	 20
265	 12	45.0	7.6	 16
266	 12	45.3	8.3	 20
267	 12	47.0	8.2	 20
268	 12	46.8	9.4	 20
269	 12	60.0	8.1	 25
270	 12	62.5	11.9	 20
271	 12	54.0	10.3	 25
272	 12	44.0	8.8	 25
273	 12	44.5	7.1	 20
274	 12	43.0	9.1	 25
275	 12	46.0	9.0	 25
276	 12	50.5	10.1	 20
277	 12	50.0	9.5	 25
278	 12	66.0	15.7	 25
279	 12	116.5	22.5	 20
280	 12	238.0	42.6	 25
281	 12	46.0	9.1	 25
282	 12	52.5	9.6	 20
283	 12	45.0	8.2	 25
284	 12	52.0	9.5	 25
285	 12	47.3	7.3	 20
286	 12	51.0	10.6	 25
287	 12	45.0	7.1	 25
288	 12	75.0	10.1	 20
289	 12	87.0	14.5	 25
290	 12	118.0	52.0	 25
291	 12	88.5	13.5	 20
292	 12	62.0	12.5	 25
293	 12	53.0	8.5	 25
294	 12	44.0	6.6	 20
295	 12	40.0	7.2	 25
296	 12	49.0	8.4	 25
297	 12	51.0	10.3	 20
298	 12	45.0	11.9	 25
299	 12	47.0	7.8	 25
300	 12	44.8	6.7	 20
301	 12	52.0	9.1	 25
302	 12	47.0	7.5	 25
303	 12	48.5	8.6	 20
304	 12	49.0	8.1	 25
305	 12	47.0	9.5	 25
306	 12	43.3	9.1	 20
307	 12	52.0	11.9	 25
308	 12	57.0	10.2	 25
309	 12	55.8	11.2	 20
310	 12	55.0	12.4	 25
311	 12	52.0	9.6	 25
312	 12	53.0	9.1	 20
313	 12	47.0	10.6	 25
314	 12	44.0	6.9	 25
315	 12	70.3	11.9	 20
316	 12	69.0	9.9	 25
317	 12	55.0	13.1	 25
318	 12	43.5	10.7	 20
319	 12	42.0	6.6	 25
320	 12	45.0	10.7	 25
321	 12	43.0	5.6	 20
322	 12	60.0	13.3	 25
323	 12	65.0	10.8	 25
324	 12	46.3	10.5	 20
325	 12	51.0	10.2	 25
326	 12	43.0	7.9	 25
327	 12	70.5	18.6	 20
328	 12	59.0	12.2	 25
329	 12	49.0	10.8	 25
330	 12	52.0	9.7	 20
331	 12	47.0	10.6	 25
332	 12	64.0	13.0	 25
333	 12	57.3	11.4	 20
334	 12	73.0	14.4	 25
335	 12	262.0	33.2	 25
336	 12	47.5	7.6	 20
337	 12	49.0	7.9	 25
338	 12	43.0	8.9	 25
339	 12	48.8	9.1	 20
340	 12	47.0	7.8	 25
341	 12	81.0	19.9	 25
342	 12	98.0	17.2	 20
343	 12	88.0	17.4	 25
344	 12	92.0	14.1	 25
345	 12	99.3	19.9	 20
346	 12	44.0	5.9	 25
347	 12	58.0	10.8	 25
348	 12	111.3	23.1	 20
349	 12	52.0	11.5	 25
350	 12	59.5	13.1	 20
351	 12	59.0	11.7	 25
352	 12	94.0	15.0	 25
353	 12	87.0	11.3	 20
354	 12	60.0	12.6	 25
355	 12	79.0	15.3	 25
356	 12	72.0	7.6	 20
357	 12	80.0	17.9	 25
358	 12	131.0	26.2	 25
359	 12	88.0	11.9	 20
360	 12	55.0	7.7	 25
361	 12	49.0	8.7	 25
362	 12	125.5	21.7	 20
363	 12	44.0	7.0	 25
364	 12	50.0	10.2	 25
365	 12	44.0	7.4	 20
366	 12	49.0	10.6	 25
367	 12	56.0	13.2	 25
368	 12	59.8	9.3	 20
369	 12	62.0	13.0	 25
370	 12	61.0	11.8	 25
371	 12	54.8	12.1	 20
372	 12	49.0	8.3	 25
373	 12	80.0	9.3	 25
374	 12	55.8	10.3	 20
375	 12	90.0	21.9	 25
376	 12	104.0	16.3	 25
377	 12	52.8	8.5	 20
378	 12	50.0	9.2	 25
379	 12	49.0	9.0	 25
380	 12	39.5	8.0	 20
381	 12	48.0	8.3	 25
382	 12	48.0	8.6	 25
383	 12	46.0	6.8	 20
384	 12	78.0	11.8	 25
385	 12	53.0	12.3	 25
386	 12	42.3	7.9	 20
387	 12	52.0	8.6	 25
388	 12	40.0	6.4	 25
389	 12	42.0	6.9	 20
390	 12	51.0	7.9	 25
391	 12	51.0	9.3	 25
392	 12	46.5	8.3	 20
393	 12	50.0	7.8	 25
394	 12	195.0	38.7	 25
395	 12	43.8	10.2	 20
396	 12	44.0	9.4	 25
397	 12	48.0	7.3	 25
398	 12	41.3	7.8	 20
399	 12	40.0	6.2	 25
400	 12	58.0	8.0	 25
401	 12	59.0	12.6	 20
402	 12	64.0	8.7	 25
403	 12	53.0	8.7	 25
404	 12	44.3	9.6	 20
405	 12	228.0	47.2	 25
406	 12	40.0	7.3	 25
407	 12	49.0	8.1	 20
408	 12	47.0	11.0	 25
409	 12	59.0	10.7	 25
410	 12	51.3	8.7	 20
411	 12	44.0	10.0	 25
412	 12	48.0	8.2	 25
413	 12	53.3	12.5	 20
414	 12	62.0	18.4	 25
415	 12	69.0	15.1	 25
416	 12	93.8	25.3	 20
417	 12	53.0	11.4	 25
418	 12	52.0	9.0	 25
419	 12	64.0	8.9	 20
420	 12	204.0	33.0	 25
421	 12	43.0	6.1	 25
422	 12	50.3	9.0	 20
423	 12	46.0	8.5	 25
424	 12	63.0	11.1	 25
425	 12	51.0	7.8	 20
426	 12	68.0	11.1	 25
427	 12	48.0	10.1	 25
428	 12	46.0	5.1	 20
429	 12	46.0	8.1	 25
430	 12	50.3	11.5	 20
431	 12	47.0	7.4	 25
432	 12	60.0	9.4	 25
433	 12	48.5	9.3	 20
434	 12	53.0	13.5	 25
435	 12	43.0	7.4	 25
436	 12	59.8	9.2	 20
437	 12	58.0	9.7	 25
438	 12	95.0	13.5	 25
439	 12	47.3	8.4	 20
440	 12	79.0	13.5	 25
441	 12	50.0	12.7	 25
442	 12	41.3	10.5	 20
443	 12	51.0	9.3	 25
444	 12	55.0	9.3	 25
445	 12	50.3	7.3	 20
446	 12	59.0	12.5	 25
447	 12	57.0	11.1	 25
448	 12	55.0	9.1	 20
449	 12	44.0	9.3	 25
450	 12	51.0	10.7	 25
451	 12	47.3	9.5	 20
452	 12	50.0	13.1	 25
453	 12	71.0	14.9	 25
454	 12	52.8	10.1	 20
455	 12	52.0	7.8	 25
456	 12	53.0	7.7	 25
457	 12	53.8	10.9	 20
458	 12	42.0	7.3	 25
459	 12	50.0	8.4	 25
460	 12	45.3	8.9	 20
461	 12	53.0	9.6	 25
462	 12	47.0	9.0	 25
463	 12	41.0	6.3	 20
464	 12	41.0	5.6	 25
465	 12	41.0	6.6	 25
466	 12	48.0	8.3	 20
467	 12	43.0	7.2	 25
468	 12	44.0	8.8	 25
469	 12	51.3	8.5	 20
470	 12	47.0	8.4	 25
471	 12	42.0	5.5	 25
472	 12	47.5	7.6	 20
473	 12	47.0	10.2	 25
474	 12	406.0	96.1	 25
475	 12	45.5	7.6	 20
476	 12	74.0	15.9	 25
477	 12	50.0	8.8	 25
478	 12	45.5	7.6	 20
479	 12	46.0	10.4	 25
480	 12	51.0	10.6	 20
481	 12	91.5	12.4	 16
482	 12	82.3	14.6	 20
483	 12	54.5	9.9	 20
484	 12	79.5	8.4	 16
485	 12	77.0	25.2	 20
486	 12	128.5	19.3	 20
487	 12	54.3	11.9	 16
488	 12	53.0	10.5	 20
489	 12	88.5	13.9	 20
490	 12	105.0	20.0	 16
491	 12	42.0	6.9	 20
492	 12	41.3	8.7	 20
493	 12	42.8	6.1	 16
494	 12	42.3	8.3	 20
495	 12	41.0	7.8	 20
496	 12	42.3	7.3	 16
497	 12	57.3	9.3	 20
498	 12	66.3	10.8	 20
499	 12	49.3	11.1	 16
500	 12	58.3	9.8	 20
501	 12	69.0	12.6	 20
502	 12	48.0	9.0	 16
503	 12	118.0	18.8	 20
504	 12	82.5	13.9	 20
505	 12	83.0	13.2	 16
506	 12	58.3	11.7	 20
507	 12	96.5	15.3	 20
508	 12	47.0	8.3	 16
509	 12	53.0	9.6	 20
510	 12	47.3	6.4	 16
511	 12	50.3	9.6	 20
512	 12	53.3	8.8	 20
513	 12	62.0	6.3	 16
514	 12	49.0	7.5	 20
515	 12	55.5	9.8	 20
516	 12	56.0	13.2	 16
517	 12	71.3	13.0	 20
518	 12	49.0	8.2	 20
519	 12	41.3	7.7	 16
520	 12	37.3	6.7	 20
521	 12	48.3	7.9	 20
522	 12	41.0	7.4	 16
523	 12	41.3	5.0	 20
524	 12	41.0	6.0	 20
525	 12	43.3	6.9	 16
526	 12	53.3	10.8	 20
527	 12	76.5	12.8	 20
528	 12	57.0	10.6	 16
529	 12	42.0	8.5	 20
530	 12	58.3	10.3	 20
531	 12	45.3	8.7	 16
532	 12	41.5	7.7	 20
533	 12	45.3	6.5	 20
534	 12	50.3	10.3	 16
535	 12	47.8	10.6	 20
536	 12	51.3	11.1	 20
537	 12	71.0	14.7	 16
538	 12	61.5	11.8	 20
539	 12	46.0	8.9	 20
540	 12	48.0	12.4	 16
541	 12	51.5	9.5	 20
542	 12	60.3	12.1	 20
543	 12	54.3	8.1	 16
544	 12	681.5	167.7	 20
545	 12	50.3	8.9	 20
546	 12	63.5	11.8	 16
547	 12	124.3	17.3	 20
548	 12	84.3	14.7	 20
549	 12	44.8	10.0	 16
550	 12	48.0	13.0	 20
551	 12	55.5	10.8	 20
552	 12	62.3	14.8	 16
553	 12	68.8	14.6	 20
554	 12	41.3	7.6	 20
555	 12	50.0	8.1	 16
556	 12	39.5	7.0	 20
557	 12	58.3	13.2	 20
558	 12	40.3	8.0	 16
559	 12	42.3	9.1	 20
560	 12	43.0	8.9	 20
561	 12	45.3	12.8	 16
562	 12	39.8	8.7	 20
563	 12	50.3	7.5	 20
564	 12	58.3	6.9	 16
565	 12	45.0	6.4	 20
566	 12	42.3	7.2	 20
567	 12	47.8	9.0	 16
568	 12	110.5	21.6	 20
569	 12	48.3	8.6	 20
570	 12	41.3	11.5	 16
571	 12	47.0	9.5	 20
572	 12	43.5	7.3	 20
573	 12	45.0	9.5	 16
574	 12	59.0	7.5	 20
575	 12	42.3	8.3	 20
576	 12	82.8	15.9	 16
577	 12	46.0	6.9	 20
578	 12	44.3	7.0	 20
579	 12	53.8	9.4	 16
580	 12	48.3	6.8	 20
581	 12	44.5	7.2	 20
582	 12	43.5	9.7	 16
583	 12	44.3	6.0	 20
584	 12	45.0	8.8	 20
585	 12	47.3	9.3	 20
586	 12	47.0	9.6	 25
587	 12	46.0	7.8	 25
588	 12	45.0	8.1	 20
589	 12	47.0	10.3	 25
590	 12	44.0	8.7	 20
591	 12	58.0	9.5	 25
592	 12	66.0	14.9	 25
593	 12	55.5	10.2	 20
594	 12	53.0	9.3	 25
595	 12	55.0	10.3	 25
596	 12	48.3	9.5	 20
597	 12	48.0	6.7	 25
598	 12	46.0	8.0	 25
599	 12	45.5	11.8	 20
600	 12	49.0	9.6	 25
601	 12	54.0	9.1	 25
602	 12	49.5	10.1	 20
603	 12	45.0	6.0	 25
604	 12	41.0	8.0	 25
605	 12	45.5	7.7	 20
606	 12	52.0	11.1	 25
607	 12	68.0	11.1	 25
608	 12	82.5	11.5	 20
609	 12	42.0	7.9	 25
610	 12	41.0	7.7	 25
611	 12	50.0	7.5	 20
612	 12	50.0	7.3	 25
613	 12	44.0	7.3	 25
614	 12	49.5	9.4	 20
615	 12	49.0	9.4	 25
616	 12	53.0	8.3	 25
617	 12	220.8	25.4	 20
618	 12	98.0	14.6	 25
619	 12	46.0	6.7	 25
620	 12	45.8	8.3	 20
621	 12	120.0	23.8	 25
622	 12	150.0	15.4	 25
623	 12	120.3	13.7	 20
624	 12	43.0	7.3	 25
625	 12	48.0	9.4	 25
626	 12	43.3	8.0	 20
627	 12	41.0	5.5	 25
628	 12	58.0	10.0	 25
629	 12	46.0	7.3	 20
630	 12	53.0	9.4	 25
631	 12	49.0	8.1	 25
632	 12	46.5	5.4	 20
633	 12	121.0	15.5	 25
634	 12	39.0	5.5	 25
635	 12	44.5	9.8	 20
636	 12	51.0	8.5	 25
637	 12	56.0	9.2	 25
638	 12	72.0	13.1	 20
639	 12	7174.0	886.4	 25
  0	 13	75.8	9.1	 20
  1	 13	112.8	21.2	 16
  2	 13	57.5	11.3	 20
  3	 13	139.3	25.4	 20
  4	 13	56.5	10.2	 16
  5	 13	140.5	22.9	 20
  6	 13	121.3	17.0	 20
  7	 13	569.8	56.0	 16
  8	 13	329.3	75.7	 20
  9	 13	345.0	74.8	 20
 10	 13	96.0	14.1	 16
 11	 13	84.0	10.6	 20
 12	 13	50.3	6.6	 20
 13	 13	52.5	11.0	 16
 14	 13	59.0	9.6	 20
 15	 13	59.0	13.9	 20
 16	 13	266.3	49.7	 16
 17	 13	77.0	40.9	 20
 18	 13	46.3	9.8	 20
 19	 13	47.0	8.8	 16
 20	 13	158.3	41.0	 20
 21	 13	58.8	8.5	 20
 22	 13	91.3	20.3	 16
 23	 13	330.5	107.0	 20
 24	 13	344.3	90.7	 20
 25	 13	314.8	51.7	 16
 26	 13	61.3	23.4	 20
 27	 13	59.0	12.5	 20
 28	 13	110.0	11.6	 16
 29	 13	183.8	45.8	 20
 30	 13	102.0	28.4	 16
 31	 13	104.8	22.4	 20
 32	 13	135.0	44.7	 20
 33	 13	83.5	15.5	 16
 34	 13	56.0	12.8	 20
 35	 13	81.5	21.5	 20
 36	 13	50.0	10.1	 16
 37	 13	70.8	12.2	 20
 38	 13	383.3	126.5	 20
 39	 13	258.8	64.9	 16
 40	 13	242.0	67.9	 20
 41	 13	164.3	45.8	 20
 42	 13	152.8	33.2	 16
 43	 13	571.0	192.5	 20
 44	 13	96.5	17.1	 20
 45	 13	50.8	8.5	 16
 46	 13	48.3	9.2	 20
 47	 13	64.5	9.6	 20
 48	 13	151.0	31.1	 16
 49	 13	108.3	14.4	 20
 50	 13	172.0	37.6	 20
 51	 13	204.3	40.6	 16
 52	 13	168.8	17.3	 20
 53	 13	169.0	23.6	 20
 54	 13	714.0	158.3	 16
 55	 13	104.0	20.0	 20
 56	 13	72.3	10.3	 20
 57	 13	61.0	9.9	 20
 58	 13	56.0	10.2	 25
 59	 13	191.0	37.2	 25
 60	 13	55.8	16.1	 20
 61	 13	87.0	17.0	 25
 62	 13	324.0	82.8	 25
 63	 13	111.0	18.7	 20
 64	 13	267.0	80.8	 25
 65	 13	65.0	10.6	 25
 66	 13	59.0	9.4	 20
 67	 13	266.0	88.0	 25
 68	 13	115.0	17.2	 25
 69	 13	124.3	20.2	 20
 70	 13	112.0	18.6	 25
 71	 13	1679.0	388.4	 25
 72	 13	664.5	141.6	 20
 73	 13	110.0	27.2	 25
 74	 13	92.0	16.8	 25
 75	 13	111.3	18.6	 20
 76	 13	334.0	90.3	 25
 77	 13	191.0	45.4	 25
 78	 13	88.5	16.2	 20
 79	 13	85.0	12.2	 25
 80	 13	236.0	57.5	 25
 81	 13	72.0	14.1	 20
 82	 13	162.0	43.3	 25
 83	 13	666.0	179.2	 25
 84	 13	89.3	13.4	 20
 85	 13	60.0	10.5	 25
 86	 13	272.0	66.8	 25
 87	 13	522.3	98.7	 20
 88	 13	130.0	25.2	 25
 89	 13	106.0	17.4	 25
 90	 13	396.5	86.6	 20
 91	 13	517.0	152.7	 25
 92	 13	555.0	124.9	 25
 93	 13	135.8	28.9	 20
 94	 13	144.0	30.8	 25
 95	 13	827.0	183.3	 25
 96	 13	94.8	17.8	 20
 97	 13	55.0	9.7	 25
 98	 13	73.0	12.7	 25
 99	 13	61.3	14.5	 20
100	 13	48.0	10.7	 25
101	 13	279.0	74.0	 25
102	 13	773.3	203.5	 20
103	 13	60.0	7.8	 25
104	 13	63.0	10.6	 25
105	 13	99.3	19.6	 20
106	 13	102.0	22.7	 25
107	 13	154.0	26.5	 25
108	 13	99.8	16.1	 20
109	 13	56.0	10.9	 25
110	 13	336.0	64.7	 20
111	 13	216.0	48.3	 25
112	 13	772.0	167.9	 25
113	 13	339.5	60.6	 20
114	 13	353.0	84.9	 25
115	 13	181.0	33.0	 25
116	 13	460.8	85.5	 20
117	 13	125.0	24.5	 25
118	 13	213.0	43.4	 25
119	 13	110.0	15.7	 20
120	 13	77.0	12.0	 25
121	 13	338.0	72.9	 25
122	 13	506.5	111.2	 20
123	 13	387.0	100.1	 25
124	 13	86.0	15.4	 25
125	 13	68.5	12.8	 20
126	 13	177.0	42.8	 25
127	 13	1972.0	475.6	 25
128	 13	1426.0	249.0	 20
129	 13	1110.0	294.6	 25
130	 13	4058.0	762.3	 25
131	 13	2071.8	304.5	 20
132	 13	3994.0	1086.5	 25
133	 13	2585.0	332.5	 25
134	 13	937.0	148.2	 20
135	 13	1602.0	347.5	 25
136	 13	1569.0	289.0	 25
137	 13	1092.0	133.5	 20
138	 13	818.0	197.3	 25
139	 13	746.0	115.1	 25
140	 13	681.8	96.4	 20
141	 13	7400.0	1948.1	 25
142	 13	899.0	204.6	 25
143	 13	105.3	20.9	 20
144	 13	225.0	57.7	 25
145	 13	3390.0	664.0	 25
146	 13	2054.5	375.4	 20
147	 13	976.0	266.9	 25
148	 13	165.0	34.3	 25
149	 13	753.0	104.4	 20
150	 13	595.0	153.6	 25
151	 13	2496.0	555.0	 25
152	 13	1761.8	287.4	 20
153	 13	126.0	22.6	 25
154	 13	1353.0	235.9	 25
155	 13	452.8	101.3	 20
156	 13	433.0	129.8	 25
157	 13	1045.0	230.0	 25
158	 13	148.5	25.4	 20
159	 13	1020.0	279.7	 25
160	 13	689.0	185.3	 25
161	 13	1805.3	432.0	 20
162	 13	865.0	191.1	 25
163	 13	3241.0	716.3	 25
164	 13	5155.8	841.5	 20
165	 13	5793.0	1394.0	 25
166	 13	697.0	139.9	 25
167	 13	8767.0	1138.1	 20
168	 13	1704.0	389.6	 25
169	 13	159.0	27.6	 25
170	 13	158.0	21.7	 20
171	 13	714.0	172.2	 25
172	 13	3969.0	826.5	 25
173	 13	4031.0	623.4	 20
174	 13	554.0	126.2	 25
175	 13	1665.0	390.6	 25
176	 13	8117.5	1077.2	 20
177	 13	416.0	97.0	 25
178	 13	133.0	31.1	 25
179	 13	968.5	204.9	 20
180	 13	130.0	33.0	 25
181	 13	92.0	15.0	 25
182	 13	93.0	11.4	 20
183	 13	77.0	11.2	 25
184	 13	58.0	10.9	 25
185	 13	61.0	9.1	 20
186	 13	49.0	8.1	 25
187	 13	53.0	9.1	 25
188	 13	43.0	7.4	 20
189	 13	53.0	9.6	 25
190	 13	70.3	11.2	 20
191	 13	62.0	16.0	 25
192	 13	66.0	11.3	 25
193	 13	54.0	8.4	 20
194	 13	44.0	8.8	 25
195	 13	44.0	9.4	 25
196	 13	43.0	7.4	 20
197	 13	47.0	10.1	 25
198	 13	46.0	9.9	 25
199	 13	49.0	8.6	 20
200	 13	42.0	7.4	 25
201	 13	45.0	10.4	 25
202	 13	76.8	10.4	 20
203	 13	48.0	7.2	 25
204	 13	46.0	9.7	 25
205	 13	48.3	7.8	 20
206	 13	44.0	7.0	 25
207	 13	46.0	7.8	 25
208	 13	46.5	8.4	 20
209	 13	239.0	86.1	 25
210	 13	56.0	9.5	 25
211	 13	1078.5	97.3	 20
212	 13	74.0	78.7	 25
213	 13	49.0	8.2	 25
214	 13	60.3	13.1	 20
215	 13	47.0	8.3	 25
216	 13	97.0	16.5	 25
217	 13	46.3	10.0	 20
218	 13	47.0	7.3	 25
219	 13	50.0	11.0	 25
220	 13	46.8	13.9	 20
221	 13	75.0	14.5	 25
222	 13	87.0	16.6	 25
223	 13	40.3	8.2	 20
224	 13	47.0	7.0	 25
225	 13	48.0	8.9	 25
226	 13	39.0	8.4	 20
227	 13	46.0	10.4	 25
228	 13	53.0	12.1	 25
229	 13	49.8	8.0	 20
230	 13	49.0	8.0	 25
231	 13	41.0	9.2	 25
232	 13	45.0	7.0	 20
233	 13	58.0	11.5	 25
234	 13	87.0	16.0	 25
235	 13	68.3	8.1	 20
236	 13	45.0	8.1	 25
237	 13	44.0	7.9	 25
238	 13	41.0	6.5	 20
239	 13	47.0	8.4	 25
240	 13	44.0	6.3	 25
241	 13	48.8	9.8	 20
242	 13	46.0	6.7	 25
243	 13	52.0	9.3	 25
244	 13	49.3	8.9	 20
245	 13	52.0	7.9	 25
246	 13	46.0	7.9	 25
247	 13	48.0	13.0	 20
248	 13	48.0	9.2	 25
249	 13	46.0	10.0	 25
250	 13	41.3	7.8	 20
251	 13	61.0	11.1	 25
252	 13	42.0	9.4	 25
253	 13	42.0	5.6	 20
254	 13	49.0	9.2	 25
255	 13	48.0	6.5	 25
256	 13	41.0	7.5	 20
257	 13	58.0	11.4	 25
258	 13	44.0	7.0	 25
259	 13	46.0	8.5	 20
260	 13	42.0	7.6	 25
261	 13	84.0	13.9	 25
262	 13	188.5	29.8	 20
263	 13	53.0	8.4	 25
264	 13	65.0	8.7	 25
265	 13	38.0	7.5	 20
266	 13	53.0	13.9	 25
267	 13	91.0	12.7	 25
268	 13	53.0	8.5	 16
269	 13	65.3	10.0	 20
270	 13	42.8	7.9	 16
271	 13	58.3	10.2	 20
272	 13	47.0	8.3	 20
273	 13	42.0	8.3	 16
274	 13	44.3	9.5	 20
275	 13	46.0	8.2	 20
276	 13	42.3	8.7	 16
277	 13	53.0	9.1	 20
278	 13	58.3	9.1	 20
279	 13	93.5	14.3	 16
280	 13	128.0	19.6	 20
281	 13	55.5	14.8	 20
282	 13	38.3	6.1	 16
283	 13	41.3	8.0	 20
284	 13	48.0	9.8	 20
285	 13	44.5	7.3	 16
286	 13	42.5	9.9	 20
287	 13	40.5	6.2	 20
288	 13	40.3	9.4	 16
289	 13	82.0	15.7	 20
290	 13	83.3	20.8	 20
291	 13	54.0	10.4	 16
292	 13	72.3	10.8	 20
293	 13	46.3	6.3	 20
294	 13	44.5	7.7	 16
295	 13	45.0	7.8	 20
296	 13	48.0	9.1	 20
297	 13	42.5	6.6	 16
298	 13	49.3	8.5	 20
299	 13	48.3	9.3	 20
300	 13	66.3	14.1	 16
301	 13	42.5	8.0	 20
302	 13	49.3	7.1	 20
303	 13	46.8	9.9	 16
304	 13	55.3	9.9	 20
305	 13	51.0	8.0	 20
306	 13	54.8	11.9	 16
307	 13	60.8	8.1	 20
308	 13	71.5	11.0	 20
309	 13	91.0	13.1	 16
310	 13	60.3	11.1	 20
311	 13	70.3	13.6	 20
312	 13	55.3	8.3	 16
313	 13	47.0	8.0	 20
314	 13	47.0	8.6	 20
315	 13	50.8	9.5	 16
316	 13	49.0	8.6	 20
317	 13	50.0	8.2	 20
318	 13	40.8	7.0	 16
319	 13	43.5	9.1	 20
320	 13	48.0	10.9	 20
321	 13	47.3	7.0	 16
322	 13	59.3	10.8	 20
323	 13	55.0	9.8	 20
324	 13	43.3	7.2	 16
325	 13	44.3	6.9	 20
326	 13	55.0	9.9	 20
327	 13	66.5	10.4	 16
328	 13	124.3	30.2	 20
329	 13	54.0	10.2	 20
330	 13	54.0	10.9	 16
331	 13	45.8	6.7	 20
332	 13	58.5	11.9	 20
333	 13	56.0	12.3	 16
334	 13	62.3	10.3	 20
335	 13	90.3	14.3	 20
336	 13	48.0	8.0	 16
337	 13	41.3	6.3	 20
338	 13	48.3	8.1	 20
339	 13	76.3	13.7	 16
340	 13	49.0	7.5	 20
341	 13	100.3	19.0	 20
342	 13	63.3	10.8	 16
343	 13	96.3	20.1	 20
344	 13	54.5	10.6	 20
345	 13	90.3	15.0	 16
346	 13	69.3	16.1	 20
347	 13	48.3	8.7	 20
348	 13	110.3	16.6	 16
349	 13	52.0	10.8	 20
350	 13	69.3	10.7	 16
351	 13	62.0	12.6	 20
352	 13	110.0	14.7	 20
353	 13	80.3	9.2	 16
354	 13	74.5	24.1	 20
355	 13	60.5	13.0	 20
356	 13	76.3	13.3	 16
357	 13	64.3	13.5	 20
358	 13	110.8	22.6	 20
359	 13	91.8	15.1	 16
360	 13	55.8	12.8	 20
361	 13	50.5	11.0	 20
362	 13	80.3	10.7	 16
363	 13	46.3	7.6	 20
364	 13	46.3	9.8	 20
365	 13	48.0	7.8	 16
366	 13	45.5	7.1	 20
367	 13	55.5	11.3	 20
368	 13	50.3	7.1	 16
369	 13	62.3	9.4	 20
370	 13	56.3	7.4	 20
371	 13	79.3	13.3	 16
372	 13	44.3	7.3	 20
373	 13	67.5	11.7	 20
374	 13	43.3	6.8	 20
375	 13	69.0	13.8	 25
376	 13	142.0	30.7	 25
377	 13	56.8	10.6	 20
378	 13	88.0	13.3	 25
379	 13	48.0	8.1	 25
380	 13	47.3	13.1	 20
381	 13	54.0	10.2	 25
382	 13	50.0	8.7	 25
383	 13	42.0	9.6	 20
384	 13	130.0	22.8	 25
385	 13	54.0	9.6	 25
386	 13	80.8	16.4	 20
387	 13	52.0	9.4	 25
388	 13	46.0	6.9	 25
389	 13	41.0	6.0	 20
390	 13	47.0	11.6	 25
391	 13	50.0	9.3	 25
392	 13	46.3	9.4	 20
393	 13	49.0	7.7	 25
394	 13	98.0	19.3	 25
395	 13	41.3	5.0	 20
396	 13	43.0	7.6	 25
397	 13	58.0	9.9	 25
398	 13	47.5	10.2	 20
399	 13	46.0	8.7	 25
400	 13	55.0	10.1	 25
401	 13	88.8	16.3	 20
402	 13	74.0	11.6	 25
403	 13	62.0	10.8	 25
404	 13	55.0	10.0	 20
405	 13	63.0	6.7	 25
406	 13	43.0	8.8	 25
407	 13	42.8	8.3	 20
408	 13	43.0	7.6	 25
409	 13	53.0	9.6	 25
410	 13	79.0	19.1	 20
411	 13	46.0	6.4	 25
412	 13	47.0	10.2	 25
413	 13	146.3	20.1	 20
414	 13	49.0	10.7	 25
415	 13	101.0	14.8	 25
416	 13	122.3	13.7	 20
417	 13	59.0	10.5	 25
418	 13	49.0	8.4	 25
419	 13	64.0	11.2	 20
420	 13	144.0	19.6	 25
421	 13	44.0	8.4	 25
422	 13	51.0	7.1	 20
423	 13	61.0	11.8	 25
424	 13	76.0	11.7	 25
425	 13	52.3	12.1	 20
426	 13	50.0	10.0	 25
427	 13	43.0	8.0	 25
428	 13	38.5	6.0	 20
429	 13	46.0	8.8	 25
430	 13	48.0	10.0	 20
431	 13	48.0	9.9	 25
432	 13	60.0	14.2	 25
433	 13	71.3	14.2	 20
434	 13	56.0	9.4	 25
435	 13	46.0	7.6	 25
436	 13	46.0	10.7	 20
437	 13	55.0	9.4	 25
438	 13	122.0	20.8	 25
439	 13	48.3	8.4	 20
440	 13	62.0	14.9	 25
441	 13	49.0	8.4	 25
442	 13	43.3	8.8	 20
443	 13	57.0	14.7	 25
444	 13	227.0	28.7	 25
445	 13	64.0	9.9	 20
446	 13	57.0	13.0	 25
447	 13	48.0	7.1	 25
448	 13	48.0	9.4	 20
449	 13	45.0	7.8	 25
450	 13	51.0	10.0	 25
451	 13	63.3	9.1	 20
452	 13	63.0	25.2	 25
453	 13	43.0	6.4	 25
454	 13	65.5	10.7	 20
455	 13	55.0	10.0	 25
456	 13	51.0	9.0	 25
457	 13	83.8	15.0	 20
458	 13	44.0	7.8	 25
459	 13	47.0	8.6	 25
460	 13	56.3	9.5	 20
461	 13	52.0	9.5	 25
462	 13	43.0	8.7	 25
463	 13	47.3	9.6	 20
464	 13	42.0	8.0	 25
465	 13	44.0	9.3	 25
466	 13	43.5	7.1	 20
467	 13	48.0	10.1	 25
468	 13	46.0	9.5	 25
469	 13	54.0	8.3	 20
470	 13	51.0	8.8	 25
471	 13	44.0	7.6	 25
472	 13	46.3	8.6	 20
473	 13	46.0	8.3	 25
474	 13	107.0	21.2	 25
475	 13	50.0	8.1	 20
476	 13	45.0	8.2	 25
477	 13	48.0	8.9	 25
478	 13	43.3	8.3	 20
479	 13	57.0	9.8	 25
480	 13	51.0	9.0	 25
481	 13	98.0	17.1	 20
482	 13	103.0	17.7	 25
483	 13	72.0	10.3	 25
484	 13	151.5	22.6	 20
485	 13	101.0	15.0	 25
486	 13	127.0	17.8	 25
487	 13	56.0	8.6	 20
488	 13	52.0	7.8	 25
489	 13	48.0	9.7	 25
490	 13	100.5	18.2	 20
491	 13	42.0	9.1	 25
492	 13	44.0	8.2	 25
493	 13	36.5	6.5	 20
494	 13	50.0	9.4	 25
495	 13	47.0	9.7	 25
496	 13	49.0	10.5	 20
497	 13	44.0	6.8	 25
498	 13	48.0	9.8	 25
499	 13	46.3	8.1	 20
500	 13	51.0	10.5	 25
501	 13	56.0	7.8	 25
502	 13	47.3	11.3	 20
503	 13	54.0	11.5	 25
504	 13	57.0	10.9	 25
505	 13	64.5	13.1	 20
506	 13	67.0	10.3	 25
507	 13	208.0	29.2	 25
508	 13	54.0	10.8	 20
509	 13	68.0	12.4	 25
510	 13	43.0	6.9	 20
511	 13	50.0	7.8	 25
512	 13	58.0	9.5	 25
513	 13	45.3	9.9	 20
514	 13	48.0	6.2	 25
515	 13	59.0	8.9	 25
516	 13	51.5	6.3	 20
517	 13	106.0	13.9	 25
518	 13	51.0	9.6	 25
519	 13	45.8	9.5	 20
520	 13	42.0	7.3	 25
521	 13	47.0	8.3	 25
522	 13	43.0	7.5	 20
523	 13	52.0	8.3	 25
524	 13	47.0	8.3	 25
525	 13	51.3	11.7	 20
526	 13	53.0	9.5	 25
527	 13	213.0	38.0	 25
528	 13	46.0	7.4	 20
529	 13	49.0	8.4	 25
530	 13	60.0	18.8	 25
531	 13	42.5	8.0	 20
532	 13	49.0	9.5	 25
533	 13	56.0	12.5	 25
534	 13	49.0	8.8	 20
535	 13	47.0	9.0	 25
536	 13	45.0	6.4	 25
537	 13	74.3	13.4	 20
538	 13	46.0	10.1	 25
539	 13	52.0	9.2	 25
540	 13	43.5	8.5	 20
541	 13	41.0	7.8	 25
542	 13	50.0	11.2	 25
543	 13	49.3	10.7	 20
544	 13	1713.0	343.3	 25
545	 13	50.0	6.8	 25
546	 13	63.5	15.6	 20
547	 13	98.0	19.3	 25
548	 13	127.0	18.1	 25
549	 13	48.0	7.7	 20
550	 13	41.0	7.6	 25
551	 13	47.0	10.4	 25
552	 13	49.0	10.1	 20
553	 13	64.0	10.3	 25
554	 13	48.0	10.1	 25
555	 13	48.8	9.4	 20
556	 13	49.0	10.0	 25
557	 13	64.0	10.9	 25
558	 13	42.0	7.3	 20
559	 13	41.0	8.9	 25
560	 13	47.0	9.8	 25
561	 13	43.3	7.5	 20
562	 13	52.0	10.2	 25
563	 13	46.0	7.2	 25
564	 13	74.3	12.8	 20
565	 13	46.0	8.5	 25
566	 13	56.0	9.1	 25
567	 13	45.5	7.2	 20
568	 13	45.0	7.6	 25
569	 13	58.0	12.0	 25
570	 13	49.0	9.2	 20
571	 13	51.0	9.1	 25
572	 13	47.0	8.3	 25
573	 13	42.3	6.9	 20
574	 13	56.0	10.9	 25
575	 13	46.0	9.8	 25
576	 13	61.0	14.6	 20
577	 13	44.0	9.2	 25
578	 13	54.0	9.7	 25
579	 13	50.3	7.6	 20
580	 13	55.0	8.7	 25
581	 13	46.0	8.4	 25
582	 13	46.0	8.0	 20
583	 13	48.0	8.9	 25
584	 13	48.0	9.6	 25
585	 13	64.0	9.1	 16
586	 13	44.0	9.1	 20
587	 13	80.0	13.4	 20
588	 13	54.0	13.6	 16
589	 13	45.0	7.2	 20
590	 13	46.0	8.2	 16
591	 13	49.0	8.7	 20
592	 13	59.3	9.0	 20
593	 13	46.0	5.6	 16
594	 13	81.5	16.6	 20
595	 13	51.3	9.1	 20
596	 13	44.0	7.5	 16
597	 13	43.0	9.5	 20
598	 13	44.8	8.1	 20
599	 13	48.0	7.3	 16
600	 13	36.3	6.7	 20
601	 13	49.0	8.6	 20
602	 13	46.3	9.4	 16
603	 13	47.0	7.4	 20
604	 13	49.3	7.7	 20
605	 13	46.0	8.8	 16
606	 13	48.5	13.9	 20
607	 13	65.0	12.1	 20
608	 13	66.3	10.3	 16
609	 13	48.3	8.0	 20
610	 13	44.0	6.8	 20
611	 13	46.5	8.8	 16
612	 13	53.5	10.3	 20
613	 13	46.8	9.5	 20
614	 13	46.0	6.8	 16
615	 13	48.3	6.5	 20
616	 13	45.0	8.4	 20
617	 13	124.8	19.0	 16
618	 13	45.3	8.5	 20
619	 13	42.5	5.8	 20
620	 13	46.3	8.9	 16
621	 13	94.0	27.1	 20
622	 13	78.3	13.6	 20
623	 13	69.3	6.8	 16
624	 13	53.5	9.6	 20
625	 13	48.0	7.5	 20
626	 13	42.8	8.6	 16
627	 13	45.5	8.1	 20
628	 13	55.5	9.8	 20
629	 13	38.3	9.7	 16
630	 13	51.8	9.2	 20
631	 13	48.5	8.4	 20
632	 13	52.8	12.5	 16
633	 13	50.3	9.9	 20
634	 13	41.0	8.0	 20
635	 13	44.0	5.9	 16
636	 13	51.3	9.7	 20
637	 13	50.0	7.1	 20
638	 13	71.0	9.6	 16
639	 13	70.3	10.0	 20
  0	 14	8376.0	1138.5	 25
  1	 14	85.5	14.3	 20
  2	 14	67.0	11.8	 25
  3	 14	75.0	12.6	 25
  4	 14	53.8	10.0	 20
  5	 14	61.0	10.1	 25
  6	 14	53.0	9.0	 25
  7	 14	84.8	12.1	 20
  8	 14	63.0	13.9	 25
  9	 14	53.0	5.9	 25
 10	 14	57.0	10.1	 20
 11	 14	225.0	56.2	 25
 12	 14	208.0	19.8	 25
 13	 14	55.0	10.3	 20
 14	 14	40.0	6.6	 25
 15	 14	60.0	12.0	 25
 16	 14	47.3	9.7	 20
 17	 14	54.0	8.5	 25
 18	 14	66.0	9.6	 25
 19	 14	697.0	121.9	 20
 20	 14	149.0	59.1	 25
 21	 14	246.0	37.6	 25
 22	 14	73.3	12.6	 20
 23	 14	56.0	14.0	 25
 24	 14	61.0	10.9	 25
 25	 14	69.3	10.1	 20
 26	 14	60.0	10.2	 25
 27	 14	50.0	8.8	 25
 28	 14	161.8	45.7	 20
 29	 14	356.0	53.0	 25
 30	 14	257.3	52.5	 20
 31	 14	79.0	52.9	 25
 32	 14	151.0	37.9	 25
 33	 14	58.3	8.8	 20
 34	 14	46.0	10.7	 25
 35	 14	62.0	15.0	 25
 36	 14	57.3	8.9	 20
 37	 14	48.0	9.5	 25
 38	 14	82.0	19.7	 25
 39	 14	591.5	112.3	 20
 40	 14	72.0	47.1	 25
 41	 14	69.0	15.2	 25
 42	 14	66.8	10.4	 20
 43	 14	63.0	11.1	 25
 44	 14	47.0	8.0	 25
 45	 14	55.0	7.9	 20
 46	 14	59.0	12.9	 25
 47	 14	117.0	16.3	 25
 48	 14	198.0	33.1	 20
 49	 14	619.0	177.8	 25
 50	 14	445.0	104.3	 25
 51	 14	212.3	26.7	 20
 52	 14	199.0	27.1	 25
 53	 14	141.0	19.8	 25
 54	 14	68.5	11.6	 20
 55	 14	94.0	17.6	 25
 56	 14	83.0	11.5	 25
 57	 14	58.0	7.9	 16
 58	 14	52.3	12.6	 20
 59	 14	70.0	12.3	 20
 60	 14	185.8	32.1	 16
 61	 14	138.5	25.7	 20
 62	 14	113.8	22.4	 20
 63	 14	169.3	31.2	 16
 64	 14	116.8	21.4	 20
 65	 14	55.5	13.6	 20
 66	 14	67.0	12.1	 16
 67	 14	60.8	9.4	 20
 68	 14	47.3	9.0	 20
 69	 14	56.5	9.2	 16
 70	 14	199.0	42.2	 20
 71	 14	87.5	33.3	 20
 72	 14	77.3	13.7	 16
 73	 14	53.5	9.6	 20
 74	 14	51.0	10.5	 20
 75	 14	170.8	25.5	 16
 76	 14	102.3	14.2	 20
 77	 14	72.5	10.2	 20
 78	 14	62.0	11.6	 16
 79	 14	65.8	10.6	 20
 80	 14	64.3	14.6	 20
 81	 14	2407.5	523.4	 16
 82	 14	92.8	90.6	 20
 83	 14	78.0	11.3	 20
 84	 14	76.0	15.4	 16
 85	 14	57.0	9.0	 20
 86	 14	59.3	8.5	 20
 87	 14	52.8	9.9	 16
 88	 14	71.5	8.2	 20
 89	 14	62.5	13.5	 20
 90	 14	60.8	12.4	 16
 91	 14	54.5	12.2	 20
 92	 14	126.0	22.5	 20
 93	 14	80.8	13.3	 16
 94	 14	57.3	9.3	 20
 95	 14	56.3	9.7	 20
 96	 14	168.5	21.9	 16
 97	 14	99.0	14.4	 20
 98	 14	62.3	9.2	 20
 99	 14	142.0	15.2	 16
100	 14	56.5	9.2	 20
101	 14	49.3	9.6	 20
102	 14	49.3	10.0	 16
103	 14	103.3	32.7	 20
104	 14	48.0	7.7	 20
105	 14	59.3	9.6	 16
106	 14	408.8	96.5	 20
107	 14	648.8	78.1	 20
108	 14	53.5	9.7	 16
109	 14	56.3	9.6	 20
110	 14	48.5	7.4	 16
111	 14	59.8	13.1	 20
112	 14	204.0	28.9	 20
113	 14	125.3	16.2	 16
114	 14	83.0	10.7	 20
115	 14	79.3	15.0	 20
116	 14	356.0	39.6	 16
117	 14	439.0	57.6	 20
118	 14	249.8	38.8	 20
119	 14	72.8	9.9	 16
120	 14	983.8	282.2	 20
121	 14	1582.3	326.6	 20
122	 14	235.5	26.7	 16
123	 14	188.3	21.7	 20
124	 14	62.5	8.3	 20
125	 14	64.8	12.1	 16
126	 14	1170.5	352.2	 20
127	 14	72.5	10.4	 20
128	 14	80.8	15.6	 16
129	 14	114.5	26.1	 20
130	 14	119.8	21.6	 20
131	 14	330.0	55.3	 16
132	 14	533.0	125.1	 20
133	 14	90.8	10.8	 20
134	 14	96.3	19.0	 16
135	 14	114.3	12.7	 20
136	 14	179.0	24.8	 20
137	 14	292.5	26.6	 16
138	 14	380.5	56.5	 20
139	 14	479.5	44.0	 20
140	 14	319.8	38.2	 16
141	 14	216.8	27.3	 20
142	 14	108.3	15.3	 20
143	 14	98.8	17.3	 16
144	 14	144.8	25.0	 20
145	 14	117.5	19.6	 20
146	 14	94.3	10.6	 16
147	 14	239.3	50.4	 20
148	 14	86.0	10.1	 20
149	 14	164.5	27.4	 16
150	 14	77.0	12.9	 20
151	 14	161.8	21.5	 20
152	 14	97.0	17.2	 16
153	 14	60.0	11.4	 20
154	 14	125.5	24.2	 20
155	 14	79.3	13.7	 16
156	 14	80.5	11.2	 20
157	 14	993.8	173.8	 20
158	 14	309.5	35.3	 16
159	 14	86.0	13.9	 20
160	 14	120.8	22.6	 20
161	 14	308.8	28.1	 16
162	 14	204.0	31.4	 20
163	 14	302.0	51.1	 25
164	 14	645.5	64.8	 20
165	 14	284.0	42.7	 25
166	 14	169.0	26.9	 25
167	 14	191.3	26.3	 20
168	 14	130.0	20.3	 25
169	 14	85.0	13.1	 25
170	 14	135.8	24.8	 20
171	 14	1016.0	264.0	 25
172	 14	170.0	21.9	 25
173	 14	102.3	16.3	 20
174	 14	86.0	10.8	 25
175	 14	137.0	16.2	 25
176	 14	117.0	18.0	 20
177	 14	79.0	12.0	 25
178	 14	233.0	30.5	 25
179	 14	144.5	15.7	 20
180	 14	59.0	7.0	 25
181	 14	78.0	15.5	 25
182	 14	1959.5	329.7	 20
183	 14	65.0	51.4	 25
184	 14	50.0	10.2	 25
185	 14	43.3	7.9	 20
186	 14	39.0	6.7	 25
187	 14	37.0	7.8	 25
188	 14	39.0	7.2	 20
189	 14	40.0	9.3	 25
190	 14	43.0	8.2	 20
191	 14	42.0	9.4	 25
192	 14	39.0	7.0	 25
193	 14	38.8	7.8	 20
194	 14	42.0	8.2	 25
195	 14	35.0	7.2	 25
196	 14	33.3	7.8	 20
197	 14	37.0	7.2	 25
198	 14	38.0	6.2	 25
199	 14	36.5	5.8	 20
200	 14	39.0	10.2	 25
201	 14	37.0	8.7	 25
202	 14	38.3	8.3	 20
203	 14	32.0	5.4	 25
204	 14	35.0	7.8	 25
205	 14	40.8	8.9	 20
206	 14	39.0	8.4	 25
207	 14	38.0	7.5	 25
208	 14	36.3	5.3	 20
209	 14	39.0	6.6	 25
210	 14	34.0	5.6	 25
211	 14	48.3	10.6	 20
212	 14	35.0	13.2	 25
213	 14	41.0	8.3	 25
214	 14	39.0	7.9	 20
215	 14	38.0	7.8	 25
216	 14	37.0	7.1	 25
217	 14	38.0	9.4	 20
218	 14	38.0	6.6	 25
219	 14	32.0	5.4	 25
220	 14	38.0	8.1	 20
221	 14	36.0	8.2	 25
222	 14	38.0	7.5	 25
223	 14	38.5	6.8	 20
224	 14	36.0	6.4	 25
225	 14	38.0	7.5	 25
226	 14	36.3	6.6	 20
227	 14	33.0	6.1	 25
228	 14	40.0	8.8	 25
229	 14	37.3	6.6	 20
230	 14	37.0	8.0	 25
231	 14	38.0	8.3	 25
232	 14	35.0	5.9	 20
233	 14	43.0	11.5	 25
234	 14	40.0	10.3	 25
235	 14	40.5	7.7	 20
236	 14	37.0	7.7	 25
237	 14	43.0	8.7	 25
238	 14	39.3	7.4	 20
239	 14	37.0	5.7	 25
240	 14	38.0	9.5	 25
241	 14	39.0	7.3	 20
242	 14	40.0	8.3	 25
243	 14	40.0	8.2	 25
244	 14	34.5	7.1	 20
245	 14	39.0	8.7	 25
246	 14	39.0	7.3	 25
247	 14	35.8	8.3	 20
248	 14	37.0	5.6	 25
249	 14	42.0	8.8	 25
250	 14	42.0	6.4	 20
251	 14	42.0	7.8	 25
252	 14	36.0	4.8	 25
253	 14	49.0	10.5	 20
254	 14	45.0	11.1	 25
255	 14	41.0	8.2	 25
256	 14	31.0	4.1	 20
257	 14	34.0	7.2	 25
258	 14	41.0	14.7	 25
259	 14	38.3	7.0	 20
260	 14	39.0	7.6	 25
261	 14	37.0	6.7	 25
262	 14	33.0	6.6	 20
263	 14	38.0	8.4	 25
264	 14	41.0	10.2	 25
265	 14	38.8	9.2	 20
266	 14	41.0	6.4	 25
267	 14	38.0	5.9	 25
268	 14	38.8	7.6	 20
269	 14	39.0	7.0	 25
270	 14	31.5	6.0	 20
271	 14	38.0	6.3	 25
272	 14	42.0	9.9	 25
273	 14	33.3	5.5	 20
274	 14	36.0	6.9	 25
275	 14	42.0	9.0	 25
276	 14	39.3	7.3	 20
277	 14	38.0	6.6	 25
278	 14	35.0	5.7	 25
279	 14	37.0	7.1	 20
280	 14	35.0	7.5	 25
281	 14	39.0	7.3	 25
282	 14	34.3	7.2	 20
283	 14	35.0	7.4	 25
284	 14	39.0	8.1	 25
285	 14	37.5	6.0	 20
286	 14	36.0	6.4	 25
287	 14	40.0	7.1	 25
288	 14	40.3	7.2	 20
289	 14	39.0	7.5	 25
290	 14	36.0	7.0	 25
291	 14	41.3	7.8	 20
292	 14	42.0	6.8	 25
293	 14	39.0	7.1	 25
294	 14	37.0	7.7	 20
295	 14	40.0	7.9	 25
296	 14	40.0	8.7	 25
297	 14	37.5	5.3	 20
298	 14	41.0	7.9	 25
299	 14	34.0	6.4	 25
300	 14	40.3	6.6	 20
301	 14	42.0	7.0	 25
302	 14	37.0	7.9	 25
303	 14	36.0	5.8	 20
304	 14	38.0	6.3	 25
305	 14	37.0	7.3	 25
306	 14	42.3	8.9	 20
307	 14	42.0	7.7	 25
308	 14	43.0	9.0	 25
309	 14	39.3	8.5	 20
310	 14	40.0	7.4	 25
311	 14	41.0	7.8	 25
312	 14	38.0	7.6	 20
313	 14	40.0	8.3	 25
314	 14	38.0	6.6	 25
315	 14	40.3	7.7	 20
316	 14	38.0	8.5	 25
317	 14	35.0	5.0	 25
318	 14	37.0	7.4	 20
319	 14	37.0	10.6	 25
320	 14	40.0	7.8	 25
321	 14	36.3	5.2	 20
322	 14	35.0	7.7	 25
323	 14	38.0	9.6	 25
324	 14	37.5	7.8	 20
325	 14	36.0	9.5	 25
326	 14	40.0	7.3	 25
327	 14	40.5	7.9	 20
328	 14	40.0	7.0	 25
329	 14	41.0	7.8	 25
330	 14	39.3	6.2	 20
331	 14	36.0	6.0	 25
332	 14	40.0	8.6	 25
333	 14	35.0	5.1	 20
334	 14	38.0	9.0	 25
335	 14	39.0	5.9	 25
336	 14	36.3	6.4	 20
337	 14	40.0	7.8	 25
338	 14	36.0	6.7	 25
339	 14	35.0	4.7	 20
340	 14	43.0	9.0	 25
341	 14	33.0	7.1	 25
342	 14	38.5	7.5	 20
343	 14	42.0	9.2	 25
344	 14	40.0	6.4	 25
345	 14	44.0	8.8	 20
346	 14	41.0	5.7	 25
347	 14	46.0	6.9	 25
348	 14	40.3	10.9	 20
349	 14	38.0	8.3	 25
350	 14	37.0	8.1	 20
351	 14	39.0	8.2	 25
352	 14	46.0	10.6	 25
353	 14	44.0	8.5	 20
354	 14	38.0	5.8	 25
355	 14	45.0	8.1	 25
356	 14	42.3	8.4	 20
357	 14	39.0	8.1	 25
358	 14	42.0	8.7	 25
359	 14	38.3	8.2	 20
360	 14	37.0	6.6	 25
361	 14	44.0	9.2	 25
362	 14	34.3	6.9	 20
363	 14	41.0	8.7	 25
364	 14	37.0	7.3	 25
365	 14	38.3	8.9	 20
366	 14	43.0	8.9	 25
367	 14	41.0	8.3	 25
368	 14	36.8	6.9	 20
369	 14	42.0	9.9	 25
370	 14	37.0	7.6	 25
371	 14	39.0	8.5	 20
372	 14	37.0	8.1	 25
373	 14	39.0	8.9	 25
374	 14	35.3	6.4	 16
375	 14	35.0	7.1	 20
376	 14	33.0	5.6	 20
377	 14	41.0	4.7	 16
378	 14	38.3	7.2	 20
379	 14	36.5	10.7	 20
380	 14	38.0	5.2	 16
381	 14	37.5	9.5	 20
382	 14	42.5	9.2	 20
383	 14	35.5	7.1	 16
384	 14	33.0	6.4	 20
385	 14	38.3	6.7	 20
386	 14	36.0	7.1	 16
387	 14	37.5	7.0	 20
388	 14	42.5	7.9	 20
389	 14	34.3	5.2	 16
390	 14	39.0	6.3	 20
391	 14	34.5	6.8	 20
392	 14	30.5	4.8	 16
393	 14	34.3	5.2	 20
394	 14	33.3	5.3	 20
395	 14	33.5	5.7	 16
396	 14	35.3	6.8	 20
397	 14	39.5	63.1	 20
398	 14	32.8	7.0	 16
399	 14	42.3	9.7	 20
400	 14	36.3	6.5	 20
401	 14	39.0	9.2	 16
402	 14	36.5	7.0	 20
403	 14	43.8	9.2	 20
404	 14	36.0	4.7	 16
405	 14	32.3	7.9	 20
406	 14	37.3	6.3	 20
407	 14	35.3	5.8	 16
408	 14	37.3	6.4	 20
409	 14	42.0	9.2	 20
410	 14	37.3	5.2	 16
411	 14	36.0	7.3	 20
412	 14	43.0	9.2	 20
413	 14	44.8	9.3	 16
414	 14	36.3	6.0	 20
415	 14	43.3	8.5	 20
416	 14	35.3	8.6	 16
417	 14	42.3	7.2	 20
418	 14	38.0	6.6	 20
419	 14	39.3	8.2	 16
420	 14	37.0	6.6	 20
421	 14	38.5	23.0	 20
422	 14	37.0	4.3	 16
423	 14	36.0	7.3	 20
424	 14	37.3	7.7	 20
425	 14	37.5	8.4	 16
426	 14	39.3	7.8	 20
427	 14	33.0	6.5	 20
428	 14	35.0	6.2	 16
429	 14	38.3	6.4	 20
430	 14	39.0	9.2	 16
431	 14	33.0	6.5	 20
432	 14	36.8	8.8	 20
433	 14	35.0	5.1	 16
434	 14	34.3	6.2	 20
435	 14	35.0	5.7	 20
436	 14	33.5	9.4	 16
437	 14	34.3	7.3	 20
438	 14	41.3	12.4	 20
439	 14	35.5	8.3	 16
440	 14	42.3	10.7	 20
441	 14	32.0	6.1	 20
442	 14	37.0	8.0	 16
443	 14	42.3	6.9	 20
444	 14	36.3	7.4	 20
445	 14	36.3	5.5	 16
446	 14	35.3	9.5	 20
447	 14	40.5	6.5	 20
448	 14	36.8	7.7	 16
449	 14	31.8	7.8	 20
450	 14	39.0	6.2	 20
451	 14	40.0	8.0	 16
452	 14	35.3	6.7	 20
453	 14	37.3	8.0	 20
454	 14	37.5	8.6	 16
455	 14	34.5	6.0	 20
456	 14	35.0	5.2	 20
457	 14	31.0	6.6	 16
458	 14	39.3	7.1	 20
459	 14	38.3	9.3	 20
460	 14	44.3	8.2	 16
461	 14	37.3	6.2	 20
462	 14	38.0	7.5	 20
463	 14	37.3	5.7	 16
464	 14	37.0	6.6	 20
465	 14	36.3	5.9	 20
466	 14	34.0	4.9	 16
467	 14	35.0	7.1	 20
468	 14	38.8	8.8	 20
469	 14	27.5	5.2	 16
470	 14	38.0	8.1	 20
471	 14	38.5	8.8	 20
472	 14	39.3	7.0	 16
473	 14	41.3	7.7	 20
474	 14	41.5	7.7	 20
475	 14	38.3	6.2	 16
476	 14	39.0	7.5	 20
477	 14	37.5	6.1	 20
478	 14	41.8	7.6	 16
479	 14	41.0	9.3	 25
480	 14	40.0	8.0	 25
481	 14	38.3	9.0	 20
482	 14	42.0	8.7	 25
483	 14	36.0	5.3	 25
484	 14	34.3	7.0	 20
485	 14	34.0	7.4	 25
486	 14	38.0	9.6	 25
487	 14	34.3	5.8	 20
488	 14	41.0	6.7	 25
489	 14	39.0	8.4	 25
490	 14	42.0	8.8	 20
491	 14	45.0	8.9	 25
492	 14	38.0	9.0	 25
493	 14	35.3	5.9	 20
494	 14	34.0	6.5	 25
495	 14	33.0	7.7	 25
496	 14	31.5	7.6	 20
497	 14	35.0	8.3	 25
498	 14	38.0	7.2	 25
499	 14	33.3	7.2	 20
500	 14	34.0	6.0	 25
501	 14	40.0	8.8	 25
502	 14	43.0	7.9	 20
503	 14	41.0	9.4	 25
504	 14	38.0	7.0	 25
505	 14	44.0	7.2	 20
506	 14	43.0	8.1	 25
507	 14	38.0	8.1	 25
508	 14	41.3	5.1	 20
509	 14	39.0	6.6	 25
510	 14	43.0	7.7	 20
511	 14	39.0	7.5	 25
512	 14	37.0	5.1	 25
513	 14	39.8	9.5	 20
514	 14	44.0	8.7	 25
515	 14	43.0	9.1	 25
516	 14	44.8	10.4	 20
517	 14	43.0	8.5	 25
518	 14	41.0	10.3	 25
519	 14	38.0	8.5	 20
520	 14	42.0	6.6	 25
521	 14	42.0	6.1	 25
522	 14	46.0	10.8	 20
523	 14	45.0	11.6	 25
524	 14	41.0	6.5	 25
525	 14	41.3	7.2	 20
526	 14	44.0	10.6	 25
527	 14	39.0	6.1	 25
528	 14	34.8	8.8	 20
529	 14	39.0	6.4	 25
530	 14	36.0	6.3	 25
531	 14	38.3	9.2	 20
532	 14	30.0	6.2	 25
533	 14	43.0	17.4	 25
534	 14	42.0	7.8	 20
535	 14	39.0	6.3	 25
536	 14	38.0	7.4	 25
537	 14	33.3	7.3	 20
538	 14	40.0	9.5	 25
539	 14	34.0	5.4	 25
540	 14	33.5	6.3	 20
541	 14	33.0	5.3	 25
542	 14	41.0	10.0	 25
543	 14	39.0	7.8	 20
544	 14	37.0	6.3	 25
545	 14	45.0	10.6	 25
546	 14	34.5	8.2	 20
547	 14	36.0	7.5	 25
548	 14	37.0	8.4	 25
549	 14	35.3	7.4	 20
550	 14	36.0	7.9	 25
551	 14	35.0	5.7	 25
552	 14	34.3	7.5	 20
553	 14	34.0	6.7	 25
554	 14	38.0	8.5	 25
555	 14	37.0	5.6	 20
556	 14	36.0	7.5	 25
557	 14	34.0	7.2	 25
558	 14	38.0	7.9	 20
559	 14	35.0	8.2	 25
560	 14	34.0	6.6	 25
561	 14	33.3	5.4	 20
562	 14	34.0	4.9	 25
563	 14	38.0	9.0	 25
564	 14	32.0	6.2	 20
565	 14	40.0	7.4	 25
566	 14	42.0	8.6	 25
567	 14	41.0	8.9	 20
568	 14	40.0	5.0	 25
569	 14	43.0	9.2	 25
570	 14	41.0	10.0	 20
571	 14	38.0	8.0	 25
572	 14	39.0	9.5	 25
573	 14	32.3	4.9	 20
574	 14	42.0	8.8	 25
575	 14	33.0	5.6	 25
576	 14	31.5	6.3	 20
577	 14	35.0	6.1	 25
578	 14	41.0	6.8	 25
579	 14	42.3	7.8	 20
580	 14	40.0	9.4	 25
581	 14	39.0	8.0	 25
582	 14	38.3	7.3	 20
583	 14	38.0	6.9	 25
584	 14	39.0	7.5	 25
585	 14	35.5	5.7	 20
586	 14	39.0	9.0	 25
587	 14	43.0	8.3	 25
588	 14	35.8	6.6	 20
589	 14	34.0	6.4	 25
590	 14	39.3	8.1	 20
591	 14	42.0	9.9	 25
592	 14	38.0	7.9	 25
593	 14	38.8	8.4	 20
594	 14	37.0	8.3	 25
595	 14	34.0	6.8	 25
596	 14	37.3	6.8	 20
597	 14	45.0	9.4	 25
598	 14	45.0	10.1	 25
599	 14	41.5	6.8	 20
600	 14	42.0	8.3	 25
601	 14	36.0	5.7	 25
602	 14	34.5	6.7	 20
603	 14	33.0	7.2	 25
604	 14	38.0	7.1	 25
605	 14	31.8	7.2	 20
606	 14	39.0	7.0	 25
607	 14	38.0	7.9	 25
608	 14	34.3	8.0	 20
609	 14	37.0	6.0	 25
610	 14	35.0	9.2	 25
611	 14	35.0	4.7	 20
612	 14	38.0	7.8	 25
613	 14	35.0	7.5	 25
614	 14	39.5	7.6	 20
615	 14	35.0	7.0	 25
616	 14	30.0	7.2	 25
617	 14	37.5	7.2	 20
618	 14	40.0	7.6	 25
619	 14	36.0	6.7	 25
620	 14	39.5	7.8	 20
621	 14	38.0	7.6	 25
622	 14	37.0	6.3	 25
623	 14	38.3	7.6	 20
624	 14	41.0	8.8	 25
625	 14	38.0	6.9	 25
626	 14	33.8	6.8	 20
627	 14	38.0	6.2	 25
628	 14	37.0	5.9	 25
629	 14	35.3	6.6	 20
630	 14	37.0	6.6	 25
631	 14	36.0	5.9	 25
632	 14	39.3	7.6	 20
633	 14	39.0	7.8	 25
634	 14	39.0	7.4	 25
635	 14	39.0	6.5	 20
636	 14	42.0	6.6	 25
637	 14	44.0	8.2	 25
638	 14	54.5	9.5	 20
639	 14	7352.0	1447.5	 25
  0	 15	86.0	14.9	 25
  1	 15	71.8	10.9	 20
  2	 15	59.0	9.0	 25
  3	 15	45.0	5.4	 25
  4	 15	45.5	9.5	 20
  5	 15	55.0	9.6	 25
  6	 15	45.0	11.1	 25
  7	 15	119.0	19.2	 20
  8	 15	125.0	22.5	 25
  9	 15	53.0	5.8	 25
 10	 15	136.3	26.3	 20
 11	 15	63.0	12.0	 25
 12	 15	53.0	8.6	 25
 13	 15	43.0	6.9	 20
 14	 15	45.0	8.1	 25
 15	 15	46.0	8.6	 25
 16	 15	39.3	7.5	 20
 17	 15	55.0	11.1	 25
 18	 15	131.0	23.4	 25
 19	 15	135.3	24.7	 20
 20	 15	254.0	57.8	 25
 21	 15	132.0	58.0	 25
 22	 15	57.3	8.6	 20
 23	 15	59.0	9.8	 25
 24	 15	64.0	11.2	 25
 25	 15	54.3	11.9	 20
 26	 15	55.0	11.7	 25
 27	 15	50.0	8.9	 25
 28	 15	60.5	10.4	 20
 29	 15	410.0	82.7	 25
 30	 15	254.5	73.3	 20
 31	 15	77.0	37.8	 25
 32	 15	47.0	8.5	 25
 33	 15	46.0	7.9	 20
 34	 15	51.0	9.3	 25
 35	 15	46.0	8.4	 25
 36	 15	81.0	15.5	 20
 37	 15	50.0	10.1	 25
 38	 15	88.0	17.7	 25
 39	 15	322.3	64.9	 20
 40	 15	50.0	21.5	 25
 41	 15	48.0	9.8	 25
 42	 15	46.3	8.0	 20
 43	 15	60.0	12.4	 25
 44	 15	47.0	8.2	 25
 45	 15	44.3	8.8	 20
 46	 15	76.0	16.5	 25
 47	 15	148.0	29.7	 25
 48	 15	156.3	16.7	 20
 49	 15	180.0	34.9	 25
 50	 15	163.0	33.6	 25
 51	 15	188.3	26.7	 20
 52	 15	113.0	26.5	 25
 53	 15	95.0	15.1	 25
 54	 15	59.0	9.9	 20
 55	 15	61.0	11.0	 25
 56	 15	59.0	10.9	 25
 57	 15	57.3	9.0	 20
 58	 15	124.0	24.4	 25
 59	 15	64.0	16.5	 25
 60	 15	80.3	18.5	 20
 61	 15	96.0	17.1	 25
 62	 15	52.0	12.4	 25
 63	 15	63.8	14.8	 20
 64	 15	174.0	33.6	 25
 65	 15	56.0	8.7	 25
 66	 15	74.5	17.9	 20
 67	 15	54.0	9.7	 25
 68	 15	49.0	10.1	 25
 69	 15	51.3	9.7	 20
 70	 15	652.0	196.6	 25
 71	 15	59.0	25.2	 25
 72	 15	56.0	11.3	 20
 73	 15	59.0	11.0	 25
 74	 15	60.0	12.8	 25
 75	 15	254.0	28.1	 20
 76	 15	127.0	19.3	 25
 77	 15	64.0	9.8	 25
 78	 15	72.5	14.1	 20
 79	 15	51.0	8.9	 25
 80	 15	65.0	11.8	 25
 81	 15	148.5	42.8	 20
 82	 15	70.0	12.7	 25
 83	 15	56.0	11.2	 25
 84	 15	109.5	21.0	 20
 85	 15	53.0	10.0	 25
 86	 15	53.0	9.3	 25
 87	 15	46.8	10.3	 20
 88	 15	58.0	9.7	 25
 89	 15	95.0	18.5	 25
 90	 15	49.8	7.3	 20
 91	 15	50.0	6.4	 25
 92	 15	97.0	18.6	 25
 93	 15	62.3	14.5	 20
 94	 15	56.0	11.6	 25
 95	 15	49.0	9.5	 25
 96	 15	58.0	11.8	 20
 97	 15	58.0	13.1	 25
 98	 15	63.0	12.1	 25
 99	 15	52.3	7.9	 20
100	 15	50.0	10.4	 25
101	 15	40.0	7.7	 25
102	 15	54.0	8.6	 20
103	 15	91.0	23.0	 25
104	 15	48.0	8.3	 25
105	 15	127.8	16.2	 20
106	 15	91.0	13.2	 25
107	 15	125.0	24.5	 25
108	 15	54.5	13.1	 20
109	 15	60.0	9.9	 25
110	 15	144.0	22.6	 20
111	 15	72.0	18.1	 25
112	 15	76.0	20.2	 25
113	 15	96.0	13.4	 20
114	 15	75.0	18.8	 25
115	 15	60.0	10.7	 25
116	 15	224.3	26.6	 20
117	 15	272.0	32.4	 25
118	 15	101.0	13.8	 25
119	 15	54.3	8.5	 20
120	 15	198.0	47.6	 25
121	 15	298.0	69.7	 25
122	 15	74.5	15.3	 20
123	 15	205.0	37.9	 25
124	 15	54.0	8.0	 25
125	 15	57.0	9.7	 20
126	 15	211.0	59.0	 25
127	 15	61.0	9.9	 25
128	 15	55.0	8.8	 20
129	 15	69.0	11.9	 25
130	 15	70.0	11.4	 25
131	 15	71.8	13.0	 20
132	 15	84.0	11.4	 25
133	 15	61.0	12.9	 25
134	 15	78.3	10.1	 20
135	 15	103.0	17.8	 25
136	 15	102.0	13.6	 25
137	 15	148.0	21.2	 20
138	 15	168.0	19.7	 25
139	 15	265.0	38.8	 25
140	 15	186.3	29.2	 20
141	 15	137.0	25.7	 25
142	 15	82.0	10.6	 25
143	 15	56.0	7.9	 20
144	 15	81.0	15.8	 25
145	 15	87.0	12.9	 25
146	 15	73.5	14.0	 20
147	 15	93.0	15.9	 25
148	 15	61.0	11.6	 25
149	 15	90.5	13.4	 20
150	 15	57.0	9.7	 25
151	 15	58.0	13.3	 25
152	 15	130.0	18.7	 20
153	 15	51.0	10.9	 25
154	 15	96.0	15.5	 25
155	 15	57.0	12.8	 20
156	 15	75.0	15.0	 25
157	 15	187.0	42.4	 25
158	 15	54.3	9.9	 20
159	 15	50.0	11.6	 25
160	 15	74.0	16.2	 25
161	 15	126.0	20.9	 20
162	 15	93.0	18.3	 25
163	 15	130.3	18.5	 20
164	 15	255.0	38.2	 16
165	 15	88.3	15.9	 20
166	 15	88.3	14.4	 20
167	 15	71.0	9.9	 16
168	 15	54.3	8.8	 20
169	 15	58.8	9.7	 20
170	 15	61.5	10.1	 16
171	 15	118.8	21.6	 20
172	 15	100.8	21.8	 20
173	 15	104.3	18.1	 16
174	 15	97.5	13.8	 20
175	 15	66.5	15.5	 20
176	 15	117.3	19.6	 16
177	 15	73.3	13.9	 20
178	 15	122.5	17.5	 20
179	 15	133.0	15.5	 16
180	 15	48.0	10.2	 20
181	 15	50.3	7.2	 20
182	 15	238.8	47.6	 16
183	 15	299.5	24.6	 20
184	 15	88.0	22.6	 20
185	 15	62.0	8.3	 16
186	 15	50.8	10.5	 20
187	 15	50.3	9.6	 20
188	 15	49.3	11.2	 16
189	 15	58.5	11.6	 20
190	 15	68.0	10.4	 16
191	 15	163.3	37.1	 20
192	 15	55.0	12.3	 20
193	 15	62.0	6.9	 16
194	 15	65.0	13.3	 20
195	 15	85.3	15.7	 20
196	 15	49.3	7.4	 16
197	 15	50.8	11.4	 20
198	 15	50.0	10.3	 20
199	 15	49.0	10.4	 16
200	 15	53.0	12.3	 20
201	 15	43.0	7.4	 20
202	 15	41.0	8.8	 16
203	 15	58.5	11.6	 20
204	 15	43.0	9.5	 20
205	 15	48.0	7.2	 16
206	 15	46.5	10.0	 20
207	 15	60.3	12.9	 20
208	 15	66.5	9.2	 16
209	 15	54.0	9.0	 20
210	 15	80.8	13.0	 20
211	 15	39.0	6.3	 16
212	 15	47.0	8.3	 20
213	 15	105.5	24.4	 20
214	 15	45.3	9.4	 16
215	 15	62.8	13.7	 20
216	 15	50.3	10.2	 20
217	 15	42.5	7.6	 16
218	 15	51.8	12.6	 20
219	 15	42.0	6.1	 20
220	 15	39.5	5.5	 16
221	 15	55.3	11.0	 20
222	 15	62.3	9.2	 20
223	 15	84.0	13.2	 16
224	 15	97.3	13.5	 20
225	 15	556.8	75.8	 20
226	 15	68.3	18.1	 16
227	 15	68.0	13.2	 20
228	 15	354.5	42.1	 20
229	 15	87.0	12.5	 16
230	 15	64.3	13.5	 20
231	 15	61.0	10.4	 20
232	 15	60.0	10.1	 16
233	 15	57.3	10.3	 20
234	 15	59.0	10.7	 20
235	 15	93.3	21.8	 16
236	 15	158.5	31.3	 20
237	 15	134.3	18.1	 20
238	 15	70.5	12.1	 16
239	 15	139.8	22.0	 20
240	 15	93.5	16.2	 20
241	 15	99.5	8.4	 16
242	 15	53.3	10.6	 20
243	 15	49.0	9.9	 20
244	 15	84.8	16.5	 16
245	 15	41.5	8.0	 20
246	 15	151.3	30.2	 20
247	 15	53.3	9.5	 16
248	 15	58.3	11.2	 20
249	 15	47.3	6.4	 20
250	 15	45.3	7.7	 16
251	 15	44.0	8.7	 20
252	 15	49.3	7.8	 20
253	 15	45.8	10.7	 16
254	 15	47.5	8.9	 20
255	 15	78.3	14.2	 20
256	 15	53.5	6.7	 16
257	 15	47.8	8.5	 20
258	 15	49.3	8.1	 20
259	 15	53.3	11.4	 16
260	 15	62.8	12.9	 20
261	 15	46.5	9.8	 20
262	 15	213.5	27.8	 16
263	 15	52.0	8.7	 20
264	 15	43.5	7.2	 20
265	 15	41.8	10.1	 16
266	 15	59.3	11.0	 20
267	 15	2049.3	294.6	 20
268	 15	69.5	10.4	 16
269	 15	55.0	12.1	 25
270	 15	57.5	9.3	 20
271	 15	47.0	8.4	 25
272	 15	47.0	9.1	 25
273	 15	55.0	9.3	 20
274	 15	48.0	7.9	 25
275	 15	46.0	8.7	 25
276	 15	1071.0	128.1	 20
277	 15	68.0	14.7	 25
278	 15	87.0	12.8	 25
279	 15	57.3	9.2	 20
280	 15	50.0	7.3	 25
281	 15	80.0	13.8	 25
282	 15	109.5	19.9	 20
283	 15	54.0	8.9	 25
284	 15	50.0	9.5	 25
285	 15	67.8	10.9	 20
286	 15	59.0	13.2	 25
287	 15	245.0	43.1	 25
288	 15	346.3	32.5	 20
289	 15	138.0	24.7	 25
290	 15	59.0	10.8	 25
291	 15	77.5	11.4	 20
292	 15	105.0	19.2	 25
293	 15	103.0	15.7	 25
294	 15	97.0	16.9	 20
295	 15	95.0	18.8	 25
296	 15	104.0	18.4	 25
297	 15	83.3	11.1	 20
298	 15	70.0	12.2	 25
299	 15	102.0	15.3	 25
300	 15	115.3	18.0	 20
301	 15	173.0	27.9	 25
302	 15	73.0	10.8	 25
303	 15	52.3	9.0	 20
304	 15	101.0	17.0	 25
305	 15	100.0	17.5	 25
306	 15	156.5	18.2	 20
307	 15	391.0	46.6	 25
308	 15	392.0	61.4	 25
309	 15	130.3	15.0	 20
310	 15	103.0	15.8	 25
311	 15	138.0	24.6	 25
312	 15	88.5	15.7	 20
313	 15	105.0	14.6	 25
314	 15	424.0	54.0	 25
315	 15	265.0	30.1	 20
316	 15	155.0	17.1	 25
317	 15	77.0	16.2	 25
318	 15	64.3	8.1	 20
319	 15	105.0	20.0	 25
320	 15	96.0	19.6	 25
321	 15	65.0	14.1	 20
322	 15	87.0	15.7	 25
323	 15	59.0	11.5	 25
324	 15	160.5	21.4	 20
325	 15	231.0	26.9	 25
326	 15	92.0	18.8	 25
327	 15	165.8	31.6	 20
328	 15	287.0	62.6	 25
329	 15	305.0	38.5	 25
330	 15	381.8	44.8	 20
331	 15	247.0	52.5	 25
332	 15	574.0	126.8	 25
333	 15	66.5	12.3	 20
334	 15	60.0	9.1	 25
335	 15	110.0	18.1	 25
336	 15	55.0	12.2	 20
337	 15	55.0	9.1	 25
338	 15	113.0	20.2	 25
339	 15	68.5	11.4	 20
340	 15	74.0	12.1	 25
341	 15	57.0	9.5	 25
342	 15	63.0	9.0	 20
343	 15	61.0	10.5	 25
344	 15	67.0	9.3	 25
345	 15	98.3	14.0	 20
346	 15	2080.0	463.2	 25
347	 15	243.0	54.7	 25
348	 15	164.0	21.4	 20
349	 15	784.0	151.7	 25
350	 15	166.0	20.5	 20
351	 15	398.0	74.6	 25
352	 15	818.0	189.5	 25
353	 15	172.5	25.7	 20
354	 15	106.0	34.3	 25
355	 15	572.0	106.1	 25
356	 15	90.8	19.1	 20
357	 15	60.0	9.9	 25
358	 15	53.0	12.4	 25
359	 15	46.8	9.9	 20
360	 15	70.0	16.5	 25
361	 15	54.0	10.4	 25
362	 15	195.3	45.8	 20
363	 15	130.0	26.6	 25
364	 15	190.0	31.9	 25
365	 15	186.5	29.2	 20
366	 15	94.0	20.4	 25
367	 15	62.0	10.7	 25
368	 15	66.8	14.1	 20
369	 15	51.0	9.6	 25
370	 15	53.0	9.6	 25
371	 15	60.0	9.0	 20
372	 15	50.0	7.9	 25
373	 15	44.0	8.7	 25
374	 15	52.3	8.7	 20
375	 15	46.0	8.5	 25
376	 15	45.0	7.7	 25
377	 15	62.3	10.2	 20
378	 15	59.0	12.9	 25
379	 15	54.0	10.9	 25
380	 15	43.3	4.1	 20
381	 15	50.0	10.0	 25
382	 15	49.0	8.2	 25
383	 15	51.0	10.2	 20
384	 15	50.0	9.5	 25
385	 15	113.0	23.4	 25
386	 15	187.3	31.9	 20
387	 15	291.0	30.6	 25
388	 15	384.0	67.6	 25
389	 15	244.3	27.4	 20
390	 15	123.0	25.3	 25
391	 15	53.0	8.6	 25
392	 15	52.5	11.2	 20
393	 15	53.0	8.9	 25
394	 15	58.0	12.4	 25
395	 15	68.0	10.4	 20
396	 15	70.0	11.0	 25
397	 15	192.0	33.8	 25
398	 15	82.0	14.1	 20
399	 15	58.0	12.0	 25
400	 15	60.0	12.7	 25
401	 15	51.8	9.6	 20
402	 15	102.0	19.8	 25
403	 15	155.0	53.9	 25
404	 15	43.3	8.1	 20
405	 15	47.0	8.2	 25
406	 15	42.0	8.0	 25
407	 15	91.5	13.0	 20
408	 15	81.0	18.0	 25
409	 15	67.0	12.4	 25
410	 15	63.3	14.5	 20
411	 15	185.0	26.8	 25
412	 15	193.0	27.4	 25
413	 15	116.3	14.6	 20
414	 15	118.0	22.6	 25
415	 15	1687.0	324.0	 25
416	 15	83.5	16.0	 20
417	 15	59.0	10.4	 25
418	 15	43.0	6.2	 25
419	 15	43.8	9.3	 20
420	 15	89.0	16.2	 25
421	 15	108.0	18.0	 25
422	 15	48.0	10.2	 20
423	 15	44.0	8.7	 25
424	 15	55.0	13.4	 25
425	 15	42.0	8.1	 20
426	 15	104.0	24.1	 25
427	 15	88.0	25.3	 25
428	 15	50.8	8.9	 20
429	 15	63.0	14.7	 25
430	 15	46.3	7.8	 20
431	 15	70.0	15.4	 25
432	 15	56.0	9.6	 25
433	 15	43.0	8.9	 20
434	 15	39.0	5.7	 25
435	 15	51.0	8.9	 25
436	 15	90.0	17.2	 20
437	 15	59.0	8.5	 25
438	 15	87.0	14.3	 25
439	 15	59.3	12.7	 20
440	 15	43.0	7.3	 25
441	 15	42.0	8.3	 25
442	 15	55.8	9.5	 20
443	 15	65.0	9.3	 25
444	 15	53.0	7.1	 25
445	 15	60.8	10.2	 20
446	 15	171.0	23.2	 25
447	 15	56.0	9.0	 25
448	 15	765.5	151.4	 20
449	 15	125.0	16.7	 25
450	 15	75.0	13.4	 25
451	 15	519.8	79.9	 20
452	 15	413.0	62.2	 25
453	 15	219.0	32.7	 25
454	 15	69.3	18.1	 20
455	 15	53.0	10.0	 25
456	 15	45.0	5.2	 25
457	 15	49.0	11.0	 20
458	 15	44.0	9.7	 25
459	 15	94.0	14.5	 25
460	 15	148.3	28.3	 20
461	 15	303.0	61.9	 25
462	 15	90.0	14.9	 25
463	 15	108.5	21.6	 20
464	 15	150.0	28.3	 25
465	 15	81.0	17.2	 25
466	 15	46.3	10.3	 20
467	 15	69.0	16.6	 25
468	 15	60.0	12.2	 25
469	 15	54.0	7.4	 20
470	 15	81.0	12.1	 25
471	 15	176.0	34.5	 25
472	 15	232.5	34.7	 20
473	 15	108.0	45.6	 25
474	 15	606.0	81.6	 25
475	 15	95.5	14.7	 20
476	 15	78.0	13.2	 25
477	 15	58.0	7.9	 25
478	 15	66.8	14.0	 20
479	 15	187.5	22.8	 20
480	 15	1129.5	82.0	 20
481	 15	1117.5	92.7	 16
482	 15	165.0	28.2	 20
483	 15	490.0	62.9	 20
484	 15	89.0	16.2	 16
485	 15	66.0	7.6	 20
486	 15	54.3	8.8	 20
487	 15	44.3	7.3	 16
488	 15	156.0	31.2	 20
489	 15	75.5	10.3	 20
490	 15	1004.3	115.5	 16
491	 15	101.3	17.8	 20
492	 15	378.0	60.9	 20
493	 15	45.3	10.3	 16
494	 15	47.0	7.2	 20
495	 15	88.5	12.4	 20
496	 15	43.5	7.8	 16
497	 15	50.3	7.9	 20
498	 15	55.3	14.6	 20
499	 15	52.3	9.6	 16
500	 15	53.8	8.8	 20
501	 15	98.0	13.7	 20
502	 15	85.5	14.1	 16
503	 15	139.0	22.6	 20
504	 15	302.8	30.6	 20
505	 15	442.0	39.5	 16
506	 15	337.5	34.1	 20
507	 15	429.3	39.5	 20
508	 15	921.8	64.3	 16
509	 15	97.0	14.8	 20
510	 15	93.5	20.7	 16
511	 15	64.3	11.5	 20
512	 15	227.3	40.6	 20
513	 15	234.0	23.9	 16
514	 15	554.0	79.8	 20
515	 15	132.8	48.4	 20
516	 15	254.0	29.6	 16
517	 15	91.8	19.2	 20
518	 15	75.5	14.5	 20
519	 15	238.3	14.0	 16
520	 15	1155.5	191.5	 20
521	 15	626.3	62.4	 20
522	 15	253.0	37.6	 16
523	 15	93.0	14.6	 20
524	 15	678.3	81.7	 20
525	 15	210.0	28.5	 16
526	 15	382.0	76.7	 20
527	 15	340.8	31.6	 20
528	 15	120.8	19.5	 16
529	 15	76.3	11.0	 20
530	 15	43.3	5.5	 20
531	 15	43.3	6.8	 16
532	 15	142.5	28.1	 20
533	 15	102.3	19.0	 20
534	 15	39.3	3.7	 16
535	 15	41.8	7.0	 20
536	 15	51.0	7.9	 20
537	 15	114.5	18.5	 16
538	 15	89.5	17.1	 20
539	 15	54.5	8.5	 20
540	 15	43.0	7.4	 16
541	 15	52.8	9.1	 20
542	 15	73.5	9.2	 20
543	 15	40.0	4.6	 16
544	 15	67.8	13.9	 20
545	 15	49.3	8.0	 20
546	 15	40.8	9.3	 16
547	 15	42.3	6.1	 20
548	 15	267.3	34.7	 20
549	 15	96.3	15.8	 16
550	 15	45.3	9.0	 20
551	 15	48.5	8.0	 20
552	 15	38.3	6.1	 16
553	 15	55.0	10.6	 20
554	 15	81.5	10.5	 20
555	 15	123.5	18.7	 16
556	 15	183.3	22.5	 20
557	 15	129.8	23.6	 20
558	 15	49.5	11.5	 16
559	 15	58.3	9.1	 20
560	 15	51.0	7.7	 20
561	 15	56.0	9.4	 16
562	 15	49.3	7.8	 20
563	 15	50.5	8.5	 20
564	 15	47.3	6.5	 16
565	 15	320.8	48.4	 20
566	 15	141.3	19.5	 20
567	 15	310.3	24.0	 16
568	 15	114.8	21.3	 20
569	 15	592.3	63.0	 20
570	 15	362.8	25.1	 16
571	 15	765.3	93.5	 20
572	 15	69.3	11.7	 20
573	 15	53.3	11.0	 16
574	 15	100.8	17.2	 20
575	 15	66.8	11.9	 20
576	 15	62.5	10.1	 16
577	 15	152.5	26.0	 20
578	 15	100.5	14.3	 20
579	 15	1325.3	99.1	 16
580	 15	108.8	15.5	 20
581	 15	65.8	9.3	 20
582	 15	189.0	25.7	 16
583	 15	110.3	16.4	 20
584	 15	52.8	10.4	 20
585	 15	51.0	11.5	 20
586	 15	180.0	35.3	 25
587	 15	135.0	20.8	 25
588	 15	77.8	18.1	 20
589	 15	253.0	32.3	 25
590	 15	116.0	15.2	 20
591	 15	50.0	8.0	 25
592	 15	48.0	6.4	 25
593	 15	225.0	35.5	 20
594	 15	426.0	72.2	 25
595	 15	55.0	10.1	 25
596	 15	80.8	14.3	 20
597	 15	297.0	52.5	 25
598	 15	1421.0	114.8	 25
599	 15	1337.5	109.8	 20
600	 15	164.0	35.2	 25
601	 15	100.0	13.4	 25
602	 15	57.0	9.1	 20
603	 15	48.0	9.6	 25
604	 15	46.0	8.7	 25
605	 15	48.3	10.1	 20
606	 15	53.0	8.8	 25
607	 15	45.0	7.0	 25
608	 15	42.5	8.3	 20
609	 15	48.0	9.2	 25
610	 15	50.0	7.9	 25
611	 15	83.3	21.4	 20
612	 15	93.0	16.4	 25
613	 15	193.0	36.3	 25
614	 15	91.3	11.8	 20
615	 15	58.0	10.8	 25
616	 15	65.0	12.8	 25
617	 15	97.0	18.3	 20
618	 15	130.0	17.0	 25
619	 15	111.0	15.1	 25
620	 15	507.5	50.3	 20
621	 15	732.0	114.7	 25
622	 15	207.0	26.5	 25
623	 15	50.3	8.6	 20
624	 15	169.0	33.8	 25
625	 15	54.0	7.7	 25
626	 15	76.3	11.1	 20
627	 15	103.0	13.3	 25
628	 15	142.0	20.6	 25
629	 15	52.3	8.5	 20
630	 15	93.0	14.6	 25
631	 15	49.0	9.7	 25
632	 15	43.5	8.9	 20
633	 15	53.0	8.8	 25
634	 15	121.0	24.6	 25
635	 15	76.3	13.4	 20
636	 15	105.0	15.9	 25
637	 15	103.0	15.3	 25
638	 15	99.5	13.9	 20
639	 15	78.0	12.7	 25
  0	 16	9090.0	965.8	 20
  1	 16	55.3	7.9	 16
  2	 16	50.0	9.3	 20
  3	 16	38.0	4.7	 20
  4	 16	36.0	7.2	 16
  5	 16	40.5	8.4	 20
  6	 16	37.3	14.1	 20
  7	 16	37.0	8.5	 16
  8	 16	40.3	8.4	 20
  9	 16	50.5	6.0	 20
 10	 16	60.3	13.2	 16
 11	 16	44.0	9.3	 20
 12	 16	39.0	6.0	 20
 13	 16	34.0	6.8	 16
 14	 16	38.5	7.4	 20
 15	 16	34.8	6.9	 20
 16	 16	34.3	5.0	 16
 17	 16	36.0	7.8	 20
 18	 16	35.0	4.2	 20
 19	 16	35.5	7.2	 16
 20	 16	36.5	6.8	 20
 21	 16	33.3	7.2	 20
 22	 16	37.8	8.5	 16
 23	 16	33.3	7.2	 20
 24	 16	36.0	7.0	 20
 25	 16	32.0	8.7	 16
 26	 16	37.3	7.2	 20
 27	 16	39.3	4.7	 16
 28	 16	37.3	6.0	 20
 29	 16	36.5	6.9	 20
 30	 16	30.3	6.5	 16
 31	 16	37.5	6.5	 20
 32	 16	29.3	5.5	 20
 33	 16	31.3	5.3	 16
 34	 16	30.0	7.0	 20
 35	 16	32.5	8.1	 20
 36	 16	36.3	8.6	 16
 37	 16	33.3	7.0	 20
 38	 16	34.8	8.0	 20
 39	 16	33.3	4.8	 16
 40	 16	33.0	5.1	 20
 41	 16	35.0	6.2	 20
 42	 16	31.5	4.8	 16
 43	 16	36.3	7.0	 20
 44	 16	32.0	6.5	 20
 45	 16	35.8	7.4	 16
 46	 16	36.8	8.8	 20
 47	 16	36.0	6.0	 20
 48	 16	35.3	4.6	 16
 49	 16	42.5	17.6	 20
 50	 16	36.3	7.0	 20
 51	 16	49.8	9.2	 16
 52	 16	53.0	8.9	 20
 53	 16	46.5	7.8	 20
 54	 16	37.8	7.7	 16
 55	 16	38.3	8.0	 20
 56	 16	34.3	6.0	 20
 57	 16	35.5	6.6	 16
 58	 16	32.0	6.1	 25
 59	 16	37.0	7.1	 25
 60	 16	35.0	5.2	 20
 61	 16	40.0	7.2	 25
 62	 16	35.0	6.2	 25
 63	 16	35.3	10.4	 20
 64	 16	32.0	5.8	 25
 65	 16	32.0	6.0	 25
 66	 16	35.3	7.1	 20
 67	 16	33.0	6.5	 25
 68	 16	34.0	7.6	 25
 69	 16	42.3	9.9	 20
 70	 16	34.0	5.7	 25
 71	 16	36.0	7.0	 25
 72	 16	38.3	9.7	 20
 73	 16	37.0	7.3	 25
 74	 16	41.0	6.5	 25
 75	 16	39.5	7.8	 20
 76	 16	48.0	7.9	 25
 77	 16	40.0	7.4	 25
 78	 16	37.3	5.6	 20
 79	 16	37.0	8.5	 25
 80	 16	37.0	7.6	 25
 81	 16	37.3	5.8	 20
 82	 16	38.0	7.1	 25
 83	 16	34.0	5.7	 25
 84	 16	36.5	8.1	 20
 85	 16	39.0	9.2	 25
 86	 16	35.0	6.4	 25
 87	 16	35.0	7.0	 20
 88	 16	38.0	6.8	 25
 89	 16	40.0	7.4	 25
 90	 16	33.0	5.1	 20
 91	 16	42.0	9.6	 25
 92	 16	41.0	8.2	 25
 93	 16	39.0	8.7	 20
 94	 16	38.0	8.4	 25
 95	 16	34.0	7.0	 25
 96	 16	41.0	9.9	 20
 97	 16	42.0	10.1	 25
 98	 16	47.0	86.3	 25
 99	 16	41.3	9.5	 20
100	 16	38.0	11.4	 25
101	 16	33.0	7.3	 25
102	 16	38.0	7.7	 20
103	 16	36.0	7.5	 25
104	 16	41.0	7.6	 25
105	 16	36.3	6.0	 20
106	 16	33.0	8.1	 25
107	 16	42.3	6.8	 20
108	 16	40.0	8.2	 25
109	 16	36.0	7.1	 25
110	 16	42.0	8.6	 20
111	 16	38.0	6.3	 25
112	 16	42.0	7.0	 25
113	 16	45.0	8.7	 20
114	 16	45.0	7.5	 25
115	 16	47.0	9.8	 25
116	 16	61.5	7.7	 20
117	 16	76.0	14.2	 25
118	 16	68.0	7.6	 25
119	 16	80.3	18.6	 20
120	 16	89.0	14.8	 25
121	 16	71.0	13.8	 25
122	 16	57.8	9.3	 20
123	 16	44.0	7.6	 25
124	 16	45.0	6.5	 25
125	 16	40.5	7.0	 20
126	 16	38.0	5.7	 25
127	 16	50.0	8.8	 25
128	 16	42.0	6.4	 20
129	 16	40.0	5.9	 25
130	 16	47.0	9.4	 25
131	 16	40.3	7.7	 20
132	 16	45.0	7.3	 25
133	 16	44.0	7.5	 25
134	 16	41.8	8.1	 20
135	 16	54.0	11.2	 25
136	 16	56.0	10.2	 25
137	 16	54.3	10.5	 20
138	 16	55.0	11.4	 25
139	 16	53.0	11.4	 25
140	 16	55.3	14.0	 20
141	 16	60.0	9.8	 25
142	 16	51.0	7.8	 25
143	 16	36.8	6.3	 20
144	 16	39.0	8.2	 25
145	 16	39.0	7.9	 25
146	 16	38.5	8.1	 20
147	 16	37.0	5.8	 25
148	 16	38.0	7.0	 25
149	 16	37.0	7.0	 20
150	 16	43.0	7.2	 25
151	 16	43.0	7.9	 25
152	 16	40.3	8.3	 20
153	 16	37.0	7.6	 25
154	 16	44.0	8.9	 25
155	 16	40.0	7.4	 20
156	 16	39.0	6.0	 25
157	 16	39.0	8.4	 25
158	 16	40.0	6.5	 20
159	 16	37.0	6.7	 25
160	 16	42.0	8.1	 25
161	 16	57.3	6.9	 20
162	 16	69.0	11.2	 25
163	 16	48.0	6.7	 25
164	 16	48.3	8.8	 20
165	 16	49.0	9.3	 25
166	 16	48.0	10.7	 25
167	 16	39.0	8.6	 20
168	 16	43.0	8.0	 25
169	 16	38.0	7.6	 25
170	 16	43.3	7.6	 20
171	 16	37.0	7.7	 25
172	 16	42.0	8.6	 25
173	 16	39.3	7.0	 20
174	 16	36.0	5.7	 25
175	 16	40.0	6.5	 25
176	 16	47.3	7.4	 20
177	 16	36.0	7.4	 25
178	 16	42.0	9.5	 25
179	 16	33.3	6.5	 20
180	 16	40.0	6.7	 25
181	 16	37.0	7.9	 25
182	 16	42.0	10.3	 20
183	 16	704.0	193.9	 25
184	 16	160.0	46.7	 25
185	 16	101.3	15.9	 20
186	 16	66.0	9.1	 25
187	 16	59.3	7.5	 20
188	 16	53.0	10.9	 25
189	 16	66.0	15.0	 25
190	 16	82.3	13.1	 20
191	 16	176.0	34.3	 25
192	 16	48.0	10.3	 25
193	 16	66.3	14.3	 20
194	 16	46.0	6.9	 25
195	 16	46.0	8.1	 25
196	 16	59.3	10.0	 20
197	 16	51.0	7.5	 25
198	 16	48.0	9.2	 25
199	 16	44.5	8.5	 20
200	 16	45.0	8.3	 25
201	 16	42.0	8.2	 25
202	 16	48.3	9.1	 20
203	 16	62.0	15.1	 25
204	 16	46.0	10.2	 25
205	 16	44.8	7.9	 20
206	 16	45.0	8.0	 25
207	 16	53.0	8.7	 25
208	 16	63.0	15.5	 20
209	 16	49.0	7.9	 25
210	 16	91.0	13.6	 25
211	 16	47.0	9.6	 20
212	 16	43.0	9.3	 25
213	 16	51.0	8.3	 25
214	 16	43.3	8.6	 20
215	 16	43.0	7.9	 25
216	 16	45.0	8.6	 25
217	 16	50.3	11.2	 20
218	 16	50.0	11.3	 25
219	 16	40.0	8.8	 25
220	 16	45.5	8.2	 20
221	 16	44.0	8.4	 25
222	 16	63.0	10.0	 25
223	 16	111.8	16.9	 20
224	 16	155.0	25.7	 25
225	 16	454.0	72.2	 25
226	 16	72.0	11.9	 20
227	 16	85.0	17.7	 25
228	 16	203.0	39.7	 25
229	 16	70.0	7.9	 20
230	 16	53.0	7.1	 25
231	 16	54.0	10.5	 25
232	 16	54.3	9.9	 20
233	 16	47.0	8.8	 25
234	 16	55.0	7.6	 25
235	 16	80.3	13.6	 20
236	 16	88.0	20.1	 25
237	 16	111.0	18.1	 25
238	 16	200.3	30.8	 20
239	 16	288.0	31.5	 25
240	 16	160.0	21.8	 25
241	 16	125.5	21.8	 20
242	 16	56.0	12.2	 25
243	 16	47.0	8.4	 25
244	 16	53.3	12.0	 20
245	 16	51.0	12.5	 25
246	 16	75.0	12.7	 25
247	 16	49.5	11.1	 20
248	 16	52.0	9.8	 25
249	 16	48.0	9.1	 25
250	 16	41.0	7.1	 20
251	 16	46.0	7.9	 25
252	 16	43.0	7.6	 25
253	 16	45.0	8.3	 20
254	 16	48.0	8.5	 25
255	 16	93.0	15.2	 25
256	 16	50.3	9.3	 20
257	 16	50.0	8.4	 25
258	 16	50.0	8.8	 25
259	 16	47.0	10.9	 20
260	 16	63.0	11.6	 25
261	 16	47.0	8.5	 25
262	 16	58.5	10.6	 20
263	 16	45.0	8.5	 25
264	 16	44.0	8.1	 25
265	 16	45.8	9.0	 20
266	 16	44.0	6.7	 25
267	 16	371.3	91.4	 20
268	 16	52.0	11.2	 25
269	 16	43.3	7.4	 20
270	 16	47.8	9.8	 16
271	 16	44.5	6.4	 20
272	 16	44.0	6.8	 20
273	 16	47.3	7.9	 16
274	 16	45.0	7.1	 20
275	 16	46.8	7.5	 20
276	 16	94.8	17.8	 16
277	 16	49.5	9.0	 20
278	 16	42.3	5.8	 20
279	 16	47.5	9.6	 16
280	 16	45.5	11.0	 20
281	 16	167.5	26.8	 20
282	 16	61.5	11.5	 16
283	 16	44.3	8.5	 20
284	 16	54.0	8.5	 20
285	 16	64.5	11.4	 16
286	 16	66.3	8.8	 20
287	 16	131.5	29.3	 20
288	 16	256.5	35.8	 16
289	 16	100.8	18.1	 20
290	 16	73.3	13.6	 20
291	 16	59.8	14.3	 16
292	 16	176.8	35.2	 20
293	 16	119.0	18.2	 20
294	 16	87.5	14.8	 16
295	 16	88.8	13.1	 20
296	 16	87.5	16.0	 20
297	 16	91.8	11.4	 16
298	 16	107.5	15.5	 20
299	 16	106.5	24.9	 20
300	 16	102.5	16.1	 16
301	 16	143.3	21.0	 20
302	 16	72.0	15.2	 20
303	 16	63.5	13.9	 16
304	 16	106.3	21.0	 20
305	 16	86.0	11.8	 20
306	 16	388.3	60.4	 16
307	 16	1957.5	247.1	 20
308	 16	140.3	22.1	 20
309	 16	83.3	10.3	 16
310	 16	79.0	13.9	 20
311	 16	84.3	12.6	 20
312	 16	72.3	11.1	 16
313	 16	71.0	14.1	 20
314	 16	211.3	32.9	 20
315	 16	670.0	44.5	 16
316	 16	116.8	22.4	 20
317	 16	94.0	16.5	 20
318	 16	53.5	11.7	 16
319	 16	80.8	14.9	 20
320	 16	61.3	8.7	 20
321	 16	83.5	12.8	 16
322	 16	99.3	20.6	 20
323	 16	63.0	8.7	 20
324	 16	339.8	22.1	 16
325	 16	122.8	38.1	 20
326	 16	71.3	10.5	 20
327	 16	76.8	18.3	 16
328	 16	86.8	19.6	 20
329	 16	98.3	14.2	 20
330	 16	88.3	9.7	 16
331	 16	71.3	11.2	 20
332	 16	134.8	25.5	 20
333	 16	70.5	12.2	 16
334	 16	109.8	21.4	 20
335	 16	88.8	13.9	 20
336	 16	60.3	9.5	 16
337	 16	60.5	8.9	 20
338	 16	72.0	10.6	 20
339	 16	99.8	18.6	 16
340	 16	86.0	16.3	 20
341	 16	71.8	10.5	 20
342	 16	85.0	13.3	 16
343	 16	62.3	11.3	 20
344	 16	56.5	11.3	 20
345	 16	77.8	12.1	 16
346	 16	309.5	52.5	 20
347	 16	95.5	12.9	 16
348	 16	70.3	11.0	 20
349	 16	62.0	12.0	 20
350	 16	365.8	49.8	 16
351	 16	316.0	38.4	 20
352	 16	226.3	25.8	 20
353	 16	117.0	14.1	 16
354	 16	86.5	29.1	 20
355	 16	450.3	76.4	 20
356	 16	109.5	22.9	 16
357	 16	61.0	8.3	 20
358	 16	54.3	11.7	 20
359	 16	44.8	7.7	 16
360	 16	54.5	9.6	 20
361	 16	48.0	7.4	 20
362	 16	66.8	12.7	 16
363	 16	49.0	7.2	 20
364	 16	82.3	16.7	 20
365	 16	267.5	36.8	 16
366	 16	116.8	45.0	 20
367	 16	59.5	11.7	 20
368	 16	67.3	13.0	 16
369	 16	56.0	10.3	 20
370	 16	55.0	14.1	 20
371	 16	59.8	10.4	 16
372	 16	52.0	7.7	 20
373	 16	50.3	8.1	 20
374	 16	50.0	8.0	 20
375	 16	46.0	6.2	 25
376	 16	52.0	8.3	 25
377	 16	53.5	12.0	 20
378	 16	51.0	8.9	 25
379	 16	50.0	8.1	 25
380	 16	49.3	10.2	 20
381	 16	48.0	8.8	 25
382	 16	56.0	10.4	 25
383	 16	44.0	6.1	 20
384	 16	46.0	9.4	 25
385	 16	122.0	25.3	 25
386	 16	115.8	15.0	 20
387	 16	685.0	98.2	 25
388	 16	343.0	49.6	 25
389	 16	388.0	38.7	 20
390	 16	95.0	22.2	 25
391	 16	55.0	10.4	 25
392	 16	52.5	9.4	 20
393	 16	56.0	12.0	 25
394	 16	62.0	9.5	 25
395	 16	71.3	14.1	 20
396	 16	91.0	13.8	 25
397	 16	96.0	15.5	 25
398	 16	64.3	15.3	 20
399	 16	52.0	11.2	 25
400	 16	51.0	6.4	 25
401	 16	45.0	8.9	 20
402	 16	58.0	10.4	 25
403	 16	56.0	12.0	 25
404	 16	46.3	9.6	 20
405	 16	48.0	6.1	 25
406	 16	46.0	9.8	 25
407	 16	75.3	12.0	 20
408	 16	55.0	9.5	 25
409	 16	71.0	13.7	 25
410	 16	69.5	14.0	 20
411	 16	613.0	86.2	 25
412	 16	99.0	18.2	 25
413	 16	146.0	15.5	 20
414	 16	89.0	14.7	 25
415	 16	571.0	78.7	 25
416	 16	67.0	10.4	 20
417	 16	46.0	9.4	 25
418	 16	45.0	6.4	 25
419	 16	50.8	18.1	 20
420	 16	52.0	9.5	 25
421	 16	99.0	16.5	 25
422	 16	48.3	8.8	 20
423	 16	46.0	8.1	 25
424	 16	43.0	10.6	 25
425	 16	47.5	8.6	 20
426	 16	63.0	9.4	 25
427	 16	134.0	27.6	 20
428	 16	45.0	10.0	 25
429	 16	45.0	9.2	 25
430	 16	47.3	9.3	 20
431	 16	48.0	9.5	 25
432	 16	47.0	8.1	 25
433	 16	52.0	8.3	 20
434	 16	40.0	8.0	 25
435	 16	41.0	7.0	 25
436	 16	95.3	14.2	 20
437	 16	70.0	11.4	 25
438	 16	76.0	10.3	 25
439	 16	63.3	17.9	 20
440	 16	45.0	5.9	 25
441	 16	49.0	8.3	 25
442	 16	57.5	12.2	 20
443	 16	92.0	14.1	 25
444	 16	63.0	12.2	 25
445	 16	106.3	15.4	 20
446	 16	326.0	62.5	 25
447	 16	72.0	12.4	 25
448	 16	352.0	40.2	 20
449	 16	279.0	64.2	 25
450	 16	99.0	22.9	 25
451	 16	681.5	51.8	 20
452	 16	200.0	36.2	 25
453	 16	151.0	28.7	 25
454	 16	117.0	18.7	 20
455	 16	63.0	13.3	 25
456	 16	47.0	8.7	 25
457	 16	47.3	6.5	 20
458	 16	47.0	7.4	 25
459	 16	92.0	14.6	 25
460	 16	76.3	14.8	 20
461	 16	96.0	15.7	 25
462	 16	50.0	10.9	 25
463	 16	54.5	11.1	 20
464	 16	83.0	16.3	 25
465	 16	80.0	13.2	 25
466	 16	45.5	7.8	 20
467	 16	47.0	6.8	 25
468	 16	52.0	6.5	 25
469	 16	52.0	9.2	 20
470	 16	58.0	10.3	 25
471	 16	101.0	18.2	 25
472	 16	511.0	39.3	 20
473	 16	117.0	82.5	 25
474	 16	741.0	81.8	 25
475	 16	96.8	16.8	 20
476	 16	67.0	14.4	 25
477	 16	102.0	16.2	 25
478	 16	93.8	17.8	 20
479	 16	277.0	33.6	 25
480	 16	1018.0	89.5	 25
481	 16	463.5	63.8	 20
482	 16	153.0	25.0	 25
483	 16	157.0	27.6	 25
484	 16	53.5	9.8	 20
485	 16	63.0	13.3	 25
486	 16	47.0	7.0	 25
487	 16	43.8	6.1	 20
488	 16	65.0	10.8	 25
489	 16	51.0	8.8	 25
490	 16	216.8	40.6	 20
491	 16	54.0	8.8	 25
492	 16	116.0	23.4	 25
493	 16	46.5	7.9	 20
494	 16	45.0	7.3	 25
495	 16	50.0	7.1	 25
496	 16	50.0	6.0	 20
497	 16	51.0	8.7	 25
498	 16	43.0	4.9	 25
499	 16	43.0	7.2	 20
500	 16	53.0	9.5	 25
501	 16	62.0	7.9	 25
502	 16	58.5	10.4	 20
503	 16	170.0	21.5	 25
504	 16	235.0	32.4	 25
505	 16	398.0	30.1	 20
506	 16	554.0	39.5	 25
507	 16	675.0	56.2	 20
508	 16	762.0	49.1	 25
509	 16	88.0	11.5	 25
510	 16	123.5	18.1	 20
511	 16	100.0	12.9	 25
512	 16	131.0	23.0	 25
513	 16	169.5	30.6	 20
514	 16	199.0	35.5	 25
515	 16	83.0	12.6	 25
516	 16	259.5	32.7	 20
517	 16	101.0	49.3	 25
518	 16	69.0	13.0	 25
519	 16	316.0	40.6	 20
520	 16	1255.0	224.5	 25
521	 16	676.0	46.1	 25
522	 16	191.0	42.2	 20
523	 16	70.0	16.1	 25
524	 16	297.0	42.5	 25
525	 16	151.0	30.6	 20
526	 16	196.0	31.7	 25
527	 16	214.0	30.9	 25
528	 16	119.5	19.4	 20
529	 16	60.0	9.2	 25
530	 16	46.0	8.3	 25
531	 16	50.3	10.9	 20
532	 16	51.0	11.0	 25
533	 16	50.0	9.1	 25
534	 16	47.5	9.4	 20
535	 16	51.0	8.0	 25
536	 16	46.0	6.7	 25
537	 16	59.8	11.2	 20
538	 16	61.0	7.8	 25
539	 16	53.0	7.6	 25
540	 16	47.3	9.4	 20
541	 16	46.0	7.5	 25
542	 16	47.0	9.0	 25
543	 16	55.5	13.0	 20
544	 16	99.0	19.2	 25
545	 16	43.0	9.2	 25
546	 16	52.5	10.3	 20
547	 16	45.0	10.9	 25
548	 16	62.0	14.6	 25
549	 16	57.8	9.9	 20
550	 16	51.0	8.9	 25
551	 16	42.0	9.2	 25
552	 16	39.3	6.2	 20
553	 16	46.0	9.5	 25
554	 16	100.0	13.2	 25
555	 16	148.5	26.8	 20
556	 16	137.0	22.5	 25
557	 16	120.0	17.7	 25
558	 16	76.3	13.9	 20
559	 16	45.0	7.2	 25
560	 16	45.0	8.3	 25
561	 16	48.5	8.1	 20
562	 16	47.0	10.7	 25
563	 16	51.0	11.2	 25
564	 16	45.3	6.5	 20
565	 16	123.0	18.8	 25
566	 16	129.0	15.9	 25
567	 16	205.5	36.9	 20
568	 16	94.0	16.7	 25
569	 16	286.0	34.8	 25
570	 16	148.3	29.4	 20
571	 16	413.0	57.5	 25
572	 16	63.0	14.0	 25
573	 16	59.8	9.8	 20
574	 16	99.0	13.9	 25
575	 16	112.0	24.3	 25
576	 16	112.5	15.8	 20
577	 16	122.0	19.0	 25
578	 16	75.0	13.2	 25
579	 16	507.3	88.7	 20
580	 16	117.0	16.2	 25
581	 16	65.0	9.9	 25
582	 16	395.5	32.5	 20
583	 16	83.0	12.5	 25
584	 16	48.0	7.7	 25
585	 16	72.0	14.9	 16
586	 16	238.8	31.5	 20
587	 16	126.8	24.5	 16
588	 16	67.5	10.6	 20
589	 16	188.8	19.7	 20
590	 16	74.0	10.1	 16
591	 16	57.0	10.8	 20
592	 16	56.0	10.1	 20
593	 16	149.0	26.5	 16
594	 16	285.8	59.1	 20
595	 16	54.0	9.1	 20
596	 16	56.5	8.2	 16
597	 16	145.3	27.0	 20
598	 16	675.0	68.4	 20
599	 16	418.5	50.8	 16
600	 16	117.3	16.5	 20
601	 16	93.5	15.8	 20
602	 16	72.0	13.6	 16
603	 16	51.3	9.1	 20
604	 16	49.5	9.1	 20
605	 16	46.0	6.6	 16
606	 16	42.0	6.8	 20
607	 16	44.3	9.6	 20
608	 16	51.3	9.1	 16
609	 16	43.5	8.5	 20
610	 16	47.0	9.8	 20
611	 16	49.3	8.9	 16
612	 16	90.3	14.2	 20
613	 16	105.0	23.4	 20
614	 16	77.3	9.4	 16
615	 16	51.8	11.7	 20
616	 16	58.5	10.8	 20
617	 16	107.5	16.1	 16
618	 16	68.0	13.3	 20
619	 16	75.5	14.8	 20
620	 16	193.8	16.3	 16
621	 16	529.5	62.6	 20
622	 16	151.5	23.1	 20
623	 16	55.3	11.4	 16
624	 16	81.0	10.8	 20
625	 16	52.0	11.5	 20
626	 16	144.5	17.9	 16
627	 16	94.3	15.7	 20
628	 16	92.3	10.7	 20
629	 16	55.3	9.9	 16
630	 16	52.3	7.8	 20
631	 16	50.0	7.0	 20
632	 16	43.3	8.1	 16
633	 16	47.5	7.0	 20
634	 16	107.3	20.7	 20
635	 16	77.0	13.7	 16
636	 16	96.0	12.2	 20
637	 16	92.5	10.7	 20
638	 16	103.5	20.4	 16
639	 16	6680.5	639.0	 20
  0	 17	79.0	11.1	 25
  1	 17	75.5	12.2	 20
  2	 17	79.0	13.6	 25
  3	 17	80.0	13.9	 25
  4	 17	1381.0	184.1	 20
  5	 17	77.0	18.6	 25
  6	 17	39.0	6.9	 25
  7	 17	56.8	11.5	 20
  8	 17	43.0	7.0	 25
  9	 17	73.0	12.6	 25
 10	 17	269.0	36.0	 20
 11	 17	96.0	34.4	 25
 12	 17	43.0	6.8	 25
 13	 17	48.3	11.2	 20
 14	 17	57.0	10.7	 25
 15	 17	634.0	146.1	 25
 16	 17	61.5	9.9	 20
 17	 17	57.0	11.1	 25
 18	 17	214.0	48.4	 25
 19	 17	60.3	9.9	 20
 20	 17	64.0	12.2	 25
 21	 17	189.0	40.1	 25
 22	 17	47.3	7.2	 20
 23	 17	54.0	12.1	 25
 24	 17	54.0	11.5	 25
 25	 17	93.3	17.0	 20
 26	 17	50.0	8.7	 25
 27	 17	50.3	9.7	 20
 28	 17	70.0	15.1	 25
 29	 17	56.0	9.8	 25
 30	 17	42.3	8.1	 20
 31	 17	50.0	8.4	 25
 32	 17	45.0	8.1	 25
 33	 17	68.3	12.5	 20
 34	 17	57.0	11.8	 25
 35	 17	62.0	12.8	 25
 36	 17	54.5	11.0	 20
 37	 17	43.0	6.9	 25
 38	 17	45.0	10.7	 25
 39	 17	50.0	9.8	 20
 40	 17	43.0	6.6	 25
 41	 17	50.0	8.3	 25
 42	 17	46.5	8.2	 20
 43	 17	43.0	7.8	 25
 44	 17	67.0	14.6	 25
 45	 17	45.3	8.3	 20
 46	 17	45.0	16.4	 25
 47	 17	89.0	17.2	 25
 48	 17	52.5	12.1	 20
 49	 17	45.0	4.7	 25
 50	 17	54.0	9.8	 25
 51	 17	50.8	8.0	 20
 52	 17	63.0	11.4	 25
 53	 17	145.0	30.2	 25
 54	 17	64.0	12.3	 20
 55	 17	52.0	10.9	 25
 56	 17	42.0	7.6	 25
 57	 17	42.5	9.7	 20
 58	 17	50.5	6.5	 20
 59	 17	47.5	8.7	 20
 60	 17	47.5	8.9	 16
 61	 17	49.3	10.4	 20
 62	 17	71.8	12.8	 20
 63	 17	392.8	67.7	 16
 64	 17	56.3	12.9	 20
 65	 17	47.3	7.7	 20
 66	 17	99.5	12.3	 16
 67	 17	75.0	9.2	 20
 68	 17	53.3	9.6	 20
 69	 17	47.5	8.5	 16
 70	 17	44.3	9.5	 20
 71	 17	43.0	7.0	 20
 72	 17	42.0	7.2	 16
 73	 17	45.5	10.4	 20
 74	 17	49.3	8.0	 20
 75	 17	53.8	8.7	 16
 76	 17	50.3	9.2	 20
 77	 17	85.0	11.6	 20
 78	 17	55.0	10.4	 16
 79	 17	47.8	7.4	 20
 80	 17	46.8	9.2	 20
 81	 17	43.0	10.0	 16
 82	 17	53.0	8.4	 20
 83	 17	60.0	10.1	 20
 84	 17	237.0	36.1	 16
 85	 17	57.5	10.4	 20
 86	 17	50.0	12.9	 20
 87	 17	42.3	6.9	 16
 88	 17	55.0	7.6	 20
 89	 17	332.5	68.9	 20
 90	 17	54.0	7.8	 16
 91	 17	84.0	13.1	 20
 92	 17	267.8	25.4	 20
 93	 17	183.3	22.3	 16
 94	 17	134.8	24.1	 20
 95	 17	69.3	13.7	 20
 96	 17	55.0	8.1	 16
 97	 17	52.5	9.8	 20
 98	 17	43.0	6.9	 20
 99	 17	64.3	16.1	 16
100	 17	53.3	9.8	 20
101	 17	46.3	8.6	 20
102	 17	135.0	21.4	 16
103	 17	74.5	15.7	 20
104	 17	112.5	14.4	 20
105	 17	96.3	15.5	 16
106	 17	133.0	18.1	 20
107	 17	91.0	13.9	 16
108	 17	145.3	25.4	 20
109	 17	108.5	17.2	 20
110	 17	100.5	11.4	 16
111	 17	57.0	6.9	 20
112	 17	52.0	8.5	 20
113	 17	53.5	9.8	 16
114	 17	58.0	8.8	 20
115	 17	53.5	9.3	 20
116	 17	87.3	13.4	 16
117	 17	102.8	15.4	 20
118	 17	114.8	12.7	 20
119	 17	127.5	14.6	 16
120	 17	5761.0	1713.8	 20
121	 17	4364.8	361.3	 20
122	 17	121.0	21.3	 16
123	 17	55.5	11.2	 20
124	 17	52.3	7.7	 20
125	 17	130.8	19.0	 16
126	 17	128.5	24.4	 20
127	 17	206.8	49.1	 20
128	 17	677.5	126.1	 16
129	 17	493.5	112.8	 20
130	 17	513.0	80.9	 20
131	 17	55.3	8.8	 16
132	 17	107.0	22.7	 20
133	 17	59.3	8.8	 20
134	 17	61.0	12.1	 16
135	 17	458.8	114.9	 20
136	 17	90.3	11.5	 20
137	 17	418.5	41.9	 16
138	 17	752.5	77.4	 20
139	 17	57.5	10.9	 20
140	 17	158.3	23.2	 16
141	 17	426.8	62.1	 20
142	 17	130.5	21.7	 20
143	 17	359.8	37.3	 16
144	 17	68.3	9.3	 20
145	 17	47.8	9.5	 20
146	 17	45.5	6.2	 16
147	 17	46.8	10.0	 20
148	 17	146.5	23.5	 20
149	 17	91.5	14.1	 16
150	 17	65.5	14.8	 20
151	 17	111.3	16.3	 20
152	 17	46.8	6.3	 16
153	 17	48.8	10.2	 20
154	 17	61.3	12.6	 20
155	 17	211.5	27.3	 16
156	 17	75.8	15.7	 20
157	 17	90.5	11.7	 20
158	 17	57.0	8.4	 16
159	 17	91.8	18.4	 20
160	 17	135.8	24.7	 20
161	 17	146.8	23.6	 16
162	 17	161.0	17.5	 20
163	 17	97.0	15.2	 20
164	 17	288.3	35.5	 20
165	 17	238.0	44.1	 25
166	 17	217.0	15.9	 25
167	 17	124.8	16.0	 20
168	 17	262.0	35.8	 25
169	 17	111.0	21.5	 25
170	 17	59.0	7.7	 20
171	 17	41.0	8.0	 25
172	 17	62.0	10.0	 25
173	 17	49.0	8.8	 20
174	 17	48.0	9.5	 25
175	 17	42.0	6.3	 25
176	 17	44.3	8.5	 20
177	 17	103.0	20.0	 25
178	 17	56.0	11.3	 25
179	 17	58.3	11.7	 20
180	 17	51.0	8.6	 25
181	 17	45.0	10.2	 25
182	 17	68.3	9.8	 20
183	 17	114.0	21.8	 25
184	 17	57.0	10.1	 25
185	 17	55.0	7.0	 20
186	 17	78.0	12.6	 25
187	 17	84.5	14.2	 20
188	 17	103.0	18.7	 25
189	 17	78.0	12.4	 25
190	 17	45.5	10.1	 20
191	 17	200.0	58.8	 25
192	 17	62.0	12.9	 25
193	 17	52.0	8.2	 20
194	 17	91.0	19.4	 25
195	 17	81.0	12.0	 25
196	 17	154.8	36.1	 20
197	 17	343.0	65.3	 25
198	 17	64.0	15.4	 25
199	 17	48.3	7.2	 20
200	 17	51.0	8.6	 25
201	 17	43.0	8.0	 25
202	 17	64.0	16.5	 20
203	 17	55.0	13.6	 25
204	 17	48.0	8.5	 25
205	 17	168.3	36.0	 20
206	 17	51.0	9.6	 25
207	 17	45.0	7.9	 25
208	 17	46.8	6.4	 20
209	 17	46.0	8.1	 25
210	 17	126.0	22.3	 25
211	 17	55.0	9.2	 20
212	 17	43.0	8.2	 25
213	 17	52.0	9.5	 25
214	 17	58.0	9.2	 20
215	 17	50.0	9.0	 25
216	 17	40.0	7.5	 25
217	 17	51.0	11.3	 20
218	 17	40.0	5.4	 25
219	 17	160.0	32.8	 25
220	 17	45.3	6.1	 20
221	 17	46.0	11.0	 25
222	 17	48.0	9.1	 25
223	 17	46.0	7.8	 20
224	 17	59.0	11.9	 25
225	 17	56.0	10.2	 25
226	 17	454.5	63.9	 20
227	 17	529.0	69.8	 25
228	 17	80.0	13.9	 25
229	 17	80.0	15.6	 20
230	 17	86.0	11.8	 25
231	 17	61.0	10.3	 25
232	 17	46.3	7.6	 20
233	 17	56.0	12.0	 25
234	 17	68.0	13.3	 25
235	 17	50.5	8.4	 20
236	 17	54.0	8.1	 25
237	 17	117.0	22.2	 25
238	 17	89.0	18.4	 20
239	 17	108.0	17.0	 25
240	 17	94.0	18.7	 25
241	 17	73.8	15.9	 20
242	 17	111.0	23.1	 25
243	 17	462.0	84.7	 25
244	 17	114.5	25.5	 20
245	 17	54.0	10.2	 25
246	 17	117.0	20.7	 25
247	 17	53.5	10.9	 20
248	 17	404.0	97.3	 25
249	 17	53.0	9.2	 25
250	 17	40.0	11.3	 20
251	 17	52.0	10.0	 25
252	 17	43.0	7.8	 25
253	 17	43.5	6.7	 20
254	 17	53.0	8.4	 25
255	 17	53.0	8.8	 25
256	 17	47.3	9.8	 20
257	 17	54.0	8.9	 25
258	 17	56.0	8.9	 25
259	 17	57.0	10.5	 20
260	 17	87.0	11.8	 25
261	 17	64.0	11.2	 25
262	 17	170.0	29.7	 20
263	 17	49.0	9.7	 25
264	 17	60.0	8.1	 25
265	 17	50.0	8.4	 20
266	 17	55.0	10.6	 25
267	 17	50.0	8.3	 20
268	 17	82.0	20.1	 25
269	 17	43.0	10.4	 25
270	 17	51.0	11.0	 20
271	 17	48.0	9.0	 25
272	 17	54.0	10.8	 25
273	 17	50.0	8.2	 20
274	 17	197.0	43.1	 25
275	 17	44.0	7.9	 25
276	 17	47.0	8.9	 20
277	 17	46.0	8.4	 25
278	 17	45.0	8.8	 25
279	 17	59.0	8.5	 20
280	 17	46.0	8.6	 25
281	 17	50.0	5.9	 25
282	 17	46.8	9.2	 20
283	 17	53.0	12.2	 25
284	 17	169.0	39.3	 25
285	 17	89.5	13.7	 20
286	 17	94.0	17.1	 25
287	 17	93.0	16.5	 25
288	 17	69.3	13.5	 20
289	 17	207.0	42.3	 25
290	 17	111.0	15.9	 25
291	 17	61.0	6.6	 20
292	 17	54.0	10.0	 25
293	 17	52.0	10.2	 25
294	 17	205.3	37.2	 20
295	 17	172.0	25.3	 25
296	 17	339.0	35.6	 25
297	 17	165.3	20.2	 20
298	 17	530.0	71.3	 25
299	 17	122.0	18.5	 25
300	 17	152.0	19.2	 20
301	 17	138.0	17.4	 25
302	 17	2070.0	287.2	 25
303	 17	173.5	25.4	 20
304	 17	123.0	19.4	 25
305	 17	44.0	8.2	 25
306	 17	214.3	31.1	 20
307	 17	91.0	14.9	 25
308	 17	72.0	12.9	 25
309	 17	106.5	23.3	 20
310	 17	417.0	68.0	 25
311	 17	104.0	18.0	 25
312	 17	221.5	28.4	 20
313	 17	89.0	21.9	 25
314	 17	102.0	15.8	 25
315	 17	281.3	29.8	 20
316	 17	197.0	27.9	 25
317	 17	110.0	21.6	 25
318	 17	92.8	14.7	 20
319	 17	94.0	14.6	 25
320	 17	101.0	14.8	 25
321	 17	151.3	21.8	 20
322	 17	4767.0	1193.5	 25
323	 17	81.0	31.2	 25
324	 17	172.5	33.8	 20
325	 17	141.0	46.4	 25
326	 17	118.0	14.7	 25
327	 17	114.0	17.1	 20
328	 17	253.0	32.1	 25
329	 17	404.0	55.7	 25
330	 17	143.5	17.1	 20
331	 17	91.0	16.5	 25
332	 17	81.0	15.9	 25
333	 17	63.8	11.5	 20
334	 17	812.0	210.2	 25
335	 17	155.0	18.0	 25
336	 17	63.0	9.3	 20
337	 17	59.0	10.5	 25
338	 17	706.0	142.7	 25
339	 17	8521.3	1537.5	 20
340	 17	919.0	269.7	 25
341	 17	467.0	57.2	 25
342	 17	177.5	25.1	 20
343	 17	185.0	29.5	 25
344	 17	193.0	27.5	 25
345	 17	192.8	23.7	 20
346	 17	81.0	16.9	 25
347	 17	76.0	13.1	 20
348	 17	46.0	9.1	 25
349	 17	240.0	66.4	 25
350	 17	68.8	12.3	 20
351	 17	70.0	12.2	 25
352	 17	58.0	11.4	 25
353	 17	50.3	8.6	 20
354	 17	50.0	6.8	 25
355	 17	58.0	11.7	 25
356	 17	101.5	19.8	 20
357	 17	51.0	12.7	 25
358	 17	78.0	15.6	 25
359	 17	46.8	11.4	 20
360	 17	86.0	21.5	 25
361	 17	46.0	9.9	 25
362	 17	51.0	8.9	 20
363	 17	1883.0	654.4	 25
364	 17	54.0	16.8	 25
365	 17	216.0	37.6	 20
366	 17	72.0	25.9	 25
367	 17	50.0	9.0	 25
368	 17	55.0	11.5	 20
369	 17	48.0	7.4	 25
370	 17	49.0	8.2	 25
371	 17	1818.3	401.9	 20
372	 17	2055.0	357.7	 25
373	 17	59.0	22.2	 25
374	 17	91.5	13.1	 16
375	 17	312.0	86.0	 20
376	 17	54.3	11.5	 20
377	 17	51.0	8.6	 16
378	 17	49.5	9.6	 20
379	 17	56.3	12.2	 20
380	 17	117.8	19.7	 16
381	 17	45.3	7.4	 20
382	 17	45.3	9.6	 20
383	 17	59.8	13.8	 16
384	 17	67.5	14.0	 20
385	 17	86.8	13.9	 20
386	 17	105.8	17.6	 16
387	 17	86.3	25.1	 20
388	 17	273.8	25.9	 20
389	 17	124.5	20.0	 16
390	 17	96.8	14.7	 20
391	 17	151.3	24.3	 20
392	 17	344.0	48.3	 16
393	 17	50.3	10.1	 20
394	 17	57.3	9.7	 20
395	 17	55.3	7.8	 16
396	 17	49.0	8.4	 20
397	 17	50.0	10.2	 20
398	 17	55.8	13.8	 16
399	 17	94.5	16.6	 20
400	 17	95.0	18.8	 20
401	 17	51.0	7.1	 16
402	 17	50.0	8.3	 20
403	 17	47.5	9.0	 20
404	 17	76.8	16.0	 16
405	 17	96.5	21.0	 20
406	 17	248.5	35.7	 20
407	 17	129.3	17.8	 16
408	 17	180.5	33.0	 20
409	 17	398.3	43.0	 20
410	 17	69.8	14.5	 16
411	 17	195.8	29.7	 20
412	 17	162.3	22.5	 20
413	 17	52.3	8.6	 16
414	 17	54.3	9.3	 20
415	 17	41.3	5.7	 20
416	 17	205.3	21.4	 16
417	 17	202.0	36.9	 20
418	 17	56.0	11.7	 20
419	 17	44.0	5.4	 16
420	 17	45.0	8.6	 20
421	 17	42.0	9.0	 20
422	 17	68.3	14.0	 16
423	 17	50.0	11.5	 20
424	 17	62.3	12.0	 20
425	 17	118.0	17.3	 16
426	 17	48.3	9.9	 20
427	 17	46.3	10.1	 16
428	 17	74.3	14.5	 20
429	 17	41.3	8.3	 20
430	 17	51.3	9.4	 16
431	 17	70.3	11.8	 20
432	 17	45.3	9.9	 20
433	 17	55.0	13.9	 16
434	 17	89.3	19.8	 20
435	 17	55.5	10.4	 20
436	 17	61.3	12.0	 16
437	 17	52.3	7.0	 20
438	 17	57.0	19.3	 20
439	 17	104.0	19.7	 16
440	 17	41.3	7.6	 20
441	 17	62.8	13.9	 20
442	 17	51.3	10.3	 16
443	 17	46.5	8.2	 20
444	 17	64.5	11.8	 20
445	 17	87.5	13.7	 16
446	 17	77.0	11.4	 20
447	 17	57.3	10.2	 20
448	 17	53.0	8.8	 16
449	 17	58.5	9.6	 20
450	 17	3635.8	402.6	 20
451	 17	68.0	12.3	 16
452	 17	77.8	11.1	 20
453	 17	71.0	8.9	 20
454	 17	1996.3	227.0	 16
455	 17	220.3	30.8	 20
456	 17	133.0	27.3	 20
457	 17	86.3	13.5	 16
458	 17	74.0	10.2	 20
459	 17	87.0	14.4	 20
460	 17	56.3	10.8	 16
461	 17	55.3	8.0	 20
462	 17	109.5	14.4	 20
463	 17	58.3	10.8	 16
464	 17	190.0	36.0	 20
465	 17	78.0	14.5	 20
466	 17	64.3	8.5	 16
467	 17	54.8	7.7	 20
468	 17	56.0	7.4	 20
469	 17	55.3	7.0	 16
470	 17	82.3	12.5	 20
471	 17	86.0	15.5	 20
472	 17	62.3	10.0	 16
473	 17	84.5	13.2	 20
474	 17	130.5	16.1	 20
475	 17	144.0	23.0	 16
476	 17	146.3	17.1	 20
477	 17	140.3	26.5	 20
478	 17	48.5	7.3	 16
479	 17	119.0	20.1	 25
480	 17	180.0	22.7	 25
481	 17	143.3	17.6	 20
482	 17	115.0	15.0	 25
483	 17	223.0	24.8	 25
484	 17	62.5	8.3	 20
485	 17	40.0	7.6	 25
486	 17	42.0	8.0	 25
487	 17	52.3	10.9	 20
488	 17	76.0	11.3	 25
489	 17	48.0	9.7	 25
490	 17	49.0	11.1	 20
491	 17	57.0	8.4	 25
492	 17	68.0	11.3	 25
493	 17	45.3	6.7	 20
494	 17	54.0	10.4	 25
495	 17	62.0	10.8	 25
496	 17	159.5	14.6	 20
497	 17	172.0	22.6	 25
498	 17	142.0	18.4	 25
499	 17	91.5	11.2	 20
500	 17	84.0	11.7	 25
501	 17	69.0	13.2	 25
502	 17	108.3	17.2	 20
503	 17	58.0	9.0	 25
504	 17	231.0	22.0	 25
505	 17	298.5	21.8	 20
506	 17	238.0	26.9	 25
507	 17	84.5	12.1	 20
508	 17	139.0	18.0	 25
509	 17	157.0	24.3	 25
510	 17	254.8	23.1	 20
511	 17	841.0	136.0	 25
512	 17	306.0	32.8	 25
513	 17	60.3	9.8	 20
514	 17	98.0	22.2	 25
515	 17	144.0	13.8	 25
516	 17	95.0	18.9	 20
517	 17	97.0	13.8	 25
518	 17	71.0	18.6	 25
519	 17	127.3	11.2	 20
520	 17	2598.0	714.6	 25
521	 17	143.0	24.3	 25
522	 17	75.0	12.7	 20
523	 17	74.0	13.7	 25
524	 17	75.0	12.2	 25
525	 17	82.3	14.7	 20
526	 17	88.0	12.2	 25
527	 17	128.0	17.9	 25
528	 17	116.0	18.8	 20
529	 17	173.0	32.3	 25
530	 17	52.0	10.3	 25
531	 17	61.3	10.3	 20
532	 17	94.0	13.5	 25
533	 17	110.0	20.6	 25
534	 17	41.0	6.6	 20
535	 17	50.0	9.2	 25
536	 17	51.0	7.7	 25
537	 17	49.3	6.2	 20
538	 17	45.0	7.7	 25
539	 17	47.0	8.5	 25
540	 17	51.0	6.7	 20
541	 17	100.0	20.1	 25
542	 17	49.0	9.8	 25
543	 17	54.5	9.8	 20
544	 17	1643.0	353.7	 25
545	 17	71.0	15.4	 25
546	 17	54.0	7.9	 20
547	 17	46.0	8.3	 25
548	 17	45.0	7.7	 25
549	 17	50.0	9.4	 20
550	 17	45.0	9.6	 25
551	 17	49.0	9.4	 25
552	 17	60.0	11.7	 20
553	 17	50.0	7.3	 25
554	 17	62.0	9.1	 25
555	 17	89.5	10.2	 20
556	 17	128.0	26.3	 25
557	 17	87.0	14.4	 25
558	 17	52.0	9.0	 20
559	 17	72.0	12.5	 25
560	 17	99.0	14.8	 25
561	 17	283.8	29.5	 20
562	 17	69.0	13.6	 25
563	 17	246.0	22.3	 25
564	 17	87.8	15.9	 20
565	 17	95.0	19.1	 25
566	 17	730.0	62.0	 25
567	 17	62.3	13.1	 20
568	 17	77.0	12.1	 25
569	 17	52.0	10.6	 25
570	 17	791.0	116.3	 20
571	 17	61.0	12.5	 25
572	 17	121.0	15.7	 25
573	 17	109.8	16.9	 20
574	 17	206.0	30.1	 25
575	 17	115.0	15.6	 25
576	 17	65.0	12.2	 20
577	 17	191.0	29.3	 25
578	 17	63.0	12.5	 25
579	 17	57.3	12.4	 20
580	 17	198.0	35.2	 25
581	 17	47.0	8.7	 25
582	 17	249.5	38.0	 20
583	 17	239.0	30.4	 25
584	 17	83.0	14.8	 25
585	 17	95.0	11.9	 20
586	 17	56.0	10.1	 25
587	 17	42.0	8.9	 20
588	 17	209.0	46.1	 25
589	 17	54.0	10.7	 25
590	 17	136.3	19.3	 20
591	 17	54.0	9.0	 25
592	 17	49.0	13.5	 25
593	 17	54.3	9.8	 20
594	 17	329.0	58.9	 25
595	 17	54.0	12.5	 25
596	 17	118.3	17.8	 20
597	 17	53.0	11.1	 25
598	 17	64.0	14.5	 25
599	 17	248.8	23.8	 20
600	 17	725.0	115.0	 25
601	 17	175.0	27.4	 25
602	 17	50.3	10.1	 20
603	 17	47.0	7.6	 25
604	 17	49.0	8.2	 25
605	 17	727.0	131.9	 20
606	 17	80.0	13.5	 25
607	 17	182.0	38.7	 25
608	 17	42.3	6.8	 20
609	 17	186.0	51.4	 25
610	 17	63.0	6.1	 25
611	 17	83.8	13.7	 20
612	 17	1300.0	314.9	 25
613	 17	76.0	9.1	 25
614	 17	43.3	6.8	 20
615	 17	41.0	9.8	 25
616	 17	45.0	9.5	 25
617	 17	47.8	7.8	 20
618	 17	48.0	9.4	 25
619	 17	66.0	12.3	 25
620	 17	154.5	23.8	 20
621	 17	617.0	62.1	 25
622	 17	2340.0	416.9	 25
623	 17	132.0	18.9	 20
624	 17	263.0	30.4	 25
625	 17	52.0	9.0	 25
626	 17	58.3	10.2	 20
627	 17	88.0	12.5	 25
628	 17	58.0	13.6	 25
629	 17	65.8	12.2	 20
630	 17	68.0	14.2	 25
631	 17	487.0	85.1	 25
632	 17	47.5	7.0	 20
633	 17	46.0	7.5	 25
634	 17	52.0	10.5	 25
635	 17	50.0	8.5	 20
636	 17	721.0	134.0	 25
637	 17	728.0	140.7	 25
638	 17	144.8	27.7	 20
639	 17	77.0	14.1	 25
  0	 18	8788.0	1288.0	 25
  1	 18	72.0	9.9	 20
  2	 18	95.0	17.6	 25
  3	 18	69.0	9.1	 25
  4	 18	89.5	17.1	 20
  5	 18	53.0	26.9	 25
  6	 18	46.0	7.9	 25
  7	 18	60.0	13.9	 20
  8	 18	51.0	10.0	 25
  9	 18	59.0	7.5	 25
 10	 18	76.0	12.0	 20
 11	 18	52.0	8.7	 25
 12	 18	52.0	10.0	 25
 13	 18	44.0	8.7	 20
 14	 18	47.0	7.0	 25
 15	 18	99.0	19.1	 25
 16	 18	51.0	10.6	 20
 17	 18	48.0	11.1	 25
 18	 18	178.0	38.3	 25
 19	 18	70.3	8.9	 20
 20	 18	117.0	21.3	 25
 21	 18	162.0	28.4	 25
 22	 18	46.0	8.2	 20
 23	 18	124.0	36.2	 25
 24	 18	45.0	8.1	 25
 25	 18	47.3	8.0	 20
 26	 18	50.0	8.1	 25
 27	 18	51.0	7.7	 20
 28	 18	51.0	8.2	 25
 29	 18	54.0	10.4	 25
 30	 18	39.3	5.9	 20
 31	 18	48.0	8.2	 25
 32	 18	45.0	7.8	 25
 33	 18	50.8	11.5	 20
 34	 18	46.0	9.5	 25
 35	 18	48.0	7.4	 25
 36	 18	52.3	9.9	 20
 37	 18	47.0	9.2	 25
 38	 18	43.0	7.4	 25
 39	 18	47.5	9.7	 20
 40	 18	47.0	9.0	 25
 41	 18	51.0	10.1	 25
 42	 18	48.3	6.2	 20
 43	 18	51.0	10.0	 25
 44	 18	73.0	16.4	 25
 45	 18	45.3	9.5	 20
 46	 18	41.0	5.9	 25
 47	 18	47.0	11.2	 25
 48	 18	45.0	6.7	 20
 49	 18	47.0	10.2	 25
 50	 18	43.0	6.9	 25
 51	 18	50.0	9.2	 20
 52	 18	55.0	10.9	 25
 53	 18	64.0	11.5	 25
 54	 18	48.3	9.4	 20
 55	 18	46.0	7.2	 25
 56	 18	47.0	9.3	 25
 57	 18	41.5	8.5	 20
 58	 18	43.0	7.2	 25
 59	 18	39.0	8.0	 25
 60	 18	42.0	9.3	 20
 61	 18	43.0	9.1	 25
 62	 18	54.0	8.6	 25
 63	 18	44.0	6.2	 20
 64	 18	42.0	7.0	 25
 65	 18	41.0	7.0	 25
 66	 18	49.3	8.6	 20
 67	 18	64.0	13.6	 25
 68	 18	53.0	9.9	 25
 69	 18	44.3	10.1	 20
 70	 18	46.0	11.0	 25
 71	 18	45.0	8.6	 25
 72	 18	48.5	8.2	 20
 73	 18	44.0	7.7	 25
 74	 18	46.0	7.5	 25
 75	 18	46.3	6.7	 20
 76	 18	50.0	6.5	 25
 77	 18	72.0	12.2	 25
 78	 18	57.0	8.7	 20
 79	 18	56.0	9.2	 25
 80	 18	50.0	8.8	 25
 81	 18	48.5	7.7	 20
 82	 18	48.0	7.7	 25
 83	 18	44.0	8.2	 25
 84	 18	96.0	16.9	 20
 85	 18	48.0	10.2	 25
 86	 18	44.0	7.0	 25
 87	 18	47.8	9.5	 20
 88	 18	48.0	8.1	 25
 89	 18	93.0	20.5	 25
 90	 18	80.3	15.4	 20
 91	 18	100.0	17.5	 25
 92	 18	224.0	25.5	 25
 93	 18	186.3	20.6	 20
 94	 18	345.0	61.2	 25
 95	 18	113.0	21.6	 25
 96	 18	59.5	9.0	 20
 97	 18	53.0	8.9	 25
 98	 18	76.0	11.9	 25
 99	 18	49.3	12.1	 20
100	 18	49.0	7.3	 25
101	 18	43.0	8.1	 25
102	 18	60.8	11.0	 20
103	 18	99.0	15.9	 25
104	 18	81.0	13.7	 25
105	 18	91.3	19.0	 20
106	 18	71.0	11.2	 25
107	 18	109.5	17.2	 20
108	 18	134.0	28.7	 25
109	 18	90.0	13.8	 25
110	 18	76.0	13.5	 20
111	 18	64.0	9.1	 25
112	 18	52.0	8.6	 25
113	 18	57.3	7.4	 20
114	 18	48.0	5.2	 25
115	 18	49.0	8.1	 25
116	 18	58.3	8.7	 20
117	 18	70.0	10.1	 25
118	 18	93.0	12.5	 25
119	 18	94.0	12.7	 20
120	 18	1926.0	585.1	 25
121	 18	529.0	87.8	 25
122	 18	76.3	10.0	 20
123	 18	57.0	10.6	 25
124	 18	53.0	7.9	 25
125	 18	44.0	6.4	 20
126	 18	60.0	10.7	 25
127	 18	55.0	9.6	 25
128	 18	54.0	8.2	 20
129	 18	78.0	15.3	 25
130	 18	89.0	16.8	 25
131	 18	49.5	7.2	 20
132	 18	65.0	11.7	 25
133	 18	57.0	7.3	 25
134	 18	44.3	10.1	 20
135	 18	80.0	15.9	 25
136	 18	87.0	14.5	 25
137	 18	92.8	38.0	 20
138	 18	184.0	32.4	 25
139	 18	51.0	6.6	 25
140	 18	102.8	12.7	 20
141	 18	223.0	26.8	 25
142	 18	305.0	30.6	 25
143	 18	550.0	41.5	 20
144	 18	77.0	19.2	 25
145	 18	54.0	6.9	 25
146	 18	60.3	13.9	 20
147	 18	54.0	8.5	 25
148	 18	51.0	8.8	 25
149	 18	49.0	7.9	 20
150	 18	52.0	10.0	 25
151	 18	47.0	9.4	 25
152	 18	43.8	7.5	 20
153	 18	41.0	7.3	 25
154	 18	46.0	9.8	 25
155	 18	88.3	14.6	 20
156	 18	78.0	18.0	 25
157	 18	83.0	17.2	 25
158	 18	63.0	12.3	 20
159	 18	139.0	20.4	 25
160	 18	122.0	16.9	 25
161	 18	199.0	24.1	 20
162	 18	88.0	13.4	 25
163	 18	116.0	15.0	 25
164	 18	106.5	17.4	 16
165	 18	194.5	32.1	 20
166	 18	147.0	17.0	 20
167	 18	87.3	9.4	 16
168	 18	82.8	11.5	 20
169	 18	62.0	12.9	 20
170	 18	44.3	8.6	 16
171	 18	45.3	6.6	 20
172	 18	52.0	8.6	 20
173	 18	48.0	8.2	 16
174	 18	42.3	6.3	 20
175	 18	47.0	7.1	 20
176	 18	49.3	8.2	 16
177	 18	62.3	12.2	 20
178	 18	52.5	12.7	 20
179	 18	39.0	8.2	 16
180	 18	42.3	8.2	 20
181	 18	42.3	7.9	 20
182	 18	47.5	8.8	 16
183	 18	50.3	8.3	 20
184	 18	89.8	17.9	 20
185	 18	51.8	7.5	 16
186	 18	63.8	15.2	 20
187	 18	130.0	20.0	 16
188	 18	173.8	23.6	 20
189	 18	63.3	9.7	 20
190	 18	48.5	7.6	 16
191	 18	121.5	37.2	 20
192	 18	49.0	5.7	 20
193	 18	60.5	10.1	 16
194	 18	63.3	8.9	 20
195	 18	68.5	10.3	 20
196	 18	83.0	10.7	 16
197	 18	144.5	20.6	 20
198	 18	62.3	10.7	 20
199	 18	49.3	7.7	 16
200	 18	51.3	11.4	 20
201	 18	41.0	6.3	 20
202	 18	48.3	5.7	 16
203	 18	52.3	8.6	 20
204	 18	40.3	5.4	 20
205	 18	43.0	10.8	 16
206	 18	43.0	5.7	 20
207	 18	43.3	10.9	 20
208	 18	40.3	7.6	 16
209	 18	47.3	8.5	 20
210	 18	185.0	38.6	 20
211	 18	58.0	10.5	 16
212	 18	45.5	13.4	 20
213	 18	54.3	8.2	 20
214	 18	52.3	10.5	 16
215	 18	51.5	7.9	 20
216	 18	48.0	10.4	 20
217	 18	46.3	9.2	 16
218	 18	45.8	8.0	 20
219	 18	67.8	13.9	 20
220	 18	47.3	8.5	 16
221	 18	39.3	6.4	 20
222	 18	41.0	6.4	 20
223	 18	46.3	8.7	 16
224	 18	50.3	9.9	 20
225	 18	54.0	8.0	 20
226	 18	64.0	12.4	 16
227	 18	100.8	14.8	 20
228	 18	60.5	11.8	 20
229	 18	74.3	13.0	 16
230	 18	78.3	12.9	 20
231	 18	59.0	10.9	 20
232	 18	49.3	8.9	 16
233	 18	45.8	8.1	 20
234	 18	57.0	9.9	 20
235	 18	46.5	9.8	 16
236	 18	60.3	10.5	 20
237	 18	69.3	12.6	 20
238	 18	74.5	19.6	 16
239	 18	70.0	9.6	 20
240	 18	77.3	12.1	 20
241	 18	99.5	21.3	 16
242	 18	125.0	18.3	 20
243	 18	98.3	12.4	 20
244	 18	73.3	11.7	 16
245	 18	45.5	10.5	 20
246	 18	51.0	7.5	 20
247	 18	51.8	9.4	 16
248	 18	86.8	17.1	 20
249	 18	55.3	11.0	 20
250	 18	43.8	9.0	 16
251	 18	58.3	11.1	 20
252	 18	47.8	9.1	 20
253	 18	48.8	9.2	 16
254	 18	47.3	10.4	 20
255	 18	50.5	9.3	 20
256	 18	48.0	6.9	 16
257	 18	54.8	11.4	 20
258	 18	57.0	9.9	 20
259	 18	52.0	6.9	 16
260	 18	61.3	13.9	 20
261	 18	94.3	19.9	 20
262	 18	180.3	23.8	 16
263	 18	46.0	6.4	 20
264	 18	56.3	10.1	 20
265	 18	83.3	15.3	 16
266	 18	95.0	15.7	 20
267	 18	44.3	9.2	 16
268	 18	47.0	8.2	 20
269	 18	47.0	7.3	 25
270	 18	44.3	8.1	 20
271	 18	55.0	8.4	 25
272	 18	53.0	8.5	 25
273	 18	43.3	8.4	 20
274	 18	82.0	19.1	 25
275	 18	43.0	7.6	 25
276	 18	45.5	7.5	 20
277	 18	47.0	8.2	 25
278	 18	46.0	8.8	 25
279	 18	57.0	11.1	 20
280	 18	50.0	9.2	 25
281	 18	49.0	7.5	 25
282	 18	46.0	9.0	 20
283	 18	49.0	7.9	 25
284	 18	63.0	11.9	 25
285	 18	51.3	10.9	 20
286	 18	56.0	8.8	 25
287	 18	74.0	14.8	 25
288	 18	50.3	9.4	 20
289	 18	94.0	18.9	 25
290	 18	53.0	6.4	 25
291	 18	50.0	6.9	 20
292	 18	55.0	7.9	 25
293	 18	61.0	11.6	 25
294	 18	141.3	22.6	 20
295	 18	116.0	18.8	 25
296	 18	325.0	27.7	 25
297	 18	164.0	19.5	 20
298	 18	288.0	42.5	 25
299	 18	154.0	25.0	 25
300	 18	77.3	13.6	 20
301	 18	124.0	18.4	 25
302	 18	296.0	33.3	 25
303	 18	84.0	16.6	 20
304	 18	59.0	12.8	 25
305	 18	49.0	9.2	 25
306	 18	61.3	7.8	 20
307	 18	79.0	13.2	 25
308	 18	56.0	10.8	 25
309	 18	126.3	19.6	 20
310	 18	273.0	28.6	 25
311	 18	88.0	11.9	 25
312	 18	92.3	17.7	 20
313	 18	102.0	18.5	 25
314	 18	118.0	17.2	 25
315	 18	277.8	24.8	 20
316	 18	162.0	21.7	 25
317	 18	99.0	18.5	 25
318	 18	159.0	21.6	 20
319	 18	87.0	16.0	 25
320	 18	106.0	19.4	 25
321	 18	64.0	13.4	 20
322	 18	1104.0	301.3	 25
323	 18	156.0	14.7	 25
324	 18	246.8	20.8	 20
325	 18	205.0	38.0	 25
326	 18	101.0	19.3	 25
327	 18	93.8	15.3	 20
328	 18	457.0	81.2	 25
329	 18	685.0	68.0	 25
330	 18	132.0	16.8	 20
331	 18	72.0	20.1	 25
332	 18	63.0	12.7	 25
333	 18	54.3	10.2	 20
334	 18	236.0	40.5	 25
335	 18	111.0	15.1	 25
336	 18	56.3	8.6	 20
337	 18	56.0	8.8	 25
338	 18	182.0	30.0	 25
339	 18	4551.5	745.1	 20
340	 18	748.0	114.3	 25
341	 18	324.0	26.9	 25
342	 18	95.3	15.0	 20
343	 18	104.0	16.3	 25
344	 18	105.0	15.4	 25
345	 18	84.3	14.6	 20
346	 18	156.0	31.7	 25
347	 18	58.3	12.6	 20
348	 18	46.0	7.3	 25
349	 18	68.0	12.4	 25
350	 18	148.8	25.0	 20
351	 18	57.0	9.8	 25
352	 18	50.0	8.6	 25
353	 18	51.5	9.5	 20
354	 18	49.0	10.0	 25
355	 18	42.0	5.7	 25
356	 18	60.5	10.8	 20
357	 18	54.0	10.8	 25
358	 18	57.0	14.7	 25
359	 18	50.0	9.1	 20
360	 18	44.0	6.4	 25
361	 18	49.0	9.6	 25
362	 18	51.3	7.3	 20
363	 18	240.0	76.2	 25
364	 18	48.0	7.6	 25
365	 18	121.5	16.4	 20
366	 18	133.0	36.1	 25
367	 18	49.0	9.2	 25
368	 18	49.3	8.1	 20
369	 18	50.0	12.1	 25
370	 18	47.0	9.0	 25
371	 18	368.0	82.4	 20
372	 18	478.0	51.4	 25
373	 18	53.0	8.8	 25
374	 18	62.0	12.7	 20
375	 18	82.0	13.4	 25
376	 18	50.0	9.3	 25
377	 18	47.0	11.5	 20
378	 18	47.0	8.9	 25
379	 18	47.0	10.1	 25
380	 18	51.5	10.1	 20
381	 18	49.0	9.6	 25
382	 18	46.0	6.6	 25
383	 18	46.0	7.8	 20
384	 18	59.0	10.8	 25
385	 18	86.0	15.8	 25
386	 18	84.0	11.7	 20
387	 18	70.0	12.9	 25
388	 18	134.0	21.0	 25
389	 18	83.0	20.7	 20
390	 18	59.0	12.5	 25
391	 18	104.0	15.4	 25
392	 18	184.5	19.6	 20
393	 18	41.0	6.7	 25
394	 18	57.0	11.1	 25
395	 18	57.5	13.9	 20
396	 18	49.0	8.3	 25
397	 18	51.0	10.0	 25
398	 18	44.5	10.0	 20
399	 18	53.0	10.7	 25
400	 18	97.0	14.0	 25
401	 18	69.5	14.9	 20
402	 18	58.0	8.1	 25
403	 18	43.0	7.7	 25
404	 18	78.0	13.1	 20
405	 18	60.0	10.6	 25
406	 18	263.0	42.7	 25
407	 18	146.0	22.3	 20
408	 18	297.0	55.2	 25
409	 18	218.0	24.1	 25
410	 18	68.3	10.1	 20
411	 18	76.0	15.4	 25
412	 18	323.0	43.1	 25
413	 18	48.8	7.6	 20
414	 18	48.0	7.8	 25
415	 18	47.0	8.0	 25
416	 18	89.3	18.0	 20
417	 18	69.0	12.2	 25
418	 18	50.0	7.4	 25
419	 18	47.3	8.9	 20
420	 18	43.0	7.4	 25
421	 18	44.0	9.2	 25
422	 18	44.0	8.0	 20
423	 18	38.0	5.5	 25
424	 18	54.0	9.9	 25
425	 18	97.0	14.6	 20
426	 18	46.0	10.5	 25
427	 18	47.3	8.6	 20
428	 18	70.0	14.4	 25
429	 18	48.0	9.5	 25
430	 18	41.3	6.7	 20
431	 18	50.0	8.8	 25
432	 18	41.0	7.0	 25
433	 18	52.3	8.3	 20
434	 18	53.0	8.6	 25
435	 18	50.0	9.1	 25
436	 18	51.8	10.7	 20
437	 18	51.0	11.7	 25
438	 18	43.0	6.6	 25
439	 18	45.3	9.0	 20
440	 18	47.0	6.9	 25
441	 18	47.0	7.1	 25
442	 18	50.3	12.7	 20
443	 18	51.0	9.8	 25
444	 18	67.0	8.5	 25
445	 18	52.0	11.6	 20
446	 18	139.0	17.7	 25
447	 18	72.0	13.0	 25
448	 18	56.5	9.0	 20
449	 18	46.0	10.4	 25
450	 18	234.0	75.2	 25
451	 18	54.3	11.3	 20
452	 18	69.0	12.5	 25
453	 18	58.0	12.5	 25
454	 18	402.8	46.8	 20
455	 18	129.0	21.2	 25
456	 18	85.0	10.1	 25
457	 18	74.5	14.6	 20
458	 18	72.0	11.1	 25
459	 18	98.0	19.9	 25
460	 18	61.3	9.9	 20
461	 18	50.0	10.2	 25
462	 18	125.0	16.5	 25
463	 18	61.5	13.0	 20
464	 18	150.0	22.9	 25
465	 18	100.0	14.0	 25
466	 18	53.5	11.0	 20
467	 18	52.0	12.5	 25
468	 18	45.0	7.7	 25
469	 18	75.8	15.9	 20
470	 18	72.0	11.8	 25
471	 18	70.0	11.6	 25
472	 18	56.0	7.6	 20
473	 18	70.0	15.0	 25
474	 18	108.0	17.4	 25
475	 18	81.0	17.6	 20
476	 18	83.0	14.1	 25
477	 18	68.0	10.6	 25
478	 18	58.3	10.5	 20
479	 18	71.3	11.0	 20
480	 18	78.0	12.2	 20
481	 18	92.8	16.2	 16
482	 18	110.5	22.6	 20
483	 18	654.3	59.0	 20
484	 18	45.3	6.9	 16
485	 18	40.3	6.5	 20
486	 18	47.8	10.1	 20
487	 18	42.5	7.0	 16
488	 18	46.5	7.7	 20
489	 18	43.3	7.0	 20
490	 18	42.8	8.8	 16
491	 18	45.3	10.1	 20
492	 18	46.0	7.4	 20
493	 18	48.5	8.3	 16
494	 18	66.0	13.1	 20
495	 18	56.3	8.5	 20
496	 18	92.5	8.3	 16
497	 18	93.5	15.2	 20
498	 18	90.5	15.8	 20
499	 18	56.3	11.3	 16
500	 18	69.0	12.2	 20
501	 18	85.3	13.9	 20
502	 18	105.5	12.5	 16
503	 18	52.5	8.6	 20
504	 18	175.3	26.5	 20
505	 18	193.3	16.5	 16
506	 18	86.5	15.0	 20
507	 18	93.0	15.5	 16
508	 18	114.5	19.0	 20
509	 18	144.3	19.6	 20
510	 18	171.0	20.5	 16
511	 18	947.3	136.9	 20
512	 18	137.3	27.1	 20
513	 18	49.5	11.1	 16
514	 18	75.8	15.1	 20
515	 18	106.0	13.5	 20
516	 18	91.0	12.8	 16
517	 18	71.8	13.7	 20
518	 18	56.5	7.8	 20
519	 18	86.5	12.8	 16
520	 18	692.3	186.1	 20
521	 18	81.3	12.7	 20
522	 18	57.8	11.0	 16
523	 18	60.3	8.4	 20
524	 18	70.3	11.5	 20
525	 18	77.5	12.1	 16
526	 18	66.8	16.2	 20
527	 18	81.5	10.2	 20
528	 18	67.0	10.0	 16
529	 18	68.3	13.1	 20
530	 18	56.0	8.6	 20
531	 18	83.5	17.4	 16
532	 18	50.3	12.9	 20
533	 18	65.5	12.0	 20
534	 18	43.0	6.2	 16
535	 18	54.5	12.9	 20
536	 18	48.3	7.8	 20
537	 18	45.0	5.1	 16
538	 18	53.0	8.7	 20
539	 18	46.5	9.4	 20
540	 18	55.3	8.5	 16
541	 18	80.3	17.0	 20
542	 18	61.0	13.2	 20
543	 18	50.0	10.2	 16
544	 18	263.0	48.8	 20
545	 18	53.3	9.9	 20
546	 18	49.5	9.1	 16
547	 18	47.0	8.5	 20
548	 18	43.3	7.4	 20
549	 18	40.3	6.7	 16
550	 18	46.8	7.1	 20
551	 18	44.0	7.1	 20
552	 18	51.5	8.0	 16
553	 18	55.5	9.3	 20
554	 18	60.5	7.6	 20
555	 18	115.3	17.3	 16
556	 18	152.3	22.7	 20
557	 18	61.5	12.1	 20
558	 18	47.8	8.2	 16
559	 18	64.3	11.4	 20
560	 18	78.0	12.3	 20
561	 18	384.5	39.5	 16
562	 18	100.0	17.0	 20
563	 18	355.3	33.0	 20
564	 18	102.3	15.1	 16
565	 18	100.0	16.9	 20
566	 18	416.5	48.8	 20
567	 18	56.0	13.2	 16
568	 18	85.3	11.7	 20
569	 18	53.0	9.7	 20
570	 18	304.8	30.8	 16
571	 18	51.0	7.1	 20
572	 18	92.5	13.5	 20
573	 18	221.8	36.4	 16
574	 18	183.5	23.0	 20
575	 18	70.0	10.9	 20
576	 18	77.5	9.7	 16
577	 18	112.5	16.4	 20
578	 18	50.5	10.5	 20
579	 18	72.0	13.0	 16
580	 18	62.0	12.2	 20
581	 18	45.5	9.2	 20
582	 18	540.8	45.2	 16
583	 18	340.0	38.7	 20
584	 18	165.0	22.5	 25
585	 18	53.3	10.7	 20
586	 18	51.0	9.7	 25
587	 18	47.3	10.4	 20
588	 18	112.0	19.8	 25
589	 18	51.0	9.6	 25
590	 18	124.0	19.5	 20
591	 18	54.0	9.4	 25
592	 18	50.0	9.4	 25
593	 18	48.8	8.3	 20
594	 18	111.0	22.3	 25
595	 18	52.0	8.2	 25
596	 18	82.3	15.8	 20
597	 18	50.0	10.2	 25
598	 18	81.0	15.5	 25
599	 18	129.3	21.1	 20
600	 18	227.0	39.3	 25
601	 18	86.0	13.1	 25
602	 18	43.5	7.0	 20
603	 18	49.0	8.3	 25
604	 18	53.0	10.4	 25
605	 18	112.5	22.5	 20
606	 18	69.0	8.9	 25
607	 18	58.0	11.8	 25
608	 18	48.0	9.1	 20
609	 18	64.0	9.3	 25
610	 18	70.0	10.2	 25
611	 18	90.5	10.6	 20
612	 18	347.0	66.7	 25
613	 18	62.0	12.2	 25
614	 18	48.3	9.5	 20
615	 18	47.0	6.5	 25
616	 18	46.0	8.5	 25
617	 18	50.5	8.2	 20
618	 18	48.0	7.9	 25
619	 18	60.0	10.4	 25
620	 18	218.5	28.8	 20
621	 18	592.0	89.6	 25
622	 18	673.0	92.9	 25
623	 18	68.0	11.9	 20
624	 18	160.0	19.1	 25
625	 18	45.0	6.6	 25
626	 18	50.0	9.1	 20
627	 18	94.0	13.1	 25
628	 18	52.0	9.9	 25
629	 18	58.5	11.5	 20
630	 18	52.0	10.5	 25
631	 18	97.0	12.7	 25
632	 18	48.3	8.4	 20
633	 18	42.0	7.8	 25
634	 18	50.0	7.7	 25
635	 18	48.3	6.4	 20
636	 18	88.0	16.1	 25
637	 18	67.0	11.9	 25
638	 18	60.3	11.9	 20
639	 18	6662.0	852.0	 25
  0	 19	85.3	15.9	 20
  1	 19	433.3	46.1	 16
  2	 19	59.5	9.1	 20
  3	 19	74.3	10.3	 20
  4	 19	81.3	12.5	 16
  5	 19	45.0	9.7	 20
  6	 19	78.8	14.6	 20
  7	 19	46.0	7.3	 16
  8	 19	45.0	8.8	 20
  9	 19	62.0	9.2	 20
 10	 19	76.5	6.7	 16
 11	 19	61.3	11.9	 20
 12	 19	59.5	44.1	 20
 13	 19	254.3	44.0	 16
 14	 19	49.0	10.9	 20
 15	 19	44.3	7.9	 20
 16	 19	52.5	11.1	 16
 17	 19	47.0	8.6	 20
 18	 19	90.3	19.0	 20
 19	 19	54.5	12.2	 16
 20	 19	53.5	7.8	 20
 21	 19	386.8	89.6	 20
 22	 19	155.8	23.9	 16
 23	 19	88.5	13.9	 20
 24	 19	59.5	9.3	 20
 25	 19	99.0	16.4	 16
 26	 19	270.0	59.9	 20
 27	 19	86.5	11.9	 16
 28	 19	97.0	15.9	 20
 29	 19	84.3	13.1	 20
 30	 19	56.0	9.1	 16
 31	 19	46.3	9.7	 20
 32	 19	48.3	9.8	 20
 33	 19	222.8	65.9	 16
 34	 19	84.3	19.0	 20
 35	 19	62.0	13.8	 20
 36	 19	42.0	7.0	 16
 37	 19	44.3	10.9	 20
 38	 19	44.3	6.5	 20
 39	 19	42.3	7.5	 16
 40	 19	48.8	11.7	 20
 41	 19	47.0	10.4	 20
 42	 19	39.3	6.8	 16
 43	 19	50.3	10.5	 20
 44	 19	46.5	10.1	 20
 45	 19	56.8	8.1	 16
 46	 19	45.8	10.8	 20
 47	 19	65.5	10.6	 20
 48	 19	51.3	8.4	 16
 49	 19	54.5	9.1	 20
 50	 19	45.8	9.7	 20
 51	 19	60.0	12.1	 16
 52	 19	153.3	38.7	 20
 53	 19	54.0	8.7	 20
 54	 19	45.0	5.6	 16
 55	 19	45.3	12.1	 20
 56	 19	55.5	9.4	 20
 57	 19	47.0	5.9	 16
 58	 19	40.0	5.9	 20
 59	 19	254.0	72.2	 25
 60	 19	76.8	12.9	 20
 61	 19	90.0	17.8	 25
 62	 19	108.0	20.8	 25
 63	 19	46.0	9.5	 20
 64	 19	38.0	8.3	 25
 65	 19	49.0	8.0	 25
 66	 19	41.3	8.9	 20
 67	 19	42.0	7.7	 25
 68	 19	74.0	16.0	 25
 69	 19	62.3	9.2	 20
 70	 19	63.0	13.3	 25
 71	 19	45.0	8.2	 25
 72	 19	80.0	12.8	 20
 73	 19	44.0	7.3	 25
 74	 19	56.0	10.6	 25
 75	 19	178.8	37.4	 20
 76	 19	58.0	8.5	 25
 77	 19	54.0	8.4	 25
 78	 19	181.8	34.9	 20
 79	 19	216.0	39.7	 25
 80	 19	190.0	18.6	 25
 81	 19	116.5	21.4	 20
 82	 19	49.0	6.8	 25
 83	 19	67.0	9.7	 25
 84	 19	82.0	16.3	 20
 85	 19	56.0	11.7	 25
 86	 19	83.0	13.5	 25
 87	 19	60.3	11.5	 20
 88	 19	91.0	15.6	 25
 89	 19	78.0	13.4	 25
 90	 19	206.3	23.5	 20
 91	 19	426.0	40.6	 25
 92	 19	538.0	72.8	 25
 93	 19	267.0	24.1	 20
 94	 19	485.0	58.5	 25
 95	 19	569.0	35.9	 25
 96	 19	177.3	24.6	 20
 97	 19	169.0	22.9	 25
 98	 19	53.0	9.0	 25
 99	 19	44.3	7.6	 20
100	 19	44.0	7.1	 25
101	 19	49.0	7.8	 25
102	 19	2032.5	214.7	 20
103	 19	63.0	35.2	 25
104	 19	56.0	9.0	 25
105	 19	60.0	12.7	 20
106	 19	69.0	15.5	 25
107	 19	53.0	8.7	 20
108	 19	50.0	10.9	 25
109	 19	38.0	8.7	 25
110	 19	54.5	10.4	 20
111	 19	61.0	13.7	 25
112	 19	116.0	17.1	 25
113	 19	62.0	10.7	 20
114	 19	80.0	16.1	 25
115	 19	48.0	8.7	 25
116	 19	93.5	16.6	 20
117	 19	189.0	46.1	 25
118	 19	312.0	28.1	 25
119	 19	103.5	11.7	 20
120	 19	144.0	24.3	 25
121	 19	64.0	11.5	 25
122	 19	230.8	37.9	 20
123	 19	56.0	10.8	 25
124	 19	61.0	11.4	 25
125	 19	211.3	38.7	 20
126	 19	55.0	11.0	 25
127	 19	669.0	115.2	 25
128	 19	50.5	12.5	 20
129	 19	45.0	9.5	 25
130	 19	85.0	15.5	 25
131	 19	52.3	10.1	 20
132	 19	114.0	23.2	 25
133	 19	40.0	7.1	 25
134	 19	50.0	8.4	 20
135	 19	83.0	18.7	 25
136	 19	320.0	47.3	 25
137	 19	51.5	6.9	 20
138	 19	51.0	9.6	 25
139	 19	56.0	8.1	 25
140	 19	69.3	12.0	 20
141	 19	363.0	52.5	 25
142	 19	215.0	19.5	 25
143	 19	314.5	23.9	 20
144	 19	548.0	74.9	 25
145	 19	403.0	36.0	 25
146	 19	106.3	16.1	 20
147	 19	60.0	9.1	 25
148	 19	58.0	10.5	 25
149	 19	49.3	6.8	 20
150	 19	51.0	5.6	 25
151	 19	62.0	8.8	 25
152	 19	135.3	17.9	 20
153	 19	55.0	9.0	 25
154	 19	49.0	8.5	 25
155	 19	45.3	7.6	 20
156	 19	75.0	13.8	 25
157	 19	85.0	12.8	 25
158	 19	67.0	14.9	 20
159	 19	45.0	8.8	 25
160	 19	113.0	25.8	 25
161	 19	146.5	20.6	 20
162	 19	256.0	26.5	 25
163	 19	280.0	30.1	 25
164	 19	285.0	30.1	 20
165	 19	135.0	24.9	 25
166	 19	137.0	18.8	 25
167	 19	344.8	35.9	 20
168	 19	189.0	23.6	 25
169	 19	84.0	12.7	 25
170	 19	73.0	14.4	 20
171	 19	55.0	9.5	 25
172	 19	59.0	8.0	 25
173	 19	46.0	9.6	 20
174	 19	77.0	15.6	 25
175	 19	199.0	34.0	 25
176	 19	751.8	71.3	 20
177	 19	82.0	14.6	 25
178	 19	47.0	9.0	 25
179	 19	49.3	9.9	 20
180	 19	99.0	25.7	 25
181	 19	68.0	16.5	 25
182	 19	44.3	7.7	 20
183	 19	72.0	14.8	 25
184	 19	99.0	16.4	 25
185	 19	54.8	10.9	 20
186	 19	51.0	9.2	 25
187	 19	57.0	11.3	 20
188	 19	97.0	20.6	 25
189	 19	46.0	8.9	 25
190	 19	55.5	10.1	 20
191	 19	52.0	8.2	 25
192	 19	89.0	19.7	 25
193	 19	3144.0	741.3	 20
194	 19	82.0	227.2	 25
195	 19	55.0	9.0	 25
196	 19	53.3	9.5	 20
197	 19	2665.0	886.7	 25
198	 19	120.0	66.1	 25
199	 19	57.3	10.5	 20
200	 19	54.0	9.6	 25
201	 19	39.0	9.4	 25
202	 19	45.3	6.3	 20
203	 19	46.0	8.8	 25
204	 19	42.0	6.7	 25
205	 19	56.0	9.6	 20
206	 19	42.0	6.8	 25
207	 19	61.0	15.9	 25
208	 19	62.5	11.8	 20
209	 19	65.0	12.0	 25
210	 19	43.0	9.1	 25
211	 19	37.3	6.6	 20
212	 19	40.0	7.5	 25
213	 19	45.0	8.4	 25
214	 19	51.0	7.5	 20
215	 19	2271.0	638.0	 25
216	 19	97.0	18.6	 25
217	 19	64.5	10.0	 20
218	 19	63.0	18.7	 25
219	 19	59.0	11.2	 25
220	 19	96.5	24.1	 20
221	 19	50.0	10.2	 25
222	 19	44.0	8.1	 25
223	 19	53.0	12.0	 20
224	 19	49.0	7.8	 25
225	 19	52.0	10.2	 25
226	 19	41.0	9.1	 20
227	 19	56.0	10.3	 25
228	 19	58.0	12.2	 25
229	 19	47.0	8.9	 20
230	 19	53.0	8.1	 25
231	 19	59.0	10.8	 25
232	 19	46.5	7.4	 20
233	 19	66.0	15.5	 25
234	 19	52.0	10.8	 25
235	 19	45.3	7.1	 20
236	 19	51.0	10.2	 25
237	 19	70.0	12.8	 25
238	 19	55.3	11.4	 20
239	 19	80.0	14.5	 25
240	 19	48.0	8.6	 25
241	 19	55.3	7.6	 20
242	 19	79.0	15.6	 25
243	 19	214.0	50.8	 25
244	 19	207.8	26.4	 20
245	 19	125.0	28.5	 25
246	 19	57.0	9.4	 25
247	 19	84.3	14.6	 20
248	 19	67.0	13.7	 25
249	 19	55.0	9.8	 25
250	 19	73.0	11.3	 20
251	 19	118.0	16.8	 25
252	 19	109.0	12.5	 25
253	 19	122.5	22.1	 20
254	 19	60.0	11.7	 25
255	 19	56.0	10.5	 25
256	 19	57.3	8.9	 20
257	 19	57.0	12.4	 25
258	 19	60.0	9.4	 25
259	 19	47.3	9.2	 20
260	 19	47.0	8.6	 25
261	 19	59.0	10.6	 25
262	 19	76.0	10.4	 20
263	 19	80.0	13.9	 25
264	 19	332.0	69.4	 25
265	 19	65.3	10.7	 20
266	 19	215.0	42.7	 25
267	 19	86.3	16.6	 20
268	 19	229.0	44.0	 25
269	 19	165.3	22.2	 20
270	 19	47.0	7.9	 16
271	 19	167.5	37.8	 20
272	 19	72.3	12.1	 20
273	 19	47.3	7.1	 16
274	 19	47.0	8.5	 20
275	 19	103.8	17.5	 20
276	 19	70.0	13.1	 16
277	 19	89.0	10.0	 20
278	 19	153.0	27.8	 20
279	 19	86.0	13.0	 16
280	 19	59.5	12.5	 20
281	 19	59.3	10.6	 20
282	 19	53.3	8.0	 16
283	 19	425.5	94.1	 20
284	 19	110.0	16.6	 20
285	 19	55.0	8.0	 16
286	 19	469.5	108.1	 20
287	 19	57.3	12.7	 20
288	 19	81.5	16.1	 16
289	 19	76.3	13.2	 20
290	 19	1379.5	238.7	 20
291	 19	239.3	19.3	 16
292	 19	124.5	22.5	 20
293	 19	88.3	14.3	 20
294	 19	210.0	32.6	 16
295	 19	61.3	10.1	 20
296	 19	142.0	21.7	 20
297	 19	58.0	8.9	 16
298	 19	95.5	17.3	 20
299	 19	131.0	17.2	 20
300	 19	330.3	50.0	 16
301	 19	113.8	24.1	 20
302	 19	69.0	14.7	 20
303	 19	59.5	16.4	 16
304	 19	49.5	9.2	 20
305	 19	52.5	8.5	 20
306	 19	41.5	7.1	 16
307	 19	43.8	10.4	 20
308	 19	268.8	37.4	 20
309	 19	56.3	10.4	 16
310	 19	56.0	10.0	 20
311	 19	350.8	52.4	 20
312	 19	85.8	14.1	 16
313	 19	51.8	9.0	 20
314	 19	64.5	15.0	 20
315	 19	61.3	11.4	 16
316	 19	60.5	9.1	 20
317	 19	125.3	20.3	 20
318	 19	77.3	10.3	 16
319	 19	54.0	9.2	 20
320	 19	41.5	6.7	 20
321	 19	52.3	6.1	 16
322	 19	48.0	6.0	 20
323	 19	131.0	25.9	 20
324	 19	135.8	16.0	 16
325	 19	410.3	51.5	 20
326	 19	67.8	12.2	 20
327	 19	52.8	5.3	 16
328	 19	3459.8	979.9	 20
329	 19	242.0	26.9	 20
330	 19	203.3	39.7	 16
331	 19	78.8	14.9	 20
332	 19	50.0	10.5	 20
333	 19	88.0	17.3	 16
334	 19	109.8	18.3	 20
335	 19	71.3	15.0	 20
336	 19	149.3	19.9	 16
337	 19	59.0	9.6	 20
338	 19	55.3	11.6	 20
339	 19	67.5	12.4	 16
340	 19	143.3	31.4	 20
341	 19	52.0	7.8	 20
342	 19	51.8	10.0	 16
343	 19	51.5	7.1	 20
344	 19	48.3	7.3	 20
345	 19	362.8	54.7	 16
346	 19	988.5	80.0	 20
347	 19	262.5	44.9	 16
348	 19	85.0	18.9	 20
349	 19	61.3	10.5	 20
350	 19	79.8	18.4	 16
351	 19	50.3	10.6	 20
352	 19	43.0	8.1	 20
353	 19	67.3	11.6	 16
354	 19	54.0	7.8	 20
355	 19	140.8	35.8	 20
356	 19	43.3	8.8	 16
357	 19	49.0	10.9	 20
358	 19	73.3	13.2	 20
359	 19	119.3	19.0	 16
360	 19	48.0	8.9	 20
361	 19	45.5	7.8	 20
362	 19	48.5	10.4	 16
363	 19	58.8	8.8	 20
364	 19	50.0	8.0	 20
365	 19	42.0	7.8	 16
366	 19	41.0	4.9	 20
367	 19	41.0	7.3	 20
368	 19	48.0	6.0	 16
369	 19	53.0	9.5	 20
370	 19	44.0	7.0	 20
371	 19	51.0	10.9	 16
372	 19	230.3	63.7	 20
373	 19	111.5	19.9	 20
374	 19	75.0	18.1	 20
375	 19	538.0	157.5	 25
376	 19	96.0	18.3	 25
377	 19	52.5	10.3	 20
378	 19	133.0	28.4	 25
379	 19	57.0	10.1	 25
380	 19	73.5	12.7	 20
381	 19	73.0	14.5	 25
382	 19	164.0	35.4	 25
383	 19	47.8	7.2	 20
384	 19	47.0	7.5	 25
385	 19	48.0	8.6	 25
386	 19	72.0	12.5	 20
387	 19	93.0	16.0	 25
388	 19	53.0	8.4	 25
389	 19	87.8	16.9	 20
390	 19	63.0	12.9	 25
391	 19	52.0	8.5	 25
392	 19	66.8	13.0	 20
393	 19	48.0	10.2	 25
394	 19	77.0	15.9	 25
395	 19	86.3	17.0	 20
396	 19	304.0	50.9	 25
397	 19	246.0	27.5	 25
398	 19	83.3	15.8	 20
399	 19	99.0	17.0	 25
400	 19	147.0	40.8	 25
401	 19	96.3	20.8	 20
402	 19	304.0	59.7	 25
403	 19	53.0	11.0	 25
404	 19	61.3	8.8	 20
405	 19	87.0	14.2	 25
406	 19	51.0	7.7	 25
407	 19	307.0	47.1	 20
408	 19	50.0	10.6	 25
409	 19	50.0	9.4	 25
410	 19	498.5	47.9	 20
411	 19	771.0	125.5	 25
412	 19	161.0	19.5	 25
413	 19	265.0	29.1	 20
414	 19	74.0	22.8	 25
415	 19	49.0	10.2	 25
416	 19	42.3	8.0	 20
417	 19	85.0	15.8	 25
418	 19	91.0	16.7	 25
419	 19	63.3	9.8	 20
420	 19	44.0	7.3	 25
421	 19	43.0	6.1	 25
422	 19	44.0	6.9	 20
423	 19	46.0	9.8	 25
424	 19	53.0	9.0	 25
425	 19	60.5	9.9	 20
426	 19	295.0	63.8	 25
427	 19	58.3	9.0	 20
428	 19	70.0	8.7	 25
429	 19	62.0	9.5	 25
430	 19	47.3	8.6	 20
431	 19	156.0	29.3	 25
432	 19	107.0	18.2	 25
433	 19	482.5	62.6	 20
434	 19	99.0	12.5	 25
435	 19	50.0	6.3	 25
436	 19	69.0	12.2	 20
437	 19	50.0	10.9	 25
438	 19	114.0	21.3	 25
439	 19	44.5	7.9	 20
440	 19	75.0	15.1	 25
441	 19	39.0	8.4	 25
442	 19	47.5	9.4	 20
443	 19	74.0	9.3	 25
444	 19	45.0	7.6	 25
445	 19	67.3	11.0	 20
446	 19	122.0	17.4	 25
447	 19	59.0	11.8	 25
448	 19	72.5	11.1	 20
449	 19	76.0	15.3	 25
450	 19	88.0	15.7	 25
451	 19	49.3	8.8	 20
452	 19	47.0	12.2	 25
453	 19	41.0	8.5	 25
454	 19	52.3	9.3	 20
455	 19	53.0	8.5	 25
456	 19	56.0	11.2	 25
457	 19	52.8	8.2	 20
458	 19	44.0	7.0	 25
459	 19	46.0	7.9	 25
460	 19	50.3	9.9	 20
461	 19	191.0	28.6	 25
462	 19	95.0	11.4	 25
463	 19	4014.3	545.6	 20
464	 19	127.0	31.1	 25
465	 19	132.0	21.1	 25
466	 19	269.5	55.8	 20
467	 19	79.0	11.9	 25
468	 19	72.0	13.7	 25
469	 19	68.3	10.6	 20
470	 19	108.0	24.8	 25
471	 19	150.0	23.4	 25
472	 19	60.5	11.5	 20
473	 19	230.0	61.3	 25
474	 19	63.0	9.3	 25
475	 19	49.3	9.9	 20
476	 19	156.0	33.2	 25
477	 19	54.0	7.8	 25
478	 19	60.0	8.4	 20
479	 19	78.0	16.1	 25
480	 19	432.0	77.2	 25
481	 19	46.0	8.2	 20
482	 19	124.0	29.4	 25
483	 19	58.0	9.1	 25
484	 19	55.3	9.9	 20
485	 19	45.0	7.4	 25
486	 19	48.0	8.6	 25
487	 19	43.0	6.9	 20
488	 19	44.0	9.9	 25
489	 19	51.0	9.3	 25
490	 19	89.3	16.7	 20
491	 19	62.0	11.6	 25
492	 19	48.0	8.0	 25
493	 19	41.0	5.5	 20
494	 19	63.0	12.7	 25
495	 19	61.0	9.8	 25
496	 19	48.0	6.7	 20
497	 19	53.0	9.8	 25
498	 19	186.0	34.2	 25
499	 19	59.0	11.2	 20
500	 19	53.0	7.3	 25
501	 19	96.0	20.7	 25
502	 19	70.8	10.8	 20
503	 19	152.0	33.9	 25
504	 19	67.0	9.5	 25
505	 19	143.5	74.4	 20
506	 19	92.0	18.2	 25
507	 19	91.5	13.6	 20
508	 19	65.0	13.4	 25
509	 19	152.0	24.9	 25
510	 19	96.0	18.2	 20
511	 19	73.0	12.7	 25
512	 19	70.0	14.2	 25
513	 19	72.3	11.2	 20
514	 19	166.0	32.4	 25
515	 19	51.0	9.5	 25
516	 19	73.3	12.6	 20
517	 19	97.0	20.9	 25
518	 19	85.0	16.8	 25
519	 19	231.5	32.9	 20
520	 19	65.0	10.6	 25
521	 19	206.0	19.4	 25
522	 19	177.0	19.8	 20
523	 19	92.0	22.9	 25
524	 19	111.0	20.8	 25
525	 19	116.3	13.1	 20
526	 19	81.0	14.3	 25
527	 19	103.0	16.8	 25
528	 19	94.0	14.2	 20
529	 19	58.0	8.5	 25
530	 19	77.0	14.0	 25
531	 19	51.3	9.6	 20
532	 19	133.0	34.0	 25
533	 19	71.0	12.8	 25
534	 19	54.3	7.3	 20
535	 19	48.0	9.0	 25
536	 19	117.0	26.6	 25
537	 19	56.8	11.3	 20
538	 19	1519.0	361.9	 25
539	 19	56.0	11.3	 25
540	 19	45.3	8.0	 20
541	 19	53.0	9.9	 25
542	 19	64.0	12.4	 25
543	 19	51.3	7.7	 20
544	 19	60.0	10.6	 25
545	 19	60.0	10.6	 25
546	 19	61.5	13.9	 20
547	 19	442.0	90.4	 25
548	 19	86.0	15.1	 25
549	 19	41.0	5.8	 20
550	 19	41.0	7.2	 25
551	 19	46.0	9.6	 25
552	 19	184.5	41.3	 20
553	 19	51.0	9.3	 25
554	 19	43.0	6.6	 25
555	 19	139.0	23.2	 20
556	 19	92.0	18.7	 25
557	 19	269.0	40.4	 25
558	 19	108.3	19.0	 20
559	 19	52.0	7.4	 25
560	 19	73.0	12.9	 25
561	 19	78.3	13.4	 20
562	 19	257.0	38.8	 25
563	 19	551.0	49.1	 25
564	 19	287.0	48.0	 20
565	 19	67.0	9.5	 25
566	 19	133.0	29.8	 25
567	 19	121.0	18.4	 20
568	 19	97.0	20.8	 25
569	 19	96.0	14.0	 25
570	 19	63.3	9.0	 20
571	 19	158.0	37.1	 25
572	 19	315.0	62.5	 25
573	 19	317.8	40.1	 20
574	 19	401.0	59.7	 25
575	 19	453.0	75.3	 25
576	 19	175.0	31.0	 20
577	 19	178.0	29.7	 25
578	 19	355.0	61.3	 25
579	 19	182.3	23.4	 20
580	 19	395.0	70.6	 25
581	 19	92.0	14.0	 25
582	 19	57.0	13.9	 20
583	 19	47.0	9.4	 25
584	 19	45.3	8.0	 20
585	 19	45.3	5.9	 16
586	 19	44.3	6.9	 20
587	 19	51.5	5.7	 16
588	 19	53.5	9.9	 20
589	 19	216.5	39.0	 20
590	 19	214.8	33.5	 16
591	 19	66.0	10.9	 20
592	 19	118.3	20.7	 20
593	 19	646.0	88.0	 16
594	 19	1044.8	133.3	 20
595	 19	59.3	11.1	 20
596	 19	54.0	9.2	 16
597	 19	74.8	13.6	 20
598	 19	299.3	42.1	 20
599	 19	80.5	13.2	 16
600	 19	52.5	7.4	 20
601	 19	49.3	8.8	 20
602	 19	191.3	30.3	 16
603	 19	385.0	42.9	 20
604	 19	88.5	16.1	 20
605	 19	65.0	13.2	 16
606	 19	48.0	8.7	 20
607	 19	72.3	15.0	 20
608	 19	101.5	14.3	 16
609	 19	471.3	100.1	 20
610	 19	565.5	57.6	 20
611	 19	256.3	33.8	 16
612	 19	68.0	12.8	 20
613	 19	68.0	15.0	 20
614	 19	50.5	6.1	 16
615	 19	910.3	183.4	 20
616	 19	864.0	79.1	 20
617	 19	51.5	8.8	 16
618	 19	121.0	28.7	 20
619	 19	68.3	8.1	 20
620	 19	121.3	20.2	 16
621	 19	221.5	42.2	 20
622	 19	143.8	22.4	 20
623	 19	571.3	51.5	 16
624	 19	588.0	120.8	 20
625	 19	83.3	13.8	 20
626	 19	47.5	7.3	 16
627	 19	62.3	8.3	 20
628	 19	41.5	7.2	 20
629	 19	59.3	8.3	 16
630	 19	233.3	30.5	 20
631	 19	162.5	20.9	 20
632	 19	151.8	21.3	 16
633	 19	57.3	9.0	 20
634	 19	125.5	18.3	 20
635	 19	46.5	9.3	 16
636	 19	48.0	8.4	 20
637	 19	54.3	9.8	 20
638	 19	70.5	11.7	 16
639	 19	95.3	16.9	 20
  0	 20	8844.0	1139.2	 25
  1	 20	204.3	24.1	 20
  2	 20	68.0	10.1	 25
  3	 20	95.0	13.2	 25
  4	 20	62.3	7.9	 20
  5	 20	45.0	8.7	 25
  6	 20	55.0	9.6	 25
  7	 20	48.5	10.6	 20
  8	 20	49.0	10.1	 25
  9	 20	51.0	8.9	 25
 10	 20	55.3	12.5	 20
 11	 20	47.0	6.8	 25
 12	 20	50.0	8.5	 25
 13	 20	54.0	10.3	 20
 14	 20	45.0	9.4	 25
 15	 20	41.0	6.9	 25
 16	 20	63.5	12.9	 20
 17	 20	47.0	7.3	 25
 18	 20	63.0	19.8	 25
 19	 20	52.8	12.8	 20
 20	 20	53.0	10.8	 25
 21	 20	71.0	18.1	 25
 22	 20	79.0	18.3	 20
 23	 20	89.0	18.7	 25
 24	 20	77.3	10.3	 20
 25	 20	1285.0	440.4	 25
 26	 20	473.0	35.9	 25
 27	 20	78.5	17.6	 20
 28	 20	70.0	14.8	 25
 29	 20	76.0	14.5	 25
 30	 20	63.3	9.5	 20
 31	 20	47.0	7.8	 25
 32	 20	45.0	7.8	 25
 33	 20	47.3	8.3	 20
 34	 20	59.0	9.6	 25
 35	 20	47.0	11.2	 25
 36	 20	36.0	6.1	 20
 37	 20	42.0	7.9	 25
 38	 20	43.0	9.4	 25
 39	 20	38.0	6.5	 20
 40	 20	42.0	7.9	 25
 41	 20	40.0	7.8	 25
 42	 20	41.0	7.6	 20
 43	 20	53.0	9.7	 25
 44	 20	46.0	8.6	 25
 45	 20	55.3	10.0	 20
 46	 20	44.0	8.5	 25
 47	 20	53.0	11.1	 25
 48	 20	45.5	6.6	 20
 49	 20	51.0	7.5	 25
 50	 20	53.0	9.7	 25
 51	 20	44.8	9.4	 20
 52	 20	76.0	14.6	 25
 53	 20	52.0	8.5	 25
 54	 20	45.0	10.2	 20
 55	 20	53.0	12.3	 25
 56	 20	57.0	11.5	 25
 57	 20	40.5	7.2	 20
 58	 20	42.0	7.8	 25
 59	 20	65.5	13.7	 20
 60	 20	46.3	5.6	 16
 61	 20	39.3	7.0	 20
 62	 20	49.3	10.3	 20
 63	 20	43.3	6.1	 16
 64	 20	43.3	7.8	 20
 65	 20	40.0	7.0	 20
 66	 20	39.3	8.9	 16
 67	 20	44.3	8.3	 20
 68	 20	70.5	16.1	 20
 69	 20	51.3	9.4	 16
 70	 20	38.5	7.8	 20
 71	 20	48.5	10.6	 20
 72	 20	47.3	10.7	 16
 73	 20	50.3	32.8	 20
 74	 20	44.0	11.4	 20
 75	 20	54.8	9.7	 16
 76	 20	53.8	10.7	 20
 77	 20	47.3	6.4	 20
 78	 20	146.8	18.6	 16
 79	 20	142.0	18.9	 20
 80	 20	136.0	24.1	 20
 81	 20	67.5	11.7	 16
 82	 20	45.3	6.1	 20
 83	 20	90.3	14.2	 20
 84	 20	54.0	9.9	 16
 85	 20	71.3	12.2	 20
 86	 20	59.0	10.0	 20
 87	 20	50.5	11.6	 16
 88	 20	65.0	15.6	 20
 89	 20	69.5	11.5	 20
 90	 20	144.5	27.5	 16
 91	 20	160.5	14.2	 20
 92	 20	441.0	63.6	 20
 93	 20	142.5	26.1	 16
 94	 20	249.8	34.4	 20
 95	 20	202.3	26.4	 20
 96	 20	148.3	22.9	 16
 97	 20	71.3	11.9	 20
 98	 20	52.3	11.0	 20
 99	 20	42.0	7.3	 16
100	 20	41.0	8.1	 20
101	 20	50.3	10.1	 20
102	 20	200.5	43.0	 16
103	 20	46.3	8.7	 20
104	 20	49.3	9.7	 16
105	 20	43.3	8.8	 20
106	 20	44.5	7.6	 20
107	 20	45.8	10.0	 16
108	 20	47.8	7.6	 20
109	 20	43.3	6.6	 20
110	 20	47.0	9.6	 16
111	 20	47.3	7.9	 20
112	 20	165.5	28.7	 20
113	 20	79.0	14.5	 16
114	 20	77.5	14.9	 20
115	 20	49.0	8.8	 20
116	 20	55.3	10.3	 16
117	 20	165.5	32.2	 20
118	 20	418.3	48.3	 20
119	 20	96.0	16.9	 16
120	 20	108.0	18.1	 20
121	 20	48.8	9.5	 20
122	 20	71.0	12.3	 16
123	 20	54.3	8.8	 20
124	 20	57.0	11.1	 20
125	 20	111.0	23.4	 16
126	 20	50.3	8.9	 20
127	 20	129.0	15.0	 20
128	 20	39.0	7.0	 16
129	 20	44.3	7.4	 20
130	 20	49.5	8.7	 20
131	 20	43.0	4.7	 16
132	 20	64.8	7.8	 20
133	 20	51.0	8.3	 20
134	 20	52.3	6.4	 16
135	 20	58.5	10.3	 20
136	 20	57.5	11.9	 20
137	 20	43.3	8.2	 16
138	 20	49.5	8.4	 20
139	 20	49.5	9.0	 20
140	 20	84.8	13.8	 16
141	 20	188.5	21.3	 20
142	 20	190.0	15.2	 20
143	 20	211.5	22.2	 16
144	 20	178.3	33.2	 20
145	 20	271.0	33.5	 20
146	 20	74.3	12.3	 16
147	 20	59.8	12.3	 20
148	 20	58.3	9.6	 20
149	 20	54.8	11.3	 16
150	 20	55.5	9.0	 20
151	 20	84.0	10.5	 20
152	 20	89.5	17.4	 16
153	 20	55.8	8.9	 20
154	 20	49.0	9.3	 20
155	 20	46.0	8.0	 16
156	 20	49.3	7.9	 20
157	 20	67.5	11.3	 20
158	 20	52.5	11.5	 16
159	 20	44.3	7.6	 20
160	 20	95.0	22.9	 20
161	 20	216.3	23.1	 16
162	 20	207.5	22.8	 20
163	 20	474.5	45.0	 20
164	 20	220.8	29.3	 20
165	 20	223.0	26.1	 25
166	 20	319.0	32.8	 25
167	 20	404.3	34.4	 20
168	 20	378.0	61.9	 25
169	 20	131.0	25.4	 25
170	 20	72.8	10.6	 20
171	 20	50.0	9.0	 25
172	 20	54.0	8.7	 25
173	 20	47.5	12.7	 20
174	 20	51.0	10.6	 25
175	 20	118.0	18.3	 25
176	 20	211.5	34.5	 20
177	 20	58.0	9.2	 25
178	 20	49.0	7.3	 25
179	 20	53.5	11.7	 20
180	 20	49.0	9.4	 25
181	 20	50.0	7.8	 25
182	 20	44.0	6.7	 20
183	 20	62.0	11.5	 25
184	 20	80.8	14.3	 20
185	 20	61.0	8.8	 25
186	 20	67.0	9.8	 25
187	 20	67.3	14.3	 20
188	 20	94.0	14.9	 25
189	 20	52.0	10.9	 25
190	 20	46.3	6.7	 20
191	 20	57.0	11.8	 25
192	 20	62.0	9.9	 25
193	 20	201.5	43.7	 20
194	 20	58.0	15.0	 25
195	 20	53.0	12.1	 25
196	 20	44.3	8.8	 20
197	 20	1796.0	600.1	 25
198	 20	75.0	46.4	 25
199	 20	65.0	9.8	 20
200	 20	50.0	8.4	 25
201	 20	46.0	9.3	 25
202	 20	40.5	8.3	 20
203	 20	49.0	10.2	 25
204	 20	53.0	11.7	 25
205	 20	55.3	11.9	 20
206	 20	41.0	7.8	 25
207	 20	43.0	9.5	 25
208	 20	41.5	6.7	 20
209	 20	51.0	10.5	 25
210	 20	44.0	7.8	 25
211	 20	46.5	9.5	 20
212	 20	47.0	9.6	 25
213	 20	49.0	6.6	 25
214	 20	47.3	9.2	 20
215	 20	252.0	68.1	 25
216	 20	127.0	19.2	 25
217	 20	57.3	9.2	 20
218	 20	50.0	8.0	 25
219	 20	50.0	11.3	 25
220	 20	49.5	10.0	 20
221	 20	43.0	10.6	 25
222	 20	44.0	9.6	 25
223	 20	53.5	11.6	 20
224	 20	53.0	11.6	 25
225	 20	51.0	10.9	 25
226	 20	38.3	9.3	 20
227	 20	60.0	12.0	 25
228	 20	60.0	11.6	 25
229	 20	52.3	7.3	 20
230	 20	47.0	11.1	 25
231	 20	48.0	5.5	 25
232	 20	46.8	8.5	 20
233	 20	70.0	12.2	 25
234	 20	52.0	10.7	 25
235	 20	56.0	9.7	 20
236	 20	58.0	10.4	 25
237	 20	81.0	13.4	 25
238	 20	57.3	10.0	 20
239	 20	96.0	14.1	 25
240	 20	59.0	9.0	 25
241	 20	55.3	11.3	 20
242	 20	61.0	9.5	 25
243	 20	84.0	17.4	 25
244	 20	70.3	10.3	 20
245	 20	80.0	14.9	 25
246	 20	73.0	13.9	 25
247	 20	69.3	11.1	 20
248	 20	59.0	11.1	 25
249	 20	57.0	12.2	 25
250	 20	67.5	9.9	 20
251	 20	114.0	19.2	 25
252	 20	137.0	16.0	 25
253	 20	120.8	22.7	 20
254	 20	50.0	7.1	 25
255	 20	53.0	12.4	 25
256	 20	59.0	12.7	 20
257	 20	61.0	12.2	 25
258	 20	57.0	8.7	 25
259	 20	50.3	6.7	 20
260	 20	43.0	8.4	 25
261	 20	51.0	9.5	 25
262	 20	50.3	7.9	 20
263	 20	67.0	11.4	 25
264	 20	90.0	11.5	 20
265	 20	52.0	8.9	 25
266	 20	155.0	27.6	 25
267	 20	76.0	12.1	 20
268	 20	110.0	15.7	 25
269	 20	210.0	21.8	 25
270	 20	53.8	15.0	 20
271	 20	68.0	12.9	 25
272	 20	49.0	7.6	 25
273	 20	54.5	8.5	 20
274	 20	45.0	8.9	 25
275	 20	68.0	11.4	 25
276	 20	50.3	7.1	 20
277	 20	66.0	10.7	 25
278	 20	70.0	10.9	 25
279	 20	52.0	6.6	 20
280	 20	58.0	11.0	 25
281	 20	60.0	12.4	 25
282	 20	55.3	11.6	 20
283	 20	206.0	38.2	 25
284	 20	65.0	12.3	 25
285	 20	82.3	14.4	 20
286	 20	144.0	27.8	 25
287	 20	50.0	9.3	 25
288	 20	61.0	10.9	 20
289	 20	71.0	11.2	 25
290	 20	192.0	35.1	 25
291	 20	260.0	29.8	 20
292	 20	161.0	20.7	 25
293	 20	64.0	9.3	 25
294	 20	61.5	7.2	 20
295	 20	79.0	11.3	 25
296	 20	295.0	29.2	 25
297	 20	66.5	14.7	 20
298	 20	66.0	7.8	 25
299	 20	82.0	10.9	 25
300	 20	163.5	29.4	 20
301	 20	198.0	28.6	 25
302	 20	77.0	16.5	 25
303	 20	48.3	6.4	 20
304	 20	51.0	10.6	 25
305	 20	49.0	8.0	 25
306	 20	46.0	4.9	 20
307	 20	54.0	8.1	 25
308	 20	93.0	16.3	 25
309	 20	45.0	4.3	 20
310	 20	63.0	9.3	 25
311	 20	162.0	41.4	 25
312	 20	117.3	15.7	 20
313	 20	53.0	11.5	 25
314	 20	50.0	8.5	 25
315	 20	70.0	13.2	 20
316	 20	50.0	8.8	 25
317	 20	132.0	14.2	 25
318	 20	65.0	12.1	 20
319	 20	56.0	8.9	 25
320	 20	46.0	7.9	 25
321	 20	46.0	7.1	 20
322	 20	45.0	7.9	 25
323	 20	65.0	12.6	 25
324	 20	168.0	26.0	 20
325	 20	780.0	155.8	 25
326	 20	48.0	12.6	 25
327	 20	49.3	9.8	 20
328	 20	597.0	201.9	 25
329	 20	267.0	49.4	 25
330	 20	140.8	17.6	 20
331	 20	80.0	16.1	 25
332	 20	47.0	7.6	 25
333	 20	58.0	9.7	 20
334	 20	86.0	14.1	 25
335	 20	59.0	11.8	 25
336	 20	82.0	15.0	 20
337	 20	52.0	10.4	 25
338	 20	49.0	9.0	 25
339	 20	47.0	8.5	 20
340	 20	48.0	9.8	 25
341	 20	50.0	8.3	 25
342	 20	43.3	7.4	 20
343	 20	46.0	8.4	 25
344	 20	50.8	7.8	 20
345	 20	203.0	54.2	 25
346	 20	590.0	111.7	 25
347	 20	418.0	87.7	 20
348	 20	99.0	16.2	 25
349	 20	68.0	15.9	 25
350	 20	61.3	12.0	 20
351	 20	40.0	7.3	 25
352	 20	44.0	8.1	 25
353	 20	55.5	11.9	 20
354	 20	48.0	10.0	 25
355	 20	60.0	10.5	 25
356	 20	49.5	9.9	 20
357	 20	46.0	7.9	 25
358	 20	43.0	8.5	 25
359	 20	48.5	7.9	 20
360	 20	49.0	7.6	 25
361	 20	46.0	7.0	 25
362	 20	56.5	8.2	 20
363	 20	57.0	7.7	 25
364	 20	56.0	7.8	 25
365	 20	45.0	7.4	 20
366	 20	46.0	8.8	 25
367	 20	44.0	10.7	 25
368	 20	50.5	8.5	 20
369	 20	50.0	11.0	 25
370	 20	44.0	6.5	 25
371	 20	43.0	8.0	 20
372	 20	100.0	22.4	 25
373	 20	62.0	9.7	 25
374	 20	55.0	10.9	 16
375	 20	324.3	80.6	 20
376	 20	63.3	8.9	 20
377	 20	46.3	8.8	 16
378	 20	59.3	9.5	 20
379	 20	49.0	8.2	 20
380	 20	50.5	6.3	 16
381	 20	48.3	9.3	 20
382	 20	45.3	8.4	 20
383	 20	44.3	9.2	 16
384	 20	45.0	6.3	 20
385	 20	51.3	10.3	 20
386	 20	62.3	10.4	 16
387	 20	85.3	13.6	 20
388	 20	53.5	10.0	 20
389	 20	69.0	11.3	 16
390	 20	56.5	9.9	 20
391	 20	52.0	9.2	 20
392	 20	61.8	12.9	 16
393	 20	43.5	6.2	 20
394	 20	55.3	8.2	 20
395	 20	94.0	17.3	 16
396	 20	165.8	25.9	 20
397	 20	111.5	20.1	 20
398	 20	58.3	10.5	 16
399	 20	80.0	12.3	 20
400	 20	166.0	30.4	 20
401	 20	51.8	9.5	 16
402	 20	82.3	18.1	 20
403	 20	55.5	11.2	 20
404	 20	95.8	17.2	 16
405	 20	61.8	11.5	 20
406	 20	50.5	9.5	 20
407	 20	97.8	11.6	 16
408	 20	47.3	6.4	 20
409	 20	46.3	9.4	 20
410	 20	119.0	15.3	 16
411	 20	362.5	53.7	 20
412	 20	126.3	17.3	 20
413	 20	140.3	17.2	 16
414	 20	67.3	11.8	 20
415	 20	55.8	9.9	 20
416	 20	46.5	9.0	 16
417	 20	55.3	8.8	 20
418	 20	62.0	7.4	 20
419	 20	70.8	12.6	 16
420	 20	45.0	8.8	 20
421	 20	40.5	7.6	 20
422	 20	45.3	9.7	 16
423	 20	43.5	9.3	 20
424	 20	51.0	6.8	 16
425	 20	42.5	8.7	 20
426	 20	173.5	25.5	 20
427	 20	43.8	7.5	 16
428	 20	56.8	9.4	 20
429	 20	43.0	7.6	 20
430	 20	52.3	7.8	 16
431	 20	147.0	20.4	 20
432	 20	92.3	15.6	 20
433	 20	217.0	35.1	 16
434	 20	220.3	37.8	 20
435	 20	63.5	11.1	 20
436	 20	41.0	7.8	 16
437	 20	42.8	7.3	 20
438	 20	55.0	9.8	 20
439	 20	48.3	10.0	 16
440	 20	47.5	9.8	 20
441	 20	44.3	8.7	 20
442	 20	38.8	6.1	 16
443	 20	43.3	7.3	 20
444	 20	55.0	10.3	 20
445	 20	54.5	9.3	 16
446	 20	72.5	16.2	 20
447	 20	78.0	11.7	 20
448	 20	74.3	13.0	 16
449	 20	68.3	12.0	 20
450	 20	108.5	18.4	 20
451	 20	41.3	5.3	 16
452	 20	52.5	12.8	 20
453	 20	47.5	8.2	 20
454	 20	49.8	7.9	 16
455	 20	51.0	8.8	 20
456	 20	50.0	12.4	 20
457	 20	43.8	7.9	 16
458	 20	42.0	9.2	 20
459	 20	44.5	9.1	 20
460	 20	53.5	7.2	 16
461	 20	113.8	23.4	 20
462	 20	84.3	10.9	 20
463	 20	826.5	102.2	 16
464	 20	532.0	60.3	 20
465	 20	79.3	10.0	 20
466	 20	128.3	19.5	 16
467	 20	163.8	21.9	 20
468	 20	133.3	12.4	 20
469	 20	108.8	15.0	 16
470	 20	189.5	35.7	 20
471	 20	128.3	17.0	 20
472	 20	91.3	10.3	 16
473	 20	142.3	27.6	 20
474	 20	64.0	8.5	 20
475	 20	57.0	9.4	 16
476	 20	59.5	10.7	 20
477	 20	52.0	11.2	 20
478	 20	57.0	10.0	 16
479	 20	74.0	13.7	 25
480	 20	134.0	19.4	 25
481	 20	47.3	6.2	 20
482	 20	58.0	11.8	 25
483	 20	51.0	10.3	 25
484	 20	45.5	6.1	 20
485	 20	45.0	6.5	 25
486	 20	36.0	9.9	 25
487	 20	43.5	7.2	 20
488	 20	43.0	6.5	 25
489	 20	48.0	10.2	 25
490	 20	55.3	10.5	 20
491	 20	46.0	8.6	 25
492	 20	42.0	7.8	 25
493	 20	42.8	8.0	 20
494	 20	39.0	7.8	 25
495	 20	48.0	9.6	 25
496	 20	48.5	8.5	 20
497	 20	49.0	9.4	 25
498	 20	175.0	22.8	 25
499	 20	90.3	16.4	 20
500	 20	104.0	24.9	 25
501	 20	62.0	11.1	 25
502	 20	58.5	9.6	 20
503	 20	68.0	13.0	 25
504	 20	44.0	6.4	 20
505	 20	136.0	23.1	 25
506	 20	80.0	12.4	 25
507	 20	84.3	17.0	 20
508	 20	56.0	10.9	 25
509	 20	240.0	48.1	 25
510	 20	78.3	13.0	 20
511	 20	70.0	13.0	 25
512	 20	84.0	13.4	 25
513	 20	72.3	10.0	 20
514	 20	133.0	17.0	 25
515	 20	52.0	10.6	 25
516	 20	51.3	10.7	 20
517	 20	184.0	42.6	 25
518	 20	94.0	13.0	 25
519	 20	106.5	13.9	 20
520	 20	81.0	14.8	 25
521	 20	156.0	23.4	 25
522	 20	137.0	20.2	 20
523	 20	86.0	14.0	 25
524	 20	81.0	16.3	 25
525	 20	107.3	12.0	 20
526	 20	80.0	13.1	 25
527	 20	95.0	14.0	 25
528	 20	95.3	12.7	 20
529	 20	59.0	13.8	 25
530	 20	59.0	11.7	 25
531	 20	54.3	9.0	 20
532	 20	50.0	7.3	 25
533	 20	57.0	10.6	 25
534	 20	47.3	7.7	 20
535	 20	52.0	8.7	 25
536	 20	45.0	9.3	 25
537	 20	48.3	8.3	 20
538	 20	222.0	60.7	 25
539	 20	50.0	9.4	 25
540	 20	50.5	10.1	 20
541	 20	53.0	9.1	 25
542	 20	43.0	8.5	 25
543	 20	45.0	10.4	 20
544	 20	51.0	7.9	 25
545	 20	48.0	9.8	 25
546	 20	58.3	7.1	 20
547	 20	109.0	22.6	 25
548	 20	71.0	12.2	 25
549	 20	39.3	9.7	 20
550	 20	48.0	8.7	 25
551	 20	48.0	9.6	 25
552	 20	49.0	8.6	 20
553	 20	47.0	8.7	 25
554	 20	54.0	11.1	 25
555	 20	146.0	19.6	 20
556	 20	108.0	17.9	 25
557	 20	273.0	35.5	 25
558	 20	110.3	13.7	 20
559	 20	54.0	8.8	 25
560	 20	58.0	11.2	 25
561	 20	68.0	10.0	 20
562	 20	131.0	25.7	 25
563	 20	255.0	32.5	 25
564	 20	134.5	17.9	 20
565	 20	85.0	12.5	 25
566	 20	70.0	9.3	 25
567	 20	66.5	9.2	 20
568	 20	77.0	19.0	 25
569	 20	76.0	14.1	 25
570	 20	52.5	10.7	 20
571	 20	59.0	10.2	 25
572	 20	164.0	25.1	 25
573	 20	208.5	22.6	 20
574	 20	228.0	31.7	 25
575	 20	208.0	25.0	 25
576	 20	95.5	14.3	 20
577	 20	184.0	26.4	 25
578	 20	931.0	82.2	 25
579	 20	186.8	24.4	 20
580	 20	209.0	23.7	 25
581	 20	74.0	11.4	 25
582	 20	54.0	7.4	 20
583	 20	57.0	10.6	 25
584	 20	48.0	9.2	 20
585	 20	45.0	7.1	 25
586	 20	45.0	8.3	 25
587	 20	49.5	10.9	 20
588	 20	51.0	7.1	 25
589	 20	200.0	29.6	 25
590	 20	95.3	16.2	 20
591	 20	58.0	9.3	 25
592	 20	64.0	10.4	 25
593	 20	72.0	15.2	 20
594	 20	109.0	35.9	 25
595	 20	42.0	8.3	 25
596	 20	43.5	8.4	 20
597	 20	54.0	12.6	 25
598	 20	99.0	19.0	 25
599	 20	65.3	12.5	 20
600	 20	49.0	9.6	 25
601	 20	53.0	9.8	 25
602	 20	561.3	45.9	 20
603	 20	1059.0	93.6	 25
604	 20	65.0	15.5	 25
605	 20	48.0	9.1	 20
606	 20	38.0	7.7	 25
607	 20	47.0	8.5	 25
608	 20	44.0	10.0	 20
609	 20	104.0	24.0	 25
610	 20	100.0	20.8	 25
611	 20	75.0	18.1	 20
612	 20	44.0	8.9	 25
613	 20	63.0	8.8	 25
614	 20	55.3	10.6	 20
615	 20	366.0	70.4	 25
616	 20	552.0	55.7	 25
617	 20	57.0	12.8	 20
618	 20	62.0	13.0	 25
619	 20	54.0	9.0	 25
620	 20	108.3	17.1	 20
621	 20	161.0	22.0	 25
622	 20	96.0	15.9	 25
623	 20	221.3	27.5	 20
624	 20	223.0	39.9	 25
625	 20	72.0	14.4	 25
626	 20	58.3	10.2	 20
627	 20	51.0	7.5	 25
628	 20	44.0	10.6	 25
629	 20	63.0	11.3	 20
630	 20	100.0	22.1	 25
631	 20	97.0	17.7	 25
632	 20	73.3	12.2	 20
633	 20	58.0	11.3	 25
634	 20	107.0	15.8	 25
635	 20	59.5	10.1	 20
636	 20	50.0	9.8	 25
637	 20	47.0	6.8	 25
638	 20	96.5	18.5	 20
639	 20	6893.0	1266.4	 25
  0	 21	96.0	27.0	 25
  1	 21	120.8	20.8	 20
  2	 21	71.0	10.7	 25
  3	 21	56.0	7.1	 25
  4	 21	50.3	10.0	 20
  5	 21	188.0	33.3	 25
  6	 21	51.0	10.1	 25
  7	 21	53.0	10.0	 20
  8	 21	51.0	9.6	 25
  9	 21	43.0	10.2	 25
 10	 21	46.0	8.6	 20
 11	 21	43.0	9.8	 25
 12	 21	43.0	8.0	 25
 13	 21	44.3	5.6	 20
 14	 21	42.0	9.1	 25
 15	 21	61.0	12.0	 25
 16	 21	90.5	11.6	 20
 17	 21	192.0	47.8	 25
 18	 21	149.0	25.8	 25
 19	 21	45.0	7.8	 20
 20	 21	73.0	16.8	 25
 21	 21	47.0	8.2	 25
 22	 21	280.8	50.5	 20
 23	 21	67.0	16.8	 25
 24	 21	63.5	10.6	 20
 25	 21	77.0	15.5	 25
 26	 21	224.0	59.7	 25
 27	 21	56.3	11.0	 20
 28	 21	76.0	10.9	 25
 29	 21	96.0	12.3	 25
 30	 21	57.0	16.0	 20
 31	 21	99.0	29.1	 25
 32	 21	70.0	10.3	 25
 33	 21	50.0	7.9	 20
 34	 21	50.0	10.2	 25
 35	 21	43.0	7.3	 25
 36	 21	40.8	7.3	 20
 37	 21	45.0	8.0	 25
 38	 21	43.0	9.1	 25
 39	 21	48.0	10.3	 20
 40	 21	41.0	9.6	 25
 41	 21	45.0	8.6	 25
 42	 21	49.0	6.3	 20
 43	 21	42.0	6.7	 25
 44	 21	40.0	7.6	 25
 45	 21	45.3	7.2	 20
 46	 21	42.0	7.1	 25
 47	 21	35.0	7.7	 25
 48	 21	95.5	21.0	 20
 49	 21	49.0	10.2	 25
 50	 21	61.0	13.5	 25
 51	 21	48.8	7.5	 20
 52	 21	77.0	14.7	 25
 53	 21	110.0	13.1	 25
 54	 21	82.3	13.2	 20
 55	 21	126.0	28.2	 25
 56	 21	55.0	9.0	 25
 57	 21	94.8	16.7	 20
 58	 21	56.0	13.7	 25
 59	 21	156.0	36.9	 25
 60	 21	180.3	22.5	 20
 61	 21	48.0	10.3	 25
 62	 21	49.0	9.7	 25
 63	 21	40.3	6.3	 20
 64	 21	40.0	8.8	 25
 65	 21	42.0	10.1	 25
 66	 21	52.0	9.6	 20
 67	 21	51.0	10.5	 25
 68	 21	64.0	10.5	 25
 69	 21	71.0	11.0	 20
 70	 21	42.0	7.4	 25
 71	 21	62.0	11.7	 25
 72	 21	46.0	7.7	 20
 73	 21	55.0	9.5	 25
 74	 21	67.0	12.6	 25
 75	 21	57.5	8.4	 20
 76	 21	209.0	52.7	 25
 77	 21	46.0	8.0	 25
 78	 21	57.3	8.1	 20
 79	 21	65.0	13.7	 25
 80	 21	123.0	24.7	 25
 81	 21	40.3	8.3	 20
 82	 21	48.0	9.3	 25
 83	 21	54.0	10.7	 25
 84	 21	47.0	8.3	 20
 85	 21	41.0	6.8	 25
 86	 21	46.0	7.1	 25
 87	 21	47.0	9.6	 20
 88	 21	191.0	33.0	 25
 89	 21	364.0	53.0	 25
 90	 21	147.3	23.3	 20
 91	 21	475.0	81.2	 25
 92	 21	333.0	27.7	 25
 93	 21	222.0	28.0	 20
 94	 21	189.0	83.7	 25
 95	 21	148.0	22.8	 25
 96	 21	55.5	8.6	 20
 97	 21	68.0	10.6	 25
 98	 21	62.0	11.2	 25
 99	 21	43.3	8.1	 20
100	 21	44.0	7.5	 25
101	 21	49.0	8.7	 25
102	 21	170.8	26.9	 20
103	 21	58.0	8.7	 25
104	 21	57.3	9.5	 20
105	 21	67.0	14.3	 25
106	 21	158.0	43.9	 25
107	 21	90.3	21.3	 20
108	 21	44.0	8.3	 25
109	 21	50.0	9.4	 25
110	 21	50.5	10.2	 20
111	 21	42.0	8.0	 25
112	 21	50.0	9.0	 25
113	 21	754.0	141.3	 20
114	 21	64.0	14.4	 25
115	 21	59.0	8.3	 25
116	 21	43.3	7.9	 20
117	 21	106.0	23.0	 25
118	 21	57.0	11.4	 25
119	 21	72.0	13.7	 20
120	 21	64.0	9.3	 25
121	 21	68.0	11.3	 25
122	 21	77.3	16.6	 20
123	 21	51.0	9.7	 25
124	 21	59.0	12.7	 25
125	 21	65.5	12.4	 20
126	 21	78.0	13.0	 25
127	 21	44.0	8.9	 25
128	 21	47.0	8.5	 20
129	 21	39.0	7.9	 25
130	 21	49.0	11.1	 25
131	 21	43.8	7.3	 20
132	 21	117.0	22.9	 25
133	 21	60.0	10.7	 25
134	 21	60.3	10.8	 20
135	 21	48.0	10.2	 25
136	 21	61.0	10.2	 25
137	 21	64.8	10.1	 20
138	 21	54.0	10.6	 25
139	 21	47.0	10.4	 25
140	 21	70.8	13.0	 20
141	 21	188.0	36.0	 25
142	 21	282.0	29.6	 25
143	 21	127.3	22.6	 20
144	 21	312.0	42.4	 25
145	 21	238.0	35.1	 25
146	 21	72.5	14.1	 20
147	 21	62.0	12.5	 25
148	 21	81.0	16.2	 25
149	 21	70.0	10.9	 20
150	 21	3113.0	835.2	 25
151	 21	57.0	11.8	 25
152	 21	54.8	11.1	 20
153	 21	493.0	129.6	 25
154	 21	51.0	9.4	 25
155	 21	68.3	12.3	 20
156	 21	50.0	10.1	 25
157	 21	69.0	14.7	 25
158	 21	54.8	8.8	 20
159	 21	53.0	8.2	 25
160	 21	194.0	29.2	 25
161	 21	137.0	15.2	 20
162	 21	367.0	55.3	 25
163	 21	452.0	45.6	 25
164	 21	97.3	12.7	 16
165	 21	150.5	26.0	 20
166	 21	154.0	22.3	 20
167	 21	227.8	28.0	 16
168	 21	307.8	37.7	 20
169	 21	195.5	29.9	 20
170	 21	173.3	29.0	 16
171	 21	226.3	34.6	 20
172	 21	433.0	44.0	 20
173	 21	100.8	17.1	 16
174	 21	127.0	17.5	 20
175	 21	136.8	22.8	 20
176	 21	79.3	18.2	 16
177	 21	75.0	12.8	 20
178	 21	42.3	9.2	 20
179	 21	49.5	10.8	 16
180	 21	90.8	17.2	 20
181	 21	175.8	35.7	 20
182	 21	64.0	10.7	 16
183	 21	46.3	7.9	 20
184	 21	46.3	7.3	 16
185	 21	57.5	9.1	 20
186	 21	127.5	20.5	 20
187	 21	231.8	44.9	 16
188	 21	188.3	18.4	 20
189	 21	175.8	26.6	 20
190	 21	60.8	10.0	 16
191	 21	82.5	18.3	 20
192	 21	457.3	82.6	 20
193	 21	252.0	26.0	 16
194	 21	163.5	24.0	 20
195	 21	89.3	14.1	 20
196	 21	88.0	14.7	 16
197	 21	115.3	18.1	 20
198	 21	177.0	29.5	 20
199	 21	135.8	26.2	 16
200	 21	187.5	24.8	 20
201	 21	124.0	21.0	 20
202	 21	176.5	26.8	 16
203	 21	109.8	34.3	 20
204	 21	1639.5	412.0	 20
205	 21	109.8	15.1	 16
206	 21	62.5	11.2	 20
207	 21	53.8	7.5	 20
208	 21	47.5	8.8	 16
209	 21	47.0	8.3	 20
210	 21	54.0	10.5	 20
211	 21	47.3	6.4	 16
212	 21	43.3	7.5	 20
213	 21	47.0	9.4	 20
214	 21	44.3	7.2	 16
215	 21	46.3	9.8	 20
216	 21	87.5	15.3	 20
217	 21	44.3	8.7	 16
218	 21	46.5	9.3	 20
219	 21	37.5	7.5	 20
220	 21	50.5	8.0	 16
221	 21	105.5	25.8	 20
222	 21	94.0	16.8	 20
223	 21	56.5	8.7	 16
224	 21	39.5	6.5	 20
225	 21	76.0	12.7	 20
226	 21	62.0	9.3	 16
227	 21	536.0	158.4	 20
228	 21	66.8	11.2	 20
229	 21	46.5	9.1	 16
230	 21	190.5	46.4	 20
231	 21	51.0	10.9	 20
232	 21	80.5	16.2	 16
233	 21	66.8	13.8	 20
234	 21	112.8	21.1	 20
235	 21	139.8	18.3	 16
236	 21	118.3	18.8	 20
237	 21	107.5	30.4	 20
238	 21	69.8	11.3	 16
239	 21	94.8	13.1	 20
240	 21	73.0	12.1	 20
241	 21	87.0	11.1	 16
242	 21	114.3	22.1	 20
243	 21	89.5	13.2	 20
244	 21	122.3	17.9	 16
245	 21	183.8	37.9	 20
246	 21	140.3	18.8	 20
247	 21	190.8	25.1	 16
248	 21	177.5	21.5	 20
249	 21	68.8	10.9	 20
250	 21	55.0	5.9	 16
251	 21	1052.8	286.5	 20
252	 21	55.3	13.9	 20
253	 21	61.3	8.9	 16
254	 21	60.0	9.4	 20
255	 21	65.3	11.0	 20
256	 21	1018.0	148.4	 16
257	 21	225.5	47.8	 20
258	 21	53.3	8.3	 20
259	 21	50.5	8.7	 16
260	 21	57.3	9.7	 20
261	 21	107.5	21.2	 20
262	 21	215.5	23.7	 16
263	 21	102.5	13.2	 20
264	 21	531.8	107.6	 16
265	 21	52.0	15.0	 20
266	 21	49.5	9.2	 20
267	 21	42.3	7.7	 16
268	 21	48.3	9.4	 20
269	 21	50.0	7.3	 25
270	 21	65.0	16.6	 20
271	 21	62.0	10.3	 25
272	 21	56.0	9.8	 25
273	 21	858.3	102.8	 20
274	 21	158.0	24.0	 25
275	 21	75.0	13.0	 25
276	 21	731.3	119.2	 20
277	 21	80.0	15.7	 25
278	 21	51.0	9.0	 25
279	 21	67.3	11.5	 20
280	 21	183.0	33.4	 25
281	 21	970.0	164.0	 25
282	 21	1118.0	121.8	 20
283	 21	137.0	20.3	 25
284	 21	115.0	16.1	 25
285	 21	592.3	85.0	 20
286	 21	268.0	40.5	 25
287	 21	78.0	14.1	 25
288	 21	69.0	10.1	 20
289	 21	47.0	8.1	 25
290	 21	56.0	9.0	 25
291	 21	42.8	6.2	 20
292	 21	52.0	10.4	 25
293	 21	52.0	8.8	 25
294	 21	190.0	27.7	 20
295	 21	78.0	8.9	 25
296	 21	322.0	35.5	 25
297	 21	67.0	10.4	 20
298	 21	60.0	9.8	 25
299	 21	61.0	13.0	 25
300	 21	52.0	7.1	 20
301	 21	64.0	9.8	 25
302	 21	66.0	11.1	 25
303	 21	51.3	8.0	 20
304	 21	80.0	13.4	 25
305	 21	88.0	12.1	 25
306	 21	109.5	18.6	 20
307	 21	196.0	32.7	 25
308	 21	292.0	49.4	 25
309	 21	53.3	10.0	 20
310	 21	50.0	11.9	 25
311	 21	48.0	8.7	 25
312	 21	48.5	10.0	 20
313	 21	48.0	6.5	 25
314	 21	50.0	8.8	 25
315	 21	53.3	8.2	 20
316	 21	268.0	60.7	 25
317	 21	69.0	14.4	 25
318	 21	74.3	12.6	 20
319	 21	207.0	47.9	 25
320	 21	61.0	39.0	 25
321	 21	78.3	10.2	 20
322	 21	52.0	10.1	 25
323	 21	51.0	8.7	 25
324	 21	43.3	8.0	 20
325	 21	51.0	10.7	 25
326	 21	48.0	9.9	 25
327	 21	66.8	12.8	 20
328	 21	49.0	10.0	 25
329	 21	61.0	10.0	 25
330	 21	60.8	10.2	 20
331	 21	52.0	9.4	 25
332	 21	57.0	9.5	 25
333	 21	263.0	50.8	 20
334	 21	103.0	22.1	 25
335	 21	172.0	21.8	 25
336	 21	285.8	34.5	 20
337	 21	177.0	50.9	 25
338	 21	77.0	36.9	 25
339	 21	59.0	9.8	 20
340	 21	112.0	26.0	 25
341	 21	50.0	11.0	 25
342	 21	48.3	8.4	 20
343	 21	48.0	8.1	 25
344	 21	50.0	8.8	 20
345	 21	149.0	34.2	 25
346	 21	175.0	48.9	 25
347	 21	286.0	21.8	 20
348	 21	83.0	31.5	 25
349	 21	72.0	12.5	 25
350	 21	76.3	19.8	 20
351	 21	559.0	178.3	 25
352	 21	53.0	14.8	 25
353	 21	52.3	10.4	 20
354	 21	52.0	8.5	 25
355	 21	99.0	26.6	 25
356	 21	49.8	8.6	 20
357	 21	50.0	8.4	 25
358	 21	47.0	9.6	 25
359	 21	52.3	9.4	 20
360	 21	43.0	7.1	 25
361	 21	70.0	12.1	 25
362	 21	106.8	19.1	 20
363	 21	70.0	13.8	 25
364	 21	53.0	8.2	 25
365	 21	48.8	10.4	 20
366	 21	46.0	8.1	 25
367	 21	46.0	7.5	 25
368	 21	56.3	10.1	 20
369	 21	45.0	10.9	 25
370	 21	60.0	9.7	 25
371	 21	46.3	7.6	 20
372	 21	43.0	10.3	 25
373	 21	58.0	10.3	 25
374	 21	202.3	35.2	 20
375	 21	300.0	69.8	 25
376	 21	190.0	33.5	 25
377	 21	239.3	32.6	 20
378	 21	91.0	26.4	 25
379	 21	57.0	10.7	 25
380	 21	499.3	88.6	 20
381	 21	61.0	25.4	 25
382	 21	45.0	5.4	 25
383	 21	57.5	11.8	 20
384	 21	47.0	8.5	 25
385	 21	61.0	8.3	 25
386	 21	48.0	10.9	 20
387	 21	50.0	7.9	 25
388	 21	45.0	9.0	 25
389	 21	58.0	11.5	 20
390	 21	55.0	9.2	 25
391	 21	56.0	34.8	 25
392	 21	73.8	23.1	 20
393	 21	63.0	9.5	 25
394	 21	43.0	6.7	 25
395	 21	60.8	11.6	 20
396	 21	47.0	9.2	 25
397	 21	306.0	58.4	 25
398	 21	157.5	32.3	 20
399	 21	70.0	10.9	 25
400	 21	122.0	15.9	 25
401	 21	254.3	42.4	 20
402	 21	74.0	12.0	 25
403	 21	59.0	10.2	 25
404	 21	149.8	25.2	 20
405	 21	121.0	25.9	 25
406	 21	1170.0	246.1	 25
407	 21	189.0	30.2	 20
408	 21	71.0	11.2	 25
409	 21	125.0	20.0	 25
410	 21	319.3	68.2	 20
411	 21	133.0	24.6	 25
412	 21	110.0	13.6	 25
413	 21	72.3	11.1	 20
414	 21	42.0	8.7	 25
415	 21	56.0	12.8	 25
416	 21	45.0	7.2	 20
417	 21	108.0	20.7	 25
418	 21	52.0	8.4	 25
419	 21	337.0	49.4	 20
420	 21	147.0	27.2	 25
421	 21	136.0	22.9	 25
422	 21	305.8	57.9	 20
423	 21	54.0	10.4	 25
424	 21	43.0	7.2	 20
425	 21	49.0	11.5	 25
426	 21	61.0	12.0	 25
427	 21	49.3	7.8	 20
428	 21	50.0	9.5	 25
429	 21	50.0	10.3	 25
430	 21	290.8	65.4	 20
431	 21	398.0	97.5	 25
432	 21	46.0	8.5	 25
433	 21	306.3	54.5	 20
434	 21	46.0	8.5	 25
435	 21	56.0	12.1	 25
436	 21	72.8	14.1	 20
437	 21	164.0	27.3	 25
438	 21	56.0	12.0	 25
439	 21	41.8	10.3	 20
440	 21	50.0	9.9	 25
441	 21	44.0	8.9	 25
442	 21	54.0	9.7	 20
443	 21	41.0	7.3	 25
444	 21	54.0	9.5	 25
445	 21	66.3	16.3	 20
446	 21	56.0	10.3	 25
447	 21	49.0	9.7	 25
448	 21	51.3	6.9	 20
449	 21	103.0	18.5	 25
450	 21	106.0	17.0	 25
451	 21	851.3	190.3	 20
452	 21	112.0	22.4	 25
453	 21	220.0	42.7	 25
454	 21	272.0	49.2	 20
455	 21	203.0	50.2	 25
456	 21	48.0	8.7	 25
457	 21	57.0	10.4	 20
458	 21	46.0	6.5	 25
459	 21	59.0	11.3	 25
460	 21	45.3	5.6	 20
461	 21	59.0	9.3	 25
462	 21	60.0	13.7	 25
463	 21	51.5	7.8	 20
464	 21	66.0	10.4	 25
465	 21	68.0	13.0	 25
466	 21	45.3	7.9	 20
467	 21	47.0	8.1	 25
468	 21	73.0	11.9	 25
469	 21	118.5	15.8	 20
470	 21	317.0	82.7	 25
471	 21	119.0	23.7	 25
472	 21	103.0	19.6	 20
473	 21	46.0	8.1	 25
474	 21	160.0	44.2	 25
475	 21	121.0	27.8	 20
476	 21	48.0	9.1	 25
477	 21	59.0	9.0	 25
478	 21	53.8	10.0	 20
479	 21	143.0	31.4	 20
480	 21	110.5	16.8	 20
481	 21	90.3	17.5	 16
482	 21	49.8	8.8	 20
483	 21	50.3	9.7	 20
484	 21	55.0	9.8	 16
485	 21	69.0	11.3	 20
486	 21	152.3	22.9	 20
487	 21	63.3	9.4	 16
488	 21	47.5	8.6	 20
489	 21	60.0	11.0	 20
490	 21	50.0	9.6	 16
491	 21	112.3	22.6	 20
492	 21	135.3	19.1	 20
493	 21	221.0	32.1	 16
494	 21	56.5	10.7	 20
495	 21	95.0	19.7	 20
496	 21	143.0	28.0	 16
497	 21	89.3	11.2	 20
498	 21	323.3	35.2	 20
499	 21	369.0	41.7	 16
500	 21	186.5	26.8	 20
501	 21	125.5	18.5	 20
502	 21	150.3	21.7	 16
503	 21	45.3	8.0	 20
504	 21	47.3	4.5	 16
505	 21	183.3	44.8	 20
506	 21	59.3	8.0	 20
507	 21	74.3	9.3	 16
508	 21	77.3	11.8	 20
509	 21	53.5	9.3	 20
510	 21	105.3	15.1	 16
511	 21	176.8	43.7	 20
512	 21	59.0	10.5	 20
513	 21	61.8	13.3	 16
514	 21	56.8	9.8	 20
515	 21	71.8	14.8	 20
516	 21	53.0	9.6	 16
517	 21	65.3	8.0	 20
518	 21	595.8	153.7	 20
519	 21	85.0	13.2	 16
520	 21	158.3	16.9	 20
521	 21	416.3	50.4	 20
522	 21	146.3	17.5	 16
523	 21	803.8	209.2	 20
524	 21	85.8	12.3	 20
525	 21	368.8	39.8	 16
526	 21	377.5	49.9	 20
527	 21	70.5	12.3	 20
528	 21	71.8	12.8	 16
529	 21	89.5	15.6	 20
530	 21	90.0	15.1	 20
531	 21	50.5	6.7	 16
532	 21	59.3	11.0	 20
533	 21	66.5	9.0	 20
534	 21	170.0	28.5	 16
535	 21	66.3	9.7	 20
536	 21	51.3	8.2	 20
537	 21	56.0	9.5	 16
538	 21	188.5	34.6	 20
539	 21	95.5	17.0	 20
540	 21	75.0	13.7	 16
541	 21	123.5	18.0	 20
542	 21	60.3	12.8	 20
543	 21	73.5	11.1	 16
544	 21	51.0	9.1	 20
545	 21	49.5	11.2	 20
546	 21	38.3	4.2	 16
547	 21	48.0	7.4	 20
548	 21	42.3	8.9	 20
549	 21	60.5	11.5	 16
550	 21	44.5	9.8	 20
551	 21	38.8	8.7	 20
552	 21	41.3	6.9	 16
553	 21	40.5	8.4	 20
554	 21	42.3	5.5	 20
555	 21	142.8	26.3	 16
556	 21	44.3	9.8	 20
557	 21	103.5	17.7	 20
558	 21	46.3	8.0	 16
559	 21	65.3	12.8	 20
560	 21	248.8	39.5	 20
561	 21	62.8	7.2	 16
562	 21	67.0	11.7	 20
563	 21	94.3	13.0	 20
564	 21	133.0	22.1	 16
565	 21	52.5	11.0	 20
566	 21	54.3	9.5	 20
567	 21	79.5	20.5	 16
568	 21	76.3	13.3	 20
569	 21	64.0	12.3	 20
570	 21	50.3	9.5	 16
571	 21	403.5	68.8	 20
572	 21	62.0	10.6	 20
573	 21	60.3	9.9	 16
574	 21	45.3	7.5	 20
575	 21	70.8	12.3	 20
576	 21	187.0	26.0	 16
577	 21	2828.3	560.2	 20
578	 21	113.0	19.1	 20
579	 21	154.8	24.9	 16
580	 21	77.5	13.4	 20
581	 21	58.0	9.5	 20
582	 21	82.3	13.6	 16
583	 21	79.0	9.1	 20
584	 21	69.0	15.7	 20
585	 21	55.0	10.9	 25
586	 21	336.0	60.3	 25
587	 21	41.3	6.6	 20
588	 21	47.0	12.1	 25
589	 21	155.0	28.4	 25
590	 21	116.0	21.6	 20
591	 21	107.0	16.2	 25
592	 21	267.0	37.7	 25
593	 21	57.3	9.6	 20
594	 21	47.0	8.1	 25
595	 21	52.0	11.0	 25
596	 21	50.3	8.7	 20
597	 21	48.0	8.9	 25
598	 21	43.0	7.3	 25
599	 21	58.8	11.8	 20
600	 21	45.0	6.5	 25
601	 21	47.0	10.7	 25
602	 21	55.3	10.2	 20
603	 21	52.0	11.5	 25
604	 21	52.0	8.8	 25
605	 21	50.0	11.4	 20
606	 21	41.0	6.3	 25
607	 21	49.0	8.5	 25
608	 21	62.8	11.8	 20
609	 21	46.0	6.2	 25
610	 21	592.0	91.0	 25
611	 21	56.3	8.0	 20
612	 21	54.0	9.5	 25
613	 21	156.0	27.2	 25
614	 21	72.0	10.7	 20
615	 21	140.0	20.7	 25
616	 21	95.0	15.7	 25
617	 21	60.0	10.5	 20
618	 21	55.0	9.9	 25
619	 21	221.0	32.6	 25
620	 21	420.8	50.3	 20
621	 21	64.0	9.3	 25
622	 21	218.0	39.8	 25
623	 21	226.0	40.9	 20
624	 21	140.0	21.3	 25
625	 21	145.0	15.9	 25
626	 21	93.0	13.5	 20
627	 21	58.0	11.8	 25
628	 21	141.0	27.7	 25
629	 21	71.3	13.2	 20
630	 21	70.0	10.3	 25
631	 21	75.0	14.6	 25
632	 21	133.8	17.1	 20
633	 21	300.0	26.6	 25
634	 21	65.0	9.1	 25
635	 21	98.0	13.0	 20
636	 21	57.0	10.9	 25
637	 21	115.0	23.0	 25
638	 21	64.0	9.7	 20
639	 21	79.0	10.2	 25
  0	 22	8950.5	868.1	 20
  1	 22	155.3	34.3	 16
  2	 22	87.5	16.1	 20
  3	 22	59.3	10.4	 20
  4	 22	61.8	10.3	 16
  5	 22	81.0	15.5	 20
  6	 22	47.5	7.6	 20
  7	 22	47.0	5.6	 16
  8	 22	49.0	8.1	 20
  9	 22	51.0	10.6	 20
 10	 22	47.0	6.6	 16
 11	 22	47.3	8.5	 20
 12	 22	40.0	6.7	 20
 13	 22	45.3	10.9	 16
 14	 22	38.8	7.2	 20
 15	 22	86.5	22.4	 20
 16	 22	65.5	10.3	 16
 17	 22	97.3	23.3	 20
 18	 22	69.3	12.0	 20
 19	 22	45.5	6.1	 16
 20	 22	43.3	7.6	 20
 21	 22	44.0	7.5	 20
 22	 22	58.3	11.0	 16
 23	 22	61.0	9.2	 20
 24	 22	65.3	11.8	 16
 25	 22	61.3	12.0	 20
 26	 22	88.8	14.2	 20
 27	 22	45.5	9.4	 16
 28	 22	50.3	8.5	 20
 29	 22	80.8	14.8	 20
 30	 22	52.3	13.3	 16
 31	 22	68.3	15.9	 20
 32	 22	66.3	10.2	 20
 33	 22	48.3	7.0	 16
 34	 22	45.0	9.2	 20
 35	 22	50.0	10.7	 20
 36	 22	41.3	9.3	 16
 37	 22	46.3	6.3	 20
 38	 22	37.3	6.5	 20
 39	 22	43.0	7.2	 16
 40	 22	45.8	9.5	 20
 41	 22	45.0	9.4	 20
 42	 22	46.5	10.6	 16
 43	 22	41.0	9.6	 20
 44	 22	52.3	12.6	 20
 45	 22	39.5	6.7	 16
 46	 22	38.5	6.3	 20
 47	 22	43.5	8.0	 20
 48	 22	41.3	4.4	 16
 49	 22	54.0	14.7	 20
 50	 22	50.0	9.7	 20
 51	 22	46.3	7.9	 16
 52	 22	83.3	19.2	 20
 53	 22	82.5	22.2	 20
 54	 22	208.0	33.2	 16
 55	 22	85.8	15.6	 20
 56	 22	47.8	8.9	 20
 57	 22	93.0	16.1	 16
 58	 22	60.3	10.2	 20
 59	 22	81.5	15.9	 20
 60	 22	252.5	37.8	 20
 61	 22	45.0	11.6	 25
 62	 22	44.0	7.5	 25
 63	 22	43.3	10.7	 20
 64	 22	50.0	9.5	 25
 65	 22	44.0	8.5	 25
 66	 22	45.0	8.1	 20
 67	 22	43.0	8.6	 25
 68	 22	62.0	10.4	 25
 69	 22	56.8	10.5	 20
 70	 22	66.0	14.2	 25
 71	 22	55.0	7.9	 25
 72	 22	55.0	11.3	 20
 73	 22	58.0	9.3	 25
 74	 22	69.0	14.5	 25
 75	 22	51.8	10.7	 20
 76	 22	61.0	12.5	 25
 77	 22	48.0	9.1	 25
 78	 22	48.3	6.9	 20
 79	 22	73.0	13.8	 25
 80	 22	97.0	17.5	 25
 81	 22	43.0	8.0	 20
 82	 22	43.0	7.2	 25
 83	 22	60.0	9.3	 25
 84	 22	49.8	8.5	 20
 85	 22	48.0	7.0	 25
 86	 22	51.0	10.1	 25
 87	 22	44.3	9.6	 20
 88	 22	202.0	37.9	 25
 89	 22	232.0	23.3	 25
 90	 22	130.8	25.4	 20
 91	 22	1157.0	272.5	 25
 92	 22	425.0	39.0	 25
 93	 22	253.3	35.2	 20
 94	 22	199.0	78.7	 25
 95	 22	165.0	20.3	 25
 96	 22	65.0	14.2	 20
 97	 22	66.0	12.9	 25
 98	 22	54.0	10.4	 25
 99	 22	46.3	7.7	 20
100	 22	45.0	9.9	 25
101	 22	45.0	8.0	 25
102	 22	58.8	11.3	 20
103	 22	48.0	8.2	 25
104	 22	47.3	10.7	 20
105	 22	43.0	6.7	 25
106	 22	41.0	7.1	 25
107	 22	47.8	7.4	 20
108	 22	45.0	6.7	 25
109	 22	41.0	10.0	 25
110	 22	40.5	7.7	 20
111	 22	44.0	8.2	 25
112	 22	53.0	9.9	 25
113	 22	190.8	29.9	 20
114	 22	53.0	11.8	 25
115	 22	47.0	8.6	 25
116	 22	52.0	9.6	 20
117	 22	52.0	9.1	 25
118	 22	51.0	10.5	 25
119	 22	53.3	9.2	 20
120	 22	55.0	10.5	 25
121	 22	92.0	19.9	 25
122	 22	98.3	14.9	 20
123	 22	55.0	10.0	 25
124	 22	47.0	8.3	 25
125	 22	50.5	9.7	 20
126	 22	51.0	10.0	 25
127	 22	54.0	12.5	 25
128	 22	52.0	8.0	 20
129	 22	46.0	6.6	 25
130	 22	48.0	7.4	 25
131	 22	42.3	7.1	 20
132	 22	74.0	12.5	 25
133	 22	48.0	10.9	 25
134	 22	47.3	8.9	 20
135	 22	44.0	6.8	 25
136	 22	47.0	10.4	 25
137	 22	79.8	14.6	 20
138	 22	43.0	10.1	 25
139	 22	46.0	11.1	 25
140	 22	46.3	8.3	 20
141	 22	87.0	13.7	 25
142	 22	152.0	27.2	 25
143	 22	119.0	15.4	 20
144	 22	166.0	21.8	 25
145	 22	182.0	22.5	 25
146	 22	90.3	10.0	 20
147	 22	90.0	18.7	 25
148	 22	70.0	14.8	 25
149	 22	68.3	11.3	 20
150	 22	352.0	85.3	 25
151	 22	56.0	7.8	 25
152	 22	54.3	11.5	 20
153	 22	96.0	18.3	 25
154	 22	42.0	9.4	 25
155	 22	96.0	14.5	 20
156	 22	60.0	10.9	 25
157	 22	79.0	12.8	 25
158	 22	64.3	7.9	 20
159	 22	55.0	10.8	 25
160	 22	80.0	14.6	 25
161	 22	77.0	12.6	 20
162	 22	157.0	21.7	 25
163	 22	192.0	33.4	 25
164	 22	97.3	16.8	 20
165	 22	93.0	19.3	 25
166	 22	191.0	23.0	 25
167	 22	111.8	19.1	 20
168	 22	144.0	26.4	 25
169	 22	145.0	17.8	 25
170	 22	112.3	24.3	 20
171	 22	108.0	17.2	 25
172	 22	374.0	51.0	 25
173	 22	120.8	24.2	 20
174	 22	133.0	18.0	 25
175	 22	83.0	15.2	 25
176	 22	57.8	11.8	 20
177	 22	44.0	6.3	 25
178	 22	42.0	9.7	 25
179	 22	49.0	10.5	 20
180	 22	55.0	7.5	 25
181	 22	66.0	12.4	 25
182	 22	51.3	9.8	 20
183	 22	47.0	6.7	 25
184	 22	48.3	9.2	 20
185	 22	62.0	12.4	 25
186	 22	184.0	32.5	 25
187	 22	189.0	27.9	 20
188	 22	119.0	24.3	 25
189	 22	126.0	20.1	 25
190	 22	87.3	12.6	 20
191	 22	77.0	12.5	 25
192	 22	183.0	36.5	 25
193	 22	83.8	14.8	 20
194	 22	327.0	61.6	 25
195	 22	111.0	21.6	 25
196	 22	122.0	19.6	 20
197	 22	157.0	18.9	 25
198	 22	312.0	56.2	 25
199	 22	134.0	39.7	 20
200	 22	110.0	26.7	 25
201	 22	65.0	13.7	 25
202	 22	97.0	12.7	 20
203	 22	57.0	14.8	 25
204	 22	183.0	52.7	 25
205	 22	62.5	10.7	 20
206	 22	53.0	10.5	 25
207	 22	55.0	10.9	 25
208	 22	40.5	7.8	 20
209	 22	44.0	8.5	 25
210	 22	49.0	6.5	 25
211	 22	44.3	7.3	 20
212	 22	42.0	5.1	 25
213	 22	48.0	8.3	 25
214	 22	41.3	6.6	 20
215	 22	43.0	7.2	 25
216	 22	52.0	11.1	 25
217	 22	38.3	9.9	 20
218	 22	44.0	7.4	 25
219	 22	47.0	8.9	 25
220	 22	44.0	6.8	 20
221	 22	51.0	10.0	 25
222	 22	55.0	9.6	 25
223	 22	45.0	10.2	 20
224	 22	40.0	6.9	 25
225	 22	61.0	11.7	 25
226	 22	42.0	8.5	 20
227	 22	74.0	19.1	 25
228	 22	45.0	8.5	 25
229	 22	45.5	9.8	 20
230	 22	61.0	11.7	 25
231	 22	39.0	6.8	 25
232	 22	57.0	10.7	 20
233	 22	57.0	11.2	 25
234	 22	87.0	17.6	 25
235	 22	217.0	16.3	 20
236	 22	185.0	35.0	 25
237	 22	114.0	49.9	 25
238	 22	69.3	12.6	 20
239	 22	82.0	15.3	 25
240	 22	61.0	10.1	 25
241	 22	80.5	14.6	 20
242	 22	91.0	12.6	 25
243	 22	60.0	14.7	 25
244	 22	64.0	14.5	 20
245	 22	128.0	24.5	 25
246	 22	85.0	17.6	 25
247	 22	109.3	18.7	 20
248	 22	158.0	25.6	 25
249	 22	57.0	12.4	 25
250	 22	48.3	12.3	 20
251	 22	259.0	78.5	 25
252	 22	52.0	10.6	 25
253	 22	53.0	9.6	 20
254	 22	85.0	13.2	 25
255	 22	79.0	11.5	 25
256	 22	275.0	40.4	 20
257	 22	74.0	12.8	 25
258	 22	50.0	10.8	 25
259	 22	43.3	7.5	 20
260	 22	45.0	8.6	 25
261	 22	69.0	11.6	 25
262	 22	139.5	24.4	 20
263	 22	89.0	13.7	 25
264	 22	53.0	20.3	 20
265	 22	45.0	8.4	 25
266	 22	44.0	7.8	 25
267	 22	48.0	9.7	 20
268	 22	41.0	9.3	 25
269	 22	42.3	8.1	 20
270	 22	57.0	10.9	 16
271	 22	46.8	11.4	 20
272	 22	49.0	7.6	 20
273	 22	218.0	35.0	 16
274	 22	119.8	20.5	 20
275	 22	73.5	13.2	 20
276	 22	277.0	33.2	 16
277	 22	68.3	9.7	 20
278	 22	53.8	7.2	 20
279	 22	62.3	11.5	 16
280	 22	78.0	13.5	 20
281	 22	307.3	29.9	 20
282	 22	443.5	47.5	 16
283	 22	61.0	11.1	 20
284	 22	214.3	28.3	 20
285	 22	219.3	27.4	 16
286	 22	196.5	36.6	 20
287	 22	53.0	9.5	 20
288	 22	45.0	9.2	 16
289	 22	52.3	10.0	 20
290	 22	77.3	14.1	 20
291	 22	49.0	10.4	 16
292	 22	48.0	8.4	 20
293	 22	55.0	9.8	 20
294	 22	132.0	22.8	 16
295	 22	64.0	8.8	 20
296	 22	170.0	22.5	 20
297	 22	90.5	14.3	 16
298	 22	66.3	9.6	 20
299	 22	57.0	8.0	 20
300	 22	53.3	7.4	 16
301	 22	67.5	15.7	 20
302	 22	60.0	7.5	 20
303	 22	46.0	7.7	 16
304	 22	92.5	53.6	 20
305	 22	110.3	19.0	 20
306	 22	89.0	8.5	 16
307	 22	74.3	15.5	 20
308	 22	157.3	16.3	 20
309	 22	54.5	10.7	 16
310	 22	51.3	9.3	 20
311	 22	48.3	8.1	 20
312	 22	49.3	11.5	 16
313	 22	48.0	7.6	 20
314	 22	49.8	9.9	 20
315	 22	58.3	8.3	 16
316	 22	59.8	10.4	 20
317	 22	52.8	11.0	 20
318	 22	94.8	19.5	 16
319	 22	69.5	10.6	 20
320	 22	54.8	12.3	 20
321	 22	87.5	15.3	 16
322	 22	46.0	8.4	 20
323	 22	46.3	6.6	 20
324	 22	47.3	9.1	 16
325	 22	45.3	8.9	 20
326	 22	45.3	10.0	 20
327	 22	59.8	9.6	 16
328	 22	47.0	8.9	 20
329	 22	51.3	7.3	 20
330	 22	56.5	7.2	 16
331	 22	54.0	10.2	 20
332	 22	78.0	15.3	 20
333	 22	447.0	61.7	 16
334	 22	158.8	85.7	 20
335	 22	159.3	56.1	 20
336	 22	168.8	19.1	 16
337	 22	245.0	31.5	 20
338	 22	81.0	32.7	 20
339	 22	56.3	10.6	 16
340	 22	77.5	11.5	 20
341	 22	48.0	7.1	 20
342	 22	50.5	7.0	 16
343	 22	84.3	16.0	 20
344	 22	49.0	10.6	 16
345	 22	133.8	26.7	 20
346	 22	109.3	19.8	 20
347	 22	189.8	34.3	 16
348	 22	76.0	18.4	 20
349	 22	62.0	12.2	 20
350	 22	69.0	13.7	 16
351	 22	144.8	38.2	 20
352	 22	46.3	8.9	 20
353	 22	53.3	7.1	 16
354	 22	48.5	8.5	 20
355	 22	98.5	23.9	 20
356	 22	60.3	21.4	 16
357	 22	41.3	6.0	 20
358	 22	44.3	7.8	 20
359	 22	47.3	8.7	 16
360	 22	46.0	7.6	 20
361	 22	49.3	7.0	 20
362	 22	85.5	11.9	 16
363	 22	54.5	9.7	 20
364	 22	47.0	10.6	 20
365	 22	49.3	8.5	 16
366	 22	47.3	10.7	 20
367	 22	45.0	8.4	 20
368	 22	46.0	7.9	 16
369	 22	47.3	11.9	 20
370	 22	94.3	12.6	 20
371	 22	46.0	7.8	 16
372	 22	47.5	10.6	 20
373	 22	38.3	9.8	 20
374	 22	60.0	9.7	 20
375	 22	193.0	51.2	 25
376	 22	148.0	19.9	 25
377	 22	159.5	29.9	 20
378	 22	95.0	18.0	 25
379	 22	55.0	8.5	 25
380	 22	119.5	16.1	 20
381	 22	66.0	14.1	 25
382	 22	44.0	6.6	 25
383	 22	92.3	15.2	 20
384	 22	48.0	7.3	 25
385	 22	58.0	9.9	 25
386	 22	55.5	10.3	 20
387	 22	53.0	11.2	 25
388	 22	46.0	7.1	 25
389	 22	56.0	9.9	 20
390	 22	43.0	7.2	 25
391	 22	50.0	8.8	 25
392	 22	61.0	7.1	 20
393	 22	70.0	13.6	 25
394	 22	48.0	9.8	 25
395	 22	50.5	9.3	 20
396	 22	45.0	7.9	 25
397	 22	98.0	15.4	 25
398	 22	212.8	26.9	 20
399	 22	63.0	14.6	 25
400	 22	88.0	17.1	 25
401	 22	136.5	26.1	 20
402	 22	70.0	16.4	 25
403	 22	50.0	10.6	 25
404	 22	485.8	48.5	 20
405	 22	311.0	54.5	 25
406	 22	601.0	92.9	 25
407	 22	130.0	20.6	 20
408	 22	60.0	10.6	 25
409	 22	82.0	13.2	 25
410	 22	101.5	17.1	 20
411	 22	63.0	10.2	 25
412	 22	66.0	9.5	 25
413	 22	59.8	10.8	 20
414	 22	45.0	7.9	 25
415	 22	50.0	7.7	 25
416	 22	42.3	7.3	 20
417	 22	59.0	10.3	 25
418	 22	52.0	7.9	 25
419	 22	166.5	22.1	 20
420	 22	90.0	19.4	 25
421	 22	90.0	21.0	 25
422	 22	112.0	18.5	 20
423	 22	43.0	7.1	 25
424	 22	44.5	8.0	 20
425	 22	50.0	10.3	 25
426	 22	46.0	7.8	 25
427	 22	52.0	13.1	 20
428	 22	46.0	6.0	 25
429	 22	52.0	9.5	 25
430	 22	72.3	14.2	 20
431	 22	155.0	29.5	 25
432	 22	51.0	9.5	 25
433	 22	117.0	18.5	 20
434	 22	42.0	6.8	 25
435	 22	78.0	14.8	 25
436	 22	61.5	7.4	 20
437	 22	109.0	19.8	 25
438	 22	45.0	6.8	 25
439	 22	47.5	8.1	 20
440	 22	47.0	7.6	 25
441	 22	54.0	9.6	 25
442	 22	41.8	7.4	 20
443	 22	43.0	5.6	 25
444	 22	48.0	10.5	 25
445	 22	49.5	10.8	 20
446	 22	50.0	8.8	 25
447	 22	52.0	11.2	 25
448	 22	54.3	7.9	 20
449	 22	64.0	9.6	 25
450	 22	87.0	16.0	 25
451	 22	338.0	32.1	 20
452	 22	121.0	17.7	 25
453	 22	602.0	68.7	 25
454	 22	179.3	48.0	 20
455	 22	90.0	11.7	 25
456	 22	53.0	8.1	 25
457	 22	48.0	12.2	 20
458	 22	47.0	8.1	 25
459	 22	44.0	7.9	 25
460	 22	48.0	7.6	 20
461	 22	44.0	8.6	 25
462	 22	41.0	7.3	 25
463	 22	53.3	9.2	 20
464	 22	51.0	18.4	 25
465	 22	46.0	8.5	 25
466	 22	45.5	9.0	 20
467	 22	40.0	6.4	 25
468	 22	59.0	12.3	 25
469	 22	110.0	12.6	 20
470	 22	94.0	15.2	 25
471	 22	62.0	11.8	 25
472	 22	64.5	9.4	 20
473	 22	49.0	8.0	 25
474	 22	66.0	14.8	 25
475	 22	47.0	7.8	 20
476	 22	48.0	8.5	 25
477	 22	47.0	8.9	 25
478	 22	60.5	13.1	 20
479	 22	50.0	8.7	 25
480	 22	87.0	15.5	 25
481	 22	60.3	16.6	 20
482	 22	53.0	7.2	 25
483	 22	48.0	9.4	 25
484	 22	44.0	8.1	 20
485	 22	60.0	8.7	 25
486	 22	200.0	32.7	 25
487	 22	67.3	11.0	 20
488	 22	41.0	7.1	 25
489	 22	40.0	8.5	 25
490	 22	48.8	8.4	 20
491	 22	62.0	13.0	 25
492	 22	70.0	14.3	 25
493	 22	106.0	16.5	 20
494	 22	56.0	11.8	 25
495	 22	54.0	7.9	 25
496	 22	272.3	26.7	 20
497	 22	102.0	19.8	 25
498	 22	226.0	26.1	 25
499	 22	218.5	56.8	 20
500	 22	120.0	19.2	 25
501	 22	81.0	14.4	 25
502	 22	57.3	12.2	 20
503	 22	46.0	7.9	 25
504	 22	47.0	9.7	 20
505	 22	78.0	15.3	 25
506	 22	54.0	10.0	 25
507	 22	50.3	6.5	 20
508	 22	67.0	9.1	 25
509	 22	65.0	14.3	 25
510	 22	103.3	12.0	 20
511	 22	64.0	9.6	 25
512	 22	73.0	12.9	 25
513	 22	44.3	9.9	 20
514	 22	45.0	7.0	 25
515	 22	53.0	9.9	 25
516	 22	43.3	8.0	 20
517	 22	49.0	7.2	 25
518	 22	179.0	49.7	 25
519	 22	58.5	6.8	 20
520	 22	171.0	20.2	 25
521	 22	595.0	95.8	 25
522	 22	97.0	18.3	 20
523	 22	242.0	62.6	 25
524	 22	116.0	18.0	 25
525	 22	362.8	24.8	 20
526	 22	315.0	38.6	 25
527	 22	83.0	15.7	 25
528	 22	71.0	12.3	 20
529	 22	82.0	18.4	 25
530	 22	73.0	10.4	 25
531	 22	55.0	10.0	 20
532	 22	56.0	10.7	 25
533	 22	105.0	16.5	 25
534	 22	269.0	45.8	 20
535	 22	91.0	17.1	 25
536	 22	57.0	8.2	 25
537	 22	55.5	10.1	 20
538	 22	586.0	126.5	 25
539	 22	108.0	15.0	 25
540	 22	85.3	17.7	 20
541	 22	109.0	11.9	 25
542	 22	51.0	8.4	 25
543	 22	60.3	9.7	 20
544	 22	46.0	7.6	 25
545	 22	51.0	11.1	 25
546	 22	38.3	4.8	 20
547	 22	45.0	7.1	 25
548	 22	42.0	8.2	 25
549	 22	58.0	8.7	 20
550	 22	49.0	11.3	 25
551	 22	46.0	10.0	 25
552	 22	41.3	8.8	 20
553	 22	43.0	8.0	 25
554	 22	40.0	6.2	 25
555	 22	73.8	12.7	 20
556	 22	46.0	8.2	 25
557	 22	67.0	12.4	 25
558	 22	46.3	7.0	 20
559	 22	49.0	8.5	 25
560	 22	109.0	20.9	 25
561	 22	79.5	11.5	 20
562	 22	72.0	8.2	 25
563	 22	65.0	13.3	 25
564	 22	97.5	13.8	 20
565	 22	65.0	13.0	 25
566	 22	52.0	11.6	 25
567	 22	57.5	10.4	 20
568	 22	139.0	24.3	 25
569	 22	52.0	9.2	 25
570	 22	43.0	7.3	 20
571	 22	74.0	21.2	 25
572	 22	44.0	6.2	 25
573	 22	62.0	12.9	 20
574	 22	48.0	8.6	 25
575	 22	60.0	11.4	 25
576	 22	61.3	8.6	 20
577	 22	381.0	147.8	 25
578	 22	74.0	10.0	 25
579	 22	67.3	10.7	 20
580	 22	89.0	11.8	 25
581	 22	62.0	10.5	 25
582	 22	88.8	14.1	 20
583	 22	64.0	10.3	 25
584	 22	75.0	12.9	 16
585	 22	67.0	16.1	 20
586	 22	127.3	21.9	 20
587	 22	44.0	7.6	 16
588	 22	46.3	9.3	 20
589	 22	67.0	13.9	 20
590	 22	73.3	16.7	 16
591	 22	59.3	11.1	 20
592	 22	100.3	12.3	 20
593	 22	44.3	6.9	 16
594	 22	37.3	6.1	 20
595	 22	43.0	7.9	 20
596	 22	47.0	7.7	 16
597	 22	46.5	9.1	 20
598	 22	47.0	9.1	 20
599	 22	70.3	9.5	 16
600	 22	47.3	10.4	 20
601	 22	49.0	9.7	 20
602	 22	51.0	7.9	 16
603	 22	55.8	13.0	 20
604	 22	44.5	7.2	 20
605	 22	43.5	8.2	 16
606	 22	41.3	7.5	 20
607	 22	48.3	5.5	 20
608	 22	56.3	8.7	 16
609	 22	45.3	7.8	 20
610	 22	220.0	31.2	 20
611	 22	54.8	7.5	 16
612	 22	58.0	10.0	 20
613	 22	93.0	16.6	 20
614	 22	78.3	14.7	 16
615	 22	97.0	14.1	 20
616	 22	79.3	14.8	 20
617	 22	110.5	15.9	 16
618	 22	50.0	8.8	 20
619	 22	119.8	24.6	 20
620	 22	130.0	23.1	 16
621	 22	59.3	13.2	 20
622	 22	60.3	9.9	 20
623	 22	70.0	10.4	 16
624	 22	205.3	36.4	 20
625	 22	104.0	14.3	 20
626	 22	64.3	7.1	 16
627	 22	46.8	7.5	 20
628	 22	91.3	15.1	 20
629	 22	70.3	13.8	 16
630	 22	89.0	14.5	 20
631	 22	85.0	13.3	 20
632	 22	83.3	10.1	 16
633	 22	281.0	41.7	 20
634	 22	56.3	8.1	 20
635	 22	72.3	8.8	 16
636	 22	61.3	7.9	 20
637	 22	107.8	12.4	 20
638	 22	67.3	11.2	 16
639	 22	6694.3	615.9	 20
  0	 23	106.0	21.7	 25
  1	 23	116.3	15.4	 20
  2	 23	134.0	19.6	 25
  3	 23	91.0	46.2	 25
  4	 23	55.0	11.5	 20
  5	 23	82.0	14.7	 25
  6	 23	58.0	11.2	 25
  7	 23	58.0	10.9	 20
  8	 23	49.0	8.1	 25
  9	 23	51.0	8.6	 25
 10	 23	49.3	8.3	 20
 11	 23	69.0	18.2	 25
 12	 23	47.0	7.5	 25
 13	 23	47.8	9.9	 20
 14	 23	57.0	8.9	 25
 15	 23	53.0	11.4	 25
 16	 23	74.0	15.3	 20
 17	 23	217.0	53.3	 25
 18	 23	63.0	15.1	 25
 19	 23	141.0	24.9	 20
 20	 23	122.0	28.1	 25
 21	 23	45.0	10.0	 25
 22	 23	45.5	11.2	 20
 23	 23	67.0	13.5	 25
 24	 23	72.5	15.7	 20
 25	 23	118.0	16.6	 25
 26	 23	343.0	47.5	 25
 27	 23	199.3	39.2	 20
 28	 23	165.0	29.0	 25
 29	 23	102.0	13.9	 25
 30	 23	274.3	42.0	 20
 31	 23	430.0	103.2	 25
 32	 23	531.0	45.8	 25
 33	 23	125.8	18.4	 20
 34	 23	88.0	17.9	 25
 35	 23	46.0	8.6	 25
 36	 23	104.0	16.8	 20
 37	 23	758.0	259.2	 25
 38	 23	71.0	32.7	 25
 39	 23	108.5	20.2	 20
 40	 23	45.0	7.8	 25
 41	 23	43.0	8.6	 25
 42	 23	38.0	5.9	 20
 43	 23	116.0	33.4	 25
 44	 23	40.0	8.6	 25
 45	 23	48.0	8.6	 20
 46	 23	112.0	33.0	 25
 47	 23	91.0	15.3	 25
 48	 23	359.3	88.2	 20
 49	 23	53.0	18.1	 25
 50	 23	49.0	8.8	 25
 51	 23	498.5	105.0	 20
 52	 23	132.0	27.5	 25
 53	 23	162.0	28.6	 25
 54	 23	134.8	18.6	 20
 55	 23	64.0	10.8	 25
 56	 23	41.0	6.8	 25
 57	 23	139.8	30.4	 20
 58	 23	43.0	7.4	 25
 59	 23	44.0	7.0	 25
 60	 23	162.3	24.9	 16
 61	 23	54.3	10.8	 20
 62	 23	60.3	13.1	 20
 63	 23	54.8	13.5	 16
 64	 23	57.3	9.9	 20
 65	 23	71.0	10.1	 20
 66	 23	229.8	31.6	 16
 67	 23	56.0	13.6	 20
 68	 23	185.3	23.6	 20
 69	 23	144.5	16.5	 16
 70	 23	2702.0	824.2	 20
 71	 23	76.8	28.6	 20
 72	 23	66.3	10.3	 16
 73	 23	49.3	10.4	 20
 74	 23	62.3	8.9	 20
 75	 23	55.0	9.0	 16
 76	 23	70.0	14.1	 20
 77	 23	48.8	10.1	 20
 78	 23	85.5	17.8	 16
 79	 23	83.5	20.9	 20
 80	 23	90.8	20.0	 20
 81	 23	44.5	8.4	 16
 82	 23	42.3	9.7	 20
 83	 23	41.0	7.8	 20
 84	 23	77.5	12.9	 16
 85	 23	72.0	12.2	 20
 86	 23	146.0	35.5	 20
 87	 23	74.8	14.8	 16
 88	 23	51.3	9.1	 20
 89	 23	83.3	14.4	 20
 90	 23	139.0	13.4	 16
 91	 23	85.3	12.3	 20
 92	 23	257.0	31.2	 20
 93	 23	435.3	26.4	 16
 94	 23	66.0	16.3	 20
 95	 23	52.5	12.8	 20
 96	 23	67.0	8.5	 16
 97	 23	278.5	51.2	 20
 98	 23	172.5	22.4	 20
 99	 23	57.5	9.6	 16
100	 23	161.3	29.0	 20
101	 23	66.0	10.3	 20
102	 23	58.3	12.3	 16
103	 23	81.5	17.2	 20
104	 23	64.5	9.2	 16
105	 23	72.5	10.2	 20
106	 23	59.0	14.9	 20
107	 23	127.8	18.5	 16
108	 23	156.8	27.4	 20
109	 23	58.3	11.5	 20
110	 23	176.0	33.2	 16
111	 23	63.0	9.7	 20
112	 23	115.3	25.2	 20
113	 23	48.3	9.6	 16
114	 23	64.5	14.9	 20
115	 23	59.3	13.2	 20
116	 23	117.8	19.1	 16
117	 23	56.3	9.9	 20
118	 23	90.8	15.4	 20
119	 23	191.0	17.1	 16
120	 23	106.3	25.2	 20
121	 23	102.0	18.5	 20
122	 23	67.5	12.7	 16
123	 23	953.0	215.4	 20
124	 23	234.5	22.7	 20
125	 23	268.8	31.7	 16
126	 23	234.8	29.2	 20
127	 23	294.3	46.0	 20
128	 23	177.0	23.1	 16
129	 23	111.0	53.8	 20
130	 23	65.8	14.2	 20
131	 23	46.5	7.5	 16
132	 23	104.0	20.3	 20
133	 23	63.0	8.2	 20
134	 23	78.0	16.2	 16
135	 23	63.3	12.9	 20
136	 23	51.3	7.4	 20
137	 23	50.0	10.7	 16
138	 23	160.0	33.5	 20
139	 23	48.0	10.9	 20
140	 23	47.3	9.8	 16
141	 23	48.3	9.8	 20
142	 23	204.8	25.7	 20
143	 23	94.3	16.1	 16
144	 23	448.0	41.2	 20
145	 23	212.0	24.1	 20
146	 23	373.5	41.2	 16
147	 23	1430.5	139.8	 20
148	 23	1353.8	73.6	 20
149	 23	96.0	20.5	 16
150	 23	139.3	16.1	 20
151	 23	90.8	11.6	 20
152	 23	85.3	11.2	 16
153	 23	103.5	17.1	 20
154	 23	60.3	12.2	 20
155	 23	61.3	10.5	 16
156	 23	101.5	18.7	 20
157	 23	87.3	16.6	 20
158	 23	55.8	10.9	 16
159	 23	65.3	11.8	 20
160	 23	50.3	9.7	 20
161	 23	67.8	9.1	 16
162	 23	229.5	24.7	 20
163	 23	90.8	12.9	 20
164	 23	55.5	8.3	 16
165	 23	54.0	8.8	 25
166	 23	73.0	13.0	 25
167	 23	57.0	10.3	 20
168	 23	72.0	13.1	 25
169	 23	81.0	13.1	 25
170	 23	144.0	17.6	 20
171	 23	150.0	19.9	 25
172	 23	169.0	26.6	 25
173	 23	93.3	12.8	 20
174	 23	184.0	21.5	 25
175	 23	85.0	18.1	 25
176	 23	115.5	14.4	 20
177	 23	76.0	15.1	 25
178	 23	135.0	23.4	 25
179	 23	55.8	9.6	 20
180	 23	48.0	7.3	 25
181	 23	43.0	7.3	 25
182	 23	48.3	8.1	 20
183	 23	48.0	8.1	 25
184	 23	82.8	14.9	 20
185	 23	67.0	9.1	 25
186	 23	106.0	17.6	 25
187	 23	278.5	51.6	 20
188	 23	160.0	21.4	 25
189	 23	82.0	19.1	 25
190	 23	62.3	9.9	 20
191	 23	91.0	13.1	 25
192	 23	74.0	18.0	 25
193	 23	90.5	14.1	 20
194	 23	65.0	13.8	 25
195	 23	61.0	8.8	 25
196	 23	54.5	11.0	 20
197	 23	485.0	137.6	 25
198	 23	439.0	33.3	 25
199	 23	160.5	20.6	 20
200	 23	58.0	14.2	 25
201	 23	59.0	11.0	 25
202	 23	103.3	11.9	 20
203	 23	57.0	16.9	 25
204	 23	49.0	9.1	 25
205	 23	61.0	13.3	 20
206	 23	79.0	17.5	 25
207	 23	75.0	13.7	 25
208	 23	47.3	9.8	 20
209	 23	46.0	10.9	 25
210	 23	41.0	8.8	 25
211	 23	43.3	8.8	 20
212	 23	45.0	7.6	 25
213	 23	44.0	8.1	 25
214	 23	41.5	8.5	 20
215	 23	40.0	6.9	 25
216	 23	40.0	8.3	 25
217	 23	47.8	12.0	 20
218	 23	49.0	10.3	 25
219	 23	71.0	11.8	 25
220	 23	217.0	30.0	 20
221	 23	47.0	10.1	 25
222	 23	44.0	7.7	 25
223	 23	46.8	7.6	 20
224	 23	65.0	8.6	 25
225	 23	44.0	9.2	 25
226	 23	42.0	8.3	 20
227	 23	48.0	8.9	 25
228	 23	47.0	9.3	 25
229	 23	54.5	9.8	 20
230	 23	151.0	35.4	 25
231	 23	59.0	14.6	 25
232	 23	85.3	27.3	 20
233	 23	114.0	15.1	 25
234	 23	925.0	173.5	 25
235	 23	307.5	36.1	 20
236	 23	164.0	30.3	 25
237	 23	101.0	17.8	 25
238	 23	64.3	13.7	 20
239	 23	77.0	14.9	 25
240	 23	82.0	15.3	 25
241	 23	278.5	33.1	 20
242	 23	150.0	21.0	 25
243	 23	75.0	13.1	 25
244	 23	67.5	13.6	 20
245	 23	50.0	8.0	 25
246	 23	49.0	9.0	 25
247	 23	117.3	22.4	 20
248	 23	290.0	63.3	 25
249	 23	148.0	17.6	 25
250	 23	261.3	42.8	 20
251	 23	202.0	30.9	 25
252	 23	104.0	18.9	 25
253	 23	88.0	16.2	 20
254	 23	116.0	18.6	 25
255	 23	2308.0	433.5	 25
256	 23	2638.8	248.9	 20
257	 23	132.0	64.2	 25
258	 23	122.0	18.8	 25
259	 23	366.8	66.5	 20
260	 23	53.0	12.3	 25
261	 23	49.0	8.7	 25
262	 23	142.0	21.1	 20
263	 23	54.0	7.3	 25
264	 23	88.8	18.9	 20
265	 23	58.0	13.5	 25
266	 23	49.0	7.2	 25
267	 23	51.0	9.3	 20
268	 23	55.0	11.7	 25
269	 23	52.0	8.5	 25
270	 23	71.3	109.0	 20
271	 23	60.0	11.3	 25
272	 23	53.0	10.1	 25
273	 23	48.0	8.9	 20
274	 23	49.0	7.9	 25
275	 23	48.0	8.8	 25
276	 23	58.0	10.5	 20
277	 23	43.0	7.9	 25
278	 23	46.0	8.9	 25
279	 23	115.0	16.1	 20
280	 23	98.0	17.9	 25
281	 23	54.0	10.7	 25
282	 23	40.0	9.0	 20
283	 23	55.0	8.6	 25
284	 23	815.0	153.9	 25
285	 23	118.0	20.3	 20
286	 23	75.0	15.5	 25
287	 23	49.0	10.3	 25
288	 23	43.3	6.9	 20
289	 23	45.0	6.1	 25
290	 23	79.0	14.9	 25
291	 23	49.5	9.7	 20
292	 23	102.0	23.1	 25
293	 23	127.0	26.9	 25
294	 23	168.0	30.1	 20
295	 23	215.0	36.8	 25
296	 23	111.0	17.5	 25
297	 23	95.8	18.1	 20
298	 23	133.0	16.1	 25
299	 23	979.0	173.3	 25
300	 23	62.3	11.4	 20
301	 23	393.0	75.7	 25
302	 23	52.0	9.8	 25
303	 23	52.8	9.1	 20
304	 23	66.0	10.1	 25
305	 23	72.0	12.9	 25
306	 23	59.3	11.7	 20
307	 23	80.0	13.5	 25
308	 23	81.0	13.4	 25
309	 23	60.0	10.6	 20
310	 23	126.0	25.8	 25
311	 23	143.0	20.3	 25
312	 23	133.3	20.7	 20
313	 23	70.0	15.1	 25
314	 23	51.0	9.7	 25
315	 23	1686.0	336.8	 20
316	 23	181.0	37.8	 25
317	 23	47.0	8.4	 25
318	 23	70.3	11.2	 20
319	 23	45.0	6.6	 25
320	 23	55.0	10.6	 25
321	 23	152.3	23.7	 20
322	 23	254.0	55.4	 25
323	 23	106.0	19.9	 25
324	 23	53.5	8.7	 20
325	 23	50.0	10.9	 25
326	 23	47.0	6.6	 25
327	 23	56.5	12.0	 20
328	 23	53.0	10.0	 25
329	 23	47.0	8.0	 25
330	 23	179.5	34.3	 20
331	 23	84.0	17.3	 25
332	 23	122.0	19.2	 25
333	 23	102.8	18.1	 20
334	 23	316.0	71.7	 25
335	 23	239.0	22.5	 25
336	 23	599.3	62.6	 20
337	 23	539.0	60.7	 25
338	 23	745.0	92.9	 25
339	 23	133.0	36.9	 20
340	 23	130.0	25.7	 25
341	 23	84.0	12.1	 25
342	 23	108.0	21.2	 20
343	 23	66.0	11.9	 25
344	 23	118.5	20.2	 20
345	 23	96.0	17.0	 25
346	 23	109.0	21.6	 25
347	 23	82.5	24.3	 20
348	 23	87.0	15.4	 25
349	 23	799.0	210.8	 25
350	 23	824.0	162.6	 20
351	 23	146.0	34.3	 25
352	 23	57.0	9.1	 25
353	 23	71.5	17.5	 20
354	 23	69.0	13.4	 25
355	 23	185.0	51.8	 25
356	 23	96.3	12.5	 20
357	 23	41.0	7.0	 25
358	 23	57.0	11.8	 25
359	 23	70.0	9.8	 20
360	 23	154.0	44.5	 25
361	 23	143.0	30.5	 25
362	 23	461.3	90.7	 20
363	 23	678.0	113.5	 25
364	 23	92.0	40.7	 25
365	 23	43.3	7.7	 20
366	 23	45.0	7.2	 25
367	 23	45.0	7.4	 25
368	 23	69.3	13.5	 20
369	 23	133.0	27.3	 25
370	 23	128.0	20.5	 25
371	 23	112.0	21.3	 20
372	 23	135.0	27.6	 25
373	 23	76.0	13.7	 25
374	 23	74.0	18.5	 16
375	 23	140.0	24.2	 20
376	 23	129.3	20.2	 20
377	 23	134.8	23.7	 16
378	 23	81.5	13.7	 20
379	 23	78.3	16.6	 20
380	 23	85.3	18.6	 16
381	 23	54.8	11.5	 20
382	 23	63.8	11.3	 20
383	 23	190.5	25.0	 16
384	 23	87.8	26.2	 20
385	 23	50.0	8.5	 20
386	 23	54.0	9.3	 16
387	 23	50.0	7.2	 20
388	 23	52.3	10.0	 20
389	 23	146.5	28.3	 16
390	 23	52.3	9.9	 20
391	 23	58.5	27.5	 20
392	 23	45.5	8.2	 16
393	 23	141.5	28.4	 20
394	 23	54.3	8.2	 20
395	 23	55.0	12.6	 16
396	 23	63.5	9.8	 20
397	 23	149.3	19.2	 20
398	 23	113.5	18.5	 16
399	 23	94.0	16.4	 20
400	 23	76.5	9.4	 20
401	 23	55.0	9.1	 16
402	 23	58.3	10.7	 20
403	 23	104.8	19.7	 20
404	 23	324.0	48.9	 16
405	 23	191.0	25.7	 20
406	 23	343.8	31.7	 20
407	 23	283.0	28.4	 16
408	 23	364.5	54.8	 20
409	 23	49.5	8.2	 20
410	 23	42.5	8.7	 16
411	 23	78.0	16.4	 20
412	 23	163.3	19.2	 20
413	 23	315.3	37.8	 16
414	 23	468.0	63.8	 20
415	 23	368.5	35.0	 20
416	 23	110.0	15.4	 16
417	 23	108.5	18.7	 20
418	 23	55.5	10.8	 20
419	 23	45.0	7.2	 16
420	 23	46.0	7.9	 20
421	 23	49.5	11.4	 20
422	 23	47.5	9.2	 16
423	 23	47.5	8.0	 20
424	 23	63.3	9.3	 16
425	 23	54.5	9.0	 20
426	 23	44.5	8.3	 20
427	 23	57.8	10.5	 16
428	 23	48.5	10.4	 20
429	 23	57.3	9.4	 20
430	 23	51.5	10.5	 16
431	 23	46.3	7.7	 20
432	 23	129.5	18.5	 20
433	 23	67.3	11.4	 16
434	 23	106.0	17.8	 20
435	 23	73.0	10.6	 20
436	 23	206.3	23.6	 16
437	 23	52.3	10.8	 20
438	 23	70.8	12.6	 20
439	 23	79.3	13.2	 16
440	 23	639.8	143.5	 20
441	 23	109.8	18.1	 20
442	 23	209.3	20.9	 16
443	 23	137.3	21.4	 20
444	 23	505.0	85.7	 20
445	 23	73.0	10.6	 16
446	 23	177.5	23.6	 20
447	 23	527.3	43.1	 20
448	 23	645.8	65.0	 16
449	 23	104.3	12.3	 20
450	 23	156.8	19.3	 20
451	 23	50.3	9.3	 16
452	 23	852.8	149.8	 20
453	 23	256.8	31.7	 20
454	 23	112.3	15.0	 16
455	 23	84.0	16.0	 20
456	 23	187.5	23.9	 20
457	 23	48.3	11.1	 16
458	 23	49.0	7.3	 20
459	 23	53.3	5.5	 20
460	 23	51.0	7.8	 16
461	 23	48.0	8.1	 20
462	 23	94.3	11.8	 20
463	 23	58.3	11.7	 16
464	 23	59.3	10.8	 20
465	 23	77.0	12.5	 20
466	 23	88.0	16.9	 16
467	 23	133.5	28.0	 20
468	 23	133.0	24.5	 20
469	 23	126.3	19.1	 16
470	 23	71.3	12.5	 20
471	 23	76.5	11.6	 20
472	 23	62.0	14.1	 16
473	 23	50.5	9.8	 20
474	 23	59.3	10.6	 20
475	 23	54.0	8.6	 16
476	 23	50.0	10.5	 20
477	 23	95.0	14.1	 20
478	 23	46.5	8.9	 16
479	 23	47.0	8.6	 25
480	 23	46.0	8.1	 25
481	 23	61.8	12.3	 20
482	 23	51.0	8.4	 25
483	 23	63.0	11.3	 25
484	 23	81.3	14.6	 20
485	 23	106.0	16.5	 25
486	 23	148.0	25.4	 25
487	 23	78.0	19.7	 20
488	 23	53.0	11.4	 25
489	 23	146.0	22.4	 25
490	 23	70.8	13.4	 20
491	 23	106.0	22.0	 25
492	 23	63.0	13.8	 25
493	 23	46.0	9.6	 20
494	 23	92.0	19.6	 25
495	 23	199.0	45.9	 25
496	 23	61.8	13.1	 20
497	 23	72.0	12.7	 25
498	 23	60.0	10.7	 25
499	 23	143.3	21.8	 20
500	 23	143.0	25.3	 25
501	 23	78.0	12.7	 25
502	 23	54.3	6.8	 20
503	 23	61.0	9.2	 25
504	 23	111.3	21.8	 20
505	 23	453.0	84.6	 25
506	 23	618.0	77.6	 25
507	 23	173.3	25.0	 20
508	 23	552.0	72.0	 25
509	 23	71.0	16.1	 25
510	 23	100.3	15.7	 20
511	 23	140.0	31.0	 25
512	 23	474.0	88.6	 25
513	 23	134.0	25.9	 20
514	 23	485.0	124.4	 25
515	 23	192.0	35.3	 25
516	 23	80.8	14.5	 20
517	 23	50.0	11.4	 25
518	 23	60.0	11.6	 25
519	 23	289.8	38.8	 20
520	 23	190.0	27.2	 25
521	 23	5929.0	960.9	 25
522	 23	97.8	16.1	 20
523	 23	88.0	15.8	 25
524	 23	50.0	9.5	 25
525	 23	136.3	23.9	 20
526	 23	86.0	13.4	 25
527	 23	87.0	13.9	 25
528	 23	279.5	22.5	 20
529	 23	117.0	17.1	 25
530	 23	68.0	11.9	 25
531	 23	125.0	22.2	 20
532	 23	169.0	29.6	 25
533	 23	2141.0	259.0	 25
534	 23	598.3	51.0	 20
535	 23	349.0	32.6	 25
536	 23	94.0	15.7	 25
537	 23	149.8	22.2	 20
538	 23	212.0	27.4	 25
539	 23	115.0	17.4	 25
540	 23	119.3	16.7	 20
541	 23	93.0	16.9	 25
542	 23	88.0	17.4	 25
543	 23	53.0	9.3	 20
544	 23	65.0	13.1	 25
545	 23	187.0	31.5	 25
546	 23	44.0	6.9	 20
547	 23	46.0	8.9	 25
548	 23	43.0	7.9	 25
549	 23	251.3	36.3	 20
550	 23	50.0	6.2	 25
551	 23	45.0	7.5	 25
552	 23	49.0	9.1	 20
553	 23	45.0	10.6	 25
554	 23	53.0	6.1	 25
555	 23	82.3	10.9	 20
556	 23	52.0	10.5	 25
557	 23	60.0	10.9	 25
558	 23	118.8	19.7	 20
559	 23	52.0	8.7	 25
560	 23	174.0	32.0	 25
561	 23	854.8	67.5	 20
562	 23	1749.0	213.7	 25
563	 23	95.0	15.4	 25
564	 23	154.3	17.2	 20
565	 23	95.0	26.0	 25
566	 23	120.0	15.6	 25
567	 23	84.5	14.9	 20
568	 23	55.0	9.8	 25
569	 23	76.0	13.9	 25
570	 23	50.0	10.3	 20
571	 23	60.0	14.1	 25
572	 23	56.0	10.1	 25
573	 23	86.5	14.9	 20
574	 23	81.0	15.5	 25
575	 23	982.0	175.8	 25
576	 23	119.3	17.0	 20
577	 23	49.0	10.6	 25
578	 23	49.0	9.3	 25
579	 23	46.3	8.6	 20
580	 23	46.0	9.8	 25
581	 23	87.0	12.4	 25
582	 23	45.3	9.3	 20
583	 23	81.0	17.2	 25
584	 23	1259.0	240.3	 20
585	 23	249.0	28.0	 25
586	 23	189.0	24.2	 25
587	 23	181.3	28.3	 20
588	 23	56.0	7.7	 25
589	 23	96.0	19.3	 25
590	 23	656.3	80.9	 20
591	 23	63.0	11.6	 25
592	 23	165.0	23.6	 25
593	 23	207.3	34.0	 20
594	 23	41.0	11.5	 25
595	 23	43.0	8.2	 25
596	 23	51.0	8.7	 20
597	 23	160.0	38.1	 25
598	 23	276.0	68.7	 25
599	 23	50.0	7.5	 20
600	 23	48.0	6.8	 25
601	 23	45.0	7.1	 25
602	 23	41.5	7.0	 20
603	 23	49.0	9.4	 25
604	 23	112.0	21.9	 25
605	 23	351.3	46.3	 20
606	 23	1447.0	350.9	 25
607	 23	67.0	10.2	 25
608	 23	49.0	7.9	 20
609	 23	48.0	9.2	 25
610	 23	45.0	8.6	 25
611	 23	50.0	12.0	 20
612	 23	61.0	11.9	 25
613	 23	223.0	46.3	 25
614	 23	69.8	11.2	 20
615	 23	62.0	11.8	 25
616	 23	48.0	9.1	 25
617	 23	54.0	6.3	 20
618	 23	44.0	7.9	 25
619	 23	50.0	6.0	 25
620	 23	183.8	28.7	 20
621	 23	319.0	83.9	 25
622	 23	55.0	10.3	 25
623	 23	290.5	42.8	 20
624	 23	225.0	23.9	 25
625	 23	394.0	60.7	 25
626	 23	1019.5	151.8	 20
627	 23	248.0	47.1	 25
628	 23	106.0	13.6	 25
629	 23	102.3	15.9	 20
630	 23	257.0	28.4	 25
631	 23	99.0	17.3	 25
632	 23	492.5	94.6	 20
633	 23	131.0	15.3	 25
634	 23	72.0	13.3	 25
635	 23	112.3	16.2	 20
636	 23	105.0	18.4	 25
637	 23	322.0	41.9	 25
638	 23	1320.0	218.9	 20
639	 23	87.0	14.2	 25
  0	 24	8708.0	1309.6	 25
  1	 24	84.5	23.5	 20
  2	 24	114.0	15.7	 25
  3	 24	75.0	15.3	 25
  4	 24	45.3	7.4	 20
  5	 24	52.0	8.9	 25
  6	 24	57.0	10.1	 25
  7	 24	55.3	9.7	 20
  8	 24	52.0	11.0	 25
  9	 24	51.0	10.7	 25
 10	 24	45.3	8.5	 20
 11	 24	48.0	8.8	 25
 12	 24	48.0	8.4	 25
 13	 24	43.0	15.1	 20
 14	 24	43.0	6.4	 25
 15	 24	49.0	9.5	 25
 16	 24	82.0	14.9	 20
 17	 24	57.0	11.2	 25
 18	 24	45.0	6.5	 25
 19	 24	82.3	17.0	 20
 20	 24	47.0	9.0	 25
 21	 24	45.5	7.3	 20
 22	 24	44.0	9.2	 25
 23	 24	46.0	9.8	 25
 24	 24	57.3	12.5	 20
 25	 24	74.0	15.3	 25
 26	 24	137.0	17.1	 25
 27	 24	336.3	74.3	 20
 28	 24	266.0	58.6	 25
 29	 24	130.0	17.8	 25
 30	 24	498.3	54.7	 20
 31	 24	146.0	36.6	 25
 32	 24	189.0	22.4	 25
 33	 24	93.3	12.2	 20
 34	 24	104.0	17.4	 25
 35	 24	45.0	8.7	 25
 36	 24	87.3	11.2	 20
 37	 24	264.0	70.9	 25
 38	 24	69.0	16.1	 25
 39	 24	55.3	7.8	 20
 40	 24	44.0	8.4	 25
 41	 24	49.0	9.0	 25
 42	 24	43.5	7.4	 20
 43	 24	53.0	8.7	 25
 44	 24	40.0	7.7	 25
 45	 24	43.8	7.8	 20
 46	 24	61.0	12.5	 25
 47	 24	52.0	8.4	 25
 48	 24	75.0	14.1	 20
 49	 24	44.0	7.5	 25
 50	 24	44.0	8.3	 25
 51	 24	183.0	43.7	 20
 52	 24	87.0	13.0	 25
 53	 24	97.0	15.8	 25
 54	 24	97.5	15.1	 20
 55	 24	76.0	14.9	 25
 56	 24	45.0	6.3	 25
 57	 24	70.3	14.2	 20
 58	 24	39.0	7.6	 25
 59	 24	43.0	7.2	 25
 60	 24	51.5	11.0	 20
 61	 24	45.0	5.6	 25
 62	 24	45.0	6.8	 25
 63	 24	44.5	9.3	 20
 64	 24	55.0	10.6	 25
 65	 24	62.0	10.6	 25
 66	 24	66.8	10.6	 20
 67	 24	49.0	9.7	 25
 68	 24	103.0	20.9	 25
 69	 24	226.8	24.3	 20
 70	 24	667.0	179.5	 25
 71	 24	61.0	12.1	 25
 72	 24	52.0	9.1	 20
 73	 24	50.0	6.9	 25
 74	 24	59.0	12.6	 25
 75	 24	53.3	8.9	 20
 76	 24	51.0	9.3	 25
 77	 24	47.0	8.1	 25
 78	 24	51.3	8.9	 20
 79	 24	123.0	32.1	 25
 80	 24	72.0	10.8	 25
 81	 24	50.3	10.6	 20
 82	 24	48.0	8.9	 25
 83	 24	40.0	8.7	 25
 84	 24	49.5	8.8	 20
 85	 24	78.0	15.5	 25
 86	 24	99.0	21.6	 25
 87	 24	55.5	7.4	 20
 88	 24	53.0	9.0	 25
 89	 24	152.0	20.1	 25
 90	 24	213.0	31.0	 20
 91	 24	143.0	19.9	 25
 92	 24	341.0	43.9	 25
 93	 24	290.5	41.8	 20
 94	 24	60.0	12.0	 25
 95	 24	58.0	13.5	 25
 96	 24	71.5	11.5	 20
 97	 24	508.0	113.0	 25
 98	 24	77.0	10.8	 25
 99	 24	62.0	10.1	 20
100	 24	103.0	12.4	 25
101	 24	51.8	9.3	 20
102	 24	52.0	8.5	 25
103	 24	47.0	6.9	 25
104	 24	53.8	7.4	 20
105	 24	71.0	12.5	 25
106	 24	49.0	7.7	 25
107	 24	48.0	9.8	 20
108	 24	57.0	32.0	 25
109	 24	42.0	8.1	 25
110	 24	55.0	10.4	 20
111	 24	52.0	9.0	 25
112	 24	69.0	9.6	 25
113	 24	51.3	7.9	 20
114	 24	73.0	11.5	 25
115	 24	50.0	7.6	 25
116	 24	92.5	16.5	 20
117	 24	53.0	9.4	 25
118	 24	74.0	12.5	 25
119	 24	132.5	16.8	 20
120	 24	96.0	14.9	 25
121	 24	93.0	19.7	 25
122	 24	90.0	15.6	 20
123	 24	372.0	70.0	 25
124	 24	155.0	22.3	 25
125	 24	239.5	32.2	 20
126	 24	268.0	36.4	 25
127	 24	192.0	40.0	 25
128	 24	153.0	26.6	 20
129	 24	59.0	10.0	 25
130	 24	56.0	10.3	 25
131	 24	52.0	8.0	 20
132	 24	71.0	13.4	 25
133	 24	53.0	9.7	 25
134	 24	56.0	13.0	 20
135	 24	55.0	14.2	 25
136	 24	48.0	8.7	 25
137	 24	40.3	8.1	 20
138	 24	83.0	13.8	 25
139	 24	48.0	7.7	 25
140	 24	57.3	9.1	 20
141	 24	49.0	9.0	 25
142	 24	305.0	41.4	 25
143	 24	108.0	13.4	 20
144	 24	278.0	36.9	 25
145	 24	294.0	29.5	 25
146	 24	698.0	63.7	 20
147	 24	614.0	238.7	 25
148	 24	740.0	117.7	 25
149	 24	156.3	31.9	 20
150	 24	199.0	29.2	 25
151	 24	110.0	16.8	 25
152	 24	73.3	13.4	 20
153	 24	124.0	21.1	 25
154	 24	55.0	18.9	 25
155	 24	58.3	9.8	 20
156	 24	126.0	17.1	 25
157	 24	116.0	15.8	 25
158	 24	55.5	9.3	 20
159	 24	54.0	10.4	 25
160	 24	61.0	10.6	 25
161	 24	54.8	10.0	 20
162	 24	173.0	32.7	 25
163	 24	62.0	10.5	 25
164	 24	56.0	8.5	 20
165	 24	54.3	7.5	 20
166	 24	77.0	13.3	 20
167	 24	64.5	9.7	 16
168	 24	53.0	8.2	 20
169	 24	64.0	12.0	 20
170	 24	153.5	23.0	 16
171	 24	281.5	18.4	 20
172	 24	84.8	15.0	 20
173	 24	88.0	13.9	 16
174	 24	136.3	22.5	 20
175	 24	127.3	20.9	 20
176	 24	98.8	13.8	 16
177	 24	59.3	8.2	 20
178	 24	55.0	10.4	 20
179	 24	58.5	10.4	 16
180	 24	47.8	10.1	 20
181	 24	41.0	5.3	 16
182	 24	47.3	7.5	 20
183	 24	48.0	7.4	 20
184	 24	105.3	19.5	 16
185	 24	97.0	15.2	 20
186	 24	145.0	27.7	 20
187	 24	94.8	14.0	 16
188	 24	88.5	15.5	 20
189	 24	59.8	10.1	 20
190	 24	58.0	10.1	 16
191	 24	97.0	19.6	 20
192	 24	62.5	16.5	 20
193	 24	86.8	11.4	 16
194	 24	56.8	19.6	 20
195	 24	43.3	9.5	 20
196	 24	46.3	7.2	 16
197	 24	251.5	74.4	 20
198	 24	317.8	35.0	 20
199	 24	85.3	21.0	 16
200	 24	53.0	10.1	 20
201	 24	50.3	8.6	 20
202	 24	97.3	12.9	 16
203	 24	54.0	12.9	 20
204	 24	44.5	9.4	 20
205	 24	48.3	6.7	 16
206	 24	51.3	9.2	 20
207	 24	41.3	5.7	 20
208	 24	40.8	8.4	 16
209	 24	42.0	8.1	 20
210	 24	44.3	12.9	 20
211	 24	42.0	6.4	 16
212	 24	38.0	5.0	 20
213	 24	39.5	7.8	 20
214	 24	44.3	7.6	 16
215	 24	45.0	7.3	 20
216	 24	37.0	6.1	 20
217	 24	42.3	6.0	 16
218	 24	48.3	9.7	 20
219	 24	44.3	9.6	 20
220	 24	66.3	11.8	 16
221	 24	45.5	7.8	 20
222	 24	45.0	9.1	 20
223	 24	50.8	13.8	 16
224	 24	43.0	7.1	 20
225	 24	44.3	7.8	 20
226	 24	44.3	7.8	 16
227	 24	48.0	8.5	 20
228	 24	48.0	10.6	 20
229	 24	42.8	8.2	 16
230	 24	61.3	11.0	 20
231	 24	45.0	9.5	 20
232	 24	199.5	24.8	 16
233	 24	196.8	47.4	 20
234	 24	584.8	98.7	 20
235	 24	492.3	47.9	 16
236	 24	199.0	35.8	 20
237	 24	108.0	17.4	 20
238	 24	61.8	12.9	 16
239	 24	81.3	15.0	 20
240	 24	67.5	10.5	 20
241	 24	99.8	10.9	 16
242	 24	105.8	18.4	 20
243	 24	51.0	8.1	 20
244	 24	58.5	11.7	 16
245	 24	57.0	10.0	 20
246	 24	46.3	6.6	 20
247	 24	57.3	9.6	 16
248	 24	262.0	62.8	 20
249	 24	173.3	13.8	 20
250	 24	155.3	20.1	 16
251	 24	122.3	19.8	 20
252	 24	61.0	9.0	 20
253	 24	143.0	16.2	 16
254	 24	352.3	45.9	 20
255	 24	935.8	143.4	 20
256	 24	957.5	70.0	 16
257	 24	99.0	24.6	 20
258	 24	74.3	13.6	 20
259	 24	70.3	9.8	 16
260	 24	52.3	13.4	 20
261	 24	50.3	8.8	 16
262	 24	75.0	12.4	 20
263	 24	59.5	11.2	 20
264	 24	60.0	10.3	 16
265	 24	53.3	9.5	 20
266	 24	42.5	7.7	 20
267	 24	53.0	10.4	 16
268	 24	56.3	7.7	 20
269	 24	54.5	8.1	 20
270	 24	75.3	10.0	 20
271	 24	56.0	8.4	 25
272	 24	46.0	8.6	 25
273	 24	46.0	7.7	 20
274	 24	42.0	6.9	 25
275	 24	47.0	10.6	 25
276	 24	50.5	8.1	 20
277	 24	40.0	6.8	 25
278	 24	43.0	9.5	 25
279	 24	65.3	10.0	 20
280	 24	56.0	9.0	 25
281	 24	44.0	6.9	 25
282	 24	40.3	6.3	 20
283	 24	46.0	9.1	 25
284	 24	144.0	26.1	 25
285	 24	108.5	19.0	 20
286	 24	59.0	10.9	 25
287	 24	46.0	9.8	 25
288	 24	42.5	8.1	 20
289	 24	49.0	8.2	 25
290	 24	65.0	10.8	 25
291	 24	46.0	8.3	 20
292	 24	79.0	16.5	 25
293	 24	67.0	15.3	 25
294	 24	91.3	19.3	 20
295	 24	245.0	40.6	 25
296	 24	195.0	28.9	 25
297	 24	164.0	21.0	 20
298	 24	158.0	20.5	 25
299	 24	633.0	95.3	 25
300	 24	67.0	11.5	 20
301	 24	193.0	35.9	 25
302	 24	63.0	11.1	 25
303	 24	63.8	11.7	 20
304	 24	65.0	10.2	 25
305	 24	62.0	8.6	 25
306	 24	58.0	10.1	 20
307	 24	83.0	13.3	 25
308	 24	60.0	9.9	 25
309	 24	56.0	8.8	 20
310	 24	96.0	19.7	 25
311	 24	59.0	11.4	 25
312	 24	72.0	12.5	 20
313	 24	90.0	22.5	 25
314	 24	48.0	10.0	 25
315	 24	74.3	19.4	 20
316	 24	55.0	9.4	 25
317	 24	47.0	9.9	 25
318	 24	39.3	7.8	 20
319	 24	39.0	7.3	 25
320	 24	46.0	8.1	 25
321	 24	66.0	8.9	 20
322	 24	106.0	20.9	 25
323	 24	98.0	14.0	 25
324	 24	53.5	9.8	 20
325	 24	48.0	34.7	 25
326	 24	44.0	8.5	 25
327	 24	54.3	11.3	 20
328	 24	61.0	13.9	 25
329	 24	51.0	9.3	 25
330	 24	52.3	10.1	 20
331	 24	53.0	10.5	 25
332	 24	110.0	19.0	 25
333	 24	88.3	14.0	 20
334	 24	118.0	24.8	 25
335	 24	118.0	20.0	 25
336	 24	216.8	30.8	 20
337	 24	339.0	46.7	 25
338	 24	1265.0	71.2	 25
339	 24	184.8	78.3	 20
340	 24	80.0	23.7	 25
341	 24	114.5	21.7	 20
342	 24	89.0	15.6	 25
343	 24	77.0	15.3	 25
344	 24	139.3	22.2	 20
345	 24	160.0	33.4	 25
346	 24	111.0	44.6	 25
347	 24	101.0	14.9	 20
348	 24	78.0	13.4	 25
349	 24	752.0	134.3	 25
350	 24	200.0	39.0	 20
351	 24	112.0	20.2	 25
352	 24	74.0	15.1	 25
353	 24	70.5	11.3	 20
354	 24	66.0	10.9	 25
355	 24	90.0	20.1	 25
356	 24	76.8	18.7	 20
357	 24	42.0	6.3	 25
358	 24	48.0	7.1	 25
359	 24	41.3	7.9	 20
360	 24	54.0	10.2	 25
361	 24	56.0	10.0	 25
362	 24	253.8	29.7	 20
363	 24	417.0	51.3	 25
364	 24	129.0	34.5	 25
365	 24	47.8	8.4	 20
366	 24	46.0	8.8	 25
367	 24	45.0	7.0	 25
368	 24	52.0	8.2	 20
369	 24	159.0	27.3	 25
370	 24	97.0	19.4	 25
371	 24	49.3	8.3	 20
372	 24	63.0	10.3	 25
373	 24	69.0	13.9	 25
374	 24	57.5	11.8	 20
375	 24	95.0	18.7	 25
376	 24	81.0	19.0	 25
377	 24	105.0	21.3	 20
378	 24	99.0	19.5	 25
379	 24	59.0	10.0	 25
380	 24	66.5	9.4	 20
381	 24	50.0	8.4	 25
382	 24	63.0	13.0	 25
383	 24	115.3	14.3	 20
384	 24	67.0	12.4	 25
385	 24	47.0	8.1	 25
386	 24	54.3	9.0	 20
387	 24	45.0	8.3	 25
388	 24	53.0	9.3	 25
389	 24	58.0	11.5	 20
390	 24	54.0	28.1	 25
391	 24	49.0	8.0	 25
392	 24	46.3	6.1	 20
393	 24	85.0	24.8	 25
394	 24	76.0	11.9	 25
395	 24	64.3	10.0	 20
396	 24	64.0	8.7	 25
397	 24	107.0	15.7	 25
398	 24	68.3	16.0	 20
399	 24	71.0	16.0	 25
400	 24	112.0	19.5	 25
401	 24	48.0	6.8	 20
402	 24	54.0	8.0	 25
403	 24	58.0	11.8	 25
404	 24	429.3	47.9	 20
405	 24	116.0	21.1	 25
406	 24	124.0	34.4	 25
407	 24	155.8	28.5	 20
408	 24	166.0	34.3	 25
409	 24	55.0	9.5	 25
410	 24	49.0	6.9	 20
411	 24	55.0	8.8	 25
412	 24	137.0	23.9	 25
413	 24	245.8	33.9	 20
414	 24	463.0	42.8	 25
415	 24	111.0	21.8	 25
416	 24	106.8	16.2	 20
417	 24	114.0	15.0	 25
418	 24	70.0	14.1	 25
419	 24	48.3	9.0	 20
420	 24	48.0	9.3	 25
421	 24	53.3	8.1	 20
422	 24	55.0	10.7	 25
423	 24	47.0	11.7	 25
424	 24	54.3	9.0	 20
425	 24	45.0	8.6	 25
426	 24	47.0	12.6	 25
427	 24	55.3	12.4	 20
428	 24	52.0	10.6	 25
429	 24	55.0	9.3	 25
430	 24	57.5	17.8	 20
431	 24	64.0	10.0	 25
432	 24	60.0	10.4	 25
433	 24	65.0	10.3	 20
434	 24	79.0	13.9	 25
435	 24	83.0	16.4	 25
436	 24	469.8	52.0	 20
437	 24	59.0	11.7	 25
438	 24	59.0	11.6	 25
439	 24	120.3	18.2	 20
440	 24	251.0	46.0	 25
441	 24	85.0	18.5	 25
442	 24	74.3	18.6	 20
443	 24	60.0	11.4	 25
444	 24	64.0	18.9	 25
445	 24	62.3	14.0	 20
446	 24	197.0	26.2	 25
447	 24	316.0	40.5	 25
448	 24	381.3	29.4	 20
449	 24	85.0	13.3	 25
450	 24	96.0	18.3	 25
451	 24	45.3	7.4	 20
452	 24	86.0	54.3	 25
453	 24	137.0	23.3	 25
454	 24	141.0	21.6	 20
455	 24	83.0	18.0	 25
456	 24	210.0	23.9	 25
457	 24	46.0	9.2	 20
458	 24	48.0	8.1	 25
459	 24	49.0	8.0	 25
460	 24	48.0	7.0	 20
461	 24	52.0	9.8	 25
462	 24	44.0	7.3	 25
463	 24	48.3	6.5	 20
464	 24	66.0	12.9	 25
465	 24	51.0	7.7	 25
466	 24	73.3	12.4	 20
467	 24	55.0	10.6	 25
468	 24	119.0	18.8	 25
469	 24	159.0	22.9	 20
470	 24	63.0	9.3	 25
471	 24	176.0	25.2	 25
472	 24	45.3	6.9	 20
473	 24	51.0	10.8	 25
474	 24	44.0	7.0	 25
475	 24	50.3	10.7	 20
476	 24	49.0	8.0	 25
477	 24	98.0	13.4	 25
478	 24	46.3	7.1	 20
479	 24	48.5	9.2	 20
480	 24	45.3	9.3	 20
481	 24	69.8	9.4	 16
482	 24	72.8	12.6	 20
483	 24	50.0	13.1	 20
484	 24	66.5	11.1	 16
485	 24	54.3	9.2	 20
486	 24	50.8	9.2	 20
487	 24	65.0	9.0	 16
488	 24	49.3	6.9	 20
489	 24	72.0	12.8	 20
490	 24	59.0	12.0	 16
491	 24	40.3	7.3	 20
492	 24	44.0	7.8	 20
493	 24	44.5	6.8	 16
494	 24	59.3	9.0	 20
495	 24	46.3	7.9	 20
496	 24	47.8	10.3	 16
497	 24	55.5	8.9	 20
498	 24	49.3	9.3	 20
499	 24	89.3	14.4	 16
500	 24	127.8	16.5	 20
501	 24	76.8	12.8	 16
502	 24	60.3	10.6	 20
503	 24	69.0	11.1	 20
504	 24	151.8	17.4	 16
505	 24	515.8	107.0	 20
506	 24	1113.3	136.0	 20
507	 24	285.0	46.3	 16
508	 24	1509.0	191.9	 20
509	 24	94.3	64.8	 20
510	 24	134.8	17.3	 16
511	 24	132.8	25.3	 20
512	 24	186.3	39.6	 20
513	 24	54.3	9.2	 16
514	 24	266.3	62.1	 20
515	 24	121.3	17.1	 20
516	 24	58.3	8.3	 16
517	 24	52.3	9.7	 20
518	 24	53.0	10.4	 20
519	 24	131.8	21.1	 16
520	 24	384.3	78.7	 20
521	 24	1310.3	214.5	 20
522	 24	149.8	14.7	 16
523	 24	70.8	13.3	 20
524	 24	53.0	12.5	 20
525	 24	61.0	7.6	 16
526	 24	81.5	19.2	 20
527	 24	78.3	8.2	 20
528	 24	120.0	13.8	 16
529	 24	88.0	16.8	 20
530	 24	54.3	10.2	 20
531	 24	143.5	16.7	 16
532	 24	92.5	14.8	 20
533	 24	1483.5	211.3	 20
534	 24	359.0	30.2	 16
535	 24	184.8	26.6	 20
536	 24	93.3	17.6	 20
537	 24	123.5	21.4	 16
538	 24	144.3	22.4	 20
539	 24	87.5	10.3	 20
540	 24	119.0	19.1	 16
541	 24	84.8	18.5	 20
542	 24	67.3	10.5	 20
543	 24	43.8	6.1	 16
544	 24	53.0	9.4	 20
545	 24	80.0	10.4	 20
546	 24	49.3	7.9	 16
547	 24	46.0	7.4	 20
548	 24	45.5	8.9	 20
549	 24	53.3	7.4	 16
550	 24	45.5	7.9	 20
551	 24	44.0	7.3	 20
552	 24	45.0	7.3	 16
553	 24	44.3	17.8	 20
554	 24	51.0	11.7	 20
555	 24	56.8	10.8	 16
556	 24	60.0	9.1	 20
557	 24	74.0	13.0	 20
558	 24	68.5	13.5	 16
559	 24	44.3	7.0	 20
560	 24	174.0	24.0	 20
561	 24	839.3	57.7	 16
562	 24	834.5	196.6	 20
563	 24	182.5	23.4	 20
564	 24	357.0	30.3	 16
565	 24	143.0	24.0	 20
566	 24	132.8	13.7	 20
567	 24	76.3	12.8	 16
568	 24	55.0	8.8	 20
569	 24	90.0	17.0	 20
570	 24	49.3	8.1	 16
571	 24	59.5	7.4	 20
572	 24	54.3	12.0	 20
573	 24	56.3	8.7	 16
574	 24	66.3	14.1	 20
575	 24	218.8	27.4	 20
576	 24	54.0	10.0	 16
577	 24	47.5	8.2	 20
578	 24	40.5	7.0	 20
579	 24	41.3	6.5	 16
580	 24	43.3	4.2	 20
581	 24	64.3	9.3	 16
582	 24	48.3	11.8	 20
583	 24	70.8	15.4	 20
584	 24	260.3	31.8	 20
585	 24	365.0	51.8	 25
586	 24	94.0	19.1	 25
587	 24	133.3	21.0	 20
588	 24	52.0	9.7	 25
589	 24	73.0	10.1	 25
590	 24	219.3	38.3	 20
591	 24	65.0	10.3	 25
592	 24	132.0	16.3	 25
593	 24	104.3	14.4	 20
594	 24	47.0	8.5	 25
595	 24	45.0	8.8	 25
596	 24	51.3	8.1	 20
597	 24	50.0	9.2	 25
598	 24	50.0	9.0	 25
599	 24	45.0	8.5	 20
600	 24	47.0	8.4	 25
601	 24	49.0	7.8	 25
602	 24	47.5	9.5	 20
603	 24	53.0	7.5	 25
604	 24	58.0	9.1	 25
605	 24	397.0	49.5	 20
606	 24	194.0	36.8	 25
607	 24	98.0	16.8	 25
608	 24	46.0	8.5	 20
609	 24	38.0	8.9	 25
610	 24	52.0	13.7	 25
611	 24	46.3	7.6	 20
612	 24	45.0	9.8	 25
613	 24	50.0	10.5	 25
614	 24	47.3	7.8	 20
615	 24	53.0	10.8	 25
616	 24	48.0	8.9	 25
617	 24	51.0	10.8	 20
618	 24	47.0	10.3	 25
619	 24	47.0	9.0	 25
620	 24	122.0	18.9	 20
621	 24	137.0	28.1	 25
622	 24	57.0	7.3	 25
623	 24	316.3	34.0	 20
624	 24	356.0	30.1	 25
625	 24	290.0	38.3	 25
626	 24	338.3	39.6	 20
627	 24	130.0	22.7	 25
628	 24	135.0	21.0	 25
629	 24	124.3	13.0	 20
630	 24	115.0	20.0	 25
631	 24	99.0	14.2	 25
632	 24	685.0	39.8	 20
633	 24	147.0	27.5	 25
634	 24	65.0	10.7	 25
635	 24	64.3	15.3	 20
636	 24	59.0	9.7	 25
637	 24	413.0	33.1	 25
638	 24	425.0	49.9	 20
639	 24	6285.0	843.2	 25
  0	 25	75.5	12.8	 20
  1	 25	71.3	10.4	 16
  2	 25	53.5	11.3	 20
  3	 25	46.3	10.0	 20
  4	 25	49.5	9.2	 16
  5	 25	46.3	7.8	 20
  6	 25	96.5	15.3	 20
  7	 25	55.3	12.2	 16
  8	 25	50.3	9.1	 20
  9	 25	64.0	11.1	 20
 10	 25	46.8	8.4	 16
 11	 25	42.3	6.9	 20
 12	 25	46.3	9.4	 20
 13	 25	52.8	9.2	 16
 14	 25	46.0	8.4	 20
 15	 25	42.3	6.6	 20
 16	 25	53.0	9.1	 16
 17	 25	57.0	10.3	 20
 18	 25	68.0	12.4	 20
 19	 25	63.3	11.9	 16
 20	 25	62.3	12.1	 20
 21	 25	50.0	11.2	 16
 22	 25	64.8	14.3	 20
 23	 25	43.5	7.7	 20
 24	 25	42.5	5.0	 16
 25	 25	90.8	24.6	 20
 26	 25	274.8	66.3	 20
 27	 25	117.3	25.2	 16
 28	 25	613.0	148.2	 20
 29	 25	1464.5	284.7	 20
 30	 25	128.8	52.3	 16
 31	 25	124.3	17.6	 20
 32	 25	163.0	39.0	 20
 33	 25	162.5	30.0	 16
 34	 25	140.5	15.1	 20
 35	 25	91.8	19.6	 20
 36	 25	129.5	23.3	 16
 37	 25	78.8	21.0	 20
 38	 25	81.3	14.2	 20
 39	 25	81.0	16.7	 16
 40	 25	75.8	13.9	 20
 41	 25	47.0	8.3	 20
 42	 25	67.3	14.5	 16
 43	 25	59.3	14.4	 20
 44	 25	43.5	6.9	 20
 45	 25	53.8	7.8	 16
 46	 25	73.3	13.7	 20
 47	 25	53.8	10.8	 20
 48	 25	49.0	7.9	 16
 49	 25	286.5	84.1	 20
 50	 25	57.3	9.9	 20
 51	 25	43.5	9.2	 16
 52	 25	223.3	54.7	 20
 53	 25	114.0	17.1	 20
 54	 25	630.3	43.4	 16
 55	 25	59.3	37.7	 20
 56	 25	107.3	20.5	 20
 57	 25	36.3	5.6	 16
 58	 25	54.5	12.4	 20
 59	 25	52.3	10.0	 20
 60	 25	47.0	7.7	 16
 61	 25	47.0	8.5	 25
 62	 25	42.0	6.8	 25
 63	 25	66.0	10.8	 20
 64	 25	39.0	9.2	 25
 65	 25	50.0	10.1	 25
 66	 25	47.0	8.0	 20
 67	 25	45.0	8.1	 25
 68	 25	49.0	11.8	 25
 69	 25	117.0	21.8	 20
 70	 25	67.0	10.6	 25
 71	 25	462.0	107.0	 25
 72	 25	81.3	14.8	 20
 73	 25	85.0	18.7	 25
 74	 25	633.0	110.5	 25
 75	 25	665.8	50.7	 20
 76	 25	431.0	50.1	 25
 77	 25	378.0	35.9	 25
 78	 25	76.5	10.8	 20
 79	 25	88.0	17.8	 25
 80	 25	103.0	15.0	 25
 81	 25	50.0	6.8	 20
 82	 25	42.0	8.6	 25
 83	 25	44.0	8.1	 25
 84	 25	43.0	7.1	 20
 85	 25	69.0	12.5	 25
 86	 25	103.0	18.9	 25
 87	 25	50.3	8.2	 20
 88	 25	58.0	11.0	 25
 89	 25	109.0	21.3	 25
 90	 25	299.5	33.6	 20
 91	 25	483.0	45.9	 25
 92	 25	173.0	58.6	 25
 93	 25	152.0	17.3	 20
 94	 25	118.0	14.9	 25
 95	 25	109.0	23.2	 25
 96	 25	534.3	47.6	 20
 97	 25	142.0	86.9	 25
 98	 25	156.0	27.5	 25
 99	 25	147.5	19.2	 20
100	 25	72.0	10.7	 25
101	 25	75.5	14.6	 20
102	 25	90.0	21.9	 25
103	 25	138.0	26.5	 25
104	 25	352.0	60.5	 20
105	 25	59.0	23.8	 25
106	 25	353.0	82.6	 25
107	 25	72.3	8.6	 20
108	 25	154.0	35.6	 25
109	 25	142.0	21.2	 25
110	 25	39.0	7.7	 20
111	 25	46.0	9.4	 25
112	 25	138.0	29.1	 25
113	 25	205.5	32.8	 20
114	 25	50.0	9.9	 25
115	 25	71.0	10.7	 25
116	 25	56.3	9.1	 20
117	 25	84.0	15.9	 25
118	 25	113.0	16.9	 25
119	 25	530.8	42.6	 20
120	 25	399.0	45.1	 25
121	 25	440.0	46.4	 25
122	 25	198.3	20.4	 20
123	 25	229.0	23.3	 25
124	 25	170.0	22.0	 25
125	 25	209.8	26.3	 20
126	 25	110.0	19.8	 25
127	 25	169.0	21.4	 25
128	 25	434.3	63.0	 20
129	 25	132.0	17.7	 25
130	 25	1447.0	290.8	 25
131	 25	48.3	9.4	 20
132	 25	62.0	11.3	 25
133	 25	48.0	10.8	 25
134	 25	46.8	8.1	 20
135	 25	43.0	7.4	 25
136	 25	134.0	23.7	 25
137	 25	72.5	13.4	 20
138	 25	722.0	158.0	 25
139	 25	142.0	19.3	 25
140	 25	50.3	9.0	 20
141	 25	77.0	17.1	 25
142	 25	47.0	9.7	 25
143	 25	80.5	9.1	 20
144	 25	44.0	9.9	 25
145	 25	47.0	6.8	 25
146	 25	45.3	6.1	 20
147	 25	51.0	8.9	 25
148	 25	52.0	9.7	 25
149	 25	47.5	11.0	 20
150	 25	49.0	6.3	 25
151	 25	79.0	11.3	 25
152	 25	66.3	15.1	 20
153	 25	49.0	9.8	 25
154	 25	63.0	13.0	 25
155	 25	89.3	12.9	 20
156	 25	106.0	18.7	 25
157	 25	211.0	21.0	 25
158	 25	52.8	7.9	 20
159	 25	269.0	42.4	 25
160	 25	317.0	30.8	 25
161	 25	68.3	13.1	 20
162	 25	69.0	10.4	 25
163	 25	56.0	8.8	 25
164	 25	70.5	9.8	 20
165	 25	236.0	47.4	 25
166	 25	77.0	11.5	 25
167	 25	131.8	23.3	 20
168	 25	79.0	13.6	 25
169	 25	100.0	17.8	 25
170	 25	100.5	12.3	 20
171	 25	466.0	59.4	 25
172	 25	91.0	15.7	 25
173	 25	74.3	9.9	 20
174	 25	73.0	11.4	 25
175	 25	3378.0	634.5	 25
176	 25	61.8	13.0	 20
177	 25	63.0	14.4	 25
178	 25	48.0	5.5	 25
179	 25	102.8	22.8	 20
180	 25	46.0	9.1	 25
181	 25	42.3	7.6	 20
182	 25	48.0	9.2	 25
183	 25	61.0	14.1	 25
184	 25	483.0	88.2	 20
185	 25	672.0	94.5	 25
186	 25	838.0	210.0	 25
187	 25	67.5	12.9	 20
188	 25	54.0	8.1	 25
189	 25	55.0	9.0	 25
190	 25	84.0	16.9	 20
191	 25	84.0	16.7	 25
192	 25	60.0	11.6	 25
193	 25	51.3	8.3	 20
194	 25	68.0	11.7	 25
195	 25	44.0	8.4	 25
196	 25	102.0	15.4	 20
197	 25	94.0	16.4	 25
198	 25	125.0	25.0	 25
199	 25	399.0	56.3	 20
200	 25	66.0	33.9	 25
201	 25	172.0	33.6	 25
202	 25	67.5	12.0	 20
203	 25	58.0	12.3	 25
204	 25	71.0	12.1	 25
205	 25	54.3	9.4	 20
206	 25	46.0	8.1	 25
207	 25	44.0	7.9	 25
208	 25	41.0	6.7	 20
209	 25	57.0	12.4	 25
210	 25	52.0	7.8	 25
211	 25	49.0	9.3	 20
212	 25	45.0	10.5	 25
213	 25	67.0	10.4	 25
214	 25	85.0	18.9	 20
215	 25	60.0	10.4	 25
216	 25	61.0	9.5	 25
217	 25	44.0	6.8	 20
218	 25	47.0	12.2	 25
219	 25	47.0	10.5	 25
220	 25	43.0	7.1	 20
221	 25	46.0	7.5	 25
222	 25	45.0	8.9	 25
223	 25	41.3	6.2	 20
224	 25	42.0	7.1	 25
225	 25	44.0	8.6	 25
226	 25	46.0	8.5	 20
227	 25	53.0	7.9	 25
228	 25	49.0	11.6	 25
229	 25	51.3	7.7	 20
230	 25	47.0	8.9	 25
231	 25	45.0	10.7	 25
232	 25	46.3	9.1	 20
233	 25	88.0	22.5	 25
234	 25	153.0	26.7	 25
235	 25	179.0	23.5	 20
236	 25	78.0	13.5	 25
237	 25	77.0	8.9	 25
238	 25	87.8	13.7	 20
239	 25	120.0	18.4	 25
240	 25	187.0	34.1	 25
241	 25	101.0	16.8	 20
242	 25	55.0	12.2	 25
243	 25	70.0	13.1	 25
244	 25	107.3	16.4	 20
245	 25	242.0	58.6	 25
246	 25	96.0	17.5	 25
247	 25	181.5	24.3	 20
248	 25	194.0	39.3	 25
249	 25	85.0	16.4	 25
250	 25	53.3	10.9	 20
251	 25	62.0	9.8	 25
252	 25	118.0	27.5	 25
253	 25	59.0	11.9	 20
254	 25	135.0	31.0	 25
255	 25	55.0	10.6	 25
256	 25	64.3	13.8	 20
257	 25	419.0	94.8	 25
258	 25	145.0	34.5	 25
259	 25	126.8	20.6	 20
260	 25	69.0	15.4	 25
261	 25	43.0	4.8	 20
262	 25	57.0	9.8	 25
263	 25	55.0	9.7	 25
264	 25	81.5	20.3	 20
265	 25	61.0	9.3	 25
266	 25	69.0	10.1	 25
267	 25	45.5	8.9	 20
268	 25	129.0	26.2	 25
269	 25	200.0	41.6	 25
270	 25	99.5	25.3	 16
271	 25	46.0	9.6	 20
272	 25	43.0	7.7	 20
273	 25	46.5	7.8	 16
274	 25	50.5	10.1	 20
275	 25	47.5	8.6	 20
276	 25	62.5	9.7	 16
277	 25	61.5	10.7	 20
278	 25	42.8	7.2	 20
279	 25	199.8	29.4	 16
280	 25	461.3	107.3	 20
281	 25	133.5	20.0	 20
282	 25	158.8	25.4	 16
283	 25	90.0	15.7	 20
284	 25	61.3	12.4	 20
285	 25	70.8	18.2	 16
286	 25	104.3	15.6	 20
287	 25	150.3	27.9	 20
288	 25	61.8	14.0	 16
289	 25	69.0	18.3	 20
290	 25	53.0	11.5	 20
291	 25	45.5	8.5	 16
292	 25	48.0	5.7	 20
293	 25	49.5	8.1	 20
294	 25	69.5	12.9	 16
295	 25	56.8	8.6	 20
296	 25	65.3	11.0	 20
297	 25	68.0	14.9	 16
298	 25	90.3	11.2	 20
299	 25	78.0	14.5	 20
300	 25	48.8	10.8	 16
301	 25	64.5	12.6	 20
302	 25	70.3	26.4	 20
303	 25	87.5	12.9	 16
304	 25	5669.5	1291.1	 20
305	 25	241.8	42.5	 20
306	 25	260.0	28.8	 16
307	 25	45.0	6.6	 20
308	 25	47.3	12.0	 20
309	 25	54.0	9.8	 16
310	 25	61.3	10.4	 20
311	 25	125.8	20.9	 20
312	 25	271.5	42.3	 16
313	 25	306.0	60.2	 20
314	 25	263.3	27.7	 20
315	 25	92.0	14.2	 16
316	 25	164.8	27.7	 20
317	 25	77.3	14.4	 20
318	 25	49.0	7.3	 16
319	 25	51.3	10.2	 20
320	 25	56.3	9.7	 20
321	 25	126.0	17.1	 16
322	 25	46.0	7.0	 20
323	 25	49.5	7.6	 20
324	 25	138.3	19.4	 16
325	 25	52.8	8.5	 20
326	 25	52.3	9.5	 20
327	 25	52.5	6.7	 16
328	 25	45.3	7.5	 20
329	 25	43.3	7.3	 20
330	 25	44.0	7.8	 16
331	 25	61.3	11.2	 20
332	 25	1510.3	340.1	 20
333	 25	136.0	12.6	 16
334	 25	145.3	31.4	 20
335	 25	165.3	26.2	 20
336	 25	154.8	18.7	 16
337	 25	61.5	13.5	 20
338	 25	150.5	21.0	 20
339	 25	660.8	91.4	 16
340	 25	89.5	17.0	 20
341	 25	98.3	13.1	 16
342	 25	54.8	10.8	 20
343	 25	51.0	8.3	 20
344	 25	48.0	9.1	 16
345	 25	90.0	20.2	 20
346	 25	133.8	22.3	 20
347	 25	86.0	11.5	 16
348	 25	70.5	12.6	 20
349	 25	6972.0	1679.5	 20
350	 25	187.5	61.5	 16
351	 25	158.3	33.5	 20
352	 25	234.0	43.2	 20
353	 25	87.3	14.0	 16
354	 25	104.3	16.9	 20
355	 25	155.0	32.4	 20
356	 25	52.8	10.5	 16
357	 25	44.0	6.6	 20
358	 25	69.0	14.4	 20
359	 25	46.3	8.5	 16
360	 25	52.3	12.4	 20
361	 25	69.3	11.4	 20
362	 25	45.8	10.2	 16
363	 25	50.0	9.7	 20
364	 25	64.3	11.3	 20
365	 25	313.5	75.4	 16
366	 25	63.5	15.4	 20
367	 25	47.5	7.7	 20
368	 25	301.0	44.9	 16
369	 25	250.0	136.8	 20
370	 25	206.8	25.5	 20
371	 25	89.3	8.5	 16
372	 25	80.5	11.2	 20
373	 25	48.8	6.7	 20
374	 25	56.3	10.5	 20
375	 25	72.0	11.2	 25
376	 25	55.0	9.7	 25
377	 25	256.3	35.7	 20
378	 25	170.0	24.6	 25
379	 25	77.0	17.6	 25
380	 25	93.8	18.0	 20
381	 25	55.0	11.6	 25
382	 25	56.0	9.2	 25
383	 25	104.0	20.0	 20
384	 25	146.0	28.9	 25
385	 25	57.0	10.6	 25
386	 25	50.5	6.5	 20
387	 25	49.0	9.4	 25
388	 25	48.0	8.2	 25
389	 25	56.0	12.3	 20
390	 25	46.0	9.1	 25
391	 25	46.0	8.7	 25
392	 25	57.3	10.9	 20
393	 25	55.0	9.9	 25
394	 25	69.0	12.8	 25
395	 25	326.3	47.9	 20
396	 25	801.0	193.2	 25
397	 25	110.0	17.2	 25
398	 25	124.5	15.9	 20
399	 25	219.0	37.7	 25
400	 25	68.0	12.5	 25
401	 25	134.3	21.8	 20
402	 25	101.0	21.5	 25
403	 25	93.0	17.6	 25
404	 25	58.3	10.4	 20
405	 25	61.0	10.7	 25
406	 25	64.0	10.7	 25
407	 25	50.0	6.8	 20
408	 25	49.0	8.8	 25
409	 25	728.0	93.8	 25
410	 25	108.0	16.9	 20
411	 25	65.0	12.3	 25
412	 25	100.0	17.8	 25
413	 25	252.5	27.0	 20
414	 25	719.0	89.1	 25
415	 25	275.0	37.9	 25
416	 25	856.5	54.1	 20
417	 25	1011.0	72.3	 25
418	 25	529.0	60.9	 25
419	 25	232.0	40.9	 20
420	 25	81.0	19.2	 25
421	 25	85.5	16.4	 20
422	 25	84.0	15.0	 25
423	 25	125.0	24.3	 25
424	 25	170.3	29.5	 20
425	 25	82.0	12.5	 25
426	 25	1098.0	241.7	 25
427	 25	66.5	9.4	 20
428	 25	49.0	10.0	 25
429	 25	121.0	23.8	 25
430	 25	49.8	10.6	 20
431	 25	43.0	6.4	 25
432	 25	52.0	12.7	 25
433	 25	89.0	13.9	 20
434	 25	106.0	16.9	 25
435	 25	214.0	31.2	 25
436	 25	135.0	18.6	 20
437	 25	50.0	7.2	 25
438	 25	212.0	41.4	 25
439	 25	262.8	46.1	 20
440	 25	93.0	17.2	 25
441	 25	175.0	35.2	 25
442	 25	44.3	9.1	 20
443	 25	50.0	7.0	 25
444	 25	40.0	9.1	 25
445	 25	45.3	9.1	 20
446	 25	74.0	10.5	 25
447	 25	60.0	14.7	 25
448	 25	52.3	10.4	 20
449	 25	56.0	10.5	 25
450	 25	41.0	7.1	 25
451	 25	46.3	8.5	 20
452	 25	72.0	13.5	 25
453	 25	73.0	12.5	 25
454	 25	65.8	11.5	 20
455	 25	462.0	83.9	 25
456	 25	71.0	12.9	 25
457	 25	93.8	12.6	 20
458	 25	58.0	9.5	 25
459	 25	57.0	7.6	 25
460	 25	91.0	14.2	 20
461	 25	49.0	9.2	 25
462	 25	187.0	32.1	 25
463	 25	77.5	14.3	 20
464	 25	71.0	11.3	 25
465	 25	95.0	16.5	 25
466	 25	111.3	20.1	 20
467	 25	169.0	38.0	 25
468	 25	100.0	19.0	 25
469	 25	284.3	28.3	 20
470	 25	96.0	16.4	 25
471	 25	231.0	35.3	 25
472	 25	163.8	22.6	 20
473	 25	61.0	10.5	 25
474	 25	46.0	8.3	 25
475	 25	146.5	25.0	 20
476	 25	47.0	9.5	 25
477	 25	47.0	8.1	 25
478	 25	50.3	8.4	 20
479	 25	46.0	8.8	 25
480	 25	46.0	8.8	 25
481	 25	46.0	11.7	 20
482	 25	52.0	10.9	 25
483	 25	1307.0	222.2	 25
484	 25	64.0	10.7	 20
485	 25	63.0	11.3	 25
486	 25	63.0	9.9	 25
487	 25	258.3	39.1	 20
488	 25	50.0	7.6	 25
489	 25	50.0	8.6	 25
490	 25	40.5	6.4	 20
491	 25	43.0	7.1	 25
492	 25	55.0	9.6	 25
493	 25	74.8	14.4	 20
494	 25	44.0	8.7	 25
495	 25	43.0	8.2	 25
496	 25	63.3	8.8	 20
497	 25	61.0	8.2	 25
498	 25	47.0	8.4	 25
499	 25	52.3	11.1	 20
500	 25	50.0	9.4	 25
501	 25	69.0	12.7	 20
502	 25	90.0	13.9	 25
503	 25	126.0	19.5	 25
504	 25	123.5	18.3	 20
505	 25	91.0	11.4	 25
506	 25	509.0	73.6	 25
507	 25	870.0	76.5	 20
508	 25	994.0	197.6	 25
509	 25	100.0	21.0	 25
510	 25	136.3	15.7	 20
511	 25	608.0	124.8	 25
512	 25	69.0	9.8	 25
513	 25	97.0	16.6	 20
514	 25	83.0	15.8	 25
515	 25	55.0	9.2	 25
516	 25	362.5	65.9	 20
517	 25	74.0	12.6	 25
518	 25	60.0	25.9	 25
519	 25	275.0	40.1	 20
520	 25	300.0	37.1	 25
521	 25	250.0	39.6	 25
522	 25	64.0	10.8	 20
523	 25	138.0	24.9	 25
524	 25	111.0	20.4	 25
525	 25	67.3	11.0	 20
526	 25	61.0	9.4	 25
527	 25	65.0	10.3	 25
528	 25	109.3	21.0	 20
529	 25	245.0	40.9	 25
530	 25	269.0	40.8	 25
531	 25	51.3	9.4	 20
532	 25	318.0	70.6	 25
533	 25	127.0	38.2	 25
534	 25	104.3	12.8	 20
535	 25	89.0	18.5	 25
536	 25	558.0	56.6	 25
537	 25	647.5	121.5	 20
538	 25	94.0	12.4	 25
539	 25	49.0	7.6	 25
540	 25	117.5	21.3	 20
541	 25	101.0	25.3	 25
542	 25	74.0	12.6	 25
543	 25	154.0	29.1	 20
544	 25	151.0	30.7	 25
545	 25	393.0	76.1	 25
546	 25	330.8	59.8	 20
547	 25	59.0	9.7	 25
548	 25	65.0	11.7	 25
549	 25	47.0	9.3	 20
550	 25	41.0	8.8	 25
551	 25	388.0	86.2	 25
552	 25	49.3	9.5	 20
553	 25	86.0	16.7	 25
554	 25	109.0	22.9	 25
555	 25	68.3	11.6	 20
556	 25	80.0	14.6	 25
557	 25	112.0	23.2	 25
558	 25	47.0	8.5	 20
559	 25	50.0	9.8	 25
560	 25	73.0	13.7	 25
561	 25	80.3	13.8	 20
562	 25	356.0	57.2	 25
563	 25	273.0	37.4	 25
564	 25	99.5	22.1	 20
565	 25	131.0	32.9	 25
566	 25	155.0	38.5	 25
567	 25	143.0	22.2	 20
568	 25	166.0	31.6	 25
569	 25	77.0	14.0	 25
570	 25	156.0	35.4	 20
571	 25	85.0	19.2	 25
572	 25	72.0	15.1	 25
573	 25	66.0	11.3	 20
574	 25	251.0	50.7	 25
575	 25	101.0	17.2	 25
576	 25	62.3	11.3	 20
577	 25	46.0	8.1	 25
578	 25	43.0	7.0	 25
579	 25	43.5	8.0	 20
580	 25	81.0	15.3	 25
581	 25	95.5	20.1	 20
582	 25	48.0	7.9	 25
583	 25	52.0	8.9	 25
584	 25	65.0	8.5	 16
585	 25	137.8	18.3	 20
586	 25	1672.0	155.0	 20
587	 25	68.5	13.9	 16
588	 25	74.8	13.9	 20
589	 25	88.8	13.9	 20
590	 25	442.0	36.8	 16
591	 25	194.3	31.3	 20
592	 25	177.0	24.0	 20
593	 25	73.3	12.0	 16
594	 25	158.5	39.0	 20
595	 25	102.8	15.6	 20
596	 25	70.3	14.6	 16
597	 25	93.8	15.0	 20
598	 25	204.8	38.7	 20
599	 25	109.3	12.6	 16
600	 25	295.0	49.4	 20
601	 25	81.3	13.6	 20
602	 25	51.5	10.6	 16
603	 25	65.0	9.0	 20
604	 25	78.3	13.9	 20
605	 25	179.3	17.8	 16
606	 25	87.3	24.1	 20
607	 25	115.3	19.9	 20
608	 25	46.0	8.8	 16
609	 25	50.0	11.0	 20
610	 25	50.3	9.7	 20
611	 25	72.8	12.5	 16
612	 25	52.0	9.3	 20
613	 25	46.3	13.9	 20
614	 25	96.0	12.7	 16
615	 25	41.3	7.5	 20
616	 25	53.3	10.4	 20
617	 25	48.5	8.2	 16
618	 25	99.0	18.2	 20
619	 25	48.0	8.7	 20
620	 25	45.5	10.3	 16
621	 25	55.3	9.9	 20
622	 25	56.3	11.5	 20
623	 25	220.5	24.0	 16
624	 25	66.5	14.4	 20
625	 25	118.0	16.9	 20
626	 25	107.3	18.6	 16
627	 25	58.0	11.2	 20
628	 25	989.5	125.8	 20
629	 25	103.0	25.2	 16
630	 25	76.8	14.2	 20
631	 25	97.3	19.2	 20
632	 25	45.5	5.4	 16
633	 25	49.0	6.5	 20
634	 25	81.0	13.4	 20
635	 25	152.3	23.5	 16
636	 25	76.3	16.2	 20
637	 25	245.3	25.2	 20
638	 25	111.0	17.3	 16
639	 25	85.3	11.8	 20
  0	 26	8901.0	1063.3	 25
  1	 26	68.3	14.4	 20
  2	 26	52.0	9.7	 25
  3	 26	45.0	10.7	 25
  4	 26	46.5	9.0	 20
  5	 26	42.0	9.3	 25
  6	 26	61.0	13.5	 25
  7	 26	51.0	7.2	 20
  8	 26	48.0	8.9	 25
  9	 26	44.0	5.8	 25
 10	 26	43.0	7.8	 20
 11	 26	53.0	10.5	 25
 12	 26	48.0	11.1	 25
 13	 26	48.0	8.7	 20
 14	 26	40.0	8.4	 25
 15	 26	49.0	8.8	 25
 16	 26	48.3	8.3	 20
 17	 26	47.0	8.0	 25
 18	 26	57.0	9.9	 25
 19	 26	84.5	12.1	 20
 20	 26	53.0	10.4	 25
 21	 26	52.5	13.4	 20
 22	 26	43.0	6.5	 25
 23	 26	43.0	9.6	 25
 24	 26	48.3	10.9	 20
 25	 26	127.0	38.9	 25
 26	 26	580.0	129.8	 25
 27	 26	155.5	29.9	 20
 28	 26	489.0	102.0	 25
 29	 26	415.0	64.4	 25
 30	 26	78.3	13.9	 20
 31	 26	105.0	15.9	 25
 32	 26	132.0	26.0	 25
 33	 26	129.3	17.2	 20
 34	 26	136.0	33.6	 25
 35	 26	100.0	20.2	 25
 36	 26	65.0	9.0	 20
 37	 26	99.0	22.9	 25
 38	 26	151.0	33.0	 25
 39	 26	95.8	17.6	 20
 40	 26	59.0	13.1	 25
 41	 26	48.0	6.0	 25
 42	 26	54.3	9.0	 20
 43	 26	51.0	10.4	 25
 44	 26	45.0	8.5	 25
 45	 26	70.8	20.0	 20
 46	 26	60.0	23.9	 25
 47	 26	49.0	8.4	 25
 48	 26	52.5	10.4	 20
 49	 26	69.0	15.2	 25
 50	 26	48.0	11.8	 25
 51	 26	52.3	9.9	 20
 52	 26	80.0	19.3	 25
 53	 26	86.0	14.9	 25
 54	 26	173.5	24.8	 20
 55	 26	48.0	7.7	 25
 56	 26	47.0	6.8	 25
 57	 26	43.3	8.5	 20
 58	 26	45.0	7.9	 25
 59	 26	43.0	7.7	 25
 60	 26	44.0	9.0	 20
 61	 26	43.3	9.2	 20
 62	 26	50.3	9.9	 20
 63	 26	49.5	9.7	 16
 64	 26	46.8	8.6	 20
 65	 26	45.3	7.0	 20
 66	 26	47.0	7.9	 16
 67	 26	48.3	7.3	 20
 68	 26	42.5	8.7	 20
 69	 26	69.3	15.7	 16
 70	 26	63.8	16.3	 20
 71	 26	87.0	12.7	 20
 72	 26	60.5	11.7	 16
 73	 26	107.5	21.2	 20
 74	 26	449.5	63.0	 20
 75	 26	440.5	45.1	 16
 76	 26	251.8	20.8	 20
 77	 26	225.0	16.7	 20
 78	 26	93.0	11.1	 16
 79	 26	71.0	9.8	 20
 80	 26	112.3	19.4	 20
 81	 26	55.0	8.8	 16
 82	 26	49.0	10.0	 20
 83	 26	42.0	4.3	 20
 84	 26	51.3	10.2	 16
 85	 26	85.0	20.4	 20
 86	 26	74.3	8.8	 20
 87	 26	85.8	16.1	 16
 88	 26	67.3	11.1	 20
 89	 26	69.5	13.4	 20
 90	 26	91.0	15.8	 16
 91	 26	474.3	35.6	 20
 92	 26	317.5	60.4	 20
 93	 26	70.3	11.7	 16
 94	 26	88.5	15.5	 20
 95	 26	83.0	12.7	 20
 96	 26	380.3	43.0	 16
 97	 26	85.0	59.4	 20
 98	 26	76.3	31.9	 20
 99	 26	118.0	23.0	 16
100	 26	90.0	16.1	 20
101	 26	63.0	13.0	 16
102	 26	55.3	10.8	 20
103	 26	108.5	23.4	 20
104	 26	155.0	24.1	 16
105	 26	53.3	13.0	 20
106	 26	122.8	25.1	 20
107	 26	60.5	12.7	 16
108	 26	88.5	16.2	 20
109	 26	114.3	16.7	 20
110	 26	43.5	7.1	 16
111	 26	43.0	8.9	 20
112	 26	66.5	12.0	 20
113	 26	56.5	8.5	 16
114	 26	43.3	7.0	 20
115	 26	43.3	9.7	 20
116	 26	47.0	8.5	 16
117	 26	67.8	13.9	 20
118	 26	181.3	31.0	 20
119	 26	602.5	55.1	 16
120	 26	565.5	44.5	 20
121	 26	899.0	91.0	 20
122	 26	288.3	47.4	 16
123	 26	205.3	23.8	 20
124	 26	176.0	34.7	 20
125	 26	79.0	19.8	 16
126	 26	82.5	12.0	 20
127	 26	115.0	21.2	 20
128	 26	75.5	12.6	 16
129	 26	84.5	13.5	 20
130	 26	256.8	50.7	 20
131	 26	54.0	12.8	 16
132	 26	64.3	12.6	 20
133	 26	53.5	11.0	 20
134	 26	46.3	8.0	 16
135	 26	41.3	9.5	 20
136	 26	46.3	6.3	 20
137	 26	56.5	12.5	 16
138	 26	239.3	38.8	 20
139	 26	75.5	13.3	 20
140	 26	43.8	6.9	 16
141	 26	55.5	9.1	 20
142	 26	44.0	8.1	 20
143	 26	69.3	9.4	 16
144	 26	45.0	9.2	 20
145	 26	53.0	9.6	 20
146	 26	46.3	10.1	 16
147	 26	47.0	9.1	 20
148	 26	46.0	6.7	 20
149	 26	58.3	11.2	 16
150	 26	50.5	12.9	 20
151	 26	83.5	14.0	 20
152	 26	49.0	9.1	 16
153	 26	54.0	11.3	 20
154	 26	52.3	12.0	 20
155	 26	129.8	19.4	 16
156	 26	91.0	13.0	 20
157	 26	82.8	14.1	 20
158	 26	54.5	8.3	 16
159	 26	235.0	28.0	 20
160	 26	233.8	25.7	 20
161	 26	68.8	12.1	 16
162	 26	67.3	10.4	 20
163	 26	56.3	11.2	 20
164	 26	74.5	11.8	 16
165	 26	308.8	48.4	 20
166	 26	127.0	20.6	 25
167	 26	92.5	17.9	 20
168	 26	52.0	8.2	 25
169	 26	159.0	18.9	 25
170	 26	169.0	28.4	 20
171	 26	469.0	79.7	 25
172	 26	120.0	23.4	 25
173	 26	65.0	11.7	 20
174	 26	53.0	11.3	 25
175	 26	1230.0	234.6	 25
176	 26	53.5	9.3	 20
177	 26	53.0	9.4	 25
178	 26	44.0	10.5	 25
179	 26	53.3	10.2	 20
180	 26	44.0	8.5	 25
181	 26	44.3	8.1	 20
182	 26	53.0	9.2	 25
183	 26	50.0	10.2	 25
184	 26	312.3	61.1	 20
185	 26	345.0	65.6	 25
186	 26	355.0	81.2	 25
187	 26	46.3	9.2	 20
188	 26	47.0	8.6	 25
189	 26	58.0	13.5	 25
190	 26	89.3	16.4	 20
191	 26	59.0	12.2	 25
192	 26	50.0	9.4	 25
193	 26	48.0	6.5	 20
194	 26	68.0	13.2	 25
195	 26	52.0	10.3	 25
196	 26	117.5	29.1	 20
197	 26	103.0	15.1	 25
198	 26	75.0	13.9	 25
199	 26	159.3	27.7	 20
200	 26	56.0	14.3	 25
201	 26	164.0	28.0	 25
202	 26	62.0	9.9	 20
203	 26	50.0	9.1	 25
204	 26	71.0	11.1	 25
205	 26	42.3	5.2	 20
206	 26	44.0	9.1	 25
207	 26	48.0	8.5	 25
208	 26	44.5	8.5	 20
209	 26	41.0	9.6	 25
210	 26	44.0	6.8	 25
211	 26	43.0	5.9	 20
212	 26	47.0	9.9	 25
213	 26	44.0	7.0	 25
214	 26	46.0	8.1	 20
215	 26	48.0	9.2	 25
216	 26	86.0	16.4	 25
217	 26	47.3	9.8	 20
218	 26	49.0	10.4	 25
219	 26	45.0	8.1	 25
220	 26	52.5	11.2	 20
221	 26	54.0	11.2	 25
222	 26	48.0	10.4	 25
223	 26	42.0	7.3	 20
224	 26	44.0	7.0	 25
225	 26	42.0	7.2	 25
226	 26	42.3	9.6	 20
227	 26	46.0	9.2	 25
228	 26	47.0	9.7	 25
229	 26	41.0	8.0	 20
230	 26	48.0	10.7	 25
231	 26	43.0	7.3	 25
232	 26	46.8	9.0	 20
233	 26	64.0	12.6	 25
234	 26	69.0	11.9	 25
235	 26	81.0	15.3	 20
236	 26	63.0	13.7	 25
237	 26	151.0	21.0	 25
238	 26	88.0	16.6	 20
239	 26	101.0	13.9	 25
240	 26	159.0	16.6	 25
241	 26	145.5	20.1	 20
242	 26	67.0	13.0	 25
243	 26	67.0	11.5	 25
244	 26	137.5	19.8	 20
245	 26	329.0	39.7	 25
246	 26	77.0	16.7	 25
247	 26	79.0	13.0	 20
248	 26	76.0	11.4	 25
249	 26	51.0	7.0	 25
250	 26	54.3	9.1	 20
251	 26	53.0	11.4	 25
252	 26	48.0	11.9	 25
253	 26	59.3	10.2	 20
254	 26	96.0	23.7	 25
255	 26	51.0	8.9	 25
256	 26	57.0	10.0	 20
257	 26	217.0	42.9	 25
258	 26	258.0	39.9	 25
259	 26	135.8	17.6	 20
260	 26	62.0	17.4	 25
261	 26	50.8	11.6	 20
262	 26	47.0	9.0	 25
263	 26	51.0	8.1	 25
264	 26	92.0	17.7	 20
265	 26	76.0	12.3	 25
266	 26	75.0	12.3	 25
267	 26	54.5	8.4	 20
268	 26	94.0	18.2	 25
269	 26	147.0	24.1	 25
270	 26	120.0	17.2	 20
271	 26	54.0	9.8	 25
272	 26	45.0	8.6	 25
273	 26	41.3	6.3	 20
274	 26	45.0	9.8	 25
275	 26	47.0	8.6	 25
276	 26	44.3	6.8	 20
277	 26	48.0	7.2	 25
278	 26	46.0	9.3	 25
279	 26	48.3	9.0	 20
280	 26	60.0	16.5	 25
281	 26	42.0	8.8	 25
282	 26	48.3	6.3	 20
283	 26	46.0	8.5	 25
284	 26	49.0	9.0	 25
285	 26	44.3	8.6	 20
286	 26	75.0	15.0	 25
287	 26	65.0	13.8	 25
288	 26	45.5	7.9	 20
289	 26	44.0	6.4	 25
290	 26	51.0	9.3	 25
291	 26	42.5	7.9	 20
292	 26	39.0	9.4	 25
293	 26	47.0	8.2	 25
294	 26	72.5	14.6	 20
295	 26	250.0	55.4	 25
296	 26	54.0	11.4	 25
297	 26	62.8	8.4	 20
298	 26	88.0	12.8	 25
299	 26	65.0	11.2	 25
300	 26	59.8	13.6	 20
301	 26	60.0	9.1	 25
302	 26	51.0	8.0	 25
303	 26	70.3	13.8	 20
304	 26	1750.0	414.7	 25
305	 26	136.0	67.4	 25
306	 26	145.0	24.2	 20
307	 26	44.0	7.8	 25
308	 26	52.0	10.5	 25
309	 26	58.5	11.9	 20
310	 26	61.0	12.0	 25
311	 26	75.0	10.4	 25
312	 26	121.3	14.8	 20
313	 26	122.0	24.0	 25
314	 26	121.0	16.7	 25
315	 26	82.3	18.4	 20
316	 26	133.0	16.8	 25
317	 26	95.0	16.0	 25
318	 26	56.0	7.9	 20
319	 26	50.0	9.8	 25
320	 26	51.0	8.4	 25
321	 26	68.0	11.8	 20
322	 26	46.0	10.3	 25
323	 26	50.0	9.1	 25
324	 26	113.0	21.5	 20
325	 26	49.0	6.6	 25
326	 26	57.0	10.1	 25
327	 26	54.0	9.9	 20
328	 26	48.0	8.7	 25
329	 26	43.0	6.9	 25
330	 26	44.0	9.1	 20
331	 26	55.0	12.1	 25
332	 26	180.0	59.6	 25
333	 26	67.0	13.1	 20
334	 26	70.0	10.6	 25
335	 26	63.0	10.1	 25
336	 26	101.0	17.8	 20
337	 26	54.0	7.8	 25
338	 26	78.0	11.6	 25
339	 26	233.3	26.8	 20
340	 26	72.0	11.3	 25
341	 26	65.0	13.1	 20
342	 26	66.0	12.4	 25
343	 26	42.0	6.9	 25
344	 26	47.0	6.7	 20
345	 26	87.0	16.5	 25
346	 26	65.0	10.5	 25
347	 26	69.0	12.0	 20
348	 26	64.0	11.4	 25
349	 26	2881.0	764.6	 25
350	 26	185.3	35.8	 20
351	 26	80.0	26.6	 25
352	 26	60.0	10.9	 25
353	 26	69.0	11.3	 20
354	 26	85.0	14.8	 25
355	 26	52.0	10.5	 25
356	 26	47.3	8.2	 20
357	 26	42.0	8.1	 25
358	 26	56.0	10.3	 25
359	 26	45.0	5.5	 20
360	 26	48.0	8.4	 25
361	 26	49.0	7.8	 25
362	 26	46.0	6.6	 20
363	 26	48.0	9.7	 25
364	 26	55.0	9.9	 25
365	 26	66.8	20.3	 20
366	 26	56.0	13.5	 25
367	 26	42.0	6.3	 25
368	 26	218.5	46.2	 20
369	 26	185.0	141.2	 25
370	 26	668.0	140.6	 25
371	 26	114.8	16.8	 20
372	 26	79.0	16.0	 25
373	 26	61.0	8.8	 25
374	 26	52.3	12.4	 16
375	 26	48.3	8.7	 20
376	 26	51.5	9.1	 20
377	 26	84.8	15.7	 16
378	 26	304.3	61.5	 20
379	 26	96.8	21.0	 20
380	 26	98.0	16.5	 16
381	 26	59.3	7.8	 20
382	 26	53.5	7.5	 20
383	 26	66.5	12.4	 16
384	 26	62.5	10.1	 20
385	 26	46.3	8.9	 20
386	 26	148.8	138.0	 16
387	 26	58.0	9.8	 20
388	 26	47.3	9.1	 20
389	 26	50.0	6.6	 16
390	 26	51.0	9.1	 20
391	 26	44.0	6.9	 20
392	 26	39.3	8.8	 16
393	 26	60.0	8.8	 20
394	 26	56.3	17.8	 20
395	 26	96.0	15.7	 16
396	 26	278.3	57.7	 20
397	 26	83.0	9.9	 20
398	 26	76.5	15.3	 16
399	 26	186.0	43.8	 20
400	 26	54.3	14.4	 20
401	 26	50.3	8.9	 16
402	 26	51.3	9.0	 20
403	 26	68.0	9.0	 20
404	 26	54.0	9.7	 16
405	 26	50.5	8.4	 20
406	 26	78.5	10.0	 20
407	 26	65.3	9.8	 16
408	 26	50.0	6.6	 20
409	 26	188.5	21.5	 20
410	 26	57.3	7.9	 16
411	 26	49.3	5.0	 20
412	 26	65.3	10.6	 20
413	 26	182.3	21.5	 16
414	 26	429.3	39.0	 20
415	 26	180.3	34.4	 20
416	 26	457.5	36.5	 16
417	 26	356.5	38.4	 20
418	 26	366.0	22.9	 20
419	 26	867.8	69.9	 16
420	 26	83.5	31.5	 20
421	 26	78.8	10.6	 16
422	 26	125.5	17.9	 20
423	 26	50.3	8.6	 20
424	 26	96.8	16.1	 16
425	 26	72.0	14.8	 20
426	 26	257.3	41.2	 20
427	 26	50.3	10.3	 16
428	 26	47.0	8.1	 20
429	 26	54.8	10.5	 20
430	 26	53.3	10.6	 16
431	 26	47.5	9.2	 20
432	 26	42.3	8.0	 20
433	 26	96.8	15.5	 16
434	 26	140.3	16.7	 20
435	 26	285.5	25.6	 20
436	 26	56.0	8.5	 16
437	 26	48.0	10.1	 20
438	 26	53.0	10.2	 20
439	 26	49.8	9.8	 16
440	 26	50.0	8.9	 20
441	 26	49.3	8.7	 20
442	 26	45.3	7.9	 16
443	 26	41.3	7.6	 20
444	 26	50.3	11.8	 20
445	 26	42.8	7.8	 16
446	 26	63.3	12.0	 20
447	 26	44.3	10.7	 20
448	 26	61.3	11.5	 16
449	 26	51.3	7.0	 20
450	 26	52.3	8.7	 20
451	 26	50.0	10.4	 16
452	 26	49.3	9.7	 20
453	 26	44.5	6.6	 20
454	 26	47.0	7.7	 16
455	 26	249.3	39.0	 20
456	 26	67.0	13.7	 20
457	 26	70.5	11.6	 16
458	 26	59.0	8.4	 20
459	 26	51.0	10.8	 20
460	 26	58.8	11.1	 16
461	 26	93.0	18.1	 20
462	 26	68.0	15.3	 20
463	 26	52.0	8.4	 16
464	 26	49.0	6.4	 20
465	 26	47.3	9.7	 20
466	 26	215.8	24.7	 16
467	 26	92.0	9.7	 20
468	 26	89.0	10.2	 20
469	 26	143.0	20.5	 16
470	 26	86.3	15.0	 20
471	 26	227.8	20.1	 20
472	 26	198.8	25.3	 16
473	 26	86.0	11.7	 20
474	 26	48.0	10.5	 20
475	 26	79.5	20.7	 16
476	 26	48.3	8.3	 20
477	 26	47.8	6.7	 20
478	 26	42.3	8.0	 16
479	 26	47.0	7.6	 25
480	 26	49.0	8.0	 25
481	 26	44.3	10.8	 20
482	 26	52.0	10.1	 25
483	 26	316.0	49.3	 25
484	 26	46.5	5.4	 20
485	 26	54.0	7.6	 25
486	 26	54.0	9.2	 25
487	 26	730.3	82.1	 20
488	 26	47.0	11.2	 25
489	 26	80.0	14.0	 25
490	 26	51.5	8.7	 20
491	 26	40.0	5.6	 25
492	 26	46.0	9.7	 25
493	 26	71.5	12.5	 20
494	 26	52.0	9.6	 25
495	 26	46.0	6.3	 25
496	 26	50.3	8.8	 20
497	 26	49.0	10.6	 25
498	 26	48.0	8.3	 25
499	 26	47.3	7.9	 20
500	 26	45.0	8.7	 25
501	 26	53.3	10.8	 20
502	 26	60.0	11.8	 25
503	 26	114.0	18.4	 25
504	 26	85.5	14.2	 20
505	 26	72.0	9.5	 25
506	 26	99.0	18.3	 25
507	 26	985.0	129.1	 20
508	 26	596.0	124.0	 25
509	 26	83.0	17.1	 25
510	 26	72.5	14.0	 20
511	 26	372.0	61.0	 25
512	 26	71.0	19.3	 25
513	 26	73.3	13.5	 20
514	 26	61.0	17.2	 25
515	 26	55.0	12.0	 25
516	 26	535.5	71.6	 20
517	 26	60.0	17.9	 25
518	 26	99.0	15.2	 25
519	 26	137.8	17.3	 20
520	 26	146.0	35.3	 25
521	 26	90.0	13.6	 25
522	 26	60.8	14.3	 20
523	 26	110.0	22.2	 25
524	 26	59.0	10.6	 25
525	 26	79.8	13.7	 20
526	 26	70.0	13.2	 25
527	 26	58.0	10.2	 25
528	 26	76.3	13.0	 20
529	 26	264.0	47.4	 25
530	 26	139.0	21.3	 25
531	 26	49.5	10.5	 20
532	 26	194.0	44.4	 25
533	 26	115.0	14.2	 25
534	 26	109.5	19.5	 20
535	 26	76.0	13.6	 25
536	 26	2059.0	139.5	 25
537	 26	208.3	21.8	 20
538	 26	130.0	23.0	 25
539	 26	56.0	9.6	 25
540	 26	86.3	17.5	 20
541	 26	56.0	7.8	 25
542	 26	57.0	10.2	 25
543	 26	118.0	18.4	 20
544	 26	119.0	16.4	 25
545	 26	337.0	33.7	 25
546	 26	175.5	22.5	 20
547	 26	49.0	8.6	 25
548	 26	47.0	7.3	 25
549	 26	46.3	9.2	 20
550	 26	39.0	7.4	 25
551	 26	94.0	25.9	 25
552	 26	56.5	15.0	 20
553	 26	77.0	17.4	 25
554	 26	54.0	8.9	 25
555	 26	57.3	10.9	 20
556	 26	46.0	8.5	 25
557	 26	63.0	12.7	 25
558	 26	41.0	6.9	 20
559	 26	48.0	8.7	 25
560	 26	78.0	15.0	 25
561	 26	48.0	6.4	 20
562	 26	230.0	27.2	 25
563	 26	133.0	19.2	 25
564	 26	65.3	15.4	 20
565	 26	58.0	9.0	 25
566	 26	75.0	14.3	 25
567	 26	87.0	13.1	 20
568	 26	73.0	16.0	 25
569	 26	56.0	9.1	 25
570	 26	71.5	13.0	 20
571	 26	57.0	8.3	 25
572	 26	41.0	9.1	 25
573	 26	45.0	6.3	 20
574	 26	76.0	12.6	 25
575	 26	62.0	7.8	 25
576	 26	68.0	11.9	 20
577	 26	53.0	10.0	 25
578	 26	39.0	7.6	 25
579	 26	41.3	9.8	 20
580	 26	64.0	11.4	 25
581	 26	60.0	10.1	 20
582	 26	47.0	12.2	 25
583	 26	54.0	20.0	 25
584	 26	175.8	19.4	 20
585	 26	88.0	20.3	 25
586	 26	384.0	78.8	 25
587	 26	64.3	14.9	 20
588	 26	67.0	10.8	 25
589	 26	74.0	15.7	 25
590	 26	176.5	28.1	 20
591	 26	101.0	21.0	 25
592	 26	93.0	16.2	 25
593	 26	56.0	10.3	 20
594	 26	53.0	9.4	 25
595	 26	59.0	11.3	 25
596	 26	48.5	8.5	 20
597	 26	58.0	12.7	 25
598	 26	60.0	10.9	 25
599	 26	50.0	7.1	 20
600	 26	166.0	40.4	 25
601	 26	66.0	13.0	 25
602	 26	51.3	10.3	 20
603	 26	73.0	13.6	 25
604	 26	57.0	10.6	 25
605	 26	109.3	13.7	 20
606	 26	63.0	11.0	 25
607	 26	76.0	12.7	 25
608	 26	47.3	6.0	 20
609	 26	60.0	12.0	 25
610	 26	46.0	6.7	 25
611	 26	73.0	13.7	 20
612	 26	47.0	8.7	 25
613	 26	41.0	7.3	 25
614	 26	54.8	13.7	 20
615	 26	49.0	10.5	 25
616	 26	50.0	8.3	 25
617	 26	49.5	9.0	 20
618	 26	78.0	14.0	 25
619	 26	47.0	9.0	 25
620	 26	40.3	6.3	 20
621	 26	47.0	11.3	 25
622	 26	52.0	11.7	 25
623	 26	74.3	14.7	 20
624	 26	52.0	8.7	 25
625	 26	75.0	13.9	 25
626	 26	58.0	9.6	 20
627	 26	48.0	8.8	 25
628	 26	255.0	46.7	 25
629	 26	71.8	11.7	 20
630	 26	57.0	10.8	 25
631	 26	69.0	13.0	 25
632	 26	52.3	9.6	 20
633	 26	50.0	7.8	 25
634	 26	125.0	19.6	 25
635	 26	222.0	20.8	 20
636	 26	70.0	10.2	 25
637	 26	156.0	23.1	 25
638	 26	94.5	13.0	 20
639	 26	6264.0	1130.9	 25
  0	 27	87.0	16.3	 25
  1	 27	102.3	9.9	 20
  2	 27	60.0	12.1	 25
  3	 27	51.0	10.9	 25
  4	 27	53.3	9.6	 20
  5	 27	62.0	11.8	 25
  6	 27	51.0	7.2	 25
  7	 27	68.3	9.9	 20
  8	 27	54.0	7.9	 25
  9	 27	51.0	8.4	 25
 10	 27	63.0	10.4	 20
 11	 27	49.0	8.3	 25
 12	 27	80.0	14.8	 25
 13	 27	82.0	16.0	 20
 14	 27	67.0	12.2	 25
 15	 27	910.0	223.3	 25
 16	 27	65.8	9.4	 20
 17	 27	59.0	11.0	 25
 18	 27	49.0	8.6	 25
 19	 27	46.5	9.4	 20
 20	 27	62.0	10.2	 25
 21	 27	47.3	7.6	 20
 22	 27	45.0	7.5	 25
 23	 27	48.0	9.4	 25
 24	 27	49.5	9.4	 20
 25	 27	41.0	8.3	 25
 26	 27	47.0	8.5	 25
 27	 27	75.5	15.4	 20
 28	 27	123.0	26.4	 25
 29	 27	79.0	11.8	 25
 30	 27	50.8	7.7	 20
 31	 27	227.0	66.1	 25
 32	 27	201.0	36.5	 25
 33	 27	99.5	24.2	 20
 34	 27	66.0	9.7	 25
 35	 27	69.0	12.1	 25
 36	 27	67.5	14.3	 20
 37	 27	114.0	29.8	 25
 38	 27	85.0	14.2	 25
 39	 27	90.3	17.4	 20
 40	 27	419.0	133.1	 25
 41	 27	238.0	30.9	 25
 42	 27	3081.5	644.1	 20
 43	 27	129.0	326.7	 25
 44	 27	51.0	9.4	 25
 45	 27	75.0	20.4	 20
 46	 27	63.0	26.6	 25
 47	 27	50.0	7.6	 25
 48	 27	43.8	6.9	 20
 49	 27	44.0	9.0	 25
 50	 27	39.0	8.4	 25
 51	 27	43.3	9.2	 20
 52	 27	61.0	11.9	 25
 53	 27	84.0	17.6	 25
 54	 27	54.3	11.1	 20
 55	 27	40.0	6.7	 25
 56	 27	40.0	7.3	 25
 57	 27	88.0	89.8	 20
 58	 27	49.0	9.3	 25
 59	 27	39.0	7.1	 25
 60	 27	39.3	5.6	 20
 61	 27	40.0	7.7	 25
 62	 27	44.0	8.9	 25
 63	 27	41.3	6.8	 20
 64	 27	68.0	13.0	 25
 65	 27	82.0	17.4	 25
 66	 27	80.5	17.1	 20
 67	 27	39.0	10.5	 25
 68	 27	46.0	9.7	 25
 69	 27	39.3	7.7	 20
 70	 27	47.0	8.2	 25
 71	 27	146.0	31.1	 25
 72	 27	85.3	17.7	 20
 73	 27	132.0	29.6	 25
 74	 27	181.0	30.9	 25
 75	 27	74.3	11.9	 20
 76	 27	70.0	10.8	 25
 77	 27	527.0	102.9	 25
 78	 27	97.5	16.3	 20
 79	 27	200.0	29.9	 25
 80	 27	692.0	101.3	 25
 81	 27	124.3	17.9	 20
 82	 27	163.0	30.5	 25
 83	 27	54.0	10.7	 25
 84	 27	55.0	10.1	 20
 85	 27	55.0	10.8	 25
 86	 27	50.0	9.1	 25
 87	 27	94.5	16.3	 20
 88	 27	101.0	19.6	 25
 89	 27	100.0	21.6	 25
 90	 27	46.3	10.6	 20
 91	 27	304.0	78.0	 25
 92	 27	65.0	11.1	 25
 93	 27	87.5	17.3	 20
 94	 27	214.0	37.7	 25
 95	 27	342.0	41.4	 25
 96	 27	453.8	39.9	 20
 97	 27	217.0	34.8	 25
 98	 27	57.0	10.2	 25
 99	 27	125.3	20.0	 20
100	 27	257.0	28.8	 25
101	 27	101.8	25.5	 20
102	 27	99.0	11.3	 25
103	 27	613.0	109.3	 25
104	 27	155.0	29.0	 20
105	 27	139.0	29.5	 25
106	 27	117.0	16.9	 25
107	 27	105.8	18.7	 20
108	 27	46.0	7.3	 25
109	 27	46.0	6.8	 25
110	 27	51.3	10.5	 20
111	 27	44.0	8.8	 25
112	 27	48.0	28.3	 25
113	 27	41.0	6.8	 20
114	 27	52.0	12.4	 25
115	 27	54.0	8.9	 25
116	 27	102.8	14.3	 20
117	 27	62.0	8.5	 25
118	 27	61.0	6.5	 25
119	 27	134.3	21.7	 20
120	 27	261.0	59.2	 25
121	 27	106.0	26.6	 25
122	 27	56.8	16.3	 20
123	 27	54.0	9.0	 25
124	 27	82.0	16.9	 25
125	 27	99.8	14.9	 20
126	 27	120.0	34.6	 25
127	 27	111.0	15.9	 25
128	 27	43.5	9.0	 20
129	 27	39.0	8.5	 25
130	 27	52.0	10.9	 25
131	 27	49.3	8.3	 20
132	 27	442.0	103.4	 25
133	 27	46.0	9.8	 25
134	 27	72.0	12.5	 20
135	 27	97.0	18.3	 25
136	 27	54.0	9.2	 25
137	 27	402.5	46.5	 20
138	 27	237.0	28.6	 25
139	 27	212.0	27.0	 25
140	 27	113.3	17.5	 20
141	 27	58.0	10.5	 25
142	 27	86.0	19.6	 25
143	 27	86.0	13.4	 20
144	 27	171.0	29.9	 25
145	 27	82.0	15.8	 25
146	 27	124.8	19.4	 20
147	 27	55.0	8.5	 25
148	 27	59.0	13.0	 25
149	 27	1132.8	158.5	 20
150	 27	48.0	15.3	 25
151	 27	47.0	6.8	 25
152	 27	91.5	16.5	 20
153	 27	227.0	36.1	 25
154	 27	121.0	19.1	 25
155	 27	200.8	28.6	 20
156	 27	1247.0	254.9	 25
157	 27	359.0	31.7	 25
158	 27	138.3	24.4	 20
159	 27	58.0	8.3	 25
160	 27	113.0	17.6	 25
161	 27	60.0	10.5	 20
162	 27	62.0	9.1	 25
163	 27	62.0	12.2	 25
164	 27	66.3	9.8	 20
165	 27	76.0	13.1	 25
166	 27	100.5	14.2	 20
167	 27	81.3	13.7	 16
168	 27	129.3	21.4	 20
169	 27	185.3	29.6	 20
170	 27	138.5	26.9	 16
171	 27	50.3	8.0	 20
172	 27	75.3	16.8	 20
173	 27	55.3	9.4	 16
174	 27	47.0	7.9	 20
175	 27	61.0	11.8	 20
176	 27	63.5	9.8	 16
177	 27	77.5	12.6	 20
178	 27	42.0	7.5	 20
179	 27	56.5	11.9	 16
180	 27	57.0	10.5	 20
181	 27	73.0	12.7	 16
182	 27	84.3	14.4	 20
183	 27	88.3	15.6	 20
184	 27	48.5	8.3	 16
185	 27	54.0	9.6	 20
186	 27	55.5	11.7	 20
187	 27	53.0	9.1	 16
188	 27	65.5	13.8	 20
189	 27	65.0	10.6	 20
190	 27	103.5	19.0	 16
191	 27	102.0	16.8	 20
192	 27	123.8	24.3	 20
193	 27	49.3	7.0	 16
194	 27	56.0	10.6	 20
195	 27	234.5	58.4	 20
196	 27	70.5	14.0	 16
197	 27	64.0	11.0	 20
198	 27	75.8	14.8	 20
199	 27	79.3	11.4	 16
200	 27	86.0	12.1	 20
201	 27	111.0	13.4	 20
202	 27	72.3	11.3	 16
203	 27	111.5	17.7	 20
204	 27	52.5	11.4	 20
205	 27	50.0	10.1	 16
206	 27	41.3	5.9	 20
207	 27	49.3	9.5	 20
208	 27	61.0	13.6	 16
209	 27	41.5	10.8	 20
210	 27	40.3	6.9	 20
211	 27	248.0	32.6	 16
212	 27	49.0	10.4	 20
213	 27	72.0	14.7	 20
214	 27	42.0	8.3	 16
215	 27	50.5	8.3	 20
216	 27	56.0	10.1	 20
217	 27	197.0	19.3	 16
218	 27	57.5	13.0	 20
219	 27	102.5	20.3	 20
220	 27	51.5	7.7	 16
221	 27	3416.5	943.6	 20
222	 27	73.3	16.2	 20
223	 27	70.3	13.8	 16
224	 27	124.5	26.9	 20
225	 27	142.3	27.2	 20
226	 27	71.5	10.8	 16
227	 27	50.8	9.6	 20
228	 27	51.3	9.1	 20
229	 27	45.5	8.5	 16
230	 27	72.3	16.2	 20
231	 27	50.0	9.1	 20
232	 27	45.5	6.9	 16
233	 27	56.3	11.8	 20
234	 27	67.0	14.6	 20
235	 27	72.5	11.0	 16
236	 27	59.0	9.3	 20
237	 27	99.8	13.6	 20
238	 27	185.8	27.3	 16
239	 27	488.3	108.2	 20
240	 27	187.8	27.3	 20
241	 27	162.3	28.7	 16
242	 27	82.3	22.5	 20
243	 27	378.0	31.0	 20
244	 27	712.3	72.6	 16
245	 27	255.5	50.5	 20
246	 27	923.8	85.2	 20
247	 27	185.5	27.1	 16
248	 27	129.3	25.5	 20
249	 27	158.3	28.9	 20
250	 27	112.3	25.1	 16
251	 27	1874.8	500.7	 20
252	 27	54.3	9.7	 20
253	 27	42.5	6.3	 16
254	 27	57.0	9.8	 20
255	 27	54.0	10.6	 20
256	 27	49.3	9.5	 16
257	 27	54.3	64.2	 20
258	 27	81.0	15.9	 20
259	 27	101.8	17.2	 16
260	 27	97.5	22.3	 20
261	 27	45.8	6.6	 16
262	 27	58.0	12.6	 20
263	 27	58.0	7.7	 20
264	 27	49.8	7.5	 16
265	 27	47.0	7.6	 20
266	 27	49.5	8.9	 20
267	 27	121.3	21.8	 16
268	 27	64.3	18.9	 20
269	 27	115.8	16.9	 20
270	 27	50.3	8.5	 20
271	 27	63.0	9.9	 25
272	 27	52.0	11.9	 25
273	 27	43.0	7.9	 20
274	 27	51.0	9.3	 25
275	 27	65.0	10.5	 25
276	 27	48.0	7.2	 20
277	 27	59.0	12.2	 25
278	 27	115.0	20.1	 25
279	 27	44.0	9.3	 20
280	 27	52.0	9.4	 25
281	 27	43.0	7.3	 25
282	 27	46.8	6.8	 20
283	 27	52.0	9.5	 25
284	 27	43.0	7.0	 25
285	 27	45.3	17.6	 20
286	 27	58.0	8.7	 25
287	 27	47.0	10.2	 25
288	 27	95.0	16.1	 20
289	 27	46.0	8.2	 25
290	 27	72.0	10.4	 25
291	 27	48.3	8.8	 20
292	 27	127.0	25.9	 25
293	 27	42.0	6.0	 25
294	 27	64.3	14.0	 20
295	 27	61.0	11.8	 25
296	 27	49.0	8.2	 25
297	 27	109.5	15.1	 20
298	 27	72.0	13.0	 25
299	 27	87.0	15.2	 25
300	 27	284.3	39.8	 20
301	 27	54.0	11.1	 25
302	 27	60.0	11.3	 25
303	 27	69.0	12.6	 20
304	 27	62.0	13.0	 25
305	 27	89.0	12.0	 25
306	 27	51.3	10.5	 20
307	 27	49.0	7.9	 25
308	 27	57.0	11.3	 25
309	 27	282.0	29.8	 20
310	 27	427.0	100.3	 25
311	 27	56.0	7.5	 25
312	 27	58.5	10.7	 20
313	 27	64.0	11.8	 25
314	 27	213.0	33.8	 25
315	 27	149.3	13.7	 20
316	 27	7504.0	1730.9	 25
317	 27	711.0	88.4	 25
318	 27	65.5	13.0	 20
319	 27	70.0	12.1	 25
320	 27	59.0	10.4	 25
321	 27	49.3	9.7	 20
322	 27	45.0	7.1	 25
323	 27	49.0	8.6	 25
324	 27	45.3	6.8	 20
325	 27	45.0	10.2	 25
326	 27	338.0	56.7	 25
327	 27	58.0	9.7	 20
328	 27	45.0	9.3	 25
329	 27	78.0	15.1	 25
330	 27	41.3	8.5	 20
331	 27	43.0	7.4	 25
332	 27	49.0	8.7	 25
333	 27	78.8	11.7	 20
334	 27	108.0	26.0	 25
335	 27	66.0	12.7	 25
336	 27	158.5	25.8	 20
337	 27	84.0	20.3	 25
338	 27	68.0	12.7	 25
339	 27	351.8	61.4	 20
340	 27	160.0	36.3	 25
341	 27	161.0	30.7	 20
342	 27	98.0	17.5	 25
343	 27	215.0	52.3	 25
344	 27	117.8	12.4	 20
345	 27	58.0	13.4	 25
346	 27	48.0	6.8	 25
347	 27	49.3	7.3	 20
348	 27	46.0	6.6	 25
349	 27	45.0	7.7	 25
350	 27	49.3	9.4	 20
351	 27	51.0	8.1	 25
352	 27	52.0	10.4	 25
353	 27	51.5	8.5	 20
354	 27	90.0	13.3	 25
355	 27	82.0	16.9	 25
356	 27	84.5	15.8	 20
357	 27	52.0	10.2	 25
358	 27	53.0	10.5	 25
359	 27	84.0	12.7	 20
360	 27	66.0	10.8	 25
361	 27	76.0	14.2	 25
362	 27	68.0	11.6	 20
363	 27	76.0	12.7	 25
364	 27	82.0	15.9	 25
365	 27	48.5	7.8	 20
366	 27	45.0	10.7	 25
367	 27	131.0	24.9	 25
368	 27	52.8	12.9	 20
369	 27	50.0	7.5	 25
370	 27	557.0	130.2	 25
371	 27	485.0	58.3	 20
372	 27	324.0	36.1	 25
373	 27	294.0	36.1	 25
374	 27	62.8	9.1	 20
375	 27	59.0	9.2	 25
376	 27	286.0	56.1	 25
377	 27	258.8	60.8	 20
378	 27	146.0	23.5	 25
379	 27	59.0	12.3	 25
380	 27	95.3	15.0	 20
381	 27	59.0	8.1	 25
382	 27	668.0	153.5	 25
383	 27	67.8	10.2	 20
384	 27	59.0	9.9	 25
385	 27	167.0	30.5	 25
386	 27	121.5	18.8	 20
387	 27	66.0	13.2	 25
388	 27	70.0	11.1	 25
389	 27	66.3	15.5	 20
390	 27	55.0	9.9	 25
391	 27	57.0	13.4	 25
392	 27	53.3	11.8	 20
393	 27	48.0	9.7	 25
394	 27	94.0	18.6	 25
395	 27	55.5	8.4	 20
396	 27	98.0	22.7	 25
397	 27	46.0	6.9	 25
398	 27	58.0	13.3	 20
399	 27	84.0	17.5	 25
400	 27	122.0	17.6	 25
401	 27	55.5	10.7	 20
402	 27	118.0	26.6	 25
403	 27	127.0	21.8	 25
404	 27	66.0	9.0	 20
405	 27	97.0	20.2	 25
406	 27	150.0	28.8	 25
407	 27	43.3	6.6	 20
408	 27	43.0	8.3	 25
409	 27	42.0	7.5	 25
410	 27	45.0	6.8	 20
411	 27	68.0	12.0	 25
412	 27	72.0	11.2	 25
413	 27	2963.3	497.0	 20
414	 27	295.0	35.5	 25
415	 27	146.0	18.4	 25
416	 27	133.0	16.8	 20
417	 27	296.0	52.3	 25
418	 27	299.0	41.5	 25
419	 27	114.3	26.6	 20
420	 27	104.0	25.2	 25
421	 27	85.0	10.9	 20
422	 27	144.0	22.1	 25
423	 27	47.0	10.0	 25
424	 27	51.5	9.5	 20
425	 27	46.0	8.7	 25
426	 27	80.0	14.2	 25
427	 27	105.5	20.3	 20
428	 27	51.0	9.7	 25
429	 27	59.0	11.0	 25
430	 27	79.0	13.8	 20
431	 27	56.0	12.6	 25
432	 27	132.0	28.0	 25
433	 27	335.8	72.6	 20
434	 27	111.0	22.1	 25
435	 27	79.0	57.8	 25
436	 27	452.0	62.6	 20
437	 27	126.0	32.9	 25
438	 27	71.0	10.0	 25
439	 27	48.5	7.6	 20
440	 27	48.0	8.6	 25
441	 27	51.0	9.0	 25
442	 27	49.8	10.7	 20
443	 27	132.0	29.4	 25
444	 27	151.0	24.3	 25
445	 27	62.0	10.6	 20
446	 27	48.0	11.4	 25
447	 27	344.0	74.0	 25
448	 27	57.0	12.4	 20
449	 27	57.0	12.9	 25
450	 27	62.0	11.9	 25
451	 27	59.3	10.4	 20
452	 27	56.0	11.0	 25
453	 27	153.0	27.9	 25
454	 27	49.5	8.2	 20
455	 27	53.0	7.0	 25
456	 27	71.0	12.9	 25
457	 27	105.8	10.8	 20
458	 27	197.0	36.1	 25
459	 27	163.0	36.9	 25
460	 27	235.8	42.4	 20
461	 27	238.0	49.3	 25
462	 27	57.0	11.0	 25
463	 27	58.0	9.5	 20
464	 27	208.0	47.4	 25
465	 27	75.0	20.7	 25
466	 27	51.3	9.5	 20
467	 27	44.0	8.3	 25
468	 27	64.0	10.5	 25
469	 27	71.0	11.6	 20
470	 27	61.0	9.1	 25
471	 27	42.0	6.8	 25
472	 27	64.0	14.0	 20
473	 27	45.0	6.9	 25
474	 27	44.0	8.1	 25
475	 27	45.0	9.8	 20
476	 27	48.0	7.7	 25
477	 27	487.0	102.2	 25
478	 27	1333.5	308.6	 20
479	 27	58.3	10.9	 20
480	 27	53.0	9.8	 20
481	 27	73.3	14.7	 16
482	 27	68.3	15.3	 20
483	 27	52.3	11.9	 20
484	 27	86.5	9.8	 16
485	 27	51.0	8.3	 20
486	 27	60.5	12.5	 20
487	 27	105.0	14.7	 16
488	 27	141.8	25.0	 20
489	 27	99.3	13.7	 20
490	 27	61.3	10.9	 16
491	 27	54.0	10.6	 20
492	 27	427.3	77.5	 20
493	 27	40.5	7.9	 16
494	 27	47.3	8.5	 20
495	 27	58.3	13.1	 20
496	 27	222.0	29.8	 16
497	 27	1196.5	267.6	 20
498	 27	588.0	81.4	 20
499	 27	73.5	8.2	 16
500	 27	98.3	14.1	 20
501	 27	57.3	8.8	 16
502	 27	134.0	33.3	 20
503	 27	216.3	25.4	 20
504	 27	87.5	11.9	 16
505	 27	43.5	6.3	 20
506	 27	121.0	21.5	 20
507	 27	51.3	9.2	 16
508	 27	68.3	15.8	 20
509	 27	51.3	9.7	 20
510	 27	47.3	8.4	 16
511	 27	104.0	18.1	 20
512	 27	74.8	10.9	 20
513	 27	74.3	16.9	 16
514	 27	595.3	156.7	 20
515	 27	283.8	33.1	 20
516	 27	369.0	37.4	 16
517	 27	659.0	129.1	 20
518	 27	63.0	7.6	 20
519	 27	163.5	33.2	 16
520	 27	68.5	13.0	 20
521	 27	46.0	8.1	 20
522	 27	65.3	8.2	 16
523	 27	57.8	12.9	 20
524	 27	51.3	8.2	 20
525	 27	64.0	9.0	 16
526	 27	61.3	12.0	 20
527	 27	256.8	24.9	 20
528	 27	63.3	17.4	 16
529	 27	49.8	7.4	 20
530	 27	225.5	39.6	 20
531	 27	99.3	17.8	 16
532	 27	61.8	11.7	 20
533	 27	433.3	47.9	 20
534	 27	104.0	14.8	 16
535	 27	74.0	14.1	 20
536	 27	65.3	10.7	 20
537	 27	45.3	6.7	 16
538	 27	46.3	8.4	 20
539	 27	49.3	11.5	 20
540	 27	48.8	9.4	 16
541	 27	56.3	11.0	 20
542	 27	48.5	9.9	 20
543	 27	80.8	13.8	 16
544	 27	53.8	12.6	 20
545	 27	45.0	7.0	 20
546	 27	48.8	10.6	 16
547	 27	48.3	10.0	 20
548	 27	42.5	8.6	 20
549	 27	121.5	23.9	 16
550	 27	156.0	27.3	 20
551	 27	48.5	6.5	 20
552	 27	75.8	9.5	 16
553	 27	86.5	16.9	 20
554	 27	67.5	16.1	 20
555	 27	89.8	10.4	 16
556	 27	59.3	7.9	 20
557	 27	72.0	11.3	 20
558	 27	43.3	8.9	 16
559	 27	145.0	23.7	 20
560	 27	84.8	16.4	 20
561	 27	74.3	17.8	 16
562	 27	74.5	14.2	 20
563	 27	119.3	20.2	 20
564	 27	146.8	16.9	 16
565	 27	53.5	9.7	 20
566	 27	61.0	9.7	 20
567	 27	53.5	8.9	 16
568	 27	57.8	10.2	 20
569	 27	77.3	12.0	 20
570	 27	61.8	12.4	 16
571	 27	118.5	16.9	 20
572	 27	65.8	12.3	 20
573	 27	42.8	4.7	 16
574	 27	62.5	12.3	 20
575	 27	84.0	10.7	 20
576	 27	68.5	15.9	 16
577	 27	60.3	8.6	 20
578	 27	70.0	10.5	 20
579	 27	47.5	8.7	 16
580	 27	54.3	11.3	 20
581	 27	51.8	6.6	 16
582	 27	42.0	4.8	 20
583	 27	369.0	57.2	 25
584	 27	54.0	13.2	 20
585	 27	131.0	21.6	 25
586	 27	95.0	16.0	 25
587	 27	126.5	18.7	 20
588	 27	54.0	7.0	 25
589	 27	94.0	16.5	 25
590	 27	104.0	18.9	 20
591	 27	88.0	13.3	 25
592	 27	72.0	12.6	 25
593	 27	58.0	11.5	 20
594	 27	46.0	7.4	 25
595	 27	90.0	16.9	 25
596	 27	57.3	7.1	 20
597	 27	425.0	84.3	 25
598	 27	47.0	8.0	 25
599	 27	80.5	13.3	 20
600	 27	88.0	13.9	 25
601	 27	74.0	16.4	 25
602	 27	46.0	8.1	 20
603	 27	48.0	9.8	 25
604	 27	47.0	9.7	 25
605	 27	71.3	12.4	 20
606	 27	65.0	13.4	 25
607	 27	316.0	44.2	 25
608	 27	91.5	16.4	 20
609	 27	141.0	30.4	 25
610	 27	158.0	26.7	 25
611	 27	55.3	12.9	 20
612	 27	80.0	14.6	 25
613	 27	55.0	9.9	 25
614	 27	58.5	9.9	 20
615	 27	51.0	8.8	 25
616	 27	54.0	11.3	 25
617	 27	331.3	46.3	 20
618	 27	50.0	8.6	 25
619	 27	209.0	39.6	 25
620	 27	153.3	21.3	 20
621	 27	54.0	12.1	 25
622	 27	49.0	10.1	 25
623	 27	44.8	8.6	 20
624	 27	58.0	10.8	 25
625	 27	368.0	53.4	 25
626	 27	51.5	7.7	 20
627	 27	44.0	9.3	 25
628	 27	89.0	16.2	 25
629	 27	127.8	17.1	 20
630	 27	81.0	13.4	 25
631	 27	111.0	13.3	 25
632	 27	92.5	13.8	 20
633	 27	106.0	14.7	 25
634	 27	115.0	16.5	 25
635	 27	115.3	18.5	 20
636	 27	169.0	16.3	 25
637	 27	328.0	43.9	 25
638	 27	557.8	56.3	 20
639	 27	91.0	14.2	 25
  0	 28	9111.5	995.3	 20
  1	 28	72.3	16.1	 16
  2	 28	51.5	8.4	 20
  3	 28	48.0	10.7	 20
  4	 28	50.5	8.8	 16
  5	 28	50.8	10.6	 20
  6	 28	51.3	7.6	 20
  7	 28	54.5	11.8	 16
  8	 28	72.3	12.0	 20
  9	 28	54.5	7.7	 20
 10	 28	57.0	11.6	 16
 11	 28	50.0	9.9	 20
 12	 28	72.8	11.7	 20
 13	 28	185.3	19.4	 16
 14	 28	65.5	13.9	 20
 15	 28	83.3	13.7	 20
 16	 28	70.8	16.4	 16
 17	 28	59.0	8.9	 20
 18	 28	50.5	9.2	 16
 19	 28	47.3	6.5	 20
 20	 28	50.0	9.1	 20
 21	 28	49.3	6.5	 16
 22	 28	54.3	11.6	 20
 23	 28	57.0	31.7	 20
 24	 28	44.5	10.9	 16
 25	 28	51.0	10.8	 20
 26	 28	43.8	9.8	 20
 27	 28	45.3	5.0	 16
 28	 28	91.5	13.8	 20
 29	 28	63.8	11.9	 20
 30	 28	54.0	7.8	 16
 31	 28	107.0	29.6	 20
 32	 28	87.5	15.2	 20
 33	 28	60.0	8.5	 16
 34	 28	71.3	11.9	 20
 35	 28	57.5	14.1	 20
 36	 28	103.3	24.8	 16
 37	 28	113.3	22.7	 20
 38	 28	92.5	17.4	 20
 39	 28	56.3	12.8	 16
 40	 28	150.5	38.1	 20
 41	 28	108.3	17.3	 20
 42	 28	1611.3	288.9	 16
 43	 28	115.5	180.3	 20
 44	 28	53.0	12.2	 20
 45	 28	52.0	9.2	 16
 46	 28	57.0	10.2	 20
 47	 28	49.3	8.8	 20
 48	 28	39.0	5.4	 16
 49	 28	43.3	7.1	 20
 50	 28	43.0	7.7	 20
 51	 28	37.0	10.2	 16
 52	 28	48.8	10.1	 20
 53	 28	74.3	15.6	 20
 54	 28	54.0	10.9	 16
 55	 28	41.3	7.1	 20
 56	 28	43.5	10.8	 20
 57	 28	37.8	7.6	 16
 58	 28	44.0	8.8	 20
 59	 28	42.8	10.1	 20
 60	 28	46.3	8.7	 16
 61	 28	38.0	6.0	 20
 62	 28	44.0	9.0	 25
 63	 28	44.5	7.8	 20
 64	 28	46.0	9.9	 25
 65	 28	42.0	6.3	 25
 66	 28	44.0	8.4	 20
 67	 28	42.0	7.2	 25
 68	 28	48.0	8.7	 25
 69	 28	40.0	12.3	 20
 70	 28	40.0	5.4	 25
 71	 28	68.0	12.8	 25
 72	 28	51.3	9.3	 20
 73	 28	62.0	12.3	 25
 74	 28	189.0	31.2	 25
 75	 28	57.3	7.9	 20
 76	 28	62.0	13.5	 25
 77	 28	156.0	44.2	 25
 78	 28	71.0	13.2	 20
 79	 28	101.0	19.1	 25
 80	 28	303.0	68.0	 25
 81	 28	74.3	13.1	 20
 82	 28	161.0	34.9	 25
 83	 28	48.0	9.6	 25
 84	 28	59.8	15.5	 20
 85	 28	54.0	8.7	 25
 86	 28	47.0	7.2	 25
 87	 28	53.0	11.6	 20
 88	 28	57.0	9.1	 25
 89	 28	48.0	7.7	 25
 90	 28	38.3	6.0	 20
 91	 28	153.0	39.5	 25
 92	 28	72.0	15.4	 25
 93	 28	89.8	14.0	 20
 94	 28	194.0	36.7	 25
 95	 28	247.0	33.4	 25
 96	 28	287.0	38.4	 20
 97	 28	186.0	37.9	 25
 98	 28	63.0	13.1	 20
 99	 28	68.0	12.2	 25
100	 28	331.0	36.3	 25
101	 28	119.0	28.8	 20
102	 28	141.0	21.4	 25
103	 28	407.0	78.8	 25
104	 28	153.3	23.3	 20
105	 28	160.0	39.4	 25
106	 28	114.0	17.3	 25
107	 28	215.0	31.6	 20
108	 28	50.0	8.8	 25
109	 28	44.0	6.9	 25
110	 28	55.5	9.6	 20
111	 28	55.0	12.5	 25
112	 28	41.0	6.9	 25
113	 28	41.5	10.9	 20
114	 28	44.0	11.1	 25
115	 28	43.0	7.0	 25
116	 28	49.5	12.1	 20
117	 28	51.0	10.5	 25
118	 28	63.0	12.9	 25
119	 28	72.5	12.4	 20
120	 28	144.0	30.0	 25
121	 28	319.0	56.6	 25
122	 28	64.3	11.8	 20
123	 28	65.0	12.0	 25
124	 28	58.0	9.3	 25
125	 28	57.5	10.9	 20
126	 28	61.0	14.1	 25
127	 28	52.0	12.6	 25
128	 28	38.0	5.5	 20
129	 28	37.0	7.2	 25
130	 28	36.0	5.7	 25
131	 28	54.0	11.5	 20
132	 28	67.0	15.9	 25
133	 28	46.0	9.8	 25
134	 28	43.3	7.1	 20
135	 28	49.0	9.0	 25
136	 28	53.0	9.8	 25
137	 28	252.5	39.3	 20
138	 28	131.0	16.7	 25
139	 28	104.0	26.9	 25
140	 28	73.3	15.3	 20
141	 28	58.0	10.3	 25
142	 28	45.0	7.9	 25
143	 28	71.0	9.2	 20
144	 28	165.0	34.6	 25
145	 28	117.0	18.6	 25
146	 28	149.8	18.0	 20
147	 28	77.0	14.6	 25
148	 28	59.0	9.4	 25
149	 28	401.3	33.3	 20
150	 28	52.0	11.1	 25
151	 28	52.0	10.4	 25
152	 28	65.8	11.3	 20
153	 28	123.0	23.1	 25
154	 28	99.0	19.7	 25
155	 28	186.5	18.6	 20
156	 28	606.0	70.7	 25
157	 28	292.0	33.5	 25
158	 28	155.5	20.7	 20
[truncated: 8,588,643 more chars]
