# Supplementary material for: Genome-wide gene expression dataset used to identify potential therapeutic targets in androgenetic alopecia
Source: Data Brief. 2017 May 6;13:85–7. doi: 10.1016/j.dib.2017.05.001 (PMC5443892; doi:10.1016/j.dib.2017.05.001)
Supplement: Supplementary file 2 — Supplementary material [file mmc2.zip › Data in Brief_AGA- CEL files/AG7007D.CEL]

[CEL]
Version=3

[HEADER]
Cols=640
Rows=640
TotalX=640
TotalY=640
OffsetX=0
OffsetY=0
GridCornerUL=232 235
GridCornerUR=4492 249
GridCornerLR=4478 4515
GridCornerLL=217 4501
Axis-invertX=0
AxisInvertY=0
swapXY=0
DatHeader=[1..19648]  AG7007DHu95A:CLS=4733 RWS=4733 XIN=3  YIN=3  VE=17        2.0 04/22/03 08:35:02       HG_U95Av2.1sq                  6
Algorithm=Percentile
AlgorithmParameters=Percentile:75;CellMargin:2;OutlierHigh:1.500;OutlierLow:1.004

[INTENSITY]
NumberCells=409600
CellHeader=X	Y	MEAN	STDV	NPIXELS
  0	  0	54.0	12.2	 25
  1	  0	2114.0	300.5	 20
  2	  0	51.0	8.3	 25
  3	  0	2173.0	503.5	 25
  4	  0	34.0	5.3	 20
  5	  0	50.0	7.1	 25
  6	  0	1814.0	420.8	 25
  7	  0	48.3	8.7	 20
  8	  0	1654.0	302.2	 25
  9	  0	52.0	8.0	 25
 10	  0	1728.3	255.2	 20
 11	  0	44.0	8.1	 25
 12	  0	1615.0	386.9	 25
 13	  0	45.3	7.0	 20
 14	  0	1523.0	305.8	 25
 15	  0	47.0	8.9	 25
 16	  0	1701.8	305.2	 20
 17	  0	45.0	5.5	 25
 18	  0	1780.8	352.1	 20
 19	  0	46.0	8.0	 25
 20	  0	1671.0	390.6	 25
 21	  0	42.0	4.4	 20
 22	  0	1707.0	379.4	 25
 23	  0	42.5	7.8	 20
 24	  0	1753.3	132.6	 16
 25	  0	43.3	6.8	 20
 26	  0	1568.0	239.8	 20
 27	  0	44.0	4.6	 16
 28	  0	1521.3	214.1	 20
 29	  0	47.3	9.4	 20
 30	  0	1631.5	163.0	 16
 31	  0	46.3	8.0	 20
 32	  0	1572.3	269.7	 20
 33	  0	46.3	9.5	 16
 34	  0	1532.0	201.3	 20
 35	  0	47.3	8.0	 20
 36	  0	1562.8	117.7	 16
 37	  0	49.3	7.8	 20
 38	  0	1505.0	296.5	 25
 39	  0	44.5	8.1	 20
 40	  0	1519.0	228.5	 25
 41	  0	45.0	7.3	 25
 42	  0	1435.5	175.5	 20
 43	  0	48.0	8.4	 25
 44	  0	1474.0	314.2	 25
 45	  0	44.3	8.0	 20
 46	  0	1357.0	252.9	 25
 47	  0	48.0	6.8	 25
 48	  0	1455.8	178.3	 20
 49	  0	44.0	7.1	 25
 50	  0	1572.0	326.0	 25
 51	  0	45.3	9.1	 20
 52	  0	1507.0	250.4	 25
 53	  0	46.0	6.7	 25
 54	  0	1587.8	228.6	 20
 55	  0	49.0	10.0	 25
 56	  0	1504.0	226.6	 20
 57	  0	42.0	7.3	 25
 58	  0	1440.0	284.5	 25
 59	  0	38.0	5.3	 20
 60	  0	1424.0	300.9	 25
 61	  0	45.0	7.7	 25
 62	  0	1816.5	326.0	 20
 63	  0	49.0	11.1	 25
 64	  0	1913.0	436.1	 25
 65	  0	50.8	8.0	 20
 66	  0	1821.0	378.4	 25
 67	  0	44.0	6.4	 25
 68	  0	1800.5	398.3	 20
 69	  0	43.0	7.1	 20
 70	  0	1579.8	238.1	 20
 71	  0	45.3	8.7	 16
 72	  0	1629.0	206.1	 20
 73	  0	41.3	5.1	 20
 74	  0	1741.3	86.9	 16
 75	  0	42.3	6.5	 20
 76	  0	1618.0	294.4	 20
 77	  0	43.3	3.5	 16
 78	  0	1573.5	188.2	 20
 79	  0	45.0	5.8	 20
 80	  0	1715.3	98.6	 16
 81	  0	44.3	7.3	 20
 82	  0	1598.5	328.9	 20
 83	  0	50.0	7.9	 16
 84	  0	1583.0	273.2	 25
 85	  0	48.0	9.5	 25
 86	  0	1833.5	207.9	 20
 87	  0	53.0	7.1	 25
 88	  0	1975.0	400.4	 25
 89	  0	51.5	9.2	 20
 90	  0	1786.0	283.6	 25
 91	  0	54.0	8.4	 25
 92	  0	2058.5	193.5	 20
 93	  0	46.0	7.3	 25
 94	  0	1698.5	191.4	 20
 95	  0	45.0	11.0	 25
 96	  0	1574.0	234.5	 25
 97	  0	46.0	6.2	 20
 98	  0	1659.0	227.0	 25
 99	  0	46.0	6.7	 25
100	  0	1564.8	174.0	 20
101	  0	42.0	9.7	 25
102	  0	1450.0	234.1	 25
103	  0	43.0	8.4	 20
104	  0	1504.0	232.8	 25
105	  0	45.0	9.2	 25
106	  0	1434.0	192.6	 20
107	  0	41.0	6.7	 25
108	  0	1357.0	273.4	 25
109	  0	43.0	7.8	 20
110	  0	1684.0	320.0	 25
111	  0	45.0	9.9	 25
112	  0	1477.0	280.7	 20
113	  0	51.0	9.8	 25
114	  0	1415.3	282.6	 20
115	  0	46.3	9.6	 16
116	  0	1646.0	232.5	 20
117	  0	44.0	8.6	 20
118	  0	1414.0	109.2	 16
119	  0	51.0	7.2	 20
120	  0	1376.3	275.2	 20
121	  0	46.0	5.7	 16
122	  0	1585.5	222.7	 20
123	  0	49.3	7.1	 20
124	  0	1641.3	183.2	 16
125	  0	46.0	6.7	 20
126	  0	1476.0	336.6	 20
127	  0	48.8	6.6	 16
128	  0	1622.0	236.8	 20
129	  0	44.0	8.0	 25
130	  0	1326.3	194.5	 20
131	  0	51.0	7.5	 25
132	  0	1106.0	156.8	 20
133	  0	52.0	9.8	 25
134	  0	1479.0	242.1	 25
135	  0	40.0	6.5	 20
136	  0	1301.0	211.9	 25
137	  0	46.0	8.8	 25
138	  0	1418.0	173.3	 20
139	  0	50.0	8.9	 25
140	  0	1586.0	325.0	 25
141	  0	50.0	9.6	 20
142	  0	1602.0	273.4	 25
143	  0	48.0	9.5	 25
144	  0	1520.0	248.3	 20
145	  0	52.0	7.9	 25
146	  0	1686.0	398.4	 25
147	  0	48.3	7.0	 20
148	  0	1672.0	353.9	 25
149	  0	48.0	8.2	 25
150	  0	1582.0	336.0	 20
151	  0	48.0	8.3	 25
152	  0	1555.0	442.9	 25
153	  0	50.3	7.9	 20
154	  0	1529.0	395.2	 25
155	  0	50.0	8.5	 25
156	  0	1499.3	368.2	 20
157	  0	41.0	6.6	 25
158	  0	1567.0	512.6	 25
159	  0	44.0	8.6	 20
160	  0	1459.3	315.3	 20
161	  0	46.0	9.0	 20
162	  0	1420.8	217.2	 16
163	  0	49.5	9.4	 20
164	  0	1360.3	399.7	 20
165	  0	47.0	8.7	 16
166	  0	1356.8	277.5	 20
167	  0	48.5	9.3	 20
168	  0	1380.0	185.4	 16
169	  0	48.0	8.8	 20
170	  0	1413.5	86.4	 16
171	  0	48.5	13.1	 20
172	  0	1341.5	221.4	 20
173	  0	46.0	8.4	 16
174	  0	1326.5	161.1	 20
175	  0	49.0	9.0	 25
176	  0	1373.8	169.0	 20
177	  0	49.0	7.4	 25
178	  0	1420.0	285.8	 25
179	  0	44.0	6.0	 20
180	  0	1428.0	236.5	 25
181	  0	49.0	10.0	 25
182	  0	1366.3	146.2	 20
183	  0	49.0	7.8	 25
184	  0	1449.0	302.0	 25
185	  0	44.0	6.2	 20
186	  0	1540.0	213.5	 25
187	  0	41.0	7.0	 25
188	  0	1518.0	186.9	 20
189	  0	49.0	8.7	 25
190	  0	1452.0	305.2	 25
191	  0	47.3	9.5	 20
192	  0	1353.0	226.2	 25
193	  0	49.0	9.9	 25
194	  0	1507.3	237.2	 20
195	  0	46.0	9.7	 25
196	  0	1627.0	366.0	 25
197	  0	40.8	7.1	 20
198	  0	1584.0	311.4	 25
199	  0	42.0	7.0	 25
200	  0	1668.5	360.8	 20
201	  0	51.0	8.9	 25
202	  0	1630.0	421.8	 25
203	  0	41.3	7.9	 20
204	  0	1725.0	418.9	 25
205	  0	46.3	9.3	 20
206	  0	1827.3	242.0	 20
207	  0	46.3	5.8	 20
208	  0	1771.3	97.6	 16
209	  0	43.5	11.9	 20
210	  0	1748.0	258.8	 20
211	  0	31.3	6.4	 16
212	  0	1065.0	158.9	 20
213	  0	34.3	5.8	 20
214	  0	40.3	9.5	 16
215	  0	35.3	6.3	 20
216	  0	2015.8	362.8	 20
217	  0	47.3	6.5	 16
218	  0	1705.5	214.2	 20
219	  0	47.0	9.8	 20
220	  0	1560.3	157.8	 16
221	  0	45.0	9.0	 25
222	  0	1626.0	316.7	 25
223	  0	48.3	8.8	 20
224	  0	1557.0	255.3	 25
225	  0	48.0	9.1	 25
226	  0	1465.3	190.7	 20
227	  0	44.0	5.5	 25
228	  0	1430.0	276.3	 25
229	  0	44.0	8.1	 20
230	  0	1586.0	263.9	 25
231	  0	45.0	8.2	 25
232	  0	1731.0	262.9	 20
233	  0	48.0	8.5	 25
234	  0	1671.0	364.1	 25
235	  0	50.3	9.8	 20
236	  0	1715.0	317.2	 25
237	  0	44.0	6.3	 25
238	  0	1732.8	296.9	 20
239	  0	43.0	8.4	 25
240	  0	1609.0	390.6	 25
241	  0	48.0	7.5	 20
242	  0	1623.0	355.8	 25
243	  0	48.5	8.7	 20
244	  0	1661.0	388.9	 25
245	  0	45.0	6.6	 25
246	  0	1753.0	402.6	 20
247	  0	48.0	7.5	 25
248	  0	1719.0	442.4	 25
249	  0	47.0	5.5	 20
250	  0	1824.0	495.9	 25
251	  0	45.3	5.6	 20
252	  0	1694.3	100.3	 16
253	  0	42.0	6.3	 20
254	  0	1726.3	269.9	 20
255	  0	49.3	6.5	 16
256	  0	1680.0	226.5	 20
257	  0	50.3	8.3	 20
258	  0	1706.0	137.1	 16
259	  0	47.0	7.9	 20
260	  0	1623.5	267.0	 20
261	  0	45.3	8.3	 16
262	  0	1590.0	205.5	 20
263	  0	50.0	9.6	 20
264	  0	1504.8	108.0	 16
265	  0	48.3	14.3	 20
266	  0	1637.5	280.6	 20
267	  0	51.0	6.9	 20
268	  0	1571.0	257.9	 25
269	  0	51.0	8.4	 25
270	  0	1685.8	168.7	 20
271	  0	46.0	6.6	 25
272	  0	1647.0	347.4	 25
273	  0	45.8	6.8	 20
274	  0	1482.0	250.5	 25
275	  0	50.0	9.2	 25
276	  0	1626.5	187.9	 20
277	  0	49.0	8.9	 25
278	  0	1597.0	374.2	 25
279	  0	47.5	7.8	 20
280	  0	1611.0	282.4	 25
281	  0	43.0	6.5	 20
282	  0	1639.0	227.5	 25
283	  0	48.0	8.9	 25
284	  0	1696.5	245.0	 20
285	  0	49.0	6.6	 25
286	  0	1624.0	339.0	 25
287	  0	45.8	9.8	 20
288	  0	1674.0	289.6	 25
289	  0	53.0	11.4	 25
290	  0	1755.5	291.3	 20
291	  0	48.0	8.2	 25
292	  0	1708.0	416.9	 25
293	  0	45.5	8.1	 20
294	  0	1617.0	353.3	 25
295	  0	43.0	9.7	 25
296	  0	1741.3	357.6	 20
297	  0	46.0	7.9	 20
298	  0	1752.0	361.3	 20
299	  0	47.3	8.6	 16
300	  0	1735.5	239.5	 20
301	  0	52.3	9.1	 20
302	  0	1704.3	146.9	 16
303	  0	50.3	9.1	 20
304	  0	1602.3	348.0	 20
305	  0	51.5	8.9	 16
306	  0	1691.3	247.1	 20
307	  0	48.3	6.7	 20
308	  0	1749.5	203.5	 16
309	  0	48.0	9.2	 20
310	  0	1789.0	384.7	 20
311	  0	46.0	9.8	 16
312	  0	1763.0	271.8	 25
313	  0	49.0	10.0	 25
314	  0	1794.0	211.1	 20
315	  0	51.0	7.6	 25
316	  0	1530.0	350.2	 25
317	  0	49.0	8.5	 20
318	  0	1639.0	282.3	 25
319	  0	48.8	7.0	 20
320	  0	1720.0	290.9	 25
321	  0	46.0	7.6	 25
322	  0	1718.0	245.3	 20
323	  0	51.0	7.7	 25
324	  0	1746.0	376.4	 25
325	  0	42.3	6.3	 20
326	  0	1748.0	322.8	 25
327	  0	48.0	8.7	 25
328	  0	1744.8	332.2	 20
329	  0	51.0	9.2	 25
330	  0	1714.0	410.7	 25
331	  0	46.0	5.9	 20
332	  0	1690.0	378.2	 25
333	  0	50.0	7.4	 25
334	  0	1680.8	365.8	 20
335	  0	46.0	7.5	 25
336	  0	1614.0	437.1	 25
337	  0	45.3	7.6	 20
338	  0	1608.0	406.7	 25
339	  0	50.0	9.7	 25
340	  0	1679.8	414.4	 20
341	  0	48.0	7.4	 25
342	  0	1770.0	520.1	 25
343	  0	55.3	7.2	 16
344	  0	1771.3	220.6	 20
345	  0	50.5	12.8	 20
346	  0	1771.8	108.4	 16
347	  0	53.0	9.8	 20
348	  0	1794.8	288.2	 20
349	  0	45.5	6.7	 16
350	  0	1791.3	234.8	 20
351	  0	49.3	8.4	 20
352	  0	1870.3	131.4	 16
353	  0	50.3	7.5	 20
354	  0	1769.5	262.8	 20
355	  0	46.3	5.0	 16
356	  0	1748.5	221.6	 20
357	  0	43.0	8.9	 16
358	  0	1602.0	299.7	 25
359	  0	52.0	9.8	 25
360	  0	1682.8	211.4	 20
361	  0	47.0	6.7	 25
362	  0	1625.0	229.9	 25
363	  0	50.0	9.4	 20
364	  0	1677.0	361.8	 25
365	  0	49.0	7.5	 25
366	  0	1702.5	210.5	 20
367	  0	48.0	10.2	 25
368	  0	1758.0	316.1	 25
369	  0	45.5	7.5	 20
370	  0	1851.0	439.0	 25
371	  0	53.0	8.1	 25
372	  0	1872.8	253.9	 20
373	  0	50.0	9.7	 25
374	  0	1752.0	326.7	 25
375	  0	47.0	8.7	 20
376	  0	1618.0	380.3	 25
377	  0	49.0	9.2	 25
378	  0	1763.3	308.1	 20
379	  0	51.0	9.6	 25
380	  0	1800.0	356.3	 25
381	  0	50.0	6.6	 20
382	  0	1726.0	413.9	 25
383	  0	49.0	8.6	 25
384	  0	1858.8	380.8	 20
385	  0	51.0	8.8	 25
386	  0	1923.0	439.4	 25
387	  0	53.0	9.4	 20
388	  0	1959.0	504.5	 25
389	  0	54.0	9.7	 20
390	  0	1884.3	112.2	 16
391	  0	52.3	9.9	 20
392	  0	1899.3	285.7	 20
393	  0	47.3	5.3	 16
394	  0	1875.3	253.3	 20
395	  0	50.3	8.4	 16
396	  0	1817.8	336.6	 20
397	  0	49.3	7.8	 20
398	  0	1803.0	152.5	 16
399	  0	56.0	9.2	 20
400	  0	1743.0	256.5	 20
401	  0	56.5	10.6	 16
402	  0	1618.5	251.2	 20
403	  0	51.3	8.2	 20
404	  0	1561.3	199.9	 20
405	  0	46.0	8.4	 25
406	  0	1682.0	277.9	 25
407	  0	48.3	6.9	 20
408	  0	1741.0	271.8	 25
409	  0	53.0	10.3	 25
410	  0	1709.3	235.2	 20
411	  0	50.0	10.5	 25
412	  0	1645.0	324.8	 25
413	  0	55.3	10.3	 20
414	  0	1712.0	295.9	 25
415	  0	52.0	9.3	 25
416	  0	1767.8	269.8	 20
417	  0	54.0	23.4	 25
418	  0	1696.0	396.4	 25
419	  0	51.3	9.8	 20
420	  0	1702.0	327.4	 25
421	  0	52.0	11.7	 25
422	  0	1680.8	323.2	 20
423	  0	43.0	11.5	 25
424	  0	36.0	7.8	 25
425	  0	1208.3	255.9	 20
426	  0	37.0	8.0	 25
427	  0	42.0	9.3	 25
428	  0	31.3	5.5	 20
429	  0	42.0	10.0	 25
430	  0	1847.0	576.7	 25
431	  0	48.5	9.2	 20
432	  0	1683.0	470.3	 25
433	  0	48.3	9.2	 20
434	  0	1720.3	248.4	 20
435	  0	49.3	9.2	 20
436	  0	1754.5	159.5	 16
437	  0	51.0	9.0	 20
438	  0	1721.0	376.8	 20
439	  0	47.3	6.4	 16
440	  0	1753.8	253.6	 20
441	  0	53.5	11.5	 20
442	  0	1763.8	208.1	 16
443	  0	55.0	7.5	 20
444	  0	1645.0	385.1	 20
445	  0	54.8	10.8	 16
446	  0	1743.3	350.0	 20
447	  0	51.0	8.5	 20
448	  0	1651.0	207.5	 16
449	  0	47.0	7.1	 25
450	  0	1728.0	419.7	 25
451	  0	48.5	8.2	 20
452	  0	1650.0	325.8	 25
453	  0	55.0	11.2	 25
454	  0	1701.3	270.0	 20
455	  0	55.0	9.8	 25
456	  0	1791.0	475.8	 25
457	  0	51.5	10.6	 20
458	  0	1787.0	395.1	 25
459	  0	58.0	11.7	 25
460	  0	1749.0	338.9	 20
461	  0	51.0	9.5	 25
462	  0	1699.0	504.9	 25
463	  0	46.3	6.9	 20
464	  0	1568.0	387.7	 25
465	  0	58.0	13.0	 25
466	  0	1664.8	374.1	 20
467	  0	50.0	8.5	 25
468	  0	1782.0	571.3	 25
469	  0	48.3	9.5	 20
470	  0	1837.0	502.0	 25
471	  0	55.0	17.6	 20
472	  0	1736.0	430.7	 25
473	  0	49.0	7.6	 25
474	  0	1701.3	400.3	 20
475	  0	52.0	9.7	 25
476	  0	1667.0	491.5	 25
477	  0	46.0	7.1	 20
478	  0	1704.0	454.2	 25
479	  0	51.0	11.6	 25
480	  0	1997.5	161.6	 16
481	  0	51.0	9.3	 20
482	  0	1851.0	383.3	 20
483	  0	50.8	8.1	 16
484	  0	1638.3	219.2	 20
485	  0	47.5	10.1	 20
486	  0	1548.8	127.3	 16
487	  0	51.5	8.7	 20
488	  0	1523.3	312.0	 20
489	  0	47.8	8.8	 16
490	  0	1509.3	218.8	 20
491	  0	50.3	7.4	 20
492	  0	1659.0	174.0	 16
493	  0	50.5	7.4	 20
494	  0	1761.0	359.7	 20
495	  0	50.0	7.0	 20
496	  0	1680.0	309.9	 25
497	  0	51.0	10.7	 25
498	  0	1745.3	254.8	 20
499	  0	51.0	8.9	 25
500	  0	1787.0	397.0	 25
501	  0	57.5	8.9	 20
502	  0	1849.0	338.5	 25
503	  0	51.0	8.2	 25
504	  0	1750.8	282.9	 20
505	  0	49.0	8.1	 25
506	  0	1698.0	308.9	 20
507	  0	54.0	10.1	 25
508	  0	1670.0	349.7	 25
509	  0	51.5	10.2	 20
510	  0	1638.0	361.6	 25
511	  0	45.0	5.3	 25
512	  0	1666.3	347.4	 20
513	  0	50.0	9.7	 25
514	  0	1616.0	371.6	 25
515	  0	49.3	10.5	 20
516	  0	1665.0	397.8	 25
517	  0	52.0	8.8	 25
518	  0	1562.0	378.7	 20
519	  0	44.0	5.9	 25
520	  0	1519.0	380.9	 25
521	  0	52.0	11.1	 20
522	  0	1617.0	450.5	 25
523	  0	52.0	9.5	 25
524	  0	1695.5	481.8	 20
525	  0	50.0	7.4	 25
526	  0	1692.8	262.5	 20
527	  0	55.0	8.4	 16
528	  0	1627.5	194.7	 20
529	  0	53.3	9.1	 20
530	  0	1706.0	123.9	 16
531	  0	49.3	7.6	 20
532	  0	1778.0	288.4	 20
533	  0	49.0	8.4	 16
534	  0	1759.0	245.5	 20
535	  0	49.0	6.8	 20
536	  0	1610.5	139.6	 16
537	  0	50.3	8.7	 20
538	  0	1810.5	310.5	 20
539	  0	59.3	8.0	 16
540	  0	1888.5	282.5	 20
541	  0	50.0	7.7	 25
542	  0	1819.5	218.6	 20
543	  0	47.0	9.3	 25
544	  0	1722.0	251.7	 20
545	  0	51.0	8.1	 25
546	  0	1590.0	249.7	 25
547	  0	53.5	7.9	 20
548	  0	1563.0	333.3	 25
549	  0	56.0	8.0	 25
550	  0	1772.3	276.0	 20
551	  0	53.0	7.7	 25
552	  0	1755.0	339.6	 25
553	  0	55.0	9.1	 20
554	  0	1589.0	348.0	 25
555	  0	55.0	8.9	 25
556	  0	1556.0	311.6	 20
557	  0	52.0	6.4	 25
558	  0	1685.0	362.8	 25
559	  0	46.3	6.3	 20
560	  0	1581.0	374.8	 25
561	  0	50.0	8.6	 25
562	  0	1609.0	371.4	 20
563	  0	48.0	8.1	 25
564	  0	1558.0	410.2	 25
565	  0	47.0	7.1	 20
566	  0	1652.0	424.0	 25
567	  0	58.0	9.1	 25
568	  0	1722.8	456.7	 20
569	  0	53.0	8.5	 25
570	  0	1637.0	484.6	 25
571	  0	53.8	10.5	 16
572	  0	1594.3	204.3	 20
573	  0	56.0	9.0	 20
574	  0	1731.5	129.0	 16
575	  0	55.8	10.4	 20
576	  0	1636.0	270.5	 20
577	  0	50.5	7.8	 16
578	  0	1567.3	188.0	 20
579	  0	51.5	9.6	 20
580	  0	1678.5	145.6	 16
581	  0	59.0	7.5	 20
582	  0	1784.5	134.7	 16
583	  0	53.3	6.0	 20
584	  0	1706.8	254.9	 20
585	  0	53.5	7.7	 16
586	  0	1584.3	219.5	 20
587	  0	55.0	8.9	 25
588	  0	1684.0	175.6	 20
589	  0	55.0	8.0	 25
590	  0	1667.0	327.3	 25
591	  0	48.3	9.5	 20
592	  0	1492.0	229.3	 25
593	  0	58.0	8.9	 25
594	  0	1568.3	196.7	 20
595	  0	53.0	8.7	 25
596	  0	1570.0	370.2	 25
597	  0	51.3	6.8	 20
598	  0	1439.0	278.6	 25
599	  0	54.0	7.4	 25
600	  0	1604.5	269.8	 20
601	  0	54.0	9.1	 25
602	  0	1658.0	440.3	 25
603	  0	46.3	11.1	 20
604	  0	1600.0	350.4	 25
605	  0	54.0	10.9	 25
606	  0	1624.0	278.4	 20
607	  0	52.0	7.2	 25
608	  0	1655.0	441.6	 25
609	  0	48.3	9.4	 20
610	  0	1701.0	386.9	 25
611	  0	54.0	9.3	 25
612	  0	1639.5	333.7	 20
613	  0	51.0	9.0	 25
614	  0	1579.0	443.3	 25
615	  0	54.0	8.3	 20
616	  0	1581.0	389.5	 25
617	  0	56.0	10.7	 20
618	  0	1673.8	165.6	 16
619	  0	54.0	8.2	 20
620	  0	1714.3	116.4	 16
621	  0	57.0	10.7	 20
622	  0	1739.5	218.5	 20
623	  0	53.5	8.7	 16
624	  0	1681.0	214.8	 20
625	  0	138.8	33.7	 20
626	  0	1530.3	131.4	 16
627	  0	116.3	38.7	 20
628	  0	1612.5	232.2	 20
629	  0	47.3	6.6	 16
630	  0	1508.8	217.2	 20
631	  0	49.0	8.6	 20
632	  0	1563.8	183.1	 20
633	  0	51.0	7.7	 25
634	  0	1652.0	270.5	 25
635	  0	37.3	6.8	 20
636	  0	51.0	8.7	 25
637	  0	1909.0	363.3	 25
638	  0	50.3	7.8	 20
639	  0	2135.0	321.6	 25
  0	  1	2199.3	508.9	 20
  1	  1	48.0	5.1	 16
  2	  1	1983.3	323.2	 20
  3	  1	45.8	8.8	 20
  4	  1	36.0	7.0	 16
  5	  1	153.3	13.1	 20
  6	  1	119.3	19.7	 20
  7	  1	133.5	19.1	 16
  8	  1	43.0	7.9	 25
  9	  1	70.0	13.2	 25
 10	  1	43.0	6.2	 20
 11	  1	43.0	8.1	 25
 12	  1	49.0	8.5	 25
 13	  1	66.3	8.9	 20
 14	  1	295.0	47.3	 25
 15	  1	41.0	6.6	 20
 16	  1	41.0	9.6	 25
 17	  1	50.0	5.9	 25
 18	  1	251.3	37.5	 20
 19	  1	49.0	7.1	 25
 20	  1	40.0	7.5	 25
 21	  1	43.0	6.3	 20
 22	  1	37.0	5.9	 25
 23	  1	38.0	7.3	 25
 24	  1	137.3	21.5	 20
 25	  1	45.0	9.3	 25
 26	  1	139.0	24.7	 25
 27	  1	59.0	7.6	 20
 28	  1	86.0	15.4	 25
 29	  1	105.0	14.9	 25
 30	  1	76.3	12.9	 20
 31	  1	107.0	19.7	 25
 32	  1	482.0	70.0	 25
 33	  1	79.5	13.0	 20
 34	  1	42.0	7.3	 25
 35	  1	130.0	29.1	 25
 36	  1	47.3	8.1	 20
 37	  1	177.0	31.8	 25
 38	  1	59.8	19.8	 20
 39	  1	2354.8	94.6	 16
 40	  1	65.5	11.6	 20
 41	  1	40.0	5.3	 20
 42	  1	151.0	19.1	 16
 43	  1	35.3	6.2	 20
 44	  1	36.5	7.8	 20
 45	  1	37.5	6.4	 16
 46	  1	37.5	6.6	 20
 47	  1	39.5	8.2	 20
 48	  1	35.0	4.5	 16
 49	  1	39.5	7.8	 20
 50	  1	45.0	7.7	 20
 51	  1	37.3	18.1	 16
 52	  1	43.0	7.3	 20
 53	  1	94.5	13.1	 20
 54	  1	80.0	13.6	 25
 55	  1	150.0	16.9	 25
 56	  1	43.3	5.9	 20
 57	  1	43.0	8.8	 25
 58	  1	39.0	6.7	 25
 59	  1	40.3	7.2	 20
 60	  1	100.0	11.2	 25
 61	  1	35.0	5.8	 25
 62	  1	49.3	7.7	 20
 63	  1	1822.0	250.5	 25
 64	  1	1965.0	147.5	 25
 65	  1	1713.5	203.1	 20
 66	  1	48.0	9.9	 25
 67	  1	37.0	7.3	 25
 68	  1	43.3	7.0	 20
 69	  1	43.0	6.1	 25
 70	  1	43.0	6.0	 25
 71	  1	46.5	6.8	 20
 72	  1	44.0	6.2	 25
 73	  1	34.0	5.8	 25
 74	  1	40.0	7.1	 20
 75	  1	42.0	7.3	 25
 76	  1	49.0	8.2	 25
 77	  1	44.3	7.2	 20
 78	  1	44.0	8.4	 25
 79	  1	33.0	5.0	 25
 80	  1	42.0	7.6	 20
 81	  1	44.0	9.2	 25
 82	  1	43.0	9.0	 25
 83	  1	46.0	7.5	 20
 84	  1	46.3	6.3	 20
 85	  1	33.3	6.2	 20
 86	  1	50.3	12.1	 16
 87	  1	1871.3	174.8	 20
 88	  1	1928.8	96.0	 20
 89	  1	1643.5	131.5	 16
 90	  1	53.3	8.2	 20
 91	  1	40.5	8.6	 16
 92	  1	2073.3	198.8	 20
 93	  1	48.3	8.8	 20
 94	  1	44.8	8.8	 16
 95	  1	47.0	6.4	 20
 96	  1	45.8	7.2	 20
 97	  1	36.3	6.8	 16
 98	  1	43.0	8.7	 20
 99	  1	42.0	9.8	 25
100	  1	40.5	6.4	 20
101	  1	44.0	10.1	 25
102	  1	48.0	8.9	 25
103	  1	37.3	7.1	 20
104	  1	50.0	9.5	 25
105	  1	45.0	9.5	 25
106	  1	46.8	9.0	 20
107	  1	43.0	7.2	 25
108	  1	42.0	7.1	 25
109	  1	30.5	5.0	 20
110	  1	37.0	9.9	 25
111	  1	66.0	10.0	 25
112	  1	57.0	8.6	 20
113	  1	55.0	9.8	 25
114	  1	76.0	30.2	 25
115	  1	34.3	6.1	 20
116	  1	1643.0	232.3	 25
117	  1	46.0	8.3	 25
118	  1	47.0	7.2	 20
119	  1	49.0	9.8	 25
120	  1	1436.0	301.5	 25
121	  1	47.3	8.1	 20
122	  1	49.0	7.6	 25
123	  1	1527.0	292.7	 25
124	  1	1639.5	76.1	 20
125	  1	1374.0	323.4	 25
126	  1	47.0	6.6	 25
127	  1	35.0	6.4	 20
128	  1	37.0	5.5	 25
129	  1	72.0	13.3	 16
130	  1	335.5	53.0	 20
131	  1	369.3	28.5	 20
132	  1	129.5	17.6	 16
133	  1	55.5	13.8	 20
134	  1	1474.3	240.8	 20
135	  1	53.3	12.2	 16
136	  1	46.3	8.2	 20
137	  1	43.8	7.2	 20
138	  1	1391.8	98.3	 16
139	  1	41.3	7.2	 20
140	  1	48.8	6.2	 20
141	  1	1608.3	204.8	 16
142	  1	1687.5	97.1	 20
143	  1	1394.8	304.0	 20
144	  1	49.3	6.8	 16
145	  1	41.0	5.5	 25
146	  1	1929.0	104.9	 25
147	  1	1681.3	210.3	 20
148	  1	1746.0	175.1	 25
149	  1	1453.0	180.7	 25
150	  1	1625.3	209.0	 20
151	  1	46.0	9.1	 25
152	  1	55.0	9.0	 25
153	  1	51.5	8.6	 20
154	  1	1601.0	256.7	 25
155	  1	52.0	8.9	 25
156	  1	49.3	6.7	 20
157	  1	36.0	7.4	 25
158	  1	36.0	6.5	 25
159	  1	41.5	7.0	 20
160	  1	57.0	11.6	 25
161	  1	639.0	180.4	 25
162	  1	156.8	24.3	 20
163	  1	61.0	10.8	 25
164	  1	59.0	9.7	 25
165	  1	79.0	12.9	 20
166	  1	70.0	11.7	 25
167	  1	73.3	11.8	 20
168	  1	48.0	7.4	 25
169	  1	43.0	7.8	 25
170	  1	46.0	9.8	 20
171	  1	39.0	7.0	 25
172	  1	40.0	7.4	 25
173	  1	53.3	8.0	 20
174	  1	42.0	7.3	 25
175	  1	286.5	38.3	 20
176	  1	76.3	13.0	 16
177	  1	464.0	50.4	 20
178	  1	82.3	9.0	 20
179	  1	53.3	8.8	 16
180	  1	41.8	6.2	 20
181	  1	40.3	8.0	 20
182	  1	44.5	9.8	 16
183	  1	53.3	10.2	 20
184	  1	41.3	8.7	 20
185	  1	39.3	4.3	 16
186	  1	46.0	7.1	 20
187	  1	98.0	11.8	 20
188	  1	194.8	20.5	 16
189	  1	208.3	22.9	 20
190	  1	48.0	6.7	 25
191	  1	113.3	20.3	 20
192	  1	107.0	19.9	 25
193	  1	223.0	31.3	 25
194	  1	212.3	24.0	 20
195	  1	267.0	32.3	 25
196	  1	72.0	11.9	 25
197	  1	193.3	16.1	 20
198	  1	63.0	14.6	 25
199	  1	93.0	14.0	 25
200	  1	100.8	10.0	 20
201	  1	80.0	11.7	 25
202	  1	43.0	7.1	 25
203	  1	41.0	6.2	 20
204	  1	141.0	28.5	 25
205	  1	100.3	19.9	 20
206	  1	53.0	9.1	 25
207	  1	71.0	12.4	 25
208	  1	76.5	11.4	 20
209	  1	540.0	121.2	 25
210	  1	234.0	43.9	 25
211	  1	29.3	5.3	 20
212	  1	524.0	159.8	 25
213	  1	32.0	5.5	 25
214	  1	43.3	7.6	 20
215	  1	35.0	6.2	 25
216	  1	59.0	11.4	 25
217	  1	78.3	16.0	 20
218	  1	93.0	17.8	 25
219	  1	50.0	7.1	 25
220	  1	95.8	17.5	 20
221	  1	55.5	10.0	 20
222	  1	173.8	32.9	 20
223	  1	75.5	15.1	 16
224	  1	251.3	32.2	 20
225	  1	46.3	8.7	 20
226	  1	46.5	8.1	 16
227	  1	52.3	10.3	 20
228	  1	44.8	8.1	 20
229	  1	61.0	8.8	 16
230	  1	87.0	14.6	 20
231	  1	86.0	11.6	 20
232	  1	647.3	80.3	 16
233	  1	216.8	31.3	 20
234	  1	43.0	7.5	 20
235	  1	38.0	8.6	 16
236	  1	47.0	7.0	 25
237	  1	76.0	17.7	 25
238	  1	45.0	7.3	 20
239	  1	44.0	7.4	 25
240	  1	41.0	5.3	 20
241	  1	40.0	7.1	 25
242	  1	47.0	7.5	 25
243	  1	43.3	8.4	 20
244	  1	110.0	16.6	 25
245	  1	125.0	26.0	 25
246	  1	46.0	7.5	 20
247	  1	49.0	8.3	 25
248	  1	44.0	7.9	 25
249	  1	48.3	8.1	 20
250	  1	43.0	8.4	 25
251	  1	41.0	6.8	 25
252	  1	43.0	7.8	 20
253	  1	39.0	6.1	 25
254	  1	40.0	8.9	 25
255	  1	40.3	6.4	 20
256	  1	43.0	6.5	 25
257	  1	42.0	7.9	 25
258	  1	38.5	6.2	 20
259	  1	40.0	9.6	 25
260	  1	73.0	14.5	 25
261	  1	64.0	12.6	 20
262	  1	58.0	8.6	 25
263	  1	152.0	32.5	 25
264	  1	93.3	15.7	 20
265	  1	348.0	73.4	 25
266	  1	53.0	10.3	 25
267	  1	46.3	6.5	 16
268	  1	98.8	11.7	 20
269	  1	107.5	19.4	 20
270	  1	52.0	6.5	 16
271	  1	54.3	8.2	 20
272	  1	43.3	12.3	 20
273	  1	75.8	8.7	 16
274	  1	56.0	9.6	 20
275	  1	70.0	10.6	 20
276	  1	39.0	4.6	 16
277	  1	38.0	6.1	 20
278	  1	55.3	11.7	 16
279	  1	57.3	9.4	 20
280	  1	40.3	6.9	 20
281	  1	39.5	6.4	 16
282	  1	48.0	7.1	 25
283	  1	84.0	13.6	 25
284	  1	58.8	11.8	 20
285	  1	203.0	27.5	 25
286	  1	79.0	11.1	 25
287	  1	49.3	8.5	 20
288	  1	134.0	19.1	 25
289	  1	65.0	9.7	 25
290	  1	55.0	9.6	 20
291	  1	42.0	8.6	 25
292	  1	43.0	10.2	 25
293	  1	39.0	6.4	 20
294	  1	49.0	8.5	 25
295	  1	55.0	8.8	 25
296	  1	165.0	26.5	 20
297	  1	52.0	7.3	 25
298	  1	64.0	11.8	 25
299	  1	54.0	8.0	 20
300	  1	59.0	10.1	 25
301	  1	269.0	36.7	 25
302	  1	96.3	18.2	 20
303	  1	44.0	5.7	 25
304	  1	1003.0	249.7	 25
305	  1	42.0	7.9	 20
306	  1	46.0	8.8	 25
307	  1	47.0	9.5	 25
308	  1	65.3	11.7	 20
309	  1	51.0	7.1	 25
310	  1	52.0	7.0	 25
311	  1	48.8	8.9	 20
312	  1	63.5	8.2	 20
313	  1	61.5	10.5	 20
314	  1	83.3	12.3	 16
315	  1	71.0	12.2	 20
316	  1	113.5	14.6	 16
317	  1	40.3	6.7	 20
318	  1	44.0	6.8	 20
319	  1	46.5	6.9	 16
320	  1	60.0	7.8	 20
321	  1	133.5	21.7	 20
322	  1	57.8	10.0	 16
323	  1	100.3	18.7	 20
324	  1	55.3	6.9	 20
325	  1	68.8	10.3	 16
326	  1	48.0	8.9	 20
327	  1	104.5	27.2	 20
328	  1	43.5	10.9	 20
329	  1	44.0	7.4	 25
330	  1	43.0	6.4	 25
331	  1	45.3	7.7	 20
332	  1	52.0	7.7	 25
333	  1	53.0	10.6	 25
334	  1	80.3	16.8	 20
335	  1	56.0	11.6	 25
336	  1	50.0	9.0	 25
337	  1	47.3	6.6	 20
338	  1	101.0	17.0	 25
339	  1	63.0	9.3	 25
340	  1	44.0	6.9	 20
341	  1	43.0	7.4	 25
342	  1	40.0	6.5	 25
343	  1	91.5	14.3	 20
344	  1	40.0	7.9	 25
345	  1	52.0	8.1	 25
346	  1	188.3	36.2	 20
347	  1	44.0	5.9	 25
348	  1	54.0	11.1	 25
349	  1	47.0	9.3	 20
350	  1	42.0	5.6	 25
351	  1	40.0	5.7	 25
352	  1	49.3	6.5	 20
353	  1	103.0	24.3	 25
354	  1	61.0	16.3	 20
355	  1	96.0	17.5	 25
356	  1	55.0	11.8	 25
357	  1	179.3	48.1	 20
358	  1	62.5	10.6	 20
359	  1	43.3	12.0	 20
360	  1	206.5	25.1	 16
361	  1	57.5	12.0	 20
362	  1	42.8	7.2	 20
363	  1	62.5	8.3	 16
364	  1	85.8	16.0	 20
365	  1	41.3	6.3	 20
366	  1	133.3	14.1	 16
367	  1	73.3	11.3	 20
368	  1	71.5	9.5	 20
369	  1	46.0	7.3	 16
370	  1	51.0	8.3	 20
371	  1	40.8	7.4	 20
372	  1	82.0	21.2	 16
373	  1	80.0	21.4	 25
374	  1	115.0	19.8	 25
375	  1	96.3	13.3	 20
376	  1	60.0	13.1	 25
377	  1	76.0	14.4	 25
378	  1	48.5	6.2	 20
379	  1	235.0	43.7	 25
380	  1	100.0	15.2	 25
381	  1	140.8	24.9	 20
382	  1	76.0	9.3	 25
383	  1	202.0	39.6	 25
384	  1	426.5	62.3	 20
385	  1	545.0	72.8	 25
386	  1	133.0	25.9	 25
387	  1	275.8	57.1	 20
388	  1	329.0	76.8	 25
389	  1	42.0	5.6	 25
390	  1	44.0	7.0	 20
391	  1	44.0	8.0	 25
392	  1	47.3	6.3	 20
393	  1	38.0	8.7	 25
394	  1	44.0	7.1	 25
395	  1	50.3	10.0	 20
396	  1	46.0	8.1	 25
397	  1	50.0	9.7	 25
398	  1	54.5	11.7	 20
399	  1	317.0	76.7	 25
400	  1	183.0	27.4	 25
401	  1	674.0	112.7	 20
402	  1	1389.0	343.8	 25
403	  1	58.0	9.7	 25
404	  1	105.8	12.7	 16
405	  1	53.0	7.6	 20
406	  1	75.0	13.2	 20
407	  1	42.0	8.3	 16
408	  1	46.3	6.4	 20
409	  1	42.3	7.4	 20
410	  1	44.0	8.1	 16
411	  1	73.8	13.0	 20
412	  1	64.3	9.6	 20
413	  1	42.5	5.6	 16
414	  1	43.5	8.3	 20
415	  1	47.5	17.3	 20
416	  1	51.5	9.6	 16
417	  1	48.0	7.3	 20
418	  1	48.3	7.8	 20
419	  1	46.0	6.4	 20
420	  1	72.0	10.3	 25
421	  1	44.0	7.2	 25
422	  1	560.5	101.5	 20
423	  1	44.0	6.8	 25
424	  1	36.0	6.0	 25
425	  1	612.8	139.9	 20
426	  1	31.0	6.5	 25
427	  1	42.0	7.7	 25
428	  1	37.3	6.3	 20
429	  1	63.0	11.0	 25
430	  1	47.3	5.9	 20
431	  1	40.0	6.3	 25
432	  1	39.0	6.0	 25
433	  1	47.3	7.9	 20
434	  1	41.0	7.7	 25
435	  1	44.0	8.5	 25
436	  1	64.3	8.1	 20
437	  1	43.0	7.0	 25
438	  1	41.0	7.1	 25
439	  1	46.3	7.5	 20
440	  1	62.0	8.2	 25
441	  1	98.0	15.9	 25
442	  1	105.3	14.9	 20
443	  1	69.0	13.7	 25
444	  1	59.0	16.6	 25
445	  1	3633.5	820.9	 20
446	  1	151.0	20.4	 25
447	  1	1208.0	396.0	 25
448	  1	57.5	10.4	 20
449	  1	58.0	8.5	 20
450	  1	42.0	6.7	 20
451	  1	45.3	7.3	 16
452	  1	43.0	7.1	 20
453	  1	66.0	8.8	 20
454	  1	71.0	8.7	 16
455	  1	92.0	19.7	 20
456	  1	188.5	44.6	 20
457	  1	46.3	7.7	 16
458	  1	58.3	13.2	 20
459	  1	39.5	5.8	 20
460	  1	59.3	10.1	 16
461	  1	64.8	9.9	 20
462	  1	88.3	16.7	 20
463	  1	994.3	196.6	 16
464	  1	114.3	16.8	 20
465	  1	302.0	40.8	 25
466	  1	2297.5	424.6	 20
467	  1	61.0	8.6	 25
468	  1	44.5	7.1	 20
469	  1	39.0	6.0	 25
470	  1	53.0	8.5	 25
471	  1	136.5	22.9	 20
472	  1	43.0	7.0	 25
473	  1	63.0	11.8	 25
474	  1	143.3	24.2	 20
475	  1	64.0	9.8	 25
476	  1	61.0	10.7	 25
477	  1	66.0	12.7	 20
478	  1	296.0	65.3	 25
479	  1	43.0	6.8	 25
480	  1	45.0	6.1	 20
481	  1	62.0	10.6	 25
482	  1	62.0	12.1	 25
483	  1	100.3	18.4	 20
484	  1	136.0	24.8	 25
485	  1	87.0	15.1	 25
486	  1	115.0	14.6	 20
487	  1	194.0	31.3	 25
488	  1	87.0	15.9	 25
489	  1	45.3	8.1	 20
490	  1	48.0	9.2	 25
491	  1	48.0	9.3	 25
492	  1	172.3	33.9	 20
493	  1	44.0	8.0	 25
494	  1	43.0	9.6	 25
495	  1	42.8	7.6	 16
496	  1	95.5	16.7	 20
497	  1	47.3	9.0	 20
498	  1	47.8	7.0	 16
499	  1	107.0	13.9	 20
500	  1	100.8	14.5	 20
501	  1	57.3	11.5	 16
502	  1	43.3	6.5	 20
503	  1	60.0	9.2	 20
504	  1	607.8	104.8	 16
505	  1	183.0	31.6	 20
506	  1	263.3	40.3	 16
507	  1	41.5	6.7	 20
508	  1	46.3	6.4	 20
509	  1	40.5	10.7	 16
510	  1	45.0	8.6	 25
511	  1	47.0	8.4	 25
512	  1	257.3	43.6	 20
513	  1	40.0	7.6	 25
514	  1	40.0	6.8	 25
515	  1	40.0	7.3	 20
516	  1	40.0	4.9	 25
517	  1	39.0	4.6	 25
518	  1	43.5	6.0	 20
519	  1	48.0	9.1	 25
520	  1	44.0	7.8	 25
521	  1	69.5	16.8	 20
522	  1	113.0	23.8	 25
523	  1	41.0	7.2	 25
524	  1	43.3	8.0	 20
525	  1	40.0	7.9	 25
526	  1	41.0	7.1	 25
527	  1	167.0	39.3	 20
528	  1	45.0	8.7	 25
529	  1	39.0	7.2	 25
530	  1	46.8	10.1	 20
531	  1	47.0	8.3	 25
532	  1	41.0	8.5	 25
533	  1	48.0	10.0	 20
534	  1	45.0	9.8	 25
535	  1	42.0	6.7	 25
536	  1	46.3	6.1	 20
537	  1	72.0	13.0	 25
538	  1	103.0	21.7	 25
539	  1	51.5	8.3	 20
540	  1	65.0	11.2	 25
541	  1	45.0	9.8	 20
542	  1	43.5	6.3	 16
543	  1	79.8	13.8	 20
544	  1	65.0	10.3	 16
545	  1	54.0	7.1	 20
546	  1	110.8	11.8	 20
547	  1	936.3	126.1	 16
548	  1	1007.5	101.9	 20
549	  1	381.3	34.2	 20
550	  1	53.3	9.7	 16
551	  1	71.0	8.0	 20
552	  1	75.5	13.7	 20
553	  1	46.3	7.2	 16
554	  1	44.0	7.3	 20
555	  1	50.8	7.9	 20
556	  1	43.0	6.4	 20
557	  1	41.0	8.0	 25
558	  1	47.0	8.5	 25
559	  1	56.0	8.9	 20
560	  1	78.0	13.2	 25
561	  1	47.0	7.8	 25
562	  1	118.0	23.7	 20
563	  1	48.0	10.3	 25
564	  1	54.0	9.6	 25
565	  1	62.0	12.6	 20
566	  1	129.0	17.3	 25
567	  1	248.0	33.2	 25
568	  1	64.0	9.0	 20
569	  1	243.0	55.4	 25
570	  1	397.0	81.8	 25
571	  1	1855.8	422.7	 20
572	  1	64.0	9.7	 25
573	  1	87.0	14.7	 25
574	  1	48.3	7.3	 20
575	  1	46.0	9.2	 25
576	  1	53.0	8.5	 25
577	  1	47.8	7.8	 20
578	  1	69.0	13.3	 25
579	  1	598.8	159.1	 20
580	  1	240.0	46.6	 25
581	  1	71.0	11.7	 25
582	  1	144.3	22.4	 20
583	  1	142.0	32.6	 25
584	  1	127.0	18.5	 25
585	  1	168.3	14.7	 20
586	  1	213.0	30.1	 25
587	  1	134.0	14.3	 20
588	  1	41.8	7.3	 16
589	  1	46.3	9.2	 20
590	  1	96.0	13.9	 20
591	  1	63.3	11.9	 16
592	  1	232.0	35.6	 20
593	  1	97.3	16.2	 20
594	  1	72.0	8.8	 16
595	  1	78.3	13.9	 20
596	  1	55.0	8.3	 20
597	  1	379.0	46.0	 16
598	  1	53.3	11.5	 20
599	  1	117.5	21.3	 20
600	  1	56.3	8.9	 16
601	  1	45.5	7.2	 20
602	  1	75.0	15.7	 25
603	  1	75.5	12.0	 20
604	  1	51.0	7.6	 25
605	  1	60.0	11.4	 25
606	  1	212.8	24.0	 20
607	  1	167.0	26.5	 25
608	  1	71.0	11.8	 25
609	  1	81.5	13.0	 20
610	  1	84.0	14.1	 25
611	  1	38.0	6.1	 25
612	  1	57.3	8.9	 20
613	  1	42.0	6.8	 25
614	  1	41.0	7.5	 25
615	  1	50.0	8.2	 20
616	  1	75.0	12.6	 25
617	  1	90.0	11.5	 20
618	  1	216.0	39.5	 25
619	  1	220.0	38.9	 25
620	  1	984.0	216.2	 20
621	  1	129.0	15.7	 25
622	  1	164.0	22.5	 25
623	  1	101.3	12.6	 20
624	  1	678.0	127.0	 25
625	  1	184.0	37.6	 25
626	  1	92.3	40.2	 20
627	  1	55.0	9.8	 25
628	  1	55.0	10.7	 25
629	  1	76.0	11.3	 20
630	  1	75.0	13.7	 25
631	  1	48.0	7.9	 25
632	  1	44.3	9.2	 16
633	  1	54.0	10.0	 20
634	  1	148.5	31.8	 20
635	  1	40.0	5.6	 16
636	  1	1741.5	227.9	 20
637	  1	51.0	10.0	 20
638	  1	1900.3	227.1	 16
639	  1	51.8	8.1	 20
  0	  2	57.0	16.4	 25
  1	  2	2017.3	352.0	 20
  2	  2	52.0	9.5	 25
  3	  2	2074.0	536.8	 25
  4	  2	36.3	6.0	 20
  5	  2	205.0	23.2	 25
  6	  2	121.0	17.7	 25
  7	  2	217.5	21.9	 20
  8	  2	68.0	14.1	 20
  9	  2	130.0	20.4	 20
 10	  2	45.3	7.3	 16
 11	  2	41.0	6.8	 20
 12	  2	34.5	6.0	 16
 13	  2	44.8	8.5	 20
 14	  2	134.3	21.0	 20
 15	  2	38.8	6.5	 16
 16	  2	39.3	6.5	 20
 17	  2	53.0	7.0	 20
 18	  2	130.3	17.4	 16
 19	  2	49.3	10.2	 20
 20	  2	39.8	7.1	 20
 21	  2	43.0	5.8	 16
 22	  2	34.0	4.0	 20
 23	  2	40.0	8.1	 25
 24	  2	50.0	6.4	 20
 25	  2	43.0	5.3	 25
 26	  2	58.0	10.1	 25
 27	  2	82.3	10.4	 20
 28	  2	132.0	22.9	 25
 29	  2	53.0	8.6	 25
 30	  2	58.3	10.6	 20
 31	  2	89.0	19.6	 25
 32	  2	529.0	36.0	 25
 33	  2	70.5	13.1	 20
 34	  2	37.0	8.4	 25
 35	  2	49.0	8.5	 25
 36	  2	53.3	10.5	 20
 37	  2	169.0	16.9	 25
 38	  2	54.0	10.1	 25
 39	  2	1163.3	110.7	 20
 40	  2	52.0	9.9	 25
 41	  2	36.0	5.4	 25
 42	  2	45.8	6.6	 20
 43	  2	38.0	7.9	 25
 44	  2	37.0	7.2	 25
 45	  2	33.0	6.2	 20
 46	  2	39.0	5.9	 25
 47	  2	38.0	6.9	 25
 48	  2	39.3	6.4	 20
 49	  2	38.0	6.1	 25
 50	  2	38.3	9.4	 20
 51	  2	38.0	5.5	 25
 52	  2	38.0	5.9	 25
 53	  2	55.3	10.6	 16
 54	  2	49.5	7.8	 20
 55	  2	87.3	11.7	 20
 56	  2	43.0	7.1	 16
 57	  2	42.0	7.4	 20
 58	  2	38.8	7.2	 20
 59	  2	40.0	7.4	 16
 60	  2	76.8	11.8	 20
 61	  2	39.0	5.7	 20
 62	  2	1759.3	101.3	 16
 63	  2	49.0	8.9	 20
 64	  2	48.8	6.8	 20
 65	  2	51.8	9.6	 16
 66	  2	1600.0	188.7	 20
 67	  2	41.5	15.9	 20
 68	  2	44.5	9.2	 20
 69	  2	53.0	9.9	 25
 70	  2	47.0	6.5	 25
 71	  2	43.3	8.4	 20
 72	  2	47.0	8.5	 25
 73	  2	34.0	4.0	 25
 74	  2	46.0	7.6	 20
 75	  2	47.0	6.8	 25
 76	  2	48.0	9.1	 25
 77	  2	45.0	7.4	 20
 78	  2	46.0	7.0	 25
 79	  2	36.0	7.6	 25
 80	  2	42.3	4.9	 20
 81	  2	47.0	8.9	 25
 82	  2	48.0	9.1	 25
 83	  2	50.5	7.4	 20
 84	  2	44.0	5.6	 25
 85	  2	41.0	7.9	 25
 86	  2	2055.5	298.7	 20
 87	  2	48.0	8.1	 25
 88	  2	51.3	10.9	 20
 89	  2	53.0	7.5	 25
 90	  2	1461.0	262.6	 25
 91	  2	39.3	7.8	 20
 92	  2	2099.0	213.7	 25
 93	  2	48.0	8.6	 25
 94	  2	49.3	7.7	 20
 95	  2	47.0	7.0	 25
 96	  2	46.0	8.4	 25
 97	  2	35.0	6.1	 20
 98	  2	43.0	6.4	 25
 99	  2	45.0	7.8	 20
100	  2	51.3	9.0	 16
101	  2	44.0	7.7	 20
102	  2	48.0	8.3	 20
103	  2	35.3	5.7	 16
104	  2	46.8	6.0	 20
105	  2	45.5	7.4	 20
106	  2	47.0	8.1	 16
107	  2	42.0	7.1	 20
108	  2	42.3	7.6	 20
109	  2	39.3	8.5	 16
110	  2	35.0	6.6	 20
111	  2	53.5	9.6	 20
112	  2	51.3	9.4	 16
113	  2	70.3	13.8	 20
114	  2	98.0	13.2	 25
115	  2	36.3	6.6	 20
116	  2	1647.0	224.1	 25
117	  2	51.0	7.6	 25
118	  2	52.0	9.3	 20
119	  2	52.0	9.9	 25
120	  2	1501.0	316.3	 25
121	  2	41.5	8.0	 20
122	  2	1724.0	312.9	 25
123	  2	50.0	9.4	 25
124	  2	49.0	9.4	 20
125	  2	46.0	8.7	 25
126	  2	1315.5	193.1	 20
127	  2	35.0	7.1	 25
128	  2	36.0	6.2	 25
129	  2	52.3	10.1	 20
130	  2	222.0	28.8	 25
131	  2	174.0	15.4	 25
132	  2	157.5	17.5	 20
133	  2	58.0	14.0	 25
134	  2	1492.0	246.3	 25
135	  2	56.5	10.0	 20
136	  2	45.0	9.0	 25
137	  2	46.0	8.5	 25
138	  2	1406.5	95.0	 20
139	  2	41.0	8.5	 25
140	  2	1711.0	448.3	 25
141	  2	50.8	8.3	 20
142	  2	48.0	8.6	 25
143	  2	50.0	7.0	 25
144	  2	1457.8	379.7	 20
145	  2	44.3	9.3	 20
146	  2	1766.0	367.4	 20
147	  2	53.0	9.8	 16
148	  2	49.5	7.4	 20
149	  2	45.5	6.1	 20
150	  2	49.0	7.3	 16
151	  2	35.3	6.8	 20
152	  2	54.5	6.8	 20
153	  2	1695.3	190.3	 16
154	  2	1869.8	51.0	 20
155	  2	1722.3	479.0	 20
156	  2	47.0	6.6	 16
157	  2	35.3	5.9	 20
158	  2	34.0	8.8	 20
159	  2	43.5	7.3	 16
160	  2	58.0	7.4	 25
161	  2	319.0	39.5	 25
162	  2	259.8	34.3	 20
163	  2	52.0	10.9	 25
164	  2	53.5	10.8	 20
165	  2	56.0	9.0	 25
166	  2	55.0	8.6	 25
167	  2	46.3	9.9	 20
168	  2	40.0	7.0	 25
169	  2	38.0	6.4	 25
170	  2	39.5	6.0	 20
171	  2	37.0	6.5	 25
172	  2	38.0	6.7	 25
173	  2	36.3	7.2	 20
174	  2	35.0	6.2	 25
175	  2	93.0	13.6	 25
176	  2	58.0	9.7	 20
177	  2	97.0	15.4	 25
178	  2	57.0	9.9	 25
179	  2	41.0	8.0	 20
180	  2	39.0	6.4	 25
181	  2	38.0	6.5	 25
182	  2	39.5	6.1	 20
183	  2	53.0	8.4	 25
184	  2	36.0	4.9	 25
185	  2	36.3	7.1	 20
186	  2	42.0	6.7	 25
187	  2	82.0	12.1	 25
188	  2	117.5	22.3	 20
189	  2	230.0	22.4	 25
190	  2	53.0	9.7	 20
191	  2	93.3	9.9	 16
192	  2	63.0	11.3	 20
193	  2	159.0	24.0	 20
194	  2	347.3	28.8	 16
195	  2	90.3	8.7	 20
196	  2	96.5	13.3	 20
197	  2	180.5	19.0	 16
198	  2	51.3	7.4	 20
199	  2	77.8	12.0	 20
200	  2	57.3	8.3	 16
201	  2	58.8	12.1	 20
202	  2	39.3	7.4	 16
203	  2	46.3	7.5	 20
204	  2	78.3	13.5	 20
205	  2	52.0	8.2	 16
206	  2	47.0	9.9	 25
207	  2	54.0	11.5	 25
208	  2	61.0	8.6	 20
209	  2	189.0	34.2	 25
210	  2	360.0	40.4	 25
211	  2	35.3	7.6	 20
212	  2	302.0	49.7	 25
213	  2	32.0	6.1	 25
214	  2	41.0	9.5	 20
215	  2	29.0	6.2	 25
216	  2	59.0	8.5	 25
217	  2	76.5	19.6	 20
218	  2	122.0	19.7	 25
219	  2	48.0	9.9	 25
220	  2	74.3	11.3	 20
221	  2	68.0	9.7	 25
222	  2	158.0	27.3	 25
223	  2	69.0	11.0	 20
224	  2	187.0	22.4	 25
225	  2	50.0	17.2	 25
226	  2	37.5	6.7	 20
227	  2	40.0	9.2	 25
228	  2	39.0	6.2	 25
229	  2	48.0	7.8	 20
230	  2	43.0	7.7	 25
231	  2	57.0	10.5	 25
232	  2	204.3	43.6	 20
233	  2	162.0	30.6	 25
234	  2	38.0	5.6	 25
235	  2	40.0	8.1	 20
236	  2	54.3	7.7	 20
237	  2	39.3	7.7	 20
238	  2	50.3	5.6	 16
239	  2	38.3	7.5	 20
240	  2	39.3	7.2	 16
241	  2	39.8	6.0	 20
242	  2	44.0	8.2	 20
243	  2	42.5	7.0	 16
244	  2	55.3	9.4	 20
245	  2	70.0	14.1	 20
246	  2	46.3	10.8	 16
247	  2	38.0	6.7	 20
248	  2	40.0	7.3	 20
249	  2	40.3	6.2	 16
250	  2	38.3	7.4	 20
251	  2	38.0	6.5	 25
252	  2	35.3	5.8	 20
253	  2	41.0	10.9	 25
254	  2	35.0	6.2	 25
255	  2	41.3	7.8	 20
256	  2	38.0	7.0	 25
257	  2	40.0	6.9	 25
258	  2	37.0	6.5	 20
259	  2	40.0	7.0	 25
260	  2	45.0	6.7	 25
261	  2	39.8	7.2	 20
262	  2	49.0	6.3	 25
263	  2	159.0	20.0	 25
264	  2	109.0	13.4	 20
265	  2	175.0	32.6	 25
266	  2	40.0	6.0	 25
267	  2	40.3	7.4	 20
268	  2	64.0	12.8	 25
269	  2	40.0	4.8	 25
270	  2	38.3	6.8	 20
271	  2	42.0	6.0	 25
272	  2	41.0	7.6	 25
273	  2	60.0	10.2	 20
274	  2	75.0	12.0	 25
275	  2	83.0	15.5	 20
276	  2	39.0	4.9	 25
277	  2	41.0	8.1	 25
278	  2	51.0	8.0	 20
279	  2	82.0	10.9	 25
280	  2	44.0	8.4	 25
281	  2	41.3	7.4	 20
282	  2	52.0	6.4	 20
283	  2	134.0	17.8	 20
284	  2	71.8	11.2	 16
285	  2	96.0	12.3	 20
286	  2	104.5	15.7	 20
287	  2	47.3	6.9	 16
288	  2	67.8	12.0	 20
289	  2	48.3	6.8	 20
290	  2	54.8	8.8	 16
291	  2	39.3	6.7	 20
292	  2	42.0	5.8	 20
293	  2	38.3	5.9	 16
294	  2	47.8	7.2	 20
295	  2	80.3	11.9	 20
296	  2	226.0	20.7	 16
297	  2	62.0	10.6	 25
298	  2	52.0	9.4	 25
299	  2	56.5	9.4	 20
300	  2	62.0	11.2	 25
301	  2	140.0	19.5	 25
302	  2	104.5	16.2	 20
303	  2	43.0	5.9	 25
304	  2	140.0	38.7	 25
305	  2	41.0	8.0	 20
306	  2	42.0	8.7	 25
307	  2	40.0	7.7	 25
308	  2	36.5	5.4	 20
309	  2	43.0	6.1	 25
310	  2	41.0	7.2	 25
311	  2	38.3	6.4	 20
312	  2	45.0	7.3	 25
313	  2	54.5	11.2	 20
314	  2	61.0	13.3	 25
315	  2	54.0	7.6	 25
316	  2	64.0	10.7	 20
317	  2	41.0	8.0	 25
318	  2	36.0	6.7	 25
319	  2	49.0	9.7	 20
320	  2	57.0	8.9	 25
321	  2	100.0	18.6	 25
322	  2	62.5	11.9	 20
323	  2	123.0	15.7	 25
324	  2	65.0	9.2	 25
325	  2	101.0	15.2	 20
326	  2	64.0	10.0	 25
327	  2	50.0	7.5	 25
328	  2	45.3	8.8	 16
329	  2	41.3	7.0	 20
330	  2	40.0	7.3	 20
331	  2	40.0	8.2	 16
332	  2	39.3	8.3	 20
333	  2	49.0	8.4	 20
334	  2	39.8	4.8	 16
335	  2	44.0	9.6	 20
336	  2	44.0	7.5	 20
337	  2	40.8	7.6	 16
338	  2	43.5	8.0	 20
339	  2	54.0	12.5	 20
340	  2	41.8	7.8	 16
341	  2	40.3	7.1	 20
342	  2	38.0	5.4	 20
343	  2	55.3	11.9	 20
344	  2	37.0	7.2	 25
345	  2	42.0	6.1	 25
346	  2	83.3	12.3	 20
347	  2	41.0	8.4	 25
348	  2	49.0	8.1	 25
349	  2	41.0	7.1	 20
350	  2	37.0	6.2	 25
351	  2	41.3	7.4	 20
352	  2	38.0	5.6	 25
353	  2	46.0	8.2	 25
354	  2	45.5	10.1	 20
355	  2	70.0	11.2	 25
356	  2	45.0	8.3	 25
357	  2	49.5	11.5	 20
358	  2	53.0	8.4	 25
359	  2	61.0	9.4	 25
360	  2	94.0	14.0	 20
361	  2	43.0	7.4	 25
362	  2	39.0	6.9	 25
363	  2	52.3	8.9	 20
364	  2	69.0	10.7	 25
365	  2	46.0	7.7	 25
366	  2	98.8	13.7	 20
367	  2	55.0	10.7	 25
368	  2	63.0	12.4	 25
369	  2	48.0	6.7	 20
370	  2	40.0	7.2	 25
371	  2	39.0	6.5	 25
372	  2	47.5	8.1	 20
373	  2	89.8	16.6	 20
374	  2	198.0	25.0	 20
375	  2	97.0	15.2	 16
376	  2	48.0	6.7	 20
377	  2	58.5	9.5	 20
378	  2	55.3	9.9	 16
379	  2	98.0	13.8	 20
380	  2	176.5	20.8	 20
381	  2	154.3	15.4	 16
382	  2	81.0	11.2	 20
383	  2	62.3	14.6	 20
384	  2	226.0	28.8	 16
385	  2	143.3	21.8	 20
386	  2	46.3	8.2	 20
387	  2	43.0	6.2	 16
388	  2	58.0	10.7	 25
389	  2	40.0	8.7	 20
390	  2	41.0	6.5	 25
391	  2	40.0	7.4	 25
392	  2	41.3	8.8	 20
393	  2	41.0	6.6	 25
394	  2	37.0	5.9	 25
395	  2	43.0	8.0	 20
396	  2	35.0	4.4	 25
397	  2	40.0	7.4	 25
398	  2	43.0	9.4	 20
399	  2	175.0	33.4	 25
400	  2	304.0	28.8	 25
401	  2	798.5	51.9	 20
402	  2	202.0	59.5	 25
403	  2	66.0	8.1	 25
404	  2	73.5	9.6	 20
405	  2	48.0	7.5	 25
406	  2	66.0	9.0	 25
407	  2	50.0	9.5	 20
408	  2	55.0	7.8	 25
409	  2	40.0	6.7	 25
410	  2	39.5	5.7	 20
411	  2	56.0	8.5	 25
412	  2	47.0	7.2	 25
413	  2	52.5	9.2	 20
414	  2	40.0	6.5	 25
415	  2	40.0	6.4	 25
416	  2	56.0	8.5	 20
417	  2	43.0	6.0	 25
418	  2	42.0	8.3	 25
419	  2	44.3	6.6	 16
420	  2	54.5	10.2	 20
421	  2	43.3	7.0	 20
422	  2	107.0	17.0	 16
423	  2	40.0	6.6	 20
424	  2	36.0	8.8	 20
425	  2	369.5	39.3	 16
426	  2	34.8	6.5	 20
427	  2	40.0	4.5	 16
428	  2	36.3	5.4	 20
429	  2	57.5	11.3	 20
430	  2	45.3	7.8	 16
431	  2	43.0	9.5	 20
432	  2	38.0	6.4	 20
433	  2	38.5	7.2	 16
434	  2	42.0	8.6	 25
435	  2	37.0	8.0	 25
436	  2	44.5	7.5	 20
437	  2	42.0	6.3	 25
438	  2	39.0	6.2	 25
439	  2	46.3	7.3	 20
440	  2	56.0	8.2	 25
441	  2	57.0	7.1	 25
442	  2	62.3	9.1	 20
443	  2	49.0	8.5	 25
444	  2	54.0	13.7	 25
445	  2	1725.0	190.2	 20
446	  2	60.0	8.2	 25
447	  2	296.0	71.7	 25
448	  2	66.0	8.6	 20
449	  2	59.0	7.8	 25
450	  2	49.0	9.4	 25
451	  2	41.0	6.6	 20
452	  2	41.0	7.1	 25
453	  2	53.0	11.6	 25
454	  2	56.3	8.0	 20
455	  2	95.0	14.7	 25
456	  2	49.0	7.1	 25
457	  2	46.3	7.8	 20
458	  2	40.0	7.8	 25
459	  2	40.0	6.8	 25
460	  2	50.0	5.7	 20
461	  2	49.0	10.1	 25
462	  2	122.0	18.3	 25
463	  2	201.8	103.5	 20
464	  2	67.0	10.3	 25
465	  2	219.3	24.5	 16
466	  2	874.8	144.4	 20
467	  2	47.3	8.4	 20
468	  2	43.0	4.6	 16
469	  2	43.0	6.2	 20
470	  2	61.3	7.1	 20
471	  2	56.3	9.4	 16
472	  2	39.3	7.5	 20
473	  2	44.3	7.9	 20
474	  2	68.8	12.6	 16
475	  2	57.8	10.9	 20
476	  2	45.0	8.8	 20
477	  2	39.3	6.1	 16
478	  2	65.3	11.0	 20
479	  2	40.0	8.3	 20
480	  2	41.5	8.4	 20
481	  2	43.0	6.9	 25
482	  2	46.0	8.4	 25
483	  2	47.0	9.9	 20
484	  2	79.0	12.0	 25
485	  2	77.0	13.2	 25
486	  2	168.3	17.1	 20
487	  2	187.0	21.6	 25
488	  2	83.0	16.3	 25
489	  2	42.3	7.8	 20
490	  2	47.0	8.4	 25
491	  2	46.0	7.8	 25
492	  2	64.8	11.9	 20
493	  2	42.0	8.5	 25
494	  2	39.0	5.7	 25
495	  2	56.5	8.7	 20
496	  2	54.0	8.9	 25
497	  2	44.0	7.2	 25
498	  2	41.8	9.2	 20
499	  2	79.0	9.8	 25
500	  2	59.0	9.4	 25
501	  2	44.8	7.2	 20
502	  2	51.0	8.7	 25
503	  2	54.5	9.2	 20
504	  2	147.0	38.9	 25
505	  2	78.0	16.5	 25
506	  2	137.8	26.1	 20
507	  2	47.0	6.1	 25
508	  2	44.0	7.9	 25
509	  2	41.3	7.9	 20
510	  2	42.0	5.1	 20
511	  2	40.0	7.1	 20
512	  2	74.5	7.9	 16
513	  2	44.0	8.0	 20
514	  2	37.0	5.8	 20
515	  2	42.3	8.3	 16
516	  2	39.0	5.0	 20
517	  2	38.5	5.4	 20
518	  2	43.5	7.2	 16
519	  2	44.3	6.3	 20
520	  2	40.0	6.3	 20
521	  2	40.3	4.8	 16
522	  2	49.3	9.2	 20
523	  2	38.5	7.1	 20
524	  2	39.3	5.8	 16
525	  2	47.0	8.5	 20
526	  2	40.0	6.8	 25
527	  2	115.3	14.8	 20
528	  2	41.0	5.9	 25
529	  2	42.0	6.7	 25
530	  2	37.3	5.4	 20
531	  2	42.0	6.2	 25
532	  2	37.0	5.5	 25
533	  2	40.0	7.3	 20
534	  2	41.0	10.0	 25
535	  2	39.0	4.9	 25
536	  2	39.0	5.2	 20
537	  2	77.0	10.0	 25
538	  2	60.0	9.3	 25
539	  2	51.0	5.7	 20
540	  2	45.0	6.7	 25
541	  2	56.5	10.4	 20
542	  2	55.0	9.9	 25
543	  2	52.0	9.7	 25
544	  2	54.3	8.2	 20
545	  2	63.0	9.5	 25
546	  2	59.0	11.2	 25
547	  2	309.8	69.2	 20
548	  2	779.0	64.6	 25
549	  2	250.0	20.1	 25
550	  2	56.5	10.5	 20
551	  2	56.0	10.0	 25
552	  2	50.0	8.5	 25
553	  2	43.5	8.7	 20
554	  2	47.0	8.3	 25
555	  2	41.0	6.8	 25
556	  2	37.3	7.0	 16
557	  2	38.3	6.2	 20
558	  2	43.5	7.6	 20
559	  2	44.3	8.9	 16
560	  2	90.3	11.0	 20
561	  2	46.0	8.3	 20
562	  2	48.3	9.3	 16
563	  2	48.3	10.1	 20
564	  2	85.8	12.7	 20
565	  2	75.0	10.7	 16
566	  2	79.3	11.8	 20
567	  2	127.3	18.5	 20
568	  2	104.0	16.0	 16
569	  2	89.5	14.2	 20
570	  2	214.5	25.1	 20
571	  2	771.3	100.3	 20
572	  2	46.0	8.2	 25
573	  2	55.0	10.3	 25
574	  2	45.0	8.1	 20
575	  2	48.0	6.5	 25
576	  2	57.0	7.1	 25
577	  2	47.3	9.0	 20
578	  2	75.0	12.7	 25
579	  2	216.0	46.3	 20
580	  2	128.0	19.0	 25
581	  2	61.0	11.3	 25
582	  2	66.5	9.7	 20
583	  2	124.0	15.6	 25
584	  2	97.0	17.0	 25
585	  2	441.3	47.4	 20
586	  2	125.0	13.2	 25
587	  2	67.0	12.6	 25
588	  2	38.0	6.4	 20
589	  2	42.0	6.8	 25
590	  2	43.0	8.0	 25
591	  2	86.3	11.2	 20
592	  2	177.0	21.2	 25
593	  2	100.0	15.7	 25
594	  2	103.8	14.7	 20
595	  2	121.0	20.3	 25
596	  2	46.0	7.9	 25
597	  2	174.8	27.5	 20
598	  2	59.0	8.6	 25
599	  2	108.0	17.7	 25
600	  2	99.3	15.1	 20
601	  2	47.0	7.0	 25
602	  2	50.3	7.0	 20
603	  2	48.5	8.7	 16
604	  2	47.3	8.4	 20
605	  2	41.0	7.2	 20
606	  2	101.3	8.0	 16
607	  2	64.3	8.8	 20
608	  2	42.0	8.8	 20
609	  2	48.3	7.1	 16
610	  2	42.0	8.2	 20
611	  2	39.8	7.5	 20
612	  2	42.0	7.2	 16
613	  2	40.3	11.0	 20
614	  2	42.3	6.7	 16
615	  2	45.0	7.4	 20
616	  2	63.8	10.4	 20
617	  2	68.8	11.2	 20
618	  2	94.0	19.3	 25
619	  2	120.0	18.6	 25
620	  2	717.3	63.3	 20
621	  2	164.0	17.3	 25
622	  2	140.0	12.8	 25
623	  2	154.8	19.7	 20
624	  2	210.0	38.5	 25
625	  2	73.0	13.2	 25
626	  2	48.0	11.9	 20
627	  2	34.0	4.1	 25
628	  2	37.0	5.7	 25
629	  2	51.3	7.7	 20
630	  2	66.0	12.6	 25
631	  2	45.0	7.1	 25
632	  2	41.3	6.5	 20
633	  2	50.0	8.0	 25
634	  2	68.0	14.0	 25
635	  2	41.0	7.0	 20
636	  2	54.0	7.9	 25
637	  2	1758.0	480.2	 25
638	  2	53.0	6.2	 20
639	  2	1890.0	483.1	 25
  0	  3	2324.0	587.2	 25
  1	  3	47.3	5.3	 20
  2	  3	2008.0	401.1	 25
  3	  3	49.0	6.4	 25
  4	  3	35.8	5.9	 20
  5	  3	201.0	23.8	 25
  6	  3	62.0	9.5	 25
  7	  3	58.5	10.3	 20
  8	  3	67.0	12.4	 25
  9	  3	258.5	29.1	 20
 10	  3	281.0	59.4	 25
 11	  3	238.0	43.2	 25
 12	  3	148.3	26.4	 20
 13	  3	230.0	43.4	 25
 14	  3	84.0	11.5	 25
 15	  3	57.0	9.5	 20
 16	  3	38.0	6.7	 25
 17	  3	47.0	7.2	 25
 18	  3	57.3	8.0	 20
 19	  3	53.0	8.0	 25
 20	  3	108.0	28.1	 25
 21	  3	40.5	7.5	 20
 22	  3	45.0	9.2	 25
 23	  3	39.0	7.0	 20
 24	  3	47.3	8.2	 16
 25	  3	38.3	5.6	 20
 26	  3	85.3	14.9	 20
 27	  3	48.3	8.0	 16
 28	  3	48.5	10.3	 20
 29	  3	87.5	13.7	 20
 30	  3	118.5	14.8	 16
 31	  3	107.3	18.1	 20
 32	  3	239.3	28.9	 20
 33	  3	83.3	12.0	 16
 34	  3	130.0	18.0	 20
 35	  3	45.3	6.4	 20
 36	  3	71.0	11.2	 16
 37	  3	186.5	16.9	 20
 38	  3	130.0	14.7	 25
 39	  3	247.0	47.0	 20
 40	  3	58.0	10.7	 25
 41	  3	56.0	8.2	 25
 42	  3	45.3	9.7	 20
 43	  3	49.0	5.7	 25
 44	  3	42.0	8.4	 25
 45	  3	292.3	59.5	 20
 46	  3	60.0	10.5	 25
 47	  3	40.5	7.4	 20
 48	  3	45.0	6.8	 25
 49	  3	37.0	7.0	 25
 50	  3	37.3	6.4	 20
 51	  3	35.0	6.2	 25
 52	  3	82.0	18.3	 25
 53	  3	35.3	5.7	 20
 54	  3	34.0	4.9	 25
 55	  3	51.0	11.4	 25
 56	  3	103.3	21.6	 20
 57	  3	42.0	8.5	 25
 58	  3	40.0	6.4	 25
 59	  3	45.3	6.1	 20
 60	  3	90.0	13.2	 25
 61	  3	36.0	5.7	 25
 62	  3	1946.0	117.8	 20
 63	  3	52.0	7.6	 25
 64	  3	50.0	11.3	 25
 65	  3	49.5	8.1	 20
 66	  3	50.0	7.8	 25
 67	  3	36.0	7.3	 25
 68	  3	48.3	6.8	 16
 69	  3	1896.3	176.9	 20
 70	  3	1960.0	91.0	 20
 71	  3	1802.0	162.5	 16
 72	  3	53.3	7.4	 20
 73	  3	40.3	6.6	 20
 74	  3	2124.5	177.2	 16
 75	  3	55.0	9.6	 20
 76	  3	1815.0	116.7	 20
 77	  3	1693.3	153.2	 16
 78	  3	48.8	7.3	 20
 79	  3	38.3	6.8	 20
 80	  3	51.3	7.5	 16
 81	  3	1977.3	191.4	 20
 82	  3	1987.3	178.5	 20
 83	  3	1755.0	190.8	 16
 84	  3	48.0	5.8	 25
 85	  3	40.0	5.8	 20
 86	  3	2167.0	227.7	 25
 87	  3	52.0	8.9	 25
 88	  3	46.5	7.5	 20
 89	  3	49.0	8.4	 25
 90	  3	46.0	7.1	 25
 91	  3	40.3	6.2	 20
 92	  3	2052.0	202.8	 25
 93	  3	53.0	8.3	 25
 94	  3	1809.0	221.1	 20
 95	  3	1680.0	216.2	 25
 96	  3	50.0	8.3	 25
 97	  3	41.0	11.9	 20
 98	  3	47.0	8.5	 25
 99	  3	47.0	9.7	 25
100	  3	1425.8	229.1	 20
101	  3	43.0	8.3	 25
102	  3	49.0	7.0	 25
103	  3	35.0	7.4	 20
104	  3	1858.0	387.2	 25
105	  3	1824.0	315.7	 25
106	  3	1746.3	349.1	 20
107	  3	46.0	9.4	 25
108	  3	43.0	7.1	 25
109	  3	34.3	7.1	 20
110	  3	33.0	7.4	 25
111	  3	71.0	14.0	 25
112	  3	172.3	26.2	 20
113	  3	99.0	9.5	 25
114	  3	589.8	106.0	 20
115	  3	38.0	4.5	 16
116	  3	1589.5	219.4	 20
117	  3	47.5	7.5	 20
118	  3	53.3	9.5	 16
119	  3	49.0	8.9	 20
120	  3	1623.5	357.1	 20
121	  3	44.0	8.1	 16
122	  3	1817.5	252.8	 20
123	  3	47.0	7.8	 16
124	  3	45.0	7.5	 20
125	  3	49.3	6.6	 20
126	  3	48.0	8.5	 16
127	  3	37.5	7.0	 20
128	  3	35.0	10.3	 20
129	  3	169.8	19.1	 20
130	  3	107.0	16.8	 25
131	  3	2104.0	418.0	 25
132	  3	84.3	10.9	 20
133	  3	49.0	7.8	 25
134	  3	1566.0	269.2	 25
135	  3	47.3	6.3	 20
136	  3	48.0	8.4	 25
137	  3	45.0	9.7	 25
138	  3	1375.0	105.2	 20
139	  3	41.0	8.2	 25
140	  3	1655.0	333.8	 25
141	  3	44.5	8.2	 20
142	  3	49.0	7.5	 25
143	  3	51.0	8.2	 25
144	  3	1461.3	90.9	 20
145	  3	39.0	7.4	 25
146	  3	1672.0	362.8	 25
147	  3	53.5	9.6	 20
148	  3	49.0	7.7	 25
149	  3	54.0	9.3	 25
150	  3	43.3	6.5	 20
151	  3	41.0	7.3	 25
152	  3	53.0	9.6	 25
153	  3	1772.8	94.2	 20
154	  3	1827.0	51.3	 25
155	  3	1765.0	469.9	 25
156	  3	47.3	5.8	 20
157	  3	36.0	6.6	 25
158	  3	31.0	7.4	 25
159	  3	38.0	8.3	 20
160	  3	36.0	7.5	 20
161	  3	279.0	26.8	 16
162	  3	267.0	39.7	 20
163	  3	43.0	6.1	 20
164	  3	46.5	8.7	 16
165	  3	39.3	6.8	 20
166	  3	42.5	7.4	 20
167	  3	222.5	34.6	 16
168	  3	44.5	7.3	 20
169	  3	42.0	7.4	 20
170	  3	58.3	8.5	 16
171	  3	67.0	10.4	 20
172	  3	38.3	5.7	 20
173	  3	35.0	5.7	 16
174	  3	38.0	7.3	 20
175	  3	55.0	10.1	 25
176	  3	49.5	9.6	 20
177	  3	102.0	15.9	 25
178	  3	563.0	65.4	 25
179	  3	640.5	73.7	 20
180	  3	90.0	17.0	 25
181	  3	67.0	18.8	 25
182	  3	39.5	8.1	 20
183	  3	37.0	5.7	 25
184	  3	51.0	9.0	 25
185	  3	38.5	6.3	 20
186	  3	49.0	8.1	 25
187	  3	147.0	21.4	 25
188	  3	138.5	17.9	 20
189	  3	244.0	16.9	 25
190	  3	84.0	13.0	 25
191	  3	45.8	9.3	 20
192	  3	58.0	10.4	 25
193	  3	564.0	92.4	 25
194	  3	1592.3	122.1	 20
195	  3	2441.0	611.6	 25
196	  3	158.0	23.9	 25
197	  3	71.3	13.3	 20
198	  3	46.0	9.2	 25
199	  3	216.3	48.9	 20
200	  3	48.0	8.3	 25
201	  3	62.0	11.1	 25
202	  3	89.3	14.7	 20
203	  3	126.0	29.9	 25
204	  3	43.0	9.8	 25
205	  3	38.3	7.1	 20
206	  3	57.8	8.6	 20
207	  3	69.8	12.0	 20
208	  3	100.0	14.4	 16
209	  3	171.3	24.4	 20
210	  3	179.3	22.5	 20
211	  3	33.5	6.2	 16
212	  3	32.5	5.8	 20
213	  3	31.8	6.8	 20
214	  3	29.3	6.6	 16
215	  3	32.5	6.8	 20
216	  3	181.5	21.2	 20
217	  3	71.3	8.7	 16
218	  3	50.3	10.5	 20
219	  3	60.8	11.1	 20
220	  3	200.8	19.9	 16
221	  3	551.0	52.3	 25
222	  3	364.0	44.4	 25
223	  3	190.8	42.3	 20
224	  3	55.0	10.4	 25
225	  3	86.0	19.6	 25
226	  3	36.8	8.6	 20
227	  3	81.0	14.5	 25
228	  3	91.0	18.0	 25
229	  3	50.3	8.7	 20
230	  3	43.0	9.9	 25
231	  3	51.0	9.0	 25
232	  3	54.3	9.0	 20
233	  3	44.0	5.8	 25
234	  3	47.0	7.4	 25
235	  3	39.0	6.2	 20
236	  3	38.0	7.8	 25
237	  3	38.3	5.7	 20
238	  3	42.0	6.7	 25
239	  3	44.0	10.4	 25
240	  3	46.0	7.7	 20
241	  3	64.0	11.0	 25
242	  3	36.0	7.0	 25
243	  3	72.5	15.2	 20
244	  3	68.0	13.5	 25
245	  3	164.0	33.0	 25
246	  3	100.0	17.8	 20
247	  3	91.0	19.7	 25
248	  3	46.0	7.0	 25
249	  3	46.0	7.2	 20
250	  3	36.0	5.6	 25
251	  3	49.0	9.8	 20
252	  3	43.3	8.8	 16
253	  3	43.0	7.5	 20
254	  3	60.0	10.2	 20
255	  3	44.5	6.9	 16
256	  3	42.3	6.6	 20
257	  3	42.5	8.8	 20
258	  3	80.0	9.5	 16
259	  3	176.3	22.0	 20
260	  3	86.3	13.6	 20
261	  3	40.3	8.3	 16
262	  3	43.3	8.2	 20
263	  3	43.5	9.5	 20
264	  3	44.0	16.8	 16
265	  3	48.3	9.7	 20
266	  3	55.3	12.1	 20
267	  3	38.5	6.3	 20
268	  3	42.0	7.0	 25
269	  3	104.0	25.7	 25
270	  3	56.5	12.2	 20
271	  3	49.0	8.9	 25
272	  3	75.0	13.3	 25
273	  3	47.5	6.8	 20
274	  3	57.0	11.0	 25
275	  3	48.0	11.2	 20
276	  3	47.0	9.4	 25
277	  3	81.0	16.7	 25
278	  3	42.3	7.9	 20
279	  3	40.0	7.5	 25
280	  3	44.0	7.5	 25
281	  3	40.0	6.3	 20
282	  3	47.0	9.3	 25
283	  3	43.0	5.9	 25
284	  3	46.0	7.9	 20
285	  3	45.0	7.8	 25
286	  3	56.0	12.6	 25
287	  3	83.8	12.8	 20
288	  3	95.0	21.4	 25
289	  3	99.0	13.3	 25
290	  3	106.5	22.4	 20
291	  3	44.0	7.2	 25
292	  3	37.0	7.5	 25
293	  3	46.0	8.6	 20
294	  3	41.0	6.7	 25
295	  3	41.0	6.1	 25
296	  3	38.3	6.4	 20
297	  3	40.3	7.1	 20
298	  3	36.5	6.8	 20
299	  3	38.0	7.2	 16
300	  3	38.3	7.8	 20
301	  3	46.8	9.8	 20
302	  3	38.3	8.4	 16
303	  3	64.5	13.5	 20
304	  3	51.5	9.2	 20
305	  3	79.5	14.1	 16
306	  3	48.3	6.8	 20
307	  3	45.0	8.4	 20
308	  3	44.5	9.8	 16
309	  3	54.5	8.2	 20
310	  3	60.3	12.0	 20
311	  3	1197.3	233.0	 16
312	  3	438.0	89.5	 25
313	  3	53.3	10.2	 20
314	  3	44.0	9.7	 25
315	  3	52.0	9.0	 25
316	  3	53.8	7.8	 20
317	  3	102.0	19.8	 25
318	  3	117.0	16.9	 25
319	  3	73.0	12.0	 20
320	  3	169.0	37.2	 25
321	  3	594.0	138.4	 25
322	  3	60.5	9.6	 20
323	  3	659.0	99.7	 25
324	  3	777.0	123.7	 25
325	  3	103.3	16.0	 20
326	  3	45.0	7.9	 25
327	  3	43.0	7.8	 25
328	  3	105.5	22.4	 20
329	  3	49.0	7.9	 25
330	  3	42.0	6.7	 25
331	  3	40.0	4.8	 20
332	  3	51.0	7.7	 25
333	  3	40.0	7.3	 25
334	  3	70.3	14.6	 20
335	  3	42.0	7.7	 25
336	  3	39.0	7.4	 25
337	  3	54.3	10.4	 20
338	  3	73.0	11.9	 25
339	  3	43.0	7.5	 25
340	  3	67.3	12.7	 20
341	  3	73.0	12.1	 25
342	  3	35.0	6.0	 25
343	  3	41.3	6.3	 16
344	  3	370.3	61.9	 20
345	  3	44.5	7.7	 20
346	  3	79.3	13.7	 16
347	  3	39.3	6.0	 20
348	  3	53.5	5.4	 16
349	  3	55.3	9.8	 20
350	  3	375.5	87.7	 20
351	  3	438.3	104.5	 16
352	  3	37.5	5.1	 20
353	  3	50.3	8.8	 20
354	  3	38.0	6.7	 16
355	  3	37.3	5.8	 20
356	  3	37.3	8.6	 20
357	  3	41.0	8.2	 16
358	  3	44.0	8.4	 25
359	  3	43.0	8.6	 25
360	  3	39.5	8.2	 20
361	  3	43.0	6.8	 25
362	  3	138.0	25.5	 25
363	  3	138.0	17.1	 20
364	  3	108.0	15.7	 25
365	  3	170.0	31.8	 25
366	  3	181.8	38.3	 20
367	  3	68.0	12.7	 25
368	  3	59.0	8.7	 25
369	  3	52.0	9.4	 20
370	  3	50.0	8.2	 25
371	  3	44.0	7.9	 25
372	  3	49.0	9.7	 20
373	  3	68.0	14.4	 25
374	  3	49.0	7.8	 25
375	  3	274.0	68.8	 20
376	  3	155.0	25.0	 25
377	  3	85.0	13.3	 25
378	  3	79.0	15.5	 20
379	  3	112.0	21.6	 25
380	  3	63.0	10.8	 25
381	  3	46.5	8.5	 20
382	  3	43.0	8.2	 25
383	  3	38.0	7.7	 25
384	  3	65.0	10.0	 20
385	  3	44.0	7.3	 25
386	  3	57.0	10.1	 20
387	  3	54.0	8.8	 25
388	  3	44.0	5.3	 20
389	  3	46.0	6.4	 16
390	  3	38.0	8.7	 20
391	  3	87.3	16.9	 20
392	  3	43.3	7.7	 16
393	  3	43.5	11.0	 20
394	  3	278.5	35.5	 20
395	  3	333.3	47.3	 16
396	  3	41.0	5.9	 20
397	  3	38.0	7.5	 20
398	  3	40.3	8.0	 16
399	  3	41.3	8.2	 20
400	  3	121.8	26.9	 20
401	  3	496.8	68.9	 16
402	  3	224.0	18.3	 20
403	  3	128.5	15.8	 20
404	  3	1698.3	230.3	 20
405	  3	86.0	16.7	 25
406	  3	74.0	10.7	 25
407	  3	60.0	7.8	 20
408	  3	45.0	6.8	 25
409	  3	39.0	5.2	 25
410	  3	39.0	8.0	 20
411	  3	49.0	8.2	 25
412	  3	40.0	7.6	 25
413	  3	43.3	7.0	 20
414	  3	40.0	8.0	 25
415	  3	38.0	8.1	 25
416	  3	37.0	4.8	 20
417	  3	42.0	7.6	 25
418	  3	41.0	5.6	 25
419	  3	156.5	37.6	 20
420	  3	197.0	52.3	 25
421	  3	76.0	16.3	 25
422	  3	42.5	6.7	 20
423	  3	140.0	36.0	 25
424	  3	34.5	6.2	 20
425	  3	34.0	5.4	 25
426	  3	32.0	5.2	 25
427	  3	33.3	6.7	 20
428	  3	35.0	5.9	 25
429	  3	50.0	7.8	 25
430	  3	41.0	6.5	 20
431	  3	45.0	7.3	 25
432	  3	38.0	6.2	 25
433	  3	39.5	7.3	 20
434	  3	41.0	7.7	 20
435	  3	77.0	19.6	 20
436	  3	49.0	8.4	 16
437	  3	612.5	138.2	 20
438	  3	344.5	73.3	 20
439	  3	471.0	115.8	 16
440	  3	84.3	9.5	 20
441	  3	152.3	30.8	 20
442	  3	62.0	9.9	 16
443	  3	41.3	5.5	 20
444	  3	40.8	6.6	 20
445	  3	108.3	13.5	 16
446	  3	64.0	11.3	 20
447	  3	82.0	14.0	 20
448	  3	40.3	5.6	 16
449	  3	48.0	5.3	 25
450	  3	56.0	9.7	 25
451	  3	94.3	18.1	 20
452	  3	36.0	5.0	 25
453	  3	89.0	17.8	 25
454	  3	41.3	5.8	 20
455	  3	47.0	7.4	 25
456	  3	40.0	7.3	 25
457	  3	41.0	8.1	 20
458	  3	46.0	7.8	 25
459	  3	89.0	19.4	 25
460	  3	227.5	47.0	 20
461	  3	346.0	96.1	 25
462	  3	363.0	47.4	 20
463	  3	127.0	18.9	 25
464	  3	1893.0	514.7	 25
465	  3	46.8	7.5	 20
466	  3	58.0	9.9	 25
467	  3	42.0	8.0	 25
468	  3	55.3	8.5	 20
469	  3	42.0	6.4	 25
470	  3	42.0	8.9	 25
471	  3	35.8	8.0	 20
472	  3	49.0	9.0	 25
473	  3	39.0	7.3	 25
474	  3	39.3	6.1	 20
475	  3	496.0	161.2	 25
476	  3	38.0	7.5	 25
477	  3	44.3	8.4	 20
478	  3	44.0	5.3	 25
479	  3	41.0	8.5	 25
480	  3	58.0	7.8	 16
481	  3	40.3	8.4	 20
482	  3	59.3	11.5	 20
483	  3	178.3	33.6	 16
484	  3	220.3	37.7	 20
485	  3	42.3	6.6	 20
486	  3	41.5	6.5	 16
487	  3	41.0	5.9	 20
488	  3	37.3	6.4	 20
489	  3	132.8	24.6	 16
490	  3	57.3	9.6	 20
491	  3	42.3	6.8	 20
492	  3	64.8	12.0	 16
493	  3	49.3	8.6	 20
494	  3	58.3	12.7	 20
495	  3	38.3	6.0	 20
496	  3	39.0	6.3	 25
497	  3	79.0	10.8	 25
498	  3	154.3	25.2	 20
499	  3	262.0	40.7	 25
500	  3	180.5	31.4	 20
501	  3	66.0	12.3	 25
502	  3	1401.0	370.5	 25
503	  3	51.3	7.2	 20
504	  3	62.0	15.0	 25
505	  3	305.0	49.5	 25
506	  3	972.3	162.5	 20
507	  3	377.0	66.7	 25
508	  3	221.0	39.1	 25
509	  3	233.5	47.9	 20
510	  3	661.0	154.9	 25
511	  3	58.0	7.7	 25
512	  3	64.3	11.5	 20
513	  3	63.0	11.8	 25
514	  3	35.0	5.6	 25
515	  3	38.3	5.9	 20
516	  3	37.0	7.0	 25
517	  3	49.0	9.0	 25
518	  3	189.0	51.0	 20
519	  3	280.0	77.3	 25
520	  3	260.0	65.2	 25
521	  3	168.5	44.8	 20
522	  3	220.0	58.8	 25
523	  3	94.0	24.6	 25
524	  3	74.3	17.2	 20
525	  3	56.0	8.9	 25
526	  3	76.8	13.3	 20
527	  3	137.0	15.4	 16
528	  3	161.0	20.0	 20
529	  3	72.3	9.5	 20
530	  3	39.3	4.7	 16
531	  3	50.5	8.1	 20
532	  3	43.3	7.1	 20
533	  3	42.3	5.9	 16
534	  3	158.3	39.6	 20
535	  3	41.3	4.4	 20
536	  3	42.0	9.2	 16
537	  3	64.3	12.0	 20
538	  3	53.3	12.9	 16
539	  3	45.0	7.6	 20
540	  3	44.5	7.5	 20
541	  3	83.3	16.5	 20
542	  3	48.0	9.1	 25
543	  3	48.0	6.9	 25
544	  3	63.3	10.2	 20
545	  3	49.0	7.7	 25
546	  3	58.0	8.7	 25
547	  3	84.0	14.8	 20
548	  3	63.0	10.9	 25
549	  3	91.0	12.8	 25
550	  3	122.0	19.3	 20
551	  3	1686.0	417.9	 25
552	  3	45.0	7.8	 25
553	  3	47.0	6.9	 20
554	  3	76.0	14.9	 25
555	  3	45.0	6.5	 25
556	  3	43.3	9.6	 20
557	  3	46.0	9.6	 25
558	  3	45.0	6.7	 25
559	  3	51.3	7.8	 20
560	  3	115.0	14.2	 25
561	  3	50.0	7.0	 25
562	  3	200.8	47.0	 20
563	  3	55.0	9.7	 25
564	  3	40.0	6.3	 25
565	  3	40.8	6.8	 20
566	  3	46.0	7.8	 25
567	  3	46.0	7.4	 25
568	  3	198.8	22.7	 20
569	  3	210.0	39.0	 25
570	  3	80.0	15.0	 25
571	  3	37.0	5.9	 16
572	  3	70.0	10.4	 20
573	  3	449.5	98.6	 20
574	  3	81.3	16.1	 16
575	  3	51.8	7.2	 20
576	  3	55.0	7.3	 16
577	  3	48.0	7.4	 20
578	  3	78.3	13.8	 20
579	  3	48.8	6.2	 16
580	  3	94.0	21.9	 20
581	  3	180.5	19.5	 20
582	  3	594.3	108.8	 16
583	  3	132.3	27.3	 20
584	  3	145.0	23.7	 20
585	  3	81.5	12.8	 16
586	  3	81.0	11.4	 20
587	  3	132.0	24.7	 25
588	  3	45.3	7.9	 20
589	  3	51.0	9.7	 25
590	  3	51.0	8.1	 25
591	  3	65.8	10.8	 20
592	  3	54.0	9.6	 25
593	  3	41.0	5.5	 25
594	  3	56.0	10.5	 20
595	  3	475.0	44.4	 25
596	  3	182.0	35.9	 25
597	  3	93.5	12.9	 20
598	  3	119.0	15.1	 25
599	  3	181.0	23.5	 25
600	  3	71.5	11.8	 20
601	  3	97.0	18.1	 25
602	  3	109.0	28.3	 25
603	  3	84.5	16.8	 20
604	  3	67.0	14.7	 25
605	  3	46.0	6.8	 25
606	  3	215.5	42.0	 20
607	  3	146.0	25.2	 25
608	  3	68.0	13.0	 25
609	  3	57.5	7.1	 20
610	  3	76.0	17.9	 25
611	  3	44.0	7.9	 25
612	  3	37.5	5.1	 20
613	  3	101.0	24.5	 25
614	  3	71.5	14.1	 20
615	  3	57.0	9.9	 25
616	  3	51.0	9.2	 25
617	  3	45.3	6.1	 16
618	  3	46.3	10.3	 20
619	  3	165.3	85.8	 20
620	  3	53.3	9.7	 16
621	  3	164.0	22.3	 20
622	  3	216.0	24.9	 20
623	  3	58.0	9.6	 16
624	  3	143.0	23.5	 20
625	  3	92.3	12.8	 20
626	  3	214.3	24.4	 16
627	  3	48.5	9.6	 20
628	  3	91.5	21.0	 20
629	  3	56.3	9.3	 16
630	  3	306.0	72.6	 20
631	  3	265.8	59.1	 20
632	  3	47.3	9.5	 20
633	  3	38.0	7.8	 25
634	  3	43.0	6.9	 25
635	  3	37.5	6.8	 20
636	  3	1711.0	309.5	 25
637	  3	57.0	8.7	 25
638	  3	1799.5	312.9	 20
639	  3	50.0	6.8	 25
  0	  4	33.3	6.6	 20
  1	  4	39.3	7.0	 16
  2	  4	34.3	7.2	 20
  3	  4	34.0	4.9	 20
  4	  4	35.3	6.7	 16
  5	  4	73.3	11.8	 20
  6	  4	46.3	7.4	 16
  7	  4	44.0	8.8	 25
  8	  4	57.0	9.5	 25
  9	  4	61.3	9.7	 20
 10	  4	57.0	12.7	 25
 11	  4	104.0	18.9	 25
 12	  4	231.8	29.0	 20
 13	  4	164.0	19.8	 25
 14	  4	86.0	13.1	 25
 15	  4	88.3	11.8	 20
 16	  4	38.0	6.6	 25
 17	  4	55.0	8.7	 25
 18	  4	46.0	5.5	 20
 19	  4	51.0	7.4	 25
 20	  4	61.0	11.4	 25
 21	  4	41.0	4.5	 20
 22	  4	40.0	6.9	 25
 23	  4	42.0	8.1	 25
 24	  4	33.0	5.1	 20
 25	  4	36.0	7.4	 25
 26	  4	43.0	8.8	 25
 27	  4	43.3	6.1	 20
 28	  4	56.0	10.3	 25
 29	  4	82.0	14.9	 25
 30	  4	124.5	16.4	 20
 31	  4	90.0	12.9	 25
 32	  4	156.0	18.3	 25
 33	  4	75.8	9.9	 20
 34	  4	87.0	12.7	 25
 35	  4	64.0	13.7	 25
 36	  4	90.8	12.2	 20
 37	  4	267.0	31.3	 25
 38	  4	86.3	14.6	 20
 39	  4	60.8	8.6	 16
 40	  4	45.0	8.4	 20
 41	  4	46.5	9.4	 20
 42	  4	40.3	7.7	 16
 43	  4	57.5	7.2	 20
 44	  4	58.8	12.7	 16
 45	  4	55.3	7.7	 20
 46	  4	59.5	8.7	 20
 47	  4	42.3	6.5	 16
 48	  4	48.0	7.6	 20
 49	  4	36.0	6.3	 20
 50	  4	36.5	5.5	 16
 51	  4	35.0	7.9	 20
 52	  4	39.3	6.4	 20
 53	  4	46.5	56.1	 20
 54	  4	40.0	7.7	 25
 55	  4	48.0	6.9	 25
 56	  4	50.8	7.6	 20
 57	  4	42.0	8.6	 25
 58	  4	46.0	8.2	 25
 59	  4	58.5	9.8	 20
 60	  4	68.0	11.4	 25
 61	  4	39.0	7.5	 25
 62	  4	1979.8	119.9	 20
 63	  4	50.0	6.7	 25
 64	  4	49.0	7.8	 25
 65	  4	1640.0	340.3	 20
 66	  4	1860.0	404.6	 25
 67	  4	40.0	8.2	 25
 68	  4	2128.0	455.4	 20
 69	  4	54.0	7.9	 25
 70	  4	55.0	8.9	 25
 71	  4	53.8	7.2	 20
 72	  4	1788.0	407.5	 25
 73	  4	43.0	7.4	 25
 74	  4	2303.8	80.8	 20
 75	  4	1924.0	485.4	 25
 76	  4	54.0	8.4	 25
 77	  4	50.0	8.8	 20
 78	  4	1700.0	446.2	 25
 79	  4	42.0	10.0	 25
 80	  4	2127.8	563.7	 20
 81	  4	56.0	8.9	 25
 82	  4	56.0	9.7	 20
 83	  4	52.0	6.0	 25
 84	  4	1818.8	234.1	 20
 85	  4	40.8	8.4	 16
 86	  4	2162.0	236.9	 20
 87	  4	53.3	9.7	 20
 88	  4	43.5	7.3	 16
 89	  4	45.5	7.9	 20
 90	  4	48.3	7.7	 20
 91	  4	46.0	9.8	 16
 92	  4	2184.3	192.7	 20
 93	  4	1970.5	330.7	 20
 94	  4	50.0	6.0	 16
 95	  4	52.3	9.0	 20
 96	  4	1707.0	263.2	 20
 97	  4	32.3	4.0	 16
 98	  4	45.0	9.4	 20
 99	  4	47.0	7.0	 25
100	  4	46.8	10.2	 20
101	  4	46.0	8.7	 25
102	  4	47.0	7.7	 25
103	  4	39.0	5.9	 20
104	  4	1934.0	203.1	 25
105	  4	53.0	5.9	 25
106	  4	48.3	6.6	 20
107	  4	1401.0	208.6	 25
108	  4	42.0	6.4	 25
109	  4	31.0	6.6	 20
110	  4	33.0	5.5	 25
111	  4	91.0	22.6	 25
112	  4	171.3	14.5	 20
113	  4	66.0	11.9	 25
114	  4	279.0	50.1	 25
115	  4	39.8	7.3	 20
116	  4	1683.0	110.0	 25
117	  4	1612.0	306.3	 25
118	  4	1473.0	274.6	 20
119	  4	1385.0	266.7	 25
120	  4	1664.3	75.5	 20
121	  4	43.0	7.5	 25
122	  4	1778.0	271.8	 25
123	  4	50.3	7.9	 20
124	  4	51.0	8.2	 25
125	  4	1238.0	308.3	 25
126	  4	1426.5	347.0	 20
127	  4	34.0	7.0	 25
128	  4	36.0	6.1	 25
129	  4	72.3	9.1	 16
130	  4	75.3	11.9	 20
131	  4	581.0	134.2	 20
132	  4	124.8	15.5	 16
133	  4	43.0	7.5	 20
134	  4	1485.0	274.3	 20
135	  4	46.5	8.0	 16
136	  4	44.3	7.6	 20
137	  4	44.5	5.7	 20
138	  4	1357.5	69.1	 16
139	  4	38.3	7.6	 20
140	  4	51.0	6.2	 20
141	  4	1416.8	198.8	 16
142	  4	1443.8	224.9	 20
143	  4	1396.0	346.1	 20
144	  4	50.0	10.5	 16
145	  4	37.0	6.4	 25
146	  4	46.0	5.8	 25
147	  4	1425.3	242.4	 20
148	  4	1446.0	211.2	 25
149	  4	1334.0	369.8	 25
150	  4	48.5	9.0	 20
151	  4	40.0	6.4	 25
152	  4	52.0	8.3	 25
153	  4	1782.5	105.8	 20
154	  4	1727.0	127.1	 25
155	  4	1573.0	439.9	 25
156	  4	48.5	8.4	 20
157	  4	38.0	12.4	 25
158	  4	35.0	6.6	 20
159	  4	40.0	6.6	 25
160	  4	40.0	6.4	 25
161	  4	128.0	14.3	 20
162	  4	129.0	16.3	 25
163	  4	58.0	12.2	 25
164	  4	48.0	8.0	 20
165	  4	42.0	8.3	 25
166	  4	42.0	7.8	 25
167	  4	105.3	15.7	 20
168	  4	49.0	9.2	 25
169	  4	48.0	8.8	 25
170	  4	45.0	7.8	 20
171	  4	62.0	11.1	 25
172	  4	38.0	6.4	 25
173	  4	39.5	6.7	 20
174	  4	39.0	6.1	 25
175	  4	52.5	5.5	 20
176	  4	41.3	5.9	 16
177	  4	104.3	14.6	 20
178	  4	642.8	51.8	 20
179	  4	481.5	33.7	 16
180	  4	133.0	18.4	 20
181	  4	48.0	8.1	 20
182	  4	36.5	5.2	 16
183	  4	41.0	6.2	 20
184	  4	41.3	7.4	 20
185	  4	46.0	7.6	 16
186	  4	53.3	8.8	 20
187	  4	231.5	23.9	 20
188	  4	174.0	12.2	 16
189	  4	124.5	21.7	 20
190	  4	56.0	8.7	 25
191	  4	45.5	6.0	 20
192	  4	53.0	10.1	 25
193	  4	337.0	38.1	 25
194	  4	1267.5	62.7	 20
195	  4	1785.0	227.4	 25
196	  4	134.3	12.2	 20
197	  4	85.0	11.3	 25
198	  4	46.0	7.8	 25
199	  4	46.3	6.1	 20
200	  4	40.0	6.8	 25
201	  4	62.0	9.2	 25
202	  4	64.0	10.2	 20
203	  4	62.0	7.0	 25
204	  4	44.0	8.8	 25
205	  4	41.0	9.0	 20
206	  4	63.0	9.6	 25
207	  4	87.0	21.6	 25
208	  4	99.3	11.1	 20
209	  4	100.0	9.7	 25
210	  4	104.0	18.3	 25
211	  4	32.5	6.1	 20
212	  4	32.0	5.0	 25
213	  4	32.0	6.1	 25
214	  4	32.0	5.3	 20
215	  4	31.0	8.3	 25
216	  4	125.0	15.2	 25
217	  4	66.0	12.1	 20
218	  4	50.0	10.5	 25
219	  4	53.0	10.1	 25
220	  4	391.5	45.3	 20
221	  4	453.8	99.1	 20
222	  4	98.3	14.6	 20
223	  4	79.3	12.8	 16
224	  4	72.8	11.6	 20
225	  4	50.8	10.9	 20
226	  4	44.5	8.5	 16
227	  4	64.5	11.6	 20
228	  4	51.3	10.5	 20
229	  4	50.5	7.9	 16
230	  4	43.5	7.8	 20
231	  4	56.8	9.9	 20
232	  4	60.5	10.1	 16
233	  4	47.3	7.8	 20
234	  4	48.3	7.4	 16
235	  4	42.0	6.8	 20
236	  4	39.0	7.0	 25
237	  4	44.0	8.5	 20
238	  4	41.0	6.5	 25
239	  4	40.0	7.7	 25
240	  4	62.0	8.5	 20
241	  4	79.0	11.1	 25
242	  4	47.0	7.4	 25
243	  4	48.5	6.4	 20
244	  4	58.0	11.3	 25
245	  4	137.0	17.9	 25
246	  4	68.3	12.4	 20
247	  4	119.0	13.1	 25
248	  4	40.0	5.0	 25
249	  4	43.3	8.6	 20
250	  4	38.0	6.2	 25
251	  4	61.0	10.4	 25
252	  4	39.5	7.1	 20
253	  4	36.0	8.2	 25
254	  4	50.0	8.0	 25
255	  4	44.0	8.7	 20
256	  4	40.0	7.2	 25
257	  4	42.0	6.1	 25
258	  4	49.3	8.4	 20
259	  4	68.0	13.6	 25
260	  4	82.0	16.4	 25
261	  4	40.3	8.2	 20
262	  4	41.0	8.1	 25
263	  4	38.0	6.7	 25
264	  4	38.8	8.1	 20
265	  4	39.0	7.4	 25
266	  4	39.0	6.7	 25
267	  4	43.5	8.1	 16
268	  4	39.3	5.4	 20
269	  4	43.3	8.1	 20
270	  4	44.5	8.8	 16
271	  4	50.0	6.7	 20
272	  4	59.3	10.7	 16
273	  4	46.3	8.6	 20
274	  4	45.3	7.8	 20
275	  4	95.5	15.6	 16
276	  4	39.3	5.9	 20
277	  4	39.5	6.7	 20
278	  4	36.3	7.1	 16
279	  4	42.0	6.2	 20
280	  4	37.5	5.5	 20
281	  4	39.0	6.2	 16
282	  4	40.0	5.4	 25
283	  4	41.0	7.2	 25
284	  4	42.3	6.8	 20
285	  4	53.0	10.4	 25
286	  4	70.0	9.5	 25
287	  4	109.5	15.2	 20
288	  4	56.0	11.1	 25
289	  4	172.0	21.7	 25
290	  4	75.3	10.8	 20
291	  4	38.0	6.7	 25
292	  4	41.0	6.2	 25
293	  4	57.5	8.3	 20
294	  4	53.0	8.5	 25
295	  4	40.0	6.4	 25
296	  4	34.3	7.1	 20
297	  4	39.0	6.8	 25
298	  4	36.0	6.3	 25
299	  4	40.8	5.4	 20
300	  4	41.0	7.5	 25
301	  4	58.0	10.2	 25
302	  4	40.0	7.2	 20
303	  4	62.0	11.1	 25
304	  4	42.0	6.1	 25
305	  4	52.0	9.1	 20
306	  4	46.0	7.3	 25
307	  4	43.0	6.7	 25
308	  4	39.0	6.5	 20
309	  4	60.0	7.3	 25
310	  4	48.5	7.0	 20
311	  4	434.0	81.4	 25
312	  4	102.3	14.7	 20
313	  4	45.3	9.3	 16
314	  4	53.0	8.2	 20
315	  4	71.3	9.0	 20
316	  4	73.3	9.2	 16
317	  4	148.8	18.8	 20
318	  4	173.0	23.3	 20
319	  4	50.0	9.3	 16
320	  4	68.8	9.8	 20
321	  4	233.8	30.9	 20
322	  4	83.8	12.0	 16
323	  4	328.0	45.1	 20
324	  4	322.0	47.4	 20
325	  4	68.0	12.2	 16
326	  4	44.3	6.9	 20
327	  4	36.0	8.8	 25
328	  4	43.0	8.4	 20
329	  4	50.0	9.8	 25
330	  4	46.0	11.1	 25
331	  4	43.5	6.6	 20
332	  4	64.0	10.0	 25
333	  4	39.0	6.6	 25
334	  4	42.0	8.5	 20
335	  4	42.0	9.2	 25
336	  4	40.0	6.9	 25
337	  4	37.5	6.1	 20
338	  4	84.0	12.0	 25
339	  4	47.0	8.8	 25
340	  4	85.3	11.0	 20
341	  4	72.0	7.9	 25
342	  4	48.0	7.8	 25
343	  4	42.3	7.5	 20
344	  4	91.0	19.4	 25
345	  4	51.0	7.2	 25
346	  4	47.0	9.6	 20
347	  4	37.0	8.7	 25
348	  4	38.8	7.3	 20
349	  4	41.0	7.9	 25
350	  4	70.0	25.1	 25
351	  4	63.5	26.5	 20
352	  4	36.0	6.5	 25
353	  4	47.0	8.2	 25
354	  4	38.3	7.9	 20
355	  4	41.0	8.9	 25
356	  4	41.0	7.3	 25
357	  4	43.0	9.2	 20
358	  4	39.3	6.4	 20
359	  4	36.0	5.2	 20
360	  4	40.0	10.3	 16
361	  4	36.0	6.6	 20
362	  4	47.3	8.7	 20
363	  4	231.8	30.9	 16
364	  4	135.8	21.8	 20
365	  4	261.8	23.1	 20
366	  4	194.5	21.3	 16
367	  4	68.0	10.3	 20
368	  4	45.0	5.2	 20
369	  4	40.3	6.3	 16
370	  4	43.3	8.0	 20
371	  4	44.0	7.1	 20
372	  4	36.3	5.1	 16
373	  4	49.0	7.9	 25
374	  4	49.0	6.4	 25
375	  4	93.3	12.9	 20
376	  4	283.0	43.6	 25
377	  4	53.0	8.3	 25
378	  4	62.3	11.1	 20
379	  4	81.0	10.2	 25
380	  4	64.0	9.4	 25
381	  4	44.0	8.2	 20
382	  4	37.0	7.8	 25
383	  4	38.5	6.5	 20
384	  4	48.0	9.4	 25
385	  4	42.0	8.9	 25
386	  4	71.0	11.1	 20
387	  4	49.0	8.8	 25
388	  4	43.0	6.8	 25
389	  4	41.0	6.9	 20
390	  4	36.0	5.0	 25
391	  4	47.0	7.6	 25
392	  4	40.5	7.0	 20
393	  4	43.0	7.2	 25
394	  4	75.0	22.1	 25
395	  4	79.0	15.0	 20
396	  4	39.0	6.1	 25
397	  4	43.0	6.6	 25
398	  4	37.8	9.0	 20
399	  4	43.0	8.0	 25
400	  4	52.0	9.4	 25
401	  4	225.8	37.7	 20
402	  4	118.0	17.0	 25
403	  4	94.0	16.9	 25
404	  4	422.8	49.5	 16
405	  4	41.3	5.8	 20
406	  4	49.5	8.8	 20
407	  4	42.5	7.4	 16
408	  4	41.3	9.1	 20
409	  4	40.5	6.5	 20
410	  4	40.0	9.5	 16
411	  4	40.0	6.1	 20
412	  4	51.3	11.7	 20
413	  4	55.8	7.9	 16
414	  4	45.3	7.9	 20
415	  4	43.5	9.3	 20
416	  4	42.5	8.4	 16
417	  4	45.0	7.8	 20
418	  4	43.8	8.8	 20
419	  4	74.3	10.5	 20
420	  4	103.0	17.8	 25
421	  4	66.3	11.5	 20
422	  4	41.0	7.4	 25
423	  4	60.0	12.3	 25
424	  4	36.0	6.4	 20
425	  4	34.0	4.2	 25
426	  4	34.0	7.2	 25
427	  4	32.3	6.2	 20
428	  4	33.0	5.3	 25
429	  4	47.0	8.7	 25
430	  4	38.3	6.4	 20
431	  4	37.0	5.5	 25
432	  4	36.0	6.3	 25
433	  4	40.0	7.3	 20
434	  4	41.0	6.5	 25
435	  4	44.0	4.2	 25
436	  4	46.3	8.9	 20
437	  4	252.0	46.7	 25
438	  4	118.0	24.3	 25
439	  4	101.3	41.1	 20
440	  4	82.0	11.7	 25
441	  4	73.0	16.9	 25
442	  4	58.0	8.4	 20
443	  4	45.0	9.1	 25
444	  4	35.0	6.0	 25
445	  4	64.0	12.5	 20
446	  4	51.0	19.8	 25
447	  4	57.0	12.4	 25
448	  4	41.3	9.3	 20
449	  4	49.0	9.0	 20
450	  4	52.3	8.8	 20
451	  4	42.3	8.5	 16
452	  4	37.8	7.7	 20
453	  4	39.8	6.7	 20
454	  4	39.3	10.5	 16
455	  4	39.0	7.7	 20
456	  4	38.5	7.8	 20
457	  4	36.3	4.8	 16
458	  4	42.3	11.4	 20
459	  4	56.3	11.0	 16
460	  4	349.5	59.4	 20
461	  4	44.0	9.5	 20
462	  4	137.3	18.4	 16
463	  4	56.3	8.8	 20
464	  4	859.3	172.2	 20
465	  4	47.5	8.7	 20
466	  4	46.0	7.8	 25
467	  4	41.0	5.5	 25
468	  4	45.0	7.7	 20
469	  4	38.0	5.6	 25
470	  4	36.0	6.8	 25
471	  4	38.0	5.0	 20
472	  4	39.0	7.0	 25
473	  4	38.0	7.4	 25
474	  4	40.3	8.2	 20
475	  4	67.0	18.2	 25
476	  4	37.0	6.4	 25
477	  4	41.0	5.1	 20
478	  4	48.0	7.2	 25
479	  4	45.0	8.8	 25
480	  4	38.3	5.1	 20
481	  4	51.0	7.7	 25
482	  4	91.0	13.7	 25
483	  4	74.8	13.7	 20
484	  4	88.0	18.5	 25
485	  4	39.0	6.7	 25
486	  4	40.3	7.7	 20
487	  4	40.0	7.3	 25
488	  4	38.0	6.5	 25
489	  4	53.5	11.0	 20
490	  4	45.0	6.1	 25
491	  4	41.0	7.2	 25
492	  4	63.0	10.5	 20
493	  4	41.0	6.6	 25
494	  4	39.0	8.5	 25
495	  4	39.3	6.8	 16
496	  4	39.0	5.2	 20
497	  4	63.5	10.5	 16
498	  4	115.0	21.4	 20
499	  4	175.3	21.5	 20
500	  4	139.5	16.8	 16
501	  4	42.3	6.9	 20
502	  4	221.0	39.1	 20
503	  4	48.8	6.9	 16
504	  4	62.3	9.8	 20
505	  4	327.5	37.0	 20
506	  4	1010.0	59.7	 16
507	  4	210.5	33.7	 20
508	  4	159.0	22.0	 20
509	  4	405.0	29.1	 16
510	  4	899.0	67.2	 25
511	  4	66.0	9.6	 25
512	  4	58.3	8.4	 20
513	  4	46.0	8.6	 25
514	  4	36.0	6.8	 25
515	  4	40.0	6.8	 20
516	  4	39.0	7.6	 25
517	  4	47.0	8.4	 25
518	  4	74.5	11.9	 20
519	  4	133.0	24.5	 25
520	  4	205.0	14.2	 25
521	  4	66.3	12.1	 20
522	  4	98.0	14.4	 25
523	  4	45.0	5.7	 25
524	  4	48.3	10.0	 20
525	  4	42.0	8.1	 25
526	  4	54.0	10.8	 25
527	  4	85.3	13.3	 20
528	  4	98.0	16.5	 25
529	  4	41.0	9.6	 25
530	  4	41.3	7.7	 20
531	  4	54.0	10.3	 25
532	  4	43.0	9.9	 25
533	  4	41.8	7.6	 20
534	  4	70.0	11.8	 25
535	  4	38.3	6.9	 20
536	  4	40.0	5.5	 25
537	  4	59.0	10.5	 25
538	  4	46.3	7.9	 20
539	  4	46.0	7.2	 25
540	  4	45.0	8.5	 25
541	  4	67.0	11.8	 16
542	  4	46.3	8.5	 20
543	  4	46.0	5.8	 20
544	  4	44.5	8.9	 16
545	  4	42.3	6.2	 20
546	  4	71.5	12.9	 20
547	  4	72.0	8.5	 16
548	  4	104.5	14.7	 20
549	  4	84.0	11.4	 20
550	  4	81.0	12.9	 16
551	  4	557.0	103.2	 20
552	  4	45.3	7.5	 20
553	  4	45.8	8.2	 16
554	  4	46.0	7.7	 20
555	  4	48.0	10.0	 20
556	  4	48.0	6.3	 20
557	  4	45.0	6.7	 25
558	  4	44.0	6.4	 25
559	  4	66.3	12.4	 20
560	  4	127.0	17.9	 25
561	  4	54.0	8.3	 25
562	  4	102.0	15.2	 20
563	  4	54.0	8.1	 25
564	  4	42.0	8.0	 25
565	  4	36.5	4.1	 20
566	  4	42.0	8.0	 25
567	  4	41.0	6.9	 25
568	  4	264.5	22.4	 20
569	  4	423.0	32.7	 25
570	  4	83.0	14.2	 25
571	  4	52.0	8.4	 20
572	  4	45.0	7.4	 25
573	  4	113.8	34.2	 20
574	  4	54.0	10.5	 25
575	  4	72.0	12.3	 25
576	  4	53.3	7.0	 20
577	  4	48.0	8.7	 25
578	  4	49.0	8.1	 25
579	  4	47.3	9.5	 20
580	  4	78.0	11.2	 25
581	  4	192.0	26.4	 25
582	  4	149.5	53.5	 20
583	  4	64.0	12.5	 25
584	  4	215.0	30.0	 25
585	  4	142.3	27.9	 20
586	  4	64.0	10.3	 25
587	  4	158.5	20.8	 20
588	  4	45.5	7.0	 16
589	  4	43.0	5.6	 20
590	  4	41.0	4.2	 20
591	  4	42.3	5.9	 16
592	  4	44.0	7.5	 20
593	  4	43.3	10.0	 20
594	  4	55.0	7.9	 16
595	  4	168.3	21.3	 20
596	  4	89.8	13.3	 20
597	  4	124.5	12.5	 16
598	  4	141.5	19.3	 20
599	  4	115.0	21.4	 20
600	  4	92.5	12.1	 16
601	  4	85.3	13.7	 20
602	  4	54.0	7.3	 25
603	  4	41.3	6.6	 20
604	  4	41.0	9.7	 25
605	  4	46.0	7.7	 25
606	  4	155.8	19.4	 20
607	  4	321.0	29.8	 25
608	  4	117.0	25.4	 25
609	  4	49.3	8.5	 20
610	  4	55.0	8.5	 25
611	  4	40.3	9.5	 20
612	  4	40.0	8.2	 25
613	  4	51.0	8.7	 25
614	  4	84.3	11.6	 20
615	  4	52.0	8.4	 25
616	  4	41.0	7.9	 25
617	  4	40.5	8.5	 20
618	  4	46.0	6.4	 25
619	  4	56.0	15.4	 25
620	  4	53.3	6.4	 20
621	  4	171.0	28.7	 25
622	  4	252.0	28.9	 25
623	  4	54.0	9.8	 20
624	  4	55.0	11.2	 25
625	  4	62.0	9.2	 25
626	  4	139.3	22.2	 20
627	  4	41.0	8.2	 25
628	  4	44.0	7.8	 25
629	  4	39.8	6.7	 20
630	  4	71.0	21.6	 25
631	  4	57.0	16.8	 25
632	  4	45.0	8.5	 16
633	  4	42.3	9.4	 20
634	  4	45.0	7.0	 20
635	  4	39.0	5.1	 16
636	  4	37.0	6.0	 20
637	  4	40.8	9.1	 20
638	  4	33.0	4.6	 16
639	  4	29.3	4.6	 20
  0	  5	41.0	7.9	 25
  1	  5	61.0	13.6	 20
  2	  5	42.0	8.9	 25
  3	  5	343.0	97.7	 25
  4	  5	1052.5	260.1	 20
  5	  5	44.0	7.8	 25
  6	  5	48.0	8.3	 20
  7	  5	47.3	10.0	 20
  8	  5	32.3	6.2	 20
  9	  5	36.8	9.3	 16
 10	  5	47.5	7.2	 20
 11	  5	52.5	10.5	 20
 12	  5	45.5	9.3	 16
 13	  5	40.0	7.2	 20
 14	  5	105.0	14.0	 20
 15	  5	60.5	10.9	 16
 16	  5	38.0	6.8	 20
 17	  5	39.0	6.7	 20
 18	  5	41.3	7.3	 16
 19	  5	65.3	12.3	 20
 20	  5	47.3	9.6	 20
 21	  5	51.8	9.1	 16
 22	  5	51.0	8.9	 20
 23	  5	151.0	18.9	 25
 24	  5	89.0	12.1	 20
 25	  5	81.0	12.0	 25
 26	  5	291.0	37.5	 25
 27	  5	79.3	10.3	 20
 28	  5	908.0	95.7	 25
 29	  5	90.0	16.7	 25
 30	  5	44.3	6.4	 20
 31	  5	124.0	15.1	 25
 32	  5	293.0	26.4	 25
 33	  5	234.5	26.1	 20
 34	  5	54.0	10.0	 25
 35	  5	220.0	28.6	 25
 36	  5	69.5	11.6	 20
 37	  5	273.0	56.7	 25
 38	  5	133.0	19.0	 25
 39	  5	54.8	10.1	 20
 40	  5	192.0	44.7	 25
 41	  5	56.3	11.0	 20
 42	  5	191.0	34.0	 25
 43	  5	126.0	22.5	 25
 44	  5	45.5	6.3	 20
 45	  5	135.0	17.9	 25
 46	  5	49.0	8.3	 25
 47	  5	43.3	6.0	 20
 48	  5	41.0	8.7	 25
 49	  5	37.0	8.0	 25
 50	  5	37.3	6.5	 20
 51	  5	43.0	7.7	 25
 52	  5	82.0	16.4	 25
 53	  5	37.5	7.0	 16
 54	  5	55.0	10.0	 20
 55	  5	52.3	7.5	 20
 56	  5	50.3	6.5	 16
 57	  5	39.3	8.8	 20
 58	  5	55.0	6.1	 20
 59	  5	55.5	7.5	 16
 60	  5	44.3	6.0	 20
 61	  5	40.3	7.8	 20
 62	  5	1876.3	72.5	 16
 63	  5	50.3	8.5	 20
 64	  5	50.3	8.1	 20
 65	  5	54.3	7.4	 16
 66	  5	1945.3	228.0	 20
 67	  5	45.3	6.9	 20
 68	  5	2365.5	63.6	 20
 69	  5	2136.0	194.7	 25
 70	  5	2041.0	213.1	 25
 71	  5	1854.8	251.1	 20
 72	  5	56.0	9.2	 25
 73	  5	41.0	7.4	 25
 74	  5	2123.3	159.0	 20
 75	  5	53.0	8.9	 25
 76	  5	48.0	5.9	 25
 77	  5	50.5	9.8	 20
 78	  5	1841.0	256.2	 25
 79	  5	43.8	6.7	 20
 80	  5	2360.0	231.9	 25
 81	  5	2126.0	301.5	 25
 82	  5	2007.3	290.4	 20
 83	  5	1864.0	320.8	 25
 84	  5	54.0	8.5	 25
 85	  5	37.0	6.5	 20
 86	  5	2111.0	219.9	 25
 87	  5	51.0	6.8	 25
 88	  5	48.3	9.1	 20
 89	  5	47.0	5.2	 25
 90	  5	54.0	10.2	 25
 91	  5	43.3	7.8	 20
 92	  5	2207.0	230.2	 25
 93	  5	50.0	7.6	 25
 94	  5	52.0	6.8	 20
 95	  5	51.0	7.1	 25
 96	  5	1818.0	278.6	 25
 97	  5	38.3	6.6	 20
 98	  5	45.0	9.3	 25
 99	  5	52.3	8.9	 20
100	  5	1602.8	165.1	 16
101	  5	50.0	9.1	 20
102	  5	43.5	7.3	 20
103	  5	39.3	7.2	 16
104	  5	2057.8	205.3	 20
105	  5	1890.0	136.6	 20
106	  5	1732.3	193.1	 16
107	  5	49.0	7.7	 20
108	  5	42.0	6.0	 20
109	  5	36.3	6.0	 16
110	  5	35.0	7.0	 20
111	  5	199.5	17.1	 20
112	  5	538.5	57.2	 16
113	  5	159.3	31.1	 20
114	  5	48.0	7.4	 25
115	  5	40.3	6.6	 20
116	  5	1514.0	228.1	 25
117	  5	53.0	9.7	 20
118	  5	52.0	9.9	 25
119	  5	53.0	9.5	 25
120	  5	1498.3	85.7	 20
121	  5	42.0	6.4	 25
122	  5	1761.0	279.5	 25
123	  5	53.3	8.6	 20
124	  5	53.0	8.9	 25
125	  5	48.0	8.0	 25
126	  5	1536.0	102.2	 20
127	  5	35.0	5.0	 25
128	  5	36.0	6.9	 25
129	  5	84.0	14.3	 20
130	  5	44.0	7.1	 25
131	  5	153.0	27.1	 25
132	  5	224.0	38.8	 20
133	  5	43.0	8.0	 25
134	  5	1452.0	278.9	 25
135	  5	44.3	8.7	 20
136	  5	50.0	10.7	 25
137	  5	42.0	7.0	 25
138	  5	1478.0	115.1	 20
139	  5	39.0	6.2	 25
140	  5	44.0	8.4	 25
141	  5	50.0	6.5	 20
142	  5	47.0	9.7	 25
143	  5	1377.0	275.3	 25
144	  5	46.0	8.2	 20
145	  5	36.5	6.1	 20
146	  5	49.8	8.2	 20
147	  5	45.3	9.8	 16
148	  5	48.3	7.0	 20
149	  5	47.3	8.4	 20
150	  5	1523.3	204.4	 16
151	  5	42.0	5.3	 20
152	  5	1779.8	485.0	 20
153	  5	48.3	7.0	 16
154	  5	51.8	12.0	 20
155	  5	49.5	8.3	 16
156	  5	1494.3	249.9	 20
157	  5	35.3	6.9	 20
158	  5	32.5	4.9	 16
159	  5	37.0	5.3	 20
160	  5	53.0	10.8	 25
161	  5	79.0	12.5	 20
162	  5	409.0	38.8	 25
163	  5	62.0	7.1	 25
164	  5	114.8	16.6	 20
165	  5	290.0	38.2	 25
166	  5	244.0	38.3	 25
167	  5	182.3	26.9	 20
168	  5	322.0	50.2	 25
169	  5	106.0	16.5	 25
170	  5	93.3	14.8	 20
171	  5	75.0	11.0	 25
172	  5	98.0	18.5	 25
173	  5	56.5	10.0	 20
174	  5	119.0	27.6	 25
175	  5	56.0	7.3	 25
176	  5	97.3	17.5	 20
177	  5	108.0	14.5	 25
178	  5	144.0	23.5	 25
179	  5	103.3	13.4	 20
180	  5	60.0	8.4	 25
181	  5	70.0	11.6	 25
182	  5	45.0	9.4	 20
183	  5	40.0	7.7	 25
184	  5	49.0	7.9	 25
185	  5	39.3	6.1	 20
186	  5	43.0	8.6	 25
187	  5	65.0	12.1	 25
188	  5	45.5	10.1	 20
189	  5	122.0	24.7	 25
190	  5	45.5	8.9	 20
191	  5	45.5	5.7	 16
192	  5	48.8	9.1	 20
193	  5	400.8	28.3	 16
194	  5	1076.5	77.1	 20
195	  5	229.5	30.6	 20
196	  5	174.5	24.0	 16
197	  5	118.0	20.6	 20
198	  5	191.0	30.1	 20
199	  5	413.8	62.5	 16
200	  5	61.0	10.6	 20
201	  5	58.0	6.6	 20
202	  5	162.3	12.2	 16
203	  5	105.3	16.1	 20
204	  5	141.3	30.4	 20
205	  5	70.0	23.6	 16
206	  5	117.0	27.4	 25
207	  5	99.0	11.5	 25
208	  5	46.3	8.7	 20
209	  5	42.0	8.8	 25
210	  5	40.0	7.7	 25
211	  5	58.8	12.4	 20
212	  5	97.0	23.2	 25
213	  5	44.0	8.8	 25
214	  5	65.3	12.8	 20
215	  5	56.0	8.6	 25
216	  5	88.0	12.5	 25
217	  5	3002.0	742.1	 20
218	  5	121.0	21.9	 25
219	  5	87.0	14.5	 25
220	  5	1049.5	124.1	 20
221	  5	562.0	110.1	 25
222	  5	328.0	47.7	 25
223	  5	407.3	69.7	 20
224	  5	889.0	199.9	 25
225	  5	490.0	105.4	 25
226	  5	171.5	38.7	 20
227	  5	72.0	16.3	 25
228	  5	62.0	12.3	 25
229	  5	49.5	9.1	 20
230	  5	58.0	12.0	 25
231	  5	38.5	6.1	 20
232	  5	42.0	8.7	 25
233	  5	41.0	8.5	 25
234	  5	40.5	6.8	 20
235	  5	44.0	6.7	 25
236	  5	111.3	23.8	 20
237	  5	46.5	7.0	 16
238	  5	54.3	9.6	 20
239	  5	50.8	10.8	 20
240	  5	66.8	9.3	 16
241	  5	44.5	7.5	 20
242	  5	56.0	10.3	 20
243	  5	151.8	27.5	 16
244	  5	61.5	13.7	 20
245	  5	66.5	10.5	 20
246	  5	122.8	16.0	 16
247	  5	109.3	11.6	 20
248	  5	52.0	9.8	 20
249	  5	71.0	12.4	 16
250	  5	248.8	50.2	 20
251	  5	51.0	9.1	 25
252	  5	40.3	7.2	 20
253	  5	59.0	13.3	 25
254	  5	65.0	13.5	 25
255	  5	72.3	11.2	 20
256	  5	88.0	11.4	 25
257	  5	48.0	9.2	 25
258	  5	41.8	5.0	 20
259	  5	46.0	8.1	 25
260	  5	41.0	6.3	 25
261	  5	301.5	53.3	 20
262	  5	48.0	9.4	 25
263	  5	86.0	22.8	 25
264	  5	41.3	8.7	 20
265	  5	189.0	47.0	 25
266	  5	119.0	34.3	 25
267	  5	181.3	51.4	 20
268	  5	48.0	6.8	 25
269	  5	67.8	10.9	 20
270	  5	103.0	14.9	 25
271	  5	129.0	21.5	 25
272	  5	127.8	22.6	 20
273	  5	124.0	19.4	 25
274	  5	112.0	16.1	 25
275	  5	128.3	15.3	 20
276	  5	59.0	13.4	 25
277	  5	67.0	12.3	 25
278	  5	257.3	55.1	 20
279	  5	50.0	7.6	 25
280	  5	40.0	8.2	 25
281	  5	35.5	6.7	 20
282	  5	42.3	13.3	 20
283	  5	51.0	8.9	 20
284	  5	46.3	7.7	 16
285	  5	216.3	24.7	 20
286	  5	315.8	40.8	 20
287	  5	207.8	25.7	 16
288	  5	280.3	47.0	 20
289	  5	58.3	8.7	 20
290	  5	102.3	15.7	 16
291	  5	56.0	9.4	 20
292	  5	116.3	20.3	 20
293	  5	98.3	12.0	 16
294	  5	106.3	14.6	 20
295	  5	103.0	20.9	 20
296	  5	35.3	7.8	 16
297	  5	38.0	7.5	 25
298	  5	36.0	5.0	 25
299	  5	40.3	7.4	 20
300	  5	161.0	33.9	 25
301	  5	112.0	32.2	 25
302	  5	40.3	8.1	 20
303	  5	716.0	142.2	 25
304	  5	40.0	6.0	 25
305	  5	59.3	10.8	 20
306	  5	49.0	7.2	 25
307	  5	58.3	15.2	 20
308	  5	109.0	21.4	 25
309	  5	42.0	7.0	 25
310	  5	229.3	58.1	 20
311	  5	48.0	8.1	 25
312	  5	61.0	7.6	 25
313	  5	117.3	16.1	 20
314	  5	81.0	14.6	 25
315	  5	65.0	9.4	 25
316	  5	45.0	6.8	 20
317	  5	47.0	6.5	 25
318	  5	51.0	10.0	 25
319	  5	64.3	9.5	 20
320	  5	63.0	11.6	 25
321	  5	213.0	36.2	 25
322	  5	124.3	17.3	 20
323	  5	408.0	38.8	 25
324	  5	140.0	24.7	 25
325	  5	1575.5	455.6	 20
326	  5	43.0	7.7	 25
327	  5	56.3	8.2	 20
328	  5	38.3	7.3	 16
329	  5	55.0	7.6	 20
330	  5	41.3	6.2	 20
331	  5	37.5	5.4	 16
332	  5	36.3	8.8	 20
333	  5	71.5	13.7	 20
334	  5	40.8	8.2	 16
335	  5	39.3	5.2	 20
336	  5	73.3	16.5	 20
337	  5	40.0	6.9	 16
338	  5	40.8	7.4	 20
339	  5	43.3	5.3	 20
340	  5	57.3	7.6	 16
341	  5	42.0	7.4	 20
342	  5	44.3	8.1	 20
343	  5	45.3	7.8	 20
344	  5	41.0	7.3	 25
345	  5	48.0	7.6	 20
346	  5	49.0	8.4	 25
347	  5	41.0	7.3	 25
348	  5	49.5	8.7	 20
349	  5	37.0	8.5	 25
350	  5	272.0	46.8	 25
351	  5	35.3	5.0	 20
352	  5	38.0	7.6	 25
353	  5	35.0	5.6	 25
354	  5	59.0	12.7	 20
355	  5	60.0	9.9	 25
356	  5	45.0	8.8	 25
357	  5	41.3	6.9	 20
358	  5	51.0	7.8	 25
359	  5	39.0	7.1	 25
360	  5	48.3	9.4	 20
361	  5	209.0	56.9	 25
362	  5	192.0	58.4	 25
363	  5	43.0	8.4	 20
364	  5	44.0	8.0	 25
365	  5	51.0	9.8	 25
366	  5	56.5	13.0	 20
367	  5	67.0	12.2	 25
368	  5	316.0	67.3	 25
369	  5	79.0	13.9	 20
370	  5	128.0	29.3	 25
371	  5	193.0	44.2	 25
372	  5	213.0	46.1	 20
373	  5	108.3	13.3	 20
374	  5	100.3	16.6	 20
375	  5	82.3	13.2	 16
376	  5	49.8	8.3	 20
377	  5	47.3	7.3	 20
378	  5	50.0	5.9	 16
379	  5	39.3	7.5	 20
380	  5	67.3	12.1	 20
381	  5	69.0	13.5	 16
382	  5	63.3	11.8	 20
383	  5	63.8	9.6	 16
384	  5	39.8	5.6	 20
385	  5	42.0	5.6	 20
386	  5	46.0	5.5	 16
387	  5	43.5	7.1	 20
388	  5	53.0	8.9	 25
389	  5	59.3	10.8	 20
390	  5	51.0	10.0	 25
391	  5	67.0	12.0	 25
392	  5	83.3	8.7	 20
393	  5	93.0	11.5	 25
394	  5	63.0	7.0	 25
395	  5	328.8	37.9	 20
396	  5	64.0	10.4	 25
397	  5	60.0	9.3	 25
398	  5	42.3	8.5	 20
399	  5	42.0	7.6	 25
400	  5	70.0	12.1	 25
401	  5	42.0	8.8	 20
402	  5	92.0	18.1	 25
403	  5	403.0	54.3	 25
404	  5	89.3	14.4	 20
405	  5	175.0	45.7	 25
406	  5	38.0	8.7	 25
407	  5	36.8	5.9	 20
408	  5	63.0	11.9	 25
409	  5	39.0	7.0	 25
410	  5	97.0	22.1	 20
411	  5	114.0	24.3	 25
412	  5	161.0	42.2	 25
413	  5	41.0	7.4	 20
414	  5	1262.0	371.2	 25
415	  5	109.0	22.5	 25
416	  5	296.5	49.0	 20
417	  5	205.0	32.6	 25
418	  5	593.0	115.5	 25
419	  5	558.5	30.5	 16
420	  5	103.8	15.9	 20
421	  5	157.8	22.5	 16
422	  5	54.3	10.3	 20
423	  5	108.5	15.7	 20
424	  5	99.8	6.9	 16
425	  5	79.3	10.7	 20
426	  5	39.0	6.7	 20
427	  5	42.3	6.9	 16
428	  5	399.8	62.3	 20
429	  5	150.5	23.9	 20
430	  5	69.8	11.0	 16
431	  5	36.8	7.5	 20
432	  5	43.3	9.6	 20
433	  5	40.3	7.1	 16
434	  5	40.0	8.0	 25
435	  5	41.0	8.8	 25
436	  5	41.5	8.8	 20
437	  5	40.0	8.0	 25
438	  5	41.0	8.7	 25
439	  5	34.5	5.3	 20
440	  5	40.0	6.5	 25
441	  5	47.0	11.7	 25
442	  5	125.3	14.9	 20
443	  5	83.0	13.1	 25
444	  5	89.0	14.3	 25
445	  5	94.3	13.7	 20
446	  5	98.0	17.6	 25
447	  5	82.0	17.2	 25
448	  5	158.0	29.3	 20
449	  5	1548.0	396.4	 25
450	  5	145.0	17.4	 25
451	  5	60.0	8.2	 20
452	  5	134.0	31.5	 25
453	  5	64.0	12.5	 25
454	  5	147.5	40.0	 20
455	  5	41.0	5.5	 25
456	  5	43.8	7.7	 20
457	  5	90.0	17.4	 25
458	  5	48.0	7.7	 25
459	  5	45.0	7.4	 20
460	  5	51.0	10.1	 25
461	  5	41.0	6.3	 25
462	  5	56.5	13.7	 20
463	  5	59.0	11.5	 25
464	  5	63.0	14.4	 25
465	  5	202.5	28.4	 16
466	  5	76.0	11.4	 20
467	  5	115.0	24.0	 20
468	  5	60.8	10.1	 16
469	  5	45.0	8.5	 20
470	  5	79.5	14.7	 20
471	  5	39.5	8.4	 16
472	  5	36.3	5.3	 20
473	  5	39.3	5.6	 20
474	  5	36.3	4.9	 16
475	  5	52.5	7.0	 20
476	  5	779.0	207.5	 20
477	  5	37.3	5.3	 16
478	  5	58.3	10.9	 20
479	  5	89.3	15.0	 20
480	  5	43.3	6.2	 20
481	  5	47.0	9.4	 25
482	  5	90.0	13.7	 25
483	  5	91.0	15.2	 20
484	  5	105.0	17.5	 25
485	  5	55.0	7.8	 25
486	  5	40.3	6.1	 20
487	  5	510.0	119.7	 25
488	  5	297.0	70.7	 25
489	  5	143.3	29.8	 20
490	  5	91.0	16.9	 25
491	  5	402.0	97.1	 25
492	  5	57.3	8.7	 20
493	  5	143.0	28.2	 25
494	  5	191.5	35.1	 20
495	  5	39.0	6.7	 25
496	  5	167.0	45.9	 25
497	  5	65.0	7.7	 20
498	  5	74.0	12.5	 25
499	  5	157.0	25.3	 25
500	  5	163.3	23.8	 20
501	  5	65.0	9.6	 25
502	  5	296.0	64.4	 25
503	  5	170.3	30.3	 20
504	  5	184.0	29.9	 25
505	  5	142.0	19.0	 25
506	  5	462.5	75.4	 20
507	  5	145.0	20.8	 25
508	  5	89.0	17.5	 25
509	  5	78.8	15.7	 20
510	  5	160.0	24.0	 20
511	  5	52.0	11.3	 20
512	  5	70.0	15.0	 16
513	  5	37.0	8.9	 20
514	  5	41.5	9.4	 20
515	  5	37.3	6.1	 16
516	  5	95.3	19.1	 20
517	  5	48.3	8.7	 20
518	  5	83.3	11.4	 16
519	  5	69.8	8.5	 20
520	  5	120.3	20.8	 20
521	  5	123.5	17.2	 16
522	  5	47.0	8.8	 20
523	  5	109.5	22.6	 20
524	  5	69.5	12.4	 16
525	  5	47.3	8.5	 20
526	  5	134.0	28.9	 25
527	  5	46.0	7.1	 20
528	  5	47.0	8.7	 25
529	  5	52.0	10.0	 25
530	  5	67.0	11.2	 20
531	  5	39.0	5.2	 25
532	  5	41.3	6.4	 20
533	  5	46.0	7.6	 25
534	  5	148.0	32.2	 25
535	  5	149.0	26.3	 20
536	  5	48.0	8.3	 25
537	  5	44.0	7.4	 25
538	  5	43.3	6.5	 20
539	  5	42.0	6.8	 25
540	  5	41.0	7.7	 25
541	  5	136.5	33.2	 20
542	  5	74.0	14.0	 25
543	  5	93.0	22.8	 25
544	  5	71.0	14.3	 20
545	  5	56.0	35.0	 25
546	  5	402.0	122.0	 25
547	  5	40.0	6.5	 20
548	  5	240.0	56.2	 25
549	  5	783.0	205.0	 25
550	  5	216.8	40.7	 20
551	  5	399.0	88.9	 25
552	  5	89.0	12.3	 25
553	  5	78.5	12.4	 20
554	  5	142.0	34.7	 25
555	  5	78.0	15.9	 25
556	  5	1025.3	122.2	 16
557	  5	108.0	14.4	 20
558	  5	252.0	40.8	 20
559	  5	432.8	68.6	 16
560	  5	94.5	11.9	 20
561	  5	119.8	14.5	 20
562	  5	68.3	12.7	 16
563	  5	48.8	9.4	 20
564	  5	123.5	25.5	 20
565	  5	152.8	25.4	 16
566	  5	130.5	25.0	 20
567	  5	55.3	10.6	 20
568	  5	77.3	10.7	 16
569	  5	482.3	85.2	 20
570	  5	178.0	19.3	 16
571	  5	129.0	18.1	 25
572	  5	572.0	94.3	 25
573	  5	103.8	17.5	 20
574	  5	91.0	15.1	 25
575	  5	84.0	17.7	 25
576	  5	42.5	7.7	 20
577	  5	41.0	6.0	 25
578	  5	44.0	9.8	 25
579	  5	39.8	6.9	 20
580	  5	45.0	7.7	 25
581	  5	77.0	10.2	 25
582	  5	186.0	40.4	 20
583	  5	82.0	13.7	 25
584	  5	245.0	49.9	 25
585	  5	76.0	9.3	 20
586	  5	72.0	12.9	 25
587	  5	56.0	10.0	 25
588	  5	71.0	11.4	 20
589	  5	47.0	10.2	 25
590	  5	43.0	8.7	 25
591	  5	101.3	22.4	 20
592	  5	56.0	10.0	 25
593	  5	72.0	18.6	 25
594	  5	48.3	7.3	 20
595	  5	53.0	9.6	 25
596	  5	58.0	10.1	 25
597	  5	156.5	42.7	 20
598	  5	41.0	6.6	 25
599	  5	62.0	10.2	 25
600	  5	90.3	15.6	 20
601	  5	93.0	19.0	 25
602	  5	51.8	6.8	 20
603	  5	45.5	5.8	 16
604	  5	64.3	11.0	 20
605	  5	65.3	10.9	 20
606	  5	52.0	10.1	 16
607	  5	339.0	35.4	 20
608	  5	157.5	16.7	 16
609	  5	65.0	9.1	 20
610	  5	95.0	16.0	 20
611	  5	338.3	28.6	 16
612	  5	155.3	20.1	 20
613	  5	657.3	126.7	 20
614	  5	45.5	7.3	 16
615	  5	122.0	22.5	 20
616	  5	54.0	6.3	 20
617	  5	466.0	103.8	 20
618	  5	44.0	8.9	 25
619	  5	62.0	11.3	 25
620	  5	48.3	8.4	 20
621	  5	124.0	18.9	 25
622	  5	55.0	10.0	 25
623	  5	41.3	7.0	 20
624	  5	46.0	6.8	 25
625	  5	145.0	17.9	 25
626	  5	176.8	21.1	 20
627	  5	56.0	9.7	 25
628	  5	71.0	11.3	 25
629	  5	50.0	7.7	 20
630	  5	89.0	12.7	 25
631	  5	63.0	10.8	 25
632	  5	43.0	8.6	 20
633	  5	50.0	10.2	 25
634	  5	60.0	9.4	 25
635	  5	76.5	10.7	 20
636	  5	760.0	187.6	 25
637	  5	80.0	11.1	 25
638	  5	191.3	28.6	 20
639	  5	47.0	7.0	 25
  0	  6	2246.0	573.4	 25
  1	  6	49.5	6.7	 20
  2	  6	55.0	10.9	 25
  3	  6	96.0	19.2	 20
  4	  6	463.0	88.4	 25
  5	  6	41.0	6.4	 25
  6	  6	55.5	10.7	 20
  7	  6	43.0	8.7	 25
  8	  6	38.0	5.7	 25
  9	  6	34.8	7.1	 20
 10	  6	44.0	9.0	 25
 11	  6	47.0	9.5	 25
 12	  6	40.5	6.8	 20
 13	  6	39.0	6.5	 25
 14	  6	81.0	13.7	 25
 15	  6	51.5	7.2	 20
 16	  6	37.0	5.2	 25
 17	  6	38.0	6.4	 25
 18	  6	45.5	9.1	 20
 19	  6	41.0	8.0	 25
 20	  6	56.0	10.3	 25
 21	  6	45.3	6.8	 20
 22	  6	39.0	8.0	 25
 23	  6	80.3	10.0	 20
 24	  6	61.0	7.5	 16
 25	  6	129.3	14.9	 20
 26	  6	73.3	8.3	 20
 27	  6	69.8	12.3	 16
 28	  6	579.5	43.3	 20
 29	  6	55.5	10.2	 20
 30	  6	41.3	5.4	 16
 31	  6	127.3	15.4	 20
 32	  6	390.0	59.3	 20
 33	  6	360.3	31.9	 16
 34	  6	57.3	7.4	 20
 35	  6	119.5	23.0	 20
 36	  6	71.0	9.2	 16
 37	  6	60.3	10.3	 20
 38	  6	57.0	10.8	 25
 39	  6	46.3	8.4	 20
 40	  6	76.0	14.6	 25
 41	  6	43.8	7.4	 20
 42	  6	97.0	13.8	 25
 43	  6	125.0	13.4	 25
 44	  6	43.0	14.8	 20
 45	  6	58.0	9.6	 25
 46	  6	47.0	9.6	 25
 47	  6	44.3	10.0	 20
 48	  6	35.0	6.1	 25
 49	  6	37.0	6.5	 25
 50	  6	43.0	6.5	 20
 51	  6	43.0	5.9	 25
 52	  6	52.0	8.9	 25
 53	  6	63.0	8.7	 20
 54	  6	64.0	8.1	 25
 55	  6	49.0	7.5	 25
 56	  6	58.3	10.1	 20
 57	  6	40.0	7.8	 25
 58	  6	86.0	14.6	 25
 59	  6	41.3	5.0	 20
 60	  6	43.0	6.7	 25
 61	  6	37.0	6.6	 25
 62	  6	1854.5	129.4	 20
 63	  6	53.0	9.7	 25
 64	  6	48.0	7.0	 25
 65	  6	49.3	6.4	 20
 66	  6	1965.0	244.5	 25
 67	  6	43.0	8.0	 25
 68	  6	2107.8	166.3	 16
 69	  6	56.3	9.2	 20
 70	  6	55.8	9.0	 20
 71	  6	51.5	8.8	 16
 72	  6	46.5	6.4	 20
 73	  6	44.3	8.1	 20
 74	  6	2122.3	202.9	 16
 75	  6	51.3	8.5	 20
 76	  6	46.3	6.5	 20
 77	  6	48.5	6.8	 16
 78	  6	1838.3	233.8	 20
 79	  6	42.3	6.0	 16
 80	  6	2160.3	221.5	 20
 81	  6	65.8	9.1	 20
 82	  6	78.5	10.4	 16
 83	  6	59.3	9.7	 20
 84	  6	50.0	7.8	 25
 85	  6	39.3	6.3	 20
 86	  6	2026.0	236.8	 25
 87	  6	55.0	8.4	 25
 88	  6	50.0	7.4	 20
 89	  6	54.0	9.3	 25
 90	  6	1802.0	290.8	 25
 91	  6	40.0	5.3	 20
 92	  6	2176.0	206.6	 25
 93	  6	50.0	8.4	 25
 94	  6	49.0	6.5	 20
 95	  6	47.0	7.7	 25
 96	  6	1877.0	288.8	 25
 97	  6	35.5	6.4	 20
 98	  6	48.0	7.8	 25
 99	  6	44.0	7.9	 25
100	  6	1754.5	86.6	 20
101	  6	44.0	5.9	 25
102	  6	48.0	6.7	 25
103	  6	37.0	6.6	 20
104	  6	2003.0	217.9	 25
105	  6	56.0	9.9	 25
106	  6	53.3	8.4	 20
107	  6	47.0	9.0	 25
108	  6	45.0	7.9	 25
109	  6	35.3	6.9	 20
110	  6	33.0	5.4	 25
111	  6	146.0	21.3	 25
112	  6	400.3	33.2	 20
113	  6	117.0	15.7	 25
114	  6	53.0	9.0	 16
115	  6	38.0	6.3	 20
116	  6	1439.0	254.0	 20
117	  6	44.5	6.1	 16
118	  6	52.5	7.9	 20
119	  6	47.0	7.8	 20
120	  6	1480.0	126.4	 16
121	  6	38.0	7.8	 20
122	  6	1633.5	278.5	 20
123	  6	47.3	7.1	 16
124	  6	49.8	8.3	 20
125	  6	45.5	6.7	 20
126	  6	1518.3	116.4	 16
127	  6	36.0	5.3	 20
128	  6	35.0	5.3	 20
129	  6	40.3	7.4	 20
130	  6	40.0	5.5	 25
131	  6	178.0	23.0	 25
132	  6	247.5	32.6	 20
133	  6	38.0	6.5	 25
134	  6	1343.0	271.0	 25
135	  6	45.8	7.9	 20
136	  6	44.0	6.6	 25
137	  6	49.0	7.9	 25
138	  6	1513.0	126.9	 20
139	  6	39.0	6.4	 25
140	  6	43.0	7.0	 25
141	  6	47.0	6.9	 20
142	  6	1227.0	260.6	 25
143	  6	48.0	10.8	 25
144	  6	46.5	8.2	 20
145	  6	35.0	6.0	 25
146	  6	1427.0	440.3	 25
147	  6	47.5	6.1	 20
148	  6	46.0	6.2	 25
149	  6	52.0	8.0	 25
150	  6	1623.8	134.2	 20
151	  6	42.0	6.3	 25
152	  6	1853.3	131.9	 20
153	  6	46.0	7.5	 25
154	  6	44.0	7.9	 25
155	  6	47.3	7.2	 20
156	  6	1611.0	236.5	 25
157	  6	35.0	8.5	 25
158	  6	34.3	5.7	 20
159	  6	38.0	6.1	 25
160	  6	40.5	5.8	 20
161	  6	51.5	8.4	 16
162	  6	297.0	30.2	 20
163	  6	49.8	7.2	 20
164	  6	81.0	12.3	 16
165	  6	168.8	20.1	 20
166	  6	76.5	9.1	 20
167	  6	93.3	10.1	 16
168	  6	115.3	18.9	 20
169	  6	82.5	12.7	 20
170	  6	96.5	15.6	 16
171	  6	108.3	16.0	 20
172	  6	65.3	13.0	 20
173	  6	41.3	6.5	 16
174	  6	93.3	13.7	 20
175	  6	52.0	12.1	 25
176	  6	150.3	21.2	 20
177	  6	169.0	20.8	 25
178	  6	161.0	21.7	 25
179	  6	69.3	9.9	 20
180	  6	52.0	9.0	 25
181	  6	67.0	12.1	 25
182	  6	43.3	5.7	 20
183	  6	38.0	5.9	 25
184	  6	92.0	17.1	 25
185	  6	39.3	6.1	 20
186	  6	40.0	7.1	 25
187	  6	44.0	5.8	 25
188	  6	38.3	6.6	 20
189	  6	40.0	6.6	 25
190	  6	40.0	7.5	 20
191	  6	41.0	7.5	 25
192	  6	45.0	7.2	 25
193	  6	371.5	46.2	 20
194	  6	642.0	79.4	 25
195	  6	370.0	29.5	 25
196	  6	285.0	21.4	 20
197	  6	348.0	33.0	 25
198	  6	233.0	21.5	 25
199	  6	301.8	29.8	 20
200	  6	64.0	9.9	 25
201	  6	71.0	11.8	 25
202	  6	222.5	23.7	 20
203	  6	66.0	7.8	 25
204	  6	185.0	25.1	 25
205	  6	52.5	7.4	 20
206	  6	57.0	9.4	 20
207	  6	82.3	9.1	 20
208	  6	42.8	5.4	 16
209	  6	34.5	4.0	 20
210	  6	48.0	9.2	 20
211	  6	69.0	11.2	 16
212	  6	40.5	8.4	 20
213	  6	45.3	7.6	 20
214	  6	61.3	9.6	 16
215	  6	48.3	9.8	 20
216	  6	83.8	10.4	 20
217	  6	1240.3	127.9	 16
218	  6	179.0	20.5	 20
219	  6	63.5	11.2	 20
220	  6	679.0	50.9	 16
221	  6	575.0	35.9	 25
222	  6	422.0	38.5	 25
223	  6	378.8	23.0	 20
224	  6	849.0	63.1	 25
225	  6	535.0	44.0	 25
226	  6	196.5	20.2	 20
227	  6	145.0	17.4	 25
228	  6	121.5	11.0	 20
229	  6	46.0	9.2	 25
230	  6	45.0	8.9	 25
231	  6	40.0	6.7	 20
232	  6	41.0	5.9	 25
233	  6	38.0	6.3	 25
234	  6	43.3	9.9	 20
235	  6	47.0	8.8	 25
236	  6	45.0	7.9	 25
237	  6	43.3	6.8	 20
238	  6	47.0	8.6	 25
239	  6	50.0	8.8	 25
240	  6	50.3	7.8	 20
241	  6	46.0	5.9	 25
242	  6	51.0	6.8	 25
243	  6	204.3	19.7	 20
244	  6	61.0	9.0	 25
245	  6	120.0	15.0	 25
246	  6	61.5	12.4	 20
247	  6	71.0	12.5	 25
248	  6	61.0	9.8	 25
249	  6	126.3	19.4	 20
250	  6	81.0	12.0	 25
251	  6	46.5	6.9	 20
252	  6	44.0	5.0	 16
253	  6	53.8	8.3	 20
254	  6	47.8	8.9	 20
255	  6	42.0	5.3	 16
256	  6	54.0	9.2	 20
257	  6	57.5	9.4	 20
258	  6	43.0	8.6	 16
259	  6	43.3	7.7	 20
260	  6	54.3	9.9	 20
261	  6	73.5	12.8	 16
262	  6	73.8	11.2	 20
263	  6	40.8	9.2	 20
264	  6	41.0	6.9	 16
265	  6	55.3	9.0	 20
266	  6	45.5	8.5	 20
267	  6	51.0	9.0	 25
268	  6	65.0	11.0	 25
269	  6	58.5	9.0	 20
270	  6	114.0	23.2	 25
271	  6	123.0	17.5	 25
272	  6	114.5	16.5	 20
273	  6	119.0	15.5	 25
274	  6	60.0	11.4	 25
275	  6	115.3	12.0	 20
276	  6	57.0	10.8	 25
277	  6	72.0	12.0	 25
278	  6	235.0	26.1	 20
279	  6	46.0	6.4	 25
280	  6	43.0	10.6	 25
281	  6	39.8	7.3	 20
282	  6	39.0	5.7	 25
283	  6	39.0	8.5	 25
284	  6	39.0	6.2	 20
285	  6	109.0	12.0	 25
286	  6	143.0	14.0	 25
287	  6	136.8	24.5	 20
288	  6	121.0	27.8	 25
289	  6	59.0	11.4	 25
290	  6	73.3	9.7	 20
291	  6	66.0	8.5	 25
292	  6	130.0	19.8	 25
293	  6	134.3	21.0	 20
294	  6	61.0	9.5	 25
295	  6	43.0	8.7	 25
296	  6	38.5	7.7	 20
297	  6	37.8	8.1	 20
298	  6	40.0	7.2	 20
299	  6	33.5	5.5	 16
300	  6	47.0	7.2	 20
301	  6	59.5	10.2	 20
302	  6	36.5	5.8	 16
303	  6	228.3	27.2	 20
304	  6	39.5	6.6	 16
305	  6	40.0	7.9	 20
306	  6	45.8	8.7	 20
307	  6	59.3	11.5	 16
308	  6	52.5	7.7	 20
309	  6	36.5	8.8	 20
310	  6	60.5	10.8	 16
311	  6	46.0	12.4	 20
312	  6	90.0	15.3	 25
313	  6	239.8	17.1	 20
314	  6	122.0	15.4	 25
315	  6	56.0	9.3	 25
316	  6	52.3	11.3	 20
317	  6	81.0	12.0	 25
318	  6	43.0	6.3	 25
319	  6	58.3	10.0	 20
320	  6	55.0	10.7	 25
321	  6	345.0	34.9	 25
322	  6	150.0	20.9	 20
323	  6	241.0	34.8	 25
324	  6	88.0	16.3	 25
325	  6	262.8	62.0	 20
326	  6	45.0	7.6	 25
327	  6	39.0	6.2	 25
328	  6	38.5	5.7	 20
329	  6	39.0	5.7	 25
330	  6	40.0	7.3	 25
331	  6	45.3	8.5	 20
332	  6	38.0	7.8	 25
333	  6	38.0	5.7	 25
334	  6	42.0	8.0	 20
335	  6	37.0	8.6	 25
336	  6	50.0	7.3	 25
337	  6	38.0	7.9	 20
338	  6	39.0	9.0	 25
339	  6	34.0	5.4	 25
340	  6	57.3	9.3	 20
341	  6	85.0	14.9	 25
342	  6	50.0	7.3	 20
343	  6	44.3	7.7	 20
344	  6	45.0	6.1	 20
345	  6	37.0	5.5	 16
346	  6	40.0	6.8	 20
347	  6	37.3	7.0	 20
348	  6	34.0	7.7	 16
349	  6	42.0	12.0	 20
350	  6	42.0	8.6	 20
351	  6	43.0	8.9	 16
352	  6	41.0	7.4	 20
353	  6	41.0	9.5	 20
354	  6	50.3	5.5	 16
355	  6	50.3	8.5	 20
356	  6	40.5	7.3	 20
357	  6	45.3	7.8	 16
358	  6	44.0	7.1	 25
359	  6	41.0	8.4	 25
360	  6	38.5	8.1	 20
361	  6	48.0	7.2	 25
362	  6	55.0	9.3	 25
363	  6	41.3	7.1	 20
364	  6	40.0	6.9	 25
365	  6	44.0	4.9	 25
366	  6	47.3	9.5	 20
367	  6	56.0	10.3	 25
368	  6	185.0	29.4	 25
369	  6	56.0	9.3	 20
370	  6	64.0	7.7	 25
371	  6	81.0	10.4	 25
372	  6	187.8	21.0	 20
373	  6	73.0	15.3	 25
374	  6	44.0	7.4	 25
375	  6	52.3	8.5	 20
376	  6	43.0	6.9	 25
377	  6	47.0	7.7	 25
378	  6	43.3	6.2	 20
379	  6	48.0	9.1	 25
380	  6	48.0	10.8	 20
381	  6	82.0	10.4	 25
382	  6	56.0	9.6	 25
383	  6	59.3	7.9	 20
384	  6	46.0	8.6	 25
385	  6	38.0	7.7	 25
386	  6	82.3	11.6	 20
387	  6	52.0	9.9	 25
388	  6	54.5	9.3	 20
389	  6	49.0	7.1	 16
390	  6	56.0	9.5	 20
391	  6	111.8	13.5	 20
392	  6	72.5	13.3	 16
393	  6	85.8	11.5	 20
394	  6	97.3	11.0	 20
395	  6	146.5	18.0	 16
396	  6	51.0	10.6	 20
397	  6	49.0	8.8	 20
398	  6	40.5	7.6	 16
399	  6	45.3	8.6	 20
400	  6	40.8	5.9	 20
401	  6	43.5	6.3	 16
402	  6	72.3	12.5	 20
403	  6	676.3	40.4	 20
404	  6	134.3	18.4	 20
405	  6	48.0	10.8	 25
406	  6	43.0	8.4	 25
407	  6	38.5	6.7	 20
408	  6	43.0	8.1	 25
409	  6	41.0	7.2	 25
410	  6	54.3	10.8	 20
411	  6	132.0	19.6	 25
412	  6	46.0	8.6	 25
413	  6	48.5	7.0	 20
414	  6	149.0	40.8	 25
415	  6	59.0	9.6	 25
416	  6	107.3	15.9	 20
417	  6	72.0	10.1	 25
418	  6	198.0	30.6	 20
419	  6	975.0	59.6	 25
420	  6	164.0	18.2	 25
421	  6	80.5	9.0	 20
422	  6	68.0	10.4	 25
423	  6	226.0	27.5	 25
424	  6	192.5	17.8	 20
425	  6	103.0	15.3	 25
426	  6	49.0	8.1	 25
427	  6	49.0	5.8	 20
428	  6	329.0	31.3	 25
429	  6	96.0	14.2	 25
430	  6	55.3	9.8	 20
431	  6	42.0	6.6	 25
432	  6	38.0	6.3	 25
433	  6	42.0	9.1	 20
434	  6	40.3	6.3	 20
435	  6	41.3	6.1	 20
436	  6	38.8	5.9	 16
437	  6	42.0	7.1	 20
438	  6	39.0	7.9	 20
439	  6	39.3	7.5	 16
440	  6	46.5	7.3	 20
441	  6	43.3	7.5	 20
442	  6	137.0	17.0	 16
443	  6	70.0	6.7	 20
444	  6	61.3	7.5	 20
445	  6	58.0	10.6	 16
446	  6	57.3	8.5	 20
447	  6	129.0	14.8	 20
448	  6	115.0	16.4	 16
449	  6	212.0	62.1	 25
450	  6	102.0	18.0	 25
451	  6	55.5	9.2	 20
452	  6	77.0	13.7	 25
453	  6	49.0	8.3	 25
454	  6	72.3	11.5	 20
455	  6	43.0	7.2	 25
456	  6	50.3	10.2	 20
457	  6	69.0	8.8	 25
458	  6	40.0	10.5	 25
459	  6	38.0	9.2	 20
460	  6	41.0	7.4	 25
461	  6	40.0	6.5	 25
462	  6	43.3	6.7	 20
463	  6	86.0	11.7	 25
464	  6	64.0	8.0	 25
465	  6	71.8	13.6	 20
466	  6	132.0	21.1	 25
467	  6	161.0	21.7	 25
468	  6	195.0	30.3	 20
469	  6	43.0	8.7	 25
470	  6	48.0	6.9	 25
471	  6	39.3	7.5	 20
472	  6	35.0	6.9	 25
473	  6	44.0	7.7	 25
474	  6	37.0	7.2	 20
475	  6	44.0	6.7	 25
476	  6	73.0	42.7	 25
477	  6	37.3	7.6	 20
478	  6	40.0	6.8	 25
479	  6	100.0	16.2	 25
480	  6	56.8	11.3	 16
481	  6	50.8	10.1	 20
482	  6	78.8	11.9	 20
483	  6	120.5	12.7	 16
484	  6	138.3	18.5	 20
485	  6	57.5	6.5	 20
486	  6	47.3	6.9	 16
487	  6	126.3	27.4	 20
488	  6	60.0	7.7	 20
489	  6	191.3	14.9	 16
490	  6	78.3	11.3	 20
491	  6	172.5	16.1	 16
492	  6	45.5	8.4	 20
493	  6	103.3	14.9	 20
494	  6	313.5	19.3	 16
495	  6	43.0	6.7	 25
496	  6	72.0	9.0	 25
497	  6	69.0	9.8	 20
498	  6	65.0	10.5	 25
499	  6	75.0	11.0	 25
500	  6	82.3	10.0	 20
501	  6	52.0	8.3	 25
502	  6	111.0	15.7	 25
503	  6	209.0	22.4	 20
504	  6	150.0	17.9	 25
505	  6	93.0	11.1	 25
506	  6	210.3	19.3	 20
507	  6	313.0	31.0	 25
508	  6	65.0	9.1	 25
509	  6	63.5	8.6	 20
510	  6	78.0	12.4	 25
511	  6	43.0	9.2	 25
512	  6	49.3	7.5	 20
513	  6	44.0	10.0	 25
514	  6	41.0	7.1	 25
515	  6	41.3	7.9	 20
516	  6	49.0	9.5	 25
517	  6	40.0	6.4	 25
518	  6	83.0	9.7	 20
519	  6	49.0	9.0	 25
520	  6	71.0	11.8	 25
521	  6	72.3	11.0	 20
522	  6	50.0	8.2	 25
523	  6	62.0	8.1	 25
524	  6	62.3	9.7	 20
525	  6	47.0	8.4	 25
526	  6	70.3	7.6	 20
527	  6	47.0	7.2	 16
528	  6	40.0	6.9	 20
529	  6	41.8	9.2	 16
530	  6	50.5	9.2	 20
531	  6	42.0	9.9	 20
532	  6	36.5	8.0	 16
533	  6	41.3	6.3	 20
534	  6	71.0	14.5	 20
535	  6	95.0	11.9	 16
536	  6	42.3	5.0	 20
537	  6	39.0	5.7	 20
538	  6	44.3	7.9	 16
539	  6	39.5	6.3	 20
540	  6	43.0	6.4	 20
541	  6	50.3	8.6	 20
542	  6	90.0	38.7	 25
543	  6	60.0	8.7	 25
544	  6	46.3	8.5	 20
545	  6	50.0	6.6	 25
546	  6	110.0	19.9	 25
547	  6	41.3	6.4	 20
548	  6	116.0	16.9	 25
549	  6	308.0	48.5	 25
550	  6	115.8	16.7	 20
551	  6	170.0	18.5	 25
552	  6	70.0	10.3	 25
553	  6	59.0	7.5	 20
554	  6	109.0	14.7	 25
555	  6	70.0	16.1	 25
556	  6	645.3	69.0	 20
557	  6	88.0	11.9	 25
558	  6	162.0	18.1	 25
559	  6	234.8	29.9	 20
560	  6	65.0	11.7	 25
561	  6	127.0	13.6	 25
562	  6	51.3	6.8	 20
563	  6	43.0	7.7	 25
564	  6	51.0	10.2	 25
565	  6	58.3	9.2	 20
566	  6	56.0	10.2	 25
567	  6	58.0	8.1	 20
568	  6	107.0	15.3	 25
569	  6	169.0	36.9	 25
570	  6	292.8	27.6	 20
571	  6	221.0	28.8	 20
572	  6	236.0	26.8	 20
573	  6	74.3	9.7	 16
574	  6	62.8	8.6	 20
575	  6	57.0	9.2	 20
576	  6	41.5	7.2	 16
577	  6	36.8	7.7	 20
578	  6	41.0	8.8	 20
579	  6	37.8	6.7	 16
580	  6	40.8	7.1	 20
581	  6	54.3	7.7	 20
582	  6	62.0	10.9	 16
583	  6	51.5	7.5	 20
584	  6	95.3	10.7	 20
585	  6	61.0	11.2	 16
586	  6	50.3	8.5	 20
587	  6	58.0	12.6	 25
588	  6	58.0	9.2	 20
589	  6	44.0	7.1	 25
590	  6	47.0	8.5	 25
591	  6	114.3	14.0	 20
592	  6	69.0	11.8	 25
593	  6	62.0	13.1	 25
594	  6	45.3	5.3	 20
595	  6	45.0	8.7	 25
596	  6	60.0	11.6	 25
597	  6	67.3	10.1	 20
598	  6	48.0	6.5	 25
599	  6	71.0	13.7	 25
600	  6	184.5	23.7	 20
601	  6	70.0	12.8	 25
602	  6	74.0	11.4	 25
603	  6	41.3	8.6	 20
604	  6	44.0	8.9	 25
605	  6	40.8	5.9	 20
606	  6	45.0	9.2	 25
607	  6	109.0	21.8	 25
608	  6	374.5	35.9	 20
609	  6	69.0	9.3	 25
610	  6	123.0	32.4	 25
611	  6	790.0	74.3	 20
612	  6	175.0	21.9	 25
613	  6	262.0	31.3	 25
614	  6	63.0	8.4	 20
615	  6	64.0	16.0	 25
616	  6	49.0	6.9	 25
617	  6	159.8	24.6	 16
618	  6	39.3	9.1	 20
619	  6	42.3	6.5	 20
620	  6	48.8	8.1	 16
621	  6	79.3	10.2	 20
622	  6	65.5	9.4	 20
623	  6	36.0	6.3	 16
624	  6	43.3	6.9	 20
625	  6	101.0	13.7	 20
626	  6	128.3	14.0	 16
627	  6	65.0	9.5	 20
628	  6	204.0	25.8	 20
629	  6	51.3	9.0	 16
630	  6	60.5	8.5	 20
631	  6	55.3	9.6	 20
632	  6	43.3	9.0	 20
633	  6	45.0	10.2	 25
634	  6	62.0	9.1	 25
635	  6	68.0	11.3	 20
636	  6	235.0	52.7	 25
637	  6	94.0	11.9	 25
638	  6	131.3	19.8	 20
639	  6	1448.0	267.9	 25
  0	  7	48.0	9.1	 16
  1	  7	63.8	13.9	 20
  2	  7	51.3	7.5	 20
  3	  7	32.3	3.8	 16
  4	  7	44.3	9.7	 20
  5	  7	37.3	5.7	 20
  6	  7	45.0	8.7	 16
  7	  7	54.0	6.7	 25
  8	  7	35.0	7.4	 25
  9	  7	36.5	6.2	 20
 10	  7	52.0	9.0	 25
 11	  7	39.0	7.1	 25
 12	  7	37.5	6.9	 20
 13	  7	41.0	6.7	 25
 14	  7	41.0	8.3	 25
 15	  7	36.0	5.2	 20
 16	  7	35.0	8.0	 25
 17	  7	32.0	6.5	 25
 18	  7	603.3	91.6	 20
 19	  7	43.0	7.1	 25
 20	  7	1807.0	319.6	 25
 21	  7	47.3	8.1	 20
 22	  7	46.0	7.7	 25
 23	  7	43.0	6.7	 25
 24	  7	86.3	13.3	 20
 25	  7	75.0	14.4	 25
 26	  7	45.0	9.4	 25
 27	  7	168.5	18.7	 20
 28	  7	59.0	9.6	 25
 29	  7	501.0	67.8	 25
 30	  7	365.3	55.4	 20
 31	  7	424.0	48.1	 25
 32	  7	77.0	12.3	 25
 33	  7	87.0	11.0	 20
 34	  7	146.0	25.8	 25
 35	  7	141.0	27.5	 25
 36	  7	41.3	6.8	 20
 37	  7	78.0	12.9	 25
 38	  7	134.8	19.4	 16
 39	  7	51.0	9.4	 20
 40	  7	79.5	11.0	 20
 41	  7	197.3	29.2	 16
 42	  7	152.5	17.7	 20
 43	  7	72.5	12.1	 20
 44	  7	45.3	3.6	 16
 45	  7	46.0	7.4	 20
 46	  7	187.0	29.6	 20
 47	  7	40.0	5.1	 16
 48	  7	37.3	5.7	 20
 49	  7	66.5	10.4	 20
 50	  7	38.0	8.0	 16
 51	  7	39.0	6.9	 20
 52	  7	39.5	7.5	 20
 53	  7	37.0	8.8	 20
 54	  7	39.0	6.0	 25
 55	  7	41.0	6.3	 25
 56	  7	42.5	7.4	 20
 57	  7	88.0	13.3	 25
 58	  7	49.0	6.5	 25
 59	  7	53.0	10.8	 20
 60	  7	53.0	10.2	 25
 61	  7	34.0	7.5	 25
 62	  7	51.3	7.9	 20
 63	  7	1794.0	302.0	 25
 64	  7	1966.0	307.0	 25
 65	  7	1913.8	311.8	 20
 66	  7	50.0	7.0	 25
 67	  7	39.0	7.4	 25
 68	  7	50.3	9.5	 20
 69	  7	1921.0	330.3	 25
 70	  7	2033.0	329.7	 25
 71	  7	1866.8	347.7	 20
 72	  7	49.0	8.0	 25
 73	  7	42.0	7.3	 25
 74	  7	2085.0	194.2	 20
 75	  7	54.0	8.0	 25
 76	  7	46.0	7.2	 20
 77	  7	45.0	6.5	 25
 78	  7	1952.0	276.0	 25
 79	  7	39.0	5.2	 20
 80	  7	52.0	9.2	 25
 81	  7	1902.0	445.7	 25
 82	  7	1967.8	462.3	 20
 83	  7	1922.0	479.1	 25
 84	  7	46.5	8.9	 20
 85	  7	35.0	4.6	 16
 86	  7	49.5	7.4	 20
 87	  7	2026.3	155.0	 20
 88	  7	2095.0	122.6	 16
 89	  7	1930.0	203.7	 20
 90	  7	55.3	6.2	 20
 91	  7	37.3	4.8	 16
 92	  7	2003.3	177.1	 20
 93	  7	48.5	9.6	 20
 94	  7	49.0	6.7	 16
 95	  7	45.0	6.6	 20
 96	  7	1871.5	302.1	 20
 97	  7	36.5	6.3	 16
 98	  7	44.0	6.1	 20
 99	  7	46.0	7.7	 25
100	  7	1765.3	138.7	 20
101	  7	44.0	7.1	 25
102	  7	49.0	8.9	 25
103	  7	35.5	7.0	 20
104	  7	1911.0	217.3	 25
105	  7	47.0	7.1	 25
106	  7	44.8	8.8	 20
107	  7	45.0	8.0	 25
108	  7	45.0	6.6	 25
109	  7	30.5	5.3	 20
110	  7	33.0	6.3	 25
111	  7	69.0	12.3	 25
112	  7	63.8	11.4	 20
113	  7	66.0	9.0	 25
114	  7	97.3	14.7	 20
115	  7	39.0	7.1	 25
116	  7	1267.0	224.6	 25
117	  7	50.0	9.5	 20
118	  7	44.0	6.8	 25
119	  7	47.0	8.1	 25
120	  7	1439.0	65.2	 20
121	  7	39.0	6.1	 25
122	  7	46.0	8.0	 25
123	  7	1456.3	289.7	 20
124	  7	1490.0	311.1	 25
125	  7	1427.0	369.3	 25
126	  7	46.3	5.2	 20
127	  7	35.0	6.0	 25
128	  7	31.0	7.6	 25
129	  7	37.0	3.1	 16
130	  7	44.3	5.6	 20
131	  7	41.5	7.1	 20
132	  7	45.3	3.5	 16
133	  7	36.0	7.8	 20
134	  7	45.3	8.3	 20
135	  7	1431.0	155.5	 16
136	  7	1497.3	151.8	 20
137	  7	1445.8	361.0	 20
138	  7	45.3	6.2	 16
139	  7	33.3	4.7	 20
140	  7	46.3	8.6	 20
141	  7	1257.5	178.4	 16
142	  7	48.3	7.5	 20
143	  7	47.5	9.0	 20
144	  7	42.0	6.5	 16
145	  7	34.0	4.8	 25
146	  7	50.0	9.2	 25
147	  7	1514.0	248.4	 20
148	  7	1589.0	245.8	 25
149	  7	1649.8	274.0	 20
150	  7	49.0	8.9	 25
151	  7	40.0	6.2	 25
152	  7	1820.5	171.2	 20
153	  7	48.0	6.2	 25
154	  7	41.0	6.5	 25
155	  7	46.0	9.0	 20
156	  7	1701.0	245.2	 25
157	  7	37.0	7.1	 25
158	  7	33.3	6.6	 20
159	  7	36.0	6.5	 25
160	  7	39.0	6.7	 25
161	  7	35.5	6.2	 20
162	  7	37.0	6.0	 25
163	  7	39.0	7.0	 25
164	  7	48.3	9.3	 20
165	  7	48.0	7.3	 25
166	  7	57.0	21.0	 25
167	  7	2000.0	522.6	 20
168	  7	1798.0	537.0	 25
169	  7	53.0	8.2	 25
170	  7	40.3	5.8	 20
171	  7	36.0	5.1	 25
172	  7	41.0	6.4	 25
173	  7	57.0	9.7	 20
174	  7	58.0	8.6	 25
175	  7	60.3	7.6	 20
176	  7	109.3	14.2	 16
177	  7	112.5	14.9	 20
178	  7	128.0	18.5	 20
179	  7	79.0	10.9	 16
180	  7	59.3	8.9	 20
181	  7	78.3	13.4	 20
182	  7	47.3	8.7	 16
183	  7	63.5	12.8	 20
184	  7	60.5	8.0	 20
185	  7	84.8	12.0	 16
186	  7	52.0	6.4	 20
187	  7	58.0	5.6	 16
188	  7	38.3	5.5	 20
189	  7	36.3	5.3	 20
190	  7	38.0	6.5	 20
191	  7	40.0	6.5	 25
192	  7	76.0	16.4	 25
193	  7	92.0	13.6	 20
194	  7	167.0	23.9	 25
195	  7	69.0	17.3	 25
196	  7	140.0	19.6	 20
197	  7	321.0	27.7	 25
198	  7	462.0	69.6	 25
199	  7	449.5	56.3	 20
200	  7	67.0	10.4	 25
201	  7	74.0	17.3	 25
202	  7	230.3	41.3	 20
203	  7	45.0	9.8	 25
204	  7	44.0	8.7	 25
205	  7	40.3	7.8	 20
206	  7	51.0	9.3	 25
207	  7	46.0	10.1	 25
208	  7	45.5	10.1	 20
209	  7	43.0	9.7	 25
210	  7	43.0	6.9	 25
211	  7	39.0	5.5	 20
212	  7	40.0	6.2	 25
213	  7	42.0	6.3	 25
214	  7	77.0	12.4	 20
215	  7	88.0	12.3	 25
216	  7	67.0	11.8	 25
217	  7	100.0	15.9	 20
218	  7	118.0	20.0	 25
219	  7	123.0	11.5	 25
220	  7	59.5	8.3	 20
221	  7	74.8	14.7	 20
222	  7	228.0	19.7	 20
223	  7	360.5	22.8	 16
224	  7	518.3	39.2	 20
225	  7	1032.8	93.4	 16
226	  7	88.3	10.5	 20
227	  7	1330.8	156.6	 20
228	  7	270.0	23.2	 16
229	  7	66.3	12.3	 20
230	  7	52.0	11.0	 20
231	  7	88.3	11.5	 16
232	  7	90.8	16.5	 20
233	  7	84.5	17.1	 20
234	  7	44.0	7.1	 16
235	  7	175.8	32.7	 20
236	  7	47.0	8.0	 25
237	  7	72.3	12.5	 20
238	  7	41.0	7.4	 25
239	  7	41.0	7.3	 25
240	  7	48.3	12.1	 20
241	  7	40.0	7.2	 25
242	  7	44.0	7.3	 25
243	  7	46.8	8.7	 20
244	  7	107.0	12.7	 25
245	  7	114.0	16.5	 25
246	  7	112.8	12.3	 20
247	  7	126.0	12.7	 25
248	  7	370.0	59.5	 25
249	  7	189.8	20.3	 20
250	  7	258.0	22.6	 25
251	  7	88.0	12.0	 25
252	  7	48.3	9.7	 20
253	  7	75.0	13.3	 25
254	  7	56.0	6.4	 25
255	  7	86.3	13.7	 20
256	  7	67.0	9.7	 25
257	  7	65.0	11.4	 25
258	  7	44.3	6.3	 20
259	  7	43.0	7.2	 25
260	  7	76.0	12.3	 25
261	  7	45.0	7.2	 20
262	  7	42.0	7.1	 25
263	  7	90.3	23.6	 20
264	  7	37.0	5.6	 25
265	  7	47.0	9.0	 25
266	  7	42.5	8.1	 16
267	  7	42.0	6.8	 20
268	  7	460.3	88.9	 20
269	  7	771.8	97.3	 16
270	  7	107.3	13.3	 20
271	  7	121.3	14.9	 20
272	  7	995.0	102.1	 16
273	  7	193.0	17.2	 20
274	  7	194.5	20.3	 20
275	  7	186.5	26.4	 16
276	  7	959.5	167.7	 20
277	  7	112.0	23.5	 20
278	  7	822.0	82.6	 16
279	  7	728.3	83.1	 20
280	  7	928.3	202.8	 20
281	  7	170.0	24.4	 16
282	  7	150.0	22.0	 25
283	  7	80.0	12.3	 25
284	  7	39.5	6.7	 20
285	  7	54.0	8.4	 25
286	  7	45.0	7.1	 25
287	  7	49.5	8.9	 20
288	  7	116.0	25.3	 25
289	  7	1386.0	367.1	 25
290	  7	669.3	70.9	 20
291	  7	47.0	8.7	 25
292	  7	43.0	7.0	 25
293	  7	43.3	9.7	 20
294	  7	45.0	6.6	 25
295	  7	317.0	70.9	 25
296	  7	224.3	36.5	 20
297	  7	179.0	36.9	 25
298	  7	160.0	37.3	 25
299	  7	87.8	22.1	 20
300	  7	108.0	28.4	 25
301	  7	41.3	7.2	 20
302	  7	38.0	5.3	 25
303	  7	42.0	5.6	 25
304	  7	55.0	9.3	 20
305	  7	65.0	11.1	 25
306	  7	48.0	7.0	 25
307	  7	63.0	10.8	 20
308	  7	86.0	18.6	 25
309	  7	43.0	8.1	 25
310	  7	61.0	12.4	 20
311	  7	41.0	7.5	 25
312	  7	48.3	7.6	 20
313	  7	128.5	15.1	 16
314	  7	115.3	13.4	 20
315	  7	180.5	20.6	 20
316	  7	44.0	8.3	 16
317	  7	47.8	8.0	 20
318	  7	41.0	8.2	 20
319	  7	52.5	10.5	 16
320	  7	45.5	9.5	 20
321	  7	228.3	37.7	 20
322	  7	46.3	8.4	 16
323	  7	67.3	10.2	 20
324	  7	86.0	14.5	 20
325	  7	48.0	8.6	 16
326	  7	176.3	32.2	 20
327	  7	43.0	8.1	 25
328	  7	42.3	7.2	 20
329	  7	44.0	7.6	 25
330	  7	44.0	7.6	 25
331	  7	40.3	6.2	 20
332	  7	43.0	8.4	 25
333	  7	45.0	8.8	 25
334	  7	40.3	5.4	 20
335	  7	39.0	8.0	 25
336	  7	40.0	6.7	 25
337	  7	43.8	6.3	 20
338	  7	56.0	10.7	 25
339	  7	128.0	19.1	 20
340	  7	72.0	17.5	 25
341	  7	45.0	19.7	 25
342	  7	40.0	6.8	 20
343	  7	41.0	7.3	 25
344	  7	41.0	6.7	 25
345	  7	37.0	6.4	 20
346	  7	38.0	7.9	 25
347	  7	41.0	7.4	 25
348	  7	123.0	24.6	 20
349	  7	95.0	17.3	 25
350	  7	169.0	28.3	 25
351	  7	57.8	9.0	 20
352	  7	73.0	13.9	 25
353	  7	54.0	7.3	 25
354	  7	109.0	18.5	 20
355	  7	81.0	11.7	 25
356	  7	36.0	6.5	 25
357	  7	37.3	6.8	 20
358	  7	46.3	8.9	 20
359	  7	68.3	8.6	 20
360	  7	64.3	10.8	 16
361	  7	41.0	6.8	 20
362	  7	37.5	7.3	 20
363	  7	44.0	7.6	 16
364	  7	156.3	30.8	 20
365	  7	75.3	13.0	 20
366	  7	51.5	7.1	 16
367	  7	53.0	7.2	 20
368	  7	66.0	8.3	 20
369	  7	294.5	28.2	 16
370	  7	481.0	48.1	 20
371	  7	269.3	29.0	 20
372	  7	88.5	12.3	 16
373	  7	174.0	33.2	 25
374	  7	57.0	10.2	 25
375	  7	65.0	7.9	 20
376	  7	42.0	7.5	 25
377	  7	39.3	5.1	 20
378	  7	39.0	6.5	 25
379	  7	74.0	12.4	 25
380	  7	39.3	8.5	 20
381	  7	52.0	11.7	 25
382	  7	40.0	7.2	 25
383	  7	42.3	6.4	 20
384	  7	54.0	10.2	 25
385	  7	112.0	19.4	 25
386	  7	43.8	7.4	 20
387	  7	40.0	7.3	 25
388	  7	41.0	7.7	 25
389	  7	42.8	5.8	 20
390	  7	53.0	8.9	 25
391	  7	50.0	9.2	 25
392	  7	48.0	6.7	 20
393	  7	52.0	10.2	 25
394	  7	53.0	10.3	 25
395	  7	37.3	7.2	 20
396	  7	42.0	6.2	 25
397	  7	208.0	31.3	 25
398	  7	40.5	7.8	 20
399	  7	43.0	8.7	 25
400	  7	53.0	7.7	 25
401	  7	108.8	20.2	 20
402	  7	98.0	17.7	 25
403	  7	181.0	28.7	 25
404	  7	112.5	15.5	 16
405	  7	105.3	15.4	 20
406	  7	47.3	8.4	 20
407	  7	46.0	8.6	 16
408	  7	43.3	6.7	 20
409	  7	60.0	8.6	 20
410	  7	48.3	6.6	 16
411	  7	98.0	15.7	 20
412	  7	66.5	11.0	 20
413	  7	298.0	45.8	 16
414	  7	142.0	19.8	 20
415	  7	63.0	8.9	 16
416	  7	61.5	9.3	 20
417	  7	82.5	9.6	 20
418	  7	179.3	20.4	 16
419	  7	1618.0	316.0	 25
420	  7	184.0	22.9	 25
421	  7	101.3	12.7	 20
422	  7	44.0	6.5	 25
423	  7	73.0	13.7	 25
424	  7	82.3	13.9	 20
425	  7	118.0	18.3	 25
426	  7	58.0	8.7	 25
427	  7	74.3	12.1	 20
428	  7	97.0	18.6	 25
429	  7	134.0	30.5	 25
430	  7	46.3	7.0	 20
431	  7	74.0	16.9	 25
432	  7	58.0	13.6	 25
433	  7	37.0	6.5	 20
434	  7	35.0	5.5	 25
435	  7	57.0	10.0	 25
436	  7	48.0	7.2	 20
437	  7	40.0	6.9	 25
438	  7	41.0	7.8	 25
439	  7	50.5	10.3	 20
440	  7	52.0	8.5	 25
441	  7	50.0	7.6	 25
442	  7	44.5	8.3	 20
443	  7	106.0	29.8	 25
444	  7	36.0	5.3	 25
445	  7	42.3	7.8	 20
446	  7	59.0	12.2	 25
447	  7	45.0	8.6	 25
448	  7	114.0	32.3	 20
449	  7	138.0	14.3	 20
450	  7	199.3	21.6	 20
451	  7	315.5	31.5	 16
452	  7	234.5	31.8	 20
453	  7	56.0	8.3	 16
454	  7	43.0	20.4	 20
455	  7	41.8	8.0	 20
456	  7	366.5	64.4	 16
457	  7	66.3	9.1	 20
458	  7	38.0	5.7	 20
459	  7	36.0	5.4	 16
460	  7	37.0	8.7	 20
461	  7	47.3	9.9	 20
462	  7	39.3	5.8	 16
463	  7	416.8	93.0	 20
464	  7	419.0	127.4	 20
465	  7	63.8	9.9	 20
466	  7	501.0	59.9	 25
467	  7	633.0	68.3	 25
468	  7	183.3	22.2	 20
469	  7	55.0	8.7	 25
470	  7	35.0	4.8	 25
471	  7	56.3	12.5	 20
472	  7	40.0	6.8	 25
473	  7	48.0	7.4	 25
474	  7	279.3	66.4	 20
475	  7	54.0	8.9	 25
476	  7	93.0	19.0	 25
477	  7	66.8	11.7	 20
478	  7	58.0	11.3	 25
479	  7	52.0	8.2	 25
480	  7	39.5	8.9	 20
481	  7	35.0	7.7	 25
482	  7	74.0	14.3	 25
483	  7	236.5	37.5	 20
484	  7	79.0	12.5	 25
485	  7	72.0	12.8	 25
486	  7	47.0	6.2	 20
487	  7	588.0	138.7	 25
488	  7	87.0	12.8	 25
489	  7	208.5	21.1	 20
490	  7	63.0	10.8	 25
491	  7	97.5	13.0	 20
492	  7	144.0	29.2	 25
493	  7	204.0	23.4	 25
494	  7	170.0	20.4	 20
495	  7	178.8	26.2	 20
496	  7	358.3	46.5	 20
497	  7	113.3	17.1	 16
498	  7	610.8	105.6	 20
499	  7	237.5	47.8	 20
500	  7	92.8	14.1	 16
501	  7	319.0	36.2	 20
502	  7	239.5	22.2	 20
503	  7	112.5	12.5	 16
504	  7	70.0	7.9	 20
505	  7	67.0	6.9	 20
506	  7	189.8	19.3	 16
507	  7	269.8	29.4	 20
508	  7	69.5	10.5	 20
509	  7	141.8	25.4	 16
510	  7	172.0	21.6	 25
511	  7	54.0	9.2	 25
512	  7	44.0	8.3	 20
513	  7	44.0	6.8	 25
514	  7	134.0	27.6	 25
515	  7	45.0	11.1	 20
516	  7	91.0	17.9	 25
517	  7	41.0	7.9	 25
518	  7	188.5	52.0	 20
519	  7	58.0	11.4	 25
520	  7	77.0	11.7	 25
521	  7	301.3	71.7	 20
522	  7	96.0	15.7	 25
523	  7	706.0	129.2	 25
524	  7	2348.8	450.8	 20
525	  7	76.0	12.3	 25
526	  7	100.0	18.6	 25
527	  7	159.5	38.1	 20
528	  7	876.0	243.5	 25
529	  7	65.8	13.0	 20
530	  7	42.0	9.0	 25
531	  7	42.0	6.3	 25
532	  7	123.3	25.2	 20
533	  7	245.0	57.2	 25
534	  7	139.0	22.7	 25
535	  7	81.5	13.3	 20
536	  7	46.0	6.8	 25
537	  7	42.0	6.5	 25
538	  7	558.8	152.1	 20
539	  7	48.0	9.4	 25
540	  7	71.0	16.2	 25
541	  7	114.3	21.5	 16
542	  7	250.3	44.7	 20
543	  7	199.5	33.7	 20
544	  7	93.3	12.2	 16
545	  7	103.5	23.8	 20
546	  7	44.8	8.7	 20
547	  7	42.5	5.6	 16
548	  7	122.3	18.9	 20
549	  7	58.3	10.2	 20
550	  7	500.3	70.1	 16
551	  7	50.3	6.5	 20
552	  7	123.8	18.1	 20
553	  7	51.0	7.4	 16
554	  7	291.3	25.9	 20
555	  7	83.0	14.7	 20
556	  7	60.3	12.1	 20
557	  7	109.0	17.6	 25
558	  7	3558.0	601.8	 25
559	  7	120.3	18.9	 20
560	  7	86.0	11.3	 25
561	  7	163.0	24.1	 25
562	  7	69.0	11.7	 20
563	  7	130.0	29.8	 25
564	  7	51.0	7.8	 20
565	  7	45.0	9.1	 25
566	  7	90.0	18.7	 25
567	  7	70.0	8.9	 20
568	  7	58.0	9.6	 25
569	  7	125.0	25.3	 25
570	  7	50.0	12.9	 20
571	  7	86.0	14.2	 25
572	  7	53.0	7.4	 25
573	  7	51.5	8.4	 20
574	  7	78.0	15.7	 25
575	  7	82.0	19.6	 25
576	  7	41.5	6.8	 20
577	  7	40.0	9.3	 25
578	  7	38.0	4.8	 25
579	  7	40.5	6.3	 20
580	  7	42.0	5.5	 25
581	  7	42.0	5.8	 25
582	  7	95.0	25.6	 20
583	  7	41.0	5.5	 25
584	  7	55.0	10.1	 25
585	  7	43.5	6.4	 20
586	  7	91.0	22.1	 25
587	  7	73.3	16.5	 20
588	  7	66.5	7.7	 16
589	  7	73.0	10.8	 20
590	  7	88.3	13.6	 20
591	  7	53.5	6.8	 16
592	  7	336.5	46.0	 20
593	  7	496.0	70.8	 20
594	  7	103.5	14.3	 16
595	  7	46.3	10.6	 20
596	  7	60.3	12.2	 20
597	  7	236.3	23.8	 16
598	  7	55.3	9.9	 20
599	  7	46.3	9.4	 20
600	  7	36.3	7.3	 16
601	  7	54.8	8.1	 20
602	  7	51.3	8.9	 20
603	  7	61.0	11.3	 25
604	  7	47.0	8.0	 25
605	  7	55.5	10.4	 20
606	  7	61.0	11.2	 25
607	  7	58.0	9.2	 25
608	  7	117.8	20.4	 20
609	  7	97.0	12.0	 25
610	  7	119.0	19.7	 25
611	  7	558.5	37.2	 20
612	  7	604.0	42.4	 25
613	  7	106.0	13.8	 25
614	  7	56.3	10.4	 20
615	  7	315.0	42.9	 25
616	  7	95.0	10.8	 25
617	  7	47.3	9.7	 20
618	  7	38.0	5.4	 25
619	  7	71.0	11.3	 25
620	  7	203.3	34.0	 20
621	  7	46.0	5.7	 25
622	  7	172.0	50.8	 25
623	  7	136.8	41.9	 20
624	  7	321.0	90.8	 25
625	  7	98.0	16.6	 25
626	  7	45.0	5.7	 20
627	  7	40.0	6.2	 25
628	  7	64.0	9.6	 25
629	  7	54.3	9.1	 20
630	  7	103.0	16.9	 25
631	  7	109.0	16.0	 25
632	  7	53.0	11.9	 16
633	  7	45.0	8.1	 20
634	  7	44.3	7.5	 20
635	  7	41.0	5.7	 16
636	  7	42.5	7.3	 20
637	  7	46.5	7.2	 20
638	  7	53.8	9.2	 16
639	  7	51.8	12.0	 20
  0	  8	2237.3	458.5	 20
  1	  8	50.0	9.1	 25
  2	  8	39.0	6.3	 25
  3	  8	38.0	6.0	 20
  4	  8	41.0	6.2	 25
  5	  8	36.0	5.7	 25
  6	  8	35.0	5.7	 20
  7	  8	38.0	5.4	 20
  8	  8	38.5	7.2	 20
  9	  8	37.3	8.5	 16
 10	  8	36.8	7.1	 20
 11	  8	35.3	5.2	 20
 12	  8	32.0	2.2	 16
 13	  8	42.3	7.5	 20
 14	  8	40.3	7.0	 20
 15	  8	36.5	6.7	 16
 16	  8	38.0	6.1	 20
 17	  8	30.3	6.4	 20
 18	  8	61.3	10.5	 16
 19	  8	37.3	6.6	 20
 20	  8	513.5	71.4	 20
 21	  8	62.3	10.0	 16
 22	  8	41.5	6.8	 20
 23	  8	40.0	7.1	 25
 24	  8	52.3	7.4	 20
 25	  8	45.0	7.4	 25
 26	  8	38.0	7.0	 25
 27	  8	71.0	12.0	 20
 28	  8	40.0	6.9	 25
 29	  8	353.0	42.7	 25
 30	  8	153.3	20.8	 20
 31	  8	428.0	32.2	 25
 32	  8	56.0	6.7	 25
 33	  8	50.3	7.6	 20
 34	  8	95.0	14.8	 25
 35	  8	121.8	15.3	 20
 36	  8	42.0	9.2	 25
 37	  8	60.0	11.3	 25
 38	  8	61.3	9.9	 20
 39	  8	56.0	10.6	 25
 40	  8	236.0	33.3	 25
 41	  8	178.0	20.6	 20
 42	  8	126.0	19.7	 25
 43	  8	77.0	13.8	 25
 44	  8	52.3	9.0	 20
 45	  8	36.0	7.4	 25
 46	  8	56.0	10.9	 25
 47	  8	35.3	6.9	 20
 48	  8	36.0	6.8	 25
 49	  8	38.0	6.9	 25
 50	  8	37.0	6.6	 20
 51	  8	37.0	6.8	 25
 52	  8	38.0	7.4	 25
 53	  8	36.0	8.4	 16
 54	  8	39.5	5.9	 20
 55	  8	38.8	7.1	 20
 56	  8	41.3	6.1	 16
 57	  8	52.3	6.9	 20
 58	  8	42.3	7.9	 20
 59	  8	76.3	9.6	 16
 60	  8	71.3	11.1	 20
 61	  8	31.5	5.4	 20
 62	  8	34.3	6.5	 16
 63	  8	37.5	6.5	 20
 64	  8	34.5	6.1	 20
 65	  8	35.3	6.8	 16
 66	  8	38.0	7.3	 20
 67	  8	34.5	6.0	 20
 68	  8	35.3	6.2	 20
 69	  8	34.0	6.9	 25
 70	  8	41.0	8.7	 25
 71	  8	37.0	5.8	 20
 72	  8	34.0	7.1	 25
 73	  8	33.0	5.9	 20
 74	  8	31.0	5.6	 25
 75	  8	32.0	5.7	 25
 76	  8	35.5	6.3	 20
 77	  8	36.0	7.7	 25
 78	  8	33.0	5.4	 25
 79	  8	31.3	6.7	 20
 80	  8	33.0	5.9	 25
 81	  8	38.0	7.9	 25
 82	  8	40.3	7.5	 20
 83	  8	39.0	6.8	 25
 84	  8	44.0	8.0	 25
 85	  8	35.3	6.9	 20
 86	  8	36.0	6.0	 25
 87	  8	39.0	5.5	 25
 88	  8	45.3	8.0	 20
 89	  8	44.0	10.6	 25
 90	  8	39.0	5.5	 25
 91	  8	34.0	8.3	 20
 92	  8	36.0	5.7	 25
 93	  8	36.0	7.2	 25
 94	  8	34.0	5.1	 20
 95	  8	33.0	5.2	 25
 96	  8	34.0	6.9	 25
 97	  8	32.3	5.3	 20
 98	  8	32.0	7.5	 25
 99	  8	32.5	6.1	 20
100	  8	33.0	7.4	 16
101	  8	37.0	6.6	 20
102	  8	35.0	4.2	 20
103	  8	35.8	6.8	 16
104	  8	34.3	6.7	 20
105	  8	36.0	7.4	 20
106	  8	30.0	5.1	 16
107	  8	32.3	7.1	 20
108	  8	28.5	6.0	 20
109	  8	28.0	5.0	 16
110	  8	31.0	6.3	 20
111	  8	62.3	6.9	 16
112	  8	67.5	11.4	 20
113	  8	108.5	13.9	 20
114	  8	254.0	21.6	 20
115	  8	32.0	6.1	 25
116	  8	30.0	6.0	 25
117	  8	36.3	7.0	 20
118	  8	30.0	5.9	 25
119	  8	33.0	5.9	 25
120	  8	32.3	5.9	 20
121	  8	35.0	6.2	 25
122	  8	33.0	5.4	 25
123	  8	36.0	5.0	 20
124	  8	34.0	6.1	 25
125	  8	36.0	7.3	 25
126	  8	35.3	5.7	 20
127	  8	31.0	5.2	 25
128	  8	31.0	6.6	 25
129	  8	39.3	6.9	 20
130	  8	39.0	7.7	 25
131	  8	39.0	7.9	 25
132	  8	44.3	9.7	 20
133	  8	36.0	6.3	 25
134	  8	34.0	6.5	 25
135	  8	34.5	7.6	 20
136	  8	36.0	6.9	 25
137	  8	38.0	7.4	 25
138	  8	35.3	8.5	 20
139	  8	33.0	6.6	 25
140	  8	36.0	5.6	 25
141	  8	33.3	6.7	 20
142	  8	33.0	5.7	 25
143	  8	34.0	9.2	 25
144	  8	35.3	8.0	 20
145	  8	34.3	4.8	 20
146	  8	38.0	9.4	 20
147	  8	36.0	8.1	 16
148	  8	38.3	8.0	 20
149	  8	36.3	5.9	 16
150	  8	38.0	7.1	 20
151	  8	31.0	5.2	 20
152	  8	33.0	5.0	 16
153	  8	35.0	6.3	 20
154	  8	33.3	5.4	 20
155	  8	30.3	6.1	 16
156	  8	32.0	5.9	 20
157	  8	30.8	5.2	 20
158	  8	33.0	5.9	 16
159	  8	36.3	5.4	 20
160	  8	36.0	5.5	 25
161	  8	37.5	5.9	 20
162	  8	42.0	8.9	 25
163	  8	43.0	7.9	 25
164	  8	38.3	7.2	 20
165	  8	40.0	8.1	 25
166	  8	155.0	46.7	 25
167	  8	799.5	130.2	 20
168	  8	400.0	78.8	 25
169	  8	51.0	7.8	 25
170	  8	33.8	5.7	 20
171	  8	36.0	7.4	 25
172	  8	35.0	6.5	 25
173	  8	53.0	8.0	 20
174	  8	55.0	8.6	 25
175	  8	82.0	9.7	 25
176	  8	70.5	8.2	 20
177	  8	78.0	11.6	 25
178	  8	63.0	9.5	 25
179	  8	53.8	9.3	 20
180	  8	48.0	6.4	 25
181	  8	54.0	8.5	 25
182	  8	40.3	8.1	 20
183	  8	69.0	10.0	 25
184	  8	53.0	6.9	 20
185	  8	65.0	8.3	 25
186	  8	53.0	10.7	 25
187	  8	45.3	10.2	 20
188	  8	37.0	6.5	 25
189	  8	40.0	6.2	 25
190	  8	40.3	8.3	 16
191	  8	39.5	7.3	 20
192	  8	48.0	9.5	 20
193	  8	64.0	10.5	 16
194	  8	88.0	11.0	 20
195	  8	47.3	10.2	 20
196	  8	212.5	17.0	 16
197	  8	239.3	20.5	 20
198	  8	132.3	13.9	 20
199	  8	93.0	12.3	 16
200	  8	43.5	5.6	 20
201	  8	39.8	7.1	 20
202	  8	120.0	17.6	 16
203	  8	54.0	7.8	 20
204	  8	37.3	7.2	 20
205	  8	37.0	5.1	 20
206	  8	49.0	8.7	 25
207	  8	40.0	6.8	 25
208	  8	42.3	6.1	 20
209	  8	38.0	5.2	 25
210	  8	38.0	5.6	 25
211	  8	38.5	8.1	 20
212	  8	42.0	8.5	 25
213	  8	53.0	9.3	 25
214	  8	106.8	15.8	 20
215	  8	92.0	13.2	 25
216	  8	66.0	14.9	 25
217	  8	167.8	21.4	 20
218	  8	177.0	21.8	 25
219	  8	149.0	15.2	 25
220	  8	70.3	12.2	 20
221	  8	54.0	7.7	 25
222	  8	383.5	30.5	 20
223	  8	871.0	64.6	 25
224	  8	423.0	55.6	 25
225	  8	387.8	62.7	 20
226	  8	72.0	11.9	 25
227	  8	511.0	113.2	 25
228	  8	144.0	22.5	 20
229	  8	52.0	9.2	 25
230	  8	50.0	9.4	 25
231	  8	70.5	12.9	 20
232	  8	55.0	10.5	 25
233	  8	46.0	9.5	 25
234	  8	38.0	5.7	 20
235	  8	82.0	16.7	 25
236	  8	47.3	11.1	 20
237	  8	56.0	8.2	 16
238	  8	40.0	8.4	 20
239	  8	40.8	6.5	 20
240	  8	58.8	12.7	 16
241	  8	37.5	6.6	 20
242	  8	43.3	7.0	 20
243	  8	42.0	8.1	 16
244	  8	84.0	16.0	 20
245	  8	66.5	10.6	 20
246	  8	70.5	9.8	 16
247	  8	76.3	10.5	 20
248	  8	154.5	20.7	 20
249	  8	86.0	7.1	 16
250	  8	207.0	29.8	 20
251	  8	52.0	8.3	 25
252	  8	42.3	6.7	 20
253	  8	61.0	10.8	 25
254	  8	66.0	11.2	 25
255	  8	49.0	9.1	 20
256	  8	73.0	12.0	 25
257	  8	61.0	9.7	 25
258	  8	37.5	7.4	 20
259	  8	42.0	6.9	 25
260	  8	61.0	10.9	 20
261	  8	44.0	8.5	 25
262	  8	44.0	9.6	 25
263	  8	38.5	6.9	 20
264	  8	43.0	7.7	 25
265	  8	37.0	17.6	 25
266	  8	36.8	6.6	 20
267	  8	37.0	7.3	 25
268	  8	110.0	23.6	 25
269	  8	201.0	30.6	 20
270	  8	109.0	14.9	 25
271	  8	67.0	12.9	 25
272	  8	163.8	50.8	 20
273	  8	82.0	10.9	 25
274	  8	272.0	20.6	 25
275	  8	141.3	21.9	 20
276	  8	209.0	58.6	 25
277	  8	124.0	22.8	 25
278	  8	463.5	41.6	 20
279	  8	263.0	52.1	 25
280	  8	389.0	84.1	 25
281	  8	124.8	13.4	 20
282	  8	88.8	13.1	 20
283	  8	71.0	11.9	 20
284	  8	38.5	6.7	 16
285	  8	41.8	8.8	 20
286	  8	40.0	7.5	 20
287	  8	44.3	7.2	 16
288	  8	75.0	11.8	 20
289	  8	461.3	97.1	 20
290	  8	385.3	44.9	 16
291	  8	47.3	8.2	 20
292	  8	45.5	9.2	 20
293	  8	42.0	6.3	 16
294	  8	49.0	8.8	 20
295	  8	355.3	40.9	 20
296	  8	204.5	15.8	 16
297	  8	60.0	10.7	 25
298	  8	150.5	21.4	 20
299	  8	49.0	8.5	 25
300	  8	38.0	6.4	 25
301	  8	38.3	7.0	 20
302	  8	37.0	6.3	 25
303	  8	39.0	8.1	 25
304	  8	36.3	6.8	 20
305	  8	93.0	11.3	 25
306	  8	47.0	11.0	 25
307	  8	45.3	8.1	 20
308	  8	73.0	11.3	 25
309	  8	43.0	8.5	 25
310	  8	60.8	10.9	 20
311	  8	40.0	7.5	 25
312	  8	60.0	10.7	 25
313	  8	54.0	9.4	 20
314	  8	73.0	10.6	 25
315	  8	93.0	18.1	 25
316	  8	45.0	6.7	 20
317	  8	37.0	7.0	 25
318	  8	38.0	5.5	 25
319	  8	38.5	7.8	 20
320	  8	38.0	4.9	 25
321	  8	125.0	14.4	 25
322	  8	48.5	8.0	 20
323	  8	48.0	9.0	 25
324	  8	47.0	7.1	 25
325	  8	57.0	7.7	 20
326	  8	90.0	11.9	 25
327	  8	43.3	7.4	 20
328	  8	48.0	8.5	 16
329	  8	39.0	6.8	 20
330	  8	45.5	9.4	 20
331	  8	31.3	6.0	 16
332	  8	40.0	7.0	 20
333	  8	33.3	3.8	 20
334	  8	37.5	5.4	 16
335	  8	39.3	6.2	 20
336	  8	37.0	3.8	 16
337	  8	41.0	7.4	 20
338	  8	37.3	6.8	 20
339	  8	46.3	8.3	 16
340	  8	39.8	6.2	 20
341	  8	39.8	8.0	 20
342	  8	38.0	5.4	 16
343	  8	39.0	7.6	 25
344	  8	41.0	5.8	 25
345	  8	38.0	7.3	 20
346	  8	38.0	5.9	 25
347	  8	37.0	7.4	 25
348	  8	67.8	11.3	 20
349	  8	80.0	10.4	 25
350	  8	95.0	12.9	 25
351	  8	50.8	8.0	 20
352	  8	113.0	13.6	 25
353	  8	66.0	12.1	 25
354	  8	187.3	18.7	 20
355	  8	48.0	9.1	 25
356	  8	38.0	7.7	 25
357	  8	39.8	7.9	 20
358	  8	45.0	8.3	 25
359	  8	82.0	14.9	 25
360	  8	67.3	11.5	 20
361	  8	39.0	6.5	 25
362	  8	39.0	7.2	 25
363	  8	37.0	8.1	 20
364	  8	47.0	12.1	 25
365	  8	55.0	8.6	 25
366	  8	57.3	7.3	 20
367	  8	81.0	13.9	 25
368	  8	60.0	8.0	 25
369	  8	228.5	31.7	 20
370	  8	361.0	37.9	 25
371	  8	319.0	21.2	 25
372	  8	89.3	14.0	 20
373	  8	94.5	11.0	 20
374	  8	69.5	11.3	 16
375	  8	74.5	11.3	 20
376	  8	39.3	9.0	 20
377	  8	36.0	5.7	 16
378	  8	36.5	7.0	 20
379	  8	57.0	6.1	 20
380	  8	39.3	5.6	 16
381	  8	63.5	11.4	 20
382	  8	42.0	6.9	 20
383	  8	40.0	5.4	 16
384	  8	58.0	10.9	 20
385	  8	60.3	8.6	 20
386	  8	40.8	6.0	 16
387	  8	38.3	6.3	 20
388	  8	40.0	7.9	 25
389	  8	44.0	7.4	 20
390	  8	49.0	8.1	 25
391	  8	51.0	10.2	 25
392	  8	45.3	6.5	 20
393	  8	36.0	6.5	 25
394	  8	37.0	5.6	 25
395	  8	40.5	8.2	 20
396	  8	47.0	8.3	 25
397	  8	449.0	48.0	 25
398	  8	42.5	7.9	 20
399	  8	39.0	4.9	 25
400	  8	45.0	8.2	 25
401	  8	79.5	13.9	 20
402	  8	60.0	8.1	 25
403	  8	67.0	13.5	 25
404	  8	69.0	9.8	 20
405	  8	81.0	11.5	 25
406	  8	45.0	7.9	 25
407	  8	39.3	7.1	 20
408	  8	41.0	7.1	 25
409	  8	45.0	9.3	 25
410	  8	46.0	9.0	 20
411	  8	86.0	19.0	 25
412	  8	112.0	19.7	 20
413	  8	306.0	25.3	 25
414	  8	189.0	20.4	 25
415	  8	51.0	9.4	 20
416	  8	64.0	10.3	 25
417	  8	119.0	15.3	 25
418	  8	121.0	12.0	 20
419	  8	1180.8	171.5	 20
420	  8	120.5	17.0	 20
421	  8	68.5	11.6	 16
422	  8	47.8	8.7	 20
423	  8	108.3	11.6	 20
424	  8	109.3	17.3	 16
425	  8	152.3	14.1	 20
426	  8	58.3	7.6	 20
427	  8	55.3	10.0	 16
428	  8	74.3	9.9	 20
429	  8	55.0	8.4	 20
430	  8	48.3	8.6	 16
431	  8	53.5	7.2	 20
432	  8	59.0	10.3	 20
433	  8	37.5	8.3	 16
434	  8	36.0	5.4	 25
435	  8	44.0	7.1	 25
436	  8	47.5	9.3	 20
437	  8	40.0	8.0	 25
438	  8	41.0	6.3	 25
439	  8	36.3	6.2	 20
440	  8	40.0	6.2	 25
441	  8	52.0	9.2	 25
442	  8	43.0	8.5	 20
443	  8	75.0	13.7	 25
444	  8	41.0	6.6	 25
445	  8	40.3	8.2	 20
446	  8	38.0	7.8	 25
447	  8	39.0	7.1	 25
448	  8	50.3	9.6	 20
449	  8	98.0	17.0	 25
450	  8	130.8	13.7	 20
451	  8	167.0	18.7	 25
452	  8	119.0	18.4	 25
453	  8	51.3	10.5	 20
454	  8	45.0	7.8	 25
455	  8	50.0	7.1	 25
456	  8	77.8	15.6	 20
457	  8	52.0	8.1	 25
458	  8	41.0	7.0	 25
459	  8	39.0	7.4	 20
460	  8	35.0	7.6	 25
461	  8	45.0	6.8	 25
462	  8	41.0	8.2	 20
463	  8	91.0	26.1	 25
464	  8	78.0	46.4	 25
465	  8	62.5	10.5	 16
466	  8	290.3	36.3	 20
467	  8	389.3	47.3	 20
468	  8	206.0	20.1	 16
469	  8	72.0	11.3	 20
470	  8	38.0	6.0	 20
471	  8	40.3	6.7	 16
472	  8	37.0	4.7	 20
473	  8	49.0	8.2	 20
474	  8	67.3	9.1	 16
475	  8	48.5	7.2	 20
476	  8	76.3	10.9	 20
477	  8	70.0	9.1	 16
478	  8	43.3	6.7	 20
479	  8	39.5	5.8	 20
480	  8	37.5	6.0	 20
481	  8	39.0	7.3	 25
482	  8	45.0	9.0	 25
483	  8	77.3	12.4	 20
484	  8	65.0	14.2	 25
485	  8	53.0	9.8	 25
486	  8	46.5	9.7	 20
487	  8	182.0	26.5	 25
488	  8	107.3	15.0	 20
489	  8	82.0	14.2	 25
490	  8	75.0	11.7	 25
491	  8	130.3	12.0	 20
492	  8	65.0	9.8	 25
493	  8	110.0	19.5	 25
494	  8	159.5	17.7	 20
495	  8	127.0	15.4	 25
496	  8	245.0	35.6	 25
497	  8	285.0	33.9	 20
498	  8	218.0	52.1	 25
499	  8	130.0	18.6	 25
500	  8	49.3	9.4	 20
501	  8	269.0	26.2	 25
502	  8	138.0	20.7	 25
503	  8	122.0	22.6	 20
504	  8	59.0	10.6	 25
505	  8	51.0	8.3	 25
506	  8	115.3	20.8	 20
507	  8	120.0	20.6	 25
508	  8	93.0	10.2	 25
509	  8	113.3	15.4	 20
510	  8	128.3	14.4	 20
511	  8	43.5	5.9	 20
512	  8	37.5	7.0	 16
513	  8	37.5	7.8	 20
514	  8	46.5	8.5	 20
515	  8	49.3	6.3	 16
516	  8	57.3	6.7	 20
517	  8	42.3	6.6	 20
518	  8	88.0	10.1	 16
519	  8	64.5	9.2	 20
520	  8	120.3	13.1	 20
521	  8	197.8	20.0	 16
522	  8	154.8	18.3	 20
523	  8	421.5	38.4	 20
524	  8	1192.5	87.3	 16
525	  8	120.0	14.8	 25
526	  8	78.8	12.1	 20
527	  8	67.0	10.5	 25
528	  8	305.0	49.7	 25
529	  8	47.0	7.2	 20
530	  8	44.0	7.6	 25
531	  8	45.0	7.1	 25
532	  8	91.0	12.5	 20
533	  8	134.0	19.6	 25
534	  8	211.0	25.4	 25
535	  8	60.3	11.1	 20
536	  8	56.0	9.5	 25
537	  8	45.0	8.5	 25
538	  8	199.5	32.2	 20
539	  8	48.0	7.1	 25
540	  8	57.0	8.0	 25
541	  8	55.5	9.7	 20
542	  8	132.0	19.6	 25
543	  8	92.0	19.7	 25
544	  8	51.3	8.5	 20
545	  8	48.0	7.9	 25
546	  8	51.0	8.3	 25
547	  8	45.0	7.7	 20
548	  8	142.0	20.0	 25
549	  8	68.0	11.2	 25
550	  8	228.0	41.6	 20
551	  8	50.0	11.2	 25
552	  8	116.0	14.5	 25
553	  8	69.3	11.0	 20
554	  8	266.0	31.0	 25
555	  8	60.0	7.4	 25
556	  8	51.3	7.7	 16
557	  8	77.5	9.2	 20
558	  8	2065.3	215.9	 20
559	  8	100.3	10.4	 16
560	  8	57.8	8.1	 20
561	  8	213.8	20.5	 20
562	  8	60.8	7.9	 16
563	  8	73.3	11.4	 20
564	  8	52.0	8.3	 16
565	  8	39.0	8.2	 20
566	  8	55.8	9.2	 20
567	  8	58.3	8.9	 16
568	  8	55.0	10.7	 20
569	  8	60.3	10.0	 20
570	  8	47.0	8.2	 16
571	  8	113.0	15.4	 25
572	  8	51.0	8.8	 25
573	  8	49.3	9.3	 20
574	  8	42.0	7.4	 25
575	  8	52.0	6.9	 25
576	  8	48.3	8.4	 20
577	  8	42.0	7.3	 25
578	  8	39.0	6.1	 25
579	  8	36.8	7.8	 20
580	  8	39.0	5.8	 25
581	  8	45.0	8.0	 25
582	  8	56.0	10.3	 20
583	  8	40.0	6.4	 25
584	  8	42.0	7.4	 25
585	  8	44.0	8.7	 20
586	  8	43.0	7.6	 25
587	  8	44.0	8.7	 25
588	  8	44.0	7.8	 20
589	  8	63.0	12.7	 25
590	  8	70.0	11.3	 25
591	  8	77.0	11.5	 20
592	  8	234.0	26.1	 25
593	  8	238.0	36.2	 25
594	  8	65.3	11.2	 20
595	  8	53.0	10.1	 25
596	  8	57.0	10.6	 25
597	  8	139.3	18.2	 20
598	  8	59.0	10.6	 25
599	  8	49.0	8.4	 25
600	  8	39.0	6.3	 20
601	  8	53.0	8.1	 25
602	  8	85.3	8.7	 16
603	  8	44.0	8.1	 20
604	  8	41.8	6.1	 20
605	  8	41.3	5.7	 16
606	  8	51.3	9.0	 20
607	  8	61.5	10.8	 20
608	  8	52.0	9.3	 16
609	  8	65.8	10.4	 20
610	  8	83.3	15.8	 20
611	  8	356.5	36.1	 16
612	  8	518.5	42.7	 20
613	  8	55.0	6.4	 20
614	  8	43.3	7.3	 16
615	  8	118.0	20.4	 20
616	  8	99.3	13.1	 20
617	  8	52.3	10.4	 20
618	  8	45.0	9.5	 25
619	  8	63.0	10.1	 25
620	  8	170.5	21.2	 20
621	  8	42.0	8.2	 25
622	  8	55.0	8.1	 25
623	  8	52.0	10.5	 20
624	  8	107.0	19.7	 25
625	  8	62.0	9.3	 25
626	  8	44.3	5.4	 20
627	  8	40.0	8.4	 25
628	  8	44.0	8.3	 25
629	  8	54.0	9.3	 20
630	  8	125.0	19.8	 25
631	  8	130.0	14.3	 25
632	  8	43.0	6.7	 20
633	  8	39.0	6.8	 25
634	  8	37.0	7.3	 25
635	  8	43.8	7.2	 20
636	  8	42.0	8.7	 25
637	  8	51.3	8.6	 20
638	  8	42.0	7.5	 25
639	  8	1533.0	347.6	 25
  0	  9	43.0	6.9	 20
  1	  9	160.0	30.3	 25
  2	  9	36.0	5.1	 25
  3	  9	40.0	8.0	 20
  4	  9	42.0	7.3	 25
  5	  9	215.0	53.2	 25
  6	  9	43.0	6.3	 20
  7	  9	41.0	6.6	 25
  8	  9	40.0	7.2	 25
  9	  9	43.0	10.7	 20
 10	  9	50.0	10.5	 25
 11	  9	40.0	6.6	 25
 12	  9	36.0	5.1	 20
 13	  9	36.0	7.6	 25
 14	  9	35.0	7.1	 25
 15	  9	35.3	6.5	 20
 16	  9	85.0	16.4	 25
 17	  9	35.0	6.9	 25
 18	  9	33.0	6.8	 20
 19	  9	38.0	6.4	 25
 20	  9	81.0	21.1	 25
 21	  9	47.0	6.8	 20
 22	  9	37.0	6.9	 25
 23	  9	40.3	7.6	 20
 24	  9	39.5	5.6	 16
 25	  9	37.0	6.1	 20
 26	  9	43.3	7.4	 20
 27	  9	57.0	9.6	 16
 28	  9	41.5	5.9	 20
 29	  9	525.3	115.2	 20
 30	  9	339.8	42.8	 16
 31	  9	107.3	17.5	 20
 32	  9	39.5	6.4	 16
 33	  9	44.0	7.1	 20
 34	  9	40.0	8.7	 20
 35	  9	41.0	6.8	 16
 36	  9	36.3	7.2	 20
 37	  9	153.3	28.5	 20
 38	  9	186.3	31.8	 20
 39	  9	44.0	7.6	 25
 40	  9	84.0	12.8	 25
 41	  9	46.3	8.0	 20
 42	  9	42.0	5.9	 25
 43	  9	74.0	14.9	 25
 44	  9	47.5	10.4	 20
 45	  9	38.0	7.7	 25
 46	  9	58.0	10.8	 25
 47	  9	80.3	15.8	 20
 48	  9	36.0	6.4	 25
 49	  9	37.0	7.6	 25
 50	  9	31.3	6.7	 20
 51	  9	37.0	8.0	 25
 52	  9	72.0	11.4	 25
 53	  9	327.0	70.5	 20
 54	  9	73.0	9.7	 25
 55	  9	155.0	30.7	 25
 56	  9	37.3	4.8	 20
 57	  9	672.0	182.8	 25
 58	  9	739.0	188.2	 25
 59	  9	309.5	63.3	 20
 60	  9	47.0	7.2	 25
 61	  9	52.0	8.0	 25
 62	  9	37.3	7.5	 20
 63	  9	237.0	66.7	 25
 64	  9	43.0	9.4	 25
 65	  9	37.8	6.6	 20
 66	  9	45.0	7.7	 25
 67	  9	169.0	53.4	 25
 68	  9	52.5	7.3	 16
 69	  9	122.5	16.6	 20
 70	  9	49.3	5.8	 16
 71	  9	698.0	94.4	 20
 72	  9	44.0	6.5	 20
 73	  9	38.8	7.3	 16
 74	  9	142.3	23.6	 20
 75	  9	48.5	8.0	 20
 76	  9	40.0	6.4	 16
 77	  9	41.0	9.2	 20
 78	  9	51.0	8.9	 20
 79	  9	67.3	9.0	 16
 80	  9	53.5	8.7	 20
 81	  9	59.3	8.7	 20
 82	  9	221.5	17.8	 16
 83	  9	909.8	84.1	 20
 84	  9	78.0	6.3	 25
 85	  9	2613.0	181.5	 20
 86	  9	375.0	34.0	 25
 87	  9	181.0	32.2	 25
 88	  9	87.0	7.2	 20
 89	  9	49.0	5.5	 25
 90	  9	38.0	6.3	 25
 91	  9	39.0	5.2	 20
 92	  9	32.0	6.1	 25
 93	  9	39.0	6.9	 25
 94	  9	36.0	4.5	 20
 95	  9	37.0	5.5	 25
 96	  9	106.0	15.3	 25
 97	  9	50.3	8.1	 20
 98	  9	77.0	8.3	 25
 99	  9	62.0	8.6	 25
100	  9	55.5	12.0	 20
101	  9	63.0	10.9	 25
102	  9	52.0	5.8	 25
103	  9	166.8	16.9	 20
104	  9	602.0	54.2	 25
105	  9	157.0	26.7	 25
106	  9	54.0	9.3	 20
107	  9	39.0	7.4	 25
108	  9	39.0	8.2	 20
109	  9	86.0	15.0	 25
110	  9	63.0	12.0	 25
111	  9	187.0	56.6	 20
112	  9	37.0	6.5	 25
113	  9	41.0	6.1	 25
114	  9	39.0	7.8	 16
115	  9	49.0	8.6	 20
116	  9	115.0	20.0	 20
117	  9	66.5	7.9	 16
118	  9	159.3	19.0	 20
119	  9	542.3	76.0	 20
120	  9	60.3	12.0	 16
121	  9	76.5	10.6	 20
122	  9	423.8	49.9	 20
123	  9	144.8	18.5	 16
124	  9	53.8	9.9	 20
125	  9	59.5	10.0	 20
126	  9	146.0	26.4	 16
127	  9	66.0	10.9	 20
128	  9	187.3	15.8	 20
129	  9	92.8	14.4	 20
130	  9	44.0	9.0	 25
131	  9	38.0	7.2	 25
132	  9	42.3	7.5	 20
133	  9	40.0	6.9	 25
134	  9	36.0	5.6	 25
135	  9	39.0	7.7	 20
136	  9	39.0	6.3	 25
137	  9	39.0	5.7	 25
138	  9	49.3	8.4	 20
139	  9	41.0	6.4	 25
140	  9	1866.0	529.6	 25
141	  9	40.3	7.6	 20
142	  9	40.0	8.2	 25
143	  9	38.0	5.1	 25
144	  9	706.5	184.6	 20
145	  9	47.0	8.4	 25
146	  9	38.3	4.7	 20
147	  9	40.0	7.8	 25
148	  9	37.0	7.1	 25
149	  9	35.0	7.2	 20
150	  9	39.0	5.8	 25
151	  9	49.0	8.1	 25
152	  9	40.0	6.2	 20
153	  9	37.0	8.0	 25
154	  9	34.0	6.0	 25
155	  9	48.0	8.9	 20
156	  9	39.0	6.1	 25
157	  9	38.0	5.8	 25
158	  9	43.3	8.8	 20
159	  9	341.0	103.2	 25
160	  9	245.3	31.3	 20
161	  9	680.3	93.7	 16
162	  9	187.8	25.3	 20
163	  9	62.5	12.2	 20
164	  9	39.3	5.2	 16
165	  9	39.0	5.7	 20
166	  9	42.3	7.2	 20
167	  9	42.5	6.7	 16
168	  9	41.3	7.5	 20
169	  9	47.3	9.7	 20
170	  9	79.0	13.4	 16
171	  9	176.8	23.5	 20
172	  9	144.0	22.3	 20
173	  9	249.5	41.4	 16
174	  9	286.5	41.6	 20
175	  9	59.0	8.9	 25
176	  9	84.3	9.6	 20
177	  9	87.0	9.9	 25
178	  9	487.0	104.4	 25
179	  9	55.3	11.2	 20
180	  9	72.0	9.1	 25
181	  9	162.0	23.3	 25
182	  9	101.5	16.8	 20
183	  9	467.0	56.4	 25
184	  9	140.0	21.1	 20
185	  9	172.0	18.4	 25
186	  9	119.0	19.1	 25
187	  9	123.3	18.4	 20
188	  9	57.0	11.0	 25
189	  9	37.0	7.4	 25
190	  9	38.3	6.4	 20
191	  9	39.0	8.0	 25
192	  9	47.0	11.7	 25
193	  9	67.3	7.4	 20
194	  9	42.0	8.3	 25
195	  9	40.0	9.1	 25
196	  9	39.5	6.3	 20
197	  9	40.0	8.0	 25
198	  9	274.0	60.6	 25
199	  9	125.5	23.9	 20
200	  9	56.0	9.7	 25
201	  9	41.0	7.0	 25
202	  9	52.3	8.0	 20
203	  9	124.0	25.4	 25
204	  9	46.0	10.1	 25
205	  9	190.3	22.1	 16
206	  9	43.3	6.4	 20
207	  9	37.0	5.8	 20
208	  9	40.3	6.7	 16
209	  9	38.3	6.7	 20
210	  9	37.3	6.5	 20
211	  9	50.3	7.1	 16
212	  9	144.0	30.7	 20
213	  9	41.5	7.5	 20
214	  9	67.5	10.3	 16
215	  9	42.0	8.0	 20
216	  9	160.8	32.2	 20
217	  9	78.0	11.9	 16
218	  9	342.3	33.4	 20
219	  9	139.8	19.0	 20
220	  9	118.3	16.5	 16
221	  9	46.0	6.1	 25
222	  9	47.0	9.1	 20
223	  9	134.0	24.7	 25
224	  9	186.0	26.3	 25
225	  9	286.5	25.6	 20
226	  9	228.0	26.6	 25
227	  9	59.0	10.4	 25
228	  9	66.5	12.8	 20
229	  9	83.0	15.8	 25
230	  9	105.0	17.0	 25
231	  9	62.0	10.2	 20
232	  9	42.0	7.2	 25
233	  9	55.0	8.2	 25
234	  9	43.3	6.9	 20
235	  9	39.0	7.8	 25
236	  9	39.0	7.5	 25
237	  9	45.0	6.7	 20
238	  9	52.0	10.9	 25
239	  9	52.0	12.5	 25
240	  9	44.0	7.0	 20
241	  9	45.0	8.0	 25
242	  9	40.0	6.8	 25
243	  9	40.5	7.2	 20
244	  9	33.0	5.3	 25
245	  9	35.0	6.2	 25
246	  9	50.5	10.0	 20
247	  9	45.0	7.5	 25
248	  9	105.0	24.9	 25
249	  9	54.0	8.7	 20
250	  9	51.0	9.6	 25
251	  9	42.3	8.5	 20
252	  9	45.0	9.9	 16
253	  9	54.3	11.3	 20
254	  9	46.3	6.5	 20
255	  9	44.5	6.7	 16
256	  9	39.5	8.8	 20
257	  9	52.3	8.8	 16
258	  9	46.3	6.3	 20
259	  9	293.0	60.4	 20
260	  9	43.8	7.6	 16
261	  9	52.0	9.0	 20
262	  9	69.5	10.5	 20
263	  9	78.0	12.8	 16
264	  9	120.5	27.8	 20
265	  9	40.3	9.4	 20
266	  9	39.8	6.3	 20
267	  9	38.0	6.4	 25
268	  9	41.0	7.6	 25
269	  9	49.0	7.4	 20
270	  9	44.0	6.9	 25
271	  9	52.0	6.4	 25
272	  9	68.5	12.8	 20
273	  9	94.0	12.8	 25
274	  9	174.0	25.9	 25
275	  9	60.3	8.7	 20
276	  9	168.0	40.2	 25
277	  9	194.0	42.7	 25
278	  9	197.0	60.2	 20
279	  9	106.0	18.0	 25
280	  9	58.0	8.1	 25
281	  9	47.3	6.3	 20
282	  9	53.0	8.1	 25
283	  9	50.0	9.2	 25
284	  9	110.5	24.7	 20
285	  9	99.0	21.5	 25
286	  9	38.0	6.9	 25
287	  9	54.3	9.1	 20
288	  9	46.0	7.6	 25
289	  9	39.0	5.3	 25
290	  9	41.5	7.4	 20
291	  9	181.0	62.2	 25
292	  9	63.0	15.7	 25
293	  9	44.3	6.2	 20
294	  9	49.0	8.2	 25
295	  9	98.8	11.9	 20
296	  9	60.0	16.0	 25
297	  9	293.5	32.5	 20
298	  9	558.0	54.9	 16
299	  9	47.0	7.6	 20
300	  9	90.5	15.0	 20
301	  9	40.8	9.5	 16
302	  9	43.0	7.4	 20
303	  9	43.0	7.6	 20
304	  9	105.8	17.4	 16
305	  9	110.0	23.3	 20
306	  9	125.0	32.3	 20
307	  9	77.5	16.3	 16
308	  9	86.3	12.7	 20
309	  9	213.0	22.8	 20
310	  9	43.8	7.4	 16
311	  9	137.3	20.7	 20
312	  9	55.0	10.1	 25
313	  9	51.8	9.1	 20
314	  9	50.0	6.4	 25
315	  9	38.0	5.6	 25
316	  9	63.0	8.8	 20
317	  9	38.0	5.5	 25
318	  9	44.0	6.1	 25
319	  9	277.5	42.8	 20
320	  9	39.0	5.9	 25
321	  9	88.0	16.8	 25
322	  9	251.0	42.8	 20
323	  9	44.0	6.0	 25
324	  9	77.0	12.0	 25
325	  9	327.8	63.7	 20
326	  9	93.0	13.7	 25
327	  9	81.0	15.8	 25
328	  9	41.5	7.7	 20
329	  9	44.0	10.6	 25
330	  9	35.0	6.4	 25
331	  9	42.0	6.4	 20
332	  9	45.0	8.2	 25
333	  9	43.3	5.9	 20
334	  9	39.0	6.2	 25
335	  9	37.0	6.7	 25
336	  9	42.0	6.3	 20
337	  9	39.0	8.2	 25
338	  9	38.0	6.8	 25
339	  9	34.0	4.6	 20
340	  9	37.0	4.9	 25
341	  9	36.0	6.2	 25
342	  9	47.0	11.1	 20
343	  9	40.0	8.3	 20
344	  9	38.0	7.3	 20
345	  9	54.8	9.4	 16
346	  9	48.0	7.4	 20
347	  9	127.8	23.8	 20
348	  9	379.3	32.3	 16
349	  9	162.8	25.7	 20
350	  9	290.0	35.8	 20
351	  9	38.5	5.2	 16
352	  9	150.8	16.4	 20
353	  9	82.8	13.3	 20
354	  9	126.5	15.9	 16
355	  9	49.0	9.3	 20
356	  9	100.5	15.5	 20
357	  9	37.5	5.8	 16
358	  9	43.0	6.3	 25
359	  9	41.0	6.9	 25
360	  9	40.0	6.1	 20
361	  9	44.0	7.0	 25
362	  9	54.0	9.2	 25
363	  9	42.0	8.5	 20
364	  9	38.0	6.9	 25
365	  9	51.0	12.1	 25
366	  9	55.3	10.9	 20
367	  9	43.0	8.1	 25
368	  9	54.0	9.2	 25
369	  9	34.0	6.0	 20
370	  9	386.0	108.8	 25
371	  9	41.0	7.9	 20
372	  9	46.0	8.1	 25
373	  9	103.0	19.6	 25
374	  9	42.5	9.4	 20
375	  9	67.0	14.5	 25
376	  9	60.0	10.4	 25
377	  9	198.0	42.0	 20
378	  9	41.0	7.3	 25
379	  9	91.0	18.1	 25
380	  9	48.3	8.1	 20
381	  9	98.0	21.6	 25
382	  9	60.0	16.9	 25
383	  9	57.0	8.2	 20
384	  9	111.0	29.7	 25
385	  9	45.0	7.9	 25
386	  9	503.5	161.6	 20
387	  9	53.0	10.6	 25
388	  9	85.0	12.2	 20
389	  9	68.0	8.9	 16
390	  9	44.0	7.0	 20
391	  9	45.0	5.3	 20
392	  9	38.0	7.2	 16
393	  9	38.3	6.1	 20
394	  9	151.5	34.8	 20
395	  9	140.5	22.7	 16
396	  9	46.5	8.9	 20
397	  9	127.5	20.6	 20
398	  9	40.5	8.8	 16
399	  9	39.0	6.9	 20
400	  9	65.3	9.6	 20
401	  9	35.5	6.4	 16
402	  9	39.3	6.0	 20
403	  9	37.0	5.0	 20
404	  9	50.0	8.0	 20
405	  9	183.0	24.6	 25
406	  9	78.0	11.5	 25
407	  9	65.8	11.4	 20
408	  9	62.0	10.0	 25
409	  9	61.8	9.5	 20
410	  9	51.0	9.3	 25
411	  9	46.0	8.2	 25
412	  9	155.8	18.5	 20
413	  9	103.0	12.9	 25
414	  9	58.0	22.5	 25
415	  9	46.5	8.1	 20
416	  9	128.0	26.0	 25
417	  9	108.0	16.5	 25
418	  9	96.0	11.7	 20
419	  9	229.0	31.3	 25
420	  9	148.0	18.9	 25
421	  9	131.5	17.5	 20
422	  9	90.0	13.6	 25
423	  9	62.0	9.2	 25
424	  9	82.0	10.7	 20
425	  9	332.0	55.3	 25
426	  9	72.0	13.5	 25
427	  9	60.5	10.3	 20
428	  9	58.0	6.8	 25
429	  9	40.0	7.0	 25
430	  9	61.8	10.6	 20
431	  9	292.0	51.8	 25
432	  9	108.0	14.4	 25
433	  9	299.3	53.7	 20
434	  9	143.0	18.1	 20
435	  9	67.3	13.5	 20
436	  9	99.3	18.3	 16
437	  9	588.5	124.8	 20
438	  9	65.3	10.8	 20
439	  9	45.3	9.6	 16
440	  9	39.3	5.5	 20
441	  9	49.5	8.2	 20
442	  9	38.3	6.6	 16
443	  9	38.3	5.1	 20
444	  9	35.0	5.7	 20
445	  9	40.8	7.4	 16
446	  9	50.8	7.2	 20
447	  9	38.5	6.8	 16
448	  9	39.3	5.7	 20
449	  9	114.0	23.6	 25
450	  9	421.5	56.8	 20
451	  9	46.0	7.8	 25
452	  9	68.0	11.2	 25
453	  9	144.3	20.5	 20
454	  9	341.0	35.6	 25
455	  9	482.0	55.8	 25
456	  9	104.3	15.6	 20
457	  9	133.0	21.2	 25
458	  9	41.0	5.7	 25
459	  9	42.3	7.9	 20
460	  9	40.0	5.9	 25
461	  9	43.0	8.4	 25
462	  9	42.8	7.7	 20
463	  9	54.0	9.0	 25
464	  9	51.0	9.2	 25
465	  9	161.3	15.8	 20
466	  9	262.0	44.6	 25
467	  9	197.0	28.7	 25
468	  9	110.3	14.8	 20
469	  9	52.0	11.1	 25
470	  9	38.0	6.3	 25
471	  9	45.3	6.5	 20
472	  9	46.0	7.3	 25
473	  9	57.0	10.3	 25
474	  9	57.5	8.9	 20
475	  9	60.0	12.2	 25
476	  9	73.0	11.7	 25
477	  9	58.3	8.5	 20
478	  9	122.0	29.8	 25
479	  9	52.0	9.8	 25
480	  9	40.0	6.8	 16
481	  9	40.0	8.4	 20
482	  9	61.0	10.5	 20
483	  9	86.0	14.4	 16
484	  9	37.3	5.2	 20
485	  9	49.0	8.3	 16
486	  9	44.0	7.9	 20
487	  9	62.0	10.7	 20
488	  9	43.8	8.1	 16
489	  9	173.0	16.8	 20
490	  9	412.5	61.2	 20
491	  9	218.5	24.4	 16
492	  9	51.8	8.7	 20
493	  9	106.0	17.9	 20
494	  9	379.8	32.7	 16
495	  9	460.0	86.4	 25
496	  9	65.0	9.5	 25
497	  9	538.3	77.4	 20
498	  9	417.0	90.9	 25
499	  9	57.0	10.2	 25
500	  9	65.5	7.5	 20
501	  9	106.0	21.0	 25
502	  9	86.0	13.4	 25
503	  9	63.0	10.6	 20
504	  9	105.0	16.3	 25
505	  9	93.0	16.4	 25
506	  9	377.5	74.6	 20
507	  9	434.0	51.0	 25
508	  9	345.0	49.4	 25
509	  9	1087.3	192.0	 20
510	  9	102.0	15.3	 25
511	  9	279.0	60.9	 25
512	  9	106.0	18.2	 20
513	  9	41.0	7.7	 25
514	  9	46.0	6.7	 25
515	  9	159.3	26.4	 20
516	  9	244.0	45.5	 25
517	  9	55.0	10.9	 25
518	  9	43.5	7.6	 20
519	  9	65.0	12.4	 25
520	  9	40.0	10.6	 25
521	  9	414.3	71.4	 20
522	  9	279.0	35.7	 25
523	  9	425.3	46.4	 20
524	  9	131.0	13.7	 25
525	  9	169.0	21.2	 20
526	  9	284.5	43.7	 16
527	  9	58.3	9.3	 20
528	  9	62.8	10.1	 20
529	  9	172.5	22.7	 16
530	  9	540.3	129.2	 20
531	  9	943.8	111.0	 20
532	  9	367.5	31.6	 16
533	  9	57.0	8.8	 20
534	  9	52.8	10.9	 20
535	  9	193.5	34.3	 16
536	  9	37.5	5.3	 20
537	  9	40.3	6.5	 20
538	  9	38.8	8.5	 16
539	  9	107.3	20.1	 20
540	  9	36.0	5.5	 20
541	  9	44.0	7.8	 20
542	  9	93.0	16.2	 25
543	  9	101.0	16.3	 25
544	  9	87.0	12.2	 20
545	  9	104.0	13.0	 25
546	  9	260.0	27.2	 25
547	  9	117.5	28.6	 20
548	  9	59.0	7.3	 25
549	  9	61.0	8.6	 25
550	  9	117.0	15.1	 20
551	  9	50.0	8.8	 25
552	  9	84.0	13.1	 25
553	  9	89.0	12.1	 20
554	  9	52.0	10.7	 25
555	  9	51.0	9.5	 25
556	  9	1403.3	233.8	 20
557	  9	610.0	78.9	 25
558	  9	402.0	42.9	 25
559	  9	292.0	31.1	 20
560	  9	494.0	57.9	 25
561	  9	113.0	20.1	 20
562	  9	160.0	21.9	 25
563	  9	57.0	8.5	 25
564	  9	45.5	7.7	 20
565	  9	362.0	86.6	 25
566	  9	110.0	23.1	 25
567	  9	47.0	7.5	 20
568	  9	67.0	11.7	 25
569	  9	55.0	10.0	 25
570	  9	408.0	110.9	 20
571	  9	57.0	6.9	 20
572	  9	77.0	11.4	 20
573	  9	74.5	9.7	 16
574	  9	150.8	16.0	 20
575	  9	178.3	24.3	 20
576	  9	40.0	5.6	 16
577	  9	44.3	7.8	 20
578	  9	34.5	6.0	 20
579	  9	38.0	7.7	 16
580	  9	44.3	8.1	 20
581	  9	60.3	6.6	 20
582	  9	48.3	7.2	 16
583	  9	45.3	6.5	 20
584	  9	1846.8	423.6	 20
585	  9	126.3	14.0	 16
586	  9	345.0	49.6	 25
587	  9	72.0	12.0	 25
588	  9	85.3	11.7	 20
589	  9	49.0	6.7	 25
590	  9	47.0	7.9	 25
591	  9	244.3	25.6	 20
592	  9	302.0	24.2	 25
593	  9	541.0	107.9	 25
594	  9	44.3	8.0	 20
595	  9	44.0	8.6	 25
596	  9	56.0	9.9	 25
597	  9	111.5	19.3	 20
598	  9	189.0	19.7	 25
599	  9	166.3	22.5	 20
600	  9	103.0	19.7	 25
601	  9	98.0	17.3	 25
602	  9	275.0	59.6	 20
603	  9	43.0	8.6	 25
604	  9	47.0	7.7	 25
605	  9	572.0	145.5	 20
606	  9	65.0	11.4	 25
607	  9	42.0	10.4	 25
608	  9	43.8	8.6	 20
609	  9	44.0	7.7	 25
610	  9	53.0	10.3	 25
611	  9	54.3	9.7	 20
612	  9	69.0	26.4	 25
613	  9	146.0	40.2	 25
614	  9	88.8	21.9	 20
615	  9	60.0	13.3	 25
616	  9	53.0	6.6	 25
617	  9	69.0	9.4	 16
618	  9	226.0	29.1	 20
619	  9	370.8	46.4	 20
620	  9	82.8	15.2	 16
621	  9	48.0	10.1	 20
622	  9	46.0	8.0	 20
623	  9	69.8	14.4	 16
624	  9	47.3	8.6	 20
625	  9	70.0	10.4	 20
626	  9	58.5	11.5	 16
627	  9	159.3	29.6	 20
628	  9	70.3	14.0	 20
629	  9	44.3	4.8	 16
630	  9	136.3	28.1	 20
631	  9	126.5	11.1	 20
632	  9	490.5	87.3	 20
633	  9	48.0	7.5	 25
634	  9	56.0	9.1	 25
635	  9	53.3	10.0	 20
636	  9	39.0	6.4	 25
637	  9	41.5	7.3	 20
638	  9	40.0	6.2	 25
639	  9	43.0	8.3	 25
  0	 10	2269.0	243.4	 16
  1	 10	45.0	8.4	 20
  2	 10	38.5	7.3	 20
  3	 10	41.3	8.7	 16
  4	 10	41.3	5.1	 20
  5	 10	69.3	11.8	 20
  6	 10	58.0	11.3	 16
  7	 10	45.0	9.2	 25
  8	 10	34.0	7.1	 25
  9	 10	37.0	6.7	 20
 10	 10	35.0	6.1	 25
 11	 10	39.0	7.4	 25
 12	 10	41.3	7.7	 20
 13	 10	35.0	9.0	 25
 14	 10	35.0	7.6	 25
 15	 10	43.0	8.6	 20
 16	 10	48.0	8.1	 25
 17	 10	36.0	6.9	 25
 18	 10	42.3	8.6	 20
 19	 10	34.0	7.4	 25
 20	 10	40.0	5.5	 25
 21	 10	45.3	8.3	 20
 22	 10	39.0	8.5	 25
 23	 10	40.0	6.1	 25
 24	 10	37.0	6.7	 20
 25	 10	37.0	7.6	 25
 26	 10	58.0	9.9	 25
 27	 10	44.0	7.6	 20
 28	 10	42.0	8.4	 25
 29	 10	107.0	20.2	 20
 30	 10	84.0	14.1	 25
 31	 10	75.0	12.9	 25
 32	 10	47.0	5.8	 20
 33	 10	52.0	10.2	 25
 34	 10	38.0	6.3	 25
 35	 10	37.5	5.1	 20
 36	 10	39.0	6.8	 25
 37	 10	101.0	15.7	 25
 38	 10	94.8	16.4	 16
 39	 10	35.3	8.6	 20
 40	 10	48.5	8.9	 20
 41	 10	46.5	9.2	 16
 42	 10	36.3	6.2	 20
 43	 10	39.5	7.2	 20
 44	 10	33.3	6.2	 16
 45	 10	38.3	5.8	 20
 46	 10	41.0	7.6	 20
 47	 10	39.0	4.6	 16
 48	 10	39.3	7.1	 20
 49	 10	37.3	6.1	 20
 50	 10	33.3	5.2	 16
 51	 10	35.5	6.7	 20
 52	 10	52.3	9.3	 20
 53	 10	75.3	11.5	 20
 54	 10	70.0	10.6	 25
 55	 10	88.0	13.3	 25
 56	 10	53.0	9.4	 20
 57	 10	123.0	23.2	 25
 58	 10	119.0	21.0	 25
 59	 10	242.3	29.6	 20
 60	 10	40.0	7.3	 25
 61	 10	118.0	18.7	 25
 62	 10	47.3	7.6	 20
 63	 10	51.0	6.1	 25
 64	 10	36.0	6.4	 25
 65	 10	36.5	6.7	 20
 66	 10	35.0	8.0	 25
 67	 10	52.3	9.8	 20
 68	 10	45.0	7.7	 25
 69	 10	45.0	10.4	 25
 70	 10	35.0	4.8	 20
 71	 10	144.0	29.0	 25
 72	 10	35.0	6.1	 25
 73	 10	42.5	6.7	 20
 74	 10	51.0	9.9	 25
 75	 10	47.0	8.5	 25
 76	 10	43.5	8.5	 20
 77	 10	37.0	6.4	 25
 78	 10	44.0	7.7	 25
 79	 10	46.5	5.9	 20
 80	 10	49.0	10.3	 25
 81	 10	51.0	9.8	 25
 82	 10	122.8	20.0	 20
 83	 10	590.0	63.6	 25
 84	 10	86.3	13.8	 20
 85	 10	1443.3	114.0	 16
 86	 10	212.5	17.5	 20
 87	 10	76.3	15.1	 20
 88	 10	48.0	8.4	 16
 89	 10	50.0	7.7	 20
 90	 10	40.0	7.2	 20
 91	 10	39.0	5.6	 16
 92	 10	36.3	7.4	 20
 93	 10	34.3	5.2	 20
 94	 10	39.0	8.2	 16
 95	 10	40.8	9.1	 20
 96	 10	70.0	9.9	 20
 97	 10	89.8	10.6	 16
 98	 10	210.0	23.5	 20
 99	 10	144.0	20.0	 25
100	 10	87.3	13.7	 20
101	 10	93.0	13.0	 25
102	 10	48.0	8.6	 25
103	 10	64.5	11.5	 20
104	 10	391.0	38.5	 25
105	 10	71.3	12.9	 20
106	 10	41.0	5.6	 25
107	 10	38.0	7.9	 25
108	 10	37.0	7.7	 20
109	 10	62.0	11.3	 25
110	 10	69.0	10.5	 25
111	 10	46.0	6.7	 20
112	 10	33.0	5.8	 25
113	 10	37.0	7.6	 25
114	 10	38.3	7.7	 20
115	 10	41.0	7.5	 25
116	 10	63.0	10.8	 25
117	 10	48.3	9.6	 20
118	 10	51.0	10.6	 25
119	 10	228.0	24.3	 25
120	 10	67.3	7.6	 20
121	 10	54.0	11.3	 25
122	 10	259.0	35.3	 25
123	 10	91.3	13.4	 20
124	 10	50.0	10.5	 25
125	 10	71.0	9.5	 25
126	 10	63.5	8.9	 20
127	 10	105.0	18.2	 25
128	 10	312.0	33.6	 25
129	 10	57.3	8.0	 16
130	 10	34.3	7.3	 20
131	 10	37.3	5.1	 20
132	 10	45.3	8.1	 16
133	 10	40.3	7.8	 20
134	 10	36.3	4.7	 20
135	 10	38.5	4.6	 16
136	 10	35.0	5.4	 20
137	 10	38.0	5.0	 20
138	 10	43.3	6.6	 16
139	 10	41.3	6.1	 20
140	 10	727.5	199.4	 20
141	 10	39.3	6.3	 16
142	 10	38.3	5.8	 20
143	 10	41.0	8.2	 16
144	 10	99.0	20.3	 25
145	 10	48.0	9.0	 25
146	 10	42.3	7.2	 20
147	 10	39.0	6.4	 25
148	 10	41.0	5.3	 25
149	 10	36.0	7.6	 20
150	 10	43.0	8.4	 25
151	 10	40.0	8.4	 25
152	 10	38.3	7.0	 20
153	 10	39.0	7.2	 25
154	 10	38.0	8.2	 25
155	 10	40.5	7.9	 20
156	 10	38.0	6.3	 25
157	 10	42.0	8.7	 25
158	 10	36.0	6.3	 20
159	 10	69.0	11.5	 25
160	 10	491.0	108.9	 25
161	 10	939.0	74.2	 20
162	 10	417.0	32.7	 25
163	 10	78.0	11.3	 25
164	 10	38.3	6.2	 20
165	 10	51.0	9.3	 25
166	 10	51.0	8.6	 25
167	 10	53.0	5.9	 20
168	 10	42.0	9.8	 25
169	 10	46.0	9.5	 25
170	 10	53.0	9.0	 20
171	 10	124.0	11.4	 25
172	 10	140.0	17.6	 25
173	 10	199.5	17.8	 20
174	 10	461.0	44.5	 25
175	 10	46.3	8.8	 20
176	 10	73.3	10.8	 16
177	 10	53.5	10.4	 20
178	 10	171.0	34.3	 20
179	 10	51.0	9.9	 16
180	 10	87.3	8.5	 20
181	 10	325.0	24.6	 16
182	 10	227.3	24.8	 20
183	 10	179.0	22.8	 20
184	 10	82.3	10.8	 16
185	 10	94.0	10.6	 20
186	 10	91.5	12.8	 20
187	 10	98.5	17.6	 16
188	 10	48.8	10.4	 20
189	 10	42.5	9.0	 20
190	 10	35.8	7.1	 20
191	 10	34.0	6.9	 25
192	 10	41.0	8.0	 25
193	 10	55.3	7.9	 20
194	 10	36.0	7.1	 25
195	 10	40.0	8.0	 25
196	 10	36.3	5.6	 20
197	 10	38.0	6.3	 25
198	 10	84.0	16.3	 25
199	 10	66.0	9.7	 20
200	 10	41.0	7.8	 25
201	 10	40.0	6.3	 25
202	 10	45.0	7.0	 20
203	 10	164.0	20.0	 25
204	 10	40.0	6.1	 25
205	 10	45.3	7.5	 20
206	 10	39.0	7.2	 25
207	 10	44.0	8.7	 25
208	 10	33.3	5.5	 20
209	 10	38.0	5.5	 25
210	 10	36.0	7.0	 25
211	 10	42.5	6.4	 20
212	 10	74.0	13.3	 25
213	 10	38.0	6.7	 25
214	 10	64.8	12.8	 20
215	 10	38.0	6.0	 25
216	 10	100.0	12.6	 25
217	 10	72.0	9.2	 20
218	 10	179.0	22.2	 25
219	 10	292.8	32.9	 20
220	 10	74.0	14.2	 25
221	 10	56.5	8.1	 20
222	 10	44.0	6.8	 16
223	 10	272.0	24.5	 20
224	 10	106.3	14.5	 20
225	 10	107.0	15.8	 16
226	 10	97.0	12.2	 20
227	 10	73.8	14.2	 20
228	 10	81.0	12.1	 16
229	 10	103.0	19.3	 20
230	 10	70.3	10.2	 20
231	 10	44.3	8.6	 16
232	 10	41.3	6.1	 20
233	 10	71.3	7.0	 20
234	 10	40.3	6.9	 16
235	 10	39.5	5.9	 20
236	 10	46.0	8.6	 25
237	 10	41.0	7.0	 20
238	 10	47.0	10.6	 25
239	 10	42.0	6.6	 25
240	 10	39.3	8.4	 20
241	 10	43.0	7.3	 25
242	 10	45.0	8.2	 25
243	 10	38.0	7.5	 20
244	 10	40.0	9.0	 25
245	 10	35.0	4.7	 25
246	 10	38.3	6.4	 20
247	 10	39.0	6.7	 25
248	 10	84.0	13.2	 25
249	 10	49.3	7.8	 20
250	 10	43.0	7.9	 25
251	 10	40.0	7.7	 25
252	 10	37.5	7.9	 20
253	 10	49.0	9.8	 25
254	 10	39.0	8.7	 25
255	 10	35.5	7.0	 20
256	 10	36.0	7.0	 25
257	 10	44.0	8.5	 20
258	 10	48.0	9.7	 25
259	 10	94.0	15.9	 25
260	 10	55.3	8.1	 20
261	 10	56.0	7.4	 25
262	 10	77.0	14.2	 25
263	 10	66.8	13.1	 20
264	 10	54.0	10.5	 25
265	 10	44.0	7.7	 25
266	 10	44.3	8.5	 16
267	 10	36.8	7.5	 20
268	 10	38.0	7.6	 20
269	 10	42.3	6.2	 16
270	 10	47.5	7.7	 20
271	 10	58.0	10.3	 20
272	 10	57.8	9.8	 16
273	 10	216.3	27.3	 20
274	 10	371.3	40.9	 20
275	 10	68.3	11.0	 16
276	 10	54.3	11.1	 20
277	 10	75.5	12.0	 20
278	 10	62.3	9.1	 16
279	 10	70.0	10.0	 20
280	 10	52.8	9.3	 20
281	 10	45.0	7.6	 16
282	 10	43.0	7.1	 25
283	 10	49.0	9.1	 25
284	 10	71.8	10.8	 20
285	 10	51.0	8.4	 25
286	 10	41.0	6.2	 25
287	 10	46.0	7.4	 20
288	 10	47.0	5.1	 25
289	 10	42.0	7.4	 25
290	 10	42.3	6.8	 20
291	 10	45.0	6.9	 25
292	 10	43.0	7.9	 25
293	 10	49.3	6.8	 20
294	 10	43.0	7.1	 25
295	 10	56.0	6.0	 20
296	 10	71.0	16.7	 25
297	 10	359.0	43.0	 25
298	 10	190.5	20.0	 20
299	 10	43.0	7.5	 25
300	 10	46.0	6.6	 25
301	 10	37.0	7.7	 20
302	 10	47.0	7.2	 25
303	 10	40.0	8.1	 25
304	 10	92.8	10.5	 20
305	 10	59.0	9.8	 25
306	 10	58.0	9.0	 25
307	 10	50.0	7.1	 20
308	 10	69.0	12.8	 25
309	 10	142.0	22.4	 25
310	 10	55.3	6.8	 20
311	 10	70.0	13.4	 25
312	 10	55.5	11.2	 20
313	 10	56.5	10.3	 16
314	 10	45.3	7.4	 20
315	 10	34.3	6.5	 20
316	 10	42.3	5.8	 16
317	 10	38.0	5.8	 20
318	 10	45.0	5.8	 20
319	 10	176.0	18.5	 16
320	 10	36.3	6.8	 20
321	 10	43.5	9.0	 20
322	 10	107.0	16.1	 16
323	 10	40.3	8.1	 20
324	 10	56.3	11.5	 20
325	 10	38.0	4.3	 16
326	 10	48.3	6.3	 20
327	 10	49.0	9.3	 25
328	 10	36.0	4.6	 20
329	 10	44.0	7.2	 25
330	 10	34.0	6.6	 20
331	 10	43.0	6.4	 25
332	 10	42.0	42.5	 25
333	 10	66.0	11.1	 20
334	 10	43.0	9.3	 25
335	 10	43.0	7.5	 25
336	 10	47.3	7.1	 20
337	 10	40.0	7.3	 25
338	 10	42.0	7.7	 25
339	 10	31.0	5.5	 20
340	 10	35.0	4.6	 25
341	 10	38.0	6.1	 25
342	 10	39.3	5.7	 20
343	 10	40.0	7.3	 25
344	 10	37.0	6.4	 25
345	 10	47.3	9.8	 20
346	 10	38.0	5.9	 25
347	 10	79.0	11.3	 25
348	 10	455.8	47.2	 20
349	 10	82.0	11.2	 25
350	 10	149.0	24.0	 25
351	 10	40.0	5.7	 20
352	 10	126.0	14.9	 25
353	 10	49.0	8.7	 25
354	 10	141.3	18.3	 20
355	 10	43.0	7.5	 25
356	 10	66.0	12.3	 25
357	 10	40.0	6.5	 20
358	 10	44.3	7.0	 20
359	 10	42.3	7.0	 20
360	 10	39.8	8.1	 16
361	 10	41.3	8.4	 20
362	 10	37.5	5.7	 20
363	 10	38.0	7.4	 16
364	 10	35.3	5.3	 20
365	 10	42.3	7.1	 20
366	 10	74.0	8.3	 16
367	 10	43.0	7.6	 20
368	 10	43.3	7.8	 16
369	 10	37.0	5.6	 20
370	 10	95.0	20.4	 20
371	 10	43.3	9.6	 16
372	 10	40.8	8.4	 20
373	 10	55.0	8.1	 25
374	 10	40.5	7.9	 20
375	 10	66.0	13.6	 25
376	 10	58.0	11.9	 25
377	 10	45.3	8.0	 20
378	 10	50.0	9.5	 25
379	 10	57.0	11.8	 25
380	 10	55.3	9.8	 20
381	 10	64.0	10.3	 25
382	 10	44.0	7.7	 25
383	 10	60.0	8.3	 20
384	 10	55.0	9.8	 25
385	 10	41.0	7.0	 25
386	 10	90.5	15.2	 20
387	 10	52.0	11.5	 25
388	 10	55.0	9.3	 25
389	 10	49.5	8.3	 20
390	 10	44.0	6.1	 25
391	 10	61.0	10.4	 25
392	 10	40.3	6.1	 20
393	 10	38.0	7.3	 25
394	 10	46.0	7.8	 25
395	 10	47.3	7.8	 20
396	 10	42.0	9.9	 25
397	 10	47.0	8.5	 25
398	 10	36.3	7.6	 20
399	 10	41.0	7.8	 25
400	 10	48.0	9.1	 25
401	 10	36.3	5.9	 20
402	 10	40.0	6.0	 25
403	 10	38.0	4.5	 25
404	 10	46.0	7.1	 16
405	 10	91.3	11.7	 20
406	 10	71.5	10.9	 16
407	 10	63.5	11.0	 20
408	 10	50.5	6.5	 20
409	 10	69.8	9.9	 16
410	 10	47.5	10.6	 20
411	 10	45.8	8.7	 20
412	 10	268.3	32.1	 16
413	 10	218.0	24.5	 20
414	 10	77.0	10.9	 20
415	 10	45.0	7.9	 16
416	 10	58.3	10.4	 20
417	 10	61.0	9.7	 20
418	 10	89.3	10.4	 16
419	 10	115.0	15.1	 25
420	 10	200.0	20.2	 25
421	 10	72.5	9.2	 20
422	 10	65.0	9.4	 25
423	 10	47.0	7.3	 25
424	 10	78.3	12.4	 20
425	 10	195.0	23.9	 25
426	 10	67.0	8.2	 25
427	 10	82.0	15.7	 20
428	 10	56.0	9.8	 25
429	 10	40.0	7.1	 25
430	 10	50.0	6.6	 20
431	 10	98.0	12.8	 25
432	 10	80.0	14.0	 25
433	 10	111.5	13.1	 20
434	 10	80.0	12.8	 25
435	 10	42.0	7.0	 25
436	 10	39.8	6.1	 20
437	 10	355.0	66.7	 25
438	 10	48.0	7.3	 25
439	 10	41.0	6.7	 20
440	 10	49.0	7.3	 25
441	 10	46.0	8.9	 25
442	 10	38.3	7.6	 20
443	 10	39.0	6.1	 25
444	 10	39.0	7.2	 20
445	 10	34.0	6.0	 25
446	 10	41.0	8.7	 25
447	 10	38.0	6.4	 20
448	 10	45.0	8.9	 25
449	 10	46.8	7.9	 20
450	 10	73.3	15.8	 16
451	 10	43.0	8.1	 20
452	 10	55.0	7.7	 20
453	 10	111.3	19.3	 16
454	 10	139.5	13.8	 20
455	 10	404.0	60.6	 20
456	 10	112.8	14.2	 16
457	 10	44.3	5.5	 20
458	 10	36.0	3.9	 20
459	 10	34.3	5.0	 16
460	 10	47.3	11.9	 20
461	 10	38.0	4.3	 20
462	 10	36.3	7.4	 16
463	 10	74.3	9.6	 20
464	 10	65.0	11.3	 25
465	 10	215.8	27.8	 20
466	 10	640.0	50.3	 25
467	 10	216.0	21.2	 25
468	 10	138.0	18.7	 20
469	 10	44.0	6.0	 25
470	 10	38.0	5.5	 25
471	 10	41.8	10.0	 20
472	 10	48.0	7.3	 25
473	 10	51.0	9.7	 25
474	 10	56.8	9.5	 20
475	 10	43.0	6.6	 25
476	 10	75.0	12.3	 25
477	 10	42.3	6.7	 20
478	 10	50.0	8.7	 25
479	 10	42.0	5.9	 25
480	 10	40.5	8.9	 20
481	 10	40.0	8.8	 25
482	 10	58.5	10.2	 20
483	 10	43.0	9.5	 25
484	 10	35.0	6.1	 25
485	 10	48.0	13.0	 20
486	 10	42.0	6.6	 25
487	 10	58.0	11.3	 25
488	 10	44.3	7.1	 20
489	 10	275.0	25.4	 25
490	 10	347.0	39.1	 25
491	 10	121.3	15.9	 20
492	 10	50.0	8.1	 25
493	 10	68.0	10.3	 25
494	 10	180.0	27.4	 20
495	 10	78.5	6.8	 20
496	 10	56.3	8.2	 20
497	 10	368.5	31.1	 16
498	 10	702.5	45.2	 20
499	 10	88.3	10.8	 20
500	 10	73.3	9.4	 16
501	 10	57.0	9.5	 20
502	 10	48.5	10.4	 20
503	 10	83.0	12.5	 16
504	 10	48.3	9.2	 20
505	 10	59.3	10.0	 20
506	 10	485.0	37.3	 16
507	 10	509.5	30.1	 20
508	 10	241.0	32.2	 20
509	 10	799.8	39.9	 16
510	 10	79.0	11.6	 25
511	 10	173.0	22.8	 25
512	 10	44.3	5.9	 20
513	 10	42.0	6.4	 25
514	 10	48.0	10.9	 25
515	 10	89.0	16.8	 20
516	 10	102.0	15.3	 25
517	 10	45.0	8.8	 25
518	 10	40.5	6.1	 20
519	 10	42.0	6.6	 25
520	 10	35.0	5.3	 20
521	 10	337.0	50.6	 25
522	 10	137.0	18.2	 25
523	 10	270.8	24.4	 20
524	 10	69.0	13.8	 25
525	 10	108.0	17.6	 25
526	 10	78.0	14.4	 20
527	 10	42.0	8.0	 25
528	 10	50.0	8.2	 25
529	 10	76.3	13.0	 20
530	 10	75.0	19.8	 25
531	 10	245.0	58.1	 25
532	 10	208.0	20.4	 20
533	 10	62.0	11.3	 25
534	 10	44.0	7.9	 25
535	 10	85.3	12.4	 20
536	 10	40.0	8.0	 25
537	 10	40.0	6.5	 25
538	 10	38.0	6.5	 20
539	 10	56.0	10.7	 25
540	 10	38.0	8.0	 25
541	 10	40.0	6.7	 16
542	 10	61.8	9.4	 20
543	 10	60.3	9.6	 20
544	 10	60.0	12.4	 16
545	 10	66.3	8.1	 20
546	 10	176.3	20.2	 20
547	 10	61.5	10.9	 16
548	 10	53.3	9.2	 20
549	 10	61.5	10.5	 20
550	 10	119.3	19.5	 16
551	 10	47.3	10.2	 20
552	 10	74.3	10.0	 20
553	 10	104.3	12.7	 16
554	 10	51.3	10.4	 20
555	 10	46.3	8.4	 20
556	 10	695.3	86.8	 20
557	 10	289.0	19.5	 25
558	 10	187.5	16.5	 20
559	 10	255.0	16.2	 25
560	 10	307.0	26.1	 25
561	 10	169.5	22.3	 20
562	 10	100.0	15.6	 25
563	 10	52.0	9.3	 25
564	 10	50.5	6.6	 20
565	 10	194.0	18.1	 25
566	 10	108.0	14.2	 25
567	 10	62.3	9.9	 20
568	 10	90.0	12.8	 25
569	 10	50.0	8.4	 25
570	 10	96.5	16.2	 20
571	 10	53.0	9.1	 25
572	 10	85.0	13.0	 25
573	 10	55.5	9.7	 20
574	 10	116.0	16.8	 25
575	 10	182.0	34.2	 25
576	 10	47.3	10.0	 20
577	 10	43.0	7.8	 25
578	 10	38.0	8.0	 25
579	 10	36.5	4.3	 20
580	 10	37.0	8.9	 25
581	 10	56.0	10.5	 25
582	 10	40.3	5.4	 20
583	 10	46.0	8.8	 25
584	 10	337.0	102.7	 25
585	 10	76.5	10.1	 20
586	 10	248.8	27.8	 20
587	 10	81.3	14.0	 20
588	 10	42.3	6.2	 16
589	 10	49.3	6.1	 20
590	 10	56.0	9.6	 20
591	 10	234.3	17.0	 16
592	 10	487.3	30.2	 20
593	 10	793.3	137.3	 20
594	 10	52.0	8.7	 16
595	 10	45.0	6.9	 20
596	 10	74.5	10.5	 16
597	 10	170.3	23.4	 20
598	 10	145.3	17.4	 20
599	 10	137.5	17.0	 16
600	 10	82.5	14.0	 20
601	 10	145.3	15.2	 20
602	 10	68.3	12.2	 20
603	 10	38.0	5.4	 25
604	 10	43.0	8.7	 25
605	 10	121.0	18.4	 20
606	 10	75.0	11.7	 25
607	 10	41.0	7.2	 25
608	 10	50.3	9.8	 20
609	 10	43.0	8.7	 25
610	 10	50.0	11.1	 25
611	 10	55.0	7.1	 20
612	 10	58.0	9.2	 25
613	 10	66.0	11.8	 25
614	 10	48.0	8.8	 20
615	 10	53.0	8.5	 25
616	 10	53.0	9.2	 25
617	 10	82.8	15.0	 20
618	 10	109.0	13.2	 25
619	 10	110.0	18.1	 25
620	 10	52.8	10.4	 20
621	 10	50.0	8.2	 25
622	 10	39.0	6.3	 25
623	 10	54.8	10.5	 20
624	 10	45.0	8.2	 25
625	 10	50.0	8.8	 25
626	 10	47.0	8.1	 20
627	 10	65.0	14.4	 25
628	 10	56.0	6.4	 25
629	 10	50.5	8.6	 20
630	 10	58.0	12.6	 25
631	 10	59.0	12.3	 25
632	 10	145.5	20.8	 16
633	 10	55.5	10.9	 20
634	 10	60.3	10.4	 16
635	 10	48.0	5.7	 20
636	 10	44.0	7.1	 20
637	 10	33.3	7.7	 16
638	 10	42.0	8.1	 20
639	 10	1750.3	274.8	 20
  0	 11	45.8	7.9	 20
  1	 11	31.0	5.9	 25
  2	 11	33.0	6.0	 25
  3	 11	30.3	6.1	 20
  4	 11	31.0	7.4	 25
  5	 11	38.0	6.2	 25
  6	 11	38.0	6.6	 20
  7	 11	32.3	6.0	 20
  8	 11	29.8	5.3	 20
  9	 11	32.0	5.7	 16
 10	 11	28.8	5.8	 20
 11	 11	32.5	5.5	 20
 12	 11	30.0	4.2	 16
 13	 11	28.3	5.5	 20
 14	 11	30.0	5.1	 20
 15	 11	28.8	6.4	 16
 16	 11	29.0	4.9	 20
 17	 11	30.8	6.1	 20
 18	 11	33.0	5.3	 16
 19	 11	32.0	5.8	 20
 20	 11	32.3	6.8	 20
 21	 11	35.5	9.0	 16
 22	 11	33.0	6.1	 20
 23	 11	29.0	6.5	 25
 24	 11	31.0	5.5	 20
 25	 11	30.0	6.0	 25
 26	 11	29.0	5.1	 20
 27	 11	29.0	5.1	 25
 28	 11	32.0	6.9	 25
 29	 11	33.3	5.7	 20
 30	 11	31.0	5.2	 25
 31	 11	30.0	5.6	 25
 32	 11	30.0	6.5	 20
 33	 11	32.0	4.7	 25
 34	 11	31.0	5.7	 25
 35	 11	32.0	4.3	 20
 36	 11	30.0	6.7	 25
 37	 11	31.0	6.9	 25
 38	 11	28.3	5.5	 20
 39	 11	28.0	4.9	 25
 40	 11	29.0	6.0	 25
 41	 11	29.5	6.5	 20
 42	 11	29.0	4.1	 25
 43	 11	33.0	5.5	 25
 44	 11	29.3	3.1	 20
 45	 11	32.0	7.2	 25
 46	 11	31.0	5.2	 25
 47	 11	27.5	4.7	 20
 48	 11	33.0	7.2	 25
 49	 11	32.0	6.6	 25
 50	 11	29.0	6.2	 20
 51	 11	32.0	6.9	 25
 52	 11	30.0	6.1	 25
 53	 11	33.3	6.0	 16
 54	 11	30.3	5.4	 20
 55	 11	29.3	4.1	 20
 56	 11	37.3	7.0	 16
 57	 11	33.0	6.7	 20
 58	 11	31.3	5.0	 20
 59	 11	32.5	5.5	 16
 60	 11	29.0	4.2	 20
 61	 11	33.0	5.8	 20
 62	 11	35.3	7.0	 16
 63	 11	34.0	5.2	 20
 64	 11	29.5	5.5	 16
 65	 11	29.5	6.8	 20
 66	 11	30.5	5.8	 20
 67	 11	30.8	5.8	 16
 68	 11	34.0	7.2	 25
 69	 11	41.0	10.7	 25
 70	 11	32.0	4.0	 20
 71	 11	32.0	5.6	 25
 72	 11	29.0	5.8	 25
 73	 11	28.8	4.8	 20
 74	 11	33.0	6.5	 25
 75	 11	33.0	6.8	 25
 76	 11	33.0	5.5	 20
 77	 11	32.0	5.4	 25
 78	 11	30.0	7.3	 25
 79	 11	34.0	6.4	 20
 80	 11	31.0	7.2	 25
 81	 11	34.0	7.9	 25
 82	 11	35.3	6.6	 20
 83	 11	33.0	6.7	 25
 84	 11	36.0	8.0	 25
 85	 11	35.0	7.2	 20
 86	 11	34.0	6.8	 25
 87	 11	33.0	6.3	 25
 88	 11	30.3	5.3	 20
 89	 11	32.0	7.0	 25
 90	 11	33.0	5.5	 25
 91	 11	28.8	8.7	 20
 92	 11	30.0	6.9	 25
 93	 11	31.0	6.2	 25
 94	 11	33.3	6.9	 20
 95	 11	35.0	8.9	 25
 96	 11	30.0	5.9	 25
 97	 11	32.0	6.0	 20
 98	 11	32.0	7.0	 25
 99	 11	32.0	7.5	 20
100	 11	30.3	5.5	 16
101	 11	29.3	4.6	 20
102	 11	31.3	5.9	 16
103	 11	33.8	7.6	 20
104	 11	29.5	5.8	 20
105	 11	28.5	6.3	 16
106	 11	33.0	5.7	 20
107	 11	31.0	5.6	 20
108	 11	34.3	7.6	 16
109	 11	37.0	6.9	 20
110	 11	31.8	5.2	 20
111	 11	30.5	7.1	 16
112	 11	36.0	7.9	 20
113	 11	32.3	5.6	 20
114	 11	31.5	7.8	 20
115	 11	33.0	6.0	 25
116	 11	34.0	7.1	 25
117	 11	30.0	5.5	 20
118	 11	33.0	6.2	 25
119	 11	34.0	6.8	 25
120	 11	31.3	5.1	 20
121	 11	34.0	7.8	 25
122	 11	33.0	5.5	 25
123	 11	30.3	6.0	 20
124	 11	34.0	7.1	 25
125	 11	32.0	5.7	 25
126	 11	31.5	5.1	 20
127	 11	31.0	6.3	 25
128	 11	32.0	4.9	 25
129	 11	32.0	7.0	 20
130	 11	34.0	6.4	 25
131	 11	32.0	4.1	 25
132	 11	36.0	5.5	 20
133	 11	36.0	7.2	 25
134	 11	39.0	6.6	 25
135	 11	35.3	4.8	 20
136	 11	35.0	7.5	 25
137	 11	36.0	7.8	 25
138	 11	34.3	6.9	 20
139	 11	34.0	5.6	 25
140	 11	36.0	5.9	 20
141	 11	35.0	6.5	 25
142	 11	30.0	4.7	 25
143	 11	39.5	6.4	 20
144	 11	34.3	6.3	 20
145	 11	38.3	6.3	 20
146	 11	36.3	9.3	 16
147	 11	34.8	7.6	 20
148	 11	32.0	7.0	 20
149	 11	34.0	4.9	 16
150	 11	35.3	6.4	 20
151	 11	35.3	6.5	 20
152	 11	32.0	6.9	 16
153	 11	33.0	4.3	 20
154	 11	37.0	6.4	 20
155	 11	36.3	8.6	 16
156	 11	31.3	6.6	 20
157	 11	33.0	5.2	 20
158	 11	35.3	6.5	 16
159	 11	33.3	7.1	 20
160	 11	32.0	5.1	 25
161	 11	33.3	5.9	 20
162	 11	40.0	7.7	 25
163	 11	38.0	8.0	 25
164	 11	40.3	6.7	 20
165	 11	38.0	6.1	 25
166	 11	35.0	5.2	 25
167	 11	38.0	6.6	 20
168	 11	38.0	7.0	 25
169	 11	33.0	5.9	 25
170	 11	30.5	6.8	 20
171	 11	36.0	7.3	 25
172	 11	40.0	7.3	 25
173	 11	39.8	7.2	 20
174	 11	36.0	7.2	 25
175	 11	35.0	5.9	 25
176	 11	39.3	8.6	 20
177	 11	33.0	6.2	 25
178	 11	36.3	9.0	 20
179	 11	33.0	5.2	 25
180	 11	28.0	6.2	 25
181	 11	33.5	6.0	 20
182	 11	32.0	5.8	 25
183	 11	34.0	4.7	 25
184	 11	29.8	6.7	 20
185	 11	32.0	6.0	 25
186	 11	34.0	6.1	 25
187	 11	37.5	6.5	 20
188	 11	35.0	6.1	 25
189	 11	35.0	7.7	 25
190	 11	35.3	6.8	 16
191	 11	31.0	6.6	 20
192	 11	26.3	4.2	 20
193	 11	32.0	6.0	 16
194	 11	31.3	4.8	 20
195	 11	34.5	7.4	 20
196	 11	29.3	5.3	 16
197	 11	31.3	6.8	 20
198	 11	31.3	5.7	 20
199	 11	29.0	6.7	 16
200	 11	30.3	5.7	 20
201	 11	31.3	5.4	 20
202	 11	33.3	6.9	 16
203	 11	33.5	6.4	 20
204	 11	38.3	8.8	 20
205	 11	31.3	4.4	 20
206	 11	34.0	7.2	 25
207	 11	34.0	6.8	 25
208	 11	32.0	6.6	 20
209	 11	33.0	5.3	 25
210	 11	32.0	4.9	 25
211	 11	30.3	6.4	 20
212	 11	33.0	6.3	 25
213	 11	32.0	4.7	 25
214	 11	32.5	5.6	 20
215	 11	33.0	4.7	 25
216	 11	31.0	5.1	 20
217	 11	36.0	7.8	 25
218	 11	37.0	7.2	 25
219	 11	35.3	7.4	 20
220	 11	36.0	8.6	 25
221	 11	40.0	8.3	 25
222	 11	37.3	5.8	 20
223	 11	34.0	6.6	 25
224	 11	34.0	7.0	 25
225	 11	31.0	6.2	 20
226	 11	37.0	6.9	 25
227	 11	33.0	6.6	 25
228	 11	37.0	7.8	 20
229	 11	31.0	9.6	 25
230	 11	32.0	6.9	 25
231	 11	30.0	4.3	 20
232	 11	31.0	5.9	 25
233	 11	32.0	6.0	 25
234	 11	34.5	5.8	 20
235	 11	38.0	6.9	 25
236	 11	31.3	8.3	 20
237	 11	33.3	6.5	 16
238	 11	29.5	6.3	 20
239	 11	32.3	4.0	 20
240	 11	30.0	5.2	 16
241	 11	30.0	4.1	 20
242	 11	28.3	5.4	 20
243	 11	31.3	6.2	 16
244	 11	31.5	6.0	 20
245	 11	33.0	6.6	 20
246	 11	33.3	5.5	 16
247	 11	33.0	7.4	 20
248	 11	31.3	5.8	 20
249	 11	36.0	5.7	 16
250	 11	37.8	6.4	 20
251	 11	37.0	8.7	 25
252	 11	33.8	8.2	 20
253	 11	32.0	6.4	 25
254	 11	32.3	5.8	 20
255	 11	32.0	5.7	 25
256	 11	33.0	7.8	 25
257	 11	36.3	7.2	 20
258	 11	32.0	6.9	 25
259	 11	31.0	5.2	 25
260	 11	33.8	6.7	 20
261	 11	36.0	8.1	 25
262	 11	35.0	6.3	 25
263	 11	34.0	6.6	 20
264	 11	33.0	6.2	 25
265	 11	33.0	7.2	 25
266	 11	31.3	5.1	 20
267	 11	33.0	7.5	 25
268	 11	36.0	7.9	 25
269	 11	32.5	6.5	 20
270	 11	31.0	4.5	 25
271	 11	34.0	6.9	 25
272	 11	34.0	6.2	 20
273	 11	32.0	6.0	 25
274	 11	33.0	6.3	 25
275	 11	34.0	7.3	 20
276	 11	33.0	5.7	 25
277	 11	32.0	6.2	 25
278	 11	37.3	7.4	 20
279	 11	33.0	5.2	 25
280	 11	33.0	6.3	 25
281	 11	34.3	7.1	 20
282	 11	36.8	9.2	 20
283	 11	31.0	6.9	 20
284	 11	33.8	8.0	 16
285	 11	31.0	5.3	 20
286	 11	33.5	7.2	 20
287	 11	32.3	5.8	 16
288	 11	34.5	7.2	 20
289	 11	34.0	6.9	 20
290	 11	36.5	7.1	 16
291	 11	35.3	7.2	 20
292	 11	32.0	7.2	 16
293	 11	29.0	6.7	 20
294	 11	32.3	5.4	 20
295	 11	36.3	11.4	 16
296	 11	33.3	6.6	 20
297	 11	34.0	7.5	 25
298	 11	30.3	7.5	 20
299	 11	35.0	6.3	 25
300	 11	35.0	5.1	 25
301	 11	33.0	4.9	 20
302	 11	32.0	5.7	 25
303	 11	32.0	6.4	 25
304	 11	30.3	8.2	 20
305	 11	32.0	5.5	 25
306	 11	36.0	7.2	 25
307	 11	32.3	7.5	 20
308	 11	35.0	8.2	 25
309	 11	39.0	8.7	 25
310	 11	40.0	7.3	 20
311	 11	36.0	7.3	 25
312	 11	34.0	7.8	 25
313	 11	37.0	6.1	 20
314	 11	38.0	7.2	 25
315	 11	31.0	5.2	 25
316	 11	31.0	5.5	 20
317	 11	33.0	5.8	 25
318	 11	33.0	6.3	 25
319	 11	34.8	7.6	 20
320	 11	32.0	5.0	 25
321	 11	34.0	6.8	 25
322	 11	33.3	8.0	 20
323	 11	35.0	6.2	 25
324	 11	32.0	5.8	 25
325	 11	40.3	6.6	 20
326	 11	34.0	5.9	 25
327	 11	32.3	5.1	 20
328	 11	34.8	7.4	 16
329	 11	37.0	5.9	 20
330	 11	34.0	4.5	 16
331	 11	35.0	6.0	 20
332	 11	33.0	8.2	 20
333	 11	31.8	6.3	 16
334	 11	36.3	7.1	 20
335	 11	36.3	6.8	 20
336	 11	32.0	4.6	 16
337	 11	32.3	5.2	 20
338	 11	34.0	5.6	 20
339	 11	29.0	5.7	 16
340	 11	32.0	4.7	 20
341	 11	38.0	7.6	 20
342	 11	31.5	6.3	 16
343	 11	35.0	6.8	 25
344	 11	36.0	6.0	 25
345	 11	33.0	5.8	 20
346	 11	35.0	7.9	 25
347	 11	32.0	6.3	 25
348	 11	35.0	6.5	 20
349	 11	30.0	5.9	 25
350	 11	37.0	6.5	 25
351	 11	34.0	6.8	 20
352	 11	37.0	7.4	 25
353	 11	39.0	8.6	 25
354	 11	40.3	10.0	 20
355	 11	38.0	6.6	 25
356	 11	36.0	7.3	 25
357	 11	33.5	6.0	 20
358	 11	34.0	7.3	 25
359	 11	37.0	6.6	 25
360	 11	33.3	6.0	 20
361	 11	37.0	7.0	 25
362	 11	36.0	7.2	 25
363	 11	33.5	4.7	 20
364	 11	32.0	5.6	 25
365	 11	34.0	6.0	 25
366	 11	36.3	4.9	 20
367	 11	33.0	7.8	 25
368	 11	30.8	6.8	 20
369	 11	33.0	6.6	 25
370	 11	37.0	8.2	 25
371	 11	33.0	5.8	 20
372	 11	32.0	5.6	 25
373	 11	34.0	5.0	 20
374	 11	33.3	6.0	 16
375	 11	32.3	7.3	 20
376	 11	30.5	7.1	 20
377	 11	34.0	4.5	 16
378	 11	35.0	7.0	 20
379	 11	36.3	8.8	 20
380	 11	34.5	5.8	 16
381	 11	36.3	5.8	 20
382	 11	37.3	10.4	 20
383	 11	35.5	5.1	 16
384	 11	34.0	7.4	 20
385	 11	31.3	7.0	 20
386	 11	40.5	13.0	 16
387	 11	33.0	6.4	 20
388	 11	33.0	5.2	 25
389	 11	33.3	7.0	 20
390	 11	31.0	8.3	 25
391	 11	35.0	5.1	 25
392	 11	32.0	4.6	 20
393	 11	34.0	10.0	 25
394	 11	36.0	6.4	 25
395	 11	35.3	5.8	 20
396	 11	35.0	6.1	 25
397	 11	32.0	6.6	 25
398	 11	33.3	7.5	 20
399	 11	33.0	6.8	 25
400	 11	31.0	6.9	 25
401	 11	31.8	7.3	 20
402	 11	36.0	6.9	 25
403	 11	36.3	5.6	 20
404	 11	37.0	7.6	 25
405	 11	32.0	5.6	 25
406	 11	36.0	6.3	 20
407	 11	36.0	7.1	 25
408	 11	33.0	7.7	 25
409	 11	36.3	7.1	 20
410	 11	34.0	6.4	 25
411	 11	34.0	4.6	 25
412	 11	34.0	8.0	 20
413	 11	33.0	7.8	 25
414	 11	36.0	7.9	 25
415	 11	32.5	5.7	 20
416	 11	36.0	7.8	 25
417	 11	37.0	5.9	 25
418	 11	38.5	8.1	 20
419	 11	33.5	6.0	 20
420	 11	32.3	6.3	 20
421	 11	37.8	7.4	 16
422	 11	32.0	6.0	 20
423	 11	31.3	6.1	 20
424	 11	33.0	6.3	 16
425	 11	30.0	6.5	 20
426	 11	32.3	5.8	 20
427	 11	34.5	5.0	 16
428	 11	34.3	5.6	 20
429	 11	35.3	6.7	 20
430	 11	32.8	7.6	 16
431	 11	36.3	5.8	 20
432	 11	33.0	6.1	 20
433	 11	37.0	7.1	 16
434	 11	37.0	5.5	 25
435	 11	32.0	6.2	 25
436	 11	34.8	6.6	 20
437	 11	31.0	6.5	 25
438	 11	34.0	5.1	 25
439	 11	38.0	7.2	 20
440	 11	32.0	6.7	 25
441	 11	32.3	7.4	 20
442	 11	35.0	7.8	 25
443	 11	33.0	6.8	 25
444	 11	33.0	5.2	 20
445	 11	35.0	6.4	 25
446	 11	34.0	7.5	 25
447	 11	34.8	6.1	 20
448	 11	35.0	8.1	 25
449	 11	32.0	4.6	 25
450	 11	33.3	6.6	 20
451	 11	35.0	7.1	 25
452	 11	39.0	9.2	 25
453	 11	37.3	5.3	 20
454	 11	32.0	6.1	 25
455	 11	33.0	5.0	 25
456	 11	33.0	5.6	 20
457	 11	31.0	5.9	 25
458	 11	35.0	6.9	 25
459	 11	33.5	6.8	 20
460	 11	35.0	7.6	 25
461	 11	33.0	5.9	 25
462	 11	33.3	5.1	 20
463	 11	32.0	5.6	 25
464	 11	33.3	5.8	 20
465	 11	35.3	6.4	 16
466	 11	36.0	9.4	 20
467	 11	36.3	7.3	 20
468	 11	33.0	6.7	 16
469	 11	33.0	5.7	 20
470	 11	31.0	5.4	 20
471	 11	34.0	5.4	 16
472	 11	31.0	6.5	 20
473	 11	34.0	7.3	 20
474	 11	32.3	6.6	 16
475	 11	32.0	4.5	 20
476	 11	31.5	6.7	 20
477	 11	34.0	8.0	 16
478	 11	35.0	5.9	 20
479	 11	36.0	7.6	 16
480	 11	33.0	5.8	 25
481	 11	36.0	5.7	 25
482	 11	34.0	5.7	 20
483	 11	34.0	6.5	 25
484	 11	33.0	6.2	 25
485	 11	30.5	5.3	 20
486	 11	36.0	5.0	 25
487	 11	38.0	7.6	 25
488	 11	34.0	6.5	 20
489	 11	35.0	6.7	 25
490	 11	34.0	6.6	 25
491	 11	35.3	7.5	 20
492	 11	34.0	7.3	 25
493	 11	33.0	4.3	 25
494	 11	34.3	7.0	 20
495	 11	41.0	33.5	 25
496	 11	36.0	7.7	 25
497	 11	36.0	6.9	 20
498	 11	40.0	6.8	 25
499	 11	36.0	5.6	 25
500	 11	33.3	7.1	 20
501	 11	38.0	8.8	 25
502	 11	35.0	7.5	 25
503	 11	34.5	6.9	 20
504	 11	35.0	6.1	 25
505	 11	37.0	6.0	 25
506	 11	36.5	8.0	 20
507	 11	40.0	7.4	 25
508	 11	42.0	10.6	 25
509	 11	36.0	7.6	 20
510	 11	36.5	6.4	 20
511	 11	34.0	5.1	 20
512	 11	41.3	12.0	 16
513	 11	33.3	5.7	 20
514	 11	36.0	5.5	 20
515	 11	37.0	5.3	 16
516	 11	38.3	6.0	 20
517	 11	37.0	9.0	 16
518	 11	39.0	9.7	 20
519	 11	35.3	6.9	 20
520	 11	38.3	9.2	 16
521	 11	34.0	6.3	 20
522	 11	33.0	7.1	 20
523	 11	34.3	5.8	 16
524	 11	35.3	6.7	 20
525	 11	38.0	8.9	 25
526	 11	35.5	6.9	 20
527	 11	34.0	6.2	 25
528	 11	37.0	7.7	 25
529	 11	37.0	6.5	 20
530	 11	35.0	7.5	 25
531	 11	35.0	5.9	 25
532	 11	34.0	7.5	 20
533	 11	34.0	6.8	 25
534	 11	35.0	7.1	 25
535	 11	37.8	7.3	 20
536	 11	36.0	8.5	 25
537	 11	34.0	6.3	 25
538	 11	36.3	5.8	 20
539	 11	34.0	4.7	 25
540	 11	34.0	5.8	 25
541	 11	36.0	6.4	 20
542	 11	36.0	8.1	 25
543	 11	36.0	5.8	 25
544	 11	36.0	6.0	 20
545	 11	34.0	4.6	 25
546	 11	37.0	6.0	 25
547	 11	35.0	5.8	 20
548	 11	35.0	5.7	 25
549	 11	38.0	6.7	 25
550	 11	36.0	7.2	 20
551	 11	39.0	7.5	 25
552	 11	39.0	6.3	 25
553	 11	37.3	6.4	 20
554	 11	37.0	6.2	 25
555	 11	37.0	5.6	 20
556	 11	35.5	5.5	 20
557	 11	41.3	6.6	 20
558	 11	60.0	11.3	 16
559	 11	134.3	29.5	 20
560	 11	158.3	25.0	 20
561	 11	82.8	13.3	 16
562	 11	41.3	6.4	 20
563	 11	35.0	6.6	 20
564	 11	38.0	7.5	 16
565	 11	40.3	7.4	 20
566	 11	40.0	9.2	 20
567	 11	36.5	8.2	 16
568	 11	34.5	8.1	 20
569	 11	36.0	6.8	 20
570	 11	30.0	5.2	 16
571	 11	34.0	7.7	 25
572	 11	35.0	7.1	 25
573	 11	33.3	5.8	 20
574	 11	35.0	6.4	 25
575	 11	31.0	5.0	 25
576	 11	35.5	6.7	 20
577	 11	37.0	7.8	 25
578	 11	37.0	6.9	 25
579	 11	37.3	6.2	 20
580	 11	39.0	9.2	 25
581	 11	33.0	5.9	 25
582	 11	34.5	5.8	 20
583	 11	37.0	7.6	 25
584	 11	34.0	5.8	 25
585	 11	36.5	6.9	 20
586	 11	33.0	5.9	 25
587	 11	41.0	8.0	 25
588	 11	31.3	6.3	 20
589	 11	35.0	5.4	 25
590	 11	34.0	7.5	 25
591	 11	36.0	5.5	 20
592	 11	36.0	6.8	 25
593	 11	37.3	7.3	 20
594	 11	41.0	8.5	 25
595	 11	38.0	6.8	 25
596	 11	35.0	6.8	 20
597	 11	34.0	6.6	 25
598	 11	36.0	7.0	 25
599	 11	34.5	6.1	 20
600	 11	38.0	6.9	 25
601	 11	36.0	7.6	 25
602	 11	36.5	7.2	 16
603	 11	37.5	7.7	 20
604	 11	34.3	6.3	 20
605	 11	36.3	8.4	 16
606	 11	30.5	6.2	 20
607	 11	34.5	6.0	 20
608	 11	38.0	7.2	 16
609	 11	33.5	5.5	 20
610	 11	35.3	7.7	 20
611	 11	32.8	6.0	 16
612	 11	32.0	8.1	 20
613	 11	32.3	6.6	 20
614	 11	32.3	5.0	 16
615	 11	38.0	8.3	 20
616	 11	34.8	6.8	 20
617	 11	36.0	5.5	 20
618	 11	39.0	6.1	 25
619	 11	37.0	9.0	 25
620	 11	38.0	7.7	 20
621	 11	37.0	6.8	 25
622	 11	38.0	7.5	 25
623	 11	37.0	5.7	 20
624	 11	41.0	8.4	 25
625	 11	37.0	9.5	 25
626	 11	33.0	6.5	 20
627	 11	37.0	6.0	 25
628	 11	38.0	7.2	 25
629	 11	33.8	5.8	 20
630	 11	31.0	6.8	 25
631	 11	34.3	7.8	 20
632	 11	32.0	5.5	 25
633	 11	32.0	4.8	 25
634	 11	33.3	6.5	 20
635	 11	37.0	8.1	 25
636	 11	38.0	7.5	 25
637	 11	32.0	6.6	 20
638	 11	39.0	6.0	 25
639	 11	47.0	6.8	 25
  0	 12	2100.0	311.2	 20
  1	 12	79.0	11.5	 25
  2	 12	54.0	10.3	 25
  3	 12	97.5	13.7	 20
  4	 12	39.0	6.6	 25
  5	 12	68.0	12.7	 25
  6	 12	78.3	11.6	 20
  7	 12	173.0	32.6	 25
  8	 12	124.0	23.8	 25
  9	 12	134.8	18.0	 20
 10	 12	63.0	10.6	 25
 11	 12	59.0	9.2	 25
 12	 12	42.3	8.6	 20
 13	 12	45.0	7.8	 25
 14	 12	40.0	6.4	 25
 15	 12	85.0	11.9	 20
 16	 12	68.0	9.8	 25
 17	 12	59.0	8.4	 25
 18	 12	36.3	6.0	 20
 19	 12	38.0	5.8	 25
 20	 12	58.0	9.9	 25
 21	 12	42.5	9.7	 20
 22	 12	61.0	12.1	 25
 23	 12	209.0	14.8	 16
 24	 12	145.5	24.4	 20
 25	 12	104.5	18.1	 20
 26	 12	32.5	8.1	 16
 27	 12	45.3	6.8	 20
 28	 12	56.0	11.1	 20
 29	 12	113.8	12.4	 16
 30	 12	95.0	14.1	 20
 31	 12	104.5	19.0	 20
 32	 12	66.5	9.6	 16
 33	 12	70.0	11.9	 20
 34	 12	43.0	6.9	 20
 35	 12	58.8	9.2	 16
 36	 12	40.3	6.4	 20
 37	 12	53.3	10.6	 20
 38	 12	160.3	20.6	 20
 39	 12	102.0	18.9	 25
 40	 12	113.0	19.4	 25
 41	 12	60.5	9.4	 20
 42	 12	128.0	22.3	 25
 43	 12	167.0	29.1	 25
 44	 12	103.8	16.5	 20
 45	 12	35.0	6.4	 25
 46	 12	48.0	9.4	 25
 47	 12	44.3	8.5	 20
 48	 12	50.0	10.4	 25
 49	 12	54.0	10.4	 25
 50	 12	47.0	8.5	 20
 51	 12	62.0	11.6	 25
 52	 12	65.0	14.7	 25
 53	 12	164.0	20.6	 20
 54	 12	223.0	35.0	 25
 55	 12	68.0	14.2	 25
 56	 12	39.0	6.7	 20
 57	 12	42.0	7.9	 25
 58	 12	41.0	8.1	 25
 59	 12	111.3	19.5	 20
 60	 12	39.0	6.6	 25
 61	 12	65.3	9.8	 20
 62	 12	128.0	23.5	 25
 63	 12	129.0	30.1	 25
 64	 12	115.5	23.7	 20
 65	 12	47.0	8.6	 25
 66	 12	84.0	12.3	 25
 67	 12	194.5	32.8	 20
 68	 12	169.3	25.2	 20
 69	 12	52.3	8.8	 20
 70	 12	68.0	9.9	 16
 71	 12	594.0	72.4	 20
 72	 12	236.3	46.7	 20
 73	 12	67.3	10.3	 16
 74	 12	83.8	18.0	 20
 75	 12	51.0	7.9	 20
 76	 12	110.5	21.9	 16
 77	 12	168.8	36.0	 20
 78	 12	46.5	8.1	 20
 79	 12	54.8	11.5	 16
 80	 12	166.3	29.9	 20
 81	 12	40.0	6.7	 20
 82	 12	106.5	17.1	 16
 83	 12	303.0	58.9	 25
 84	 12	66.0	14.7	 25
 85	 12	61.3	9.2	 20
 86	 12	133.0	29.4	 25
 87	 12	332.0	74.4	 25
 88	 12	165.3	21.0	 20
 89	 12	73.0	18.2	 25
 90	 12	177.0	30.0	 25
 91	 12	286.0	29.6	 20
 92	 12	258.0	49.2	 25
 93	 12	63.0	11.1	 25
 94	 12	82.3	12.1	 20
 95	 12	216.0	38.8	 25
 96	 12	49.0	8.3	 25
 97	 12	47.5	8.9	 20
 98	 12	52.0	11.1	 25
 99	 12	50.0	9.1	 20
100	 12	43.0	7.8	 25
101	 12	256.0	55.9	 25
102	 12	341.0	64.2	 20
103	 12	48.0	10.0	 25
104	 12	68.0	12.1	 25
105	 12	105.0	14.3	 20
106	 12	68.0	12.7	 25
107	 12	74.0	17.5	 25
108	 12	50.5	8.5	 20
109	 12	36.0	5.8	 25
110	 12	117.0	27.0	 25
111	 12	97.3	20.7	 20
112	 12	123.0	28.2	 25
113	 12	158.0	37.5	 25
114	 12	101.3	11.0	 16
115	 12	80.8	13.9	 20
116	 12	176.0	36.1	 20
117	 12	46.0	8.4	 16
118	 12	104.0	21.3	 20
119	 12	60.5	11.1	 20
120	 12	55.3	8.5	 16
121	 12	163.0	31.7	 20
122	 12	351.0	71.3	 20
123	 12	206.5	30.3	 16
124	 12	118.8	24.5	 20
125	 12	60.0	11.9	 20
126	 12	128.0	25.1	 16
127	 12	380.5	74.9	 20
128	 12	442.3	89.6	 20
129	 12	745.3	67.8	 20
130	 12	1005.0	90.3	 25
131	 12	1130.0	161.7	 25
132	 12	681.3	70.7	 20
133	 12	617.0	121.1	 25
134	 12	288.0	45.2	 25
135	 12	332.3	45.1	 20
136	 12	371.0	58.5	 25
137	 12	539.5	71.7	 20
138	 12	475.0	79.5	 25
139	 12	501.0	86.8	 25
140	 12	362.5	45.5	 20
141	 12	2169.0	395.1	 25
142	 12	554.0	129.6	 25
143	 12	123.0	20.1	 20
144	 12	169.0	38.5	 25
145	 12	1503.0	371.9	 25
146	 12	901.0	177.3	 20
147	 12	527.0	111.1	 25
148	 12	172.0	45.0	 25
149	 12	610.8	122.5	 20
150	 12	483.0	119.5	 25
151	 12	1370.0	434.7	 25
152	 12	623.8	156.5	 20
153	 12	80.0	17.0	 25
154	 12	846.0	268.2	 25
155	 12	741.3	183.7	 20
156	 12	933.0	269.7	 25
157	 12	152.0	44.7	 25
158	 12	239.0	65.1	 20
159	 12	321.0	107.5	 25
160	 12	316.3	96.7	 20
161	 12	901.0	145.5	 16
162	 12	185.0	36.8	 20
163	 12	2144.8	586.3	 20
164	 12	2653.0	298.4	 16
165	 12	2922.8	578.2	 20
166	 12	704.8	202.2	 20
167	 12	2562.8	255.4	 16
168	 12	933.0	213.7	 20
169	 12	391.5	102.5	 20
170	 12	250.0	37.0	 16
171	 12	506.3	108.7	 20
172	 12	1207.0	337.4	 20
173	 12	1566.0	282.0	 16
174	 12	469.8	86.5	 20
175	 12	938.0	123.1	 20
176	 12	1751.0	286.7	 25
177	 12	823.0	198.2	 25
178	 12	57.8	8.6	 20
179	 12	632.0	141.5	 25
180	 12	106.0	17.6	 25
181	 12	43.8	7.4	 20
182	 12	50.0	7.7	 25
183	 12	55.0	10.9	 25
184	 12	37.0	9.1	 20
185	 12	38.0	6.2	 25
186	 12	47.0	7.4	 25
187	 12	53.3	7.6	 20
188	 12	39.0	7.7	 25
189	 12	75.0	15.6	 25
190	 12	112.3	14.1	 20
191	 12	45.0	7.2	 25
192	 12	49.0	9.2	 25
193	 12	44.3	8.0	 20
194	 12	36.0	8.4	 25
195	 12	36.0	7.5	 25
196	 12	41.3	8.8	 20
197	 12	38.0	7.0	 25
198	 12	40.0	7.3	 25
199	 12	35.3	5.8	 20
200	 12	39.0	7.0	 25
201	 12	38.0	7.3	 25
202	 12	35.8	5.9	 20
203	 12	34.0	7.4	 25
204	 12	35.0	6.9	 25
205	 12	42.5	8.1	 16
206	 12	38.0	5.9	 20
207	 12	38.5	8.9	 20
208	 12	39.3	6.5	 16
209	 12	117.0	11.0	 20
210	 12	76.0	12.4	 20
211	 12	122.5	16.8	 16
212	 12	45.3	7.2	 20
213	 12	37.5	6.8	 16
214	 12	99.0	16.4	 20
215	 12	37.0	6.3	 20
216	 12	35.0	7.4	 16
217	 12	39.0	6.1	 20
218	 12	51.0	7.1	 20
219	 12	61.3	7.8	 16
220	 12	37.5	8.9	 20
221	 12	59.0	27.8	 25
222	 12	56.3	8.5	 20
223	 12	45.0	7.9	 25
224	 12	42.0	6.9	 25
225	 12	37.0	5.0	 20
226	 12	38.0	7.4	 25
227	 12	40.0	8.6	 25
228	 12	41.0	6.1	 20
229	 12	42.0	7.9	 25
230	 12	46.0	8.4	 25
231	 12	36.5	6.5	 20
232	 12	45.0	9.3	 25
233	 12	40.0	7.1	 25
234	 12	63.3	10.5	 20
235	 12	73.0	9.5	 25
236	 12	40.0	7.5	 25
237	 12	35.0	6.2	 20
238	 12	39.0	6.5	 25
239	 12	51.0	7.8	 25
240	 12	37.5	7.7	 20
241	 12	37.0	5.9	 25
242	 12	54.0	9.9	 25
243	 12	62.8	10.3	 20
244	 12	39.0	6.6	 25
245	 12	52.0	9.5	 25
246	 12	39.3	6.2	 20
247	 12	40.0	9.1	 25
248	 12	35.0	6.1	 25
249	 12	42.3	8.2	 20
250	 12	37.0	6.0	 25
251	 12	45.5	7.9	 16
252	 12	37.3	5.9	 20
253	 12	42.3	9.4	 20
254	 12	48.0	8.5	 16
255	 12	43.0	8.6	 20
256	 12	33.3	4.0	 20
257	 12	36.8	6.9	 16
258	 12	37.8	7.9	 20
259	 12	42.0	6.3	 20
260	 12	42.8	8.3	 16
261	 12	49.0	8.9	 20
262	 12	60.3	8.2	 20
263	 12	53.3	10.0	 16
264	 12	64.0	8.9	 20
265	 12	36.0	5.9	 20
266	 12	34.3	5.4	 20
267	 12	37.0	5.9	 25
268	 12	45.0	7.4	 25
269	 12	63.3	10.3	 20
270	 12	55.0	5.9	 25
271	 12	45.0	6.3	 25
272	 12	37.0	8.8	 20
273	 12	36.0	6.7	 25
274	 12	35.0	4.8	 25
275	 12	35.3	6.2	 20
276	 12	37.0	6.8	 25
277	 12	39.0	6.1	 25
278	 12	57.3	7.3	 20
279	 12	116.0	16.8	 25
280	 12	239.0	49.0	 25
281	 12	37.3	7.6	 20
282	 12	36.0	5.6	 25
283	 12	42.0	6.5	 25
284	 12	43.3	10.6	 20
285	 12	47.0	9.7	 25
286	 12	37.0	5.2	 25
287	 12	37.0	7.8	 20
288	 12	51.0	8.2	 25
289	 12	68.0	6.8	 20
290	 12	88.0	14.2	 25
291	 12	81.0	16.3	 25
292	 12	78.0	12.0	 20
293	 12	54.0	8.8	 25
294	 12	38.0	5.2	 25
295	 12	40.3	8.0	 20
296	 12	40.0	6.8	 25
297	 12	36.3	6.3	 20
298	 12	37.0	5.3	 16
299	 12	45.0	8.9	 20
300	 12	44.0	9.1	 20
301	 12	40.5	8.6	 16
302	 12	40.5	6.3	 20
303	 12	40.0	7.0	 20
304	 12	44.5	5.7	 16
305	 12	38.0	6.8	 20
306	 12	35.5	6.5	 20
307	 12	56.0	9.1	 16
308	 12	52.3	8.8	 20
309	 12	56.3	9.9	 20
310	 12	54.3	10.4	 16
311	 12	48.0	9.7	 20
312	 12	45.0	8.8	 25
313	 12	47.0	9.0	 20
314	 12	40.0	8.4	 25
315	 12	70.0	13.5	 25
316	 12	73.5	10.0	 20
317	 12	43.0	6.5	 25
318	 12	34.0	7.3	 25
319	 12	43.0	7.6	 20
320	 12	38.0	6.3	 25
321	 12	38.0	7.4	 25
322	 12	47.3	9.3	 20
323	 12	62.0	9.3	 25
324	 12	39.0	6.9	 25
325	 12	42.0	8.7	 20
326	 12	39.0	5.8	 25
327	 12	58.3	8.5	 20
328	 12	56.0	10.3	 25
329	 12	43.0	7.2	 25
330	 12	41.0	7.5	 20
331	 12	38.0	6.4	 25
332	 12	59.0	11.0	 25
333	 12	41.3	4.5	 20
334	 12	59.0	9.2	 25
335	 12	309.0	35.9	 25
336	 12	36.3	6.6	 20
337	 12	42.0	7.8	 25
338	 12	39.0	6.8	 25
339	 12	40.3	9.3	 20
340	 12	39.0	6.2	 25
341	 12	67.0	14.2	 25
342	 12	99.3	17.7	 20
343	 12	60.0	8.8	 20
344	 12	58.5	8.1	 20
345	 12	71.3	12.6	 16
346	 12	44.0	8.6	 20
347	 12	45.0	6.6	 20
348	 12	77.0	11.8	 16
349	 12	41.0	8.2	 20
350	 12	47.3	6.8	 20
351	 12	41.3	6.4	 16
352	 12	64.5	7.2	 20
353	 12	70.8	9.9	 20
354	 12	53.8	10.6	 16
355	 12	93.0	12.9	 20
356	 12	52.5	9.9	 20
357	 12	57.3	10.2	 16
358	 12	73.0	12.3	 25
359	 12	93.0	13.4	 25
360	 12	45.3	6.1	 20
361	 12	39.0	5.5	 25
362	 12	142.0	21.5	 25
363	 12	47.0	9.4	 20
364	 12	42.0	7.0	 25
365	 12	34.8	6.6	 20
366	 12	38.0	5.5	 25
367	 12	49.0	9.4	 25
368	 12	57.3	9.9	 20
369	 12	63.0	13.7	 25
370	 12	56.0	12.8	 25
371	 12	71.0	11.5	 20
372	 12	43.0	9.3	 25
373	 12	86.0	13.4	 25
374	 12	49.5	7.5	 20
375	 12	86.0	11.3	 25
376	 12	67.0	9.2	 25
377	 12	42.3	7.7	 20
378	 12	44.0	8.7	 25
379	 12	42.0	7.7	 25
380	 12	37.3	7.1	 20
381	 12	43.0	7.0	 25
382	 12	42.0	8.1	 25
383	 12	40.0	6.0	 20
384	 12	77.0	14.7	 25
385	 12	45.0	6.6	 25
386	 12	43.5	9.3	 20
387	 12	47.0	8.4	 25
388	 12	43.3	12.0	 20
389	 12	34.5	6.0	 16
390	 12	42.3	5.8	 20
391	 12	49.0	8.0	 20
392	 12	38.3	7.4	 16
393	 12	52.0	9.9	 20
394	 12	227.5	34.0	 20
395	 12	36.0	7.3	 16
396	 12	43.5	6.6	 20
397	 12	41.0	5.9	 20
398	 12	36.3	5.3	 16
399	 12	43.0	8.2	 20
400	 12	53.3	9.6	 20
401	 12	46.8	8.2	 16
402	 12	55.5	5.5	 20
403	 12	53.3	10.3	 20
404	 12	44.0	6.8	 25
405	 12	179.0	25.1	 25
406	 12	44.0	6.8	 20
407	 12	40.0	5.8	 25
408	 12	37.0	5.2	 25
409	 12	44.0	6.0	 20
410	 12	44.0	6.5	 25
411	 12	37.0	8.8	 25
412	 12	43.0	8.2	 20
413	 12	50.0	8.3	 25
414	 12	52.0	9.2	 25
415	 12	53.3	9.7	 20
416	 12	89.0	18.1	 25
417	 12	52.0	7.6	 25
418	 12	42.5	7.7	 20
419	 12	54.0	8.4	 25
420	 12	225.0	24.6	 25
421	 12	36.0	6.0	 20
422	 12	35.0	5.2	 25
423	 12	42.0	6.8	 25
424	 12	62.0	8.2	 20
425	 12	61.0	9.7	 25
426	 12	70.0	13.8	 25
427	 12	37.0	6.7	 20
428	 12	37.0	4.7	 25
429	 12	41.0	7.6	 25
430	 12	46.5	7.4	 20
431	 12	43.0	6.5	 25
432	 12	43.0	8.3	 25
433	 12	53.3	7.8	 20
434	 12	43.3	6.6	 20
435	 12	46.3	6.5	 20
436	 12	58.8	6.2	 16
437	 12	56.0	9.6	 20
438	 12	76.3	10.8	 20
439	 12	46.0	7.4	 16
440	 12	92.8	13.3	 20
441	 12	43.3	9.5	 16
442	 12	36.3	8.2	 20
443	 12	43.3	7.6	 20
444	 12	43.0	5.8	 16
445	 12	48.0	7.0	 20
446	 12	70.0	10.3	 20
447	 12	56.3	11.0	 16
448	 12	45.3	8.5	 20
449	 12	42.0	7.5	 25
450	 12	42.0	6.8	 20
451	 12	41.0	6.5	 25
452	 12	42.0	7.2	 25
453	 12	44.3	7.6	 20
454	 12	48.0	7.3	 25
455	 12	43.0	7.4	 25
456	 12	56.3	10.9	 20
457	 12	57.0	9.1	 25
458	 12	35.0	6.4	 25
459	 12	38.3	5.0	 20
460	 12	36.0	5.4	 25
461	 12	46.0	8.5	 25
462	 12	41.0	9.0	 20
463	 12	39.0	6.2	 25
464	 12	40.0	7.6	 25
465	 12	38.5	5.6	 20
466	 12	46.0	8.5	 25
467	 12	43.0	7.7	 25
468	 12	42.5	6.0	 20
469	 12	45.0	8.6	 25
470	 12	38.0	8.2	 25
471	 12	39.5	6.0	 20
472	 12	44.0	7.5	 25
473	 12	43.0	8.8	 25
474	 12	217.3	25.9	 20
475	 12	42.0	7.7	 25
476	 12	77.0	13.1	 20
477	 12	41.0	9.1	 25
478	 12	39.0	6.1	 25
479	 12	47.8	8.6	 20
480	 12	39.5	10.3	 20
481	 12	119.3	15.9	 20
482	 12	71.5	11.7	 16
483	 12	51.5	11.8	 20
484	 12	100.8	13.8	 20
485	 12	91.0	16.0	 16
486	 12	131.3	17.8	 20
487	 12	44.0	8.7	 20
488	 12	53.3	8.6	 16
489	 12	96.0	13.6	 20
490	 12	95.3	17.2	 20
491	 12	35.0	3.5	 16
492	 12	37.5	8.3	 20
493	 12	38.3	6.3	 20
494	 12	37.0	7.6	 16
495	 12	36.0	5.9	 25
496	 12	41.0	6.6	 25
497	 12	53.0	10.0	 20
498	 12	59.0	9.8	 25
499	 12	36.0	7.3	 25
500	 12	52.5	9.1	 20
501	 12	66.0	11.1	 25
502	 12	44.0	7.4	 25
503	 12	78.3	10.8	 20
504	 12	75.0	11.4	 25
505	 12	74.0	12.3	 25
506	 12	44.5	7.6	 20
507	 12	87.0	12.2	 25
508	 12	41.0	6.1	 25
509	 12	44.0	8.6	 20
510	 12	48.0	9.5	 25
511	 12	45.0	8.6	 25
512	 12	54.0	9.7	 20
513	 12	51.0	8.5	 25
514	 12	45.3	7.6	 20
515	 12	48.0	9.1	 25
516	 12	48.0	10.0	 25
517	 12	62.8	19.9	 20
518	 12	41.0	7.1	 25
519	 12	36.0	6.0	 25
520	 12	35.0	7.0	 20
521	 12	39.0	8.1	 25
522	 12	37.0	4.6	 25
523	 12	39.3	7.3	 20
524	 12	37.0	6.5	 25
525	 12	39.5	7.5	 20
526	 12	40.3	5.6	 16
527	 12	84.0	12.5	 20
528	 12	46.3	7.6	 20
529	 12	45.3	6.8	 16
530	 12	48.0	6.6	 20
531	 12	43.3	10.6	 20
532	 12	43.3	5.9	 16
533	 12	39.8	8.1	 20
534	 12	39.0	6.7	 20
535	 12	43.3	6.8	 16
536	 12	41.3	5.5	 20
537	 12	67.0	13.0	 20
538	 12	54.3	9.5	 16
539	 12	42.8	7.4	 20
540	 12	38.0	5.4	 20
541	 12	41.0	6.3	 20
542	 12	79.0	14.7	 25
543	 12	51.0	10.2	 25
544	 12	442.5	50.4	 20
545	 12	38.0	6.8	 25
546	 12	48.0	8.7	 25
547	 12	159.8	17.4	 20
548	 12	82.0	9.3	 25
549	 12	45.0	7.4	 25
550	 12	38.3	7.2	 20
551	 12	44.0	8.3	 25
552	 12	39.5	8.4	 20
553	 12	79.0	10.3	 25
554	 12	42.0	7.5	 25
555	 12	48.3	9.0	 20
556	 12	42.0	8.0	 25
557	 12	52.0	10.1	 25
558	 12	81.3	17.3	 20
559	 12	230.0	35.8	 25
560	 12	264.0	34.7	 25
561	 12	150.8	28.1	 20
562	 12	69.0	17.6	 25
563	 12	47.0	7.2	 25
564	 12	53.3	7.9	 20
565	 12	39.0	7.2	 25
566	 12	37.0	8.0	 25
567	 12	45.3	6.8	 20
568	 12	88.0	18.4	 25
569	 12	44.0	7.7	 25
570	 12	46.3	7.9	 20
571	 12	46.0	7.3	 20
572	 12	40.0	5.4	 20
573	 12	36.0	7.4	 16
574	 12	53.8	9.2	 20
575	 12	39.3	7.4	 20
576	 12	80.3	12.9	 16
577	 12	37.0	6.1	 20
578	 12	46.3	5.3	 20
579	 12	58.8	10.7	 16
580	 12	55.3	9.7	 20
581	 12	38.0	4.9	 20
582	 12	40.5	6.6	 16
583	 12	41.0	7.3	 20
584	 12	42.3	8.6	 20
585	 12	45.5	6.2	 16
586	 12	42.0	7.9	 25
587	 12	55.0	12.4	 25
588	 12	47.3	8.5	 20
589	 12	42.0	6.4	 25
590	 12	35.8	5.4	 20
591	 12	57.0	8.2	 25
592	 12	54.0	8.6	 25
593	 12	46.3	7.8	 20
594	 12	45.0	8.3	 25
595	 12	46.0	7.3	 25
596	 12	36.8	6.6	 20
597	 12	37.0	6.9	 25
598	 12	39.0	6.2	 25
599	 12	39.3	6.8	 20
600	 12	39.0	5.9	 25
601	 12	58.0	7.8	 25
602	 12	40.0	7.7	 20
603	 12	41.0	5.9	 25
604	 12	41.0	8.3	 25
605	 12	47.0	8.6	 20
606	 12	49.0	11.6	 25
607	 12	57.0	10.1	 25
608	 12	80.3	11.2	 20
609	 12	44.0	7.7	 25
610	 12	40.0	7.5	 25
611	 12	47.5	9.2	 20
612	 12	52.0	9.0	 25
613	 12	43.0	7.4	 25
614	 12	41.8	7.3	 20
615	 12	42.0	5.9	 25
616	 12	41.0	5.7	 25
617	 12	229.3	23.4	 16
618	 12	83.8	12.7	 20
619	 12	42.5	11.5	 20
620	 12	38.0	4.7	 16
621	 12	164.8	27.0	 20
622	 12	202.3	29.1	 20
623	 12	148.5	17.9	 16
624	 12	44.5	10.5	 20
625	 12	44.3	11.0	 20
626	 12	38.0	7.7	 16
627	 12	39.3	9.9	 20
628	 12	46.3	9.5	 16
629	 12	36.3	5.4	 20
630	 12	46.8	9.3	 20
631	 12	36.8	5.2	 16
632	 12	40.0	5.3	 25
633	 12	122.0	19.0	 25
634	 12	37.0	7.6	 20
635	 12	40.0	7.8	 25
636	 12	39.0	9.3	 25
637	 12	43.0	5.8	 20
638	 12	46.0	9.2	 25
639	 12	1594.0	317.5	 25
  0	 13	45.0	9.4	 16
  1	 13	48.5	9.6	 20
  2	 13	43.0	7.7	 20
  3	 13	96.3	16.4	 16
  4	 13	33.0	6.6	 20
  5	 13	54.3	9.8	 20
  6	 13	43.0	8.4	 16
  7	 13	82.0	13.6	 25
  8	 13	58.0	10.5	 25
  9	 13	51.5	9.5	 20
 10	 13	40.0	9.2	 25
 11	 13	58.0	8.6	 25
 12	 13	44.0	9.5	 20
 13	 13	36.0	5.7	 25
 14	 13	39.0	5.6	 25
 15	 13	45.5	6.9	 20
 16	 13	242.0	26.9	 25
 17	 13	43.0	8.8	 25
 18	 13	37.3	5.9	 20
 19	 13	38.0	9.0	 25
 20	 13	84.3	12.3	 20
 21	 13	42.0	7.3	 25
 22	 13	37.0	7.1	 25
 23	 13	76.5	12.7	 20
 24	 13	74.0	11.6	 25
 25	 13	56.0	10.0	 25
 26	 13	35.3	6.4	 20
 27	 13	45.0	8.9	 25
 28	 13	53.0	9.1	 25
 29	 13	58.0	9.3	 20
 30	 13	73.0	8.7	 25
 31	 13	61.0	10.7	 25
 32	 13	40.0	5.5	 20
 33	 13	46.0	6.3	 25
 34	 13	37.0	5.7	 25
 35	 13	37.0	7.2	 20
 36	 13	36.0	5.5	 25
 37	 13	45.0	7.2	 25
 38	 13	182.0	19.3	 16
 39	 13	56.5	9.0	 20
 40	 13	69.0	11.0	 20
 41	 13	46.5	5.7	 16
 42	 13	50.3	8.0	 20
 43	 13	117.5	14.1	 20
 44	 13	51.8	9.2	 16
 45	 13	40.5	5.9	 20
 46	 13	41.3	8.2	 20
 47	 13	42.8	6.6	 16
 48	 13	62.8	10.0	 20
 49	 13	45.3	8.5	 20
 50	 13	47.3	6.6	 16
 51	 13	40.0	5.5	 20
 52	 13	44.3	11.3	 20
 53	 13	53.3	10.7	 20
 54	 13	91.0	17.9	 25
 55	 13	45.0	8.0	 25
 56	 13	42.8	8.2	 20
 57	 13	35.0	5.3	 25
 58	 13	44.0	8.6	 20
 59	 13	135.0	18.7	 25
 60	 13	42.0	7.6	 25
 61	 13	45.0	7.4	 20
 62	 13	54.0	9.0	 25
 63	 13	51.0	8.8	 25
 64	 13	55.0	10.0	 20
 65	 13	51.0	8.9	 25
 66	 13	44.0	6.5	 25
 67	 13	49.3	7.0	 20
 68	 13	56.0	8.4	 25
 69	 13	69.0	10.0	 25
 70	 13	67.5	8.4	 20
 71	 13	261.0	36.2	 25
 72	 13	85.0	16.7	 25
 73	 13	44.0	8.8	 20
 74	 13	44.0	7.3	 25
 75	 13	42.0	7.0	 25
 76	 13	51.3	7.4	 20
 77	 13	42.0	7.2	 25
 78	 13	39.0	7.3	 25
 79	 13	44.8	8.5	 20
 80	 13	64.0	13.3	 25
 81	 13	40.0	7.1	 25
 82	 13	54.3	9.6	 20
 83	 13	127.8	33.6	 20
 84	 13	42.0	6.3	 20
 85	 13	33.5	7.4	 16
 86	 13	57.0	10.5	 20
 87	 13	173.0	31.8	 20
 88	 13	49.0	7.5	 16
 89	 13	36.8	7.2	 20
 90	 13	73.8	15.9	 20
 91	 13	103.0	14.3	 16
 92	 13	89.0	11.3	 20
 93	 13	52.0	8.4	 20
 94	 13	57.5	11.0	 16
 95	 13	176.5	28.9	 20
 96	 13	42.5	6.8	 16
 97	 13	41.0	4.5	 20
 98	 13	64.5	9.4	 20
 99	 13	49.0	7.4	 20
100	 13	37.0	5.4	 25
101	 13	98.0	14.3	 25
102	 13	117.0	19.9	 20
103	 13	35.0	5.7	 25
104	 13	43.0	7.5	 25
105	 13	56.5	10.1	 20
106	 13	39.0	7.6	 25
107	 13	61.0	10.5	 25
108	 13	52.0	7.9	 20
109	 13	36.0	5.4	 25
110	 13	50.0	9.5	 25
111	 13	74.8	10.3	 20
112	 13	203.0	36.8	 25
113	 13	49.0	8.2	 25
114	 13	49.0	11.1	 20
115	 13	46.0	8.6	 25
116	 13	51.0	7.5	 25
117	 13	34.0	6.2	 20
118	 13	47.0	8.0	 25
119	 13	55.0	8.6	 25
120	 13	39.3	7.2	 20
121	 13	62.0	13.1	 25
122	 13	65.0	12.8	 25
123	 13	49.3	11.5	 20
124	 13	39.0	7.3	 25
125	 13	37.0	7.2	 25
126	 13	43.3	6.5	 20
127	 13	138.0	31.8	 25
128	 13	110.0	22.9	 25
129	 13	122.8	18.6	 16
130	 13	419.0	38.4	 20
131	 13	239.8	26.1	 20
132	 13	1072.3	62.5	 16
133	 13	754.3	113.1	 20
134	 13	120.3	16.0	 16
135	 13	191.5	35.5	 20
136	 13	273.5	28.1	 20
137	 13	194.0	19.4	 16
138	 13	134.3	27.5	 20
139	 13	155.3	26.6	 20
140	 13	305.3	35.3	 16
141	 13	802.5	141.2	 20
142	 13	72.3	12.5	 20
143	 13	44.0	7.4	 16
144	 13	38.0	7.6	 25
145	 13	164.0	34.9	 25
146	 13	132.3	29.3	 20
147	 13	83.0	14.0	 25
148	 13	50.0	9.5	 25
149	 13	78.0	12.1	 20
150	 13	64.0	12.0	 25
151	 13	181.0	51.5	 25
152	 13	242.0	35.3	 20
153	 13	48.0	9.2	 25
154	 13	117.0	30.0	 25
155	 13	72.3	15.8	 20
156	 13	64.0	15.2	 25
157	 13	122.0	35.8	 25
158	 13	38.0	5.8	 20
159	 13	100.0	16.8	 25
160	 13	63.0	12.1	 25
161	 13	106.0	29.1	 20
162	 13	50.0	8.7	 25
163	 13	260.0	82.9	 25
164	 13	565.0	101.6	 20
165	 13	689.0	183.1	 25
166	 13	69.0	18.0	 25
167	 13	1027.0	126.0	 20
168	 13	180.0	50.9	 25
169	 13	52.0	9.0	 25
170	 13	47.3	7.6	 20
171	 13	102.0	18.8	 25
172	 13	358.0	68.8	 20
173	 13	501.0	103.8	 25
174	 13	74.0	16.2	 25
175	 13	100.0	23.1	 16
176	 13	623.0	97.7	 20
177	 13	85.0	16.7	 20
178	 13	33.3	8.1	 16
179	 13	131.3	30.4	 20
180	 13	39.3	6.3	 20
181	 13	38.3	4.0	 16
182	 13	46.0	6.9	 20
183	 13	58.3	7.9	 20
184	 13	41.3	7.5	 16
185	 13	36.0	6.4	 20
186	 13	42.3	7.9	 20
187	 13	47.3	5.8	 16
188	 13	31.5	5.9	 20
189	 13	35.0	4.7	 20
190	 13	57.3	10.2	 20
191	 13	39.0	5.9	 25
192	 13	53.0	8.9	 25
193	 13	38.3	6.4	 20
194	 13	34.0	5.7	 25
195	 13	38.0	6.7	 25
196	 13	38.3	6.1	 20
197	 13	40.0	7.2	 25
198	 13	39.0	7.6	 25
199	 13	38.0	6.6	 20
200	 13	43.0	8.9	 25
201	 13	37.0	7.1	 25
202	 13	54.3	14.0	 20
203	 13	35.0	5.3	 25
204	 13	35.0	6.6	 25
205	 13	40.5	7.4	 20
206	 13	33.0	6.8	 25
207	 13	41.0	7.5	 25
208	 13	45.0	8.6	 20
209	 13	110.0	22.1	 25
210	 13	42.8	6.4	 20
211	 13	933.0	144.7	 25
212	 13	44.0	6.0	 25
213	 13	38.0	6.6	 20
214	 13	55.0	6.9	 25
215	 13	41.0	8.0	 25
216	 13	77.3	11.7	 20
217	 13	40.0	6.0	 25
218	 13	40.0	7.1	 25
219	 13	43.0	8.2	 20
220	 13	36.0	5.5	 25
221	 13	93.0	13.4	 20
222	 13	83.0	11.5	 16
223	 13	36.8	7.1	 20
224	 13	38.0	7.7	 20
225	 13	43.3	8.0	 16
226	 13	38.0	4.7	 20
227	 13	38.0	4.8	 20
228	 13	49.5	10.0	 16
229	 13	42.3	8.1	 20
230	 13	47.3	10.9	 20
231	 13	37.0	6.6	 16
232	 13	41.0	7.0	 20
233	 13	34.8	8.7	 20
234	 13	86.0	13.5	 16
235	 13	89.8	11.9	 20
236	 13	39.0	6.9	 25
237	 13	42.0	7.1	 20
238	 13	35.0	6.1	 25
239	 13	41.0	5.4	 25
240	 13	36.0	6.6	 20
241	 13	38.0	4.9	 25
242	 13	47.0	7.2	 25
243	 13	41.5	7.6	 20
244	 13	48.0	7.9	 25
245	 13	45.0	8.3	 25
246	 13	37.0	6.8	 20
247	 13	44.0	8.3	 25
248	 13	39.0	5.4	 20
249	 13	39.0	6.4	 25
250	 13	36.0	5.2	 25
251	 13	47.8	8.2	 20
252	 13	36.0	6.3	 25
253	 13	41.0	7.9	 25
254	 13	36.5	5.8	 20
255	 13	45.0	67.6	 25
256	 13	37.0	6.5	 25
257	 13	52.3	7.7	 20
258	 13	40.0	8.3	 25
259	 13	41.0	7.5	 25
260	 13	39.3	6.9	 20
261	 13	75.0	17.2	 25
262	 13	172.0	32.1	 25
263	 13	49.3	11.4	 20
264	 13	53.0	10.3	 25
265	 13	35.0	6.3	 25
266	 13	36.3	7.9	 16
267	 13	81.3	12.1	 20
268	 13	40.3	7.8	 20
269	 13	77.5	9.4	 16
270	 13	40.3	8.4	 20
271	 13	51.3	9.8	 20
272	 13	39.5	8.7	 16
273	 13	38.3	5.5	 20
274	 13	38.5	7.6	 20
275	 13	39.3	7.7	 16
276	 13	35.3	6.6	 20
277	 13	38.5	5.5	 20
278	 13	43.5	7.3	 16
279	 13	109.5	17.8	 20
280	 13	121.0	24.6	 20
281	 13	39.3	5.9	 16
282	 13	37.0	7.1	 25
283	 13	38.0	6.7	 25
284	 13	45.3	6.4	 20
285	 13	39.0	5.5	 25
286	 13	35.0	5.1	 20
287	 13	38.0	6.9	 25
288	 13	44.0	8.7	 25
289	 13	73.8	7.9	 20
290	 13	55.0	9.8	 25
291	 13	42.0	6.8	 25
292	 13	73.0	9.9	 20
293	 13	55.0	7.0	 25
294	 13	39.0	6.2	 25
295	 13	45.3	7.0	 20
296	 13	46.0	7.3	 25
297	 13	39.0	6.4	 25
298	 13	37.3	6.6	 20
299	 13	47.0	8.4	 25
300	 13	47.0	8.6	 25
301	 13	37.5	7.8	 20
302	 13	44.0	6.3	 25
303	 13	35.0	8.1	 25
304	 13	50.0	7.6	 20
305	 13	39.0	8.5	 25
306	 13	37.0	5.5	 25
307	 13	56.5	8.7	 20
308	 13	62.0	8.3	 25
309	 13	76.0	10.9	 25
310	 13	50.0	6.0	 20
311	 13	60.0	10.0	 25
312	 13	50.0	8.9	 20
313	 13	42.0	5.7	 16
314	 13	40.0	5.3	 20
315	 13	50.3	9.2	 20
316	 13	47.0	9.7	 16
317	 13	46.5	8.9	 20
318	 13	36.3	6.4	 20
319	 13	38.0	6.6	 16
320	 13	45.3	6.4	 20
321	 13	40.0	5.7	 20
322	 13	69.3	16.9	 16
323	 13	57.5	7.7	 20
324	 13	37.5	6.8	 16
325	 13	46.3	9.0	 20
326	 13	37.3	6.6	 20
327	 13	47.3	10.5	 20
328	 13	114.0	14.3	 25
329	 13	50.0	8.5	 25
330	 13	51.3	6.8	 20
331	 13	36.0	6.8	 25
332	 13	48.0	10.1	 25
333	 13	55.5	9.6	 20
334	 13	56.0	8.6	 25
335	 13	105.0	13.6	 25
336	 13	47.0	7.8	 20
337	 13	42.0	8.4	 25
338	 13	52.0	8.2	 25
339	 13	54.5	11.1	 20
340	 13	39.0	5.6	 25
341	 13	120.0	23.3	 25
342	 13	57.8	8.2	 20
343	 13	64.0	10.1	 25
344	 13	55.0	9.0	 25
345	 13	53.0	8.3	 20
346	 13	52.0	8.1	 25
347	 13	56.0	13.9	 25
348	 13	97.3	15.4	 20
349	 13	42.0	8.0	 25
350	 13	50.0	9.0	 25
351	 13	56.3	7.5	 20
352	 13	70.0	10.4	 25
353	 13	62.0	8.7	 25
354	 13	57.0	12.4	 20
355	 13	62.0	9.6	 25
356	 13	52.0	10.5	 25
357	 13	50.3	8.2	 20
358	 13	62.3	10.0	 20
359	 13	75.3	11.3	 20
360	 13	40.8	8.3	 16
361	 13	38.5	6.9	 20
362	 13	96.5	12.8	 16
363	 13	37.3	7.8	 20
364	 13	38.0	7.0	 20
365	 13	36.5	5.0	 16
366	 13	40.3	6.4	 20
367	 13	55.5	11.0	 20
368	 13	43.5	9.1	 16
369	 13	49.0	8.2	 20
370	 13	65.5	10.1	 20
371	 13	111.0	11.4	 16
372	 13	38.8	6.2	 20
373	 13	66.0	14.0	 25
374	 13	42.3	7.3	 20
375	 13	71.0	12.3	 25
376	 13	95.0	15.2	 25
377	 13	44.0	5.4	 20
378	 13	43.0	8.0	 25
379	 13	45.0	8.4	 25
380	 13	35.5	4.7	 20
381	 13	51.0	10.4	 25
382	 13	41.0	7.7	 25
383	 13	36.5	6.5	 20
384	 13	182.0	17.3	 25
385	 13	44.0	6.4	 25
386	 13	69.3	12.3	 20
387	 13	54.0	100.9	 25
388	 13	40.0	6.4	 25
389	 13	36.5	7.6	 20
390	 13	37.0	5.8	 25
391	 13	40.0	5.8	 25
392	 13	42.3	7.9	 20
393	 13	40.0	5.7	 25
394	 13	94.0	11.5	 25
395	 13	37.5	7.4	 20
396	 13	41.0	8.3	 25
397	 13	48.0	10.0	 25
398	 13	40.3	6.8	 20
399	 13	40.0	7.7	 25
400	 13	44.5	5.4	 20
401	 13	91.0	15.2	 25
402	 13	79.0	14.4	 25
403	 13	55.8	9.3	 16
404	 13	57.8	8.0	 20
405	 13	63.0	10.5	 20
406	 13	39.5	7.4	 16
407	 13	44.0	7.3	 20
408	 13	36.5	5.5	 20
409	 13	46.3	6.7	 16
410	 13	60.3	12.6	 20
411	 13	39.0	7.0	 20
412	 13	40.3	6.3	 16
413	 13	153.0	14.1	 20
414	 13	42.5	6.9	 20
415	 13	102.0	11.6	 16
416	 13	103.5	7.6	 20
417	 13	51.5	7.2	 20
418	 13	42.8	8.7	 16
419	 13	75.0	10.8	 25
420	 13	161.0	20.2	 25
421	 13	40.0	7.6	 20
422	 13	38.0	6.5	 25
423	 13	49.0	9.0	 25
424	 13	94.5	10.5	 20
425	 13	49.0	7.0	 25
426	 13	40.0	7.7	 25
427	 13	38.3	7.6	 20
428	 13	37.0	6.9	 25
429	 13	45.0	7.2	 25
430	 13	45.5	10.0	 20
431	 13	40.0	6.6	 25
432	 13	43.0	7.5	 25
433	 13	72.0	12.8	 20
434	 13	44.0	8.1	 25
435	 13	45.0	7.1	 25
436	 13	44.5	8.8	 20
437	 13	47.0	7.6	 25
438	 13	113.5	11.2	 20
439	 13	46.0	8.4	 25
440	 13	81.0	14.5	 25
441	 13	37.3	7.0	 20
442	 13	40.0	6.0	 25
443	 13	51.0	9.5	 25
444	 13	89.3	15.6	 20
445	 13	54.0	8.3	 25
446	 13	45.0	9.9	 25
447	 13	58.5	11.3	 20
448	 13	37.0	6.3	 25
449	 13	37.3	5.0	 20
450	 13	42.3	6.9	 16
451	 13	52.5	8.9	 20
452	 13	38.3	6.4	 20
453	 13	39.5	8.1	 16
454	 13	74.3	9.7	 20
455	 13	54.0	8.0	 20
456	 13	44.5	4.9	 16
457	 13	95.5	14.7	 20
458	 13	39.0	6.8	 20
459	 13	39.3	7.8	 16
460	 13	54.5	8.2	 20
461	 13	44.3	7.2	 20
462	 13	41.3	9.6	 16
463	 13	36.3	6.7	 20
464	 13	46.0	8.5	 25
465	 13	37.0	4.8	 20
466	 13	39.0	7.9	 25
467	 13	46.0	7.8	 25
468	 13	42.8	9.5	 20
469	 13	46.0	8.9	 25
470	 13	46.0	10.4	 25
471	 13	45.0	7.9	 20
472	 13	45.0	9.1	 25
473	 13	41.0	7.0	 25
474	 13	65.3	12.5	 20
475	 13	41.0	7.0	 25
476	 13	49.3	9.5	 20
477	 13	38.0	6.3	 25
478	 13	36.0	6.3	 25
479	 13	51.0	10.5	 20
480	 13	45.0	6.4	 25
481	 13	86.0	13.1	 25
482	 13	108.3	12.4	 20
483	 13	83.0	11.9	 25
484	 13	171.0	23.1	 25
485	 13	119.3	15.8	 20
486	 13	144.0	16.5	 25
487	 13	56.0	9.2	 25
488	 13	42.3	7.7	 20
489	 13	49.0	9.0	 25
490	 13	104.0	14.5	 25
491	 13	38.3	5.1	 20
492	 13	37.0	6.6	 25
493	 13	38.0	7.4	 25
494	 13	40.5	7.5	 20
495	 13	37.5	5.8	 20
496	 13	43.3	7.6	 20
497	 13	43.0	6.9	 16
498	 13	47.3	7.4	 20
499	 13	39.5	7.1	 20
500	 13	50.3	7.5	 16
501	 13	55.3	8.7	 20
502	 13	37.5	5.3	 20
503	 13	45.0	6.8	 16
504	 13	45.0	8.3	 20
505	 13	62.8	10.6	 20
506	 13	64.0	12.2	 16
507	 13	199.0	31.0	 20
508	 13	43.3	5.8	 20
509	 13	66.8	10.1	 16
510	 13	38.0	7.4	 25
511	 13	41.0	8.8	 25
512	 13	53.3	8.3	 20
513	 13	51.0	6.4	 25
514	 13	39.0	5.1	 20
515	 13	49.0	9.1	 25
516	 13	62.0	10.2	 25
517	 13	80.5	9.9	 20
518	 13	42.0	7.5	 25
519	 13	40.0	6.4	 25
520	 13	37.0	4.4	 20
521	 13	39.0	6.2	 25
522	 13	38.0	8.5	 25
523	 13	44.3	7.3	 20
524	 13	40.0	6.5	 25
525	 13	44.0	7.2	 25
526	 13	45.5	8.2	 20
527	 13	199.0	26.6	 25
528	 13	40.0	6.9	 25
529	 13	42.3	6.4	 20
530	 13	48.0	7.3	 25
531	 13	42.0	6.2	 25
532	 13	43.0	10.3	 20
533	 13	49.0	9.3	 25
534	 13	36.0	6.0	 25
535	 13	40.3	5.6	 20
536	 13	42.0	12.1	 25
537	 13	56.0	11.1	 25
538	 13	44.3	6.5	 20
539	 13	47.0	9.3	 25
540	 13	39.0	7.5	 25
541	 13	42.0	8.5	 16
542	 13	46.0	8.0	 20
543	 13	43.3	5.9	 20
544	 13	722.0	62.0	 16
545	 13	47.3	8.6	 20
546	 13	49.3	7.7	 20
547	 13	109.0	12.2	 16
548	 13	165.0	22.5	 20
549	 13	47.5	7.8	 16
550	 13	41.3	8.0	 20
551	 13	35.0	4.7	 20
552	 13	42.3	7.2	 16
553	 13	54.3	8.8	 20
554	 13	42.0	6.0	 20
555	 13	44.5	8.9	 16
556	 13	42.0	7.1	 25
557	 13	56.0	9.6	 25
558	 13	57.5	8.2	 20
559	 13	185.0	45.6	 25
560	 13	297.0	23.7	 25
561	 13	226.3	35.3	 20
562	 13	110.0	30.5	 25
563	 13	45.0	8.9	 25
564	 13	71.5	11.5	 20
565	 13	45.0	8.7	 25
566	 13	55.0	9.5	 25
567	 13	41.0	6.3	 20
568	 13	39.0	6.1	 25
569	 13	51.0	7.2	 25
570	 13	37.5	5.8	 20
571	 13	43.0	7.8	 25
572	 13	36.0	6.0	 25
573	 13	34.3	5.1	 20
574	 13	51.0	7.8	 25
575	 13	36.0	6.4	 25
576	 13	63.5	10.2	 20
577	 13	38.0	7.6	 25
578	 13	42.0	6.2	 25
579	 13	64.0	9.7	 20
580	 13	45.0	8.6	 25
581	 13	37.0	7.4	 25
582	 13	41.3	6.0	 20
583	 13	43.0	7.8	 25
584	 13	43.0	6.9	 25
585	 13	64.8	13.1	 20
586	 13	42.5	8.5	 20
587	 13	68.0	13.2	 16
588	 13	49.5	8.3	 20
589	 13	41.3	6.4	 20
590	 13	40.5	5.9	 16
591	 13	43.5	8.6	 20
592	 13	55.3	10.1	 20
593	 13	37.5	6.3	 16
594	 13	68.5	9.1	 20
595	 13	57.3	10.5	 20
596	 13	40.0	7.0	 16
597	 13	36.5	5.7	 20
598	 13	43.0	7.0	 20
599	 13	47.0	8.2	 16
600	 13	40.0	6.7	 20
601	 13	50.0	8.1	 20
602	 13	40.3	6.7	 20
603	 13	40.0	8.1	 25
604	 13	44.0	7.3	 25
605	 13	41.0	7.8	 20
606	 13	54.0	8.8	 25
607	 13	60.0	7.7	 25
608	 13	57.8	10.2	 20
609	 13	43.0	7.1	 25
610	 13	42.0	6.8	 25
611	 13	48.3	8.1	 20
612	 13	57.0	7.2	 25
613	 13	42.0	8.4	 25
614	 13	43.5	6.2	 20
615	 13	42.0	4.8	 25
616	 13	44.0	7.6	 25
617	 13	110.5	12.5	 20
618	 13	58.0	10.4	 25
619	 13	41.0	7.3	 25
620	 13	39.8	7.6	 20
621	 13	108.0	17.8	 25
622	 13	74.0	10.1	 25
623	 13	67.3	8.9	 20
624	 13	50.0	9.0	 25
625	 13	45.0	6.6	 20
626	 13	35.0	7.0	 25
627	 13	38.0	5.1	 25
628	 13	46.5	6.8	 20
629	 13	35.0	5.7	 25
630	 13	47.0	9.2	 25
631	 13	38.3	7.8	 20
632	 13	39.3	5.8	 20
633	 13	46.3	7.4	 20
634	 13	35.8	6.3	 16
635	 13	38.3	5.8	 20
636	 13	44.3	7.6	 20
637	 13	37.0	7.5	 16
638	 13	47.8	10.5	 20
639	 13	47.3	7.9	 20
  0	 14	2158.8	406.1	 20
  1	 14	49.0	7.9	 25
  2	 14	52.0	8.6	 25
  3	 14	36.3	6.2	 20
  4	 14	38.0	6.8	 25
  5	 14	40.0	6.0	 25
  6	 14	40.0	6.9	 20
  7	 14	72.3	11.3	 20
  8	 14	46.0	6.5	 20
  9	 14	41.8	6.6	 16
 10	 14	40.3	6.2	 20
 11	 14	169.5	29.2	 20
 12	 14	168.8	16.4	 16
 13	 14	45.3	8.0	 20
 14	 14	33.8	6.6	 20
 15	 14	54.3	10.3	 16
 16	 14	44.0	6.4	 20
 17	 14	43.5	7.7	 20
 18	 14	43.3	7.7	 16
 19	 14	287.5	40.6	 20
 20	 14	87.5	8.4	 16
 21	 14	244.8	29.2	 20
 22	 14	55.0	12.5	 25
 23	 14	37.3	6.0	 20
 24	 14	46.0	8.5	 25
 25	 14	67.0	12.2	 25
 26	 14	55.3	9.8	 20
 27	 14	45.0	6.9	 25
 28	 14	61.0	8.2	 25
 29	 14	98.0	12.0	 20
 30	 14	86.0	16.6	 25
 31	 14	42.0	7.7	 25
 32	 14	94.5	11.7	 20
 33	 14	41.0	8.3	 25
 34	 14	35.0	6.6	 25
 35	 14	46.0	7.2	 20
 36	 14	56.0	10.9	 25
 37	 14	42.0	6.2	 25
 38	 14	75.0	11.9	 20
 39	 14	226.0	44.3	 25
 40	 14	43.0	10.9	 25
 41	 14	39.5	8.2	 20
 42	 14	37.0	7.3	 25
 43	 14	47.0	8.9	 25
 44	 14	44.8	8.7	 20
 45	 14	37.0	6.4	 25
 46	 14	57.0	11.2	 25
 47	 14	111.5	21.0	 20
 48	 14	88.0	11.9	 25
 49	 14	127.0	29.2	 25
 50	 14	86.3	20.8	 20
 51	 14	72.0	12.2	 25
 52	 14	80.0	18.8	 25
 53	 14	83.3	15.2	 16
 54	 14	41.0	6.6	 20
 55	 14	51.0	6.5	 16
 56	 14	35.0	5.3	 20
 57	 14	43.5	9.5	 20
 58	 14	44.3	8.0	 16
 59	 14	51.3	10.6	 20
 60	 14	87.5	13.4	 20
 61	 14	100.3	12.0	 16
 62	 14	50.0	9.1	 20
 63	 14	121.0	19.7	 20
 64	 14	110.3	20.9	 16
 65	 14	46.5	7.0	 20
 66	 14	43.8	6.3	 20
 67	 14	52.3	8.7	 16
 68	 14	37.0	6.4	 25
 69	 14	37.0	6.5	 25
 70	 14	178.8	27.8	 20
 71	 14	71.0	19.9	 25
 72	 14	69.0	11.6	 25
 73	 14	42.0	6.9	 20
 74	 14	37.0	6.1	 25
 75	 14	108.0	16.6	 25
 76	 14	63.5	8.8	 20
 77	 14	50.0	10.5	 25
 78	 14	35.0	4.0	 25
 79	 14	39.0	8.5	 20
 80	 14	40.0	6.3	 25
 81	 14	793.0	148.3	 25
 82	 14	54.5	7.7	 20
 83	 14	58.0	8.6	 25
 84	 14	51.0	8.4	 25
 85	 14	32.3	4.6	 20
 86	 14	46.0	7.5	 25
 87	 14	43.0	7.0	 25
 88	 14	51.3	9.6	 20
 89	 14	51.0	9.4	 25
 90	 14	37.0	5.5	 25
 91	 14	38.3	7.8	 20
 92	 14	41.0	5.7	 25
 93	 14	44.5	9.3	 20
 94	 14	37.0	6.8	 25
 95	 14	45.0	7.0	 25
 96	 14	88.3	14.5	 20
 97	 14	52.0	11.0	 25
 98	 14	45.0	8.2	 25
 99	 14	115.0	16.7	 16
100	 14	41.0	6.4	 20
101	 14	37.3	7.2	 20
102	 14	43.3	7.6	 16
103	 14	40.5	6.5	 20
104	 14	33.3	7.3	 20
105	 14	64.0	12.6	 16
106	 14	159.8	26.2	 20
107	 14	317.0	56.3	 20
108	 14	43.3	8.2	 16
109	 14	47.0	7.5	 20
110	 14	48.3	9.9	 20
111	 14	45.5	8.6	 16
112	 14	107.0	15.0	 20
113	 14	63.0	8.7	 20
114	 14	40.3	7.8	 20
115	 14	41.0	7.3	 25
116	 14	289.0	39.0	 25
117	 14	302.0	42.0	 20
118	 14	58.0	10.2	 25
119	 14	38.0	5.5	 25
120	 14	123.0	30.2	 20
121	 14	211.0	50.6	 25
122	 14	53.0	7.0	 25
123	 14	74.5	12.6	 20
124	 14	37.0	6.2	 25
125	 14	31.0	4.0	 25
126	 14	212.0	40.0	 20
127	 14	39.0	5.7	 25
128	 14	43.0	7.2	 25
129	 14	44.0	7.8	 20
130	 14	42.0	7.1	 25
131	 14	71.0	11.4	 20
132	 14	90.0	16.4	 25
133	 14	46.0	9.6	 25
134	 14	45.3	9.0	 20
135	 14	50.0	10.5	 25
136	 14	107.0	14.6	 25
137	 14	143.5	22.7	 20
138	 14	141.0	37.2	 25
139	 14	138.0	29.1	 25
140	 14	72.0	12.6	 20
141	 14	62.0	10.6	 25
142	 14	46.0	8.5	 25
143	 14	43.3	7.3	 20
144	 14	55.3	10.2	 20
145	 14	54.3	8.3	 20
146	 14	48.5	10.8	 16
147	 14	104.3	17.4	 20
148	 14	42.0	6.5	 20
149	 14	67.0	10.7	 16
150	 14	35.0	5.7	 20
151	 14	103.0	19.2	 20
152	 14	47.3	8.5	 16
153	 14	38.5	6.5	 20
154	 14	56.0	9.8	 20
155	 14	38.5	7.4	 16
156	 14	39.3	5.9	 20
157	 14	168.5	45.3	 20
158	 14	72.8	12.4	 16
159	 14	35.3	6.4	 20
160	 14	35.0	7.3	 25
161	 14	57.0	10.0	 20
162	 14	46.0	9.8	 25
163	 14	58.0	11.6	 25
164	 14	239.3	32.0	 20
165	 14	60.0	12.0	 25
166	 14	44.0	7.0	 25
167	 14	59.0	9.4	 20
168	 14	41.0	6.8	 25
169	 14	45.3	8.2	 20
170	 14	49.0	12.6	 25
171	 14	167.0	50.4	 25
172	 14	60.8	8.3	 20
173	 14	55.0	8.1	 25
174	 14	59.0	11.1	 25
175	 14	59.5	9.1	 20
176	 14	65.0	12.5	 25
177	 14	45.0	8.1	 25
178	 14	104.8	19.8	 20
179	 14	78.0	12.5	 25
180	 14	37.0	6.6	 25
181	 14	39.3	8.0	 20
182	 14	682.0	154.1	 25
183	 14	34.0	4.8	 25
184	 14	33.0	6.0	 20
185	 14	38.0	9.3	 25
186	 14	31.0	5.1	 25
187	 14	32.0	5.7	 20
188	 14	33.0	6.0	 25
189	 14	31.0	6.0	 25
190	 14	32.3	6.0	 16
191	 14	30.0	4.1	 20
192	 14	33.0	4.5	 20
193	 14	31.3	5.9	 16
194	 14	32.0	5.8	 20
195	 14	32.0	6.0	 20
196	 14	33.3	8.3	 16
197	 14	31.5	6.3	 20
198	 14	37.3	7.2	 20
199	 14	32.0	6.6	 16
200	 14	31.3	6.7	 20
201	 14	33.0	7.3	 20
202	 14	32.0	7.2	 16
203	 14	29.0	4.9	 20
204	 14	34.3	6.0	 20
205	 14	29.3	5.4	 20
206	 14	31.0	5.9	 25
207	 14	32.0	6.7	 20
208	 14	33.0	5.4	 25
209	 14	34.0	7.9	 25
210	 14	33.5	6.5	 20
211	 14	35.0	6.1	 25
212	 14	36.0	7.2	 25
213	 14	29.3	4.5	 20
214	 14	33.0	6.9	 25
215	 14	33.0	6.6	 25
216	 14	30.3	5.3	 20
217	 14	32.0	7.6	 25
218	 14	31.0	5.7	 25
219	 14	34.3	6.0	 20
220	 14	32.0	7.7	 25
221	 14	32.0	5.6	 25
222	 14	35.0	8.4	 20
223	 14	38.0	7.5	 25
224	 14	37.0	8.3	 25
225	 14	39.0	6.4	 20
226	 14	38.0	5.6	 25
227	 14	37.0	9.2	 25
228	 14	33.3	6.5	 20
229	 14	36.0	5.5	 25
230	 14	33.0	6.9	 25
231	 14	34.3	5.4	 20
232	 14	37.0	6.8	 25
233	 14	36.0	6.1	 25
234	 14	33.5	4.8	 20
235	 14	37.0	8.0	 25
236	 14	34.3	7.3	 20
237	 14	31.0	6.5	 16
238	 14	36.3	6.5	 20
239	 14	34.5	5.1	 20
240	 14	35.0	6.0	 16
241	 14	32.0	6.2	 20
242	 14	32.3	6.4	 20
243	 14	30.0	4.7	 16
244	 14	34.8	7.4	 20
245	 14	31.5	6.1	 16
246	 14	34.3	6.9	 20
247	 14	31.0	7.7	 20
248	 14	29.3	4.4	 16
249	 14	35.0	6.2	 20
250	 14	30.3	5.8	 20
251	 14	30.5	5.8	 20
252	 14	31.0	6.7	 25
253	 14	30.0	5.1	 25
254	 14	32.0	5.8	 20
255	 14	34.0	7.2	 25
256	 14	35.0	5.9	 25
257	 14	35.0	6.3	 20
258	 14	33.0	6.0	 25
259	 14	37.0	7.8	 25
260	 14	33.3	7.2	 20
261	 14	35.0	6.2	 25
262	 14	34.0	6.6	 25
263	 14	41.5	8.2	 20
264	 14	32.0	4.5	 25
265	 14	33.0	5.6	 25
266	 14	31.5	6.8	 20
267	 14	32.0	4.6	 25
268	 14	34.0	6.2	 25
269	 14	36.5	6.9	 20
270	 14	32.0	6.4	 25
271	 14	33.0	5.3	 25
272	 14	35.5	8.3	 20
273	 14	32.0	5.7	 25
274	 14	32.0	6.1	 25
275	 14	30.0	6.5	 20
276	 14	31.0	5.5	 25
277	 14	33.0	7.6	 25
278	 14	34.0	7.0	 20
279	 14	32.0	5.8	 25
280	 14	32.0	5.3	 25
281	 14	35.0	8.3	 20
282	 14	31.0	5.0	 20
283	 14	33.8	6.7	 16
284	 14	32.5	5.5	 20
285	 14	34.0	6.5	 20
286	 14	36.3	8.3	 16
287	 14	31.3	5.5	 20
288	 14	31.0	5.6	 20
289	 14	32.3	6.6	 16
290	 14	34.3	7.8	 20
291	 14	32.3	4.3	 20
292	 14	33.3	5.6	 16
293	 14	31.8	7.9	 20
294	 14	34.5	8.7	 20
295	 14	32.8	6.5	 16
296	 14	34.3	7.1	 20
297	 14	34.0	6.1	 25
298	 14	35.3	5.5	 20
299	 14	38.0	7.3	 25
300	 14	39.0	6.1	 25
301	 14	29.5	6.0	 20
302	 14	35.0	6.6	 25
303	 14	33.0	6.2	 25
304	 14	31.0	5.5	 20
305	 14	33.0	7.0	 25
306	 14	38.0	9.7	 25
307	 14	35.5	5.9	 20
308	 14	39.0	8.0	 25
309	 14	35.0	6.6	 25
310	 14	37.5	15.5	 20
311	 14	36.0	6.3	 25
312	 14	34.0	6.1	 25
313	 14	33.3	6.0	 20
314	 14	35.0	5.7	 25
315	 14	33.0	5.8	 25
316	 14	35.0	7.4	 20
317	 14	34.0	7.2	 25
318	 14	33.0	6.0	 25
319	 14	35.3	5.3	 20
320	 14	34.0	6.4	 25
321	 14	35.0	7.1	 20
322	 14	37.0	16.1	 25
323	 14	32.0	5.9	 25
324	 14	34.3	5.5	 20
325	 14	30.0	4.5	 25
326	 14	34.0	5.9	 25
327	 14	32.3	5.2	 16
328	 14	35.3	7.8	 20
329	 14	37.0	5.7	 20
330	 14	34.5	5.6	 16
331	 14	31.0	3.7	 20
332	 14	33.8	6.9	 20
333	 14	33.0	9.2	 16
334	 14	34.5	4.9	 20
335	 14	33.0	6.4	 20
336	 14	36.3	6.9	 16
337	 14	33.0	5.3	 20
338	 14	35.0	6.6	 20
339	 14	34.5	7.6	 16
340	 14	38.0	6.3	 20
341	 14	33.3	7.6	 20
342	 14	33.0	6.3	 20
343	 14	31.0	5.5	 25
344	 14	35.0	6.9	 25
345	 14	37.0	5.9	 20
346	 14	43.0	7.8	 25
347	 14	34.0	5.9	 25
348	 14	35.0	4.4	 20
349	 14	36.0	8.4	 25
350	 14	34.0	5.4	 25
351	 14	32.5	6.7	 20
352	 14	38.0	7.7	 25
353	 14	34.0	6.2	 25
354	 14	32.5	8.3	 20
355	 14	35.0	7.3	 25
356	 14	30.0	6.4	 25
357	 14	36.8	7.5	 20
358	 14	36.0	5.3	 25
359	 14	33.3	6.9	 20
360	 14	33.0	4.6	 25
361	 14	32.0	6.2	 25
362	 14	35.3	6.2	 20
363	 14	34.0	10.5	 25
364	 14	31.0	6.8	 25
365	 14	35.3	6.3	 20
366	 14	36.0	5.5	 25
367	 14	33.0	6.6	 25
368	 14	34.3	7.3	 20
369	 14	33.0	5.9	 25
370	 14	33.0	6.1	 25
371	 14	36.3	8.8	 20
372	 14	31.0	6.7	 25
373	 14	35.5	7.0	 20
374	 14	33.0	6.2	 16
375	 14	33.5	7.6	 20
376	 14	36.3	7.0	 20
377	 14	36.0	6.8	 16
378	 14	31.3	4.8	 20
379	 14	35.5	7.0	 20
380	 14	35.5	7.6	 16
381	 14	38.3	5.4	 20
382	 14	32.3	6.0	 20
383	 14	33.5	6.8	 16
384	 14	34.0	5.2	 20
385	 14	33.3	5.2	 20
386	 14	35.3	7.1	 16
387	 14	34.8	7.1	 20
388	 14	35.0	8.3	 25
389	 14	36.3	7.5	 20
390	 14	34.0	7.0	 25
391	 14	35.0	8.0	 25
392	 14	36.3	5.8	 20
393	 14	33.0	7.5	 25
394	 14	34.0	7.2	 25
395	 14	37.3	7.3	 20
396	 14	36.0	5.9	 25
397	 14	35.3	6.1	 20
398	 14	36.0	6.4	 25
399	 14	35.0	5.9	 25
400	 14	42.3	6.7	 20
401	 14	35.0	6.3	 25
402	 14	39.0	6.9	 25
403	 14	35.0	4.9	 20
404	 14	38.0	7.2	 25
405	 14	37.0	5.7	 25
406	 14	38.3	6.8	 20
407	 14	37.0	17.2	 25
408	 14	38.0	8.1	 25
409	 14	39.3	7.1	 20
410	 14	38.0	6.5	 25
411	 14	38.0	6.7	 25
412	 14	34.0	5.9	 20
413	 14	33.0	4.3	 25
414	 14	40.0	8.0	 25
415	 14	31.3	7.3	 20
416	 14	35.0	6.6	 25
417	 14	35.0	5.6	 25
418	 14	38.0	6.6	 20
419	 14	32.5	5.4	 20
420	 14	32.0	5.6	 20
421	 14	31.8	6.9	 16
422	 14	31.3	6.3	 20
423	 14	33.3	8.0	 20
424	 14	34.0	4.7	 16
425	 14	33.8	6.0	 20
426	 14	34.5	7.2	 20
427	 14	29.8	6.6	 16
428	 14	30.5	5.7	 20
429	 14	36.0	7.1	 20
430	 14	31.0	6.4	 16
431	 14	31.3	5.4	 20
432	 14	30.8	7.2	 20
433	 14	34.3	8.3	 16
434	 14	34.0	6.3	 25
435	 14	33.0	6.3	 20
436	 14	33.0	6.5	 25
437	 14	34.0	6.2	 25
438	 14	36.5	6.7	 20
439	 14	35.0	6.9	 25
440	 14	30.0	5.1	 25
441	 14	35.3	7.1	 20
442	 14	34.0	6.0	 25
443	 14	31.0	5.5	 25
444	 14	34.3	6.2	 20
445	 14	32.0	6.8	 25
446	 14	39.0	8.1	 25
447	 14	34.0	5.6	 20
448	 14	31.0	6.7	 25
449	 14	34.0	7.3	 25
450	 14	34.5	6.6	 20
451	 14	38.0	6.8	 25
452	 14	34.0	7.9	 25
453	 14	35.3	6.2	 20
454	 14	38.0	8.0	 25
455	 14	44.0	11.6	 25
456	 14	33.0	5.4	 20
457	 14	32.0	6.1	 25
458	 14	32.0	5.2	 25
459	 14	34.0	7.0	 20
460	 14	36.0	9.6	 25
461	 14	33.0	5.6	 25
462	 14	33.3	4.8	 20
463	 14	31.0	7.0	 25
464	 14	34.5	4.7	 20
465	 14	35.3	8.3	 16
466	 14	36.3	7.6	 20
467	 14	34.8	6.6	 20
468	 14	34.0	11.5	 16
469	 14	35.8	7.7	 20
470	 14	40.0	6.8	 20
471	 14	36.0	5.0	 16
472	 14	37.0	4.4	 20
473	 14	37.0	7.1	 16
474	 14	32.5	7.1	 20
475	 14	35.5	7.1	 20
476	 14	38.3	6.4	 16
477	 14	39.5	8.3	 20
478	 14	34.5	7.8	 20
479	 14	41.0	8.1	 16
480	 14	42.0	10.6	 25
481	 14	38.0	6.7	 25
482	 14	37.0	8.6	 20
483	 14	38.0	5.2	 25
484	 14	37.0	5.6	 25
485	 14	39.5	10.0	 20
486	 14	31.0	4.9	 25
487	 14	32.0	8.2	 25
488	 14	33.5	6.2	 20
489	 14	32.0	4.5	 25
490	 14	36.0	6.1	 25
491	 14	35.3	6.8	 20
492	 14	35.0	6.4	 25
493	 14	36.0	6.0	 25
494	 14	31.0	9.3	 20
495	 14	33.0	7.4	 25
496	 14	32.0	6.5	 25
497	 14	31.5	5.3	 20
498	 14	34.0	4.7	 25
499	 14	36.0	7.1	 25
500	 14	35.0	7.3	 20
501	 14	38.0	7.9	 25
502	 14	35.0	5.9	 25
503	 14	40.3	7.4	 20
504	 14	41.0	6.5	 25
505	 14	40.0	6.6	 25
506	 14	39.3	4.8	 20
507	 14	36.0	8.8	 25
508	 14	34.0	5.8	 25
509	 14	34.3	4.9	 20
510	 14	35.3	5.5	 20
511	 14	36.5	7.3	 16
512	 14	32.8	8.7	 20
513	 14	38.0	6.7	 20
514	 14	33.3	4.4	 16
515	 14	38.8	11.2	 20
516	 14	42.3	10.4	 20
517	 14	36.8	8.2	 16
518	 14	33.0	5.3	 20
519	 14	36.3	5.8	 20
520	 14	34.5	5.6	 16
521	 14	41.0	7.4	 20
522	 14	37.3	6.0	 20
523	 14	37.0	7.4	 16
524	 14	35.8	8.2	 20
525	 14	39.0	9.3	 25
526	 14	42.3	8.1	 20
527	 14	41.0	6.2	 25
528	 14	40.0	7.7	 25
529	 14	34.3	5.2	 20
530	 14	36.0	5.5	 25
531	 14	34.0	6.4	 25
532	 14	35.3	7.0	 20
533	 14	32.0	6.2	 25
534	 14	32.0	7.0	 25
535	 14	33.0	4.3	 20
536	 14	32.0	6.1	 25
537	 14	34.0	5.5	 25
538	 14	32.5	6.4	 20
539	 14	35.0	6.1	 25
540	 14	32.0	6.0	 25
541	 14	33.3	6.5	 20
542	 14	37.0	6.6	 25
543	 14	36.0	6.3	 25
544	 14	37.3	8.7	 20
545	 14	35.0	6.7	 25
546	 14	31.0	5.9	 25
547	 14	36.3	5.8	 20
548	 14	36.0	6.5	 25
549	 14	37.0	5.5	 20
550	 14	34.0	6.8	 25
551	 14	32.0	6.1	 25
552	 14	34.3	7.6	 20
553	 14	32.0	6.2	 25
554	 14	35.0	7.3	 25
555	 14	38.3	7.2	 20
556	 14	32.3	7.3	 20
557	 14	35.3	7.2	 20
558	 14	36.0	6.5	 16
559	 14	123.8	32.8	 20
560	 14	309.3	38.5	 20
561	 14	317.3	31.5	 16
562	 14	193.8	45.9	 20
563	 14	59.3	12.6	 20
564	 14	35.3	5.0	 16
565	 14	39.5	7.7	 20
566	 14	39.3	6.7	 20
567	 14	46.0	8.7	 16
568	 14	36.0	6.5	 20
569	 14	39.5	8.0	 20
570	 14	41.0	6.4	 16
571	 14	38.0	6.8	 25
572	 14	36.0	5.6	 25
573	 14	36.3	6.1	 20
574	 14	38.0	6.6	 25
575	 14	38.0	7.4	 25
576	 14	33.0	6.2	 20
577	 14	37.0	8.0	 25
578	 14	35.0	4.6	 25
579	 14	37.3	8.7	 20
580	 14	35.0	7.3	 25
581	 14	40.0	7.7	 25
582	 14	40.5	7.2	 20
583	 14	43.0	22.6	 25
584	 14	36.0	7.8	 25
585	 14	35.0	5.9	 20
586	 14	37.0	7.1	 25
587	 14	38.3	7.7	 20
588	 14	35.0	6.3	 25
589	 14	36.0	6.5	 25
590	 14	40.0	8.1	 20
591	 14	37.0	6.3	 25
592	 14	35.0	7.7	 25
593	 14	34.5	7.8	 20
594	 14	38.0	6.3	 25
595	 14	37.0	7.1	 25
596	 14	39.3	6.8	 20
597	 14	38.0	6.5	 25
598	 14	41.0	7.8	 25
599	 14	39.0	6.6	 20
600	 14	36.0	5.5	 25
601	 14	37.0	6.7	 25
602	 14	40.3	7.2	 16
603	 14	35.3	5.6	 20
604	 14	34.3	5.3	 20
605	 14	34.5	5.8	 16
606	 14	33.5	6.4	 20
607	 14	35.5	7.5	 20
608	 14	34.0	7.5	 16
609	 14	28.8	6.2	 20
610	 14	29.3	5.2	 20
611	 14	35.5	9.1	 16
612	 14	35.3	7.2	 20
613	 14	35.8	5.0	 20
614	 14	35.0	7.2	 16
615	 14	34.5	6.4	 20
616	 14	42.3	10.2	 20
617	 14	34.8	8.7	 20
618	 14	33.0	5.5	 25
619	 14	36.0	5.5	 25
620	 14	41.5	8.2	 20
621	 14	44.0	8.8	 25
622	 14	41.0	10.3	 20
623	 14	37.0	6.3	 25
624	 14	34.0	6.8	 25
625	 14	36.5	4.7	 20
626	 14	36.0	5.6	 25
627	 14	34.0	5.6	 25
628	 14	33.0	4.9	 20
629	 14	35.0	7.5	 25
630	 14	34.0	5.3	 25
631	 14	34.5	6.9	 20
632	 14	35.0	5.0	 25
633	 14	33.0	5.5	 25
634	 14	38.3	8.5	 20
635	 14	34.0	6.4	 25
636	 14	34.0	6.2	 25
637	 14	32.3	5.7	 20
638	 14	40.0	5.6	 25
639	 14	1761.0	487.7	 25
  0	 15	44.0	6.9	 20
  1	 15	45.0	6.5	 25
  2	 15	47.0	6.7	 25
  3	 15	35.0	7.9	 20
  4	 15	40.0	6.2	 25
  5	 15	34.0	6.0	 25
  6	 15	36.3	5.0	 20
  7	 15	150.0	23.1	 25
  8	 15	80.0	14.2	 25
  9	 15	35.0	6.4	 20
 10	 15	111.0	19.0	 25
 11	 15	55.0	9.4	 25
 12	 15	49.0	7.6	 20
 13	 15	41.0	6.8	 25
 14	 15	37.0	7.1	 25
 15	 15	38.3	4.5	 20
 16	 15	39.0	8.6	 25
 17	 15	46.0	8.2	 20
 18	 15	75.0	12.6	 25
 19	 15	97.0	24.5	 25
 20	 15	196.0	18.7	 20
 21	 15	115.0	23.3	 25
 22	 15	49.3	8.7	 20
 23	 15	46.0	7.8	 16
 24	 15	57.8	10.5	 20
 25	 15	57.0	8.5	 20
 26	 15	40.5	5.9	 16
 27	 15	36.3	5.0	 20
 28	 15	43.8	7.4	 20
 29	 15	255.0	23.3	 16
 30	 15	152.3	19.0	 20
 31	 15	40.3	7.6	 20
 32	 15	45.0	15.8	 16
 33	 15	36.5	9.1	 20
 34	 15	44.8	14.1	 20
 35	 15	40.3	6.7	 16
 36	 15	76.3	13.1	 20
 37	 15	45.3	8.9	 20
 38	 15	91.3	12.8	 20
 39	 15	186.0	29.7	 25
 40	 15	37.0	6.9	 25
 41	 15	35.3	6.0	 20
 42	 15	37.0	6.8	 25
 43	 15	64.0	13.0	 25
 44	 15	37.3	7.4	 20
 45	 15	36.0	7.6	 25
 46	 15	98.0	16.1	 25
 47	 15	190.3	25.3	 20
 48	 15	181.0	22.7	 25
 49	 15	72.0	11.5	 25
 50	 15	130.0	17.5	 20
 51	 15	104.0	14.9	 25
 52	 15	44.0	7.5	 25
 53	 15	64.3	11.6	 20
 54	 15	43.0	6.2	 25
 55	 15	48.8	8.1	 20
 56	 15	38.0	6.5	 25
 57	 15	57.0	11.2	 25
 58	 15	83.5	15.5	 20
 59	 15	53.0	8.1	 25
 60	 15	50.0	8.3	 25
 61	 15	85.5	13.8	 20
 62	 15	44.0	7.6	 25
 63	 15	59.0	9.1	 25
 64	 15	189.0	27.4	 20
 65	 15	44.0	7.5	 25
 66	 15	67.0	10.9	 25
 67	 15	43.5	9.2	 20
 68	 15	39.5	7.3	 20
 69	 15	40.5	6.0	 20
 70	 15	375.3	31.3	 16
 71	 15	50.0	6.1	 20
 72	 15	51.3	8.4	 20
 73	 15	46.0	9.9	 16
 74	 15	36.5	5.2	 20
 75	 15	248.8	25.2	 20
 76	 15	119.3	14.1	 16
 77	 15	51.3	7.8	 20
 78	 15	58.0	9.3	 20
 79	 15	35.8	5.7	 16
 80	 15	59.0	7.9	 20
 81	 15	101.3	15.0	 20
 82	 15	63.8	12.1	 16
 83	 15	49.0	8.6	 25
 84	 15	83.0	14.4	 25
 85	 15	31.5	8.7	 20
 86	 15	47.0	8.3	 25
 87	 15	44.0	11.1	 25
 88	 15	45.0	9.3	 20
 89	 15	61.0	10.8	 25
 90	 15	42.0	6.5	 25
 91	 15	38.3	7.6	 20
 92	 15	81.0	9.6	 25
 93	 15	41.3	6.5	 20
 94	 15	44.0	6.8	 25
 95	 15	37.0	7.6	 25
 96	 15	48.0	11.2	 20
 97	 15	45.0	7.4	 25
 98	 15	56.0	9.8	 25
 99	 15	56.3	8.7	 20
100	 15	38.0	7.7	 25
101	 15	37.0	7.3	 25
102	 15	48.3	6.9	 20
103	 15	55.0	8.2	 25
104	 15	36.0	6.0	 25
105	 15	139.3	23.0	 20
106	 15	97.0	14.7	 25
107	 15	116.0	23.5	 25
108	 15	48.3	9.0	 20
109	 15	44.0	9.1	 25
110	 15	111.0	17.2	 25
111	 15	58.3	8.2	 20
112	 15	53.0	10.2	 25
113	 15	61.0	9.9	 25
114	 15	49.3	7.9	 16
115	 15	45.0	4.6	 20
116	 15	212.3	25.4	 20
117	 15	287.3	26.6	 16
118	 15	50.0	6.6	 20
119	 15	37.0	8.0	 20
120	 15	59.0	11.9	 16
121	 15	92.0	14.2	 20
122	 15	47.5	9.4	 20
123	 15	137.8	23.7	 16
124	 15	37.0	5.1	 20
125	 15	40.0	8.8	 20
126	 15	76.3	11.3	 16
127	 15	40.0	8.0	 20
128	 15	35.8	4.8	 16
129	 15	39.0	6.1	 25
130	 15	45.0	7.6	 25
131	 15	52.0	9.1	 20
132	 15	48.0	6.1	 25
133	 15	41.0	6.9	 25
134	 15	51.0	7.6	 20
135	 15	65.0	11.5	 25
136	 15	65.0	12.4	 25
137	 15	94.0	13.9	 20
138	 15	96.0	16.1	 25
139	 15	207.0	31.2	 25
140	 15	75.5	13.7	 20
141	 15	63.0	11.2	 25
142	 15	48.0	7.7	 25
143	 15	41.0	8.0	 20
144	 15	69.0	9.7	 25
145	 15	62.0	11.6	 25
146	 15	47.3	10.3	 20
147	 15	60.0	9.6	 25
148	 15	38.0	6.9	 25
149	 15	53.3	11.5	 20
150	 15	37.0	6.7	 25
151	 15	40.0	6.0	 25
152	 15	144.5	27.3	 20
153	 15	37.0	5.4	 25
154	 15	76.0	12.4	 25
155	 15	38.3	8.3	 20
156	 15	47.0	7.3	 25
157	 15	64.0	17.8	 25
158	 15	39.3	7.9	 20
159	 15	34.0	5.3	 25
160	 15	36.0	5.8	 20
161	 15	47.5	8.6	 16
162	 15	36.5	5.1	 20
163	 15	78.8	10.6	 20
164	 15	161.8	26.4	 16
165	 15	42.5	7.2	 20
166	 15	46.8	9.6	 16
167	 15	39.0	7.8	 20
168	 15	42.5	8.6	 20
169	 15	53.5	7.2	 16
170	 15	38.0	6.1	 20
171	 15	49.5	9.3	 20
172	 15	63.3	9.4	 16
173	 15	72.3	12.0	 20
174	 15	80.8	10.0	 20
175	 15	43.3	7.5	 20
176	 15	87.0	11.6	 25
177	 15	52.0	11.3	 25
178	 15	79.8	14.1	 20
179	 15	125.0	20.4	 25
180	 15	36.0	6.6	 25
181	 15	34.8	6.3	 20
182	 15	123.0	20.5	 25
183	 15	336.0	36.4	 25
184	 15	72.3	14.9	 20
185	 15	53.0	7.1	 25
186	 15	44.0	11.3	 25
187	 15	38.3	5.7	 20
188	 15	44.0	7.3	 25
189	 15	51.0	8.4	 25
190	 15	46.3	7.2	 20
191	 15	124.0	23.9	 25
192	 15	47.0	10.2	 25
193	 15	53.5	9.9	 20
194	 15	50.0	11.4	 25
195	 15	48.0	9.1	 25
196	 15	46.5	7.1	 20
197	 15	46.0	9.2	 25
198	 15	36.0	6.4	 25
199	 15	40.5	5.9	 20
200	 15	40.0	7.4	 25
201	 15	36.0	6.1	 25
202	 15	37.0	6.8	 20
203	 15	55.0	10.9	 25
204	 15	41.3	7.8	 20
205	 15	37.5	6.3	 20
206	 15	40.3	6.4	 20
207	 15	47.5	8.0	 16
208	 15	69.0	16.7	 20
209	 15	43.3	7.7	 20
210	 15	55.3	7.5	 16
211	 15	35.0	5.7	 20
212	 15	37.5	6.2	 20
213	 15	87.3	10.7	 16
214	 15	34.0	4.7	 20
215	 15	49.3	6.5	 20
216	 15	32.3	4.8	 16
217	 15	35.3	5.5	 20
218	 15	56.0	12.2	 20
219	 15	32.0	4.8	 16
220	 15	39.0	5.7	 20
221	 15	42.0	7.6	 25
222	 15	72.5	14.6	 20
223	 15	70.0	10.8	 25
224	 15	90.0	10.8	 25
225	 15	261.3	46.8	 20
226	 15	53.0	9.4	 25
227	 15	63.0	10.8	 25
228	 15	285.8	38.6	 20
229	 15	70.0	11.0	 25
230	 15	47.0	9.3	 25
231	 15	42.3	8.3	 20
232	 15	47.0	9.4	 25
233	 15	49.0	8.6	 25
234	 15	57.3	13.4	 20
235	 15	86.0	14.8	 25
236	 15	89.0	14.7	 25
237	 15	116.8	20.6	 20
238	 15	58.0	11.3	 25
239	 15	139.0	24.2	 25
240	 15	83.8	16.5	 20
241	 15	128.0	21.5	 25
242	 15	54.3	10.1	 20
243	 15	33.0	6.4	 25
244	 15	77.0	15.7	 25
245	 15	38.3	6.8	 20
246	 15	98.0	25.8	 25
247	 15	43.0	8.3	 25
248	 15	42.0	5.3	 20
249	 15	41.0	7.8	 25
250	 15	37.0	4.5	 25
251	 15	39.3	7.2	 16
252	 15	38.0	6.5	 20
253	 15	36.0	4.9	 20
254	 15	41.3	5.9	 16
255	 15	72.0	14.7	 20
256	 15	40.0	7.7	 20
257	 15	38.8	7.6	 16
258	 15	36.3	5.3	 20
259	 15	46.0	8.0	 20
260	 15	46.0	10.0	 16
261	 15	45.5	8.5	 20
262	 15	137.3	33.4	 20
263	 15	42.0	5.9	 16
264	 15	43.8	12.7	 20
265	 15	35.0	7.5	 20
266	 15	43.5	7.6	 20
267	 15	939.0	194.0	 25
268	 15	51.0	9.4	 25
269	 15	41.3	5.7	 20
270	 15	42.0	6.9	 25
271	 15	42.0	7.9	 25
272	 15	38.0	5.4	 20
273	 15	38.0	6.0	 25
274	 15	47.0	7.4	 25
275	 15	39.0	7.7	 20
276	 15	624.0	134.7	 25
277	 15	49.0	9.6	 25
278	 15	67.3	11.2	 20
279	 15	47.0	8.7	 25
280	 15	44.0	8.1	 20
281	 15	74.0	11.7	 25
282	 15	101.0	23.5	 25
283	 15	48.3	7.2	 20
284	 15	44.0	7.3	 25
285	 15	68.0	11.4	 25
286	 15	38.5	7.4	 20
287	 15	257.0	56.4	 25
288	 15	359.0	79.7	 25
289	 15	191.0	43.1	 20
290	 15	54.0	7.0	 25
291	 15	71.0	14.3	 25
292	 15	67.0	9.8	 20
293	 15	84.0	20.7	 25
294	 15	70.0	14.9	 25
295	 15	88.0	20.0	 20
296	 15	126.0	26.1	 25
297	 15	70.0	11.0	 20
298	 15	69.3	9.4	 16
299	 15	121.0	14.0	 20
300	 15	132.5	22.2	 20
301	 15	147.3	13.2	 16
302	 15	67.0	9.1	 20
303	 15	41.5	7.9	 20
304	 15	74.0	10.2	 16
305	 15	66.8	11.6	 20
306	 15	196.0	21.5	 20
307	 15	321.3	35.2	 16
308	 15	316.5	53.6	 20
309	 15	129.5	16.1	 20
310	 15	113.3	16.4	 16
311	 15	106.5	19.5	 20
312	 15	83.0	14.1	 25
313	 15	98.5	15.6	 20
314	 15	375.0	41.0	 25
315	 15	320.0	55.9	 25
316	 15	129.5	14.9	 20
317	 15	75.0	10.0	 25
318	 15	67.0	13.4	 20
319	 15	72.0	17.4	 25
320	 15	62.0	12.2	 25
321	 15	59.8	11.9	 20
322	 15	55.0	19.3	 25
323	 15	55.0	9.1	 25
324	 15	105.3	12.3	 20
325	 15	143.0	20.6	 25
326	 15	97.0	18.6	 25
327	 15	121.5	24.8	 20
328	 15	268.0	53.7	 25
329	 15	298.0	56.0	 25
330	 15	333.5	58.2	 20
331	 15	198.0	41.4	 25
332	 15	546.0	169.1	 25
333	 15	64.0	12.1	 20
334	 15	55.0	13.4	 25
335	 15	203.0	51.8	 25
336	 15	44.0	7.5	 20
337	 15	58.0	11.8	 25
338	 15	115.0	25.2	 25
339	 15	52.3	8.8	 20
340	 15	60.0	13.9	 25
341	 15	50.0	8.3	 25
342	 15	64.0	11.9	 16
343	 15	60.3	8.5	 20
344	 15	66.0	10.7	 20
345	 15	123.8	16.6	 16
346	 15	1042.5	76.8	 20
347	 15	182.3	22.9	 20
348	 15	161.8	15.0	 16
349	 15	323.5	32.5	 20
350	 15	254.0	29.0	 20
351	 15	495.5	37.9	 16
352	 15	656.5	85.1	 20
353	 15	161.3	17.8	 20
354	 15	81.5	8.4	 16
355	 15	629.5	66.3	 20
356	 15	95.5	15.9	 16
357	 15	56.0	8.4	 20
358	 15	44.0	6.7	 25
359	 15	43.0	7.4	 20
360	 15	63.0	11.6	 25
361	 15	42.0	8.5	 25
362	 15	85.5	12.3	 20
363	 15	88.0	19.8	 25
364	 15	151.0	24.7	 25
365	 15	220.3	25.7	 20
366	 15	93.0	14.4	 25
367	 15	94.0	20.0	 25
368	 15	153.5	24.1	 20
369	 15	44.0	9.3	 25
370	 15	40.0	7.4	 25
371	 15	46.5	7.0	 20
372	 15	42.0	7.6	 25
373	 15	38.0	6.1	 25
374	 15	44.3	7.0	 20
375	 15	39.0	5.6	 25
376	 15	43.0	6.9	 25
377	 15	41.5	7.3	 20
378	 15	71.0	16.0	 25
379	 15	48.0	8.4	 25
380	 15	37.3	6.5	 20
381	 15	42.0	6.5	 25
382	 15	41.0	6.5	 25
383	 15	35.3	5.4	 20
384	 15	40.0	7.0	 25
385	 15	85.0	15.7	 25
386	 15	164.0	27.6	 20
387	 15	317.0	52.0	 25
388	 15	391.3	35.9	 20
389	 15	229.3	16.5	 16
390	 15	140.0	19.0	 20
391	 15	44.5	6.3	 20
392	 15	44.5	8.0	 16
393	 15	49.3	9.6	 20
394	 15	48.3	8.1	 16
395	 15	55.0	10.5	 20
396	 15	46.3	7.2	 20
397	 15	135.0	21.5	 16
398	 15	75.5	15.0	 20
399	 15	52.5	9.5	 20
400	 15	57.0	11.6	 16
401	 15	43.0	7.6	 20
402	 15	103.5	11.6	 20
403	 15	123.5	19.7	 20
404	 15	41.0	6.9	 25
405	 15	39.0	6.9	 25
406	 15	40.5	8.0	 20
407	 15	80.0	12.7	 25
408	 15	54.0	7.7	 25
409	 15	53.0	9.4	 20
410	 15	58.0	10.1	 25
411	 15	173.0	23.4	 25
412	 15	129.3	21.6	 20
413	 15	120.0	19.9	 25
414	 15	118.0	18.0	 25
415	 15	781.3	124.1	 20
416	 15	70.0	12.4	 25
417	 15	48.0	10.6	 25
418	 15	37.0	6.5	 20
419	 15	40.0	7.8	 25
420	 15	73.0	14.5	 25
421	 15	115.3	18.8	 20
422	 15	40.0	7.0	 25
423	 15	37.0	8.8	 25
424	 15	35.3	5.3	 20
425	 15	36.0	4.9	 25
426	 15	76.0	16.9	 25
427	 15	87.3	13.7	 20
428	 15	38.0	6.1	 25
429	 15	71.0	15.1	 25
430	 15	40.0	6.5	 20
431	 15	47.0	9.7	 25
432	 15	53.5	11.9	 20
433	 15	51.0	11.8	 25
434	 15	36.0	6.1	 20
435	 15	57.0	12.4	 16
436	 15	118.3	21.0	 20
437	 15	51.3	6.7	 20
438	 15	89.0	14.7	 16
439	 15	46.0	7.7	 20
440	 15	38.8	8.6	 20
441	 15	38.8	6.0	 16
442	 15	43.5	4.5	 20
443	 15	58.0	9.3	 20
444	 15	50.3	7.8	 16
445	 15	59.3	11.2	 20
446	 15	171.3	28.8	 20
447	 15	61.5	10.6	 16
448	 15	406.5	59.5	 20
449	 15	118.0	19.1	 25
450	 15	76.3	10.6	 20
451	 15	335.0	48.3	 25
452	 15	309.0	49.0	 25
453	 15	195.3	28.3	 20
454	 15	80.0	11.0	 25
455	 15	49.0	7.4	 25
456	 15	34.8	8.1	 20
457	 15	36.0	6.2	 25
458	 15	40.0	7.3	 25
459	 15	90.3	14.9	 20
460	 15	135.0	23.1	 25
461	 15	301.0	73.5	 25
462	 15	76.8	17.9	 20
463	 15	64.0	11.3	 25
464	 15	193.0	35.4	 25
465	 15	71.3	13.6	 20
466	 15	48.0	8.0	 25
467	 15	65.0	15.5	 25
468	 15	61.3	10.3	 20
469	 15	58.0	11.7	 25
470	 15	100.5	16.1	 20
471	 15	227.0	44.7	 25
472	 15	264.0	49.5	 25
473	 15	110.3	22.0	 20
474	 15	416.0	90.8	 25
475	 15	92.0	19.2	 25
476	 15	97.0	25.6	 20
477	 15	49.0	9.2	 25
478	 15	65.0	14.5	 25
479	 15	245.0	62.2	 20
480	 15	610.5	54.2	 20
481	 15	946.0	108.5	 20
482	 15	106.0	14.1	 16
483	 15	517.8	67.2	 20
484	 15	75.0	17.1	 20
485	 15	71.8	9.7	 16
486	 15	50.0	10.0	 20
487	 15	44.3	5.5	 20
488	 15	133.0	20.9	 16
489	 15	53.8	8.6	 20
490	 15	712.5	149.9	 20
491	 15	67.3	10.4	 16
492	 15	228.0	44.9	 20
493	 15	38.0	5.4	 20
494	 15	33.8	9.5	 16
495	 15	51.0	9.7	 25
496	 15	37.0	5.7	 25
497	 15	40.5	6.6	 20
498	 15	45.0	8.5	 25
499	 15	44.0	7.3	 25
500	 15	47.3	8.5	 20
501	 15	83.0	17.2	 25
502	 15	84.0	15.7	 25
503	 15	113.0	18.3	 20
504	 15	246.0	34.9	 25
505	 15	572.0	100.7	 25
506	 15	525.8	94.5	 20
507	 15	633.0	109.5	 25
508	 15	193.8	26.1	 20
509	 15	71.0	13.3	 25
510	 15	104.0	20.9	 25
511	 15	71.3	11.5	 20
512	 15	270.0	65.1	 25
513	 15	312.0	57.4	 25
514	 15	417.8	104.2	 20
515	 15	60.0	10.2	 25
516	 15	194.0	48.4	 25
517	 15	92.5	20.3	 20
518	 15	76.0	13.3	 25
519	 15	217.0	48.6	 25
520	 15	1413.5	315.3	 20
521	 15	703.0	141.6	 25
522	 15	254.0	51.0	 25
523	 15	85.3	18.5	 20
524	 15	755.0	211.5	 25
525	 15	176.8	15.1	 20
526	 15	261.8	29.6	 16
527	 15	274.3	29.4	 20
528	 15	97.8	14.3	 20
529	 15	94.8	12.0	 16
530	 15	41.0	6.2	 20
531	 15	39.5	6.6	 20
532	 15	104.5	18.4	 16
533	 15	79.8	14.5	 20
534	 15	38.5	7.0	 20
535	 15	42.5	9.5	 16
536	 15	46.0	6.4	 20
537	 15	97.0	15.3	 20
538	 15	55.8	7.7	 16
539	 15	45.5	8.7	 20
540	 15	39.0	7.8	 20
541	 15	48.5	7.1	 20
542	 15	59.0	9.9	 25
543	 15	39.0	7.0	 25
544	 15	55.5	8.3	 20
545	 15	46.0	8.0	 25
546	 15	41.5	6.6	 20
547	 15	41.0	5.9	 25
548	 15	141.0	22.0	 25
549	 15	68.5	11.3	 20
550	 15	41.0	7.6	 25
551	 15	38.0	5.6	 25
552	 15	34.3	5.0	 20
553	 15	38.0	5.7	 25
554	 15	62.0	9.5	 25
555	 15	97.3	15.9	 20
556	 15	180.0	36.4	 25
557	 15	139.0	24.0	 25
558	 15	58.5	10.2	 20
559	 15	97.0	21.4	 25
560	 15	266.0	51.0	 25
561	 15	371.8	20.6	 20
562	 15	269.0	47.3	 25
563	 15	88.0	20.2	 25
564	 15	51.3	9.1	 20
565	 15	297.0	60.8	 25
566	 15	152.0	30.7	 25
567	 15	361.0	72.3	 20
568	 15	103.0	22.5	 25
569	 15	421.0	107.1	 25
570	 15	251.0	61.0	 20
571	 15	481.3	45.9	 20
572	 15	63.3	12.2	 20
573	 15	48.0	9.2	 16
574	 15	76.3	11.8	 20
575	 15	61.3	10.5	 20
576	 15	68.3	11.1	 16
577	 15	134.0	17.4	 20
578	 15	97.5	15.4	 20
579	 15	958.8	141.6	 16
580	 15	78.5	10.7	 20
581	 15	57.3	9.5	 20
582	 15	146.8	15.6	 16
583	 15	111.0	14.4	 20
584	 15	51.5	8.1	 16
585	 15	51.0	9.2	 20
586	 15	155.0	22.8	 25
587	 15	117.0	26.5	 20
588	 15	63.0	10.5	 25
589	 15	349.0	63.8	 25
590	 15	110.3	16.9	 20
591	 15	45.0	7.2	 25
592	 15	52.0	7.1	 25
593	 15	242.5	44.8	 20
594	 15	252.0	50.7	 25
595	 15	57.0	9.2	 25
596	 15	66.8	10.3	 20
597	 15	513.0	101.4	 25
598	 15	1296.0	201.0	 25
599	 15	856.8	123.4	 20
600	 15	171.0	27.6	 25
601	 15	62.0	11.7	 25
602	 15	50.3	6.3	 20
603	 15	50.0	8.4	 25
604	 15	41.0	6.0	 25
605	 15	42.5	8.7	 20
606	 15	43.0	10.4	 25
607	 15	38.0	5.7	 25
608	 15	38.3	5.2	 20
609	 15	40.0	7.4	 25
610	 15	39.0	7.5	 25
611	 15	55.0	7.8	 20
612	 15	55.0	8.0	 25
613	 15	111.0	24.7	 25
614	 15	67.0	14.0	 20
615	 15	47.0	9.6	 25
616	 15	53.0	8.5	 25
617	 15	118.3	15.4	 16
618	 15	138.0	15.4	 20
619	 15	158.5	49.7	 20
620	 15	747.3	39.3	 16
621	 15	829.3	49.9	 20
622	 15	183.3	16.1	 16
623	 15	48.0	7.2	 20
624	 15	150.8	22.5	 20
625	 15	46.3	9.4	 16
626	 15	96.0	14.9	 20
627	 15	124.0	17.0	 20
628	 15	120.0	15.5	 16
629	 15	53.0	8.9	 20
630	 15	101.0	17.5	 20
631	 15	46.0	9.0	 16
632	 15	39.0	6.1	 25
633	 15	45.0	7.5	 25
634	 15	96.5	14.4	 20
635	 15	60.0	11.6	 25
636	 15	103.0	12.6	 25
637	 15	90.0	12.8	 20
638	 15	92.0	15.5	 25
639	 15	52.0	7.8	 25
  0	 16	2345.8	256.2	 16
  1	 16	31.3	5.9	 20
  2	 16	32.3	4.8	 20
  3	 16	31.3	7.5	 16
  4	 16	32.3	6.1	 20
  5	 16	29.3	6.5	 20
  6	 16	33.3	8.0	 16
  7	 16	31.0	5.3	 25
  8	 16	31.0	6.8	 25
  9	 16	28.5	5.6	 20
 10	 16	31.0	5.4	 25
 11	 16	29.0	6.1	 25
 12	 16	32.3	5.5	 20
 13	 16	30.0	4.3	 25
 14	 16	30.3	7.5	 20
 15	 16	32.0	6.8	 25
 16	 16	30.0	6.2	 25
 17	 16	33.3	6.6	 20
 18	 16	34.0	7.5	 25
 19	 16	32.0	7.5	 25
 20	 16	35.0	8.4	 20
 21	 16	35.0	5.3	 25
 22	 16	31.0	6.0	 25
 23	 16	29.5	5.6	 20
 24	 16	28.0	5.3	 25
 25	 16	31.0	6.2	 25
 26	 16	35.3	7.0	 20
 27	 16	33.0	6.2	 25
 28	 16	31.0	6.3	 25
 29	 16	33.3	6.6	 20
 30	 16	31.0	4.1	 25
 31	 16	34.0	6.9	 25
 32	 16	31.3	6.1	 20
 33	 16	29.0	5.7	 25
 34	 16	32.0	4.6	 25
 35	 16	33.3	6.9	 20
 36	 16	28.0	6.7	 25
 37	 16	27.0	3.7	 25
 38	 16	32.5	5.3	 16
 39	 16	23.5	4.5	 20
 40	 16	32.0	4.5	 20
 41	 16	27.3	4.4	 16
 42	 16	31.0	6.6	 20
 43	 16	33.3	7.9	 20
 44	 16	27.3	5.5	 16
 45	 16	30.0	7.4	 20
 46	 16	31.3	6.0	 20
 47	 16	32.0	6.1	 16
 48	 16	30.0	6.5	 20
 49	 16	33.0	8.3	 20
 50	 16	29.3	5.4	 16
 51	 16	31.3	7.2	 20
 52	 16	33.3	7.3	 16
 53	 16	29.0	6.5	 25
 54	 16	31.0	6.4	 25
 55	 16	31.5	6.1	 20
 56	 16	30.0	5.7	 25
 57	 16	30.0	5.6	 25
 58	 16	31.8	6.0	 20
 59	 16	32.0	6.4	 25
 60	 16	32.0	6.3	 25
 61	 16	31.0	5.0	 20
 62	 16	30.0	4.8	 25
 63	 16	34.0	7.5	 25
 64	 16	29.0	5.4	 20
 65	 16	33.0	7.0	 25
 66	 16	31.0	5.8	 25
 67	 16	29.3	6.5	 20
 68	 16	32.0	5.0	 25
 69	 16	29.0	5.0	 25
 70	 16	32.0	5.0	 20
 71	 16	30.0	4.9	 25
 72	 16	34.0	7.0	 25
 73	 16	32.5	7.2	 20
 74	 16	32.0	7.9	 25
 75	 16	33.0	5.0	 25
 76	 16	32.3	7.6	 20
 77	 16	33.0	6.0	 25
 78	 16	32.0	6.6	 25
 79	 16	27.5	5.5	 20
 80	 16	32.0	5.9	 25
 81	 16	34.0	6.5	 25
 82	 16	33.0	5.5	 20
 83	 16	30.0	5.9	 20
 84	 16	28.3	5.1	 20
 85	 16	28.3	5.1	 16
 86	 16	32.0	5.9	 20
 87	 16	34.5	6.8	 20
 88	 16	35.8	6.5	 16
 89	 16	31.0	5.3	 20
 90	 16	30.3	4.4	 16
 91	 16	30.0	6.2	 20
 92	 16	29.3	3.1	 20
 93	 16	31.3	6.2	 16
 94	 16	32.5	7.0	 20
 95	 16	30.0	4.8	 20
 96	 16	30.3	4.5	 16
 97	 16	28.3	5.2	 20
 98	 16	29.3	5.4	 20
 99	 16	31.5	8.6	 20
100	 16	31.0	6.5	 25
101	 16	32.0	6.2	 25
102	 16	32.3	6.6	 20
103	 16	31.0	4.7	 25
104	 16	29.0	6.3	 25
105	 16	27.0	4.1	 20
106	 16	32.0	5.9	 25
107	 16	32.0	5.1	 25
108	 16	29.3	7.1	 20
109	 16	31.0	7.0	 25
110	 16	32.0	10.5	 25
111	 16	31.0	6.4	 20
112	 16	30.0	6.5	 25
113	 16	32.0	5.1	 25
114	 16	31.0	6.6	 20
115	 16	32.0	6.2	 25
116	 16	31.0	7.6	 25
117	 16	34.3	6.6	 20
118	 16	31.0	5.4	 25
119	 16	32.0	6.0	 25
120	 16	35.0	5.5	 20
121	 16	32.0	5.1	 25
122	 16	31.0	7.0	 25
123	 16	34.0	7.7	 20
124	 16	31.0	6.4	 25
125	 16	30.0	6.7	 25
126	 16	33.8	7.1	 20
127	 16	32.0	6.1	 25
128	 16	32.0	5.6	 20
129	 16	31.0	5.0	 20
130	 16	29.8	6.6	 20
131	 16	33.3	5.5	 16
132	 16	29.3	6.0	 20
133	 16	37.0	6.3	 20
134	 16	35.3	7.5	 16
135	 16	33.8	7.1	 20
136	 16	30.8	6.0	 20
137	 16	36.0	6.8	 16
138	 16	30.8	7.3	 20
139	 16	32.3	5.6	 20
140	 16	33.3	5.5	 16
141	 16	36.0	6.0	 20
142	 16	33.3	5.7	 20
143	 16	30.5	5.7	 16
144	 16	34.0	7.6	 25
145	 16	30.0	6.1	 25
146	 16	32.5	6.2	 20
147	 16	30.0	5.5	 25
148	 16	31.0	5.9	 25
149	 16	30.3	5.2	 20
150	 16	29.0	4.5	 25
151	 16	33.0	6.5	 25
152	 16	30.3	6.4	 20
153	 16	33.0	5.8	 25
154	 16	34.0	7.7	 25
155	 16	32.3	7.1	 20
156	 16	31.0	6.6	 25
157	 16	33.0	6.0	 25
158	 16	32.3	6.1	 20
159	 16	31.0	8.0	 25
160	 16	35.0	6.2	 25
161	 16	31.0	6.1	 20
162	 16	32.0	5.3	 25
163	 16	32.0	6.5	 25
164	 16	34.0	5.8	 20
165	 16	35.0	7.9	 25
166	 16	33.3	5.7	 20
167	 16	32.0	6.0	 25
168	 16	30.0	5.9	 25
169	 16	31.8	5.0	 20
170	 16	31.0	8.3	 25
171	 16	31.0	5.6	 25
172	 16	36.5	7.1	 20
173	 16	31.0	7.0	 25
174	 16	33.0	7.4	 25
175	 16	32.0	6.0	 16
176	 16	32.0	4.9	 20
177	 16	29.3	6.8	 20
178	 16	28.0	7.2	 16
179	 16	27.5	3.7	 20
180	 16	33.0	6.9	 20
181	 16	31.5	6.3	 16
182	 16	34.0	5.5	 20
183	 16	656.3	46.8	 20
184	 16	118.0	16.1	 16
185	 16	105.0	15.8	 20
186	 16	59.3	10.0	 20
187	 16	51.3	8.2	 16
188	 16	44.0	10.7	 20
189	 16	45.3	5.5	 20
190	 16	56.3	6.2	 20
191	 16	172.0	26.8	 25
192	 16	43.0	6.1	 25
193	 16	48.3	7.3	 20
194	 16	39.0	7.5	 25
195	 16	38.0	7.2	 25
196	 16	56.0	10.3	 20
197	 16	53.0	11.6	 25
198	 16	36.0	6.8	 25
199	 16	37.5	7.0	 20
200	 16	37.0	6.7	 25
201	 16	36.0	6.9	 20
202	 16	38.0	6.2	 25
203	 16	58.0	13.2	 25
204	 16	41.0	8.0	 20
205	 16	36.0	6.3	 25
206	 16	37.0	4.9	 25
207	 16	45.0	7.7	 20
208	 16	42.0	7.4	 25
209	 16	42.0	7.7	 25
210	 16	48.8	8.3	 20
211	 16	39.0	6.9	 25
212	 16	38.0	8.6	 25
213	 16	47.3	8.0	 20
214	 16	39.0	5.6	 25
215	 16	41.0	8.0	 25
216	 16	34.5	8.1	 20
217	 16	36.0	9.2	 25
218	 16	47.0	7.9	 25
219	 16	37.0	4.4	 20
220	 16	40.0	6.8	 25
221	 16	35.3	5.5	 20
222	 16	45.0	8.7	 16
223	 16	112.5	18.8	 20
224	 16	112.8	13.1	 20
225	 16	171.8	15.9	 16
226	 16	59.5	9.5	 20
227	 16	77.3	10.7	 20
228	 16	153.0	20.3	 16
229	 16	59.0	10.7	 20
230	 16	40.0	6.4	 20
231	 16	55.5	8.7	 16
232	 16	46.5	8.3	 20
233	 16	47.3	7.7	 20
234	 16	47.0	6.6	 16
235	 16	74.0	9.8	 20
236	 16	63.0	7.8	 25
237	 16	104.3	19.0	 20
238	 16	146.0	24.1	 25
239	 16	203.5	29.5	 20
240	 16	141.0	16.2	 25
241	 16	175.0	22.3	 25
242	 16	52.3	7.7	 20
243	 16	39.0	8.1	 25
244	 16	51.0	8.3	 25
245	 16	35.5	6.1	 20
246	 16	55.0	9.7	 25
247	 16	42.0	7.5	 25
248	 16	43.3	6.4	 20
249	 16	38.0	7.3	 25
250	 16	35.0	6.4	 25
251	 16	40.0	8.2	 20
252	 16	38.0	5.0	 25
253	 16	38.0	6.9	 25
254	 16	41.3	6.0	 20
255	 16	82.0	11.9	 25
256	 16	48.0	8.7	 25
257	 16	41.5	6.3	 20
258	 16	40.0	9.3	 25
259	 16	43.0	7.1	 25
260	 16	47.3	8.7	 20
261	 16	40.0	6.6	 25
262	 16	40.0	7.3	 25
263	 16	41.0	6.5	 20
264	 16	40.0	7.9	 25
265	 16	38.0	7.5	 25
266	 16	39.5	8.4	 16
267	 16	146.3	29.2	 20
268	 16	40.3	6.1	 20
269	 16	40.3	6.9	 16
270	 16	45.3	8.0	 20
271	 16	43.0	7.1	 20
272	 16	38.0	5.3	 16
273	 16	42.0	7.8	 20
274	 16	38.3	6.8	 20
275	 16	39.5	8.6	 16
276	 16	73.0	17.5	 20
277	 16	39.0	5.2	 16
278	 16	43.5	7.8	 20
279	 16	40.3	6.8	 20
280	 16	40.3	5.5	 16
281	 16	102.0	12.0	 25
282	 16	51.0	9.1	 25
283	 16	38.0	7.8	 20
284	 16	41.0	9.3	 25
285	 16	53.0	9.0	 25
286	 16	49.3	8.4	 20
287	 16	129.0	18.1	 25
288	 16	175.0	21.8	 25
289	 16	88.5	12.2	 20
290	 16	74.0	10.5	 25
291	 16	59.0	7.8	 25
292	 16	137.3	18.4	 20
293	 16	110.0	14.5	 25
294	 16	57.0	7.6	 25
295	 16	78.3	9.5	 20
296	 16	102.0	14.4	 25
297	 16	63.0	10.9	 25
298	 16	121.3	17.0	 20
299	 16	84.0	11.5	 25
300	 16	97.0	13.2	 25
301	 16	114.5	15.6	 20
302	 16	67.0	11.0	 25
303	 16	51.0	8.3	 25
304	 16	67.8	11.3	 20
305	 16	60.0	9.1	 25
306	 16	305.0	41.8	 25
307	 16	786.5	98.0	 20
308	 16	119.0	25.5	 25
309	 16	102.0	19.6	 25
310	 16	80.0	10.4	 20
311	 16	67.0	12.2	 25
312	 16	73.3	12.0	 20
313	 16	63.8	7.8	 16
314	 16	175.0	14.8	 20
315	 16	719.3	57.9	 16
316	 16	93.0	14.0	 20
317	 16	87.3	14.6	 20
318	 16	51.3	9.1	 16
319	 16	84.5	12.0	 20
320	 16	46.3	9.3	 20
321	 16	66.5	10.6	 16
322	 16	53.0	8.7	 20
323	 16	54.5	7.2	 20
324	 16	310.3	33.6	 16
325	 16	68.5	7.8	 20
326	 16	82.8	15.5	 20
327	 16	68.5	16.8	 20
328	 16	84.0	12.5	 25
329	 16	85.0	16.0	 25
330	 16	90.8	15.7	 20
331	 16	64.0	11.3	 25
332	 16	134.0	26.8	 25
333	 16	65.3	10.1	 20
334	 16	96.0	15.3	 25
335	 16	92.0	14.2	 25
336	 16	48.3	10.4	 20
337	 16	52.0	8.5	 25
338	 16	58.0	9.8	 25
339	 16	73.5	11.0	 20
340	 16	50.0	7.4	 25
341	 16	59.0	10.3	 25
342	 16	71.0	11.4	 20
343	 16	46.0	7.1	 25
344	 16	52.0	7.8	 25
345	 16	83.8	12.4	 20
346	 16	213.0	36.4	 25
347	 16	61.0	7.7	 25
348	 16	61.3	7.2	 20
349	 16	49.0	8.5	 25
350	 16	325.0	36.2	 25
351	 16	343.3	48.7	 20
352	 16	164.0	29.9	 25
353	 16	77.8	11.7	 20
354	 16	62.0	11.4	 25
355	 16	428.0	50.1	 25
356	 16	99.5	9.3	 20
357	 16	60.0	6.8	 25
358	 16	44.3	9.3	 20
359	 16	39.8	5.0	 16
360	 16	45.3	10.0	 20
361	 16	44.3	7.4	 20
362	 16	45.0	7.2	 16
363	 16	42.3	6.8	 20
364	 16	58.5	11.1	 20
365	 16	312.8	35.2	 16
366	 16	118.0	18.4	 20
367	 16	50.5	7.6	 20
368	 16	79.8	13.0	 16
369	 16	44.5	8.4	 20
370	 16	40.5	7.1	 20
371	 16	41.3	6.9	 16
372	 16	38.0	6.0	 20
373	 16	42.0	7.3	 25
374	 16	41.8	8.0	 20
375	 16	38.0	6.4	 25
376	 16	43.0	7.2	 25
377	 16	42.0	6.9	 20
378	 16	49.0	8.9	 25
379	 16	48.0	8.3	 25
380	 16	39.5	8.0	 20
381	 16	44.0	7.9	 25
382	 16	42.0	6.0	 25
383	 16	41.8	6.1	 20
384	 16	46.0	8.1	 25
385	 16	90.0	14.3	 25
386	 16	101.5	16.3	 20
387	 16	683.0	66.8	 25
388	 16	368.0	22.7	 25
389	 16	385.8	37.5	 20
390	 16	99.0	15.2	 25
391	 16	49.0	9.9	 20
392	 16	53.0	9.9	 25
393	 16	59.0	8.1	 25
394	 16	55.3	11.7	 20
395	 16	54.0	6.4	 25
396	 16	56.0	10.0	 25
397	 16	67.0	8.9	 20
398	 16	57.0	6.8	 25
399	 16	48.0	9.2	 25
400	 16	45.3	6.5	 20
401	 16	42.0	7.9	 25
402	 16	54.0	8.9	 25
403	 16	70.8	13.8	 16
404	 16	39.3	6.1	 20
405	 16	35.3	5.7	 20
406	 16	39.3	5.7	 16
407	 16	65.0	8.7	 20
408	 16	42.8	7.2	 20
409	 16	59.8	9.2	 16
410	 16	49.5	6.8	 20
411	 16	348.5	50.9	 20
412	 16	71.0	7.2	 16
413	 16	179.5	19.5	 20
414	 16	67.3	9.7	 20
415	 16	223.3	30.8	 16
416	 16	53.5	8.1	 20
417	 16	39.3	6.0	 20
418	 16	37.3	7.5	 16
419	 16	37.0	7.0	 25
420	 16	44.0	6.6	 25
421	 16	79.5	12.4	 20
422	 16	39.0	5.7	 25
423	 16	41.0	6.5	 25
424	 16	36.3	6.2	 20
425	 16	39.0	7.0	 25
426	 16	50.0	7.7	 25
427	 16	112.8	19.1	 20
428	 16	41.0	7.6	 25
429	 16	38.3	10.1	 20
430	 16	37.0	4.9	 25
431	 16	40.0	6.9	 25
432	 16	41.0	7.2	 20
433	 16	44.0	8.2	 25
434	 16	41.0	6.2	 25
435	 16	49.0	7.2	 20
436	 16	123.0	11.8	 25
437	 16	85.0	9.1	 25
438	 16	104.8	14.7	 20
439	 16	49.0	11.4	 25
440	 16	39.0	6.2	 25
441	 16	35.3	7.3	 20
442	 16	60.0	12.6	 25
443	 16	78.0	12.3	 25
444	 16	63.3	7.3	 20
445	 16	123.0	27.8	 25
446	 16	291.0	44.7	 25
447	 16	78.3	13.0	 20
448	 16	370.0	59.9	 25
449	 16	215.3	21.6	 20
450	 16	72.0	10.0	 16
451	 16	167.8	26.1	 20
452	 16	153.0	17.7	 20
453	 16	113.3	17.6	 16
454	 16	105.3	14.4	 20
455	 16	52.0	8.7	 20
456	 16	39.0	5.4	 16
457	 16	37.5	6.9	 20
458	 16	39.0	8.1	 20
459	 16	76.0	10.5	 16
460	 16	72.5	10.3	 20
461	 16	117.8	22.6	 20
462	 16	38.3	11.7	 16
463	 16	40.0	6.1	 20
464	 16	88.0	15.5	 25
465	 16	98.3	11.6	 20
466	 16	47.0	8.1	 25
467	 16	49.5	9.4	 20
468	 16	45.0	6.7	 25
469	 16	50.0	8.9	 25
470	 16	57.0	8.8	 20
471	 16	133.0	23.7	 25
472	 16	592.0	39.9	 25
473	 16	101.3	12.3	 20
474	 16	511.0	39.0	 25
475	 16	86.0	14.7	 25
476	 16	72.3	9.3	 20
477	 16	108.0	17.6	 25
478	 16	98.0	24.6	 25
479	 16	334.0	28.8	 20
480	 16	465.0	47.1	 25
481	 16	357.0	64.3	 25
482	 16	80.3	10.6	 20
483	 16	165.0	35.3	 25
484	 16	46.0	6.2	 25
485	 16	57.5	10.1	 20
486	 16	38.0	6.1	 25
487	 16	42.0	6.9	 25
488	 16	59.0	13.0	 20
489	 16	45.0	7.5	 25
490	 16	147.0	43.3	 25
491	 16	41.0	7.7	 20
492	 16	78.0	16.1	 25
493	 16	40.0	6.5	 25
494	 16	38.3	5.3	 20
495	 16	44.3	8.0	 20
496	 16	42.5	8.1	 20
497	 16	49.0	8.5	 16
498	 16	38.3	5.6	 20
499	 16	40.3	6.5	 20
500	 16	50.3	9.9	 16
501	 16	62.3	8.4	 20
502	 16	58.5	9.9	 20
503	 16	133.5	16.7	 16
504	 16	172.5	27.2	 20
505	 16	510.3	54.1	 16
506	 16	774.0	56.8	 20
507	 16	782.3	53.6	 20
508	 16	257.3	23.8	 16
509	 16	68.5	11.7	 20
510	 16	137.0	16.0	 25
511	 16	142.5	22.3	 20
512	 16	145.0	19.0	 25
513	 16	218.0	25.6	 25
514	 16	140.8	21.2	 20
515	 16	90.0	14.2	 25
516	 16	234.0	19.2	 25
517	 16	79.5	14.5	 20
518	 16	56.0	11.7	 25
519	 16	275.0	27.9	 25
520	 16	1054.8	68.0	 20
521	 16	672.0	48.9	 25
522	 16	171.0	15.6	 25
523	 16	65.0	9.9	 20
524	 16	363.0	38.8	 25
525	 16	126.0	12.7	 25
526	 16	153.3	18.9	 20
527	 16	138.0	15.4	 25
528	 16	75.0	9.6	 25
529	 16	65.5	13.5	 20
530	 16	44.0	19.9	 25
531	 16	44.0	7.2	 25
532	 16	44.0	7.9	 20
533	 16	44.0	6.2	 25
534	 16	42.0	6.2	 25
535	 16	41.3	7.2	 20
536	 16	45.0	9.7	 25
537	 16	45.0	8.1	 25
538	 16	45.3	4.7	 20
539	 16	52.0	9.5	 25
540	 16	35.0	7.1	 25
541	 16	43.0	6.3	 16
542	 16	43.3	9.9	 20
543	 16	36.5	4.9	 16
544	 16	107.3	18.3	 20
545	 16	39.3	6.2	 20
546	 16	41.0	5.6	 16
547	 16	43.3	7.9	 20
548	 16	47.0	7.7	 20
549	 16	43.3	5.6	 16
550	 16	38.3	6.4	 20
551	 16	43.0	7.8	 20
552	 16	37.3	6.4	 16
553	 16	36.5	6.0	 20
554	 16	73.8	27.1	 20
555	 16	110.3	12.8	 16
556	 16	100.0	14.9	 25
557	 16	122.0	16.9	 25
558	 16	73.0	11.3	 20
559	 16	50.0	9.9	 25
560	 16	166.0	46.4	 25
561	 16	323.3	30.1	 20
562	 16	313.0	42.2	 25
563	 16	139.0	31.3	 25
564	 16	50.8	10.2	 20
565	 16	122.0	19.8	 25
566	 16	132.0	15.7	 25
567	 16	214.3	23.9	 20
568	 16	74.0	11.3	 25
569	 16	203.0	31.5	 25
570	 16	94.3	15.4	 20
571	 16	221.0	42.8	 25
572	 16	48.0	9.8	 25
573	 16	57.0	13.1	 20
574	 16	70.0	11.4	 25
575	 16	116.0	21.2	 25
576	 16	137.0	20.1	 20
577	 16	91.0	12.4	 25
578	 16	67.0	11.0	 25
579	 16	355.5	58.7	 20
580	 16	90.0	13.9	 25
581	 16	65.0	9.9	 20
582	 16	207.0	32.4	 25
583	 16	79.0	14.8	 25
584	 16	43.0	6.1	 20
585	 16	65.0	12.0	 25
586	 16	163.3	26.6	 20
587	 16	79.3	13.4	 16
588	 16	56.3	8.1	 20
589	 16	208.0	33.4	 20
590	 16	72.5	11.5	 16
591	 16	54.8	8.2	 20
592	 16	50.3	7.9	 20
593	 16	159.3	20.0	 16
594	 16	194.3	19.8	 20
595	 16	41.0	6.3	 20
596	 16	52.3	6.5	 16
597	 16	201.8	34.6	 20
598	 16	638.8	62.5	 20
599	 16	348.0	39.9	 16
600	 16	97.3	18.5	 20
601	 16	64.0	8.5	 25
602	 16	68.3	9.4	 20
603	 16	47.0	7.7	 25
604	 16	42.0	7.8	 25
605	 16	42.0	7.0	 20
606	 16	36.0	7.3	 25
607	 16	40.0	7.6	 25
608	 16	39.3	6.9	 20
609	 16	36.0	5.9	 25
610	 16	39.0	6.6	 25
611	 16	40.3	6.7	 20
612	 16	59.0	9.9	 25
613	 16	60.0	10.1	 25
614	 16	52.0	8.8	 20
615	 16	44.0	7.5	 25
616	 16	58.0	7.8	 25
617	 16	107.3	12.2	 20
618	 16	86.0	13.7	 25
619	 16	85.0	14.8	 20
620	 16	258.0	49.1	 25
621	 16	507.0	57.8	 25
622	 16	126.3	14.5	 20
623	 16	63.0	10.8	 25
624	 16	74.0	10.2	 25
625	 16	48.3	8.7	 20
626	 16	177.0	20.4	 25
627	 16	93.0	14.8	 25
628	 16	109.0	18.8	 20
629	 16	52.0	6.8	 25
630	 16	47.0	9.0	 25
631	 16	42.0	7.0	 20
632	 16	45.5	7.8	 20
633	 16	47.8	6.7	 20
634	 16	79.8	11.3	 16
635	 16	61.8	8.9	 20
636	 16	90.3	14.3	 20
637	 16	70.5	7.3	 16
638	 16	69.3	9.3	 20
639	 16	1499.8	296.9	 20
  0	 17	45.0	7.5	 20
  1	 17	48.0	8.5	 25
  2	 17	54.0	8.3	 25
  3	 17	56.3	10.1	 20
  4	 17	710.0	204.4	 25
  5	 17	34.0	8.2	 25
  6	 17	34.8	5.5	 20
  7	 17	35.5	6.4	 20
  8	 17	38.3	7.2	 20
  9	 17	38.3	5.9	 16
 10	 17	134.3	23.0	 20
 11	 17	46.0	7.8	 16
 12	 17	37.5	6.9	 20
 13	 17	42.0	8.4	 20
 14	 17	49.0	10.2	 16
 15	 17	404.0	71.6	 20
 16	 17	48.5	7.3	 20
 17	 17	56.5	7.8	 16
 18	 17	143.5	17.2	 20
 19	 17	48.3	7.0	 20
 20	 17	78.0	11.1	 16
 21	 17	112.3	13.5	 20
 22	 17	40.0	6.5	 25
 23	 17	50.0	5.7	 20
 24	 17	41.0	6.1	 25
 25	 17	74.0	12.7	 25
 26	 17	41.0	7.0	 20
 27	 17	50.0	7.3	 25
 28	 17	90.0	12.5	 25
 29	 17	50.3	7.9	 20
 30	 17	39.0	8.1	 25
 31	 17	39.0	9.1	 25
 32	 17	37.0	5.7	 20
 33	 17	70.0	12.5	 25
 34	 17	40.0	5.4	 25
 35	 17	47.0	8.7	 20
 36	 17	42.0	6.5	 25
 37	 17	32.0	5.3	 25
 38	 17	33.5	6.4	 20
 39	 17	41.0	6.8	 25
 40	 17	36.0	6.9	 25
 41	 17	37.5	5.4	 20
 42	 17	43.0	7.2	 25
 43	 17	40.0	7.9	 25
 44	 17	74.0	14.6	 20
 45	 17	35.0	5.1	 25
 46	 17	36.0	6.7	 25
 47	 17	64.3	11.9	 20
 48	 17	36.0	6.3	 25
 49	 17	40.0	7.6	 20
 50	 17	40.0	8.4	 25
 51	 17	40.0	5.6	 25
 52	 17	41.0	6.6	 20
 53	 17	74.0	12.7	 20
 54	 17	49.3	8.0	 20
 55	 17	45.3	6.2	 16
 56	 17	35.3	6.4	 20
 57	 17	39.3	7.0	 20
 58	 17	39.3	6.6	 16
 59	 17	45.3	9.1	 20
 60	 17	39.0	8.2	 20
 61	 17	45.5	7.8	 16
 62	 17	63.0	10.2	 20
 63	 17	213.0	33.5	 20
 64	 17	38.8	6.5	 16
 65	 17	46.3	7.6	 20
 66	 17	70.8	10.8	 20
 67	 17	51.8	7.8	 16
 68	 17	44.0	7.6	 25
 69	 17	39.0	7.5	 25
 70	 17	35.0	5.8	 20
 71	 17	37.0	6.8	 25
 72	 17	37.0	6.2	 25
 73	 17	45.3	7.2	 20
 74	 17	60.0	9.2	 25
 75	 17	60.0	11.1	 25
 76	 17	42.3	6.5	 20
 77	 17	123.0	18.8	 25
 78	 17	50.0	8.2	 25
 79	 17	37.5	6.4	 20
 80	 17	39.0	5.1	 25
 81	 17	38.0	6.1	 25
 82	 17	46.5	10.4	 20
 83	 17	57.0	10.1	 25
 84	 17	139.0	26.9	 25
 85	 17	41.3	7.1	 20
 86	 17	45.0	7.6	 25
 87	 17	37.3	9.2	 20
 88	 17	38.0	6.9	 25
 89	 17	264.0	49.9	 25
 90	 17	55.0	8.3	 20
 91	 17	88.0	15.3	 25
 92	 17	315.0	33.1	 25
 93	 17	173.8	21.9	 20
 94	 17	142.0	19.4	 25
 95	 17	58.0	5.1	 25
 96	 17	52.3	9.2	 20
 97	 17	41.0	8.2	 25
 98	 17	37.0	5.2	 25
 99	 17	51.0	7.2	 16
100	 17	52.8	10.6	 20
101	 17	39.3	6.4	 20
102	 17	83.3	15.8	 16
103	 17	73.3	10.9	 20
104	 17	104.5	17.7	 20
105	 17	382.5	42.1	 16
106	 17	118.5	12.3	 20
107	 17	104.5	15.7	 20
108	 17	131.3	14.0	 16
109	 17	97.3	16.3	 20
110	 17	107.0	16.8	 20
111	 17	40.5	5.8	 16
112	 17	40.5	8.0	 20
113	 17	47.0	8.6	 20
114	 17	51.8	10.6	 20
115	 17	40.0	7.6	 25
116	 17	56.0	7.4	 25
117	 17	57.3	8.8	 20
118	 17	59.0	9.4	 25
119	 17	58.0	9.9	 25
120	 17	1787.0	247.9	 20
121	 17	1339.0	218.4	 25
122	 17	96.0	17.1	 25
123	 17	43.3	7.3	 20
124	 17	41.0	6.5	 25
125	 17	94.5	19.0	 20
126	 17	86.0	17.0	 25
127	 17	196.0	42.2	 25
128	 17	250.3	45.6	 20
129	 17	341.0	71.1	 25
130	 17	351.0	75.7	 25
131	 17	40.0	6.1	 20
132	 17	74.0	12.1	 25
133	 17	49.0	8.0	 25
134	 17	42.0	7.8	 20
135	 17	301.0	84.7	 25
136	 17	65.0	10.4	 25
137	 17	227.5	53.8	 20
138	 17	418.0	102.2	 25
139	 17	42.0	8.3	 25
140	 17	155.0	31.1	 20
141	 17	453.0	94.0	 25
142	 17	143.0	32.2	 25
143	 17	290.5	67.2	 20
144	 17	45.8	9.1	 20
145	 17	38.3	8.1	 20
146	 17	38.0	8.0	 16
147	 17	38.3	6.9	 20
148	 17	59.3	10.5	 20
149	 17	68.3	10.7	 16
150	 17	46.3	9.3	 20
151	 17	64.5	15.3	 20
152	 17	35.3	7.7	 16
153	 17	35.0	4.9	 20
154	 17	44.8	9.4	 20
155	 17	157.0	21.9	 16
156	 17	65.8	10.7	 20
157	 17	84.3	11.6	 20
158	 17	49.0	10.3	 16
159	 17	86.5	15.9	 20
160	 17	186.0	20.8	 25
161	 17	137.5	18.7	 20
162	 17	175.0	33.7	 25
163	 17	67.8	7.7	 20
164	 17	200.0	33.5	 25
165	 17	199.0	24.4	 25
166	 17	228.0	13.8	 20
167	 17	114.0	14.5	 25
168	 17	255.0	42.5	 25
169	 17	109.3	20.6	 20
170	 17	42.0	4.8	 25
171	 17	39.0	8.2	 25
172	 17	48.5	6.8	 20
173	 17	56.0	10.4	 25
174	 17	37.0	6.0	 25
175	 17	35.0	7.9	 20
176	 17	38.0	6.9	 25
177	 17	100.0	17.5	 25
178	 17	47.3	6.6	 20
179	 17	78.0	12.0	 25
180	 17	45.0	8.0	 25
181	 17	36.3	5.7	 20
182	 17	51.0	9.7	 25
183	 17	89.0	16.3	 25
184	 17	47.0	9.2	 20
185	 17	47.0	7.2	 25
186	 17	68.0	9.4	 25
187	 17	67.0	11.0	 20
188	 17	66.0	12.0	 25
189	 17	54.0	11.3	 25
190	 17	36.3	6.4	 16
191	 17	197.8	30.4	 20
192	 17	38.5	7.2	 20
193	 17	43.5	8.3	 16
194	 17	94.5	14.3	 20
195	 17	101.3	11.3	 20
196	 17	145.5	18.8	 16
197	 17	323.0	34.1	 20
198	 17	50.3	9.3	 20
199	 17	45.5	8.3	 16
200	 17	37.0	5.9	 20
201	 17	43.5	8.9	 16
202	 17	52.0	8.6	 20
203	 17	52.0	8.8	 20
204	 17	37.0	5.3	 16
205	 17	182.0	32.6	 25
206	 17	35.0	6.2	 25
207	 17	46.3	9.6	 20
208	 17	37.0	6.3	 25
209	 17	36.0	7.6	 25
210	 17	62.0	9.3	 20
211	 17	49.0	7.6	 25
212	 17	41.0	7.6	 25
213	 17	48.0	8.8	 20
214	 17	46.0	9.6	 25
215	 17	37.0	7.9	 25
216	 17	37.5	6.0	 20
217	 17	43.0	13.0	 25
218	 17	41.0	9.0	 25
219	 17	90.3	22.4	 20
220	 17	36.0	5.1	 25
221	 17	40.0	8.1	 25
222	 17	40.0	5.7	 20
223	 17	36.0	7.4	 25
224	 17	50.0	8.9	 25
225	 17	44.3	9.0	 20
226	 17	128.0	33.5	 25
227	 17	165.0	47.6	 25
228	 17	60.3	12.3	 20
229	 17	56.0	10.3	 25
230	 17	60.0	9.0	 25
231	 17	43.3	6.8	 20
232	 17	39.0	7.4	 25
233	 17	57.0	12.5	 25
234	 17	46.3	9.0	 20
235	 17	37.0	8.4	 25
236	 17	45.3	9.0	 20
237	 17	135.3	15.4	 16
238	 17	82.8	10.2	 20
239	 17	92.3	16.1	 16
240	 17	95.8	13.8	 20
241	 17	71.0	10.6	 20
242	 17	90.3	12.9	 16
243	 17	284.3	56.2	 20
244	 17	81.0	12.5	 20
245	 17	43.0	6.2	 16
246	 17	103.0	17.3	 20
247	 17	47.0	9.4	 20
248	 17	319.0	63.4	 16
249	 17	44.3	6.9	 20
250	 17	39.3	8.6	 20
251	 17	39.0	6.7	 20
252	 17	36.0	7.0	 25
253	 17	39.0	5.9	 25
254	 17	43.3	7.0	 20
255	 17	37.0	5.5	 25
256	 17	41.0	7.0	 25
257	 17	39.0	5.1	 20
258	 17	44.0	6.5	 25
259	 17	44.0	6.3	 25
260	 17	87.0	18.2	 20
261	 17	53.0	8.2	 25
262	 17	141.0	24.2	 25
263	 17	37.3	6.9	 20
264	 17	50.0	7.6	 25
265	 17	44.0	7.7	 25
266	 17	58.3	10.0	 20
267	 17	48.0	8.5	 25
268	 17	50.0	11.5	 25
269	 17	42.5	7.6	 20
270	 17	40.0	8.0	 25
271	 17	44.0	6.8	 25
272	 17	43.5	6.6	 20
273	 17	35.0	7.4	 25
274	 17	120.0	32.2	 25
275	 17	37.8	5.4	 20
276	 17	41.0	7.5	 25
277	 17	36.8	6.4	 20
278	 17	44.0	7.2	 25
279	 17	60.0	13.4	 25
280	 17	40.5	5.4	 20
281	 17	46.5	7.6	 20
282	 17	39.5	8.7	 20
283	 17	48.5	8.1	 16
284	 17	119.0	26.7	 20
285	 17	102.8	31.6	 20
286	 17	54.3	7.4	 16
287	 17	53.3	9.5	 20
288	 17	52.3	10.0	 20
289	 17	223.3	21.9	 16
290	 17	101.5	9.4	 20
291	 17	55.5	10.0	 20
292	 17	41.5	8.6	 16
293	 17	51.5	7.8	 20
294	 17	171.0	25.3	 20
295	 17	154.5	30.4	 16
296	 17	344.5	32.1	 20
297	 17	166.0	21.6	 25
298	 17	490.0	49.1	 20
299	 17	108.0	15.5	 25
300	 17	139.0	24.3	 25
301	 17	92.3	11.8	 20
302	 17	1269.0	220.4	 25
303	 17	121.0	25.9	 25
304	 17	81.8	17.3	 20
305	 17	44.0	7.6	 25
306	 17	196.0	38.1	 25
307	 17	103.5	14.0	 20
308	 17	65.0	9.2	 25
309	 17	132.0	18.9	 25
310	 17	322.3	66.3	 20
311	 17	128.0	14.1	 25
312	 17	256.5	27.8	 20
313	 17	70.0	10.9	 25
314	 17	89.0	22.3	 25
315	 17	292.8	28.3	 20
316	 17	126.0	16.9	 25
317	 17	73.0	11.2	 25
318	 17	69.8	9.5	 20
319	 17	52.0	9.7	 25
320	 17	62.0	9.6	 25
321	 17	124.0	28.8	 20
322	 17	1514.0	432.5	 25
323	 17	65.0	12.6	 25
324	 17	123.5	19.8	 20
325	 17	126.0	20.8	 25
326	 17	130.0	17.3	 25
327	 17	92.3	9.7	 16
328	 17	222.3	26.3	 20
329	 17	391.5	38.7	 20
330	 17	122.5	14.1	 16
331	 17	63.8	10.8	 20
332	 17	82.0	11.2	 20
333	 17	192.3	36.6	 16
334	 17	546.0	87.4	 20
335	 17	166.3	27.4	 20
336	 17	55.5	11.0	 16
337	 17	42.3	7.2	 20
338	 17	364.3	82.6	 20
339	 17	3026.3	300.5	 16
340	 17	687.0	63.7	 20
341	 17	326.5	51.5	 20
342	 17	126.8	15.7	 20
343	 17	179.0	22.1	 25
344	 17	140.0	15.5	 25
345	 17	157.8	21.2	 20
346	 17	70.0	9.4	 25
347	 17	63.0	9.3	 25
348	 17	38.3	5.8	 20
349	 17	87.0	16.4	 25
350	 17	62.3	9.8	 20
351	 17	55.0	9.3	 25
352	 17	44.0	7.2	 25
353	 17	37.0	4.3	 20
354	 17	38.0	6.2	 25
355	 17	46.0	8.2	 25
356	 17	61.3	14.0	 20
357	 17	39.0	5.2	 25
358	 17	61.0	12.1	 25
359	 17	43.3	7.8	 20
360	 17	86.0	19.7	 25
361	 17	39.0	6.1	 25
362	 17	47.0	7.9	 20
363	 17	851.0	281.6	 25
364	 17	36.0	5.5	 25
365	 17	222.3	30.1	 20
366	 17	64.0	14.4	 25
367	 17	39.0	8.6	 25
368	 17	59.3	14.0	 20
369	 17	39.0	5.9	 25
370	 17	41.0	7.1	 25
371	 17	678.3	206.5	 20
372	 17	816.0	250.0	 25
373	 17	39.3	5.9	 20
374	 17	76.0	8.9	 16
375	 17	397.5	77.2	 20
376	 17	43.5	8.4	 20
377	 17	44.5	7.8	 16
378	 17	46.8	8.1	 20
379	 17	43.0	6.6	 20
380	 17	98.5	12.7	 16
381	 17	36.3	5.0	 20
382	 17	36.3	4.7	 20
383	 17	44.3	6.1	 16
384	 17	51.0	7.6	 20
385	 17	58.5	9.8	 20
386	 17	68.0	12.4	 16
387	 17	79.5	11.8	 20
388	 17	288.3	20.7	 20
389	 17	120.0	16.0	 25
390	 17	89.0	13.2	 25
391	 17	173.5	19.1	 20
392	 17	300.0	59.4	 25
393	 17	40.0	6.3	 25
394	 17	49.3	7.2	 20
395	 17	45.0	8.1	 25
396	 17	37.0	5.2	 25
397	 17	37.8	5.3	 20
398	 17	64.0	11.0	 25
399	 17	105.0	19.2	 25
400	 17	101.8	13.2	 20
401	 17	50.0	6.4	 25
402	 17	45.0	7.6	 25
403	 17	42.3	6.9	 20
404	 17	54.0	12.1	 25
405	 17	101.0	24.1	 25
406	 17	247.0	43.9	 20
407	 17	78.0	9.5	 25
408	 17	98.0	17.2	 25
409	 17	277.3	45.8	 20
410	 17	54.0	7.8	 25
411	 17	496.0	138.2	 25
412	 17	163.5	26.3	 20
413	 17	50.0	8.8	 25
414	 17	40.0	9.2	 25
415	 17	39.3	6.4	 20
416	 17	123.0	16.0	 25
417	 17	83.0	15.8	 25
418	 17	43.0	7.3	 20
419	 17	36.0	6.0	 20
420	 17	36.0	6.2	 20
421	 17	34.8	5.1	 16
422	 17	62.0	9.8	 20
423	 17	41.3	5.9	 20
424	 17	47.0	6.9	 16
425	 17	129.3	13.7	 20
426	 17	42.3	5.6	 16
427	 17	41.0	7.3	 20
428	 17	79.3	12.1	 20
429	 17	42.0	8.2	 16
430	 17	37.3	6.9	 20
431	 17	55.8	8.6	 20
432	 17	43.0	6.8	 16
433	 17	41.3	6.5	 20
434	 17	56.0	10.8	 25
435	 17	61.0	9.2	 20
436	 17	61.0	9.5	 25
437	 17	39.0	7.5	 25
438	 17	46.3	6.0	 20
439	 17	49.0	7.7	 25
440	 17	41.0	7.7	 25
441	 17	48.0	9.9	 20
442	 17	40.0	5.1	 25
443	 17	45.0	7.7	 25
444	 17	64.0	8.8	 20
445	 17	76.0	13.8	 25
446	 17	87.0	35.2	 25
447	 17	61.3	10.7	 20
448	 17	48.0	8.2	 25
449	 17	47.0	14.9	 25
450	 17	981.3	259.4	 20
451	 17	44.0	7.8	 25
452	 17	60.0	11.8	 25
453	 17	46.0	8.3	 20
454	 17	1457.0	482.9	 25
455	 17	144.0	25.2	 25
456	 17	96.3	15.5	 20
457	 17	76.0	12.9	 25
458	 17	53.0	8.0	 25
459	 17	74.5	15.2	 20
460	 17	43.0	7.9	 25
461	 17	44.0	7.0	 25
462	 17	82.8	17.8	 20
463	 17	51.0	9.2	 25
464	 17	111.3	15.6	 16
465	 17	68.3	8.9	 20
466	 17	48.0	7.1	 20
467	 17	51.3	8.7	 16
468	 17	48.0	8.9	 20
469	 17	58.3	8.8	 20
470	 17	82.0	13.0	 16
471	 17	90.8	13.0	 20
472	 17	79.3	11.7	 20
473	 17	118.3	14.1	 16
474	 17	174.0	23.7	 20
475	 17	132.8	26.7	 20
476	 17	181.0	32.2	 16
477	 17	114.3	16.3	 20
478	 17	57.3	7.9	 20
479	 17	90.8	10.3	 16
480	 17	177.0	21.4	 25
481	 17	112.0	12.9	 25
482	 17	146.5	17.1	 20
483	 17	231.0	28.7	 25
484	 17	53.0	9.7	 25
485	 17	39.3	5.9	 20
486	 17	38.0	6.5	 25
487	 17	36.0	5.8	 25
488	 17	56.0	8.9	 20
489	 17	35.0	4.6	 25
490	 17	37.0	8.1	 25
491	 17	68.3	12.8	 20
492	 17	52.0	7.5	 25
493	 17	45.0	9.0	 25
494	 17	49.3	8.5	 20
495	 17	64.0	13.3	 25
496	 17	115.0	21.0	 25
497	 17	154.5	22.7	 20
498	 17	141.0	29.6	 25
499	 17	81.0	15.5	 25
500	 17	82.0	12.2	 20
501	 17	49.0	7.8	 25
502	 17	86.3	15.6	 20
503	 17	55.0	7.6	 25
504	 17	212.0	21.1	 25
505	 17	392.3	38.3	 20
506	 17	261.0	26.5	 25
507	 17	110.0	34.3	 25
508	 17	173.3	24.9	 20
509	 17	127.0	16.5	 25
510	 17	255.5	17.4	 20
511	 17	806.5	70.4	 16
512	 17	204.3	24.7	 20
513	 17	56.8	12.7	 20
514	 17	90.3	12.1	 16
515	 17	140.5	21.9	 20
516	 17	90.3	17.4	 20
517	 17	106.0	14.0	 16
518	 17	96.0	17.7	 20
519	 17	162.5	10.8	 20
520	 17	1065.8	180.2	 16
521	 17	125.5	17.4	 20
522	 17	77.0	9.8	 20
523	 17	71.0	9.6	 16
524	 17	60.0	9.4	 20
525	 17	66.0	8.3	 25
526	 17	102.5	11.0	 20
527	 17	137.0	18.2	 25
528	 17	103.0	15.4	 25
529	 17	109.5	16.8	 20
530	 17	47.0	7.8	 25
531	 17	62.0	9.8	 25
532	 17	93.3	17.2	 20
533	 17	48.0	9.9	 25
534	 17	40.0	6.0	 25
535	 17	47.3	7.2	 20
536	 17	48.0	8.9	 25
537	 17	42.0	7.4	 25
538	 17	35.3	7.9	 20
539	 17	43.0	7.2	 25
540	 17	49.0	10.5	 20
541	 17	95.0	19.7	 25
542	 17	44.0	7.9	 25
543	 17	42.3	8.9	 20
544	 17	852.0	248.7	 25
545	 17	57.0	11.7	 25
546	 17	47.0	7.2	 20
547	 17	43.0	7.5	 25
548	 17	38.0	6.8	 25
549	 17	36.3	6.4	 20
550	 17	36.0	6.8	 25
551	 17	47.0	7.7	 25
552	 17	49.3	8.0	 20
553	 17	44.0	9.8	 25
554	 17	52.0	7.7	 25
555	 17	74.3	11.7	 20
556	 17	127.5	21.9	 20
557	 17	89.8	19.2	 20
558	 17	47.0	8.5	 16
559	 17	80.8	11.0	 20
560	 17	160.3	33.3	 20
561	 17	420.8	38.9	 16
562	 17	332.0	32.5	 20
563	 17	320.8	30.1	 20
564	 17	110.0	18.8	 16
565	 17	92.0	14.4	 20
566	 17	681.3	108.8	 20
567	 17	56.0	8.2	 16
568	 17	88.3	12.8	 20
569	 17	43.5	7.5	 20
570	 17	386.8	91.6	 16
571	 17	51.0	6.8	 25
572	 17	137.0	14.0	 25
573	 17	160.0	20.5	 20
574	 17	277.0	36.1	 25
575	 17	81.0	12.4	 25
576	 17	59.8	12.5	 20
577	 17	102.0	17.7	 25
578	 17	62.0	10.4	 20
579	 17	54.0	7.7	 25
580	 17	81.0	13.7	 25
581	 17	44.3	6.6	 20
582	 17	157.0	24.3	 25
583	 17	243.0	41.1	 25
584	 17	80.5	13.2	 20
585	 17	74.0	15.7	 25
586	 17	51.0	10.1	 25
587	 17	40.0	6.6	 20
588	 17	129.0	33.0	 25
589	 17	41.0	7.7	 25
590	 17	115.5	18.7	 20
591	 17	43.0	6.3	 25
592	 17	42.0	5.7	 25
593	 17	49.3	11.7	 20
594	 17	212.0	38.5	 25
595	 17	47.0	8.9	 25
596	 17	78.3	17.3	 20
597	 17	55.0	12.8	 25
598	 17	74.0	37.9	 25
599	 17	225.5	21.8	 20
600	 17	545.0	145.8	 25
601	 17	172.5	26.0	 20
602	 17	41.3	6.2	 16
603	 17	37.3	5.9	 20
604	 17	39.3	6.0	 20
605	 17	375.8	40.7	 16
606	 17	99.0	13.0	 20
607	 17	112.3	22.2	 20
608	 17	46.0	8.4	 16
609	 17	157.3	33.3	 20
610	 17	71.0	13.3	 20
611	 17	75.8	11.9	 16
612	 17	642.5	113.4	 20
613	 17	46.5	8.7	 20
614	 17	43.8	7.8	 16
615	 17	39.3	6.2	 20
616	 17	39.3	6.5	 16
617	 17	36.0	5.7	 25
618	 17	38.0	7.0	 25
619	 17	52.0	10.2	 20
620	 17	159.0	21.5	 25
621	 17	820.0	55.7	 25
622	 17	1136.3	85.3	 20
623	 17	152.0	14.1	 25
624	 17	333.0	37.1	 25
625	 17	55.0	8.8	 20
626	 17	68.0	12.8	 25
627	 17	87.0	9.2	 25
628	 17	58.0	9.8	 20
629	 17	56.0	7.9	 25
630	 17	45.0	9.5	 25
631	 17	322.0	79.8	 20
632	 17	37.0	6.8	 25
633	 17	34.0	4.8	 25
634	 17	45.5	8.7	 20
635	 17	39.0	6.8	 25
636	 17	524.0	138.5	 25
637	 17	555.5	136.4	 20
638	 17	71.0	23.2	 25
639	 17	42.0	7.2	 25
  0	 18	2200.8	336.2	 20
  1	 18	42.0	5.9	 25
  2	 18	61.0	8.0	 25
  3	 18	46.5	8.9	 20
  4	 18	67.0	16.0	 25
  5	 18	36.0	6.5	 25
  6	 18	35.0	6.6	 20
  7	 18	42.0	7.8	 25
  8	 18	41.0	9.0	 20
  9	 18	37.0	4.8	 25
 10	 18	44.0	8.3	 25
 11	 18	36.0	4.8	 20
 12	 18	37.0	7.5	 25
 13	 18	36.0	7.1	 25
 14	 18	37.3	7.6	 20
 15	 18	77.0	18.1	 25
 16	 18	41.0	6.7	 25
 17	 18	46.0	6.7	 20
 18	 18	135.0	17.8	 25
 19	 18	82.0	12.6	 25
 20	 18	133.5	16.3	 20
 21	 18	113.0	13.5	 25
 22	 18	37.3	4.8	 20
 23	 18	107.8	16.5	 16
 24	 18	40.3	5.8	 20
 25	 18	38.5	7.5	 20
 26	 18	35.5	7.7	 16
 27	 18	42.3	6.2	 20
 28	 18	40.5	10.3	 20
 29	 18	45.3	8.6	 16
 30	 18	36.8	7.0	 20
 31	 18	39.3	8.3	 20
 32	 18	35.8	7.4	 16
 33	 18	38.5	6.4	 20
 34	 18	42.0	5.5	 20
 35	 18	46.8	8.9	 16
 36	 18	45.3	7.9	 20
 37	 18	34.0	5.6	 20
 38	 18	35.3	5.6	 20
 39	 18	34.0	5.8	 25
 40	 18	41.0	5.5	 25
 41	 18	39.0	7.2	 20
 42	 18	44.0	7.5	 25
 43	 18	38.0	6.3	 25
 44	 18	65.5	9.8	 20
 45	 18	33.0	5.5	 25
 46	 18	35.3	5.1	 20
 47	 18	36.0	6.1	 25
 48	 18	36.0	6.7	 25
 49	 18	37.3	5.7	 20
 50	 18	36.0	5.8	 25
 51	 18	35.0	8.2	 25
 52	 18	39.0	6.6	 20
 53	 18	47.0	8.7	 25
 54	 18	41.0	7.1	 25
 55	 18	38.3	6.0	 20
 56	 18	39.0	6.1	 25
 57	 18	34.0	6.2	 25
 58	 18	35.0	5.8	 20
 59	 18	37.0	6.3	 25
 60	 18	38.0	6.5	 25
 61	 18	40.5	9.0	 20
 62	 18	56.0	9.7	 25
 63	 18	39.0	9.2	 25
 64	 18	37.0	6.8	 20
 65	 18	37.0	5.9	 25
 66	 18	46.0	7.3	 25
 67	 18	56.5	8.7	 20
 68	 18	40.8	6.5	 20
 69	 18	39.5	6.3	 20
 70	 18	37.3	6.0	 16
 71	 18	41.0	7.2	 20
 72	 18	38.0	7.0	 20
 73	 18	39.3	6.5	 16
 74	 18	40.8	8.1	 20
 75	 18	48.0	8.7	 20
 76	 18	41.8	8.3	 16
 77	 18	68.0	12.2	 20
 78	 18	45.0	7.8	 20
 79	 18	41.0	6.8	 16
 80	 18	39.3	7.4	 20
 81	 18	43.0	8.9	 20
 82	 18	37.3	4.4	 16
 83	 18	46.0	7.2	 25
 84	 18	51.3	11.2	 20
 85	 18	41.0	7.2	 25
 86	 18	38.0	8.9	 25
 87	 18	37.3	7.3	 20
 88	 18	35.0	5.8	 25
 89	 18	85.0	11.5	 25
 90	 18	70.3	11.7	 20
 91	 18	98.0	12.2	 25
 92	 18	219.0	18.7	 25
 93	 18	164.3	18.9	 20
 94	 18	323.0	23.6	 25
 95	 18	91.0	12.6	 25
 96	 18	49.3	10.1	 20
 97	 18	49.0	8.3	 25
 98	 18	72.0	13.6	 25
 99	 18	39.0	7.1	 20
100	 18	41.0	8.4	 25
101	 18	38.0	7.4	 25
102	 18	48.3	9.5	 20
103	 18	114.0	13.9	 25
104	 18	68.0	11.6	 25
105	 18	124.3	22.0	 20
106	 18	77.0	15.8	 25
107	 18	128.0	21.5	 25
108	 18	109.3	17.0	 20
109	 18	83.0	11.5	 25
110	 18	72.0	12.4	 25
111	 18	54.0	9.1	 20
112	 18	49.0	9.2	 25
113	 18	50.0	8.8	 25
114	 18	41.0	6.7	 16
115	 18	39.3	5.3	 20
116	 18	41.5	7.2	 20
117	 18	39.3	7.0	 16
118	 18	57.5	11.7	 20
119	 18	73.8	13.0	 20
120	 18	569.0	73.2	 16
121	 18	159.8	32.7	 20
122	 18	79.3	12.0	 16
123	 18	43.3	6.7	 20
124	 18	42.8	10.9	 20
125	 18	41.3	7.4	 16
126	 18	49.5	9.1	 20
127	 18	49.3	8.0	 20
128	 18	44.3	8.8	 16
129	 18	51.0	10.9	 25
130	 18	56.0	11.8	 25
131	 18	40.3	6.6	 20
132	 18	49.0	7.9	 25
133	 18	43.0	7.4	 25
134	 18	38.0	7.1	 20
135	 18	59.0	11.5	 25
136	 18	72.0	10.6	 25
137	 18	45.0	6.7	 20
138	 18	91.0	16.7	 25
139	 18	40.0	5.9	 25
140	 18	96.5	17.7	 20
141	 18	253.0	27.0	 25
142	 18	250.0	26.1	 25
143	 18	547.8	44.2	 20
144	 18	45.0	7.4	 25
145	 18	39.0	7.4	 25
146	 18	34.5	6.8	 20
147	 18	43.0	7.9	 25
148	 18	40.0	7.8	 25
149	 18	38.3	7.0	 20
150	 18	37.0	6.2	 25
151	 18	43.0	8.9	 25
152	 18	34.0	7.2	 20
153	 18	38.0	6.9	 25
154	 18	41.0	8.2	 25
155	 18	67.3	12.1	 20
156	 18	63.0	10.4	 25
157	 18	79.0	13.9	 25
158	 18	56.5	9.1	 20
159	 18	140.0	19.9	 25
160	 18	126.0	10.5	 16
161	 18	188.0	22.1	 20
162	 18	71.5	13.0	 20
163	 18	81.5	11.1	 16
164	 18	113.8	19.1	 20
165	 18	165.0	18.9	 20
166	 18	98.3	14.7	 16
167	 18	63.0	9.6	 20
168	 18	79.0	13.9	 20
169	 18	55.0	9.1	 16
170	 18	35.8	7.3	 20
171	 18	38.3	6.3	 20
172	 18	44.3	8.1	 16
173	 18	34.5	6.2	 20
174	 18	36.8	9.6	 20
175	 18	36.5	5.8	 20
176	 18	43.0	8.0	 25
177	 18	61.0	11.2	 25
178	 18	41.8	7.5	 20
179	 18	40.0	7.9	 25
180	 18	42.0	7.8	 25
181	 18	39.0	6.6	 20
182	 18	42.0	7.5	 25
183	 18	40.0	8.6	 25
184	 18	55.8	10.6	 20
185	 18	42.0	6.9	 25
186	 18	49.0	10.5	 25
187	 18	113.8	13.6	 20
188	 18	144.0	17.9	 25
189	 18	55.0	9.3	 25
190	 18	40.3	6.6	 20
191	 18	96.0	16.9	 25
192	 18	38.0	6.5	 25
193	 18	46.5	8.4	 20
194	 18	60.0	7.8	 25
195	 18	66.0	10.1	 25
196	 18	74.8	12.5	 20
197	 18	153.0	30.5	 25
198	 18	59.0	10.1	 20
199	 18	39.0	6.5	 25
200	 18	36.0	7.5	 25
201	 18	34.3	6.9	 20
202	 18	50.0	7.5	 25
203	 18	44.0	7.4	 25
204	 18	41.0	8.0	 20
205	 18	42.3	8.2	 20
206	 18	36.3	5.3	 20
207	 18	36.0	8.0	 16
208	 18	37.0	7.3	 20
209	 18	36.3	8.0	 20
210	 18	80.8	14.9	 16
211	 18	38.5	7.0	 20
212	 18	36.3	7.2	 20
213	 18	45.3	7.2	 16
214	 18	40.3	7.1	 20
215	 18	37.3	7.0	 20
216	 18	33.3	4.5	 16
217	 18	43.0	6.3	 20
218	 18	36.8	7.5	 20
219	 18	49.0	10.9	 16
220	 18	36.0	7.2	 25
221	 18	41.0	5.7	 25
222	 18	39.5	7.5	 20
223	 18	33.0	6.1	 25
224	 18	40.0	7.0	 25
225	 18	44.3	9.2	 20
226	 18	48.0	9.1	 25
227	 18	50.0	9.7	 25
228	 18	52.8	7.7	 20
229	 18	67.0	11.6	 25
230	 18	59.0	12.9	 25
231	 18	52.5	8.9	 20
232	 18	40.0	6.5	 25
233	 18	44.0	7.3	 25
234	 18	50.5	9.5	 20
235	 18	34.0	5.1	 25
236	 18	48.3	7.6	 20
237	 18	70.0	12.7	 25
238	 18	55.0	8.7	 25
239	 18	56.0	10.8	 20
240	 18	71.0	10.1	 25
241	 18	90.0	15.9	 25
242	 18	122.3	14.7	 20
243	 18	95.0	21.1	 25
244	 18	61.0	11.7	 25
245	 18	37.3	5.2	 20
246	 18	48.0	13.5	 25
247	 18	52.0	9.7	 25
248	 18	68.0	18.7	 20
249	 18	47.0	7.1	 25
250	 18	39.0	7.3	 25
251	 18	44.3	10.9	 16
252	 18	41.0	5.8	 20
253	 18	41.8	7.7	 20
254	 18	42.5	6.3	 16
255	 18	39.0	7.4	 20
256	 18	40.0	5.7	 20
257	 18	46.0	7.2	 16
258	 18	44.3	6.2	 20
259	 18	50.3	10.0	 20
260	 18	56.0	9.5	 16
261	 18	84.5	10.7	 20
262	 18	140.3	15.5	 20
263	 18	38.3	5.4	 16
264	 18	43.8	7.7	 20
265	 18	52.3	7.3	 20
266	 18	105.0	12.1	 20
267	 18	40.0	6.8	 25
268	 18	42.0	9.1	 25
269	 18	43.5	7.4	 20
270	 18	47.0	9.3	 25
271	 18	49.0	7.2	 25
272	 18	47.3	9.5	 20
273	 18	40.0	7.3	 25
274	 18	61.3	12.7	 20
275	 18	40.0	7.6	 25
276	 18	40.0	6.0	 25
277	 18	37.3	5.9	 20
278	 18	37.0	7.8	 25
279	 18	50.0	11.2	 25
280	 18	42.0	5.3	 20
281	 18	37.0	6.7	 25
282	 18	38.0	6.3	 25
283	 18	41.3	6.1	 20
284	 18	53.0	7.6	 25
285	 18	54.0	9.5	 25
286	 18	43.0	8.4	 20
287	 18	53.0	9.9	 25
288	 18	49.0	7.0	 25
289	 18	100.0	11.9	 20
290	 18	50.0	10.6	 25
291	 18	41.0	5.8	 25
292	 18	44.0	6.6	 20
293	 18	50.0	8.3	 25
294	 18	151.0	22.0	 25
295	 18	107.0	11.3	 20
296	 18	495.0	66.2	 25
297	 18	142.5	22.9	 20
298	 18	323.0	28.2	 16
299	 18	135.5	13.5	 20
300	 18	65.5	11.5	 20
301	 18	67.8	9.2	 16
302	 18	246.8	25.4	 20
303	 18	51.8	8.5	 20
304	 18	50.5	9.1	 16
305	 18	38.5	6.7	 20
306	 18	61.3	9.2	 20
307	 18	75.5	12.6	 16
308	 18	47.0	7.0	 20
309	 18	159.3	23.3	 20
310	 18	238.3	23.1	 16
311	 18	111.8	17.0	 20
312	 18	110.3	16.4	 20
313	 18	93.0	11.9	 25
314	 18	113.0	15.4	 25
315	 18	198.3	23.9	 20
316	 18	96.0	15.1	 25
317	 18	84.0	15.9	 25
318	 18	125.5	13.2	 20
319	 18	51.0	7.8	 25
320	 18	59.0	10.6	 25
321	 18	47.0	7.2	 20
322	 18	275.0	55.4	 25
323	 18	135.0	20.3	 25
324	 18	217.5	18.7	 20
325	 18	189.0	26.2	 25
326	 18	84.0	12.8	 25
327	 18	75.5	12.4	 20
328	 18	410.0	35.7	 25
329	 18	694.0	69.9	 25
330	 18	99.0	12.5	 20
331	 18	51.0	7.2	 25
332	 18	48.0	9.0	 25
333	 18	58.3	10.0	 20
334	 18	184.0	34.7	 25
335	 18	102.0	21.4	 25
336	 18	51.0	8.5	 20
337	 18	43.0	7.4	 25
338	 18	88.0	16.1	 25
339	 18	1849.8	184.0	 20
340	 18	528.0	72.0	 25
341	 18	135.0	24.4	 25
342	 18	60.0	7.6	 16
343	 18	103.8	13.7	 20
344	 18	76.3	10.1	 20
345	 18	69.3	12.2	 16
346	 18	153.0	17.8	 20
347	 18	56.3	9.5	 20
348	 18	38.0	7.2	 16
349	 18	55.5	8.5	 20
350	 18	99.3	15.1	 16
351	 18	39.3	8.0	 20
352	 18	40.3	5.5	 20
353	 18	39.0	6.8	 16
354	 18	40.3	6.5	 20
355	 18	34.5	5.4	 20
356	 18	45.3	6.0	 16
357	 18	38.5	6.2	 20
358	 18	37.0	6.3	 25
359	 18	38.5	6.6	 20
360	 18	45.0	8.1	 25
361	 18	49.0	8.4	 25
362	 18	50.5	5.6	 20
363	 18	204.0	58.5	 25
364	 18	38.0	7.2	 25
365	 18	146.0	16.8	 20
366	 18	93.0	17.4	 25
367	 18	36.0	7.0	 25
368	 18	41.3	8.0	 20
369	 18	38.0	6.8	 25
370	 18	38.0	5.9	 25
371	 18	171.5	34.4	 20
372	 18	227.0	45.3	 25
373	 18	40.0	7.0	 25
374	 18	58.0	10.2	 20
375	 18	78.0	14.4	 25
376	 18	43.0	6.7	 25
377	 18	44.0	7.3	 20
378	 18	43.0	6.9	 25
379	 18	44.0	7.3	 25
380	 18	47.5	7.9	 20
381	 18	37.0	5.2	 25
382	 18	40.0	6.8	 25
383	 18	38.0	6.1	 20
384	 18	46.0	7.3	 25
385	 18	56.0	7.3	 20
386	 18	59.0	9.9	 25
387	 18	59.0	10.4	 25
388	 18	116.5	11.7	 16
389	 18	64.5	8.4	 20
390	 18	50.3	8.8	 20
391	 18	124.8	13.9	 16
392	 18	184.5	26.8	 20
393	 18	43.0	5.6	 20
394	 18	57.3	8.1	 16
395	 18	47.0	7.9	 20
396	 18	40.3	8.1	 20
397	 18	35.3	5.2	 16
398	 18	47.0	7.9	 20
399	 18	47.5	8.8	 20
400	 18	110.5	13.1	 16
401	 18	57.5	11.4	 20
402	 18	52.3	7.8	 20
403	 18	39.0	6.6	 20
404	 18	49.0	5.7	 25
405	 18	58.0	11.7	 25
406	 18	273.5	27.0	 20
407	 18	94.0	13.3	 25
408	 18	141.0	19.5	 25
409	 18	191.0	14.1	 20
410	 18	63.0	9.9	 25
411	 18	88.0	17.6	 25
412	 18	287.3	24.5	 20
413	 18	46.0	7.9	 25
414	 18	40.0	7.9	 25
415	 18	39.0	8.4	 20
416	 18	78.0	12.4	 25
417	 18	52.0	8.9	 25
418	 18	35.8	5.0	 20
419	 18	38.0	6.3	 25
420	 18	41.0	8.1	 25
421	 18	42.0	7.0	 20
422	 18	41.0	7.4	 25
423	 18	45.3	7.0	 20
424	 18	41.0	7.2	 25
425	 18	105.0	16.1	 25
426	 18	38.5	7.6	 20
427	 18	38.0	6.6	 25
428	 18	74.0	15.5	 25
429	 18	40.5	8.3	 20
430	 18	37.0	7.2	 25
431	 18	44.0	8.4	 25
432	 18	38.5	7.1	 20
433	 18	44.0	9.8	 25
434	 18	40.8	7.5	 20
435	 18	53.0	9.1	 16
436	 18	55.5	6.8	 20
437	 18	42.3	6.6	 20
438	 18	51.3	10.6	 16
439	 18	47.3	9.3	 20
440	 18	46.3	9.2	 20
441	 18	42.0	7.4	 16
442	 18	48.0	9.7	 20
443	 18	49.3	7.9	 20
444	 18	69.3	11.7	 16
445	 18	56.5	8.3	 20
446	 18	117.5	16.5	 20
447	 18	75.8	13.2	 16
448	 18	44.0	7.9	 20
449	 18	41.0	8.5	 25
450	 18	93.0	24.5	 20
451	 18	39.0	9.1	 25
452	 18	46.0	9.5	 25
453	 18	41.3	6.0	 20
454	 18	375.0	79.4	 25
455	 18	84.0	12.8	 25
456	 18	66.3	9.8	 20
457	 18	59.0	9.3	 25
458	 18	63.0	8.7	 25
459	 18	90.3	12.6	 20
460	 18	50.0	8.5	 25
461	 18	42.5	7.6	 20
462	 18	131.0	20.0	 25
463	 18	50.0	7.1	 25
464	 18	109.8	15.7	 20
465	 18	81.0	9.6	 25
466	 18	42.0	6.5	 25
467	 18	56.0	8.2	 20
468	 18	42.0	8.5	 25
469	 18	85.0	11.6	 25
470	 18	89.5	9.7	 20
471	 18	51.0	8.1	 25
472	 18	56.0	9.0	 25
473	 18	68.8	11.0	 20
474	 18	120.0	16.2	 25
475	 18	69.0	12.0	 25
476	 18	92.5	16.5	 20
477	 18	68.0	11.9	 25
478	 18	52.0	9.0	 25
479	 18	66.3	10.6	 20
480	 18	59.8	10.1	 20
481	 18	67.0	7.9	 20
482	 18	88.0	11.3	 16
483	 18	621.0	53.6	 20
484	 18	35.3	6.8	 20
485	 18	36.5	7.6	 16
486	 18	35.3	5.8	 20
487	 18	39.8	7.9	 20
488	 18	36.3	7.0	 16
489	 18	41.0	7.4	 20
490	 18	41.0	7.0	 20
491	 18	44.0	7.1	 16
492	 18	41.3	8.0	 20
493	 18	40.3	7.4	 20
494	 18	61.3	11.2	 16
495	 18	47.0	8.6	 25
496	 18	69.0	11.2	 25
497	 18	83.8	13.1	 20
498	 18	80.0	13.3	 25
499	 18	49.0	8.7	 20
500	 18	75.0	11.6	 25
501	 18	64.0	8.6	 25
502	 18	74.0	11.1	 20
503	 18	47.0	6.6	 25
504	 18	142.0	15.5	 25
505	 18	194.3	22.7	 20
506	 18	85.0	14.6	 25
507	 18	111.0	13.2	 25
508	 18	115.3	14.4	 20
509	 18	113.0	13.1	 25
510	 18	155.0	19.8	 25
511	 18	465.8	28.6	 20
512	 18	103.0	14.4	 25
513	 18	42.0	5.2	 25
514	 18	65.3	12.2	 20
515	 18	100.0	13.7	 25
516	 18	78.0	11.0	 25
517	 18	73.5	10.5	 20
518	 18	54.0	10.9	 25
519	 18	91.0	18.6	 25
520	 18	315.5	63.9	 20
521	 18	90.0	17.8	 25
522	 18	58.0	9.7	 25
523	 18	87.0	11.8	 20
524	 18	64.0	9.2	 25
525	 18	60.3	8.4	 20
526	 18	76.5	11.3	 16
527	 18	96.0	14.1	 20
528	 18	59.5	11.9	 20
529	 18	55.5	9.1	 16
530	 18	63.3	9.5	 20
531	 18	88.3	10.6	 20
532	 18	47.0	10.5	 16
533	 18	41.3	5.8	 20
534	 18	39.5	6.7	 20
535	 18	47.3	7.0	 16
536	 18	45.0	12.0	 20
537	 18	42.3	6.6	 16
538	 18	44.0	8.1	 20
539	 18	40.0	5.3	 20
540	 18	50.8	10.5	 20
541	 18	92.0	10.7	 25
542	 18	58.0	8.3	 25
543	 18	39.8	8.7	 20
544	 18	162.0	35.8	 25
545	 18	46.0	7.6	 25
546	 18	46.5	9.9	 20
547	 18	39.0	6.1	 25
548	 18	42.0	7.6	 25
549	 18	39.0	6.3	 20
550	 18	39.0	7.9	 25
551	 18	43.0	6.9	 25
552	 18	44.0	7.4	 20
553	 18	42.0	6.8	 25
554	 18	56.0	10.3	 25
555	 18	95.3	11.5	 20
556	 18	165.0	19.2	 25
557	 18	64.0	10.1	 25
558	 18	40.3	8.0	 20
559	 18	57.0	8.3	 25
560	 18	109.0	27.0	 25
561	 18	439.0	38.3	 20
562	 18	330.0	28.3	 25
563	 18	538.0	41.6	 25
564	 18	170.3	20.8	 20
565	 18	105.0	11.3	 25
566	 18	401.0	74.8	 25
567	 18	49.3	7.4	 20
568	 18	101.0	18.8	 25
569	 18	42.0	7.5	 25
570	 18	160.5	37.2	 20
571	 18	51.5	7.3	 20
572	 18	99.3	17.3	 20
573	 18	273.5	24.7	 16
574	 18	240.3	23.4	 20
575	 18	67.8	9.3	 16
576	 18	70.0	11.4	 20
577	 18	71.5	7.6	 20
578	 18	43.3	7.4	 16
579	 18	59.3	8.9	 20
580	 18	54.3	10.2	 20
581	 18	42.8	6.2	 16
582	 18	316.8	35.4	 20
583	 18	318.5	43.1	 20
584	 18	162.3	19.0	 16
585	 18	43.5	6.4	 20
586	 18	48.0	14.6	 25
587	 18	45.0	7.2	 20
588	 18	82.0	14.7	 25
589	 18	39.0	7.1	 25
590	 18	132.5	10.2	 20
591	 18	47.0	8.3	 25
592	 18	39.0	7.7	 25
593	 18	44.3	9.1	 20
594	 18	76.0	11.2	 25
595	 18	46.0	7.0	 25
596	 18	57.5	10.1	 20
597	 18	43.0	9.3	 25
598	 18	81.0	12.4	 25
599	 18	110.5	11.5	 20
600	 18	195.0	35.7	 25
601	 18	106.0	23.4	 25
602	 18	43.3	6.1	 20
603	 18	39.0	6.5	 25
604	 18	40.0	5.0	 25
605	 18	76.8	26.3	 20
606	 18	86.0	10.2	 25
607	 18	55.0	9.8	 25
608	 18	48.0	9.6	 20
609	 18	55.0	10.5	 25
610	 18	63.0	9.9	 25
611	 18	79.5	9.1	 20
612	 18	196.0	39.6	 25
613	 18	47.3	8.7	 20
614	 18	43.0	7.6	 25
615	 18	41.0	6.1	 25
616	 18	39.5	6.0	 20
617	 18	42.5	6.3	 20
618	 18	38.0	7.0	 20
619	 18	45.3	6.2	 16
620	 18	224.3	21.9	 20
621	 18	658.3	52.1	 20
622	 18	485.3	40.8	 16
623	 18	72.5	8.7	 20
624	 18	198.3	27.0	 20
625	 18	46.5	6.7	 16
626	 18	43.3	8.0	 20
627	 18	99.3	14.3	 20
628	 18	47.5	8.2	 16
629	 18	48.3	8.0	 20
630	 18	47.5	9.3	 20
631	 18	76.3	15.0	 16
632	 18	41.0	6.5	 25
633	 18	39.0	8.2	 25
634	 18	41.8	6.5	 20
635	 18	40.0	6.6	 25
636	 18	72.0	16.5	 25
637	 18	48.5	10.7	 20
638	 18	43.0	6.8	 25
639	 18	1530.0	354.6	 25
  0	 19	45.5	9.4	 16
  1	 19	270.3	44.4	 20
  2	 19	46.0	7.6	 20
  3	 19	60.5	9.5	 16
  4	 19	51.3	10.8	 20
  5	 19	36.5	7.4	 16
  6	 19	59.3	6.5	 20
  7	 19	32.0	5.9	 25
  8	 19	38.5	7.7	 20
  9	 19	46.0	7.5	 25
 10	 19	37.0	5.8	 25
 11	 19	41.0	7.4	 20
 12	 19	47.0	5.3	 25
 13	 19	82.0	9.4	 25
 14	 19	39.5	5.1	 20
 15	 19	40.0	7.1	 25
 16	 19	46.0	7.2	 25
 17	 19	42.8	9.0	 20
 18	 19	114.0	15.2	 25
 19	 19	39.0	6.8	 25
 20	 19	52.8	9.5	 20
 21	 19	222.0	37.3	 25
 22	 19	134.0	18.8	 25
 23	 19	90.3	11.4	 20
 24	 19	63.0	10.5	 25
 25	 19	67.0	10.1	 25
 26	 19	200.5	24.8	 20
 27	 19	58.0	10.3	 25
 28	 19	61.0	10.5	 25
 29	 19	68.3	13.0	 20
 30	 19	49.0	9.1	 25
 31	 19	41.0	8.3	 25
 32	 19	40.0	7.3	 20
 33	 19	146.0	35.5	 25
 34	 19	75.0	12.1	 25
 35	 19	55.3	10.5	 20
 36	 19	36.0	6.4	 25
 37	 19	37.0	5.0	 25
 38	 19	34.3	6.4	 16
 39	 19	33.0	5.5	 20
 40	 19	41.0	5.8	 20
 41	 19	40.8	9.1	 16
 42	 19	40.0	8.0	 20
 43	 19	34.0	5.3	 16
 44	 19	36.3	5.9	 20
 45	 19	53.5	9.6	 20
 46	 19	33.3	6.1	 16
 47	 19	44.3	6.8	 20
 48	 19	40.3	6.1	 20
 49	 19	38.8	6.4	 16
 50	 19	40.0	5.7	 20
 51	 19	54.3	10.9	 20
 52	 19	124.0	25.0	 16
 53	 19	36.0	6.3	 25
 54	 19	38.0	7.5	 25
 55	 19	43.5	9.7	 20
 56	 19	48.0	9.6	 25
 57	 19	41.0	7.9	 25
 58	 19	35.8	7.4	 20
 59	 19	158.0	31.6	 25
 60	 19	57.0	11.7	 25
 61	 19	49.0	8.6	 20
 62	 19	68.0	11.4	 25
 63	 19	40.0	6.9	 25
 64	 19	35.0	6.8	 20
 65	 19	40.0	8.0	 25
 66	 19	37.0	6.3	 25
 67	 19	40.5	7.0	 20
 68	 19	91.0	18.2	 25
 69	 19	56.0	9.9	 25
 70	 19	52.0	9.6	 20
 71	 19	39.0	7.1	 25
 72	 19	54.0	11.8	 25
 73	 19	37.0	7.1	 20
 74	 19	39.0	5.2	 25
 75	 19	160.0	36.7	 25
 76	 19	43.3	7.6	 20
 77	 19	44.0	7.7	 25
 78	 19	252.0	47.2	 25
 79	 19	314.5	51.4	 20
 80	 19	281.0	53.6	 25
 81	 19	112.3	23.0	 20
 82	 19	43.0	8.8	 25
 83	 19	66.3	9.3	 20
 84	 19	101.0	8.7	 16
 85	 19	49.0	8.6	 20
 86	 19	68.5	9.0	 20
 87	 19	47.0	7.6	 16
 88	 19	63.3	11.5	 20
 89	 19	79.3	12.9	 20
 90	 19	257.5	19.1	 16
 91	 19	433.3	37.3	 20
 92	 19	553.5	42.6	 20
 93	 19	297.0	25.6	 16
 94	 19	615.0	44.4	 20
 95	 19	578.5	28.1	 20
 96	 19	173.3	25.0	 16
 97	 19	289.0	43.9	 20
 98	 19	36.3	5.2	 20
 99	 19	35.3	4.9	 20
100	 19	38.0	6.8	 25
101	 19	35.0	5.1	 25
102	 19	761.3	84.0	 20
103	 19	45.0	7.9	 25
104	 19	53.0	9.7	 25
105	 19	44.3	8.6	 20
106	 19	51.0	9.5	 25
107	 19	42.0	6.3	 25
108	 19	35.5	6.6	 20
109	 19	38.0	6.4	 25
110	 19	40.0	7.1	 25
111	 19	78.3	19.0	 20
112	 19	69.0	11.0	 25
113	 19	49.0	9.1	 25
114	 19	64.3	12.4	 20
115	 19	36.0	7.0	 25
116	 19	58.0	10.4	 25
117	 19	168.5	23.3	 20
118	 19	297.0	34.9	 25
119	 19	83.3	11.4	 20
120	 19	132.0	12.9	 25
121	 19	45.0	7.8	 25
122	 19	109.3	24.1	 20
123	 19	43.0	9.6	 25
124	 19	45.0	9.0	 25
125	 19	101.0	18.0	 20
126	 19	44.0	7.3	 25
127	 19	358.0	111.4	 25
128	 19	38.3	7.3	 20
129	 19	38.0	8.6	 20
130	 19	51.0	7.8	 20
131	 19	38.3	6.0	 16
132	 19	102.3	14.7	 20
133	 19	40.5	7.3	 20
134	 19	41.0	8.2	 16
135	 19	294.8	49.1	 20
136	 19	162.8	31.9	 20
137	 19	37.0	7.5	 16
138	 19	46.8	7.6	 20
139	 19	42.3	8.3	 20
140	 19	79.5	12.9	 16
141	 19	295.0	26.5	 20
142	 19	189.5	27.5	 20
143	 19	390.0	23.3	 16
144	 19	491.0	44.4	 25
145	 19	406.0	86.2	 25
146	 19	73.3	14.0	 20
147	 19	41.0	6.9	 25
148	 19	51.0	12.3	 25
149	 19	41.3	6.6	 20
150	 19	47.0	7.6	 25
151	 19	63.0	16.2	 25
152	 19	176.3	21.3	 20
153	 19	59.0	9.4	 25
154	 19	38.0	6.4	 25
155	 19	35.3	6.9	 20
156	 19	50.0	7.5	 25
157	 19	83.8	12.2	 20
158	 19	66.0	8.4	 25
159	 19	35.0	5.3	 25
160	 19	129.3	13.4	 20
161	 19	151.0	15.2	 25
162	 19	229.0	29.9	 25
163	 19	387.0	49.9	 20
164	 19	433.0	50.8	 25
165	 19	123.0	23.6	 25
166	 19	130.5	15.1	 20
167	 19	339.0	61.3	 25
168	 19	200.0	26.7	 25
169	 19	86.5	13.5	 20
170	 19	48.0	7.7	 25
171	 19	51.0	9.0	 25
172	 19	43.3	6.7	 20
173	 19	37.0	8.4	 25
174	 19	55.0	10.3	 25
175	 19	240.0	21.1	 16
176	 19	498.5	70.0	 20
177	 19	121.5	24.7	 20
178	 19	40.8	5.5	 16
179	 19	41.8	6.8	 20
180	 19	54.5	9.5	 20
181	 19	47.3	6.0	 16
182	 19	40.5	7.8	 20
183	 19	55.8	12.0	 20
184	 19	104.8	19.4	 16
185	 19	66.0	13.4	 20
186	 19	65.0	11.5	 20
187	 19	58.8	11.8	 16
188	 19	80.0	12.6	 20
189	 19	37.0	5.6	 20
190	 19	39.0	7.6	 20
191	 19	38.0	5.9	 25
192	 19	91.0	13.7	 25
193	 19	1065.3	210.4	 20
194	 19	46.0	8.5	 25
195	 19	39.3	5.2	 20
196	 19	37.0	7.9	 25
197	 19	1281.0	267.0	 25
198	 19	80.0	14.3	 20
199	 19	46.0	10.3	 25
200	 19	39.0	6.3	 25
201	 19	37.3	7.7	 20
202	 19	40.0	9.3	 25
203	 19	34.0	5.7	 25
204	 19	37.3	6.8	 20
205	 19	50.0	7.6	 25
206	 19	35.0	9.3	 25
207	 19	41.0	7.1	 20
208	 19	49.0	8.8	 25
209	 19	44.0	8.3	 25
210	 19	37.3	8.1	 20
211	 19	36.0	6.7	 25
212	 19	39.0	7.3	 25
213	 19	41.3	8.4	 20
214	 19	39.0	6.8	 25
215	 19	680.0	182.5	 25
216	 19	63.3	11.4	 20
217	 19	52.0	13.7	 25
218	 19	46.0	9.1	 25
219	 19	61.8	13.9	 20
220	 19	73.0	17.9	 20
221	 19	39.5	7.7	 20
222	 19	39.0	6.6	 16
223	 19	39.8	6.0	 20
224	 19	47.0	18.2	 20
225	 19	45.3	7.0	 16
226	 19	44.0	9.2	 20
227	 19	61.5	9.4	 20
228	 19	47.3	6.8	 16
229	 19	43.0	7.2	 20
230	 19	41.0	6.1	 20
231	 19	48.3	7.9	 16
232	 19	38.0	6.5	 20
233	 19	64.0	9.1	 16
234	 19	51.8	7.8	 20
235	 19	48.3	10.9	 20
236	 19	57.3	9.0	 20
237	 19	60.0	11.9	 25
238	 19	51.0	9.3	 25
239	 19	91.0	15.2	 20
240	 19	53.0	8.2	 25
241	 19	47.0	7.6	 25
242	 19	63.5	11.2	 20
243	 19	101.0	19.7	 25
244	 19	98.0	17.7	 25
245	 19	124.5	23.7	 20
246	 19	66.0	10.7	 25
247	 19	92.0	14.4	 25
248	 19	67.5	9.9	 20
249	 19	42.0	7.3	 25
250	 19	54.0	9.2	 25
251	 19	105.5	14.4	 20
252	 19	125.0	22.7	 25
253	 19	122.0	23.1	 25
254	 19	55.0	9.1	 20
255	 19	39.0	7.9	 25
256	 19	50.0	8.2	 25
257	 19	42.3	8.4	 20
258	 19	53.0	8.8	 25
259	 19	38.0	5.6	 25
260	 19	42.3	6.4	 20
261	 19	55.0	10.5	 25
262	 19	178.0	30.8	 25
263	 19	64.8	10.3	 20
264	 19	327.0	87.3	 25
265	 19	54.0	8.9	 25
266	 19	218.5	19.9	 16
267	 19	79.5	10.9	 20
268	 19	207.5	30.1	 20
269	 19	144.3	26.2	 16
270	 19	44.0	10.9	 20
271	 19	115.5	12.1	 16
272	 19	52.5	9.4	 20
273	 19	44.3	8.2	 20
274	 19	44.0	5.3	 16
275	 19	78.5	14.2	 20
276	 19	57.0	12.2	 20
277	 19	75.3	12.1	 16
278	 19	105.5	24.9	 20
279	 19	66.5	9.4	 20
280	 19	50.0	7.6	 16
281	 19	57.0	9.3	 25
282	 19	49.0	9.4	 25
283	 19	642.8	93.3	 20
284	 19	95.0	18.2	 25
285	 19	56.0	10.8	 25
286	 19	338.5	59.1	 20
287	 19	41.0	6.1	 25
288	 19	61.0	12.1	 25
289	 19	84.3	13.3	 20
290	 19	613.0	150.1	 25
291	 19	276.0	50.1	 25
292	 19	103.8	20.1	 20
293	 19	77.0	13.9	 25
294	 19	109.0	25.9	 25
295	 19	53.0	9.7	 20
296	 19	114.0	19.2	 25
297	 19	65.0	12.1	 25
298	 19	90.3	22.0	 20
299	 19	96.0	17.5	 25
300	 19	225.0	49.6	 25
301	 19	84.3	14.3	 20
302	 19	61.0	8.6	 25
303	 19	47.0	6.8	 25
304	 19	45.0	9.5	 20
305	 19	42.0	6.7	 25
306	 19	42.0	7.5	 25
307	 19	41.3	6.0	 20
308	 19	254.0	75.6	 25
309	 19	51.3	9.8	 20
310	 19	64.0	9.8	 25
311	 19	429.0	83.0	 25
312	 19	74.5	14.4	 16
313	 19	43.3	7.5	 20
314	 19	61.5	10.5	 20
315	 19	68.5	10.0	 16
316	 19	57.8	9.4	 20
317	 19	83.3	13.6	 20
318	 19	56.5	9.4	 16
319	 19	44.3	7.0	 20
320	 19	42.3	7.2	 20
321	 19	38.5	6.8	 16
322	 19	37.5	5.8	 20
323	 19	151.8	28.6	 20
324	 19	138.8	39.0	 16
325	 19	285.8	35.8	 20
326	 19	41.3	8.6	 20
327	 19	46.5	6.7	 20
328	 19	917.0	177.8	 25
329	 19	261.0	32.7	 25
330	 19	154.5	18.6	 20
331	 19	71.0	11.9	 25
332	 19	40.0	6.6	 25
333	 19	97.0	14.7	 20
334	 19	102.0	12.1	 25
335	 19	59.0	11.0	 25
336	 19	156.0	31.6	 20
337	 19	58.0	8.3	 25
338	 19	50.0	8.6	 25
339	 19	43.0	6.5	 20
340	 19	97.0	20.6	 25
341	 19	37.0	4.7	 25
342	 19	42.0	6.3	 20
343	 19	51.0	7.9	 25
344	 19	40.0	8.3	 25
345	 19	272.5	36.7	 20
346	 19	803.0	75.1	 25
347	 19	226.0	20.3	 20
348	 19	85.0	14.2	 25
349	 19	51.0	9.8	 25
350	 19	75.0	14.0	 20
351	 19	40.0	7.0	 25
352	 19	44.0	8.7	 25
353	 19	106.0	19.4	 20
354	 19	45.0	7.9	 25
355	 19	75.0	19.6	 25
356	 19	35.5	6.4	 20
357	 19	39.0	6.7	 25
358	 19	40.0	7.5	 20
359	 19	44.3	8.0	 16
360	 19	45.5	7.6	 20
361	 19	38.5	6.0	 20
362	 19	50.3	8.9	 16
363	 19	60.0	10.5	 20
364	 19	45.8	10.0	 20
365	 19	41.0	9.1	 16
366	 19	36.5	7.6	 20
367	 19	34.0	6.6	 20
368	 19	37.0	4.1	 16
369	 19	43.5	8.2	 20
370	 19	39.3	3.4	 20
371	 19	42.3	6.3	 16
372	 19	133.0	30.0	 20
373	 19	66.0	13.5	 25
374	 19	57.0	8.7	 20
375	 19	451.0	92.1	 25
376	 19	126.0	16.7	 25
377	 19	40.3	7.9	 20
378	 19	112.0	26.5	 25
379	 19	53.0	10.9	 25
380	 19	100.0	12.0	 20
381	 19	49.0	8.8	 25
382	 19	113.0	22.5	 25
383	 19	43.0	8.2	 20
384	 19	38.0	8.3	 25
385	 19	44.3	9.5	 20
386	 19	64.0	9.3	 25
387	 19	61.0	11.4	 25
388	 19	48.5	9.4	 20
389	 19	105.0	15.1	 25
390	 19	57.0	10.1	 25
391	 19	45.0	6.2	 20
392	 19	55.0	9.2	 25
393	 19	42.0	5.4	 25
394	 19	70.8	14.4	 20
395	 19	84.0	11.7	 25
396	 19	200.0	48.6	 25
397	 19	227.3	50.8	 20
398	 19	87.0	12.3	 25
399	 19	109.0	19.6	 25
400	 19	99.5	14.3	 20
401	 19	115.0	25.9	 25
402	 19	206.0	59.0	 25
403	 19	47.0	6.3	 16
404	 19	62.0	10.8	 20
405	 19	93.0	14.7	 20
406	 19	40.0	5.8	 16
407	 19	143.0	32.9	 20
408	 19	47.5	8.8	 20
409	 19	49.0	12.4	 16
410	 19	393.5	58.9	 20
411	 19	592.0	78.1	 20
412	 19	194.0	21.2	 16
413	 19	291.0	40.2	 20
414	 19	62.3	12.1	 20
415	 19	40.0	7.3	 16
416	 19	41.5	9.2	 20
417	 19	49.3	4.3	 20
418	 19	59.3	8.3	 16
419	 19	54.0	7.6	 25
420	 19	39.0	4.5	 25
421	 19	40.3	6.2	 20
422	 19	39.0	6.3	 25
423	 19	39.3	7.5	 20
424	 19	49.0	8.9	 25
425	 19	53.0	8.5	 25
426	 19	182.5	26.5	 20
427	 19	54.0	9.2	 25
428	 19	60.0	10.2	 25
429	 19	48.5	8.5	 20
430	 19	47.0	10.2	 25
431	 19	86.0	11.6	 25
432	 19	80.5	13.8	 20
433	 19	310.0	57.0	 25
434	 19	48.0	8.8	 25
435	 19	49.3	8.2	 20
436	 19	47.0	8.2	 25
437	 19	55.0	11.2	 25
438	 19	91.3	15.2	 20
439	 19	40.0	6.7	 25
440	 19	59.0	10.9	 25
441	 19	34.0	6.9	 20
442	 19	37.0	5.3	 25
443	 19	54.0	12.3	 25
444	 19	48.3	10.2	 20
445	 19	57.0	10.4	 25
446	 19	101.0	19.3	 25
447	 19	50.8	6.7	 20
448	 19	68.0	11.8	 25
449	 19	86.5	18.0	 20
450	 19	80.3	9.8	 16
451	 19	47.5	7.6	 20
452	 19	40.3	9.5	 20
453	 19	41.0	6.0	 16
454	 19	42.5	8.3	 20
455	 19	47.3	6.2	 20
456	 19	48.3	6.4	 16
457	 19	45.3	7.7	 20
458	 19	40.3	7.8	 20
459	 19	46.0	6.1	 16
460	 19	43.5	8.5	 20
461	 19	216.5	19.3	 16
462	 19	70.0	12.6	 20
463	 19	1736.8	386.0	 20
464	 19	166.3	26.3	 20
465	 19	126.0	21.0	 25
466	 19	342.0	66.2	 25
467	 19	94.0	16.1	 20
468	 19	79.0	15.0	 25
469	 19	67.0	9.7	 25
470	 19	218.3	39.9	 20
471	 19	138.0	22.0	 25
472	 19	56.0	8.8	 25
473	 19	234.0	49.8	 20
474	 19	58.0	7.7	 25
475	 19	49.0	8.1	 25
476	 19	88.8	15.6	 20
477	 19	46.0	7.5	 25
478	 19	58.0	8.0	 25
479	 19	67.0	8.1	 20
480	 19	353.0	87.3	 25
481	 19	41.0	7.2	 25
482	 19	75.8	12.5	 20
483	 19	58.0	10.9	 25
484	 19	50.0	6.7	 25
485	 19	39.5	7.1	 20
486	 19	37.0	6.9	 25
487	 19	42.0	7.5	 25
488	 19	39.3	7.3	 20
489	 19	43.0	8.2	 25
490	 19	52.0	12.2	 25
491	 19	53.0	10.0	 20
492	 19	38.0	5.9	 25
493	 19	36.0	6.3	 25
494	 19	51.3	9.0	 20
495	 19	50.5	7.6	 20
496	 19	39.0	8.4	 16
497	 19	49.5	9.1	 20
498	 19	149.3	27.9	 20
499	 19	64.0	10.4	 16
500	 19	51.5	9.9	 20
501	 19	58.0	7.5	 20
502	 19	51.8	8.9	 16
503	 19	98.0	21.5	 20
504	 19	66.0	10.7	 20
505	 19	105.3	19.7	 16
506	 19	72.0	10.0	 20
507	 19	69.0	10.2	 20
508	 19	47.3	8.0	 16
509	 19	146.5	15.3	 20
510	 19	80.0	9.9	 25
511	 19	62.3	7.8	 20
512	 19	62.0	10.7	 25
513	 19	71.0	9.9	 25
514	 19	139.3	23.9	 20
515	 19	46.0	9.1	 25
516	 19	70.0	12.2	 25
517	 19	116.0	19.2	 20
518	 19	80.0	14.0	 25
519	 19	234.0	47.3	 25
520	 19	73.5	8.9	 20
521	 19	274.0	34.8	 25
522	 19	198.0	22.6	 25
523	 19	83.0	10.8	 20
524	 19	117.0	18.9	 25
525	 19	98.0	15.9	 25
526	 19	70.8	11.8	 20
527	 19	99.0	12.8	 25
528	 19	99.0	13.2	 25
529	 19	46.3	8.6	 20
530	 19	65.0	12.0	 25
531	 19	48.0	9.3	 25
532	 19	81.8	14.6	 20
533	 19	61.0	11.5	 25
534	 19	42.0	9.2	 20
535	 19	43.0	6.6	 25
536	 19	97.0	24.6	 25
537	 19	55.5	8.3	 20
538	 19	1020.0	357.6	 25
539	 19	49.0	11.0	 25
540	 19	44.3	7.1	 16
541	 19	45.3	10.6	 20
542	 19	54.5	8.8	 20
543	 19	44.0	7.0	 16
544	 19	42.3	7.8	 20
545	 19	64.3	11.3	 20
546	 19	53.3	8.7	 16
547	 19	285.0	63.4	 20
548	 19	100.5	13.5	 20
549	 19	42.3	9.4	 16
550	 19	40.3	5.4	 20
551	 19	38.0	8.2	 20
552	 19	140.3	32.1	 16
553	 19	45.0	8.4	 20
554	 19	44.0	6.8	 20
555	 19	110.3	12.6	 16
556	 19	91.0	11.7	 25
557	 19	246.0	28.9	 25
558	 19	74.5	13.4	 20
559	 19	45.0	9.0	 25
560	 19	84.0	17.4	 25
561	 19	192.5	38.8	 20
562	 19	445.0	41.3	 25
563	 19	658.0	47.1	 25
564	 19	232.0	23.9	 20
565	 19	78.0	11.5	 25
566	 19	110.0	17.4	 25
567	 19	119.3	22.3	 20
568	 19	78.0	9.6	 25
569	 19	114.0	16.3	 25
570	 19	55.3	8.2	 20
571	 19	90.0	21.4	 25
572	 19	230.8	42.5	 20
573	 19	379.0	32.2	 25
574	 19	379.0	32.4	 25
575	 19	396.5	65.3	 20
576	 19	140.0	26.3	 25
577	 19	168.0	36.3	 25
578	 19	466.5	102.2	 20
579	 19	213.0	39.4	 25
580	 19	438.0	88.9	 25
581	 19	108.8	22.8	 20
582	 19	51.0	9.0	 25
583	 19	48.0	7.4	 25
584	 19	39.3	5.4	 20
585	 19	35.0	6.5	 25
586	 19	44.5	8.8	 20
587	 19	45.3	6.4	 16
588	 19	55.3	9.5	 20
589	 19	188.0	34.8	 20
590	 19	89.3	12.4	 16
591	 19	42.3	8.4	 20
592	 19	66.0	13.2	 20
593	 19	269.0	49.6	 16
594	 19	400.8	82.1	 20
595	 19	40.3	7.7	 20
596	 19	43.3	7.7	 16
597	 19	65.5	9.8	 20
598	 19	152.0	29.0	 20
599	 19	56.3	7.2	 16
600	 19	45.8	8.6	 20
601	 19	47.0	8.5	 25
602	 19	171.5	26.7	 20
603	 19	355.0	51.8	 25
604	 19	62.0	8.2	 25
605	 19	48.5	6.5	 20
606	 19	37.0	6.3	 25
607	 19	71.0	13.5	 25
608	 19	68.0	10.6	 20
609	 19	196.0	36.6	 25
610	 19	231.5	48.4	 20
611	 19	109.0	24.4	 25
612	 19	104.0	21.8	 25
613	 19	77.3	11.5	 20
614	 19	56.0	7.2	 25
615	 19	493.0	109.8	 25
616	 19	556.3	116.2	 20
617	 19	46.0	7.7	 25
618	 19	105.0	22.2	 25
619	 19	67.0	12.6	 20
620	 19	107.0	17.1	 25
621	 19	279.0	23.8	 25
622	 19	161.8	20.5	 20
623	 19	436.0	81.4	 25
624	 19	282.0	41.0	 25
625	 19	93.5	17.9	 20
626	 19	41.0	7.3	 25
627	 19	44.0	7.3	 25
628	 19	38.0	5.4	 20
629	 19	54.0	9.0	 25
630	 19	197.0	51.3	 25
631	 19	160.5	21.1	 20
632	 19	90.5	16.9	 20
633	 19	42.8	8.5	 20
634	 19	81.0	20.3	 16
635	 19	51.0	8.8	 20
636	 19	38.0	5.1	 20
637	 19	47.5	7.8	 16
638	 19	57.0	10.1	 20
639	 19	45.0	7.9	 20
  0	 20	2214.0	439.6	 20
  1	 20	116.0	19.0	 25
  2	 20	42.8	6.3	 20
  3	 20	67.0	8.8	 25
  4	 20	53.0	8.1	 25
  5	 20	38.3	5.5	 20
  6	 20	44.0	7.8	 25
  7	 20	37.3	7.3	 20
  8	 20	36.3	5.4	 16
  9	 20	38.3	7.6	 20
 10	 20	36.0	6.4	 20
 11	 20	37.3	6.2	 16
 12	 20	46.5	9.0	 20
 13	 20	43.3	5.9	 20
 14	 20	39.8	6.3	 16
 15	 20	39.3	6.8	 20
 16	 20	68.0	12.1	 20
 17	 20	48.3	7.3	 16
 18	 20	58.8	10.8	 20
 19	 20	36.3	4.6	 20
 20	 20	50.5	8.3	 16
 21	 20	73.0	17.9	 20
 22	 20	64.0	9.2	 25
 23	 20	84.3	11.8	 20
 24	 20	67.0	10.1	 25
 25	 20	623.0	51.3	 25
 26	 20	455.8	30.9	 20
 27	 20	53.0	7.1	 25
 28	 20	59.0	8.2	 25
 29	 20	51.3	12.1	 20
 30	 20	44.0	6.2	 25
 31	 20	37.0	7.4	 25
 32	 20	40.3	6.3	 20
 33	 20	42.0	8.8	 25
 34	 20	65.0	9.9	 25
 35	 20	44.8	8.4	 20
 36	 20	36.0	6.7	 25
 37	 20	37.0	8.5	 25
 38	 20	35.3	6.2	 20
 39	 20	39.0	6.7	 25
 40	 20	29.3	5.5	 20
 41	 20	33.0	7.1	 25
 42	 20	37.0	7.3	 25
 43	 20	38.0	6.0	 20
 44	 20	36.0	7.1	 25
 45	 20	52.0	7.5	 25
 46	 20	34.3	6.8	 20
 47	 20	47.0	9.3	 25
 48	 20	42.0	7.8	 25
 49	 20	40.3	5.8	 20
 50	 20	44.0	7.1	 25
 51	 20	38.0	7.3	 25
 52	 20	65.5	10.5	 20
 53	 20	40.3	7.9	 20
 54	 20	38.3	7.6	 20
 55	 20	40.0	5.7	 16
 56	 20	41.0	5.9	 20
 57	 20	34.0	4.9	 20
 58	 20	35.3	5.7	 16
 59	 20	56.3	9.9	 20
 60	 20	39.5	7.3	 20
 61	 20	34.3	5.6	 16
 62	 20	38.0	5.4	 20
 63	 20	38.3	5.5	 20
 64	 20	33.0	4.7	 16
 65	 20	38.3	5.6	 20
 66	 20	34.3	5.9	 20
 67	 20	36.5	7.3	 16
 68	 20	64.0	9.8	 25
 69	 20	48.0	7.9	 25
 70	 20	34.5	6.4	 20
 71	 20	37.0	7.7	 25
 72	 20	37.0	7.2	 25
 73	 20	38.3	6.4	 20
 74	 20	34.0	6.1	 25
 75	 20	49.0	9.6	 25
 76	 20	45.0	7.9	 20
 77	 20	40.0	6.9	 25
 78	 20	217.3	24.8	 20
 79	 20	189.0	22.2	 25
 80	 20	183.0	17.2	 25
 81	 20	65.5	13.2	 20
 82	 20	38.0	6.7	 25
 83	 20	83.0	10.4	 25
 84	 20	57.3	7.6	 20
 85	 20	63.0	13.4	 25
 86	 20	48.0	8.8	 25
 87	 20	50.3	6.6	 20
 88	 20	53.0	9.0	 25
 89	 20	53.0	9.5	 25
 90	 20	149.0	20.2	 20
 91	 20	233.0	31.0	 25
 92	 20	394.0	43.6	 25
 93	 20	139.8	21.9	 20
 94	 20	225.0	51.3	 25
 95	 20	243.0	34.9	 25
 96	 20	137.0	26.8	 20
 97	 20	82.0	12.4	 25
 98	 20	49.0	8.9	 25
 99	 20	37.8	5.7	 16
100	 20	35.3	6.4	 20
101	 20	38.0	5.7	 20
102	 20	87.5	9.8	 16
103	 20	36.3	5.9	 20
104	 20	40.5	5.8	 20
105	 20	37.3	6.5	 16
106	 20	38.0	8.5	 20
107	 20	40.5	7.0	 20
108	 20	38.0	7.2	 16
109	 20	35.3	6.9	 20
110	 20	41.3	7.8	 20
111	 20	36.3	5.1	 16
112	 20	102.3	13.3	 20
113	 20	61.5	10.8	 20
114	 20	60.5	7.5	 20
115	 20	42.0	8.3	 25
116	 20	42.3	7.1	 20
117	 20	205.0	29.7	 25
118	 20	402.0	45.3	 25
119	 20	76.5	11.6	 20
120	 20	107.0	18.2	 25
121	 20	38.0	5.2	 25
122	 20	46.3	6.9	 20
123	 20	40.0	7.1	 25
124	 20	45.0	6.3	 25
125	 20	74.8	14.2	 20
126	 20	42.0	7.0	 25
127	 20	79.0	14.8	 25
128	 20	38.0	6.7	 20
129	 20	35.0	6.1	 25
130	 20	46.0	8.8	 25
131	 20	40.0	7.6	 20
132	 20	67.0	13.4	 25
133	 20	36.0	6.8	 25
134	 20	36.5	6.1	 20
135	 20	66.0	11.7	 25
136	 20	45.0	7.9	 25
137	 20	37.5	7.8	 20
138	 20	39.0	8.8	 25
139	 20	43.0	7.2	 25
140	 20	109.3	13.9	 20
141	 20	149.0	15.8	 25
142	 20	147.0	14.6	 25
143	 20	246.0	35.1	 20
144	 20	152.3	17.6	 20
145	 20	288.8	60.0	 20
146	 20	53.3	8.0	 16
147	 20	43.0	8.1	 20
148	 20	46.3	7.7	 20
149	 20	36.5	7.1	 16
150	 20	52.0	8.1	 20
151	 20	70.3	12.1	 20
152	 20	102.5	16.3	 16
153	 20	38.3	7.7	 20
154	 20	34.3	6.8	 16
155	 20	35.0	6.6	 20
156	 20	37.3	6.9	 20
157	 20	59.5	8.3	 16
158	 20	44.3	5.2	 20
159	 20	36.0	5.9	 25
160	 20	80.3	8.6	 20
161	 20	221.0	24.9	 25
162	 20	225.0	26.5	 25
163	 20	551.3	31.4	 20
164	 20	305.0	23.5	 25
165	 20	221.0	26.2	 25
166	 20	299.5	43.5	 20
167	 20	333.0	27.4	 25
168	 20	315.0	29.5	 25
169	 20	135.3	19.1	 20
170	 20	59.0	12.2	 25
171	 20	45.0	9.4	 25
172	 20	40.8	7.3	 20
173	 20	40.0	5.6	 25
174	 20	37.0	6.6	 25
175	 20	136.5	19.5	 20
176	 20	124.0	25.8	 25
177	 20	53.0	8.5	 25
178	 20	49.5	7.6	 20
179	 20	41.0	8.1	 25
180	 20	41.0	5.9	 25
181	 20	41.3	7.7	 20
182	 20	34.0	6.5	 25
183	 20	53.0	9.1	 25
184	 20	65.0	11.1	 20
185	 20	59.0	9.6	 25
186	 20	77.0	14.0	 25
187	 20	45.3	6.7	 20
188	 20	65.0	10.1	 25
189	 20	40.0	7.7	 25
190	 20	37.0	6.6	 16
191	 20	50.5	15.3	 20
192	 20	45.8	5.8	 16
193	 20	81.3	12.8	 20
194	 20	44.3	6.6	 20
195	 20	40.0	10.3	 16
196	 20	37.3	6.1	 20
197	 20	817.0	100.4	 20
198	 20	52.0	8.6	 16
199	 20	55.3	9.9	 20
200	 20	38.5	6.7	 20
201	 20	38.0	7.8	 16
202	 20	33.3	7.7	 20
203	 20	37.0	5.9	 20
204	 20	35.0	5.9	 16
205	 20	40.0	7.1	 25
206	 20	37.0	6.4	 25
207	 20	35.5	6.6	 20
208	 20	37.0	4.9	 25
209	 20	40.0	9.1	 25
210	 20	38.5	5.9	 20
211	 20	37.0	5.6	 25
212	 20	41.0	7.5	 25
213	 20	46.0	17.0	 20
214	 20	38.0	6.1	 25
215	 20	137.0	28.7	 25
216	 20	66.3	8.7	 20
217	 20	53.0	8.2	 25
218	 20	39.0	6.7	 25
219	 20	44.0	8.0	 20
220	 20	46.0	7.7	 25
221	 20	38.0	8.3	 25
222	 20	36.3	5.6	 20
223	 20	41.0	6.4	 25
224	 20	48.0	5.2	 25
225	 20	42.3	7.6	 20
226	 20	40.0	5.9	 25
227	 20	61.0	8.8	 25
228	 20	54.0	10.1	 20
229	 20	48.0	7.5	 25
230	 20	44.0	6.3	 20
231	 20	55.0	10.1	 25
232	 20	44.0	7.4	 25
233	 20	60.0	8.6	 20
234	 20	50.0	8.6	 25
235	 20	44.0	9.9	 25
236	 20	55.8	9.4	 16
237	 20	84.8	9.2	 20
238	 20	56.3	10.3	 20
239	 20	78.3	12.4	 16
240	 20	54.5	8.4	 20
241	 20	46.3	8.1	 20
242	 20	49.3	7.0	 16
243	 20	48.0	8.3	 20
244	 20	43.0	5.9	 20
245	 20	82.5	11.7	 16
246	 20	82.3	11.6	 20
247	 20	59.8	11.6	 20
248	 20	58.3	9.5	 16
249	 20	42.3	9.9	 20
250	 20	63.0	6.8	 20
251	 20	109.3	13.9	 20
252	 20	148.0	20.8	 25
253	 20	96.0	16.4	 25
254	 20	49.5	10.3	 20
255	 20	40.0	7.0	 25
256	 20	43.0	7.8	 25
257	 20	46.0	9.0	 20
258	 20	50.0	8.6	 25
259	 20	41.0	8.1	 25
260	 20	37.3	6.0	 20
261	 20	40.0	6.4	 25
262	 20	71.0	10.7	 25
263	 20	51.0	8.8	 20
264	 20	81.0	14.1	 25
265	 20	45.0	8.1	 25
266	 20	145.3	23.2	 20
267	 20	67.0	10.8	 25
268	 20	99.8	12.5	 20
269	 20	194.0	23.4	 25
270	 20	50.0	9.6	 25
271	 20	56.3	9.5	 20
272	 20	41.0	6.1	 25
273	 20	44.0	8.9	 25
274	 20	38.5	6.9	 20
275	 20	50.0	7.1	 25
276	 20	43.0	8.3	 25
277	 20	55.8	8.8	 20
278	 20	53.0	15.8	 25
279	 20	43.0	7.5	 25
280	 20	47.0	7.4	 20
281	 20	45.5	8.8	 20
282	 20	46.5	8.7	 20
283	 20	277.5	31.0	 16
284	 20	58.3	8.8	 20
285	 20	74.3	11.8	 20
286	 20	132.0	16.2	 16
287	 20	48.3	8.8	 20
288	 20	46.5	9.3	 20
289	 20	71.5	10.8	 16
290	 20	111.0	18.5	 20
291	 20	308.5	44.2	 20
292	 20	151.3	15.7	 16
293	 20	55.3	10.2	 20
294	 20	56.3	10.2	 20
295	 20	72.5	7.5	 16
296	 20	238.8	32.2	 20
297	 20	60.0	9.3	 25
298	 20	61.3	7.3	 20
299	 20	79.0	10.2	 25
300	 20	107.0	14.0	 25
301	 20	182.5	21.6	 20
302	 20	67.0	10.9	 25
303	 20	55.0	11.6	 25
304	 20	42.3	7.6	 20
305	 20	44.0	7.2	 25
306	 20	39.0	8.1	 20
307	 20	42.0	5.7	 25
308	 20	85.0	11.9	 25
309	 20	42.0	8.6	 20
310	 20	52.0	9.4	 25
311	 20	145.0	27.7	 25
312	 20	114.5	12.8	 20
313	 20	46.0	8.0	 25
314	 20	50.0	9.1	 25
315	 20	62.5	10.0	 20
316	 20	45.0	6.4	 25
317	 20	105.0	19.1	 25
318	 20	54.8	6.7	 20
319	 20	47.0	7.5	 25
320	 20	50.0	16.0	 25
321	 20	35.8	6.9	 20
322	 20	38.0	7.3	 25
323	 20	71.0	11.1	 25
324	 20	160.3	19.4	 20
325	 20	585.0	67.5	 25
326	 20	40.0	6.9	 25
327	 20	37.0	7.6	 16
328	 20	215.5	33.7	 20
329	 20	158.0	21.2	 20
330	 20	108.3	15.3	 16
331	 20	73.3	10.4	 20
332	 20	42.3	7.8	 20
333	 20	58.3	11.7	 16
334	 20	65.0	10.7	 20
335	 20	47.0	9.1	 20
336	 20	68.8	11.1	 16
337	 20	42.0	6.5	 20
338	 20	43.5	8.7	 20
339	 20	38.0	6.5	 16
340	 20	40.5	5.9	 20
341	 20	37.3	6.9	 20
342	 20	35.3	6.8	 20
343	 20	45.0	8.3	 25
344	 20	41.0	8.5	 20
345	 20	138.0	18.6	 25
346	 20	466.0	55.6	 25
347	 20	372.3	33.6	 20
348	 20	112.0	22.5	 25
349	 20	66.0	12.3	 25
350	 20	59.0	8.5	 20
351	 20	42.0	7.2	 25
352	 20	39.0	6.8	 25
353	 20	71.8	12.1	 20
354	 20	36.0	6.1	 25
355	 20	47.0	7.9	 25
356	 20	40.8	8.3	 20
357	 20	39.0	7.5	 25
358	 20	40.0	5.8	 25
359	 20	40.0	5.4	 20
360	 20	38.0	7.2	 25
361	 20	39.0	7.2	 25
362	 20	53.3	9.9	 20
363	 20	56.0	10.5	 25
364	 20	60.0	9.3	 25
365	 20	41.8	7.8	 20
366	 20	39.0	7.1	 25
367	 20	38.0	6.6	 25
368	 20	36.0	6.3	 20
369	 20	43.0	5.6	 25
370	 20	38.0	6.6	 25
371	 20	39.0	6.2	 20
372	 20	62.0	12.6	 25
373	 20	41.8	7.8	 20
374	 20	42.3	9.1	 16
375	 20	315.0	46.8	 20
376	 20	72.5	12.9	 20
377	 20	41.3	9.1	 16
378	 20	45.5	8.9	 20
379	 20	48.5	7.8	 20
380	 20	52.3	10.9	 16
381	 20	38.3	6.6	 20
382	 20	45.0	8.6	 16
383	 20	41.0	7.8	 20
384	 20	45.3	7.8	 20
385	 20	49.3	8.4	 16
386	 20	49.3	8.2	 20
387	 20	54.8	8.6	 20
388	 20	42.5	6.0	 20
389	 20	68.0	11.1	 25
390	 20	42.0	6.1	 25
391	 20	46.3	8.2	 20
392	 20	50.0	7.3	 25
393	 20	45.0	9.9	 25
394	 20	49.0	6.8	 20
395	 20	106.0	20.0	 25
396	 20	157.0	23.1	 25
397	 20	96.3	16.9	 20
398	 20	65.0	12.0	 25
399	 20	80.0	12.0	 25
400	 20	111.3	18.9	 20
401	 20	46.0	10.0	 25
402	 20	77.0	10.2	 25
403	 20	46.3	7.0	 20
404	 20	109.0	17.8	 25
405	 20	51.0	9.2	 25
406	 20	40.0	6.4	 20
407	 20	60.0	13.4	 25
408	 20	43.0	6.5	 25
409	 20	42.3	6.5	 20
410	 20	99.0	24.8	 25
411	 20	312.0	32.2	 25
412	 20	119.3	16.2	 20
413	 20	144.0	14.1	 25
414	 20	49.0	7.0	 25
415	 20	49.3	6.8	 20
416	 20	50.0	9.8	 25
417	 20	58.0	10.4	 25
418	 20	55.5	8.3	 20
419	 20	62.0	6.9	 20
420	 20	40.3	6.1	 16
421	 20	36.5	6.1	 20
422	 20	42.3	6.5	 20
423	 20	33.3	5.5	 16
424	 20	39.3	5.6	 20
425	 20	48.0	9.2	 20
426	 20	109.0	11.9	 16
427	 20	40.5	7.8	 20
428	 20	39.3	5.7	 20
429	 20	40.5	7.9	 16
430	 20	43.3	7.3	 20
431	 20	83.8	14.6	 20
432	 20	62.3	7.8	 16
433	 20	136.8	23.8	 20
434	 20	39.0	5.6	 25
435	 20	60.0	10.9	 20
436	 20	43.0	7.7	 25
437	 20	42.0	5.8	 25
438	 20	40.0	6.6	 20
439	 20	42.0	7.0	 25
440	 20	38.0	5.8	 25
441	 20	37.3	6.6	 20
442	 20	36.0	7.0	 25
443	 20	38.0	6.7	 25
444	 20	47.5	7.2	 20
445	 20	52.0	8.6	 25
446	 20	66.0	13.3	 25
447	 20	74.0	13.6	 20
448	 20	66.0	9.5	 25
449	 20	67.0	10.0	 25
450	 20	93.8	13.1	 20
451	 20	40.0	7.3	 25
452	 20	39.0	6.1	 25
453	 20	42.5	6.9	 20
454	 20	40.0	7.6	 25
455	 20	47.0	7.5	 25
456	 20	45.3	5.8	 20
457	 20	49.0	11.4	 25
458	 20	39.8	6.8	 20
459	 20	40.0	7.8	 25
460	 20	39.0	6.9	 25
461	 20	110.8	14.0	 20
462	 20	70.0	10.8	 25
463	 20	466.0	118.7	 25
464	 20	323.0	31.0	 16
465	 20	75.0	8.9	 20
466	 20	170.3	21.6	 20
467	 20	161.3	13.5	 16
468	 20	143.0	17.1	 20
469	 20	145.0	22.2	 20
470	 20	251.5	25.6	 16
471	 20	88.5	16.0	 20
472	 20	85.0	14.9	 20
473	 20	146.8	21.6	 16
474	 20	60.5	10.7	 20
475	 20	47.3	7.6	 20
476	 20	56.0	7.5	 16
477	 20	42.8	8.4	 20
478	 20	47.0	6.3	 20
479	 20	57.0	10.3	 20
480	 20	92.0	17.5	 25
481	 20	41.0	5.9	 25
482	 20	44.3	7.6	 20
483	 20	46.0	9.5	 25
484	 20	46.0	8.6	 25
485	 20	43.8	7.5	 20
486	 20	40.0	7.2	 25
487	 20	33.0	5.9	 25
488	 20	33.0	5.9	 20
489	 20	46.0	8.5	 25
490	 20	45.0	5.9	 25
491	 20	38.8	8.9	 20
492	 20	41.0	6.8	 25
493	 20	39.0	6.3	 25
494	 20	41.3	8.3	 20
495	 20	45.0	8.9	 25
496	 20	41.3	7.7	 20
497	 20	47.0	9.9	 25
498	 20	168.0	20.6	 25
499	 20	111.0	13.3	 20
500	 20	113.0	15.4	 25
501	 20	49.0	10.1	 25
502	 20	54.3	8.1	 20
503	 20	65.0	12.4	 25
504	 20	41.0	7.8	 25
505	 20	123.0	12.1	 20
506	 20	73.0	11.2	 25
507	 20	65.0	10.6	 25
508	 20	59.3	9.7	 20
509	 20	206.0	21.3	 25
510	 20	59.8	9.1	 20
511	 20	63.0	8.1	 16
512	 20	81.3	13.3	 20
513	 20	61.3	9.9	 20
514	 20	101.0	17.8	 16
515	 20	43.8	10.0	 20
516	 20	48.3	8.2	 20
517	 20	246.3	25.7	 16
518	 20	82.8	16.0	 20
519	 20	100.0	12.9	 20
520	 20	92.8	13.5	 16
521	 20	163.0	21.6	 20
522	 20	128.0	14.6	 20
523	 20	68.0	11.3	 16
524	 20	74.3	14.8	 20
525	 20	126.0	16.7	 25
526	 20	81.5	11.7	 20
527	 20	88.0	9.5	 25
528	 20	101.0	20.0	 25
529	 20	56.0	9.9	 20
530	 20	50.0	9.3	 25
531	 20	49.0	6.1	 25
532	 20	45.0	8.3	 20
533	 20	53.0	9.4	 25
534	 20	50.8	8.9	 20
535	 20	38.0	8.2	 25
536	 20	45.0	7.6	 25
537	 20	52.3	8.8	 20
538	 20	150.0	40.3	 25
539	 20	50.0	7.5	 25
540	 20	49.5	9.7	 20
541	 20	52.0	10.4	 25
542	 20	40.0	9.4	 25
543	 20	40.3	6.0	 20
544	 20	38.0	5.0	 25
545	 20	42.0	7.2	 25
546	 20	47.0	6.3	 20
547	 20	74.0	15.1	 25
548	 20	77.0	13.8	 25
549	 20	40.3	8.4	 20
550	 20	39.0	7.6	 25
551	 20	40.0	6.8	 25
552	 20	46.3	7.7	 20
553	 20	44.0	9.6	 25
554	 20	43.0	6.2	 25
555	 20	132.3	14.8	 20
556	 20	101.3	14.4	 20
557	 20	275.8	21.7	 20
558	 20	96.8	13.0	 16
559	 20	47.3	8.7	 20
560	 20	77.3	14.8	 20
561	 20	172.0	27.1	 16
562	 20	366.3	35.9	 20
563	 20	414.8	39.3	 20
564	 20	155.5	21.1	 16
565	 20	85.0	12.8	 20
566	 20	71.0	9.4	 20
567	 20	60.8	10.1	 16
568	 20	58.5	8.7	 20
569	 20	77.5	11.1	 20
570	 20	48.0	9.7	 16
571	 20	51.0	9.7	 25
572	 20	138.3	17.8	 20
573	 20	217.0	23.3	 25
574	 20	215.0	21.9	 25
575	 20	161.8	15.5	 20
576	 20	76.0	8.1	 25
577	 20	142.0	31.8	 25
578	 20	963.0	77.9	 20
579	 20	262.0	30.9	 25
580	 20	201.0	34.6	 25
581	 20	73.3	11.7	 20
582	 20	61.0	10.2	 25
583	 20	50.0	10.2	 25
584	 20	43.5	7.9	 20
585	 20	34.0	5.8	 25
586	 20	41.0	7.3	 25
587	 20	46.3	9.6	 20
588	 20	50.0	8.6	 25
589	 20	133.0	19.0	 25
590	 20	52.0	10.9	 20
591	 20	47.0	10.5	 25
592	 20	58.0	12.4	 25
593	 20	54.8	8.8	 20
594	 20	64.0	16.4	 25
595	 20	39.0	6.9	 25
596	 20	42.0	6.8	 20
597	 20	44.0	7.1	 25
598	 20	63.0	13.2	 25
599	 20	55.3	8.4	 20
600	 20	40.0	6.6	 25
601	 20	47.5	7.2	 20
602	 20	333.0	25.2	 16
603	 20	818.3	108.3	 20
604	 20	50.5	8.2	 20
605	 20	39.0	6.2	 16
606	 20	37.5	7.6	 20
607	 20	36.8	7.6	 16
608	 20	42.0	7.9	 20
609	 20	53.0	8.2	 20
610	 20	50.0	11.3	 16
611	 20	49.3	9.4	 20
612	 20	50.0	7.0	 20
613	 20	62.3	12.3	 16
614	 20	47.0	6.9	 20
615	 20	213.8	37.8	 20
616	 20	328.5	32.7	 16
617	 20	55.0	8.9	 25
618	 20	49.0	8.6	 25
619	 20	53.3	10.0	 20
620	 20	99.0	14.2	 25
621	 20	196.0	24.8	 25
622	 20	98.8	13.1	 20
623	 20	162.0	31.9	 25
624	 20	141.0	20.6	 25
625	 20	78.3	12.5	 20
626	 20	45.0	9.3	 25
627	 20	38.0	6.7	 25
628	 20	43.0	7.9	 20
629	 20	65.0	9.8	 25
630	 20	78.0	12.1	 25
631	 20	83.3	10.5	 20
632	 20	59.0	9.1	 25
633	 20	50.0	8.1	 25
634	 20	75.5	10.3	 20
635	 20	51.0	7.7	 25
636	 20	38.0	7.9	 25
637	 20	39.3	6.7	 20
638	 20	79.0	23.4	 25
639	 20	1526.0	378.0	 25
  0	 21	43.0	7.3	 25
  1	 21	62.0	11.1	 25
  2	 21	36.0	6.9	 20
  3	 21	41.0	8.3	 25
  4	 21	42.0	5.6	 25
  5	 21	170.8	30.5	 20
  6	 21	39.0	7.3	 25
  7	 21	33.0	6.6	 25
  8	 21	38.0	6.1	 20
  9	 21	35.0	6.2	 25
 10	 21	33.0	6.2	 25
 11	 21	33.3	5.0	 20
 12	 21	36.0	7.2	 25
 13	 21	36.0	6.4	 25
 14	 21	36.3	6.4	 20
 15	 21	80.0	15.3	 25
 16	 21	63.0	11.6	 25
 17	 21	162.3	26.7	 20
 18	 21	175.0	33.3	 25
 19	 21	42.0	7.1	 25
 20	 21	49.0	8.7	 20
 21	 21	35.0	5.0	 25
 22	 21	104.5	19.1	 20
 23	 21	46.5	7.7	 16
 24	 21	51.8	13.1	 20
 25	 21	68.3	6.8	 20
 26	 21	296.5	27.1	 16
 27	 21	44.3	8.2	 20
 28	 21	67.3	11.1	 20
 29	 21	105.8	14.5	 16
 30	 21	44.0	8.5	 20
 31	 21	63.8	8.4	 20
 32	 21	58.8	10.6	 16
 33	 21	39.0	8.5	 20
 34	 21	42.3	6.9	 20
 35	 21	38.3	6.0	 16
 36	 21	40.3	7.2	 20
 37	 21	36.3	7.2	 16
 38	 21	42.0	8.2	 25
 39	 21	40.0	7.7	 25
 40	 21	35.0	5.5	 20
 41	 21	31.0	6.3	 25
 42	 21	40.0	7.3	 25
 43	 21	37.0	7.1	 20
 44	 21	36.0	6.3	 25
 45	 21	38.0	6.8	 25
 46	 21	36.3	7.7	 20
 47	 21	34.0	6.3	 25
 48	 21	63.0	9.7	 25
 49	 21	43.3	9.1	 20
 50	 21	50.0	11.0	 25
 51	 21	45.0	8.2	 25
 52	 21	103.3	15.5	 20
 53	 21	107.0	17.0	 25
 54	 21	92.0	16.0	 25
 55	 21	85.0	16.6	 20
 56	 21	56.0	8.6	 25
 57	 21	73.0	14.0	 25
 58	 21	39.3	7.8	 20
 59	 21	218.0	53.9	 25
 60	 21	266.0	70.0	 25
 61	 21	38.0	6.4	 20
 62	 21	40.0	6.4	 25
 63	 21	36.0	6.5	 25
 64	 21	38.5	8.2	 20
 65	 21	37.0	5.9	 25
 66	 21	40.0	6.8	 25
 67	 21	48.3	10.4	 20
 68	 21	52.3	10.5	 20
 69	 21	47.3	6.9	 20
 70	 21	44.8	6.7	 16
 71	 21	46.0	7.9	 20
 72	 21	40.3	9.2	 20
 73	 21	54.0	11.5	 16
 74	 21	56.3	9.7	 20
 75	 21	59.3	11.5	 16
 76	 21	195.0	29.8	 20
 77	 21	41.0	6.7	 20
 78	 21	43.5	10.6	 16
 79	 21	54.3	9.5	 20
 80	 21	100.5	13.6	 20
 81	 21	38.3	5.4	 16
 82	 21	40.3	6.2	 20
 83	 21	51.0	6.5	 25
 84	 21	40.5	7.3	 20
 85	 21	38.0	7.1	 25
 86	 21	39.0	6.5	 25
 87	 21	45.3	7.2	 20
 88	 21	164.0	16.1	 25
 89	 21	235.0	23.3	 25
 90	 21	134.8	17.3	 20
 91	 21	458.0	37.9	 25
 92	 21	356.0	22.3	 25
 93	 21	220.0	20.9	 20
 94	 21	160.0	16.3	 25
 95	 21	132.0	15.5	 25
 96	 21	50.3	7.4	 20
 97	 21	82.0	12.8	 25
 98	 21	51.0	10.9	 25
 99	 21	34.3	4.9	 20
100	 21	38.0	6.7	 25
101	 21	44.0	7.8	 25
102	 21	73.3	14.5	 20
103	 21	38.0	6.0	 25
104	 21	48.0	9.6	 25
105	 21	50.0	7.8	 20
106	 21	106.0	25.3	 25
107	 21	65.0	12.3	 25
108	 21	39.0	5.0	 20
109	 21	39.0	8.4	 25
110	 21	36.0	6.3	 25
111	 21	36.0	7.5	 20
112	 21	41.0	7.6	 25
113	 21	391.0	75.5	 20
114	 21	45.0	8.0	 20
115	 21	100.3	17.8	 20
116	 21	50.0	10.2	 16
117	 21	81.3	11.5	 20
118	 21	46.5	7.8	 20
119	 21	47.5	9.0	 16
120	 21	55.3	10.3	 20
121	 21	57.8	9.5	 20
122	 21	69.0	10.4	 16
123	 21	45.3	6.8	 20
124	 21	43.0	6.5	 20
125	 21	37.0	6.4	 16
126	 21	50.8	6.7	 20
127	 21	42.5	6.9	 20
128	 21	38.3	6.4	 16
129	 21	38.0	7.6	 25
130	 21	38.0	7.3	 25
131	 21	39.3	5.5	 20
132	 21	137.0	29.9	 25
133	 21	46.0	9.0	 25
134	 21	48.8	9.9	 20
135	 21	41.0	8.1	 25
136	 21	51.0	7.1	 25
137	 21	54.3	7.7	 20
138	 21	45.0	10.1	 25
139	 21	43.0	7.9	 25
140	 21	68.3	10.1	 20
141	 21	173.0	22.0	 25
142	 21	251.0	20.3	 25
143	 21	93.3	13.9	 20
144	 21	331.0	29.5	 25
145	 21	239.0	19.4	 25
146	 21	69.0	9.7	 20
147	 21	65.0	12.9	 25
148	 21	599.0	173.3	 25
149	 21	46.3	7.4	 20
150	 21	860.0	219.4	 25
151	 21	37.0	6.8	 20
152	 21	42.0	8.1	 25
153	 21	428.0	114.9	 25
154	 21	38.8	7.8	 20
155	 21	57.0	8.0	 25
156	 21	47.0	8.6	 25
157	 21	52.0	8.1	 20
158	 21	47.0	7.2	 25
159	 21	44.3	8.1	 20
160	 21	165.3	18.0	 16
161	 21	141.3	18.8	 20
162	 21	331.3	28.1	 20
163	 21	385.0	34.2	 16
164	 21	75.3	14.4	 20
165	 21	138.8	16.0	 20
166	 21	143.3	13.5	 16
167	 21	198.0	26.5	 20
168	 21	280.0	28.2	 20
169	 21	171.8	17.3	 16
170	 21	184.3	26.9	 20
171	 21	219.5	36.8	 20
172	 21	437.5	40.1	 16
173	 21	118.3	17.9	 20
174	 21	119.3	17.7	 20
175	 21	130.5	17.8	 20
176	 21	123.0	20.9	 25
177	 21	62.0	14.3	 25
178	 21	36.5	6.5	 20
179	 21	62.0	9.5	 25
180	 21	86.0	14.9	 25
181	 21	152.3	18.5	 20
182	 21	57.0	8.8	 25
183	 21	50.0	9.0	 25
184	 21	36.5	5.3	 20
185	 21	55.0	8.5	 25
186	 21	128.0	16.7	 25
187	 21	231.0	31.1	 20
188	 21	214.0	20.5	 25
189	 21	187.0	22.9	 20
190	 21	55.0	8.8	 25
191	 21	73.0	14.2	 25
192	 21	508.8	64.3	 20
193	 21	238.0	39.8	 25
194	 21	120.0	18.1	 25
195	 21	90.3	14.9	 20
196	 21	64.0	11.9	 25
197	 21	125.0	15.0	 25
198	 21	194.8	37.0	 20
199	 21	140.0	22.3	 25
200	 21	156.0	31.1	 25
201	 21	123.5	22.1	 20
202	 21	133.0	21.1	 25
203	 21	72.0	12.6	 25
204	 21	621.0	179.3	 20
205	 21	86.8	12.4	 20
206	 21	49.0	8.1	 20
207	 21	52.5	9.6	 16
208	 21	33.0	6.0	 20
209	 21	39.3	6.5	 20
210	 21	39.3	5.4	 16
211	 21	38.5	5.8	 20
212	 21	41.0	8.0	 20
213	 21	40.3	13.4	 16
214	 21	38.0	4.8	 20
215	 21	41.3	4.7	 20
216	 21	50.3	11.0	 16
217	 21	37.3	9.0	 20
218	 21	39.0	5.9	 20
219	 21	38.0	7.3	 16
220	 21	42.0	6.9	 25
221	 21	81.0	12.8	 25
222	 21	77.3	10.3	 20
223	 21	40.0	8.6	 25
224	 21	37.0	5.5	 25
225	 21	72.3	10.7	 20
226	 21	72.0	9.0	 25
227	 21	286.3	34.5	 20
228	 21	44.0	7.3	 25
229	 21	38.0	7.7	 25
230	 21	83.8	14.9	 20
231	 21	39.0	5.8	 25
232	 21	51.0	6.5	 25
233	 21	44.3	4.6	 20
234	 21	123.0	17.8	 25
235	 21	159.0	28.8	 25
236	 21	206.3	36.2	 20
237	 21	100.0	19.0	 25
238	 21	70.0	10.6	 25
239	 21	88.3	15.1	 20
240	 21	57.0	10.2	 25
241	 21	58.0	9.9	 25
242	 21	105.3	18.3	 20
243	 21	75.0	10.9	 25
244	 21	113.0	23.5	 25
245	 21	179.5	34.8	 20
246	 21	155.0	17.9	 25
247	 21	166.0	22.3	 25
248	 21	217.0	35.6	 20
249	 21	60.0	9.3	 25
250	 21	48.0	9.2	 25
251	 21	669.0	82.3	 16
252	 21	48.0	8.7	 20
253	 21	55.3	10.3	 20
254	 21	55.3	6.5	 16
255	 21	61.5	12.2	 20
256	 21	610.8	121.9	 20
257	 21	233.3	28.6	 16
258	 21	35.3	8.9	 20
259	 21	43.3	7.2	 20
260	 21	42.3	6.0	 16
261	 21	73.8	12.9	 20
262	 21	190.3	19.2	 20
263	 21	77.0	13.7	 16
264	 21	294.0	57.5	 20
265	 21	43.0	8.3	 16
266	 21	41.0	7.5	 25
267	 21	39.0	7.4	 25
268	 21	41.8	14.2	 20
269	 21	44.0	7.9	 25
270	 21	48.0	6.8	 25
271	 21	46.0	8.7	 20
272	 21	46.0	6.7	 25
273	 21	611.0	98.2	 25
274	 21	126.5	17.0	 20
275	 21	54.0	8.8	 25
276	 21	365.0	65.6	 25
277	 21	67.3	10.5	 20
278	 21	46.0	8.3	 25
279	 21	49.0	10.3	 25
280	 21	198.3	21.9	 20
281	 21	734.0	123.6	 25
282	 21	536.0	136.1	 25
283	 21	82.5	11.0	 20
284	 21	103.0	21.1	 25
285	 21	560.0	128.0	 25
286	 21	396.3	62.9	 20
287	 21	76.0	11.6	 25
288	 21	60.0	13.3	 25
289	 21	44.0	7.3	 20
290	 21	49.0	9.8	 25
291	 21	51.0	9.2	 25
292	 21	44.5	8.3	 20
293	 21	45.0	8.4	 25
294	 21	206.0	38.5	 25
295	 21	104.5	13.3	 20
296	 21	394.0	38.8	 25
297	 21	63.5	9.2	 20
298	 21	42.0	5.6	 16
299	 21	47.3	8.8	 20
300	 21	43.3	6.4	 20
301	 21	59.3	7.8	 16
302	 21	49.0	8.0	 20
303	 21	42.5	8.4	 16
304	 21	62.5	10.9	 20
305	 21	56.3	7.4	 20
306	 21	78.0	9.9	 16
307	 21	173.5	24.7	 20
308	 21	302.3	43.0	 20
309	 21	50.5	8.1	 16
310	 21	44.0	8.6	 20
311	 21	46.0	7.5	 20
312	 21	37.0	5.2	 20
313	 21	40.0	6.3	 25
314	 21	42.0	7.9	 25
315	 21	49.0	7.3	 20
316	 21	189.0	27.5	 25
317	 21	50.0	8.7	 25
318	 21	70.5	10.5	 20
319	 21	173.0	31.7	 25
320	 21	49.0	8.4	 25
321	 21	74.8	11.1	 20
322	 21	39.0	7.2	 25
323	 21	40.0	7.2	 25
324	 21	41.3	8.6	 20
325	 21	45.0	10.2	 25
326	 21	43.0	6.7	 25
327	 21	89.0	14.0	 20
328	 21	40.0	6.4	 25
329	 21	63.0	12.1	 25
330	 21	77.8	16.8	 20
331	 21	45.0	6.2	 25
332	 21	50.0	9.5	 25
333	 21	202.0	38.0	 20
334	 21	89.0	16.6	 25
335	 21	137.0	21.0	 25
336	 21	327.5	37.7	 20
337	 21	187.0	32.7	 25
338	 21	63.0	8.2	 25
339	 21	46.0	8.4	 20
340	 21	116.0	23.0	 25
341	 21	44.0	7.0	 20
342	 21	45.0	5.8	 20
343	 21	44.0	8.8	 20
344	 21	45.5	9.8	 16
345	 21	148.3	25.7	 20
346	 21	164.3	14.8	 20
347	 21	254.5	30.4	 16
348	 21	56.5	6.0	 20
349	 21	70.5	10.5	 20
350	 21	57.3	8.3	 16
351	 21	314.3	44.1	 20
352	 21	43.3	9.6	 20
353	 21	51.5	10.9	 16
354	 21	43.5	9.5	 20
355	 21	87.8	10.3	 20
356	 21	51.5	7.7	 16
357	 21	41.0	5.6	 20
358	 21	37.0	6.8	 25
359	 21	38.3	8.9	 20
360	 21	38.0	5.6	 25
361	 21	63.0	8.6	 25
362	 21	77.3	13.5	 20
363	 21	81.0	10.5	 25
364	 21	43.0	8.5	 25
365	 21	39.3	6.4	 20
366	 21	43.0	7.2	 25
367	 21	37.0	5.2	 25
368	 21	43.3	7.9	 20
369	 21	40.0	6.4	 25
370	 21	68.0	13.0	 25
371	 21	39.0	7.7	 20
372	 21	41.0	12.8	 25
373	 21	49.0	8.1	 25
374	 21	175.0	28.2	 20
375	 21	347.0	69.9	 25
376	 21	224.0	32.0	 25
377	 21	322.5	58.3	 20
378	 21	84.0	18.4	 25
379	 21	49.0	6.5	 20
380	 21	483.0	119.9	 25
381	 21	49.0	9.8	 25
382	 21	40.0	8.4	 20
383	 21	61.0	10.5	 25
384	 21	39.0	6.0	 25
385	 21	43.3	7.2	 20
386	 21	42.0	8.6	 25
387	 21	41.0	8.1	 25
388	 21	39.3	9.0	 16
389	 21	52.3	9.2	 20
390	 21	44.5	6.2	 20
391	 21	41.3	6.2	 16
392	 21	68.0	12.1	 20
393	 21	57.3	8.5	 20
394	 21	44.3	7.9	 16
395	 21	48.0	8.6	 20
396	 21	47.3	6.2	 20
397	 21	304.8	32.5	 16
398	 21	243.5	32.1	 20
399	 21	69.5	12.4	 20
400	 21	150.8	20.1	 16
401	 21	287.5	37.0	 20
402	 21	80.3	11.0	 20
403	 21	52.3	8.5	 20
404	 21	161.0	22.2	 25
405	 21	147.0	14.7	 25
406	 21	650.8	71.2	 20
407	 21	115.0	21.5	 25
408	 21	57.0	9.0	 25
409	 21	116.8	17.8	 20
410	 21	175.0	41.9	 25
411	 21	135.0	20.7	 25
412	 21	93.5	16.5	 20
413	 21	50.0	7.7	 25
414	 21	34.0	5.8	 25
415	 21	53.0	9.4	 20
416	 21	42.0	6.5	 25
417	 21	88.3	15.4	 20
418	 21	45.0	7.5	 25
419	 21	314.0	36.4	 25
420	 21	124.3	22.1	 20
421	 21	115.0	15.2	 25
422	 21	230.0	58.4	 25
423	 21	41.3	8.2	 20
424	 21	40.0	5.4	 25
425	 21	40.0	8.6	 25
426	 21	44.5	5.9	 20
427	 21	43.0	6.8	 25
428	 21	39.0	8.2	 25
429	 21	49.3	8.4	 20
430	 21	231.0	45.3	 25
431	 21	189.0	49.3	 25
432	 21	43.0	9.4	 20
433	 21	361.0	87.7	 25
434	 21	37.0	4.6	 20
435	 21	55.0	10.7	 16
436	 21	84.8	15.1	 20
437	 21	215.5	43.7	 20
438	 21	46.0	5.8	 16
439	 21	43.5	9.3	 20
440	 21	42.0	8.1	 20
441	 21	40.8	8.0	 16
442	 21	46.0	8.6	 20
443	 21	40.3	5.2	 20
444	 21	56.0	8.4	 16
445	 21	47.3	9.0	 20
446	 21	41.3	5.6	 20
447	 21	40.5	7.2	 16
448	 21	52.3	9.5	 20
449	 21	62.0	9.9	 25
450	 21	93.3	14.1	 20
451	 21	697.0	138.9	 25
452	 21	124.0	19.3	 25
453	 21	334.3	51.2	 20
454	 21	283.0	43.9	 25
455	 21	113.5	17.0	 20
456	 21	54.0	8.9	 25
457	 21	50.0	8.3	 25
458	 21	39.8	8.4	 20
459	 21	40.0	6.6	 25
460	 21	40.0	7.3	 25
461	 21	46.0	7.4	 20
462	 21	48.0	7.7	 25
463	 21	50.0	8.6	 25
464	 21	56.3	10.1	 20
465	 21	48.0	8.6	 25
466	 21	41.0	8.0	 25
467	 21	40.5	7.4	 20
468	 21	77.0	13.3	 25
469	 21	120.0	19.7	 25
470	 21	292.5	62.5	 20
471	 21	87.0	16.1	 25
472	 21	83.0	15.9	 25
473	 21	48.0	6.7	 20
474	 21	118.0	24.8	 25
475	 21	55.0	10.7	 25
476	 21	36.8	6.9	 20
477	 21	52.0	9.6	 25
478	 21	42.0	5.6	 25
479	 21	72.3	12.0	 16
480	 21	165.5	21.5	 20
481	 21	74.5	10.4	 20
482	 21	39.0	5.4	 16
483	 21	42.0	6.9	 20
484	 21	46.5	9.3	 20
485	 21	63.3	8.4	 16
486	 21	159.8	18.7	 20
487	 21	48.3	7.2	 20
488	 21	42.3	7.4	 16
489	 21	47.3	8.5	 20
490	 21	49.5	11.2	 20
491	 21	108.3	19.7	 16
492	 21	95.0	16.0	 20
493	 21	179.3	31.1	 16
494	 21	48.5	7.9	 20
495	 21	70.0	11.5	 25
496	 21	160.3	20.0	 20
497	 21	75.0	10.7	 25
498	 21	321.0	35.0	 25
499	 21	278.3	41.9	 20
500	 21	111.0	18.5	 25
501	 21	84.0	12.1	 25
502	 21	100.5	19.5	 20
503	 21	39.0	6.7	 25
504	 21	40.0	8.0	 25
505	 21	101.0	20.2	 20
506	 21	54.0	8.9	 25
507	 21	61.0	9.3	 25
508	 21	55.0	7.6	 20
509	 21	65.0	10.7	 25
510	 21	92.0	13.8	 25
511	 21	382.8	99.7	 20
512	 21	55.0	12.1	 25
513	 21	48.0	8.8	 25
514	 21	52.3	9.1	 20
515	 21	58.0	11.9	 25
516	 21	49.0	7.8	 25
517	 21	47.5	8.8	 20
518	 21	540.0	140.2	 25
519	 21	64.0	14.7	 25
520	 21	123.5	18.6	 20
521	 21	350.0	36.4	 25
522	 21	214.0	46.0	 25
523	 21	423.0	112.8	 20
524	 21	83.0	8.6	 25
525	 21	363.5	31.9	 20
526	 21	297.3	23.3	 16
527	 21	76.0	14.9	 20
528	 21	65.3	8.1	 20
529	 21	60.0	10.1	 16
530	 21	106.0	12.5	 20
531	 21	45.3	10.1	 16
532	 21	62.5	9.5	 20
533	 21	88.0	10.0	 20
534	 21	211.8	29.3	 16
535	 21	74.8	10.9	 20
536	 21	39.8	6.0	 20
537	 21	53.5	9.2	 16
538	 21	205.3	33.7	 20
539	 21	113.0	17.3	 20
540	 21	65.0	7.9	 20
541	 21	112.0	14.9	 25
542	 21	48.0	7.7	 25
543	 21	51.5	8.6	 20
544	 21	47.0	10.0	 25
545	 21	39.0	6.1	 25
546	 21	42.3	8.6	 20
547	 21	43.0	8.0	 25
548	 21	40.0	7.8	 25
549	 21	46.0	6.2	 20
550	 21	41.0	6.8	 25
551	 21	35.0	6.6	 25
552	 21	38.0	6.0	 20
553	 21	41.0	6.7	 25
554	 21	38.0	5.6	 25
555	 21	101.3	18.1	 20
556	 21	39.0	5.6	 25
557	 21	73.0	12.2	 25
558	 21	44.0	5.8	 20
559	 21	63.0	10.2	 25
560	 21	190.0	42.9	 25
561	 21	150.5	34.6	 20
562	 21	301.0	35.6	 25
563	 21	307.0	37.9	 25
564	 21	205.5	22.2	 20
565	 21	59.0	10.7	 25
566	 21	53.0	8.1	 25
567	 21	46.3	10.6	 20
568	 21	60.0	10.4	 25
569	 21	50.3	8.8	 20
570	 21	46.0	7.7	 25
571	 21	254.3	45.3	 20
572	 21	49.3	7.9	 16
573	 21	66.0	9.4	 20
574	 21	44.0	7.5	 20
575	 21	66.5	10.7	 16
576	 21	103.8	12.4	 20
577	 21	736.5	124.2	 20
578	 21	71.5	8.5	 16
579	 21	139.0	14.0	 20
580	 21	77.0	11.3	 20
581	 21	54.3	10.5	 16
582	 21	76.5	12.8	 20
583	 21	78.8	9.2	 20
584	 21	60.3	8.6	 16
585	 21	42.0	7.1	 20
586	 21	277.0	54.6	 25
587	 21	40.0	6.4	 20
588	 21	40.0	7.3	 25
589	 21	85.0	17.0	 25
590	 21	85.0	10.3	 20
591	 21	80.0	13.7	 25
592	 21	222.0	53.5	 25
593	 21	48.3	6.0	 20
594	 21	42.0	7.8	 25
595	 21	42.0	8.0	 25
596	 21	41.3	7.7	 20
597	 21	39.0	6.4	 25
598	 21	36.0	4.8	 25
599	 21	52.5	7.7	 20
600	 21	40.0	6.4	 25
601	 21	41.0	7.1	 25
602	 21	48.3	8.1	 20
603	 21	47.0	10.3	 25
604	 21	48.0	9.2	 25
605	 21	39.5	6.5	 20
606	 21	35.0	6.2	 25
607	 21	37.3	5.2	 20
608	 21	46.0	7.3	 25
609	 21	37.0	7.7	 25
610	 21	170.8	36.2	 20
611	 21	47.0	7.7	 25
612	 21	39.0	8.3	 25
613	 21	120.0	22.7	 20
614	 21	63.0	12.3	 25
615	 21	94.0	11.7	 25
616	 21	79.5	12.9	 20
617	 21	58.3	8.6	 20
618	 21	59.3	9.3	 20
619	 21	248.3	25.0	 16
620	 21	433.8	46.9	 20
621	 21	61.0	10.4	 20
622	 21	153.0	22.5	 16
623	 21	184.0	23.0	 20
624	 21	182.5	22.4	 20
625	 21	197.5	16.0	 16
626	 21	86.3	9.4	 20
627	 21	58.0	8.5	 20
628	 21	138.0	17.0	 16
629	 21	85.8	12.3	 20
630	 21	63.0	10.5	 20
631	 21	55.8	9.5	 16
632	 21	181.0	35.1	 25
633	 21	286.0	33.8	 25
634	 21	55.0	6.4	 20
635	 21	98.0	12.7	 25
636	 21	52.0	8.2	 25
637	 21	84.3	15.6	 20
638	 21	42.0	6.4	 25
639	 21	45.0	7.2	 25
  0	 22	2219.8	232.2	 20
  1	 22	54.0	9.4	 20
  2	 22	38.5	7.1	 16
  3	 22	38.0	8.3	 20
  4	 22	53.0	6.0	 20
  5	 22	56.3	12.8	 16
  6	 22	37.3	4.9	 20
  7	 22	35.0	6.3	 25
  8	 22	35.0	5.9	 20
  9	 22	35.0	8.0	 25
 10	 22	34.0	6.2	 25
 11	 22	31.3	4.8	 20
 12	 22	38.0	5.5	 25
 13	 22	40.0	8.2	 25
 14	 22	36.3	6.9	 20
 15	 22	65.0	13.8	 25
 16	 22	60.0	9.8	 25
 17	 22	76.5	11.2	 20
 18	 22	63.0	9.5	 25
 19	 22	34.0	6.6	 25
 20	 22	36.3	8.6	 20
 21	 22	41.0	7.9	 25
 22	 22	43.0	6.2	 25
 23	 22	52.5	8.8	 20
 24	 22	49.0	7.4	 25
 25	 22	52.0	6.7	 25
 26	 22	83.3	14.0	 20
 27	 22	43.0	7.9	 25
 28	 22	47.0	8.1	 25
 29	 22	68.0	12.9	 20
 30	 22	39.0	6.7	 25
 31	 22	55.0	8.5	 25
 32	 22	49.3	10.4	 20
 33	 22	38.0	6.7	 25
 34	 22	51.5	12.9	 20
 35	 22	39.0	5.6	 25
 36	 22	36.0	4.8	 25
 37	 22	38.3	9.9	 20
 38	 22	39.0	6.8	 20
 39	 22	37.3	8.2	 20
 40	 22	35.5	5.4	 16
 41	 22	36.0	6.3	 20
 42	 22	39.3	6.8	 20
 43	 22	38.0	6.9	 16
 44	 22	36.3	5.5	 20
 45	 22	36.3	5.6	 20
 46	 22	35.5	7.7	 16
 47	 22	35.0	5.9	 20
 48	 22	39.3	7.1	 20
 49	 22	42.0	5.6	 16
 50	 22	35.0	5.2	 20
 51	 22	38.0	4.2	 20
 52	 22	120.3	15.3	 16
 53	 22	91.0	13.7	 25
 54	 22	205.0	29.6	 25
 55	 22	57.0	11.0	 20
 56	 22	48.0	8.1	 25
 57	 22	74.0	12.2	 25
 58	 22	41.3	6.3	 20
 59	 22	70.0	11.3	 25
 60	 22	183.0	29.2	 25
 61	 22	35.8	6.1	 20
 62	 22	42.0	6.9	 25
 63	 22	40.0	6.7	 25
 64	 22	36.3	7.6	 20
 65	 22	34.0	5.3	 25
 66	 22	46.0	8.3	 25
 67	 22	35.3	6.0	 20
 68	 22	57.0	7.5	 25
 69	 22	54.0	9.6	 25
 70	 22	56.5	9.3	 20
 71	 22	37.0	5.9	 25
 72	 22	40.8	7.1	 20
 73	 22	58.0	9.9	 25
 74	 22	86.0	14.5	 25
 75	 22	61.8	12.2	 20
 76	 22	50.0	8.5	 25
 77	 22	39.0	7.7	 25
 78	 22	42.0	6.6	 20
 79	 22	57.0	8.5	 25
 80	 22	79.0	14.1	 25
 81	 22	34.0	6.8	 20
 82	 22	38.0	8.0	 25
 83	 22	64.0	12.8	 20
 84	 22	41.5	8.0	 16
 85	 22	41.0	8.2	 20
 86	 22	41.0	6.3	 20
 87	 22	45.3	8.0	 16
 88	 22	230.5	25.7	 20
 89	 22	173.0	23.0	 20
 90	 22	79.8	15.1	 16
 91	 22	1170.3	99.6	 20
 92	 22	486.3	40.0	 20
 93	 22	313.3	17.6	 16
 94	 22	216.0	24.2	 20
 95	 22	157.3	15.8	 20
 96	 22	64.3	10.7	 16
 97	 22	65.0	8.1	 20
 98	 22	45.0	7.0	 25
 99	 22	35.3	7.0	 20
100	 22	37.0	4.1	 25
101	 22	35.0	6.0	 25
102	 22	44.5	8.3	 20
103	 22	38.0	7.0	 25
104	 22	40.0	8.9	 25
105	 22	35.0	6.1	 20
106	 22	37.0	8.4	 25
107	 22	38.0	6.0	 25
108	 22	33.3	6.6	 20
109	 22	35.0	5.2	 25
110	 22	37.3	8.7	 20
111	 22	35.0	6.3	 25
112	 22	44.0	8.8	 25
113	 22	117.0	22.9	 20
114	 22	41.0	6.2	 25
115	 22	48.0	6.9	 25
116	 22	38.0	7.6	 20
117	 22	43.0	9.5	 25
118	 22	40.0	7.0	 25
119	 22	37.3	6.8	 20
120	 22	42.0	7.8	 25
121	 22	73.0	13.3	 25
122	 22	87.3	14.7	 20
123	 22	49.0	7.1	 25
124	 22	39.0	7.0	 25
125	 22	35.0	9.1	 20
126	 22	40.0	6.6	 25
127	 22	44.0	7.1	 25
128	 22	38.5	8.6	 20
129	 22	38.5	6.4	 20
130	 22	38.8	7.5	 20
131	 22	36.3	5.1	 16
132	 22	79.0	11.3	 20
133	 22	40.3	7.3	 20
134	 22	47.3	8.7	 16
135	 22	36.3	5.8	 20
136	 22	43.5	8.5	 20
137	 22	64.0	12.4	 16
138	 22	39.3	6.9	 20
139	 22	36.3	6.1	 20
140	 22	47.5	7.6	 16
141	 22	81.5	10.7	 20
142	 22	145.8	28.9	 20
143	 22	113.5	11.4	 16
144	 22	161.0	14.8	 25
145	 22	159.0	16.3	 25
146	 22	65.5	8.8	 20
147	 22	82.0	14.0	 25
148	 22	114.3	15.5	 20
149	 22	51.0	8.9	 25
150	 22	142.0	33.3	 25
151	 22	39.3	7.2	 20
152	 22	42.0	5.8	 25
153	 22	79.0	16.9	 25
154	 22	37.0	6.1	 20
155	 22	63.0	8.2	 25
156	 22	61.0	9.3	 25
157	 22	68.3	10.1	 20
158	 22	50.0	9.6	 25
159	 22	43.0	6.0	 25
160	 22	69.0	10.2	 20
161	 22	78.0	10.3	 25
162	 22	141.0	21.7	 25
163	 22	157.3	31.8	 20
164	 22	60.0	9.3	 25
165	 22	73.0	9.8	 25
166	 22	175.5	25.2	 20
167	 22	71.0	7.3	 25
168	 22	110.0	12.8	 25
169	 22	113.3	15.0	 20
170	 22	128.0	20.0	 25
171	 22	131.0	24.4	 25
172	 22	343.0	35.0	 20
173	 22	105.0	16.5	 25
174	 22	121.0	15.4	 25
175	 22	94.0	17.0	 16
176	 22	65.3	15.9	 20
177	 22	38.5	7.4	 20
178	 22	37.0	5.7	 16
179	 22	39.3	6.8	 20
180	 22	52.3	10.4	 20
181	 22	55.0	10.5	 16
182	 22	41.5	8.9	 20
183	 22	39.5	7.5	 20
184	 22	42.0	6.6	 16
185	 22	71.3	14.6	 20
186	 22	173.5	22.2	 16
187	 22	207.5	26.2	 20
188	 22	91.3	13.6	 20
189	 22	128.3	21.0	 16
190	 22	74.0	12.6	 25
191	 22	70.0	9.9	 25
192	 22	175.0	26.9	 20
193	 22	73.0	11.2	 25
194	 22	265.0	27.9	 25
195	 22	114.5	13.8	 20
196	 22	121.0	17.6	 25
197	 22	165.0	17.7	 25
198	 22	383.0	34.3	 20
199	 22	102.0	18.0	 25
200	 22	90.0	12.2	 25
201	 22	72.0	6.3	 20
202	 22	75.0	11.3	 25
203	 22	52.0	8.7	 25
204	 22	101.8	17.1	 20
205	 22	55.0	8.5	 25
206	 22	46.0	7.1	 25
207	 22	44.0	6.9	 20
208	 22	34.0	8.0	 25
209	 22	35.0	7.7	 25
210	 22	43.3	8.7	 20
211	 22	39.0	6.9	 25
212	 22	37.0	7.2	 25
213	 22	37.3	6.4	 20
214	 22	37.0	6.4	 25
215	 22	35.0	5.5	 25
216	 22	51.0	8.5	 20
217	 22	39.0	7.9	 25
218	 22	34.0	5.5	 25
219	 22	35.3	5.2	 20
220	 22	37.3	6.7	 20
221	 22	40.3	6.9	 20
222	 22	43.0	9.2	 16
223	 22	47.3	8.6	 20
224	 22	35.0	8.0	 16
225	 22	74.3	12.0	 20
226	 22	41.3	7.2	 20
227	 22	48.0	6.0	 16
228	 22	40.3	7.5	 20
229	 22	36.5	4.1	 20
230	 22	47.3	8.7	 16
231	 22	39.3	7.1	 20
232	 22	45.8	8.4	 20
233	 22	41.5	7.4	 16
234	 22	72.0	10.7	 20
235	 22	260.5	18.6	 20
236	 22	212.8	24.3	 20
237	 22	103.0	15.6	 25
238	 22	83.0	11.3	 25
239	 22	72.3	9.9	 20
240	 22	55.0	11.5	 25
241	 22	62.0	9.0	 25
242	 22	62.3	8.6	 20
243	 22	51.0	8.0	 25
244	 22	49.0	8.4	 25
245	 22	99.3	12.0	 20
246	 22	85.0	11.5	 25
247	 22	93.0	10.7	 25
248	 22	170.8	21.4	 20
249	 22	47.0	8.0	 25
250	 22	43.0	6.4	 25
251	 22	180.5	25.4	 20
252	 22	43.0	8.8	 25
253	 22	39.0	6.5	 25
254	 22	94.8	12.3	 20
255	 22	71.0	11.3	 25
256	 22	155.0	34.3	 25
257	 22	62.5	11.4	 20
258	 22	44.0	7.2	 25
259	 22	40.0	6.9	 25
260	 22	36.3	6.9	 20
261	 22	49.0	7.2	 25
262	 22	124.3	17.8	 20
263	 22	78.0	16.8	 25
264	 22	47.0	9.2	 25
265	 22	41.3	8.9	 20
266	 22	41.3	8.1	 20
267	 22	41.3	7.9	 20
268	 22	33.3	6.6	 16
269	 22	40.0	5.8	 20
270	 22	46.8	9.1	 20
271	 22	41.8	5.5	 16
272	 22	46.0	8.5	 20
273	 22	149.0	23.3	 20
274	 22	74.3	7.9	 16
275	 22	52.0	7.1	 20
276	 22	166.5	25.1	 20
277	 22	72.0	11.3	 16
278	 22	41.3	5.2	 20
279	 22	46.5	5.8	 20
280	 22	101.0	15.2	 16
281	 22	245.0	29.0	 25
282	 22	180.0	29.2	 25
283	 22	53.0	11.8	 20
284	 22	222.0	29.5	 25
285	 22	170.0	27.6	 25
286	 22	261.5	24.6	 20
287	 22	58.0	10.8	 25
288	 22	40.0	9.0	 25
289	 22	41.0	7.3	 20
290	 22	66.0	9.7	 25
291	 22	38.0	5.9	 25
292	 22	47.5	7.7	 20
293	 22	45.0	7.1	 25
294	 22	185.0	21.5	 25
295	 22	69.5	10.4	 20
296	 22	186.0	23.2	 25
297	 22	84.0	13.1	 25
298	 22	54.5	8.5	 20
299	 22	49.0	8.5	 25
300	 22	45.3	9.8	 20
301	 22	56.0	10.6	 25
302	 22	47.0	8.6	 25
303	 22	46.0	8.0	 20
304	 22	72.0	9.6	 25
305	 22	71.0	9.9	 25
306	 22	59.3	9.7	 20
307	 22	63.0	8.5	 25
308	 22	134.0	22.9	 25
309	 22	44.3	7.4	 20
310	 22	46.0	6.7	 25
311	 22	39.0	6.1	 25
312	 22	38.0	6.0	 16
313	 22	39.3	7.0	 20
314	 22	40.3	8.9	 20
315	 22	52.0	8.8	 16
316	 22	50.5	6.4	 20
317	 22	42.0	7.7	 20
318	 22	65.5	9.0	 16
319	 22	58.0	9.9	 20
320	 22	46.3	7.2	 20
321	 22	70.0	10.3	 16
322	 22	45.0	6.5	 20
323	 22	35.0	6.4	 20
324	 22	41.8	6.8	 16
325	 22	37.0	7.1	 20
326	 22	40.5	8.3	 20
327	 22	69.3	10.2	 20
328	 22	40.0	6.3	 25
329	 22	43.0	8.7	 25
330	 22	51.0	9.9	 20
331	 22	42.0	8.1	 25
332	 22	84.0	13.0	 25
333	 22	458.0	47.9	 20
334	 22	178.0	26.1	 25
335	 22	163.0	18.5	 25
336	 22	205.3	20.1	 20
337	 22	274.0	31.7	 25
338	 22	66.3	9.2	 20
339	 22	45.0	8.3	 25
340	 22	65.0	13.2	 25
341	 22	39.8	7.1	 20
342	 22	52.0	11.5	 25
343	 22	52.0	7.6	 25
344	 22	48.3	7.3	 20
345	 22	166.0	26.3	 25
346	 22	108.0	16.2	 25
347	 22	169.0	14.1	 20
348	 22	55.0	9.9	 25
349	 22	48.0	9.0	 25
350	 22	60.3	10.3	 20
351	 22	83.0	25.7	 25
352	 22	39.0	7.4	 25
353	 22	44.3	6.2	 20
354	 22	38.0	6.7	 25
355	 22	113.0	23.2	 25
356	 22	43.5	7.8	 20
357	 22	37.0	6.6	 25
358	 22	37.5	7.3	 20
359	 22	34.8	7.8	 16
360	 22	37.0	5.1	 20
361	 22	44.0	5.3	 20
362	 22	80.3	12.1	 16
363	 22	55.3	10.5	 20
364	 22	41.0	7.9	 20
365	 22	42.5	7.4	 16
366	 22	36.3	7.1	 20
367	 22	41.0	7.5	 20
368	 22	34.8	5.9	 16
369	 22	45.3	6.2	 20
370	 22	100.5	18.5	 20
371	 22	36.5	6.1	 16
372	 22	38.5	6.7	 20
373	 22	41.0	7.5	 25
374	 22	58.5	13.8	 20
375	 22	162.0	28.5	 25
376	 22	128.0	16.6	 20
377	 22	174.0	24.2	 25
378	 22	72.0	15.7	 25
379	 22	46.3	8.8	 20
380	 22	106.0	18.7	 25
381	 22	51.0	9.1	 25
382	 22	40.5	7.0	 20
383	 22	89.0	14.0	 25
384	 22	45.0	6.5	 25
385	 22	43.3	6.8	 20
386	 22	43.0	7.5	 25
387	 22	41.0	9.0	 25
388	 22	39.0	6.4	 20
389	 22	45.0	9.2	 25
390	 22	41.0	7.1	 25
391	 22	44.0	8.5	 20
392	 22	65.0	12.4	 25
393	 22	63.0	10.2	 25
394	 22	42.3	8.6	 20
395	 22	49.0	8.6	 25
396	 22	48.0	9.3	 25
397	 22	88.0	14.3	 20
398	 22	291.0	36.5	 25
399	 22	63.0	10.2	 25
400	 22	102.8	17.6	 20
401	 22	180.0	30.5	 25
402	 22	63.0	11.1	 25
403	 22	45.8	8.5	 16
404	 22	451.3	66.4	 20
405	 22	359.5	30.4	 20
406	 22	326.0	22.6	 16
407	 22	101.0	15.0	 20
408	 22	48.0	6.7	 20
409	 22	76.5	13.0	 16
410	 22	56.3	9.2	 20
411	 22	60.3	9.2	 20
412	 22	61.0	6.8	 16
413	 22	42.3	6.0	 20
414	 22	38.3	8.9	 16
415	 22	43.5	7.6	 20
416	 22	40.3	7.6	 20
417	 22	50.3	8.3	 16
418	 22	51.0	10.5	 25
419	 22	146.0	16.8	 25
420	 22	72.3	9.9	 20
421	 22	82.0	13.1	 25
422	 22	95.0	19.6	 25
423	 22	32.5	7.3	 20
424	 22	38.0	6.6	 25
425	 22	40.0	6.7	 25
426	 22	37.0	5.6	 20
427	 22	45.0	8.7	 25
428	 22	38.0	5.6	 25
429	 22	42.0	7.3	 20
430	 22	79.0	16.6	 25
431	 22	158.0	18.3	 25
432	 22	40.3	8.2	 20
433	 22	110.0	18.6	 25
434	 22	39.0	6.9	 25
435	 22	73.0	9.4	 20
436	 22	60.0	51.0	 25
437	 22	122.0	25.3	 25
438	 22	37.3	8.2	 20
439	 22	39.0	6.1	 25
440	 22	37.0	6.4	 25
441	 22	52.3	9.3	 20
442	 22	37.0	8.0	 25
443	 22	43.0	9.4	 25
444	 22	50.3	9.4	 20
445	 22	51.0	9.4	 25
446	 22	44.0	5.7	 25
447	 22	42.5	8.2	 20
448	 22	47.0	10.5	 25
449	 22	41.0	5.8	 20
450	 22	66.3	11.2	 16
451	 22	295.0	53.0	 20
452	 22	128.3	18.7	 16
453	 22	489.3	47.7	 20
454	 22	169.5	28.2	 20
455	 22	73.8	13.9	 16
456	 22	58.5	11.2	 20
457	 22	48.0	8.3	 20
458	 22	38.0	5.1	 16
459	 22	37.0	5.5	 20
460	 22	41.5	7.1	 20
461	 22	41.3	7.3	 16
462	 22	40.5	7.2	 20
463	 22	39.5	7.4	 20
464	 22	45.0	6.8	 20
465	 22	37.0	5.6	 25
466	 22	39.0	7.0	 25
467	 22	37.3	7.0	 20
468	 22	47.0	7.4	 25
469	 22	120.0	13.3	 25
470	 22	76.3	17.0	 20
471	 22	59.0	11.7	 25
472	 22	59.0	10.2	 25
473	 22	46.5	7.8	 20
474	 22	60.0	9.0	 25
475	 22	40.0	6.3	 25
476	 22	38.3	6.4	 20
477	 22	44.0	8.2	 25
478	 22	44.0	7.5	 25
479	 22	41.3	6.8	 20
480	 22	70.0	14.0	 25
481	 22	52.0	10.3	 25
482	 22	39.0	5.7	 20
483	 22	37.0	7.1	 25
484	 22	36.0	6.7	 25
485	 22	60.3	12.5	 20
486	 22	260.0	31.8	 25
487	 22	62.0	8.1	 25
488	 22	37.5	6.1	 20
489	 22	40.0	7.2	 25
490	 22	48.8	8.2	 20
491	 22	57.0	10.1	 25
492	 22	58.0	10.2	 25
493	 22	96.5	13.3	 20
494	 22	42.0	5.0	 25
495	 22	52.5	9.3	 20
496	 22	248.0	21.8	 16
497	 22	92.3	11.2	 20
498	 22	176.0	17.5	 20
499	 22	198.0	26.8	 16
500	 22	69.3	11.8	 20
501	 22	59.3	8.3	 20
502	 22	43.0	6.5	 16
503	 22	37.3	5.8	 20
504	 22	40.8	8.9	 20
505	 22	57.8	7.8	 16
506	 22	44.5	7.0	 20
507	 22	53.3	10.4	 20
508	 22	65.3	9.1	 16
509	 22	62.3	7.5	 20
510	 22	81.0	10.2	 25
511	 22	104.0	17.4	 20
512	 22	71.0	11.6	 25
513	 22	40.0	7.1	 25
514	 22	39.3	6.7	 20
515	 22	51.0	8.1	 25
516	 22	40.0	6.3	 25
517	 22	41.3	6.4	 20
518	 22	150.0	37.2	 25
519	 22	51.0	10.1	 25
520	 22	129.3	19.2	 20
521	 22	410.0	27.9	 25
522	 22	80.0	12.9	 25
523	 22	134.5	23.5	 20
524	 22	142.0	17.3	 25
525	 22	404.0	33.0	 25
526	 22	237.3	29.9	 20
527	 22	93.0	14.8	 25
528	 22	46.3	6.4	 20
529	 22	59.0	9.5	 25
530	 22	83.0	15.7	 25
531	 22	47.5	7.9	 20
532	 22	52.0	7.2	 25
533	 22	103.0	15.4	 25
534	 22	310.5	32.2	 20
535	 22	78.0	17.0	 25
536	 22	40.0	8.1	 25
537	 22	50.0	10.0	 20
538	 22	387.0	64.2	 25
539	 22	123.0	24.6	 25
540	 22	63.0	11.6	 16
541	 22	116.3	20.2	 20
542	 22	39.3	5.4	 20
543	 22	45.3	7.1	 16
544	 22	43.0	8.5	 20
545	 22	40.3	7.5	 20
546	 22	41.3	6.2	 16
547	 22	39.3	5.9	 20
548	 22	36.0	6.9	 20
549	 22	43.0	6.1	 16
550	 22	37.3	10.2	 20
551	 22	40.0	7.3	 20
552	 22	42.5	8.9	 16
553	 22	37.3	6.3	 20
554	 22	36.5	6.3	 20
555	 22	60.0	8.4	 16
556	 22	42.0	7.9	 25
557	 22	46.0	8.2	 25
558	 22	41.3	6.3	 20
559	 22	45.0	7.4	 25
560	 22	64.0	10.1	 25
561	 22	112.8	20.7	 20
562	 22	293.0	35.7	 25
563	 22	309.0	29.8	 25
564	 22	187.3	23.5	 20
565	 22	65.0	11.2	 25
566	 22	42.5	7.5	 20
567	 22	45.0	6.6	 25
568	 22	112.0	20.0	 25
569	 22	44.0	6.7	 20
570	 22	35.0	4.8	 25
571	 22	61.0	14.4	 25
572	 22	44.0	6.8	 20
573	 22	56.0	9.9	 25
574	 22	42.0	5.9	 25
575	 22	52.0	7.0	 20
576	 22	41.0	7.2	 25
577	 22	158.0	58.8	 25
578	 22	72.8	9.9	 20
579	 22	61.0	8.5	 25
580	 22	87.0	12.6	 25
581	 22	55.3	8.8	 20
582	 22	68.0	10.4	 25
583	 22	64.0	10.9	 25
584	 22	60.8	8.3	 20
585	 22	53.0	9.0	 25
586	 22	90.0	14.4	 20
587	 22	42.3	6.0	 16
588	 22	41.3	8.7	 20
589	 22	50.3	9.7	 20
590	 22	65.0	8.6	 16
591	 22	42.8	7.8	 20
592	 22	82.3	14.7	 20
593	 22	40.8	10.2	 16
594	 22	36.5	5.3	 20
595	 22	39.0	6.6	 20
596	 22	51.0	12.1	 16
597	 22	39.5	6.8	 20
598	 22	43.5	9.4	 20
599	 22	66.8	10.8	 16
600	 22	38.3	5.8	 20
601	 22	38.0	5.9	 25
602	 22	48.8	8.7	 20
603	 22	45.0	6.7	 25
604	 22	40.3	5.8	 20
605	 22	43.0	9.7	 25
606	 22	38.0	5.1	 25
607	 22	37.5	5.1	 20
608	 22	45.0	7.1	 25
609	 22	36.0	7.2	 25
610	 22	77.8	15.0	 20
611	 22	47.0	10.1	 25
612	 22	41.0	6.9	 25
613	 22	80.3	11.1	 20
614	 22	70.0	10.8	 25
615	 22	82.0	13.1	 25
616	 22	62.0	7.4	 20
617	 22	64.0	10.0	 25
618	 22	45.0	8.5	 25
619	 22	128.8	13.1	 20
620	 22	123.0	27.0	 25
621	 22	53.0	7.9	 25
622	 22	50.5	10.0	 20
623	 22	61.0	12.2	 25
624	 22	282.0	33.0	 25
625	 22	137.5	19.4	 20
626	 22	71.0	15.9	 25
627	 22	46.0	7.6	 25
628	 22	78.3	14.1	 20
629	 22	70.0	10.1	 25
630	 22	87.0	12.6	 25
631	 22	77.5	12.1	 20
632	 22	98.3	14.1	 20
633	 22	223.5	30.7	 20
634	 22	52.5	8.0	 16
635	 22	66.0	9.3	 20
636	 22	45.3	6.6	 20
637	 22	79.3	11.4	 16
638	 22	44.5	7.6	 20
639	 22	1471.0	323.5	 20
  0	 23	46.0	8.1	 25
  1	 23	61.0	8.8	 25
  2	 23	65.5	7.9	 20
  3	 23	59.0	10.4	 25
  4	 23	43.0	7.9	 25
  5	 23	126.3	30.6	 20
  6	 23	54.0	9.3	 25
  7	 23	45.0	5.6	 20
  8	 23	39.0	6.0	 16
  9	 23	36.0	7.7	 20
 10	 23	35.5	6.1	 20
 11	 23	73.0	11.9	 16
 12	 23	41.5	6.6	 20
 13	 23	37.3	8.2	 20
 14	 23	54.0	10.1	 16
 15	 23	63.3	11.5	 20
 16	 23	68.0	11.3	 20
 17	 23	117.0	21.6	 16
 18	 23	60.0	10.3	 20
 19	 23	100.3	10.2	 20
 20	 23	80.5	13.1	 16
 21	 23	37.0	7.0	 20
 22	 23	38.0	5.6	 25
 23	 23	67.0	15.2	 20
 24	 23	59.0	10.0	 25
 25	 23	103.0	21.4	 25
 26	 23	380.0	43.8	 20
 27	 23	183.0	22.7	 25
 28	 23	141.0	16.7	 25
 29	 23	74.3	14.9	 20
 30	 23	245.0	32.2	 25
 31	 23	315.0	31.2	 25
 32	 23	447.3	52.1	 20
 33	 23	101.0	15.4	 25
 34	 23	73.3	10.6	 20
 35	 23	40.0	6.7	 25
 36	 23	115.0	22.2	 25
 37	 23	496.5	58.5	 20
 38	 23	56.0	9.1	 25
 39	 23	64.0	11.5	 25
 40	 23	41.5	9.1	 20
 41	 23	35.0	7.1	 25
 42	 23	35.0	7.3	 25
 43	 23	126.3	28.9	 20
 44	 23	34.0	7.3	 25
 45	 23	40.0	6.2	 25
 46	 23	90.8	18.5	 20
 47	 23	63.0	12.0	 25
 48	 23	269.0	60.3	 25
 49	 23	36.3	8.0	 20
 50	 23	36.0	6.1	 25
 51	 23	251.0	60.1	 25
 52	 23	117.3	14.3	 20
 53	 23	109.8	13.1	 20
 54	 23	107.8	15.9	 20
 55	 23	48.3	11.0	 16
 56	 23	36.0	6.3	 20
 57	 23	101.3	16.8	 20
 58	 23	41.0	9.0	 16
 59	 23	37.3	7.1	 20
 60	 23	153.0	32.7	 20
 61	 23	39.5	8.2	 16
 62	 23	47.3	6.8	 20
 63	 23	45.0	10.1	 20
 64	 23	45.5	9.5	 16
 65	 23	50.5	8.7	 20
 66	 23	192.8	32.7	 20
 67	 23	40.3	9.6	 16
 68	 23	180.0	23.4	 25
 69	 23	156.0	22.3	 25
 70	 23	1234.5	157.5	 20
 71	 23	60.0	10.8	 25
 72	 23	55.0	9.0	 20
 73	 23	53.0	8.7	 25
 74	 23	67.0	6.7	 25
 75	 23	52.3	7.7	 20
 76	 23	58.0	9.3	 25
 77	 23	38.0	4.8	 25
 78	 23	68.8	13.6	 20
 79	 23	63.0	12.0	 25
 80	 23	67.0	11.3	 25
 81	 23	40.8	9.4	 20
 82	 23	35.0	5.8	 25
 83	 23	43.0	8.1	 25
 84	 23	78.5	10.9	 20
 85	 23	51.0	8.2	 25
 86	 23	91.0	15.0	 25
 87	 23	70.3	8.4	 20
 88	 23	43.0	6.2	 25
 89	 23	76.0	14.8	 25
 90	 23	118.3	14.3	 20
 91	 23	103.0	16.0	 25
 92	 23	305.0	33.6	 25
 93	 23	470.3	45.3	 20
 94	 23	42.0	6.3	 25
 95	 23	44.0	7.8	 25
 96	 23	78.3	11.1	 20
 97	 23	212.0	29.9	 25
 98	 23	69.8	12.1	 20
 99	 23	43.3	7.9	 16
100	 23	61.3	10.0	 20
101	 23	57.3	9.6	 20
102	 23	55.8	8.7	 16
103	 23	78.5	13.4	 20
104	 23	64.0	7.7	 20
105	 23	64.0	11.0	 16
106	 23	48.5	8.5	 20
107	 23	83.0	13.7	 16
108	 23	140.5	19.8	 20
109	 23	45.3	7.9	 20
110	 23	139.3	24.2	 16
111	 23	56.3	10.0	 20
112	 23	115.3	19.5	 20
113	 23	36.3	6.0	 16
114	 23	52.0	9.2	 25
115	 23	45.0	8.8	 25
116	 23	81.8	11.5	 20
117	 23	33.0	7.0	 25
118	 23	54.0	10.9	 25
119	 23	168.0	13.8	 20
120	 23	72.0	13.0	 25
121	 23	98.0	19.7	 25
122	 23	70.5	12.7	 20
123	 23	758.0	106.7	 25
124	 23	224.0	28.6	 25
125	 23	295.8	28.3	 20
126	 23	293.0	26.6	 25
127	 23	334.0	35.7	 25
128	 23	247.5	29.2	 20
129	 23	82.0	15.2	 25
130	 23	68.0	10.6	 25
131	 23	40.0	9.1	 20
132	 23	193.0	35.9	 25
133	 23	62.0	10.6	 25
134	 23	79.8	12.3	 20
135	 23	52.0	8.5	 25
136	 23	46.0	10.4	 25
137	 23	42.0	9.4	 20
138	 23	123.0	18.1	 25
139	 23	45.0	8.2	 25
140	 23	42.3	5.7	 20
141	 23	40.0	6.3	 25
142	 23	203.0	27.2	 25
143	 23	100.8	25.0	 20
144	 23	394.8	38.5	 20
145	 23	154.5	14.3	 16
146	 23	411.8	48.1	 20
147	 23	1135.5	81.0	 20
148	 23	1083.3	103.5	 16
149	 23	95.5	13.7	 20
150	 23	164.5	21.7	 20
151	 23	102.8	16.1	 16
152	 23	91.0	10.4	 20
153	 23	110.3	18.7	 20
154	 23	42.0	5.5	 16
155	 23	56.5	10.8	 20
156	 23	74.3	11.8	 20
157	 23	73.8	12.1	 16
158	 23	41.5	7.6	 20
159	 23	55.0	10.7	 25
160	 23	47.3	9.0	 20
161	 23	61.0	8.6	 25
162	 23	301.0	44.6	 25
163	 23	60.8	10.4	 20
164	 23	42.0	6.7	 25
165	 23	42.0	8.1	 25
166	 23	41.5	6.9	 20
167	 23	49.0	7.5	 25
168	 23	61.0	9.6	 25
169	 23	82.3	12.8	 20
170	 23	104.0	16.0	 25
171	 23	151.0	16.6	 25
172	 23	95.3	13.4	 20
173	 23	87.0	14.2	 25
174	 23	189.0	17.9	 25
175	 23	67.5	13.2	 20
176	 23	133.0	17.7	 25
177	 23	57.0	10.8	 25
178	 23	136.3	27.7	 20
179	 23	57.0	12.2	 25
180	 23	39.0	6.6	 25
181	 23	37.8	6.6	 20
182	 23	45.0	7.2	 25
183	 23	34.5	6.3	 20
184	 23	63.0	13.4	 25
185	 23	64.0	9.5	 25
186	 23	107.0	16.7	 20
187	 23	215.0	43.9	 25
188	 23	332.0	79.0	 25
189	 23	70.5	10.0	 20
190	 23	46.3	6.1	 20
191	 23	65.3	11.4	 20
192	 23	62.0	10.7	 16
193	 23	70.5	13.2	 20
194	 23	43.3	8.4	 20
195	 23	57.3	9.5	 16
196	 23	41.0	7.0	 20
197	 23	536.8	39.4	 20
198	 23	499.3	27.9	 16
199	 23	138.5	14.0	 20
200	 23	45.3	8.1	 20
201	 23	51.5	9.6	 16
202	 23	86.3	12.6	 20
203	 23	40.8	7.5	 20
204	 23	36.3	6.3	 16
205	 23	43.0	6.5	 25
206	 23	50.0	9.9	 25
207	 23	48.0	9.3	 20
208	 23	42.0	9.7	 25
209	 23	39.0	6.9	 25
210	 23	42.0	8.5	 20
211	 23	34.0	8.1	 25
212	 23	38.0	7.0	 25
213	 23	37.3	5.4	 20
214	 23	36.0	6.9	 25
215	 23	35.0	6.8	 25
216	 23	39.5	7.7	 20
217	 23	40.0	8.2	 25
218	 23	45.0	8.0	 25
219	 23	57.5	12.8	 20
220	 23	181.0	40.0	 25
221	 23	39.3	7.1	 20
222	 23	37.0	6.4	 25
223	 23	41.0	6.9	 25
224	 23	55.5	8.4	 20
225	 23	41.0	7.5	 25
226	 23	41.0	8.7	 25
227	 23	39.3	9.3	 20
228	 23	39.0	7.8	 25
229	 23	50.0	9.1	 25
230	 23	746.5	185.5	 20
231	 23	63.0	11.4	 25
232	 23	77.0	18.7	 25
233	 23	87.0	16.9	 20
234	 23	700.0	153.4	 25
235	 23	345.0	29.8	 25
236	 23	133.3	18.4	 16
237	 23	87.5	12.5	 20
238	 23	78.0	10.8	 20
239	 23	69.0	12.4	 16
240	 23	93.8	11.9	 20
241	 23	270.5	27.6	 20
242	 23	158.3	24.6	 16
243	 23	68.0	12.7	 20
244	 23	61.8	10.0	 20
245	 23	47.0	7.1	 16
246	 23	42.0	6.8	 20
247	 23	75.0	7.6	 20
248	 23	257.3	37.6	 16
249	 23	116.0	15.4	 20
250	 23	241.8	32.2	 20
251	 23	186.3	21.0	 20
252	 23	82.0	12.2	 25
253	 23	84.0	12.8	 25
254	 23	125.5	17.9	 20
255	 23	1549.0	211.8	 25
256	 23	1765.0	299.5	 25
257	 23	68.5	10.3	 20
258	 23	100.0	17.8	 25
259	 23	244.5	61.6	 20
260	 23	42.0	8.2	 25
261	 23	40.0	7.9	 25
262	 23	114.8	23.9	 20
263	 23	50.0	9.2	 25
264	 23	85.0	12.4	 25
265	 23	52.3	8.3	 20
266	 23	40.0	8.0	 25
267	 23	45.0	8.7	 25
268	 23	45.0	8.7	 20
269	 23	44.0	7.1	 25
270	 23	60.0	12.0	 25
271	 23	55.3	10.1	 20
272	 23	49.0	9.2	 25
273	 23	38.0	7.6	 25
274	 23	44.0	8.4	 20
275	 23	39.0	6.6	 25
276	 23	49.0	7.7	 25
277	 23	40.0	9.0	 20
278	 23	41.0	6.8	 25
279	 23	71.0	16.9	 25
280	 23	88.5	16.7	 20
281	 23	47.5	7.4	 20
282	 23	38.3	4.8	 20
283	 23	45.8	7.9	 16
284	 23	488.3	61.1	 20
285	 23	58.0	7.9	 20
286	 23	82.8	14.4	 16
287	 23	38.3	9.9	 20
288	 23	38.3	15.0	 20
289	 23	42.0	8.6	 16
290	 23	103.3	13.0	 20
291	 23	51.5	11.5	 20
292	 23	107.3	11.8	 16
293	 23	106.3	17.6	 20
294	 23	173.3	22.6	 20
295	 23	214.3	27.6	 16
296	 23	105.3	12.2	 20
297	 23	73.3	9.7	 20
298	 23	144.0	21.4	 25
299	 23	497.0	89.6	 25
300	 23	52.0	8.1	 20
301	 23	323.0	72.3	 25
302	 23	47.0	8.5	 25
303	 23	43.3	7.6	 20
304	 23	56.0	8.2	 25
305	 23	51.0	8.3	 25
306	 23	50.0	8.8	 20
307	 23	54.0	4.9	 25
308	 23	65.0	11.2	 25
309	 23	48.5	9.3	 20
310	 23	130.0	28.0	 25
311	 23	138.0	21.2	 25
312	 23	102.3	21.5	 20
313	 23	59.0	9.8	 25
314	 23	45.0	8.7	 25
315	 23	483.5	114.7	 20
316	 23	80.0	13.8	 25
317	 23	40.0	5.2	 25
318	 23	60.5	12.4	 20
319	 23	39.0	6.7	 25
320	 23	39.0	7.3	 25
321	 23	140.3	36.7	 20
322	 23	150.0	34.0	 25
323	 23	115.0	22.4	 25
324	 23	43.5	8.2	 20
325	 23	40.0	7.4	 25
326	 23	46.0	7.2	 25
327	 23	53.0	7.3	 16
328	 23	41.3	5.9	 20
329	 23	46.0	7.3	 20
330	 23	164.0	21.2	 16
331	 23	59.8	10.4	 20
332	 23	136.5	19.7	 20
333	 23	112.3	19.0	 16
334	 23	197.3	21.4	 20
335	 23	286.0	26.8	 16
336	 23	661.0	47.7	 20
337	 23	603.5	59.5	 20
338	 23	856.5	69.9	 16
339	 23	130.0	20.7	 20
340	 23	144.0	15.5	 20
341	 23	87.3	12.1	 16
342	 23	104.0	14.8	 25
343	 23	78.0	12.5	 25
344	 23	98.3	17.1	 20
345	 23	108.0	14.5	 25
346	 23	80.0	11.2	 25
347	 23	53.8	12.1	 20
348	 23	87.0	16.2	 25
349	 23	450.0	83.1	 25
350	 23	548.0	84.5	 20
351	 23	169.0	28.2	 25
352	 23	47.0	8.9	 25
353	 23	53.3	7.9	 20
354	 23	69.0	13.1	 25
355	 23	181.0	28.2	 25
356	 23	66.3	10.9	 20
357	 23	37.0	7.6	 25
358	 23	44.0	6.9	 25
359	 23	61.3	13.3	 20
360	 23	187.0	57.0	 25
361	 23	194.0	52.9	 25
362	 23	447.5	56.5	 20
363	 23	643.0	89.1	 25
364	 23	69.0	11.7	 25
365	 23	39.0	6.2	 20
366	 23	41.0	7.4	 25
367	 23	43.0	6.8	 25
368	 23	74.3	11.1	 20
369	 23	150.0	24.9	 25
370	 23	131.0	17.4	 25
371	 23	108.3	25.3	 20
372	 23	128.0	35.2	 25
373	 23	79.5	9.7	 16
374	 23	63.3	6.0	 20
375	 23	115.0	16.5	 20
376	 23	103.8	15.1	 16
377	 23	117.3	18.3	 20
378	 23	75.3	13.3	 20
379	 23	55.3	7.7	 16
380	 23	58.3	10.0	 20
381	 23	47.8	9.7	 20
382	 23	65.8	10.4	 16
383	 23	205.8	34.6	 20
384	 23	57.0	10.1	 20
385	 23	39.0	6.9	 16
386	 23	39.3	6.5	 20
387	 23	36.5	7.5	 20
388	 23	38.3	5.1	 20
389	 23	125.0	31.3	 25
390	 23	49.0	8.0	 25
391	 23	45.5	8.6	 20
392	 23	42.0	6.9	 25
393	 23	113.0	20.9	 25
394	 23	52.0	7.4	 20
395	 23	47.0	9.5	 25
396	 23	54.0	9.3	 25
397	 23	165.5	18.8	 20
398	 23	130.0	16.5	 25
399	 23	123.0	19.5	 25
400	 23	83.3	12.3	 20
401	 23	45.0	7.3	 25
402	 23	57.0	8.7	 25
403	 23	85.0	17.6	 20
404	 23	381.0	46.1	 25
405	 23	241.0	24.5	 25
406	 23	337.5	42.7	 20
407	 23	208.0	34.4	 25
408	 23	312.0	60.2	 25
409	 23	44.5	8.1	 20
410	 23	42.0	7.9	 25
411	 23	88.0	18.5	 20
412	 23	218.0	33.8	 25
413	 23	298.0	51.8	 25
414	 23	357.0	84.7	 20
415	 23	236.0	58.3	 25
416	 23	101.0	22.7	 25
417	 23	100.0	21.1	 20
418	 23	52.0	6.6	 20
419	 23	40.3	6.2	 20
420	 23	45.3	7.0	 16
421	 23	39.3	5.2	 20
422	 23	48.3	7.8	 20
423	 23	43.3	7.2	 16
424	 23	52.8	9.8	 20
425	 23	38.0	5.8	 20
426	 23	36.8	8.6	 16
427	 23	40.8	7.4	 20
428	 23	43.3	7.3	 20
429	 23	41.3	7.8	 16
430	 23	41.3	7.6	 20
431	 23	44.0	6.0	 20
432	 23	78.3	12.2	 16
433	 23	67.3	10.7	 20
434	 23	106.0	15.2	 25
435	 23	63.0	8.4	 20
436	 23	277.0	36.7	 25
437	 23	44.0	7.7	 25
438	 23	57.5	10.7	 20
439	 23	86.0	12.4	 25
440	 23	660.0	197.9	 25
441	 23	95.0	16.3	 20
442	 23	141.0	28.2	 25
443	 23	84.0	18.6	 25
444	 23	557.8	133.7	 20
445	 23	55.0	9.4	 25
446	 23	157.0	26.7	 25
447	 23	439.0	107.5	 20
448	 23	491.0	117.4	 25
449	 23	109.8	19.2	 20
450	 23	145.0	25.6	 25
451	 23	41.0	5.1	 25
452	 23	450.0	124.9	 20
453	 23	185.0	32.1	 25
454	 23	104.0	14.2	 25
455	 23	89.3	10.5	 20
456	 23	214.0	43.1	 25
457	 23	45.0	9.0	 25
458	 23	43.3	8.5	 20
459	 23	46.0	7.0	 25
460	 23	45.0	9.3	 25
461	 23	44.0	8.9	 20
462	 23	51.0	9.5	 25
463	 23	49.0	9.3	 25
464	 23	70.8	10.3	 16
465	 23	57.0	9.3	 20
466	 23	103.3	14.1	 20
467	 23	96.0	19.9	 16
468	 23	81.3	12.4	 20
469	 23	139.3	23.7	 20
470	 23	91.0	12.4	 16
471	 23	64.5	11.1	 20
472	 23	69.3	12.0	 20
473	 23	50.0	10.1	 16
474	 23	50.5	9.1	 20
475	 23	42.5	5.1	 20
476	 23	45.3	9.2	 16
477	 23	59.0	14.0	 20
478	 23	37.3	5.2	 20
479	 23	38.3	7.9	 20
480	 23	39.0	5.1	 25
481	 23	52.0	6.7	 25
482	 23	50.5	19.9	 20
483	 23	55.0	9.5	 25
484	 23	54.0	7.9	 25
485	 23	90.3	16.4	 20
486	 23	116.0	14.4	 25
487	 23	92.3	12.3	 20
488	 23	50.0	10.5	 25
489	 23	108.0	26.1	 25
490	 23	61.0	12.1	 20
491	 23	73.0	16.8	 25
492	 23	52.0	8.4	 25
493	 23	40.0	5.7	 20
494	 23	65.0	12.2	 25
495	 23	71.0	15.2	 25
496	 23	54.0	7.1	 20
497	 23	50.0	10.5	 25
498	 23	51.0	9.8	 25
499	 23	134.5	17.1	 20
500	 23	106.0	12.0	 25
501	 23	59.0	9.2	 25
502	 23	58.5	8.8	 20
503	 23	72.0	14.2	 25
504	 23	100.0	22.8	 25
505	 23	610.0	134.2	 20
506	 23	591.0	136.2	 25
507	 23	196.0	34.2	 25
508	 23	664.5	151.2	 20
509	 23	64.0	12.2	 25
510	 23	110.5	19.5	 20
511	 23	96.5	12.3	 16
512	 23	627.5	118.0	 20
513	 23	92.5	13.8	 20
514	 23	404.3	60.3	 16
515	 23	172.8	18.0	 20
516	 23	73.8	9.6	 20
517	 23	44.3	7.9	 16
518	 23	51.3	7.3	 20
519	 23	231.5	37.6	 20
520	 23	210.3	30.6	 16
521	 23	2611.5	401.5	 20
522	 23	98.3	17.3	 20
523	 23	55.5	6.6	 16
524	 23	50.3	7.7	 20
525	 23	151.5	21.9	 20
526	 23	90.0	17.6	 25
527	 23	87.0	15.7	 25
528	 23	325.5	39.7	 20
529	 23	104.0	11.9	 25
530	 23	64.0	19.9	 25
531	 23	129.3	22.5	 20
532	 23	180.0	28.1	 25
533	 23	2022.0	291.9	 25
534	 23	738.3	104.4	 20
535	 23	445.0	65.8	 25
536	 23	99.0	18.0	 25
537	 23	169.0	28.9	 20
538	 23	196.0	20.2	 25
539	 23	123.0	16.5	 25
540	 23	84.0	12.9	 20
541	 23	101.0	14.2	 25
542	 23	93.0	15.9	 25
543	 23	49.3	10.1	 20
544	 23	68.0	12.3	 25
545	 23	134.0	31.4	 25
546	 23	37.5	8.4	 20
547	 23	38.0	5.2	 25
548	 23	36.0	9.0	 25
549	 23	108.0	28.7	 20
550	 23	38.0	6.8	 25
551	 23	41.0	6.0	 25
552	 23	40.5	6.6	 20
553	 23	39.0	7.9	 25
554	 23	52.0	9.8	 25
555	 23	57.0	10.6	 20
556	 23	49.0	7.2	 20
557	 23	50.5	6.9	 20
558	 23	102.0	15.4	 16
559	 23	52.3	8.1	 20
560	 23	153.5	24.8	 20
561	 23	861.3	75.6	 16
562	 23	1198.8	169.0	 20
563	 23	391.8	25.1	 16
564	 23	350.0	39.2	 20
565	 23	133.3	15.4	 20
566	 23	151.8	23.9	 16
567	 23	90.5	9.7	 20
568	 23	46.3	7.0	 20
569	 23	53.8	10.3	 16
570	 23	45.3	9.2	 20
571	 23	47.0	8.0	 25
572	 23	40.3	3.8	 20
573	 23	85.0	12.0	 25
574	 23	78.0	13.1	 25
575	 23	569.3	119.2	 20
576	 23	89.0	17.1	 25
577	 23	44.0	8.5	 25
578	 23	38.0	6.7	 20
579	 23	48.0	8.3	 25
580	 23	38.0	6.0	 25
581	 23	64.3	12.9	 20
582	 23	41.0	6.6	 25
583	 23	78.0	12.5	 25
584	 23	490.3	113.1	 20
585	 23	301.0	51.0	 25
586	 23	223.0	35.2	 25
587	 23	184.8	31.1	 20
588	 23	49.0	6.5	 25
589	 23	100.0	20.1	 25
590	 23	435.3	86.2	 20
591	 23	48.0	7.1	 25
592	 23	225.0	38.8	 25
593	 23	173.3	40.5	 20
594	 23	42.0	6.7	 25
595	 23	42.0	8.5	 25
596	 23	47.0	10.7	 20
597	 23	78.0	17.0	 25
598	 23	163.0	54.6	 25
599	 23	43.5	10.8	 20
600	 23	42.0	6.5	 25
601	 23	42.3	8.0	 16
602	 23	40.3	6.5	 20
603	 23	46.0	8.3	 20
604	 23	85.3	12.5	 16
605	 23	416.0	44.8	 20
606	 23	836.5	126.0	 20
607	 23	65.3	12.1	 16
608	 23	45.0	6.1	 20
609	 23	36.3	4.5	 20
610	 23	40.0	6.5	 16
611	 23	40.5	7.1	 20
612	 23	49.5	7.9	 20
613	 23	105.0	20.7	 16
614	 23	60.0	10.2	 20
615	 23	59.0	9.7	 20
616	 23	38.5	4.6	 16
617	 23	47.0	6.8	 25
618	 23	35.0	6.4	 25
619	 23	41.3	9.0	 20
620	 23	80.0	17.3	 25
621	 23	156.0	31.6	 25
622	 23	47.5	8.5	 20
623	 23	251.0	51.4	 25
624	 23	287.0	29.6	 25
625	 23	339.0	50.2	 20
626	 23	704.0	93.6	 25
627	 23	556.0	113.9	 25
628	 23	125.3	14.7	 20
629	 23	97.0	14.0	 25
630	 23	293.0	37.6	 25
631	 23	96.0	14.8	 20
632	 23	289.0	50.5	 25
633	 23	97.0	18.9	 25
634	 23	52.0	6.7	 20
635	 23	112.0	19.9	 25
636	 23	89.0	17.5	 25
637	 23	342.3	60.4	 20
638	 23	1224.0	330.5	 25
639	 23	50.5	8.6	 20
  0	 24	2153.0	319.7	 25
  1	 24	46.0	9.1	 25
  2	 24	67.0	9.1	 20
  3	 24	56.0	12.8	 25
  4	 24	38.0	5.9	 25
  5	 24	40.3	5.8	 20
  6	 24	47.0	9.8	 25
  7	 24	51.0	10.2	 25
  8	 24	36.3	6.9	 20
  9	 24	37.0	7.9	 25
 10	 24	33.0	4.7	 25
 11	 24	40.0	6.9	 20
 12	 24	38.0	5.4	 25
 13	 24	38.0	5.8	 25
 14	 24	45.8	8.8	 20
 15	 24	46.0	7.1	 25
 16	 24	72.0	14.9	 25
 17	 24	40.0	9.1	 20
 18	 24	45.0	9.6	 25
 19	 24	59.0	9.8	 25
 20	 24	38.3	6.1	 20
 21	 24	35.0	7.2	 25
 22	 24	35.0	6.3	 20
 23	 24	46.8	9.5	 16
 24	 24	49.8	8.3	 20
 25	 24	65.3	9.9	 20
 26	 24	139.8	18.8	 16
 27	 24	279.3	43.0	 20
 28	 24	235.0	21.8	 20
 29	 24	89.3	11.3	 16
 30	 24	379.8	29.8	 20
 31	 24	101.5	10.8	 16
 32	 24	132.0	15.2	 20
 33	 24	95.5	13.5	 20
 34	 24	99.0	17.3	 16
 35	 24	46.3	9.6	 20
 36	 24	86.5	10.8	 20
 37	 24	176.0	24.0	 20
 38	 24	62.0	9.1	 25
 39	 24	57.0	10.0	 25
 40	 24	45.0	7.5	 20
 41	 24	33.0	7.1	 25
 42	 24	35.0	7.1	 25
 43	 24	55.3	9.4	 20
 44	 24	37.0	5.7	 25
 45	 24	38.0	8.0	 25
 46	 24	51.5	10.1	 20
 47	 24	41.0	6.4	 25
 48	 24	59.0	9.8	 25
 49	 24	35.0	6.8	 20
 50	 24	39.0	5.9	 25
 51	 24	113.0	18.0	 25
 52	 24	77.8	13.8	 20
 53	 24	66.0	12.4	 25
 54	 24	69.0	9.6	 25
 55	 24	45.0	7.3	 20
 56	 24	35.0	5.6	 25
 57	 24	48.0	9.1	 25
 58	 24	38.0	6.8	 20
 59	 24	36.0	7.7	 25
 60	 24	50.0	9.2	 25
 61	 24	40.5	8.0	 20
 62	 24	39.0	5.9	 25
 63	 24	37.0	5.3	 25
 64	 24	46.3	11.5	 20
 65	 24	49.0	7.7	 25
 66	 24	57.0	11.8	 25
 67	 24	40.0	8.1	 20
 68	 24	106.8	14.2	 20
 69	 24	270.3	20.0	 16
 70	 24	281.5	61.6	 20
 71	 24	48.3	7.1	 20
 72	 24	49.3	7.9	 16
 73	 24	46.0	7.9	 20
 74	 24	55.3	10.9	 20
 75	 24	42.3	6.8	 16
 76	 24	40.3	7.2	 20
 77	 24	40.3	5.1	 20
 78	 24	47.0	9.1	 16
 79	 24	145.5	25.8	 20
 80	 24	62.0	11.8	 20
 81	 24	35.3	4.4	 16
 82	 24	38.0	5.5	 20
 83	 24	37.0	7.1	 25
 84	 24	48.3	7.1	 20
 85	 24	66.0	10.5	 25
 86	 24	78.0	9.4	 25
 87	 24	53.3	8.5	 20
 88	 24	50.0	8.5	 25
 89	 24	146.0	17.1	 25
 90	 24	211.0	20.4	 20
 91	 24	151.0	15.1	 25
 92	 24	386.0	32.0	 25
 93	 24	233.0	25.9	 20
 94	 24	47.0	8.7	 25
 95	 24	44.0	7.3	 25
 96	 24	67.0	11.3	 20
 97	 24	415.0	42.7	 25
 98	 24	47.0	9.4	 25
 99	 24	59.0	7.3	 20
100	 24	59.0	8.4	 25
101	 24	56.0	8.5	 25
102	 24	44.0	10.6	 20
103	 24	45.0	10.9	 25
104	 24	49.0	10.3	 25
105	 24	58.3	7.8	 20
106	 24	42.0	7.0	 25
107	 24	43.3	8.1	 20
108	 24	45.0	7.2	 25
109	 24	36.0	5.9	 25
110	 24	41.8	9.7	 20
111	 24	47.0	5.6	 25
112	 24	52.0	8.3	 25
113	 24	42.8	10.2	 20
114	 24	71.3	12.8	 20
115	 24	41.0	9.3	 20
116	 24	63.0	9.0	 16
117	 24	36.0	6.6	 20
118	 24	46.3	6.5	 20
119	 24	97.3	14.1	 16
120	 24	61.0	7.4	 20
121	 24	73.0	10.4	 20
122	 24	61.0	9.6	 16
123	 24	308.5	30.0	 20
124	 24	162.5	19.0	 20
125	 24	233.3	22.7	 16
126	 24	276.0	27.2	 20
127	 24	179.3	18.6	 20
128	 24	142.0	16.8	 16
129	 24	50.0	9.6	 25
130	 24	40.0	7.0	 25
131	 24	44.0	7.8	 20
132	 24	87.0	16.8	 25
133	 24	47.0	8.0	 25
134	 24	50.8	8.0	 20
135	 24	40.0	6.6	 25
136	 24	38.0	5.8	 25
137	 24	40.8	8.9	 20
138	 24	69.0	11.0	 25
139	 24	38.0	8.3	 25
140	 24	49.0	9.2	 20
141	 24	41.0	9.2	 25
142	 24	320.0	30.4	 25
143	 24	109.5	17.2	 20
144	 24	196.0	24.0	 25
145	 24	230.3	24.2	 20
146	 24	724.0	78.5	 25
147	 24	480.0	86.3	 25
148	 24	564.5	93.1	 20
149	 24	144.0	18.8	 25
150	 24	205.0	17.9	 25
151	 24	90.3	12.8	 20
152	 24	61.0	11.1	 25
153	 24	136.0	26.4	 25
154	 24	43.0	5.8	 20
155	 24	54.0	7.3	 25
156	 24	74.0	10.6	 25
157	 24	111.0	11.6	 20
158	 24	41.0	7.0	 25
159	 24	42.0	8.4	 20
160	 24	55.3	10.9	 16
161	 24	44.8	8.2	 20
162	 24	218.3	26.3	 20
163	 24	43.5	9.4	 16
164	 24	45.0	6.7	 20
165	 24	34.0	6.0	 20
166	 24	61.3	6.9	 16
167	 24	45.3	9.0	 20
168	 24	43.0	5.6	 20
169	 24	52.0	11.4	 16
170	 24	127.0	22.4	 20
171	 24	254.5	27.1	 20
172	 24	67.3	11.1	 16
173	 24	92.0	12.7	 20
174	 24	108.0	12.7	 20
175	 24	95.3	17.1	 20
176	 24	119.0	17.7	 25
177	 24	53.0	8.9	 25
178	 24	46.0	6.9	 20
179	 24	62.0	11.8	 25
180	 24	34.0	7.1	 25
181	 24	40.0	8.0	 20
182	 24	38.0	7.4	 25
183	 24	42.0	6.6	 20
184	 24	87.0	11.1	 25
185	 24	69.0	11.8	 25
186	 24	103.0	9.3	 20
187	 24	87.0	16.6	 25
188	 24	103.0	17.3	 25
189	 24	53.5	9.7	 20
190	 24	55.0	8.9	 25
191	 24	48.0	6.6	 25
192	 24	48.0	9.1	 20
193	 24	55.0	7.9	 25
194	 24	42.0	6.9	 25
195	 24	40.0	8.3	 20
196	 24	36.0	7.0	 25
197	 24	334.0	43.1	 25
198	 24	358.8	52.3	 20
199	 24	67.0	11.4	 25
200	 24	37.0	6.3	 25
201	 24	41.3	7.6	 20
202	 24	75.0	11.4	 25
203	 24	36.0	8.2	 25
204	 24	35.5	5.9	 20
205	 24	38.3	6.3	 20
206	 24	36.0	6.3	 20
207	 24	38.0	6.5	 16
208	 24	39.0	7.2	 20
209	 24	42.0	7.7	 20
210	 24	35.5	6.9	 16
211	 24	37.3	7.4	 20
212	 24	36.0	6.2	 20
213	 24	36.3	6.9	 16
214	 24	37.0	7.0	 20
215	 24	32.3	4.7	 20
216	 24	43.5	13.1	 16
217	 24	37.3	8.0	 20
218	 24	44.3	9.2	 16
219	 24	38.3	6.9	 20
220	 24	45.0	9.7	 25
221	 24	39.3	6.6	 20
222	 24	37.0	8.4	 25
223	 24	35.0	6.0	 25
224	 24	42.8	8.4	 20
225	 24	35.0	7.6	 25
226	 24	42.0	7.9	 25
227	 24	42.3	9.6	 20
228	 24	49.0	7.9	 25
229	 24	41.0	7.8	 25
230	 24	123.0	31.6	 20
231	 24	45.0	6.8	 25
232	 24	201.0	22.6	 25
233	 24	138.8	16.3	 20
234	 24	382.0	58.2	 25
235	 24	544.0	42.3	 25
236	 24	189.5	25.7	 20
237	 24	76.0	10.0	 25
238	 24	61.0	10.1	 25
239	 24	70.3	10.5	 20
240	 24	67.0	15.1	 25
241	 24	117.0	19.3	 25
242	 24	80.0	14.8	 20
243	 24	52.0	7.4	 25
244	 24	49.0	7.9	 25
245	 24	48.0	8.1	 20
246	 24	44.0	8.1	 25
247	 24	57.0	8.2	 25
248	 24	247.3	24.1	 20
249	 24	148.0	18.7	 25
250	 24	123.0	17.5	 25
251	 24	131.3	10.4	 16
252	 24	47.5	7.3	 20
253	 24	151.8	21.3	 20
254	 24	294.0	16.9	 16
255	 24	658.3	49.1	 20
256	 24	770.0	98.0	 16
257	 24	64.5	14.3	 20
258	 24	56.5	9.3	 20
259	 24	68.5	13.7	 16
260	 24	38.3	6.0	 20
261	 24	36.3	6.3	 20
262	 24	59.0	7.5	 16
263	 24	49.3	8.7	 20
264	 24	46.3	7.1	 20
265	 24	50.0	7.7	 16
266	 24	43.0	8.3	 25
267	 24	38.0	7.2	 25
268	 24	50.0	10.2	 20
269	 24	41.0	6.0	 25
270	 24	75.0	8.8	 25
271	 24	51.3	9.2	 20
272	 24	43.0	8.5	 25
273	 24	35.0	7.1	 25
274	 24	41.0	8.0	 20
275	 24	35.0	4.7	 25
276	 24	42.0	8.8	 25
277	 24	39.3	5.9	 20
278	 24	39.0	7.6	 25
279	 24	56.0	10.5	 25
280	 24	50.0	5.6	 20
281	 24	38.0	6.8	 25
282	 24	38.0	5.8	 25
283	 24	41.3	5.7	 20
284	 24	107.0	25.7	 25
285	 24	42.0	6.4	 25
286	 24	57.3	11.4	 20
287	 24	38.0	6.0	 25
288	 24	37.0	6.5	 25
289	 24	41.0	8.8	 20
290	 24	76.0	12.1	 25
291	 24	44.0	8.3	 25
292	 24	69.8	10.0	 20
293	 24	56.0	10.9	 25
294	 24	108.3	16.9	 20
295	 24	228.0	18.1	 25
296	 24	180.0	21.3	 25
297	 24	148.5	11.2	 16
298	 24	187.8	26.1	 20
299	 24	270.3	34.8	 20
300	 24	56.3	8.1	 16
301	 24	139.0	19.4	 20
302	 24	49.8	10.1	 20
303	 24	48.5	9.1	 16
304	 24	43.3	5.9	 20
305	 24	39.0	5.5	 20
306	 24	46.5	6.6	 16
307	 24	56.5	8.5	 20
308	 24	48.3	7.2	 20
309	 24	48.5	8.6	 16
310	 24	88.3	16.4	 20
311	 24	66.3	10.9	 20
312	 24	70.8	10.9	 20
313	 24	56.0	9.1	 25
314	 24	42.0	8.0	 25
315	 24	52.3	9.1	 20
316	 24	38.0	7.0	 25
317	 24	35.0	8.2	 25
318	 24	39.3	8.4	 20
319	 24	36.0	5.0	 25
320	 24	40.0	7.1	 25
321	 24	57.3	9.2	 20
322	 24	67.0	11.7	 25
323	 24	67.0	11.2	 25
324	 24	43.8	7.9	 20
325	 24	37.0	7.6	 25
326	 24	41.0	7.3	 25
327	 24	50.0	9.5	 20
328	 24	44.0	7.3	 25
329	 24	39.0	6.3	 25
330	 24	54.3	9.4	 20
331	 24	49.0	9.1	 25
332	 24	116.8	12.9	 20
333	 24	85.0	10.3	 25
334	 24	68.0	12.1	 25
335	 24	121.8	16.8	 20
336	 24	243.0	38.2	 25
337	 24	375.0	67.6	 25
338	 24	1570.5	106.0	 20
339	 24	169.0	32.2	 25
340	 24	82.0	13.5	 25
341	 24	100.8	14.1	 20
342	 24	89.5	14.4	 20
343	 24	76.3	9.4	 20
344	 24	118.3	11.7	 16
345	 24	193.8	19.5	 20
346	 24	76.3	11.2	 20
347	 24	67.0	11.6	 16
348	 24	56.8	8.8	 20
349	 24	607.0	56.5	 20
350	 24	145.8	19.3	 16
351	 24	105.8	13.0	 20
352	 24	68.5	8.2	 20
353	 24	50.5	7.3	 16
354	 24	63.0	8.8	 20
355	 24	92.3	17.5	 20
356	 24	55.3	9.6	 16
357	 24	35.0	6.7	 25
358	 24	39.0	6.8	 25
359	 24	44.0	7.4	 20
360	 24	48.0	9.8	 25
361	 24	65.0	9.6	 25
362	 24	242.0	29.4	 20
363	 24	395.0	69.5	 25
364	 24	89.0	23.3	 25
365	 24	40.3	6.7	 20
366	 24	41.0	8.0	 25
367	 24	39.0	7.0	 25
368	 24	70.3	9.9	 20
369	 24	208.0	24.7	 25
370	 24	113.0	12.8	 20
371	 24	47.0	6.9	 25
372	 24	62.0	9.8	 25
373	 24	63.8	9.3	 20
374	 24	47.0	9.3	 25
375	 24	68.0	26.2	 25
376	 24	60.0	8.8	 20
377	 24	73.0	12.3	 25
378	 24	81.0	11.8	 25
379	 24	45.8	10.0	 20
380	 24	50.0	7.9	 25
381	 24	43.0	8.0	 25
382	 24	67.5	9.4	 20
383	 24	124.0	17.0	 25
384	 24	56.0	9.3	 25
385	 24	42.3	8.3	 20
386	 24	40.0	6.9	 25
387	 24	35.0	5.2	 25
388	 24	38.3	6.1	 16
389	 24	52.3	8.2	 20
390	 24	42.0	6.7	 20
391	 24	42.3	6.0	 16
392	 24	41.3	6.5	 20
393	 24	64.3	9.1	 20
394	 24	70.5	10.2	 16
395	 24	50.5	8.6	 20
396	 24	84.3	11.6	 20
397	 24	122.0	28.2	 16
398	 24	75.5	12.9	 20
399	 24	82.3	14.1	 20
400	 24	135.3	20.5	 16
401	 24	42.8	7.6	 20
402	 24	50.3	10.4	 20
403	 24	49.3	8.5	 20
404	 24	494.0	50.7	 25
405	 24	135.0	23.6	 25
406	 24	120.3	103.6	 20
407	 24	135.0	24.8	 25
408	 24	155.0	24.5	 20
409	 24	45.0	6.7	 25
410	 24	48.0	9.8	 25
411	 24	59.5	8.9	 20
412	 24	166.0	16.3	 25
413	 24	205.0	23.1	 25
414	 24	480.3	38.3	 20
415	 24	121.0	11.2	 25
416	 24	119.0	17.3	 25
417	 24	112.5	15.5	 20
418	 24	74.0	9.2	 25
419	 24	41.0	6.6	 25
420	 24	41.0	7.3	 20
421	 24	48.0	8.1	 25
422	 24	43.0	7.9	 25
423	 24	42.0	5.2	 20
424	 24	43.0	5.5	 25
425	 24	41.0	6.9	 25
426	 24	41.5	6.4	 20
427	 24	47.0	6.7	 25
428	 24	43.0	7.2	 25
429	 24	44.3	5.4	 20
430	 24	49.0	5.2	 25
431	 24	55.0	8.8	 25
432	 24	51.3	10.5	 20
433	 24	48.0	6.9	 25
434	 24	76.3	8.7	 20
435	 24	85.8	15.9	 16
436	 24	461.3	47.6	 20
437	 24	47.0	6.8	 20
438	 24	55.0	8.1	 16
439	 24	127.3	13.6	 20
440	 24	218.0	45.5	 20
441	 24	67.5	9.3	 16
442	 24	48.0	8.3	 20
443	 24	52.3	9.6	 20
444	 24	59.5	11.8	 16
445	 24	56.3	8.9	 20
446	 24	146.0	15.2	 16
447	 24	179.5	23.7	 20
448	 24	212.5	30.1	 20
449	 24	85.0	16.4	 20
450	 24	78.0	15.4	 25
451	 24	43.0	6.5	 25
452	 24	65.0	14.0	 20
453	 24	101.0	14.6	 25
454	 24	181.0	26.3	 25
455	 24	62.5	10.6	 20
456	 24	263.0	39.4	 25
457	 24	43.0	7.0	 25
458	 24	41.3	8.2	 20
459	 24	43.0	6.4	 25
460	 24	37.0	6.2	 25
461	 24	44.3	8.0	 20
462	 24	41.0	7.0	 25
463	 24	41.0	7.4	 25
464	 24	61.3	9.9	 20
465	 24	41.0	6.4	 25
466	 24	83.0	14.3	 25
467	 24	47.0	7.2	 20
468	 24	87.0	12.5	 25
469	 24	172.0	26.2	 25
470	 24	63.8	13.2	 20
471	 24	133.0	22.5	 25
472	 24	57.0	18.0	 25
473	 24	49.8	10.2	 20
474	 24	44.0	8.3	 25
475	 24	44.0	7.0	 25
476	 24	44.0	7.8	 20
477	 24	63.0	10.1	 25
478	 24	35.0	8.6	 25
479	 24	40.0	8.0	 16
480	 24	42.8	6.9	 20
481	 24	63.3	9.9	 20
482	 24	61.0	9.4	 16
483	 24	41.0	5.8	 20
484	 24	52.0	7.0	 16
485	 24	44.0	7.3	 20
486	 24	52.3	8.2	 20
487	 24	63.8	7.2	 16
488	 24	37.3	6.5	 20
489	 24	68.3	11.1	 20
490	 24	54.0	8.6	 16
491	 24	41.0	5.1	 20
492	 24	36.8	7.4	 20
493	 24	42.0	6.8	 16
494	 24	42.5	8.8	 20
495	 24	40.0	7.5	 25
496	 24	42.3	8.5	 20
497	 24	45.0	7.6	 25
498	 24	44.0	8.1	 25
499	 24	79.0	14.1	 20
500	 24	92.0	14.1	 25
501	 24	58.0	9.4	 25
502	 24	59.5	9.8	 20
503	 24	64.0	8.7	 25
504	 24	171.0	17.9	 25
505	 24	538.5	36.9	 20
506	 24	1026.0	68.4	 25
507	 24	382.0	37.9	 25
508	 24	1318.5	79.9	 20
509	 24	98.0	20.0	 25
510	 24	143.0	21.6	 25
511	 24	85.0	14.7	 20
512	 24	146.0	32.4	 25
513	 24	47.0	8.4	 25
514	 24	277.0	31.5	 20
515	 24	128.0	20.2	 25
516	 24	59.0	10.5	 25
517	 24	39.5	5.9	 20
518	 24	43.0	7.3	 25
519	 24	115.0	24.3	 25
520	 24	515.5	56.5	 20
521	 24	635.0	229.8	 25
522	 24	153.8	17.2	 20
523	 24	60.0	9.6	 25
524	 24	42.0	7.8	 25
525	 24	75.3	9.3	 16
526	 24	94.0	11.4	 20
527	 24	62.3	10.1	 20
528	 24	105.8	12.6	 16
529	 24	87.3	14.6	 20
530	 24	46.3	7.2	 20
531	 24	169.5	12.4	 16
532	 24	105.3	16.9	 20
533	 24	1052.8	111.9	 20
534	 24	352.3	29.0	 16
535	 24	175.5	12.4	 20
536	 24	114.3	19.3	 20
537	 24	103.3	15.7	 16
538	 24	146.3	15.6	 20
539	 24	95.8	13.6	 20
540	 24	80.3	11.8	 20
541	 24	87.0	10.7	 25
542	 24	62.0	11.3	 25
543	 24	47.3	8.6	 20
544	 24	66.0	10.2	 25
545	 24	64.0	11.6	 25
546	 24	43.3	10.2	 20
547	 24	39.0	5.3	 25
548	 24	41.0	7.3	 25
549	 24	48.5	8.9	 20
550	 24	39.0	5.5	 25
551	 24	40.0	5.8	 25
552	 24	39.5	7.4	 20
553	 24	41.0	7.1	 25
554	 24	50.0	8.4	 25
555	 24	46.5	8.6	 20
556	 24	50.0	9.0	 25
557	 24	65.0	17.0	 25
558	 24	53.0	9.0	 20
559	 24	46.0	7.8	 25
560	 24	126.5	18.0	 20
561	 24	644.0	114.4	 25
562	 24	1016.0	62.8	 25
563	 24	508.8	40.8	 20
564	 24	573.0	53.2	 25
565	 24	215.0	24.7	 25
566	 24	153.0	18.2	 20
567	 24	75.0	10.3	 25
568	 24	50.0	7.9	 25
569	 24	53.3	9.8	 20
570	 24	46.0	8.3	 25
571	 24	56.3	6.7	 20
572	 24	48.0	9.1	 16
573	 24	57.3	10.7	 20
574	 24	54.3	7.0	 20
575	 24	128.0	21.0	 16
576	 24	63.3	8.6	 20
577	 24	40.0	8.0	 20
578	 24	35.3	6.1	 16
579	 24	40.0	5.3	 20
580	 24	38.0	9.1	 20
581	 24	50.0	5.9	 16
582	 24	46.0	8.9	 20
583	 24	65.0	12.0	 20
584	 24	257.5	28.2	 16
585	 24	369.5	29.9	 20
586	 24	91.0	14.4	 25
587	 24	114.5	15.5	 20
588	 24	44.0	4.7	 25
589	 24	69.0	10.7	 25
590	 24	166.0	20.3	 20
591	 24	52.0	6.0	 25
592	 24	146.0	21.4	 25
593	 24	106.8	14.9	 20
594	 24	41.0	7.4	 25
595	 24	39.0	6.3	 25
596	 24	41.5	6.8	 20
597	 24	40.0	7.1	 25
598	 24	40.8	8.0	 20
599	 24	40.0	8.3	 25
600	 24	34.0	6.4	 25
601	 24	46.0	7.6	 20
602	 24	38.0	7.5	 25
603	 24	55.0	8.0	 25
604	 24	59.5	10.6	 20
605	 24	482.0	54.8	 25
606	 24	116.0	38.1	 25
607	 24	87.0	10.4	 20
608	 24	39.0	6.2	 25
609	 24	41.0	8.0	 25
610	 24	39.3	7.6	 20
611	 24	42.0	7.3	 25
612	 24	42.0	8.6	 25
613	 24	45.0	10.4	 20
614	 24	42.0	7.9	 25
615	 24	47.0	9.4	 25
616	 24	46.0	6.8	 20
617	 24	43.5	6.2	 20
618	 24	38.0	5.9	 20
619	 24	39.3	5.8	 16
620	 24	68.3	9.7	 20
621	 24	71.8	13.7	 20
622	 24	54.0	10.3	 16
623	 24	355.5	39.4	 20
624	 24	428.3	44.6	 20
625	 24	245.3	20.9	 16
626	 24	246.5	23.9	 20
627	 24	262.3	35.4	 20
628	 24	141.8	16.9	 16
629	 24	130.0	14.6	 20
630	 24	124.3	19.3	 20
631	 24	84.8	8.9	 16
632	 24	377.0	44.2	 25
633	 24	100.0	14.5	 25
634	 24	58.3	10.6	 20
635	 24	65.0	11.5	 25
636	 24	55.0	9.2	 20
637	 24	458.0	52.9	 25
638	 24	314.0	87.6	 25
639	 24	1395.5	249.1	 20
  0	 25	46.3	5.2	 20
  1	 25	42.0	7.7	 20
  2	 25	33.3	5.2	 16
  3	 25	42.0	6.9	 20
  4	 25	41.3	7.3	 20
  5	 25	37.0	8.9	 16
  6	 25	77.8	12.8	 20
  7	 25	48.0	11.2	 25
  8	 25	38.0	6.8	 20
  9	 25	56.0	10.4	 25
 10	 25	33.0	7.7	 25
 11	 25	35.5	7.8	 20
 12	 25	37.0	8.1	 25
 13	 25	48.0	10.2	 25
 14	 25	35.0	6.1	 20
 15	 25	33.0	6.4	 25
 16	 25	38.0	5.8	 25
 17	 25	41.8	8.3	 20
 18	 25	80.0	10.4	 25
 19	 25	54.0	9.5	 25
 20	 25	50.0	9.8	 20
 21	 25	43.0	9.2	 25
 22	 25	41.0	7.0	 25
 23	 25	36.5	6.5	 20
 24	 25	39.0	5.7	 25
 25	 25	99.0	16.1	 25
 26	 25	251.8	28.2	 20
 27	 25	127.0	26.5	 25
 28	 25	777.5	79.3	 20
 29	 25	623.0	112.7	 25
 30	 25	94.0	16.5	 25
 31	 25	136.0	17.3	 20
 32	 25	128.0	20.5	 25
 33	 25	130.0	15.8	 25
 34	 25	131.5	19.7	 20
 35	 25	71.0	15.0	 25
 36	 25	157.0	18.6	 25
 37	 25	98.0	13.4	 16
 38	 25	77.3	12.1	 20
 39	 25	92.8	14.3	 20
 40	 25	46.0	6.8	 16
 41	 25	39.0	7.6	 20
 42	 25	56.3	9.9	 20
 43	 25	51.5	7.7	 16
 44	 25	37.3	8.9	 20
 45	 25	45.3	8.7	 20
 46	 25	75.0	9.6	 16
 47	 25	40.3	7.4	 20
 48	 25	47.5	8.8	 20
 49	 25	247.3	46.4	 16
 50	 25	42.0	5.5	 20
 51	 25	49.3	15.8	 20
 52	 25	246.3	20.9	 16
 53	 25	135.0	18.0	 25
 54	 25	636.0	100.8	 25
 55	 25	44.5	7.5	 20
 56	 25	63.0	8.8	 25
 57	 25	38.0	8.0	 25
 58	 25	49.3	8.9	 20
 59	 25	42.0	8.3	 25
 60	 25	41.0	7.8	 25
 61	 25	40.3	8.7	 20
 62	 25	38.0	6.1	 25
 63	 25	44.0	8.7	 25
 64	 25	40.5	9.0	 20
 65	 25	46.0	7.8	 25
 66	 25	48.0	8.0	 20
 67	 25	47.0	7.9	 25
 68	 25	38.0	5.1	 25
 69	 25	108.8	19.9	 20
 70	 25	51.0	11.3	 25
 71	 25	267.0	64.8	 25
 72	 25	87.3	12.0	 20
 73	 25	85.0	11.6	 25
 74	 25	736.0	110.3	 25
 75	 25	803.0	151.4	 20
 76	 25	453.0	89.5	 25
 77	 25	400.0	71.4	 25
 78	 25	65.3	8.5	 20
 79	 25	81.0	9.8	 25
 80	 25	98.0	15.6	 25
 81	 25	38.0	6.2	 20
 82	 25	39.0	8.6	 25
 83	 25	39.0	7.8	 20
 84	 25	38.0	6.0	 16
 85	 25	70.0	11.0	 20
 86	 25	120.3	15.8	 20
 87	 25	48.3	6.5	 16
 88	 25	70.8	9.6	 20
 89	 25	104.8	15.7	 20
 90	 25	300.5	36.9	 16
 91	 25	594.8	45.4	 20
 92	 25	178.3	23.5	 20
 93	 25	119.8	17.4	 16
 94	 25	151.0	16.5	 20
 95	 25	108.5	31.8	 20
 96	 25	544.3	35.1	 16
 97	 25	148.0	15.5	 20
 98	 25	110.0	15.8	 25
 99	 25	113.8	18.2	 20
100	 25	78.0	11.4	 25
101	 25	58.0	9.5	 25
102	 25	86.0	13.2	 20
103	 25	131.0	24.3	 25
104	 25	238.5	29.9	 20
105	 25	35.0	5.8	 25
106	 25	253.0	44.4	 25
107	 25	54.3	6.0	 20
108	 25	141.0	15.9	 25
109	 25	145.0	18.0	 25
110	 25	35.8	6.8	 20
111	 25	39.0	6.1	 25
112	 25	85.0	16.1	 25
113	 25	127.5	25.7	 20
114	 25	35.0	6.4	 25
115	 25	40.0	5.7	 25
116	 25	66.3	11.1	 20
117	 25	76.0	12.0	 25
118	 25	106.0	16.0	 25
119	 25	490.8	60.8	 20
120	 25	444.0	52.3	 25
121	 25	505.0	79.0	 25
122	 25	233.8	36.2	 20
123	 25	272.0	28.9	 25
124	 25	171.0	19.3	 25
125	 25	201.0	27.0	 20
126	 25	129.0	19.2	 25
127	 25	141.0	30.5	 25
128	 25	233.5	49.3	 20
129	 25	140.3	16.5	 20
130	 25	579.5	108.1	 20
131	 25	38.3	6.1	 16
132	 25	54.3	9.2	 20
133	 25	42.3	8.7	 20
134	 25	41.3	7.0	 16
135	 25	34.0	6.7	 20
136	 25	82.3	16.6	 20
137	 25	63.3	9.5	 16
138	 25	548.5	78.7	 20
139	 25	130.8	21.7	 20
140	 25	38.5	7.7	 16
141	 25	55.3	9.9	 20
142	 25	36.0	5.2	 16
143	 25	49.5	8.1	 20
144	 25	39.0	7.2	 25
145	 25	38.8	6.3	 20
146	 25	33.0	5.2	 25
147	 25	38.0	6.7	 25
148	 25	39.0	6.2	 20
149	 25	38.0	6.1	 25
150	 25	44.0	8.6	 25
151	 25	62.0	6.8	 20
152	 25	60.0	8.5	 25
153	 25	45.0	8.8	 25
154	 25	61.8	11.0	 20
155	 25	81.0	13.8	 25
156	 25	54.0	7.1	 25
157	 25	202.3	28.2	 20
158	 25	52.0	9.9	 25
159	 25	166.0	26.6	 25
160	 25	342.3	56.6	 20
161	 25	56.0	11.3	 25
162	 25	53.0	10.0	 25
163	 25	42.0	8.6	 20
164	 25	61.0	10.3	 25
165	 25	110.0	21.2	 25
166	 25	58.0	11.0	 20
167	 25	112.0	15.8	 25
168	 25	44.0	6.3	 25
169	 25	92.8	18.5	 20
170	 25	116.0	15.7	 25
171	 25	556.0	108.8	 25
172	 25	80.5	16.7	 20
173	 25	55.0	9.3	 25
174	 25	58.0	7.5	 25
175	 25	1338.5	138.1	 16
176	 25	52.3	15.8	 20
177	 25	41.5	6.8	 20
178	 25	40.3	6.8	 16
179	 25	97.3	17.5	 20
180	 25	37.0	6.1	 16
181	 25	36.0	6.6	 20
182	 25	44.0	8.7	 20
183	 25	51.3	10.8	 16
184	 25	451.3	56.1	 20
185	 25	394.0	34.1	 20
186	 25	798.5	125.1	 16
187	 25	55.0	8.7	 20
188	 25	51.5	7.0	 20
189	 25	50.5	9.4	 16
190	 25	68.0	9.2	 25
191	 25	65.0	6.5	 25
192	 25	54.0	10.8	 20
193	 25	45.0	8.0	 25
194	 25	54.0	10.5	 25
195	 25	50.5	9.6	 20
196	 25	71.0	12.7	 25
197	 25	64.0	11.4	 25
198	 25	116.3	19.6	 20
199	 25	384.0	79.5	 25
200	 25	46.0	8.7	 25
201	 25	98.0	12.8	 20
202	 25	48.0	7.6	 25
203	 25	49.0	8.2	 25
204	 25	69.0	14.7	 20
205	 25	44.0	9.0	 25
206	 25	37.0	5.6	 25
207	 25	38.0	6.2	 20
208	 25	37.0	5.9	 25
209	 25	96.0	23.2	 25
210	 25	40.0	8.4	 20
211	 25	35.0	6.8	 25
212	 25	39.0	7.4	 25
213	 25	49.3	8.1	 20
214	 25	71.0	14.7	 25
215	 25	61.0	14.9	 25
216	 25	65.5	11.7	 20
217	 25	40.0	7.8	 25
218	 25	36.5	6.4	 20
219	 25	40.0	7.6	 25
220	 25	37.3	8.0	 20
221	 25	38.3	8.1	 16
222	 25	40.0	8.7	 20
223	 25	34.5	6.7	 20
224	 25	40.3	6.0	 16
225	 25	35.3	6.8	 20
226	 25	30.3	5.2	 20
227	 25	56.0	10.6	 16
228	 25	46.3	9.5	 20
229	 25	50.3	6.6	 20
230	 25	40.5	7.9	 16
231	 25	38.5	6.4	 20
232	 25	37.5	7.4	 20
233	 25	94.5	17.1	 16
234	 25	170.0	28.1	 20
235	 25	209.0	33.2	 20
236	 25	79.5	13.8	 20
237	 25	70.0	12.7	 25
238	 25	66.0	10.7	 25
239	 25	126.0	16.6	 20
240	 25	159.0	24.4	 25
241	 25	89.0	13.7	 25
242	 25	41.3	6.3	 20
243	 25	62.0	11.2	 25
244	 25	122.0	16.1	 25
245	 25	236.0	45.4	 20
246	 25	86.0	13.5	 25
247	 25	192.0	30.0	 25
248	 25	151.5	28.2	 20
249	 25	55.0	9.1	 25
250	 25	50.0	7.6	 25
251	 25	54.5	12.2	 20
252	 25	77.0	17.6	 25
253	 25	55.0	7.8	 25
254	 25	119.0	18.3	 20
255	 25	50.0	9.5	 25
256	 25	54.3	8.4	 20
257	 25	329.0	63.4	 25
258	 25	174.0	30.5	 25
259	 25	151.5	35.9	 20
260	 25	58.0	11.3	 25
261	 25	40.0	7.0	 25
262	 25	42.3	10.1	 20
263	 25	47.0	10.9	 25
264	 25	46.0	6.5	 25
265	 25	56.5	7.5	 20
266	 25	75.5	11.8	 20
267	 25	44.0	10.2	 20
268	 25	113.8	15.8	 16
269	 25	213.0	34.0	 20
270	 25	88.0	12.6	 20
271	 25	38.3	8.1	 16
272	 25	39.0	6.8	 20
273	 25	43.3	8.9	 20
274	 25	40.0	7.1	 16
275	 25	35.0	4.2	 20
276	 25	55.0	10.3	 20
277	 25	49.3	9.6	 16
278	 25	37.5	6.0	 20
279	 25	98.3	23.5	 20
280	 25	154.8	32.5	 16
281	 25	74.0	13.4	 25
282	 25	86.0	23.9	 25
283	 25	57.0	10.7	 20
284	 25	59.0	10.4	 25
285	 25	69.0	10.3	 25
286	 25	108.3	17.3	 20
287	 25	131.0	23.0	 25
288	 25	40.0	6.6	 25
289	 25	45.5	8.2	 20
290	 25	39.0	6.2	 25
291	 25	35.0	5.5	 25
292	 25	38.5	6.7	 20
293	 25	38.0	7.0	 25
294	 25	54.0	10.1	 20
295	 25	52.0	8.9	 25
296	 25	48.0	8.5	 25
297	 25	39.3	5.4	 20
298	 25	54.0	9.6	 25
299	 25	50.0	8.6	 25
300	 25	43.8	8.8	 20
301	 25	48.0	10.1	 25
302	 25	56.0	10.6	 25
303	 25	62.3	10.1	 20
304	 25	2950.0	747.9	 25
305	 25	148.0	39.3	 25
306	 25	168.5	50.1	 20
307	 25	43.0	8.1	 25
308	 25	46.0	8.2	 25
309	 25	53.5	11.2	 20
310	 25	68.0	10.9	 25
311	 25	103.0	23.7	 25
312	 25	249.8	31.7	 16
313	 25	208.3	20.2	 20
314	 25	302.5	35.1	 20
315	 25	75.3	13.3	 16
316	 25	222.3	34.5	 20
317	 25	82.8	16.2	 20
318	 25	44.5	8.5	 16
319	 25	43.8	9.8	 20
320	 25	48.0	8.6	 20
321	 25	92.3	12.1	 16
322	 25	43.3	8.9	 20
323	 25	38.0	5.1	 20
324	 25	76.5	13.5	 16
325	 25	55.3	9.1	 20
326	 25	52.3	9.7	 20
327	 25	50.3	7.9	 20
328	 25	43.0	6.8	 25
329	 25	40.0	7.4	 25
330	 25	41.8	7.6	 20
331	 25	52.0	9.0	 25
332	 25	656.5	107.6	 20
333	 25	105.0	16.3	 25
334	 25	550.0	101.1	 25
335	 25	92.3	16.2	 20
336	 25	128.0	22.4	 25
337	 25	55.0	12.2	 25
338	 25	219.3	27.2	 20
339	 25	468.0	94.8	 25
340	 25	84.0	11.1	 25
341	 25	77.8	10.5	 20
342	 25	51.0	9.0	 25
343	 25	49.0	8.0	 25
344	 25	45.3	8.8	 20
345	 25	66.0	13.2	 25
346	 25	148.0	35.4	 25
347	 25	79.8	16.3	 20
348	 25	64.0	12.2	 25
349	 25	2773.0	681.8	 25
350	 25	123.0	15.7	 20
351	 25	94.0	18.9	 25
352	 25	198.0	57.3	 25
353	 25	101.0	13.5	 20
354	 25	133.0	10.9	 25
355	 25	114.0	28.5	 25
356	 25	43.0	6.9	 20
357	 25	33.3	5.3	 20
358	 25	63.3	9.0	 20
359	 25	39.3	5.2	 16
360	 25	43.0	7.9	 20
361	 25	58.3	11.2	 20
362	 25	42.0	9.3	 16
363	 25	41.3	5.7	 20
364	 25	72.5	10.2	 20
365	 25	161.5	17.3	 16
366	 25	48.5	8.9	 20
367	 25	33.5	4.8	 20
368	 25	284.0	22.9	 16
369	 25	170.5	19.8	 20
370	 25	263.3	32.9	 16
371	 25	102.5	20.2	 20
372	 25	74.0	14.2	 20
373	 25	43.3	8.0	 20
374	 25	49.0	9.7	 25
375	 25	53.0	10.0	 25
376	 25	49.3	10.0	 20
377	 25	151.0	30.8	 25
378	 25	137.0	17.2	 25
379	 25	53.8	8.6	 20
380	 25	73.0	12.1	 25
381	 25	48.0	8.3	 25
382	 25	56.3	9.4	 20
383	 25	125.0	22.3	 25
384	 25	137.0	28.6	 25
385	 25	51.3	7.6	 20
386	 25	48.0	8.6	 25
387	 25	50.0	9.0	 25
388	 25	48.3	7.6	 20
389	 25	44.0	7.9	 25
390	 25	45.0	6.4	 25
391	 25	35.0	4.4	 20
392	 25	51.0	8.6	 25
393	 25	56.0	7.9	 25
394	 25	61.8	11.4	 20
395	 25	266.0	66.8	 25
396	 25	509.0	151.1	 25
397	 25	109.8	17.6	 20
398	 25	169.0	33.4	 25
399	 25	287.0	29.3	 25
400	 25	54.3	10.4	 20
401	 25	89.0	16.3	 25
402	 25	88.0	15.7	 25
403	 25	67.0	8.0	 16
404	 25	54.5	8.2	 20
405	 25	47.0	6.0	 16
406	 25	50.5	9.2	 20
407	 25	51.0	11.7	 20
408	 25	41.0	5.6	 16
409	 25	462.5	76.5	 20
410	 25	85.3	12.0	 20
411	 25	85.3	13.3	 16
412	 25	108.5	16.9	 20
413	 25	286.0	38.3	 20
414	 25	804.5	48.9	 16
415	 25	262.0	24.9	 20
416	 25	990.8	84.1	 20
417	 25	1227.5	108.8	 16
418	 25	454.0	54.0	 25
419	 25	188.0	18.2	 25
420	 25	124.8	23.5	 20
421	 25	67.0	10.3	 25
422	 25	94.0	17.4	 25
423	 25	104.0	16.0	 20
424	 25	158.0	33.5	 25
425	 25	106.0	31.4	 25
426	 25	489.5	110.1	 20
427	 25	55.0	8.5	 25
428	 25	43.0	7.0	 25
429	 25	57.5	8.5	 20
430	 25	47.0	8.1	 25
431	 25	45.0	8.4	 25
432	 25	46.8	8.0	 20
433	 25	79.0	13.1	 25
434	 25	92.0	13.4	 25
435	 25	177.5	31.0	 20
436	 25	115.0	25.4	 25
437	 25	39.0	6.0	 25
438	 25	85.3	21.3	 20
439	 25	100.0	25.0	 25
440	 25	49.0	8.3	 25
441	 25	58.5	11.1	 20
442	 25	40.0	5.8	 25
443	 25	38.0	6.9	 20
444	 25	36.0	4.9	 25
445	 25	40.0	5.5	 25
446	 25	133.5	36.6	 20
447	 25	48.0	8.9	 25
448	 25	46.0	6.8	 25
449	 25	47.3	11.8	 16
450	 25	43.3	9.7	 20
451	 25	38.0	5.2	 20
452	 25	60.3	9.6	 16
453	 25	75.5	13.5	 20
454	 25	58.0	9.1	 20
455	 25	134.0	12.6	 16
456	 25	66.3	10.2	 20
457	 25	134.3	21.5	 20
458	 25	62.0	10.5	 16
459	 25	47.3	7.8	 20
460	 25	60.0	12.4	 20
461	 25	46.3	4.7	 16
462	 25	157.3	34.8	 20
463	 25	68.0	12.9	 20
464	 25	50.0	9.2	 20
465	 25	100.0	15.4	 25
466	 25	159.0	25.4	 25
467	 25	175.3	29.3	 20
468	 25	76.0	11.5	 25
469	 25	334.0	64.0	 25
470	 25	105.0	10.9	 20
471	 25	274.0	38.6	 25
472	 25	203.0	38.4	 25
473	 25	62.5	16.3	 20
474	 25	42.0	8.2	 25
475	 25	107.0	18.2	 25
476	 25	44.0	7.6	 20
477	 25	39.0	6.7	 25
478	 25	42.0	7.6	 25
479	 25	35.3	4.5	 20
480	 25	42.0	8.9	 25
481	 25	39.0	4.2	 20
482	 25	53.0	8.6	 25
483	 25	443.0	122.7	 25
484	 25	51.0	6.1	 20
485	 25	63.0	8.9	 25
486	 25	68.0	11.9	 25
487	 25	260.3	64.4	 20
488	 25	41.0	7.2	 25
489	 25	42.0	10.8	 25
490	 25	37.5	6.6	 20
491	 25	38.0	7.7	 25
492	 25	46.0	7.2	 25
493	 25	51.8	8.5	 20
494	 25	40.0	8.2	 25
495	 25	39.3	6.7	 20
496	 25	47.8	7.6	 16
497	 25	60.0	11.0	 20
498	 25	39.0	6.8	 20
499	 25	47.5	7.8	 16
500	 25	45.3	9.3	 20
501	 25	65.5	8.0	 20
502	 25	91.0	16.2	 16
503	 25	127.8	16.3	 20
504	 25	132.3	16.5	 20
505	 25	86.5	11.3	 16
506	 25	567.8	62.0	 20
507	 25	1003.0	120.1	 20
508	 25	952.5	76.8	 16
509	 25	88.0	16.3	 20
510	 25	131.0	20.3	 25
511	 25	548.5	69.3	 20
512	 25	76.0	16.8	 25
513	 25	110.0	15.3	 25
514	 25	74.0	12.5	 20
515	 25	41.0	6.0	 25
516	 25	396.0	74.6	 25
517	 25	56.5	10.5	 20
518	 25	52.0	9.5	 25
519	 25	318.8	26.7	 20
520	 25	335.0	34.3	 25
521	 25	241.0	30.4	 25
522	 25	74.3	13.3	 20
523	 25	91.0	20.3	 25
524	 25	82.0	13.9	 25
525	 25	80.3	13.3	 20
526	 25	55.0	11.6	 25
527	 25	72.0	12.5	 25
528	 25	126.3	14.5	 20
529	 25	190.0	28.8	 25
530	 25	195.0	36.0	 25
531	 25	59.0	13.3	 20
532	 25	198.0	35.7	 25
533	 25	110.0	41.0	 25
534	 25	91.0	14.9	 20
535	 25	88.0	12.2	 25
536	 25	679.0	86.0	 25
537	 25	369.0	106.3	 20
538	 25	99.0	15.3	 25
539	 25	46.0	9.2	 25
540	 25	148.0	11.7	 16
541	 25	109.5	16.2	 20
542	 25	67.3	11.6	 20
543	 25	170.0	16.7	 16
544	 25	158.3	17.7	 20
545	 25	378.3	33.3	 20
546	 25	378.3	52.2	 16
547	 25	71.0	13.9	 20
548	 25	49.0	7.4	 20
549	 25	38.5	6.2	 16
550	 25	38.3	5.1	 20
551	 25	247.0	57.3	 20
552	 25	46.0	6.1	 16
553	 25	78.3	15.1	 20
554	 25	121.3	19.1	 20
555	 25	75.8	10.7	 16
556	 25	125.0	19.3	 25
557	 25	82.0	17.4	 20
558	 25	43.0	6.4	 25
559	 25	41.0	7.3	 25
560	 25	72.5	9.1	 20
561	 25	97.0	14.8	 25
562	 25	508.0	63.6	 25
563	 25	565.3	43.2	 20
564	 25	353.0	49.0	 25
565	 25	153.0	27.6	 25
566	 25	145.3	34.2	 20
567	 25	127.0	21.1	 25
568	 25	134.0	23.7	 25
569	 25	71.5	14.5	 20
570	 25	93.0	17.0	 25
571	 25	60.0	9.4	 25
572	 25	59.8	13.8	 20
573	 25	54.0	7.0	 25
574	 25	128.0	25.2	 25
575	 25	81.0	17.1	 20
576	 25	68.0	11.2	 25
577	 25	44.0	8.7	 25
578	 25	38.8	13.0	 20
579	 25	38.0	7.2	 25
580	 25	94.0	19.7	 25
581	 25	77.0	14.3	 20
582	 25	44.0	7.8	 25
583	 25	49.0	8.5	 25
584	 25	81.5	13.0	 20
585	 25	127.0	17.3	 25
586	 25	872.5	89.3	 20
587	 25	56.5	8.3	 16
588	 25	95.5	11.8	 20
589	 25	90.5	15.7	 20
590	 25	579.3	123.3	 16
591	 25	155.8	15.3	 20
592	 25	149.3	18.0	 20
593	 25	85.8	14.9	 16
594	 25	76.3	18.3	 20
595	 25	86.3	15.0	 16
596	 25	69.0	14.1	 20
597	 25	81.0	13.4	 20
598	 25	172.8	28.7	 16
599	 25	78.0	14.3	 20
600	 25	278.0	46.6	 20
601	 25	72.0	13.6	 20
602	 25	45.0	6.6	 25
603	 25	50.0	8.0	 25
604	 25	52.3	7.1	 20
605	 25	145.0	20.9	 25
606	 25	58.0	9.3	 25
607	 25	75.5	8.4	 20
608	 25	42.0	7.5	 25
609	 25	49.0	9.1	 25
610	 25	44.3	8.1	 20
611	 25	65.0	11.6	 25
612	 25	48.0	8.1	 25
613	 25	44.5	8.6	 20
614	 25	68.0	13.3	 25
615	 25	36.0	4.9	 25
616	 25	42.3	6.9	 20
617	 25	42.0	10.7	 25
618	 25	76.0	15.3	 25
619	 25	42.0	7.8	 20
620	 25	43.0	7.7	 25
621	 25	45.0	6.7	 25
622	 25	46.3	6.8	 20
623	 25	151.0	22.1	 25
624	 25	58.0	15.9	 25
625	 25	95.3	14.2	 20
626	 25	58.0	9.8	 25
627	 25	44.0	8.5	 25
628	 25	512.0	118.8	 20
629	 25	56.0	9.7	 25
630	 25	69.0	11.5	 25
631	 25	89.0	19.5	 20
632	 25	50.8	10.1	 20
633	 25	53.5	9.2	 16
634	 25	77.3	10.6	 20
635	 25	125.5	19.2	 20
636	 25	71.3	8.4	 16
637	 25	208.0	26.0	 20
638	 25	94.5	15.5	 20
639	 25	49.0	6.1	 16
  0	 26	2136.0	466.8	 25
  1	 26	43.0	7.7	 25
  2	 26	37.8	6.3	 20
  3	 26	36.0	5.6	 25
  4	 26	35.0	5.1	 25
  5	 26	42.0	5.9	 20
  6	 26	48.0	8.5	 25
  7	 26	45.3	9.1	 20
  8	 26	37.0	6.7	 16
  9	 26	38.3	6.9	 20
 10	 26	38.5	6.8	 20
 11	 26	37.0	5.0	 16
 12	 26	38.3	5.4	 20
 13	 26	39.3	7.9	 20
 14	 26	33.5	6.0	 16
 15	 26	37.0	5.6	 20
 16	 26	38.3	7.1	 20
 17	 26	38.0	6.4	 16
 18	 26	47.5	6.5	 20
 19	 26	74.3	9.4	 20
 20	 26	50.3	5.3	 16
 21	 26	37.0	6.7	 20
 22	 26	33.0	7.7	 25
 23	 26	33.0	6.3	 20
 24	 26	40.0	8.3	 25
 25	 26	153.0	15.7	 20
 26	 26	432.0	63.4	 25
 27	 26	168.0	29.9	 25
 28	 26	562.3	44.8	 20
 29	 26	194.0	24.3	 25
 30	 26	61.0	10.3	 25
 31	 26	115.3	11.3	 20
 32	 26	96.0	11.7	 25
 33	 26	128.0	19.0	 25
 34	 26	95.5	10.7	 20
 35	 26	60.0	8.8	 25
 36	 26	85.0	11.0	 25
 37	 26	104.3	8.6	 20
 38	 26	153.0	20.0	 25
 39	 26	85.0	10.3	 25
 40	 26	40.0	5.0	 20
 41	 26	40.0	7.7	 25
 42	 26	46.0	9.3	 25
 43	 26	39.5	7.6	 20
 44	 26	38.0	6.7	 25
 45	 26	37.0	6.7	 25
 46	 26	38.0	8.1	 20
 47	 26	41.0	8.3	 25
 48	 26	45.0	9.5	 25
 49	 26	70.5	13.7	 20
 50	 26	37.0	5.5	 25
 51	 26	42.0	6.5	 25
 52	 26	78.3	15.7	 20
 53	 26	71.0	11.9	 20
 54	 26	173.3	36.8	 20
 55	 26	40.5	5.8	 16
 56	 26	42.3	8.6	 20
 57	 26	38.3	6.9	 20
 58	 26	33.0	6.3	 16
 59	 26	38.0	6.2	 20
 60	 26	36.0	4.5	 20
 61	 26	34.0	4.3	 16
 62	 26	33.0	5.3	 20
 63	 26	38.3	6.5	 16
 64	 26	39.3	7.8	 20
 65	 26	42.3	7.8	 20
 66	 26	35.8	5.8	 16
 67	 26	40.8	8.0	 20
 68	 26	39.0	8.2	 25
 69	 26	62.3	8.3	 20
 70	 26	48.0	8.3	 25
 71	 26	65.0	12.0	 25
 72	 26	50.3	7.5	 20
 73	 26	115.0	13.3	 25
 74	 26	473.0	49.3	 25
 75	 26	470.5	38.5	 20
 76	 26	270.0	29.7	 25
 77	 26	233.0	28.9	 25
 78	 26	108.3	13.1	 20
 79	 26	99.0	14.5	 25
 80	 26	97.0	20.6	 25
 81	 26	43.0	8.0	 20
 82	 26	37.0	7.7	 25
 83	 26	42.0	6.9	 25
 84	 26	41.0	5.8	 20
 85	 26	85.0	12.7	 25
 86	 26	152.0	19.6	 25
 87	 26	98.0	12.8	 20
 88	 26	69.0	14.7	 25
 89	 26	75.0	13.0	 25
 90	 26	95.0	13.6	 20
 91	 26	618.0	44.5	 25
 92	 26	331.0	63.0	 25
 93	 26	63.3	6.9	 20
 94	 26	106.0	14.2	 25
 95	 26	66.0	9.5	 25
 96	 26	362.8	58.1	 20
 97	 26	83.0	18.0	 25
 98	 26	55.0	14.5	 20
 99	 26	75.8	9.4	 16
100	 26	72.0	12.3	 20
101	 26	42.5	7.4	 16
102	 26	49.5	8.4	 20
103	 26	93.5	12.7	 20
104	 26	188.5	13.9	 16
105	 26	39.8	8.6	 20
106	 26	100.0	18.2	 20
107	 26	50.0	8.9	 16
108	 26	81.5	12.1	 20
109	 26	114.3	18.6	 20
110	 26	36.3	8.3	 16
111	 26	37.5	6.3	 20
112	 26	54.5	10.9	 20
113	 26	43.0	5.4	 16
114	 26	38.0	6.7	 25
115	 26	38.0	5.8	 25
116	 26	40.5	8.0	 20
117	 26	54.0	8.1	 25
118	 26	155.0	23.9	 25
119	 26	526.5	55.7	 20
120	 26	555.0	31.9	 25
121	 26	786.0	62.2	 25
122	 26	220.8	28.2	 20
123	 26	238.0	21.0	 25
124	 26	155.0	17.9	 25
125	 26	76.3	11.0	 20
126	 26	81.0	13.4	 25
127	 26	86.0	13.9	 25
128	 26	51.3	6.0	 20
129	 26	79.0	16.3	 25
130	 26	125.0	27.4	 25
131	 26	36.3	7.5	 20
132	 26	59.0	10.7	 25
133	 26	43.0	7.4	 25
134	 26	43.3	8.6	 20
135	 26	37.0	5.9	 25
136	 26	40.0	8.9	 25
137	 26	49.5	8.5	 20
138	 26	227.0	56.4	 25
139	 26	68.3	14.6	 20
140	 26	38.0	8.1	 25
141	 26	48.0	8.0	 25
142	 26	41.0	8.0	 20
143	 26	50.0	6.5	 25
144	 26	36.3	5.7	 20
145	 26	41.0	5.8	 16
146	 26	39.5	6.0	 20
147	 26	42.5	7.0	 20
148	 26	34.8	5.4	 16
149	 26	35.0	5.8	 20
150	 26	40.0	10.1	 20
151	 26	51.3	7.8	 16
152	 26	55.0	9.3	 20
153	 26	41.5	5.3	 20
154	 26	39.5	7.0	 16
155	 26	123.0	16.8	 20
156	 26	56.5	8.8	 20
157	 26	68.3	11.0	 16
158	 26	51.8	10.6	 20
159	 26	150.0	23.8	 25
160	 26	249.3	24.7	 20
161	 26	50.0	11.3	 25
162	 26	48.0	7.3	 25
163	 26	38.5	7.1	 20
164	 26	50.0	6.8	 25
165	 26	140.0	27.6	 25
166	 26	103.0	15.4	 20
167	 26	71.0	7.9	 25
168	 26	41.0	7.1	 25
169	 26	114.3	15.9	 20
170	 26	208.0	29.3	 25
171	 26	436.0	55.7	 25
172	 26	111.0	15.5	 20
173	 26	53.0	8.3	 25
174	 26	55.0	8.7	 25
175	 26	620.0	91.6	 20
176	 26	39.0	6.8	 25
177	 26	38.3	4.8	 20
178	 26	38.0	5.7	 25
179	 26	40.0	7.0	 25
180	 26	33.3	6.7	 20
181	 26	37.0	6.4	 25
182	 26	42.0	8.3	 25
183	 26	39.3	8.1	 20
184	 26	274.0	38.8	 25
185	 26	195.0	29.1	 25
186	 26	347.5	63.1	 20
187	 26	46.0	7.5	 25
188	 26	47.0	8.9	 25
189	 26	53.8	11.5	 20
190	 26	80.0	9.1	 20
191	 26	44.0	7.5	 20
192	 26	42.5	6.4	 16
193	 26	44.8	7.3	 20
194	 26	50.8	10.5	 20
195	 26	43.8	8.9	 16
196	 26	98.0	11.1	 20
197	 26	75.3	13.1	 20
198	 26	58.5	9.5	 16
199	 26	138.0	24.8	 20
200	 26	50.8	9.1	 20
201	 26	86.3	9.8	 16
202	 26	41.0	8.5	 20
203	 26	42.0	8.1	 20
204	 26	76.0	15.4	 16
205	 26	45.0	7.7	 25
206	 26	36.0	5.5	 25
207	 26	36.3	7.3	 20
208	 26	40.0	7.0	 25
209	 26	38.0	6.1	 25
210	 26	36.0	7.6	 20
211	 26	34.0	5.5	 25
212	 26	36.0	5.7	 25
213	 26	36.0	5.9	 20
214	 26	40.0	6.8	 25
215	 26	40.5	7.0	 20
216	 26	77.0	11.0	 25
217	 26	35.0	7.1	 25
218	 26	35.5	5.3	 20
219	 26	33.0	5.0	 25
220	 26	38.0	7.5	 25
221	 26	34.5	5.6	 20
222	 26	40.0	6.4	 25
223	 26	36.0	6.8	 25
224	 26	37.0	6.9	 20
225	 26	36.0	7.3	 25
226	 26	35.0	5.5	 25
227	 26	38.3	5.4	 20
228	 26	35.0	6.2	 25
229	 26	39.0	8.0	 25
230	 26	42.3	5.3	 20
231	 26	38.0	6.0	 25
232	 26	38.0	7.7	 25
233	 26	65.0	9.8	 20
234	 26	89.0	12.9	 25
235	 26	69.0	15.5	 25
236	 26	57.3	13.8	 16
237	 26	118.0	17.5	 20
238	 26	64.3	10.4	 20
239	 26	109.3	14.1	 16
240	 26	177.0	16.5	 20
241	 26	183.8	20.7	 20
242	 26	47.5	7.5	 16
243	 26	63.5	7.7	 20
244	 26	201.0	19.9	 20
245	 26	257.3	18.3	 16
246	 26	63.5	6.3	 20
247	 26	91.0	13.0	 20
248	 26	67.0	8.3	 16
249	 26	42.0	8.2	 20
250	 26	43.3	7.7	 20
251	 26	40.0	5.9	 20
252	 26	41.0	7.0	 25
253	 26	49.3	4.6	 20
254	 26	92.0	49.9	 25
255	 26	42.0	6.9	 25
256	 26	43.0	8.0	 20
257	 26	163.0	28.4	 25
258	 26	202.0	19.4	 25
259	 26	117.3	16.2	 20
260	 26	47.0	8.3	 25
261	 26	37.0	6.5	 25
262	 26	40.0	5.1	 20
263	 26	49.0	7.3	 25
264	 26	72.0	11.2	 25
265	 26	76.5	11.7	 20
266	 26	55.0	10.4	 25
267	 26	42.0	7.4	 25
268	 26	76.0	12.0	 20
269	 26	135.0	21.6	 25
270	 26	98.0	10.8	 25
271	 26	43.3	6.4	 20
272	 26	37.0	4.6	 25
273	 26	39.0	7.2	 25
274	 26	39.3	6.2	 20
275	 26	39.0	6.7	 25
276	 26	39.0	5.1	 25
277	 26	41.0	9.1	 20
278	 26	38.0	7.2	 25
279	 26	39.0	5.5	 25
280	 26	45.0	8.3	 20
281	 26	38.3	7.1	 20
282	 26	38.0	4.7	 20
283	 26	41.3	8.1	 16
284	 26	45.3	6.8	 20
285	 26	45.3	7.6	 20
286	 26	100.8	22.1	 16
287	 26	59.0	10.2	 20
288	 26	35.3	5.6	 20
289	 26	38.5	7.9	 16
290	 26	43.3	7.9	 20
291	 26	36.5	4.9	 16
292	 26	35.5	7.9	 20
293	 26	44.0	8.4	 20
294	 26	65.5	8.7	 16
295	 26	65.0	10.7	 20
296	 26	40.0	4.8	 25
297	 26	42.5	8.8	 20
298	 26	49.0	8.2	 25
299	 26	52.0	10.2	 25
300	 26	41.3	5.5	 20
301	 26	45.0	5.7	 25
302	 26	45.0	7.5	 25
303	 26	58.0	11.2	 20
304	 26	918.0	162.3	 25
305	 26	94.0	11.8	 25
306	 26	87.3	20.5	 20
307	 26	41.0	6.7	 25
308	 26	54.0	9.2	 25
309	 26	41.0	5.7	 20
310	 26	63.0	8.4	 25
311	 26	76.0	13.4	 25
312	 26	137.3	14.5	 20
313	 26	84.0	16.0	 25
314	 26	116.0	17.5	 25
315	 26	58.5	8.8	 20
316	 26	142.0	15.8	 25
317	 26	95.0	17.5	 25
318	 26	50.8	7.9	 20
319	 26	39.0	6.7	 25
320	 26	50.0	9.1	 25
321	 26	50.3	12.8	 20
322	 26	40.0	6.6	 25
323	 26	44.0	7.9	 25
324	 26	89.0	14.6	 20
325	 26	39.0	7.6	 25
326	 26	52.0	9.1	 25
327	 26	48.3	8.7	 16
328	 26	40.0	5.1	 20
329	 26	36.8	7.5	 16
330	 26	40.8	6.9	 20
331	 26	42.3	7.4	 20
332	 26	110.5	24.6	 16
333	 26	53.0	9.1	 20
334	 26	110.5	19.5	 20
335	 26	42.3	7.7	 16
336	 26	57.3	9.0	 20
337	 26	42.5	6.0	 20
338	 26	85.8	11.4	 16
339	 26	144.8	30.6	 20
340	 26	60.3	8.6	 20
341	 26	53.0	9.8	 16
342	 26	45.0	6.1	 25
343	 26	39.0	6.9	 25
344	 26	39.5	7.0	 20
345	 26	59.0	10.6	 25
346	 26	47.0	7.0	 25
347	 26	62.5	10.0	 20
348	 26	53.0	7.7	 25
349	 26	1168.0	198.7	 25
350	 26	173.0	17.5	 20
351	 26	55.0	12.9	 25
352	 26	50.0	6.4	 25
353	 26	79.0	13.0	 20
354	 26	104.0	11.8	 25
355	 26	46.0	8.3	 25
356	 26	39.0	5.6	 20
357	 26	34.0	6.5	 25
358	 26	45.0	6.8	 25
359	 26	41.0	7.1	 20
360	 26	41.0	7.2	 25
361	 26	39.0	5.6	 25
362	 26	43.0	6.5	 20
363	 26	42.0	7.6	 25
364	 26	61.0	11.4	 25
365	 26	50.3	8.7	 20
366	 26	53.0	10.3	 25
367	 26	39.0	8.3	 20
368	 26	241.0	46.2	 25
369	 26	104.0	15.4	 25
370	 26	509.0	57.9	 20
371	 26	150.0	30.4	 25
372	 26	92.0	12.7	 25
373	 26	55.3	7.4	 16
374	 26	42.0	7.4	 20
375	 26	41.3	6.7	 20
376	 26	46.5	8.4	 16
377	 26	72.3	15.6	 20
378	 26	308.8	42.9	 20
379	 26	65.3	9.9	 16
380	 26	106.8	15.6	 20
381	 26	52.5	6.9	 20
382	 26	49.0	8.8	 16
383	 26	52.5	7.7	 20
384	 26	56.0	9.3	 20
385	 26	48.3	9.3	 16
386	 26	44.3	8.5	 20
387	 26	44.0	8.8	 20
388	 26	56.3	8.4	 20
389	 26	41.0	7.5	 25
390	 26	43.0	8.6	 25
391	 26	44.0	6.9	 20
392	 26	43.0	7.4	 25
393	 26	70.0	10.7	 25
394	 26	45.0	7.0	 20
395	 26	83.0	15.5	 25
396	 26	174.0	30.0	 25
397	 26	94.0	13.1	 20
398	 26	105.0	15.1	 25
399	 26	219.0	24.9	 25
400	 26	48.3	8.1	 20
401	 26	56.0	10.3	 25
402	 26	59.0	11.7	 25
403	 26	58.8	7.9	 20
404	 26	50.0	8.6	 25
405	 26	45.5	7.9	 20
406	 26	84.0	15.7	 25
407	 26	61.0	11.6	 25
408	 26	44.3	9.9	 20
409	 26	161.0	38.0	 25
410	 26	48.0	7.6	 25
411	 26	55.0	11.6	 20
412	 26	83.0	12.3	 25
413	 26	193.0	18.6	 25
414	 26	438.0	83.2	 20
415	 26	182.0	25.1	 25
416	 26	628.0	42.2	 25
417	 26	451.0	87.3	 20
418	 26	322.0	34.8	 20
419	 26	622.0	58.0	 20
420	 26	91.3	12.6	 16
421	 26	73.0	12.7	 20
422	 26	119.0	20.2	 20
423	 26	41.0	7.4	 16
424	 26	65.0	11.0	 20
425	 26	74.3	11.5	 20
426	 26	141.0	21.1	 16
427	 26	45.0	7.7	 20
428	 26	44.3	8.0	 20
429	 26	43.3	7.4	 16
430	 26	43.3	5.0	 20
431	 26	36.8	5.9	 20
432	 26	44.3	5.9	 16
433	 26	92.5	12.9	 20
434	 26	145.0	16.5	 25
435	 26	336.5	35.2	 20
436	 26	51.0	9.9	 25
437	 26	37.0	8.0	 25
438	 26	45.0	8.2	 20
439	 26	41.0	7.4	 25
440	 26	41.0	6.9	 25
441	 26	37.5	6.7	 20
442	 26	42.0	8.0	 25
443	 26	37.0	5.0	 20
444	 26	37.0	6.9	 25
445	 26	38.0	6.1	 25
446	 26	66.5	12.3	 20
447	 26	41.0	7.0	 25
448	 26	52.0	10.0	 25
449	 26	46.3	7.3	 20
450	 26	38.0	6.6	 25
451	 26	39.0	5.3	 25
452	 26	39.3	6.0	 20
453	 26	42.0	8.3	 25
454	 26	43.0	8.5	 25
455	 26	99.5	14.4	 20
456	 26	61.0	11.1	 25
457	 26	93.0	13.8	 25
458	 26	45.3	5.0	 20
459	 26	45.0	7.5	 25
460	 26	44.0	8.2	 25
461	 26	60.0	9.8	 20
462	 26	66.0	12.9	 25
463	 26	45.0	7.4	 25
464	 26	48.3	9.7	 16
465	 26	45.3	8.4	 20
466	 26	286.5	53.9	 20
467	 26	76.0	14.3	 16
468	 26	81.0	8.4	 20
469	 26	105.3	11.0	 20
470	 26	67.5	12.1	 16
471	 26	263.5	25.6	 20
472	 26	237.0	33.5	 20
473	 26	98.5	17.1	 16
474	 26	38.3	5.5	 20
475	 26	58.5	10.0	 20
476	 26	37.3	5.1	 16
477	 26	35.3	4.4	 20
478	 26	38.0	5.1	 20
479	 26	39.3	6.2	 20
480	 26	37.0	6.8	 25
481	 26	37.8	8.5	 20
482	 26	48.0	9.5	 25
483	 26	119.0	23.2	 25
484	 26	44.3	5.5	 20
485	 26	53.0	7.3	 25
486	 26	52.0	7.2	 25
487	 26	613.3	49.0	 20
488	 26	41.0	6.3	 25
489	 26	58.0	10.3	 25
490	 26	41.0	6.9	 20
491	 26	37.0	6.7	 25
492	 26	39.0	8.0	 25
493	 26	66.8	12.9	 20
494	 26	42.0	7.8	 25
495	 26	41.0	6.8	 25
496	 26	47.3	8.8	 20
497	 26	43.0	7.2	 25
498	 26	39.0	5.9	 25
499	 26	42.3	7.6	 20
500	 26	43.0	5.5	 25
501	 26	49.0	5.9	 25
502	 26	59.3	11.6	 20
503	 26	102.0	14.7	 25
504	 26	88.0	17.0	 25
505	 26	55.3	7.2	 20
506	 26	134.0	35.7	 25
507	 26	816.0	68.3	 25
508	 26	598.8	63.0	 20
509	 26	60.0	8.0	 25
510	 26	64.8	9.6	 20
511	 26	348.0	38.2	 16
512	 26	59.0	9.8	 20
513	 26	80.0	10.2	 20
514	 26	49.5	7.8	 16
515	 26	44.0	7.4	 20
516	 26	310.0	32.0	 20
517	 26	46.0	8.0	 16
518	 26	93.5	11.8	 20
519	 26	159.3	21.4	 16
520	 26	158.5	22.6	 20
521	 26	89.3	10.6	 20
522	 26	47.0	6.0	 16
523	 26	82.5	12.9	 20
524	 26	52.0	8.7	 20
525	 26	62.0	9.8	 20
526	 26	68.0	11.3	 25
527	 26	59.0	8.7	 25
528	 26	82.0	11.7	 20
529	 26	127.0	17.4	 25
530	 26	114.0	15.4	 25
531	 26	46.3	9.6	 20
532	 26	118.0	17.8	 25
533	 26	104.0	11.5	 25
534	 26	88.3	11.6	 20
535	 26	80.0	10.6	 25
536	 26	1872.0	179.1	 25
537	 26	120.3	23.2	 20
538	 26	139.0	18.6	 25
539	 26	49.0	7.7	 25
540	 26	77.3	11.2	 20
541	 26	62.0	10.5	 25
542	 26	58.0	12.2	 25
543	 26	114.5	11.8	 20
544	 26	133.0	15.8	 25
545	 26	351.0	32.7	 25
546	 26	171.0	23.4	 20
547	 26	51.0	9.1	 25
548	 26	40.0	7.5	 25
549	 26	40.8	8.4	 20
550	 26	39.0	6.6	 25
551	 26	62.0	10.5	 25
552	 26	64.8	7.2	 20
553	 26	71.0	8.9	 25
554	 26	48.0	9.4	 25
555	 26	45.5	9.2	 20
556	 26	56.0	6.6	 20
557	 26	52.3	7.9	 16
558	 26	36.0	6.1	 20
559	 26	40.0	7.9	 20
560	 26	70.3	12.6	 16
561	 26	67.0	10.8	 20
562	 26	344.8	61.5	 20
563	 26	358.0	52.8	 16
564	 26	251.8	47.0	 20
565	 26	88.8	21.3	 20
566	 26	56.3	7.3	 16
567	 26	69.0	10.5	 20
568	 26	55.5	9.9	 20
569	 26	46.3	7.1	 16
570	 26	54.3	10.9	 20
571	 26	47.0	8.5	 25
572	 26	44.0	6.9	 20
573	 26	45.0	6.8	 25
574	 26	70.0	11.0	 25
575	 26	56.8	8.6	 20
576	 26	63.0	10.7	 25
577	 26	46.0	6.7	 25
578	 26	37.0	7.4	 20
579	 26	36.0	6.2	 25
580	 26	63.0	10.8	 25
581	 26	49.0	8.4	 20
582	 26	45.0	7.0	 25
583	 26	55.0	9.3	 25
584	 26	168.5	17.0	 20
585	 26	87.0	14.0	 25
586	 26	410.0	72.9	 25
587	 26	54.0	10.0	 20
588	 26	77.0	16.9	 25
589	 26	69.0	12.2	 25
590	 26	202.0	46.9	 20
591	 26	77.0	11.7	 25
592	 26	68.0	11.9	 25
593	 26	50.0	7.4	 20
594	 26	48.0	8.5	 25
595	 26	52.3	6.7	 20
596	 26	47.0	9.9	 25
597	 26	52.0	6.4	 25
598	 26	53.3	8.3	 20
599	 26	55.0	11.5	 25
600	 26	147.0	22.5	 25
601	 26	50.8	10.9	 16
602	 26	44.0	9.8	 20
603	 26	57.5	11.2	 20
604	 26	53.3	9.4	 16
605	 26	105.5	11.9	 20
606	 26	62.0	11.2	 20
607	 26	62.0	10.9	 16
608	 26	38.3	7.4	 20
609	 26	60.0	14.4	 20
610	 26	45.5	9.6	 16
611	 26	53.3	8.2	 20
612	 26	41.3	6.3	 20
613	 26	43.5	7.1	 16
614	 26	42.3	7.1	 20
615	 26	38.3	6.4	 20
616	 26	40.3	6.8	 20
617	 26	46.0	7.3	 25
618	 26	88.0	14.9	 25
619	 26	39.3	6.9	 20
620	 26	38.0	7.6	 25
621	 26	41.0	6.4	 25
622	 26	44.3	6.8	 20
623	 26	52.0	10.5	 25
624	 26	44.0	10.5	 25
625	 26	54.0	10.2	 20
626	 26	50.0	7.0	 25
627	 26	44.0	7.9	 25
628	 26	168.0	31.5	 20
629	 26	50.0	7.2	 25
630	 26	49.0	5.7	 20
631	 26	63.0	8.6	 25
632	 26	47.0	7.8	 25
633	 26	43.5	8.5	 20
634	 26	121.0	18.2	 25
635	 26	151.0	18.5	 25
636	 26	69.3	11.5	 20
637	 26	128.0	17.3	 25
638	 26	67.0	11.9	 25
639	 26	1356.3	333.1	 20
  0	 27	45.0	7.7	 25
  1	 27	78.0	14.2	 25
  2	 27	46.0	7.9	 20
  3	 27	38.0	7.6	 25
  4	 27	43.0	6.6	 25
  5	 27	42.5	6.5	 20
  6	 27	40.0	8.0	 25
  7	 27	55.0	7.5	 25
  8	 27	44.3	8.4	 20
  9	 27	41.0	9.0	 25
 10	 27	49.0	6.7	 25
 11	 27	38.3	6.4	 20
 12	 27	69.0	10.3	 25
 13	 27	91.0	15.8	 25
 14	 27	104.5	18.0	 20
 15	 27	402.0	100.7	 25
 16	 27	60.0	10.6	 25
 17	 27	55.8	12.5	 20
 18	 27	37.0	7.3	 25
 19	 27	39.0	7.5	 25
 20	 27	49.3	7.3	 20
 21	 27	42.0	7.6	 25
 22	 27	39.3	5.1	 16
 23	 27	42.3	7.9	 20
 24	 27	37.3	6.3	 20
 25	 27	39.5	7.5	 16
 26	 27	41.0	7.3	 20
 27	 27	74.5	13.2	 20
 28	 27	110.0	15.1	 16
 29	 27	86.5	12.1	 20
 30	 27	43.3	8.0	 20
 31	 27	263.3	22.2	 16
 32	 27	222.0	32.0	 20
 33	 27	83.5	11.3	 20
 34	 27	67.0	9.1	 16
 35	 27	60.3	6.9	 20
 36	 27	76.3	14.5	 20
 37	 27	134.3	17.1	 20
 38	 27	75.0	10.5	 25
 39	 27	102.0	18.4	 25
 40	 27	359.3	40.9	 20
 41	 27	215.0	22.4	 25
 42	 27	1480.0	182.2	 25
 43	 27	53.8	8.9	 20
 44	 27	41.0	6.1	 25
 45	 27	44.0	7.9	 25
 46	 27	39.3	6.6	 20
 47	 27	43.0	7.6	 25
 48	 27	38.0	6.0	 25
 49	 27	37.5	7.1	 20
 50	 27	34.0	4.5	 25
 51	 27	36.0	6.3	 25
 52	 27	52.0	6.0	 20
 53	 27	79.0	12.1	 25
 54	 27	50.0	10.0	 25
 55	 27	36.3	6.3	 20
 56	 27	38.0	8.9	 25
 57	 27	39.0	6.6	 25
 58	 27	45.3	9.4	 20
 59	 27	36.0	6.6	 25
 60	 27	34.0	5.5	 20
 61	 27	38.0	8.6	 25
 62	 27	32.0	5.6	 25
 63	 27	39.0	8.4	 20
 64	 27	75.0	15.8	 25
 65	 27	73.0	13.6	 25
 66	 27	69.3	12.0	 20
 67	 27	39.0	5.9	 25
 68	 27	38.5	5.9	 20
 69	 27	35.0	6.3	 16
 70	 27	39.3	7.0	 20
 71	 27	155.3	14.7	 20
 72	 27	74.0	10.6	 16
 73	 27	85.3	14.0	 20
 74	 27	291.5	35.5	 20
 75	 27	51.3	8.7	 16
 76	 27	70.5	10.9	 20
 77	 27	473.5	46.4	 20
 78	 27	102.8	16.1	 16
 79	 27	180.0	19.3	 20
 80	 27	1030.5	108.3	 20
 81	 27	145.3	18.1	 16
 82	 27	93.3	12.6	 20
 83	 27	57.0	11.5	 25
 84	 27	50.3	7.2	 20
 85	 27	53.0	8.2	 25
 86	 27	63.0	10.5	 25
 87	 27	85.0	14.8	 20
 88	 27	91.0	13.0	 25
 89	 27	70.0	12.5	 25
 90	 27	37.0	6.5	 20
 91	 27	294.0	24.9	 25
 92	 27	55.0	6.8	 25
 93	 27	76.3	11.5	 20
 94	 27	194.0	23.4	 25
 95	 27	413.0	42.6	 25
 96	 27	477.3	30.6	 20
 97	 27	179.0	21.2	 25
 98	 27	48.8	8.0	 20
 99	 27	73.0	12.3	 25
100	 27	247.0	29.0	 25
101	 27	76.3	12.5	 20
102	 27	96.0	14.4	 25
103	 27	452.0	57.0	 25
104	 27	127.3	15.2	 20
105	 27	68.0	11.0	 25
106	 27	75.0	9.9	 25
107	 27	113.8	18.0	 20
108	 27	43.0	8.2	 25
109	 27	39.0	6.5	 25
110	 27	37.0	7.8	 20
111	 27	39.0	6.3	 25
112	 27	33.0	5.2	 25
113	 27	35.3	5.0	 20
114	 27	38.0	8.1	 20
115	 27	42.0	5.4	 20
116	 27	83.0	12.8	 16
117	 27	49.3	10.1	 20
118	 27	38.3	8.7	 20
119	 27	119.3	15.2	 16
120	 27	178.5	33.2	 20
121	 27	73.0	12.7	 20
122	 27	47.3	11.6	 16
123	 27	42.0	6.9	 20
124	 27	72.0	12.5	 20
125	 27	83.5	10.8	 16
126	 27	81.0	16.1	 20
127	 27	105.3	20.8	 20
128	 27	31.0	5.1	 16
129	 27	39.0	7.6	 25
130	 27	45.0	9.9	 25
131	 27	40.3	8.6	 20
132	 27	335.0	70.8	 25
133	 27	43.0	7.4	 25
134	 27	54.3	11.8	 20
135	 27	74.0	13.0	 25
136	 27	56.8	9.6	 20
137	 27	240.0	33.8	 25
138	 27	315.0	25.4	 25
139	 27	302.5	31.3	 20
140	 27	103.0	18.8	 25
141	 27	44.0	7.4	 25
142	 27	75.3	13.5	 20
143	 27	60.0	11.2	 25
144	 27	218.0	40.6	 25
145	 27	84.0	14.1	 20
146	 27	143.0	37.9	 25
147	 27	48.0	7.9	 25
148	 27	43.0	8.3	 20
149	 27	439.0	111.7	 25
150	 27	37.0	4.9	 25
151	 27	37.0	6.1	 20
152	 27	84.0	18.2	 25
153	 27	178.0	31.3	 25
154	 27	102.3	19.7	 20
155	 27	256.0	52.9	 25
156	 27	1020.0	270.0	 25
157	 27	564.3	112.6	 20
158	 27	109.0	18.7	 25
159	 27	51.3	6.0	 20
160	 27	155.0	10.1	 16
161	 27	45.3	7.7	 20
162	 27	42.3	5.6	 20
163	 27	45.0	7.3	 16
164	 27	42.5	8.0	 20
165	 27	61.3	11.7	 20
166	 27	74.3	10.7	 16
167	 27	76.3	12.6	 20
168	 27	93.8	14.3	 20
169	 27	94.3	15.0	 16
170	 27	134.8	20.1	 20
171	 27	44.3	8.5	 20
172	 27	57.0	8.6	 16
173	 27	46.3	7.4	 20
174	 27	39.3	7.6	 16
175	 27	45.0	8.0	 25
176	 27	63.0	11.6	 25
177	 27	77.3	14.7	 20
178	 27	36.0	5.2	 25
179	 27	48.0	8.3	 25
180	 27	45.0	7.0	 20
181	 27	75.0	12.4	 25
182	 27	257.0	55.3	 25
183	 27	52.8	14.0	 20
184	 27	35.0	5.9	 25
185	 27	36.0	6.0	 25
186	 27	42.5	8.7	 20
187	 27	41.0	6.3	 25
188	 27	61.0	9.5	 25
189	 27	45.3	7.3	 20
190	 27	71.0	8.6	 25
191	 27	94.0	15.0	 25
192	 27	108.8	16.5	 20
193	 27	40.0	7.3	 25
194	 27	42.0	8.5	 25
195	 27	90.8	19.4	 20
196	 27	51.0	7.9	 25
197	 27	38.0	7.6	 25
198	 27	60.3	8.2	 20
199	 27	53.0	9.4	 25
200	 27	60.0	8.7	 25
201	 27	80.5	15.9	 20
202	 27	59.0	9.2	 25
203	 27	69.0	10.3	 25
204	 27	43.0	8.6	 20
205	 27	42.0	7.4	 20
206	 27	41.3	8.8	 20
207	 27	44.3	7.4	 16
208	 27	48.0	11.8	 20
209	 27	35.0	5.4	 20
210	 27	41.8	8.3	 16
211	 27	71.0	13.8	 20
212	 27	37.3	5.7	 16
213	 27	45.0	8.6	 20
214	 27	36.0	4.4	 20
215	 27	41.3	9.1	 16
216	 27	57.3	8.9	 20
217	 27	88.0	11.8	 20
218	 27	48.0	8.8	 16
219	 27	98.0	26.6	 20
220	 27	42.0	8.2	 25
221	 27	2224.0	371.9	 20
222	 27	58.0	11.7	 25
223	 27	55.0	8.5	 25
224	 27	81.3	13.1	 20
225	 27	80.0	15.2	 25
226	 27	55.0	9.3	 25
227	 27	36.3	5.6	 20
228	 27	41.0	7.1	 25
229	 27	34.0	7.3	 25
230	 27	55.3	11.9	 20
231	 27	37.0	7.0	 25
232	 27	40.0	9.7	 25
233	 27	62.3	9.6	 20
234	 27	63.0	9.5	 25
235	 27	48.0	11.1	 25
236	 27	62.5	12.0	 20
237	 27	147.0	35.1	 25
238	 27	167.0	30.5	 25
239	 27	213.0	28.2	 20
240	 27	205.0	25.0	 25
241	 27	186.0	22.5	 25
242	 27	60.3	7.7	 20
243	 27	389.0	53.8	 25
244	 27	713.0	62.6	 25
245	 27	222.5	28.9	 20
246	 27	1022.0	213.1	 25
247	 27	169.0	36.8	 25
248	 27	95.3	18.2	 20
249	 27	105.0	22.6	 25
250	 27	87.3	22.1	 20
251	 27	666.8	124.4	 20
252	 27	41.3	8.3	 20
253	 27	41.0	7.2	 16
254	 27	41.0	7.4	 20
255	 27	42.0	7.6	 20
256	 27	35.3	7.8	 16
257	 27	45.8	7.9	 20
258	 27	47.0	10.0	 20
259	 27	68.5	9.8	 16
260	 27	88.5	13.9	 20
261	 27	41.3	6.2	 20
262	 27	47.5	7.9	 16
263	 27	49.0	8.8	 20
264	 27	47.3	5.9	 20
265	 27	38.0	5.4	 16
266	 27	38.0	7.8	 25
267	 27	110.0	21.8	 25
268	 27	53.3	7.3	 20
269	 27	60.0	6.8	 25
270	 27	49.0	8.4	 25
271	 27	83.8	13.6	 20
272	 27	44.0	8.0	 25
273	 27	40.0	4.3	 25
274	 27	50.3	8.7	 20
275	 27	53.0	8.8	 25
276	 27	46.0	9.9	 25
277	 27	54.3	10.1	 20
278	 27	71.0	14.3	 25
279	 27	38.0	6.8	 25
280	 27	39.0	6.0	 20
281	 27	37.0	6.0	 25
282	 27	39.0	7.0	 25
283	 27	40.5	8.0	 20
284	 27	39.0	7.4	 25
285	 27	38.0	5.9	 25
286	 27	45.3	9.1	 20
287	 27	40.0	7.2	 25
288	 27	103.3	22.8	 20
289	 27	42.0	8.2	 25
290	 27	75.0	12.2	 25
291	 27	43.0	4.5	 20
292	 27	84.0	18.5	 25
293	 27	37.0	7.0	 25
294	 27	45.3	7.6	 20
295	 27	53.0	8.0	 25
296	 27	44.8	8.4	 20
297	 27	66.3	10.5	 16
298	 27	72.3	13.1	 20
299	 27	77.5	13.0	 20
300	 27	200.0	32.7	 16
301	 27	45.3	9.4	 20
302	 27	51.5	12.0	 20
303	 27	75.8	11.7	 16
304	 27	62.8	12.7	 20
305	 27	97.3	18.1	 20
306	 27	43.3	6.5	 16
307	 27	44.0	5.9	 20
308	 27	46.5	9.5	 20
309	 27	132.8	21.6	 16
310	 27	180.0	40.8	 20
311	 27	47.0	8.6	 20
312	 27	51.5	8.0	 20
313	 27	54.0	10.4	 25
314	 27	186.0	22.1	 25
315	 27	176.3	22.3	 20
316	 27	2614.0	494.4	 25
317	 27	511.0	139.6	 25
318	 27	46.3	5.2	 20
319	 27	81.0	13.8	 25
320	 27	55.0	9.0	 25
321	 27	39.3	6.6	 20
322	 27	40.0	8.3	 25
323	 27	35.0	6.2	 25
324	 27	37.3	8.3	 20
325	 27	40.0	6.3	 25
326	 27	191.0	32.2	 20
327	 27	51.0	9.6	 25
328	 27	50.0	9.4	 25
329	 27	74.5	15.4	 20
330	 27	42.0	8.7	 25
331	 27	47.0	10.0	 25
332	 27	43.3	5.4	 20
333	 27	67.0	10.7	 25
334	 27	103.0	21.1	 25
335	 27	61.5	13.1	 20
336	 27	139.0	31.6	 25
337	 27	72.0	13.1	 25
338	 27	66.3	9.9	 20
339	 27	295.0	76.9	 25
340	 27	139.0	24.5	 25
341	 27	175.8	49.6	 20
342	 27	113.0	14.3	 20
343	 27	142.0	28.2	 20
344	 27	115.3	15.8	 16
345	 27	61.0	8.6	 20
346	 27	38.3	6.9	 20
347	 27	42.3	6.6	 16
348	 27	51.3	8.5	 20
349	 27	40.0	7.9	 20
350	 27	42.0	6.4	 16
351	 27	37.3	5.3	 20
352	 27	44.8	7.2	 20
353	 27	49.0	5.6	 16
354	 27	87.0	12.2	 20
355	 27	65.3	11.1	 20
356	 27	55.3	6.4	 16
357	 27	38.0	8.2	 25
358	 27	48.0	7.8	 25
359	 27	63.5	9.5	 20
360	 27	47.0	7.2	 25
361	 27	70.0	12.7	 25
362	 27	56.0	11.4	 20
363	 27	53.0	8.5	 25
364	 27	61.5	10.2	 20
365	 27	41.0	7.5	 25
366	 27	41.0	6.8	 25
367	 27	112.5	27.8	 20
368	 27	46.0	9.1	 25
369	 27	44.0	8.7	 25
370	 27	294.3	49.0	 20
371	 27	557.0	95.1	 25
372	 27	324.0	25.2	 25
373	 27	348.3	67.5	 20
374	 27	64.0	11.7	 25
375	 27	48.0	9.5	 25
376	 27	259.8	51.7	 20
377	 27	150.0	24.7	 25
378	 27	156.0	24.8	 25
379	 27	58.3	8.2	 20
380	 27	95.0	13.3	 25
381	 27	62.0	10.6	 25
382	 27	359.0	99.0	 20
383	 27	65.0	10.9	 25
384	 27	81.0	14.5	 25
385	 27	217.8	37.6	 20
386	 27	147.0	23.6	 25
387	 27	76.0	13.6	 25
388	 27	63.0	11.3	 16
389	 27	61.5	9.1	 20
390	 27	45.0	6.3	 20
391	 27	48.5	15.9	 16
392	 27	38.0	7.0	 20
393	 27	45.0	8.3	 20
394	 27	70.8	14.4	 16
395	 27	52.3	9.2	 20
396	 27	74.0	7.7	 20
397	 27	40.3	7.2	 16
398	 27	42.5	6.0	 20
399	 27	59.3	10.7	 20
400	 27	141.3	22.4	 16
401	 27	40.3	4.5	 20
402	 27	92.8	8.9	 16
403	 27	111.0	13.3	 25
404	 27	56.0	9.3	 25
405	 27	156.3	73.4	 20
406	 27	90.0	24.2	 25
407	 27	40.0	7.1	 25
408	 27	41.5	7.7	 20
409	 27	39.0	7.3	 25
410	 27	37.0	6.2	 25
411	 27	59.3	8.2	 20
412	 27	61.0	11.9	 25
413	 27	1145.0	262.1	 25
414	 27	333.5	28.2	 20
415	 27	175.0	21.0	 25
416	 27	135.0	16.4	 25
417	 27	198.3	19.2	 20
418	 27	233.0	37.0	 25
419	 27	107.0	18.7	 25
420	 27	86.3	16.5	 20
421	 27	93.0	18.6	 25
422	 27	146.0	17.1	 25
423	 27	43.0	7.4	 20
424	 27	34.0	5.2	 25
425	 27	43.0	9.7	 25
426	 27	74.0	13.2	 20
427	 27	107.0	24.6	 25
428	 27	42.0	6.4	 25
429	 27	51.5	9.8	 20
430	 27	84.0	18.9	 25
431	 27	57.0	9.6	 25
432	 27	67.8	11.7	 20
433	 27	109.0	26.4	 25
434	 27	121.0	17.1	 20
435	 27	85.5	16.4	 16
436	 27	359.5	33.2	 20
437	 27	147.3	15.9	 20
438	 27	90.5	13.5	 16
439	 27	37.3	6.5	 20
440	 27	49.3	6.6	 16
441	 27	63.3	10.2	 20
442	 27	41.5	8.9	 20
443	 27	81.0	13.4	 16
444	 27	131.5	20.2	 20
445	 27	114.0	25.1	 20
446	 27	38.5	7.0	 16
447	 27	176.8	48.3	 20
448	 27	43.3	6.1	 20
449	 27	47.3	7.6	 20
450	 27	46.0	7.6	 25
451	 27	54.0	10.0	 25
452	 27	45.0	6.9	 20
453	 27	199.0	32.5	 25
454	 27	45.0	8.0	 25
455	 27	49.0	8.2	 20
456	 27	69.0	13.9	 25
457	 27	125.0	26.2	 25
458	 27	270.0	33.2	 20
459	 27	93.0	16.2	 25
460	 27	92.0	13.4	 25
461	 27	191.0	33.3	 20
462	 27	48.0	6.6	 25
463	 27	41.0	5.3	 25
464	 27	138.0	32.6	 20
465	 27	57.0	10.2	 25
466	 27	42.0	5.4	 25
467	 27	37.3	6.7	 20
468	 27	56.0	9.0	 25
469	 27	65.0	10.0	 25
470	 27	53.3	6.7	 20
471	 27	37.0	7.9	 25
472	 27	42.0	8.9	 25
473	 27	39.3	6.4	 20
474	 27	39.0	5.5	 25
475	 27	40.0	7.6	 25
476	 27	43.5	8.3	 20
477	 27	186.0	43.0	 25
478	 27	558.0	161.7	 20
479	 27	46.5	8.3	 20
480	 27	42.3	7.9	 20
481	 27	55.5	7.5	 16
482	 27	87.0	14.7	 20
483	 27	57.3	8.3	 20
484	 27	93.8	19.5	 16
485	 27	45.0	7.2	 20
486	 27	52.3	7.9	 20
487	 27	98.0	15.7	 16
488	 27	102.0	14.2	 20
489	 27	85.5	10.0	 20
490	 27	46.8	9.3	 16
491	 27	44.0	7.2	 20
492	 27	394.3	89.0	 20
493	 27	41.3	6.9	 16
494	 27	46.3	7.6	 20
495	 27	59.0	8.8	 25
496	 27	238.0	45.4	 20
497	 27	606.0	158.3	 25
498	 27	421.0	105.6	 25
499	 27	81.5	13.4	 20
500	 27	78.0	12.8	 25
501	 27	45.0	7.7	 25
502	 27	81.5	12.6	 20
503	 27	159.0	26.1	 25
504	 27	77.0	10.4	 25
505	 27	41.3	6.1	 20
506	 27	70.0	10.3	 25
507	 27	60.0	12.7	 25
508	 27	60.3	12.6	 20
509	 27	38.0	7.3	 25
510	 27	38.0	7.2	 25
511	 27	75.3	11.0	 20
512	 27	67.0	10.6	 25
513	 27	67.0	10.9	 25
514	 27	203.0	51.4	 20
515	 27	214.0	50.2	 25
516	 27	442.0	63.7	 20
517	 27	461.0	123.0	 25
518	 27	81.0	14.5	 25
519	 27	147.5	25.0	 20
520	 27	48.0	7.1	 25
521	 27	38.0	4.0	 25
522	 27	45.3	6.7	 20
523	 27	44.0	7.4	 25
524	 27	56.0	8.5	 25
525	 27	62.0	8.2	 16
526	 27	49.3	10.0	 20
527	 27	202.3	39.3	 20
528	 27	50.0	7.5	 16
529	 27	41.3	7.0	 20
530	 27	165.0	36.2	 20
531	 27	76.0	13.0	 16
532	 27	67.3	8.8	 20
533	 27	484.3	58.4	 20
534	 27	93.0	11.2	 16
535	 27	60.5	12.8	 20
536	 27	69.3	12.4	 20
537	 27	41.5	8.8	 16
538	 27	38.8	6.2	 20
539	 27	44.3	7.3	 20
540	 27	42.5	6.6	 20
541	 27	46.0	7.1	 25
542	 27	45.0	6.1	 25
543	 27	58.3	9.3	 20
544	 27	51.0	8.9	 25
545	 27	42.0	9.1	 25
546	 27	45.3	6.1	 20
547	 27	39.0	7.4	 25
548	 27	41.0	7.2	 25
549	 27	63.3	13.6	 20
550	 27	134.0	33.3	 25
551	 27	49.0	8.2	 25
552	 27	71.3	8.4	 20
553	 27	79.0	12.1	 25
554	 27	51.3	9.1	 20
555	 27	91.0	14.9	 25
556	 27	50.0	8.4	 25
557	 27	70.5	11.9	 20
558	 27	41.0	5.8	 25
559	 27	70.0	14.0	 25
560	 27	74.3	9.0	 20
561	 27	72.0	9.7	 25
562	 27	106.0	17.1	 25
563	 27	207.0	40.7	 20
564	 27	195.0	32.7	 25
565	 27	68.0	12.4	 25
566	 27	54.3	8.6	 20
567	 27	48.0	8.8	 25
568	 27	47.0	6.9	 25
569	 27	51.3	10.3	 20
570	 27	49.0	7.9	 25
571	 27	81.0	13.2	 20
572	 27	60.0	11.4	 16
573	 27	41.0	5.7	 20
574	 27	46.0	7.4	 20
575	 27	58.0	9.7	 16
576	 27	59.5	10.2	 20
577	 27	55.3	7.5	 20
578	 27	61.5	11.4	 16
579	 27	46.5	5.7	 20
580	 27	62.0	9.4	 20
581	 27	46.3	7.0	 16
582	 27	38.3	6.2	 20
583	 27	299.0	76.8	 20
584	 27	57.5	8.6	 16
585	 27	94.5	11.9	 20
586	 27	95.0	11.3	 25
587	 27	108.8	16.9	 20
588	 27	52.0	9.7	 25
589	 27	98.0	14.1	 25
590	 27	99.5	15.3	 20
591	 27	99.0	14.2	 25
592	 27	74.0	10.1	 20
593	 27	54.0	9.1	 25
594	 27	48.0	7.3	 25
595	 27	70.0	11.5	 20
596	 27	60.0	10.1	 25
597	 27	259.0	66.7	 25
598	 27	38.3	7.3	 20
599	 27	58.0	11.3	 25
600	 27	56.0	10.3	 25
601	 27	48.3	11.8	 20
602	 27	39.0	7.8	 25
603	 27	37.0	7.8	 25
604	 27	41.3	6.1	 20
605	 27	54.0	7.3	 25
606	 27	53.0	8.0	 25
607	 27	322.3	82.2	 20
608	 27	60.0	11.8	 25
609	 27	171.0	29.1	 25
610	 27	129.3	27.6	 20
611	 27	65.0	13.2	 25
612	 27	61.0	11.4	 25
613	 27	67.3	8.9	 20
614	 27	63.0	9.8	 25
615	 27	49.0	10.4	 25
616	 27	66.0	10.6	 16
617	 27	164.0	27.8	 20
618	 27	46.8	9.5	 20
619	 27	91.8	14.4	 16
620	 27	109.5	17.1	 20
621	 27	41.5	6.9	 20
622	 27	45.5	6.4	 16
623	 27	40.0	6.7	 20
624	 27	44.0	6.1	 20
625	 27	200.0	33.0	 16
626	 27	47.3	7.5	 20
627	 27	43.0	6.7	 20
628	 27	76.8	14.0	 16
629	 27	95.8	13.9	 20
630	 27	69.0	11.2	 16
631	 27	89.3	10.7	 20
632	 27	80.0	10.8	 25
633	 27	104.8	12.1	 20
634	 27	114.0	16.2	 25
635	 27	93.0	15.6	 25
636	 27	141.5	27.0	 20
637	 27	293.0	40.7	 25
638	 27	426.0	107.7	 25
639	 27	48.0	9.6	 20
  0	 28	2262.0	338.3	 20
  1	 28	47.5	8.0	 20
  2	 28	38.3	5.6	 16
  3	 28	35.3	5.7	 20
  4	 28	33.3	6.4	 20
  5	 28	36.0	6.3	 16
  6	 28	37.8	6.8	 20
  7	 28	48.0	8.9	 25
  8	 28	58.3	9.6	 20
  9	 28	41.0	5.3	 25
 10	 28	40.0	7.5	 25
 11	 28	36.3	6.5	 20
 12	 28	94.0	15.8	 25
 13	 28	157.0	28.3	 25
 14	 28	50.0	9.0	 20
 15	 28	64.0	12.4	 25
 16	 28	66.0	10.1	 25
 17	 28	48.3	7.9	 20
 18	 28	46.0	7.6	 25
 19	 28	43.5	6.8	 20
 20	 28	42.0	7.3	 25
 21	 28	42.0	7.3	 25
 22	 28	40.3	5.4	 20
 23	 28	36.0	4.9	 25
 24	 28	39.0	6.7	 25
 25	 28	32.5	6.6	 20
 26	 28	36.0	7.1	 25
 27	 28	44.0	8.0	 25
 28	 28	81.3	11.3	 20
 29	 28	55.0	9.7	 25
 30	 28	47.0	7.2	 25
 31	 28	101.3	12.7	 20
 32	 28	104.0	14.7	 25
 33	 28	67.0	12.4	 25
 34	 28	60.3	13.9	 20
 35	 28	51.0	7.1	 25
 36	 28	103.0	12.4	 25
 37	 28	116.3	14.9	 16
 38	 28	101.3	13.9	 20
 39	 28	60.0	9.8	 20
 40	 28	123.8	18.2	 16
 41	 28	117.8	17.7	 20
 42	 28	684.0	56.7	 20
 43	 28	51.3	10.1	 16
 44	 28	43.3	7.9	 20
 45	 28	42.0	6.0	 20
 46	 28	46.3	6.1	 16
 47	 28	49.5	8.4	 20
 48	 28	34.0	6.8	 20
 49	 28	37.3	6.0	 16
 50	 28	36.8	8.1	 20
 51	 28	39.0	6.7	 20
 52	 28	39.3	7.0	 16
 53	 28	50.0	9.8	 25
 54	 28	48.0	7.3	 25
 55	 28	33.0	6.5	 20
 56	 28	35.0	6.1	 25
 57	 28	40.3	6.9	 20
 58	 28	44.0	7.0	 25
 59	 28	36.0	7.1	 25
 60	 28	35.0	6.3	 20
 61	 28	33.0	5.1	 25
 62	 28	34.0	5.8	 25
 63	 28	40.0	6.5	 20
 64	 28	37.0	7.2	 25
 65	 28	45.0	6.4	 25
 66	 28	44.0	7.1	 20
 67	 28	40.0	9.3	 25
 68	 28	38.0	7.0	 25
 69	 28	38.8	7.8	 20
 70	 28	37.0	6.1	 25
 71	 28	70.0	15.7	 25
 72	 28	50.8	8.5	 20
 73	 28	50.0	7.5	 25
 74	 28	233.0	22.0	 25
 75	 28	47.3	8.3	 20
 76	 28	45.0	6.9	 25
 77	 28	139.0	24.6	 25
 78	 28	60.3	10.5	 20
 79	 28	104.0	16.2	 25
 80	 28	394.0	67.9	 25
 81	 28	82.3	14.7	 20
 82	 28	116.0	16.2	 25
 83	 28	43.3	6.3	 20
 84	 28	63.5	11.8	 16
 85	 28	42.8	7.7	 20
 86	 28	46.3	8.0	 20
 87	 28	48.3	8.4	 16
 88	 28	54.3	8.1	 20
 89	 28	44.5	7.8	 20
 90	 28	36.8	6.3	 16
 91	 28	160.0	18.2	 20
 92	 28	55.5	8.6	 20
 93	 28	91.3	8.4	 16
 94	 28	164.0	19.2	 20
 95	 28	268.3	29.3	 16
 96	 28	337.3	35.8	 20
 97	 28	147.3	21.6	 20
 98	 28	47.0	8.9	 20
 99	 28	51.0	10.0	 25
100	 28	314.0	41.7	 25
101	 28	87.5	15.3	 20
102	 28	116.0	14.0	 25
103	 28	281.0	40.5	 25
104	 28	146.3	16.6	 20
105	 28	90.0	16.2	 25
106	 28	99.0	17.1	 25
107	 28	226.5	26.3	 20
108	 28	38.0	6.7	 25
109	 28	42.0	7.0	 25
110	 28	46.3	7.4	 20
111	 28	44.0	8.2	 25
112	 28	36.0	6.5	 25
113	 28	35.0	6.9	 20
114	 28	40.0	7.1	 25
115	 28	37.0	5.8	 25
116	 28	47.3	7.0	 20
117	 28	43.0	6.9	 25
118	 28	44.0	7.3	 25
119	 28	65.5	8.5	 20
120	 28	102.0	15.0	 25
121	 28	280.0	41.6	 25
122	 28	55.3	6.5	 20
123	 28	58.0	11.3	 25
124	 28	54.0	10.1	 25
125	 28	64.3	10.0	 20
126	 28	44.0	8.2	 25
127	 28	58.0	14.3	 25
128	 28	36.0	6.3	 20
129	 28	36.3	8.8	 20
130	 28	35.0	5.5	 20
131	 28	37.8	6.7	 16
132	 28	53.0	8.3	 20
133	 28	39.5	6.6	 16
134	 28	40.3	7.6	 20
135	 28	37.0	7.5	 20
136	 28	41.3	4.2	 16
137	 28	167.3	24.3	 20
138	 28	161.0	22.9	 20
139	 28	112.3	12.4	 16
140	 28	64.3	35.7	 20
141	 28	51.5	8.8	 20
142	 28	42.0	7.1	 16
143	 28	70.0	11.4	 20
144	 28	171.0	20.2	 25
145	 28	141.0	19.2	 20
146	 28	190.0	20.8	 25
147	 28	69.0	9.4	 25
148	 28	55.0	8.6	 20
149	 28	168.0	34.0	 25
150	 28	40.0	6.4	 25
151	 28	37.3	5.8	 20
152	 28	57.0	10.3	 25
153	 28	108.0	11.1	 25
154	 28	97.5	13.1	 20
155	 28	242.0	23.5	 25
156	 28	637.0	47.6	 25
157	 28	452.5	32.2	 20
158	 28	137.0	15.3	 25
159	 28	67.0	11.0	 25
160	 28	122.0	15.2	 20
161	 28	41.0	7.0	 25
162	 28	42.0	8.1	 25
163	 28	44.3	6.6	 20
164	 28	47.0	5.8	 25
165	 28	98.0	16.1	 25
166	 28	76.5	13.0	 20
167	 28	111.0	16.2	 25
168	 28	289.0	38.9	 25
169	 28	128.0	13.8	 20
170	 28	105.0	15.4	 25
171	 28	41.3	6.3	 20
172	 28	48.0	8.3	 25
173	 28	43.0	6.3	 25
174	 28	44.5	7.7	 20
175	 28	43.0	6.2	 20
176	 28	44.3	9.0	 20
177	 28	45.3	9.7	 16
178	 28	40.0	6.3	 20
179	 28	50.5	7.3	 20
180	 28	56.3	8.6	 16
181	 28	174.3	21.4	 20
182	 28	214.0	20.5	 20
183	 28	64.0	10.8	 16
184	 28	37.8	6.4	 20
185	 28	41.0	7.4	 20
186	 28	43.0	8.0	 16
187	 28	44.5	8.6	 20
188	 28	43.3	10.1	 20
189	 28	36.3	6.3	 16
190	 28	79.0	11.8	 25
191	 28	65.0	12.6	 25
192	 28	194.3	19.1	 20
193	 28	38.0	5.0	 25
194	 28	42.0	5.8	 25
195	 28	55.0	10.0	 20
196	 28	41.0	7.7	 25
197	 28	42.0	7.4	 25
198	 28	41.3	7.7	 20
199	 28	52.0	8.2	 25
200	 28	59.0	9.3	 25
201	 28	73.3	10.2	 20
202	 28	55.0	11.9	 25
203	 28	66.0	12.9	 25
204	 28	43.0	8.0	 20
205	 28	46.0	8.3	 25
206	 28	46.0	7.7	 25
207	 28	45.0	8.2	 20
208	 28	49.0	11.8	 25
209	 28	39.8	6.2	 20
210	 28	38.0	5.3	 25
211	 28	41.0	8.1	 25
212	 28	36.5	6.3	 20
213	 28	37.0	6.2	 25
214	 28	40.0	7.8	 25
215	 28	38.0	6.6	 20
216	 28	36.0	7.7	 25
217	 28	43.0	7.1	 25
218	 28	48.0	9.3	 20
219	 28	44.0	8.1	 25
220	 28	36.3	5.7	 20
221	 28	269.8	42.8	 16
222	 28	70.5	11.3	 20
223	 28	42.3	8.2	 20
224	 28	49.3	9.3	 16
225	 28	45.3	7.2	 20
226	 28	79.3	11.6	 20
227	 28	37.3	6.2	 16
228	 28	36.0	5.3	 20
229	 28	38.0	6.8	 20
230	 28	38.0	5.2	 16
231	 28	39.0	6.6	 20
232	 28	42.3	7.6	 20
233	 28	42.0	6.6	 16
234	 28	43.3	5.7	 20
235	 28	42.0	7.9	 25
236	 28	43.3	8.1	 20
237	 28	79.0	12.6	 25
238	 28	112.0	19.9	 25
239	 28	155.0	19.0	 20
240	 28	241.0	28.1	 25
241	 28	96.0	17.4	 25
242	 28	65.3	11.4	 20
243	 28	669.0	67.2	 25
244	 28	911.0	52.9	 25
245	 28	261.3	23.2	 20
246	 28	918.0	68.1	 25
247	 28	163.0	20.4	 20
248	 28	70.0	9.1	 25
249	 28	46.0	9.3	 25
250	 28	51.0	10.1	 20
251	 28	96.0	20.6	 25
252	 28	47.0	7.2	 25
253	 28	38.0	5.8	 20
254	 28	42.0	7.2	 25
255	 28	41.0	6.8	 25
256	 28	38.5	6.5	 20
257	 28	46.0	7.7	 25
258	 28	48.0	7.4	 25
259	 28	65.3	10.7	 20
260	 28	60.0	8.6	 25
261	 28	42.0	8.1	 25
262	 28	43.3	7.2	 20
263	 28	43.0	9.4	 25
264	 28	42.0	8.2	 25
265	 28	38.0	6.6	 20
266	 28	39.0	4.9	 20
267	 28	169.3	18.6	 20
268	 28	54.5	7.9	 16
269	 28	62.3	9.7	 20
270	 28	44.3	7.4	 20
271	 28	46.8	7.4	 16
272	 28	42.3	8.4	 20
273	 28	39.0	5.8	 20
274	 28	44.0	4.6	 16
275	 28	44.3	6.8	 20
276	 28	47.3	9.4	 20
277	 28	42.0	5.3	 16
278	 28	43.3	6.9	 20
279	 28	36.5	7.3	 20
280	 28	38.0	7.3	 16
281	 28	36.0	5.6	 25
282	 28	45.0	12.8	 25
283	 28	41.5	6.5	 20
284	 28	37.0	6.9	 25
285	 28	39.3	6.8	 20
286	 28	36.0	5.4	 25
287	 28	39.0	6.8	 25
288	 28	47.3	7.7	 20
289	 28	52.0	11.8	 25
290	 28	52.0	10.2	 25
291	 28	41.3	6.7	 20
292	 28	39.0	7.1	 25
293	 28	37.0	5.9	 25
294	 28	40.8	9.0	 20
295	 28	67.0	9.4	 25
296	 28	51.0	10.9	 25
297	 28	47.0	8.3	 20
298	 28	59.0	10.0	 25
299	 28	57.0	10.7	 25
300	 28	68.3	14.1	 20
301	 28	44.0	7.8	 25
302	 28	49.0	8.2	 25
303	 28	61.3	10.7	 20
304	 28	50.0	10.7	 25
305	 28	82.0	17.6	 25
306	 28	39.0	6.1	 20
307	 28	43.0	8.0	 25
308	 28	39.0	7.8	 25
309	 28	80.0	14.2	 20
310	 28	50.0	11.3	 25
311	 28	40.0	6.4	 25
312	 28	42.0	7.1	 16
313	 28	62.3	13.0	 20
314	 28	102.3	13.6	 20
315	 28	88.0	7.1	 16
316	 28	880.3	99.4	 20
317	 28	254.3	54.2	 20
318	 28	53.5	9.2	 16
319	 28	56.0	10.0	 20
320	 28	69.3	16.3	 20
321	 28	38.8	6.1	 16
322	 28	35.8	5.1	 20
323	 28	35.3	6.3	 16
324	 28	39.0	6.2	 20
325	 28	40.5	7.1	 20
326	 28	49.0	9.3	 16
327	 28	43.0	6.7	 25
328	 28	42.0	4.7	 25
329	 28	42.5	7.8	 20
330	 28	36.0	6.7	 25
331	 28	43.0	8.0	 25
332	 28	43.0	8.3	 20
333	 28	76.0	12.7	 25
334	 28	80.0	10.5	 25
335	 28	95.3	16.0	 20
336	 28	252.0	28.1	 25
337	 28	111.0	14.6	 25
338	 28	76.5	9.8	 20
339	 28	590.0	50.3	 25
340	 28	190.0	20.8	 25
341	 28	174.3	23.7	 20
342	 28	177.0	16.6	 25
343	 28	121.0	18.6	 25
344	 28	153.8	18.8	 20
345	 28	66.0	12.0	 25
346	 28	40.0	7.1	 25
347	 28	39.0	6.3	 20
348	 28	45.0	7.1	 25
349	 28	40.0	6.3	 25
350	 28	44.0	10.7	 20
351	 28	43.0	7.0	 25
352	 28	39.0	7.1	 25
353	 28	45.0	6.0	 20
354	 28	61.0	8.4	 25
355	 28	44.0	9.1	 25
356	 28	42.3	6.6	 20
357	 28	37.0	6.5	 20
358	 28	45.3	7.3	 20
359	 28	64.3	9.6	 16
360	 28	43.3	5.3	 20
361	 28	109.0	16.4	 16
362	 28	49.3	7.2	 20
363	 28	48.8	7.2	 20
364	 28	42.3	6.6	 16
365	 28	35.3	5.6	 20
366	 28	38.5	7.9	 20
367	 28	41.3	6.4	 16
368	 28	41.5	5.3	 20
369	 28	43.3	8.8	 20
370	 28	241.0	23.2	 16
371	 28	933.0	126.2	 20
372	 28	283.5	28.7	 20
373	 28	90.3	19.4	 20
374	 28	47.0	8.7	 25
375	 28	37.0	5.3	 25
376	 28	109.3	18.5	 20
377	 28	65.0	12.7	 25
378	 28	163.0	20.1	 25
379	 28	59.0	7.0	 20
380	 28	211.0	33.5	 25
381	 28	66.0	10.9	 25
382	 28	82.3	10.2	 20
383	 28	147.0	26.2	 25
384	 28	47.0	7.4	 25
385	 28	137.8	13.9	 20
386	 28	97.0	11.9	 25
387	 28	60.0	9.0	 25
388	 28	51.0	9.5	 20
389	 28	57.0	9.8	 25
390	 28	38.0	4.9	 25
391	 28	44.0	7.9	 20
392	 28	55.0	9.6	 25
393	 28	55.0	8.7	 25
394	 28	44.3	10.7	 20
395	 28	44.0	6.4	 25
396	 28	49.0	8.0	 25
397	 28	37.8	4.4	 20
398	 28	45.0	6.9	 25
399	 28	48.5	8.8	 20
400	 28	71.0	10.3	 25
401	 28	48.0	9.3	 25
402	 28	50.0	9.7	 20
403	 28	59.3	8.6	 20
404	 28	52.3	7.8	 20
405	 28	72.3	8.9	 16
406	 28	46.0	8.5	 20
407	 28	40.3	6.7	 20
408	 28	38.0	6.5	 16
409	 28	44.5	8.7	 20
410	 28	38.3	5.8	 20
411	 28	54.3	9.4	 16
412	 28	56.3	11.0	 20
413	 28	399.8	80.6	 20
414	 28	188.3	15.7	 16
415	 28	167.5	20.7	 20
416	 28	184.8	19.0	 20
417	 28	125.3	18.1	 16
418	 28	250.0	24.2	 25
419	 28	324.0	52.4	 25
420	 28	63.3	10.0	 20
421	 28	57.0	7.2	 25
422	 28	83.0	11.7	 25
423	 28	39.8	6.7	 20
424	 28	40.0	5.4	 25
425	 28	43.0	7.7	 25
426	 28	75.0	14.2	 20
427	 28	91.0	15.7	 25
428	 28	45.0	9.3	 25
429	 28	38.3	8.1	 20
430	 28	52.0	7.7	 25
431	 28	44.0	5.6	 25
432	 28	44.0	7.5	 20
433	 28	44.0	9.1	 25
434	 28	80.0	11.6	 25
435	 28	61.0	11.0	 20
436	 28	376.0	35.6	 25
437	 28	90.8	12.6	 20
438	 28	57.0	8.8	 25
439	 28	43.0	8.1	 25
440	 28	41.3	6.6	 20
441	 28	51.0	7.9	 25
442	 28	42.0	7.5	 25
443	 28	48.5	8.6	 20
444	 28	129.0	19.0	 25
445	 28	49.0	9.1	 25
446	 28	40.0	8.6	 20
447	 28	49.0	14.0	 25
448	 28	48.0	8.1	 25
449	 28	41.5	7.0	 16
450	 28	45.0	7.0	 20
451	 28	44.8	10.6	 20
452	 28	46.8	8.1	 16
453	 28	88.8	14.5	 20
454	 28	47.8	10.9	 20
455	 28	43.0	6.1	 16
456	 28	77.5	9.5	 20
457	 28	162.3	44.3	 20
458	 28	470.5	43.8	 16
459	 28	130.5	19.8	 20
460	 28	91.8	14.7	 20
461	 28	214.5	27.9	 16
462	 28	55.0	7.8	 20
463	 28	42.3	6.1	 20
464	 28	51.3	7.9	 20
465	 28	57.0	10.5	 25
466	 28	36.0	6.8	 25
[truncated: 8,486,372 more chars]
