# Supplementary material for: Genome-wide gene expression dataset used to identify potential therapeutic targets in androgenetic alopecia
Source: Data Brief. 2017 May 6;13:85–7. doi: 10.1016/j.dib.2017.05.001 (PMC5443892; doi:10.1016/j.dib.2017.05.001)
Supplement: Supplementary file 2 — Supplementary material [file mmc2.zip › Data in Brief_AGA- CEL files/AG7007N.CEL]

[CEL]
Version=3

[HEADER]
Cols=640
Rows=640
TotalX=640
TotalY=640
OffsetX=0
OffsetY=0
GridCornerUL=231 236
GridCornerUR=4491 282
GridCornerLR=4446 4548
GridCornerLL=185 4501
Axis-invertX=0
AxisInvertY=0
swapXY=0
DatHeader=[0..46104]  AG7007NHu95A:CLS=4733 RWS=4733 XIN=3  YIN=3  VE=17        2.0 04/22/03 08:45:35       HG_U95Av2.1sq                  6
Algorithm=Percentile
AlgorithmParameters=Percentile:75;CellMargin:2;OutlierHigh:1.500;OutlierLow:1.004

[INTENSITY]
NumberCells=409600
CellHeader=X	Y	MEAN	STDV	NPIXELS
  0	  0	43.0	6.9	 25
  1	  0	1949.3	219.3	 20
  2	  0	49.0	8.9	 25
  3	  0	2026.0	324.3	 25
  4	  0	25.0	4.2	 20
  5	  0	39.0	5.4	 25
  6	  0	1862.0	401.3	 25
  7	  0	51.3	9.0	 16
  8	  0	1899.0	396.1	 20
  9	  0	47.0	7.1	 20
 10	  0	1861.0	122.0	 16
 11	  0	45.5	7.7	 20
 12	  0	1693.0	232.1	 25
 13	  0	42.3	7.2	 20
 14	  0	1760.0	373.2	 25
 15	  0	43.3	6.3	 20
 16	  0	1782.0	521.3	 25
 17	  0	49.0	9.9	 25
 18	  0	1891.3	403.7	 20
 19	  0	44.0	24.5	 25
 20	  0	1763.0	494.0	 25
 21	  0	45.8	8.2	 16
 22	  0	1835.3	539.2	 20
 23	  0	48.8	13.2	 20
 24	  0	1781.8	260.3	 16
 25	  0	48.3	19.5	 20
 26	  0	1734.0	391.0	 25
 27	  0	40.5	8.3	 20
 28	  0	1784.0	528.3	 25
 29	  0	48.0	12.3	 25
 30	  0	1814.5	350.6	 20
 31	  0	50.0	18.1	 25
 32	  0	1750.0	453.4	 25
 33	  0	45.3	7.7	 20
 34	  0	1715.0	579.2	 25
 35	  0	44.3	8.2	 20
 36	  0	1797.3	281.8	 16
 37	  0	48.5	22.5	 20
 38	  0	1803.5	434.0	 20
 39	  0	50.5	10.7	 20
 40	  0	1734.0	549.6	 25
 41	  0	50.0	10.7	 25
 42	  0	1740.8	367.8	 20
 43	  0	46.0	29.1	 25
 44	  0	1738.0	505.0	 25
 45	  0	39.3	8.7	 20
 46	  0	1660.0	607.8	 25
 47	  0	43.0	9.2	 25
 48	  0	1786.8	557.5	 20
 49	  0	54.5	25.1	 20
 50	  0	1834.8	422.8	 20
 51	  0	47.3	6.4	 16
 52	  0	1747.3	526.6	 20
 53	  0	50.8	11.5	 20
 54	  0	1733.0	595.5	 25
 55	  0	53.0	14.4	 25
 56	  0	1696.5	410.5	 20
 57	  0	54.0	40.2	 25
 58	  0	1731.0	524.8	 25
 59	  0	44.8	9.9	 20
 60	  0	1778.0	641.6	 25
 61	  0	52.0	12.0	 25
 62	  0	1786.3	535.9	 20
 63	  0	55.3	22.1	 20
 64	  0	1910.5	409.3	 20
 65	  0	50.0	6.8	 16
 66	  0	1799.8	522.9	 20
 67	  0	45.0	7.8	 25
 68	  0	1737.3	273.1	 20
 69	  0	42.0	10.2	 25
 70	  0	1684.0	358.4	 25
 71	  0	40.3	8.4	 20
 72	  0	1706.0	497.9	 25
 73	  0	42.0	7.5	 25
 74	  0	1773.8	438.8	 20
 75	  0	44.0	10.2	 25
 76	  0	1636.0	476.5	 25
 77	  0	40.5	4.7	 16
 78	  0	1772.0	378.0	 20
 79	  0	49.0	8.6	 20
 80	  0	1754.3	177.7	 16
 81	  0	39.0	6.7	 25
 82	  0	1737.0	251.8	 25
 83	  0	45.0	6.9	 20
 84	  0	1785.0	400.9	 25
 85	  0	42.0	7.7	 25
 86	  0	1825.0	365.8	 20
 87	  0	54.0	7.5	 25
 88	  0	1926.0	478.1	 25
 89	  0	47.3	7.5	 20
 90	  0	1841.3	280.4	 20
 91	  0	49.3	6.7	 16
 92	  0	1841.5	435.4	 20
 93	  0	44.3	7.6	 20
 94	  0	1731.8	153.9	 16
 95	  0	44.0	8.9	 25
 96	  0	1707.0	263.8	 25
 97	  0	42.0	6.3	 20
 98	  0	1730.0	374.7	 25
 99	  0	47.0	10.2	 25
100	  0	1701.8	274.3	 20
101	  0	42.0	8.6	 25
102	  0	1750.0	367.6	 25
103	  0	39.5	7.4	 20
104	  0	1728.3	293.3	 20
105	  0	43.3	9.0	 20
106	  0	1701.5	102.5	 16
107	  0	38.5	6.5	 20
108	  0	1704.5	161.2	 20
109	  0	44.0	7.5	 20
110	  0	1806.0	315.9	 25
111	  0	44.0	6.2	 25
112	  0	1752.3	212.3	 20
113	  0	45.0	8.0	 25
114	  0	1719.0	345.1	 25
115	  0	43.5	7.3	 20
116	  0	1752.0	443.8	 25
117	  0	46.0	5.6	 25
118	  0	1769.0	112.7	 16
119	  0	44.5	6.7	 20
120	  0	1871.5	238.8	 20
121	  0	44.8	8.1	 16
122	  0	1775.5	288.1	 20
123	  0	52.0	10.5	 25
124	  0	1907.3	292.0	 20
125	  0	52.0	8.6	 25
126	  0	1823.0	352.1	 25
127	  0	44.5	6.4	 20
128	  0	1835.0	457.8	 25
129	  0	42.0	6.9	 20
130	  0	1668.0	543.9	 25
131	  0	48.0	9.8	 25
132	  0	1773.8	174.9	 16
133	  0	51.5	7.5	 20
134	  0	1834.5	256.1	 20
135	  0	45.3	9.1	 16
136	  0	1684.0	394.7	 20
137	  0	57.0	14.4	 25
138	  0	1915.3	284.4	 20
139	  0	49.0	8.6	 25
140	  0	1779.0	319.6	 25
141	  0	45.5	7.5	 20
142	  0	1801.0	459.9	 25
143	  0	48.0	7.0	 25
144	  0	1808.5	445.4	 20
145	  0	50.0	11.9	 25
146	  0	1872.5	220.1	 20
147	  0	48.8	6.4	 16
148	  0	1831.5	370.9	 20
149	  0	53.3	9.4	 20
150	  0	1899.0	252.3	 16
151	  0	44.0	7.1	 25
152	  0	1715.0	283.8	 25
153	  0	44.3	6.7	 20
154	  0	1790.0	410.0	 25
155	  0	46.0	7.7	 25
156	  0	1776.8	417.6	 20
157	  0	41.0	9.1	 25
158	  0	1816.0	485.2	 25
159	  0	40.3	10.2	 20
160	  0	1737.0	264.7	 20
161	  0	42.5	7.8	 20
162	  0	1660.5	131.8	 16
163	  0	42.5	6.8	 20
164	  0	1721.3	217.3	 20
165	  0	40.8	6.4	 20
166	  0	1681.0	307.3	 25
167	  0	39.8	8.6	 20
168	  0	1623.0	444.7	 25
169	  0	41.0	8.7	 25
170	  0	1739.5	332.1	 20
171	  0	42.0	8.6	 25
172	  0	1615.0	414.4	 25
173	  0	42.0	9.0	 20
174	  0	1664.3	439.2	 20
175	  0	42.5	7.9	 20
176	  0	1717.0	190.8	 16
177	  0	44.0	8.7	 20
178	  0	1680.0	269.4	 20
179	  0	41.0	5.8	 20
180	  0	1590.0	397.3	 25
181	  0	41.0	6.7	 25
182	  0	1649.3	240.9	 20
183	  0	45.0	9.9	 25
184	  0	1616.0	311.1	 25
185	  0	46.3	9.5	 20
186	  0	1668.0	470.3	 25
187	  0	41.0	7.7	 25
188	  0	1675.3	115.2	 16
189	  0	40.5	7.2	 20
190	  0	1690.0	231.0	 20
191	  0	39.8	6.5	 16
192	  0	1603.0	333.4	 25
193	  0	41.0	7.2	 25
194	  0	1588.8	130.3	 20
195	  0	43.0	6.1	 25
196	  0	1606.0	238.3	 25
197	  0	41.8	7.4	 20
198	  0	1571.0	360.4	 25
199	  0	41.0	7.5	 25
200	  0	1614.0	251.7	 20
201	  0	45.0	8.3	 25
202	  0	1617.5	246.3	 20
203	  0	39.3	7.5	 16
204	  0	1629.0	368.2	 20
205	  0	40.0	5.9	 16
206	  0	1653.0	518.4	 25
207	  0	45.0	9.8	 25
208	  0	1598.0	296.9	 20
209	  0	45.0	16.2	 25
210	  0	1709.0	438.7	 25
211	  0	31.5	6.0	 20
212	  0	1052.0	357.0	 25
213	  0	29.0	6.3	 25
214	  0	35.5	7.7	 20
215	  0	28.0	4.9	 25
216	  0	1749.5	339.7	 20
217	  0	43.3	7.3	 16
218	  0	1606.3	436.3	 20
219	  0	39.5	7.2	 20
220	  0	1599.3	233.2	 20
221	  0	44.0	8.2	 25
222	  0	1617.0	314.5	 25
223	  0	44.3	7.6	 20
224	  0	1677.0	454.6	 25
225	  0	39.0	5.6	 25
226	  0	1642.5	392.8	 20
227	  0	40.0	8.6	 25
228	  0	1737.0	485.4	 25
229	  0	42.3	6.1	 20
230	  0	1647.8	280.1	 20
231	  0	40.5	6.1	 20
232	  0	1688.8	129.3	 16
233	  0	42.0	6.6	 20
234	  0	1660.0	230.7	 25
235	  0	41.0	5.0	 20
236	  0	1626.0	307.9	 25
237	  0	40.0	5.9	 25
238	  0	1701.3	267.1	 20
239	  0	39.0	7.6	 25
240	  0	1701.0	360.4	 20
241	  0	42.0	10.1	 25
242	  0	1697.0	456.7	 25
243	  0	39.0	6.4	 16
244	  0	1715.8	431.7	 20
245	  0	39.0	6.0	 20
246	  0	1779.3	245.0	 16
247	  0	44.3	9.6	 20
248	  0	1711.0	338.3	 25
249	  0	40.0	6.4	 20
250	  0	1709.0	485.9	 25
251	  0	42.0	6.1	 25
252	  0	1706.5	369.7	 20
253	  0	45.0	9.7	 25
254	  0	1689.0	452.5	 25
255	  0	40.5	9.3	 20
256	  0	1741.0	573.8	 25
257	  0	40.0	6.0	 20
258	  0	1758.8	215.0	 16
259	  0	43.5	5.6	 20
260	  0	1655.3	263.4	 20
261	  0	42.5	5.6	 16
262	  0	1599.0	375.3	 25
263	  0	42.0	6.6	 25
264	  0	1702.5	245.5	 20
265	  0	43.0	7.1	 25
266	  0	1737.0	320.3	 25
267	  0	45.0	8.8	 20
268	  0	1725.0	414.0	 25
269	  0	41.0	9.8	 25
270	  0	1748.8	421.7	 20
271	  0	43.3	7.2	 20
272	  0	1833.5	212.0	 20
273	  0	42.0	6.0	 16
274	  0	1722.0	280.4	 20
275	  0	40.0	5.7	 20
276	  0	1975.5	2097.9	 20
277	  0	46.0	7.1	 25
278	  0	1775.5	237.1	 20
279	  0	42.0	6.8	 25
280	  0	1712.0	294.2	 25
281	  0	42.0	6.0	 20
282	  0	1741.0	447.2	 25
283	  0	45.0	13.4	 25
284	  0	1725.5	397.2	 20
285	  0	44.0	7.0	 20
286	  0	1782.3	242.1	 20
287	  0	43.0	7.3	 16
288	  0	1758.5	299.7	 20
289	  0	47.3	8.8	 20
290	  0	1793.0	146.3	 20
291	  0	42.0	6.4	 25
292	  0	1740.0	227.4	 25
293	  0	41.3	6.7	 20
294	  0	1707.0	355.5	 25
295	  0	38.0	6.9	 25
296	  0	1850.0	336.6	 20
297	  0	43.0	7.3	 25
298	  0	1786.0	418.9	 25
299	  0	40.3	4.5	 16
300	  0	1764.5	258.3	 20
301	  0	41.0	5.0	 20
302	  0	1809.3	124.9	 16
303	  0	42.5	9.4	 20
304	  0	1673.0	182.1	 25
305	  0	40.8	6.7	 20
306	  0	1712.0	251.1	 25
307	  0	42.0	8.8	 25
308	  0	1826.5	238.1	 20
309	  0	42.0	7.9	 25
310	  0	1745.0	330.8	 25
311	  0	40.3	6.1	 20
312	  0	1800.0	425.1	 25
313	  0	43.0	6.2	 20
314	  0	1821.3	76.8	 16
315	  0	39.0	5.9	 20
316	  0	1753.0	138.1	 16
317	  0	41.5	6.6	 20
318	  0	1756.0	262.5	 25
319	  0	43.3	7.6	 20
320	  0	1726.0	381.4	 25
321	  0	43.0	6.4	 25
322	  0	1855.3	317.6	 20
323	  0	42.0	6.1	 25
324	  0	1913.0	427.1	 25
325	  0	41.0	5.9	 20
326	  0	1816.0	541.6	 25
327	  0	41.5	5.9	 20
328	  0	1813.0	153.7	 16
329	  0	48.3	10.2	 20
330	  0	1845.5	268.9	 20
331	  0	40.0	5.1	 16
332	  0	1749.0	408.7	 25
333	  0	47.0	7.8	 25
334	  0	1735.3	227.8	 20
335	  0	43.0	7.3	 25
336	  0	1765.0	310.4	 25
337	  0	44.3	7.9	 20
338	  0	1758.0	482.6	 25
339	  0	45.0	9.7	 25
340	  0	1785.3	387.1	 20
341	  0	45.0	9.5	 20
342	  0	1817.0	339.7	 20
343	  0	40.5	5.4	 16
344	  0	1823.3	491.3	 20
345	  0	40.3	8.0	 20
346	  0	1841.8	297.2	 20
347	  0	50.0	17.1	 25
348	  0	1851.0	398.9	 25
349	  0	44.3	7.1	 20
350	  0	1796.0	531.1	 25
351	  0	44.0	9.4	 25
352	  0	1851.5	443.2	 20
353	  0	47.0	17.8	 25
354	  0	1840.8	568.9	 20
355	  0	40.3	68.2	 20
356	  0	1801.3	542.1	 20
357	  0	40.0	7.1	 16
358	  0	1750.8	605.4	 20
359	  0	49.0	17.5	 25
360	  0	1742.5	393.6	 20
361	  0	47.0	50.5	 25
362	  0	1778.0	527.4	 25
363	  0	43.5	7.6	 20
364	  0	1778.0	610.6	 25
365	  0	43.0	14.8	 25
366	  0	1796.3	461.1	 20
367	  0	48.0	39.8	 25
368	  0	1842.0	574.4	 25
369	  0	44.3	5.5	 16
370	  0	1909.8	640.8	 20
371	  0	45.0	10.5	 20
372	  0	1837.5	349.6	 16
373	  0	51.0	35.0	 25
374	  0	1844.0	474.2	 25
375	  0	46.5	8.5	 20
376	  0	1790.0	551.3	 25
377	  0	46.0	9.1	 25
378	  0	1825.8	362.0	 20
379	  0	48.0	23.0	 25
380	  0	1771.0	456.5	 25
381	  0	43.3	7.0	 20
382	  0	1824.0	589.4	 25
383	  0	47.3	8.5	 20
384	  0	1863.8	306.3	 16
385	  0	45.8	19.8	 20
386	  0	1852.8	391.8	 20
387	  0	43.3	7.9	 20
388	  0	1862.0	507.7	 25
389	  0	40.0	6.6	 25
390	  0	1904.3	290.4	 20
391	  0	40.0	13.0	 25
392	  0	1863.0	461.0	 20
393	  0	46.0	37.0	 25
394	  0	1845.0	565.2	 25
395	  0	40.5	8.1	 20
396	  0	1803.0	646.6	 25
397	  0	50.0	11.9	 20
398	  0	1831.8	345.6	 16
399	  0	46.5	25.4	 20
400	  0	1803.3	440.3	 20
401	  0	51.0	8.5	 20
402	  0	1725.0	523.6	 25
403	  0	43.0	9.2	 25
404	  0	1815.5	325.0	 20
405	  0	48.0	15.1	 25
406	  0	1791.0	415.9	 25
407	  0	38.5	5.0	 20
408	  0	1811.0	517.5	 25
409	  0	46.0	9.9	 25
410	  0	1924.3	202.6	 16
411	  0	42.3	8.3	 20
412	  0	1789.0	254.8	 20
413	  0	37.3	5.4	 16
414	  0	1811.8	361.3	 20
415	  0	40.0	7.4	 25
416	  0	1785.0	215.9	 20
417	  0	43.0	7.5	 25
418	  0	1792.0	278.5	 25
419	  0	38.8	7.4	 20
420	  0	1838.0	394.4	 25
421	  0	43.0	8.5	 25
422	  0	1843.0	407.4	 20
423	  0	41.0	6.2	 25
424	  0	29.3	6.8	 20
425	  0	1312.8	96.4	 16
426	  0	28.0	4.1	 20
427	  0	33.0	6.0	 20
428	  0	24.5	5.3	 16
429	  0	38.0	7.8	 25
430	  0	1795.5	190.8	 20
431	  0	41.0	7.6	 25
432	  0	1743.0	229.8	 25
433	  0	43.3	8.7	 20
434	  0	1881.0	358.7	 25
435	  0	41.0	7.9	 25
436	  0	1850.5	367.0	 20
437	  0	40.0	9.1	 25
438	  0	1840.8	174.5	 20
439	  0	45.0	7.6	 16
440	  0	1838.5	276.3	 20
441	  0	43.3	8.9	 20
442	  0	1779.5	117.3	 16
443	  0	42.0	5.9	 25
444	  0	1787.0	242.2	 25
445	  0	39.5	5.8	 20
446	  0	1793.0	297.6	 25
447	  0	43.0	7.5	 25
448	  0	1865.3	310.0	 20
449	  0	43.0	8.4	 25
450	  0	1854.0	402.6	 25
451	  0	41.0	6.9	 20
452	  0	1818.5	252.1	 20
453	  0	50.3	10.1	 20
454	  0	1910.3	139.3	 16
455	  0	45.3	8.3	 20
456	  0	1887.0	208.5	 20
457	  0	47.0	7.6	 20
458	  0	1790.0	275.0	 25
459	  0	44.0	7.0	 25
460	  0	1753.0	175.9	 20
461	  0	50.0	9.4	 25
462	  0	1708.0	274.1	 25
463	  0	44.0	8.5	 20
464	  0	1783.0	349.7	 25
465	  0	49.0	6.5	 25
466	  0	1831.8	112.2	 16
467	  0	46.3	7.9	 20
468	  0	1936.3	121.0	 16
469	  0	46.8	7.4	 20
470	  0	1801.0	179.5	 20
471	  0	40.8	6.5	 20
472	  0	1823.0	1535.1	 25
473	  0	48.0	7.8	 25
474	  0	1822.5	185.3	 20
475	  0	48.0	8.0	 25
476	  0	1751.0	277.7	 25
477	  0	45.3	6.9	 20
478	  0	1894.0	425.2	 25
479	  0	47.0	7.9	 25
480	  0	1988.5	94.8	 16
481	  0	49.5	8.8	 20
482	  0	1833.0	197.9	 20
483	  0	48.5	8.2	 16
484	  0	1743.3	320.9	 20
485	  0	49.0	8.4	 25
486	  0	1765.8	197.5	 20
487	  0	49.0	7.4	 25
488	  0	1735.0	218.8	 25
489	  0	52.0	7.6	 20
490	  0	1836.0	410.6	 25
491	  0	47.0	7.8	 25
492	  0	1856.5	327.0	 20
493	  0	47.0	7.6	 25
494	  0	1869.8	187.4	 20
495	  0	48.8	7.8	 16
496	  0	1775.3	299.8	 20
497	  0	48.0	9.3	 20
498	  0	1962.8	271.2	 16
499	  0	47.0	7.0	 25
500	  0	1783.0	246.1	 25
501	  0	48.3	7.8	 20
502	  0	1819.0	375.7	 25
503	  0	44.0	7.8	 25
504	  0	1791.3	321.2	 20
505	  0	50.0	8.3	 25
506	  0	1758.5	420.7	 20
507	  0	51.0	14.7	 25
508	  0	1818.5	378.2	 20
509	  0	52.5	11.6	 16
510	  0	1814.5	521.3	 20
511	  0	44.3	10.3	 20
512	  0	1800.5	285.7	 20
513	  0	51.0	18.2	 25
514	  0	1680.0	386.5	 25
515	  0	43.3	6.3	 20
516	  0	1835.0	553.3	 25
517	  0	49.0	7.8	 25
518	  0	1847.3	365.0	 20
519	  0	53.0	22.2	 25
520	  0	1769.0	490.7	 25
521	  0	44.3	9.0	 20
522	  0	1784.5	590.7	 20
523	  0	52.0	9.2	 20
524	  0	1849.8	382.0	 16
525	  0	46.8	27.5	 20
526	  0	1803.0	485.3	 25
527	  0	44.3	7.6	 20
528	  0	1863.0	656.2	 25
529	  0	48.0	9.7	 25
530	  0	1780.5	347.6	 20
531	  0	41.0	28.7	 25
532	  0	1825.0	469.7	 25
533	  0	42.3	8.3	 20
534	  0	1723.0	563.5	 25
535	  0	46.0	8.1	 25
536	  0	1822.0	257.4	 16
537	  0	49.3	15.4	 20
538	  0	1865.0	394.6	 20
539	  0	41.3	5.3	 16
540	  0	1824.0	502.0	 25
541	  0	45.5	6.5	 20
542	  0	1790.0	584.6	 25
543	  0	45.0	9.2	 25
544	  0	1858.0	345.4	 20
545	  0	50.0	19.7	 25
546	  0	1809.0	435.4	 25
547	  0	49.5	9.4	 20
548	  0	1796.0	580.1	 25
549	  0	47.0	7.9	 25
550	  0	1920.0	256.6	 16
551	  0	51.0	12.9	 20
552	  0	1892.0	346.3	 20
553	  0	38.5	5.5	 16
554	  0	1755.0	477.3	 25
555	  0	43.0	7.2	 25
556	  0	1786.8	184.7	 20
557	  0	44.0	10.7	 25
558	  0	1793.0	307.0	 25
559	  0	42.3	7.7	 20
560	  0	1823.0	456.4	 25
561	  0	43.0	6.2	 25
562	  0	1843.0	272.8	 20
563	  0	46.0	9.3	 20
564	  0	1831.8	221.4	 20
565	  0	39.8	6.2	 16
566	  0	1887.3	374.9	 20
567	  0	42.5	9.9	 20
568	  0	1804.8	203.8	 20
569	  0	46.0	9.0	 25
570	  0	1769.0	232.4	 25
571	  0	41.3	6.8	 20
572	  0	1705.0	303.0	 25
573	  0	39.0	8.1	 25
574	  0	1843.0	284.4	 20
575	  0	41.0	7.9	 25
576	  0	1761.0	347.0	 25
577	  0	46.0	9.3	 16
578	  0	1823.5	223.5	 20
579	  0	43.8	8.0	 16
580	  0	1823.0	321.2	 20
581	  0	42.8	8.7	 20
582	  0	1853.3	252.9	 20
583	  0	42.0	7.9	 25
584	  0	1874.0	241.4	 25
585	  0	48.3	7.5	 20
586	  0	1776.0	294.3	 25
587	  0	40.0	7.4	 25
588	  0	1841.0	280.1	 20
589	  0	40.0	5.1	 25
590	  0	1761.0	345.6	 25
591	  0	43.0	7.8	 16
592	  0	1797.5	247.4	 20
593	  0	41.5	6.8	 20
594	  0	1887.0	404.3	 16
595	  0	42.3	6.2	 20
596	  0	1685.0	284.3	 25
597	  0	39.0	6.8	 20
598	  0	1701.0	313.8	 25
599	  0	49.0	9.2	 25
600	  0	1798.8	239.0	 20
601	  0	47.0	11.0	 25
602	  0	1814.0	316.1	 25
603	  0	38.8	5.7	 20
604	  0	1810.0	408.6	 25
605	  0	45.5	8.9	 20
606	  0	1850.5	149.7	 16
607	  0	39.8	7.9	 20
608	  0	1860.0	186.6	 20
609	  0	42.3	5.3	 16
610	  0	1795.0	328.9	 25
611	  0	39.0	5.9	 25
612	  0	1775.8	212.3	 20
613	  0	40.0	7.5	 25
614	  0	1830.0	275.3	 25
615	  0	45.0	7.5	 20
616	  0	1777.0	349.7	 25
617	  0	44.5	7.7	 20
618	  0	1862.0	489.3	 25
619	  0	44.8	8.7	 20
620	  0	1874.0	199.0	 16
621	  0	48.0	8.8	 20
622	  0	1850.5	315.2	 20
623	  0	42.5	8.9	 16
624	  0	1803.0	481.6	 25
625	  0	48.0	9.3	 25
626	  0	1788.0	203.9	 20
627	  0	45.0	7.8	 25
628	  0	1768.0	300.7	 25
629	  0	47.3	7.0	 20
630	  0	1709.0	433.6	 25
631	  0	40.0	8.7	 25
632	  0	1829.0	310.5	 20
633	  0	43.3	5.1	 20
634	  0	1948.5	276.0	 20
635	  0	36.3	6.2	 16
636	  0	41.8	10.0	 20
637	  0	1853.8	211.8	 20
638	  0	42.3	6.5	 20
639	  0	1989.0	388.2	 25
  0	  1	1865.0	173.0	 20
  1	  1	45.3	5.8	 16
  2	  1	1803.0	280.1	 25
  3	  1	48.0	8.3	 25
  4	  1	29.0	5.2	 20
  5	  1	141.0	18.2	 25
  6	  1	99.3	11.5	 20
  7	  1	87.0	9.8	 25
  8	  1	39.0	8.3	 25
  9	  1	63.8	9.2	 20
 10	  1	38.0	5.3	 25
 11	  1	36.0	5.4	 25
 12	  1	53.3	8.8	 16
 13	  1	66.8	13.0	 20
 14	  1	306.3	49.4	 20
 15	  1	35.3	5.9	 16
 16	  1	39.0	5.1	 25
 17	  1	41.0	7.7	 25
 18	  1	187.5	26.1	 20
 19	  1	51.0	9.8	 25
 20	  1	40.0	8.3	 25
 21	  1	36.3	7.9	 20
 22	  1	37.0	6.1	 25
 23	  1	35.0	5.6	 25
 24	  1	171.3	40.8	 20
 25	  1	42.0	6.1	 25
 26	  1	161.5	30.3	 20
 27	  1	47.3	5.8	 16
 28	  1	79.0	9.3	 20
 29	  1	80.3	15.2	 20
 30	  1	67.3	11.2	 20
 31	  1	79.0	10.9	 25
 32	  1	489.0	50.8	 25
 33	  1	72.3	16.1	 20
 34	  1	38.0	5.8	 25
 35	  1	136.0	30.6	 25
 36	  1	41.0	5.4	 20
 37	  1	140.0	34.9	 25
 38	  1	63.0	13.3	 25
 39	  1	2357.3	178.2	 16
 40	  1	76.0	42.4	 20
 41	  1	38.3	6.0	 20
 42	  1	261.5	53.5	 16
 43	  1	34.3	3.8	 20
 44	  1	38.3	7.5	 20
 45	  1	33.0	6.2	 25
 46	  1	34.0	8.9	 25
 47	  1	34.0	7.0	 20
 48	  1	38.0	7.3	 25
 49	  1	33.0	5.6	 25
 50	  1	44.5	6.8	 20
 51	  1	37.0	6.9	 25
 52	  1	39.0	7.1	 25
 53	  1	139.3	29.4	 16
 54	  1	62.0	9.7	 20
 55	  1	114.8	23.8	 20
 56	  1	39.3	5.2	 16
 57	  1	35.3	4.3	 20
 58	  1	33.0	6.7	 25
 59	  1	36.3	5.5	 20
 60	  1	82.0	14.3	 25
 61	  1	32.0	5.5	 25
 62	  1	49.3	8.4	 20
 63	  1	1774.0	579.3	 25
 64	  1	1930.0	138.3	 25
 65	  1	1787.0	435.3	 20
 66	  1	51.0	15.9	 25
 67	  1	33.0	8.4	 20
 68	  1	49.5	11.1	 16
 69	  1	46.3	10.3	 20
 70	  1	44.0	7.5	 20
 71	  1	40.3	6.6	 16
 72	  1	43.0	6.3	 25
 73	  1	28.0	6.8	 25
 74	  1	42.3	8.1	 20
 75	  1	43.0	7.5	 25
 76	  1	45.0	9.1	 25
 77	  1	40.5	7.0	 20
 78	  1	45.0	7.7	 25
 79	  1	32.0	5.8	 25
 80	  1	39.3	6.5	 20
 81	  1	46.0	9.1	 20
 82	  1	43.3	8.9	 16
 83	  1	38.3	5.4	 20
 84	  1	43.5	8.0	 20
 85	  1	36.5	7.1	 16
 86	  1	53.0	8.5	 25
 87	  1	1671.0	251.7	 25
 88	  1	1868.3	115.6	 20
 89	  1	1732.0	158.1	 25
 90	  1	56.0	9.4	 25
 91	  1	34.3	5.8	 20
 92	  1	1775.0	418.3	 25
 93	  1	42.0	7.0	 25
 94	  1	49.0	6.8	 20
 95	  1	41.0	8.2	 20
 96	  1	44.3	5.8	 20
 97	  1	29.5	5.5	 16
 98	  1	44.0	6.8	 20
 99	  1	41.0	6.9	 20
100	  1	42.0	8.9	 20
101	  1	39.0	6.5	 25
102	  1	48.0	9.9	 25
103	  1	30.3	4.7	 20
104	  1	45.0	9.8	 25
105	  1	41.0	7.7	 25
106	  1	42.3	8.9	 20
107	  1	38.0	8.4	 25
108	  1	43.0	6.8	 25
109	  1	29.3	5.5	 16
110	  1	34.0	6.5	 20
111	  1	64.3	8.4	 20
112	  1	71.3	11.5	 16
113	  1	47.8	8.7	 20
114	  1	53.0	8.8	 25
115	  1	34.3	7.4	 20
116	  1	1805.0	209.8	 25
117	  1	49.0	12.6	 25
118	  1	43.3	5.4	 20
119	  1	49.0	10.8	 25
120	  1	1880.0	181.7	 20
121	  1	42.0	8.7	 25
122	  1	54.0	10.3	 25
123	  1	1745.5	199.5	 16
124	  1	1857.3	59.1	 20
125	  1	1776.3	182.5	 20
126	  1	49.3	7.0	 16
127	  1	32.8	6.6	 20
128	  1	30.0	3.8	 25
129	  1	59.5	10.1	 20
130	  1	203.0	46.4	 25
131	  1	299.0	40.8	 25
132	  1	105.0	12.5	 20
133	  1	35.0	6.9	 25
134	  1	1814.0	204.3	 25
135	  1	44.0	7.7	 20
136	  1	48.0	6.5	 25
137	  1	48.3	8.6	 20
138	  1	1887.3	136.3	 16
139	  1	35.3	6.7	 20
140	  1	47.5	7.0	 20
141	  1	1710.0	180.9	 20
142	  1	1929.0	166.5	 25
143	  1	1724.0	200.4	 25
144	  1	44.8	8.6	 20
145	  1	40.0	8.5	 25
146	  1	1993.0	196.3	 25
147	  1	1810.0	349.9	 20
148	  1	1938.0	108.7	 25
149	  1	1790.0	426.1	 25
150	  1	1938.5	81.1	 20
151	  1	35.0	5.4	 20
152	  1	48.5	10.8	 20
153	  1	52.5	6.0	 16
154	  1	1794.5	258.1	 20
155	  1	53.0	7.5	 25
156	  1	47.3	7.6	 20
157	  1	30.0	4.8	 25
158	  1	30.0	5.3	 20
159	  1	37.0	9.4	 25
160	  1	54.0	10.2	 25
161	  1	1018.0	235.2	 20
162	  1	126.0	22.8	 25
163	  1	51.0	9.0	 25
164	  1	47.0	10.0	 20
165	  1	69.5	13.3	 20
166	  1	63.5	11.0	 20
167	  1	56.5	8.9	 16
168	  1	40.0	5.4	 20
169	  1	41.0	7.0	 25
170	  1	40.3	6.7	 20
171	  1	34.0	7.4	 25
172	  1	35.0	6.3	 25
173	  1	58.3	11.5	 20
174	  1	38.0	7.6	 25
175	  1	279.0	53.8	 25
176	  1	63.3	11.1	 20
177	  1	573.0	153.3	 25
178	  1	69.0	9.6	 25
179	  1	47.3	6.6	 16
180	  1	41.3	7.8	 20
181	  1	38.0	5.5	 20
182	  1	43.5	8.1	 16
183	  1	48.0	7.5	 25
184	  1	36.0	5.8	 25
185	  1	34.3	6.1	 20
186	  1	39.0	7.5	 25
187	  1	87.0	13.3	 25
188	  1	198.3	23.5	 20
189	  1	164.0	25.6	 25
190	  1	45.0	8.2	 25
191	  1	114.8	19.5	 20
192	  1	115.0	19.6	 20
193	  1	160.0	18.9	 20
194	  1	168.5	19.1	 16
195	  1	208.5	17.5	 20
196	  1	55.3	8.1	 16
197	  1	128.0	18.2	 25
198	  1	60.0	12.3	 25
199	  1	74.8	17.5	 20
200	  1	93.0	14.7	 25
201	  1	64.0	10.0	 25
202	  1	38.3	5.3	 20
203	  1	34.0	7.6	 25
204	  1	125.0	25.4	 25
205	  1	86.5	21.6	 20
206	  1	44.5	8.0	 20
207	  1	52.3	6.9	 20
208	  1	55.0	11.4	 16
209	  1	434.3	95.9	 20
210	  1	211.3	35.1	 20
211	  1	29.8	6.2	 20
212	  1	370.0	109.0	 25
213	  1	28.0	5.8	 25
214	  1	34.3	6.4	 20
215	  1	28.0	5.0	 25
216	  1	45.0	7.4	 25
217	  1	63.8	9.8	 20
218	  1	71.0	11.3	 25
219	  1	47.0	8.0	 25
220	  1	95.8	17.1	 16
221	  1	48.3	11.3	 20
222	  1	155.3	22.6	 20
223	  1	60.0	9.3	 16
224	  1	247.0	41.7	 20
225	  1	41.0	7.4	 25
226	  1	41.3	5.9	 20
227	  1	41.0	6.4	 25
228	  1	39.0	6.5	 25
229	  1	69.3	10.8	 20
230	  1	109.0	22.5	 25
231	  1	66.0	10.2	 25
232	  1	446.0	96.3	 20
233	  1	159.0	20.8	 25
234	  1	40.0	5.8	 16
235	  1	34.3	5.3	 20
236	  1	46.3	6.0	 20
237	  1	100.0	21.6	 16
238	  1	40.0	7.6	 20
239	  1	38.0	9.3	 25
240	  1	33.0	4.8	 20
241	  1	36.0	5.5	 25
242	  1	43.0	6.9	 25
243	  1	37.5	6.9	 20
244	  1	98.0	13.2	 25
245	  1	89.0	18.9	 25
246	  1	40.3	7.3	 20
247	  1	41.0	6.9	 25
248	  1	37.0	6.8	 20
249	  1	36.8	5.6	 16
250	  1	36.3	7.1	 20
251	  1	35.0	6.5	 20
252	  1	31.0	4.9	 16
253	  1	36.0	7.1	 25
254	  1	34.0	5.2	 25
255	  1	35.3	5.0	 20
256	  1	42.0	7.2	 25
257	  1	36.0	6.4	 25
258	  1	33.3	7.6	 20
259	  1	33.0	5.6	 25
260	  1	82.0	21.4	 25
261	  1	57.8	11.0	 20
262	  1	47.0	7.9	 20
263	  1	119.3	16.7	 20
264	  1	80.5	10.9	 16
265	  1	334.5	46.2	 20
266	  1	36.5	5.9	 20
267	  1	38.3	6.4	 20
268	  1	99.0	21.0	 25
269	  1	85.0	15.1	 25
270	  1	57.5	11.1	 20
271	  1	41.0	6.9	 25
272	  1	41.3	5.7	 20
273	  1	70.0	10.7	 25
274	  1	50.0	11.6	 25
275	  1	56.3	9.1	 20
276	  1	37.0	6.6	 20
277	  1	40.0	7.4	 20
278	  1	51.0	13.9	 16
279	  1	53.8	8.1	 20
280	  1	43.0	7.9	 20
281	  1	32.3	4.2	 20
282	  1	43.0	6.1	 25
283	  1	77.0	13.0	 25
284	  1	52.0	9.6	 20
285	  1	146.0	23.9	 25
286	  1	71.0	13.8	 25
287	  1	40.3	6.5	 20
288	  1	176.0	41.3	 25
289	  1	53.0	9.2	 25
290	  1	49.3	10.1	 16
291	  1	35.5	3.7	 20
292	  1	42.0	8.0	 20
293	  1	36.3	6.5	 16
294	  1	40.3	7.4	 20
295	  1	47.0	7.8	 25
296	  1	137.8	24.5	 20
297	  1	43.0	7.7	 25
298	  1	48.0	5.8	 25
299	  1	43.3	5.8	 20
300	  1	45.0	7.5	 25
301	  1	194.0	24.7	 25
302	  1	67.3	9.9	 20
303	  1	717.0	1099.5	 25
304	  1	593.0	53.7	 20
305	  1	39.0	6.4	 16
306	  1	37.0	7.9	 20
307	  1	38.3	9.0	 16
308	  1	88.0	19.0	 25
309	  1	42.0	6.4	 25
310	  1	47.5	9.8	 20
311	  1	47.0	7.4	 25
312	  1	55.0	5.7	 25
313	  1	49.5	8.2	 20
314	  1	73.0	11.9	 25
315	  1	58.0	10.0	 25
316	  1	79.5	11.2	 20
317	  1	40.0	7.1	 25
318	  1	38.8	8.2	 20
319	  1	41.8	7.0	 16
320	  1	63.5	10.4	 20
321	  1	175.3	29.7	 20
322	  1	50.5	8.4	 20
323	  1	65.0	9.7	 25
324	  1	47.0	8.1	 25
325	  1	54.5	10.2	 20
326	  1	37.0	6.7	 25
327	  1	102.0	30.2	 25
328	  1	36.8	6.0	 20
329	  1	37.0	6.4	 25
330	  1	38.0	7.2	 25
331	  1	38.0	7.1	 20
332	  1	46.3	6.3	 20
333	  1	46.5	6.9	 20
334	  1	88.3	18.0	 16
335	  1	48.8	10.0	 20
336	  1	41.0	6.8	 25
337	  1	50.0	9.4	 20
338	  1	137.0	26.4	 25
339	  1	56.0	10.1	 25
340	  1	38.0	5.4	 20
341	  1	35.0	6.3	 25
342	  1	34.0	5.3	 25
343	  1	72.8	12.1	 20
344	  1	36.0	7.0	 25
345	  1	47.0	7.8	 20
346	  1	212.8	59.6	 20
347	  1	39.3	7.1	 20
348	  1	41.5	5.0	 16
349	  1	47.5	8.2	 20
350	  1	32.0	5.3	 25
351	  1	39.0	7.1	 20
352	  1	47.0	8.8	 25
353	  1	98.0	22.4	 25
354	  1	59.5	12.0	 20
355	  1	69.0	12.5	 25
356	  1	54.0	10.3	 25
357	  1	138.5	35.5	 20
358	  1	60.0	11.4	 25
359	  1	42.0	7.1	 20
360	  1	183.3	30.6	 16
361	  1	56.3	19.3	 20
362	  1	35.3	4.9	 20
363	  1	49.3	7.9	 16
364	  1	67.0	11.9	 25
365	  1	40.0	7.3	 25
366	  1	106.5	17.3	 20
367	  1	77.0	12.8	 25
368	  1	54.0	9.4	 25
369	  1	47.0	8.4	 20
370	  1	38.0	5.0	 25
371	  1	35.0	6.4	 25
372	  1	69.8	12.7	 20
373	  1	65.5	13.6	 20
374	  1	103.5	23.3	 20
375	  1	76.0	15.4	 16
376	  1	56.0	10.1	 20
377	  1	77.5	16.3	 20
378	  1	39.0	7.3	 20
379	  1	183.0	42.2	 25
380	  1	79.0	12.5	 25
381	  1	138.0	23.1	 20
382	  1	60.0	11.9	 25
383	  1	148.8	35.7	 20
384	  1	299.0	88.2	 25
385	  1	361.0	60.5	 25
386	  1	152.5	42.3	 20
387	  1	406.3	130.6	 20
388	  1	416.8	46.4	 20
389	  1	34.3	7.0	 16
390	  1	35.0	6.6	 20
391	  1	33.3	6.3	 20
392	  1	60.0	11.7	 20
393	  1	35.0	7.2	 25
394	  1	33.0	6.4	 25
395	  1	60.3	13.0	 20
396	  1	34.0	8.2	 25
397	  1	32.0	6.2	 25
398	  1	34.5	6.1	 20
399	  1	438.0	134.7	 25
400	  1	178.0	31.1	 25
401	  1	609.8	57.6	 16
402	  1	1600.0	308.1	 20
403	  1	49.0	11.2	 20
404	  1	87.5	17.0	 16
405	  1	50.5	8.2	 20
406	  1	80.0	14.0	 25
407	  1	36.3	6.3	 20
408	  1	37.0	6.7	 25
409	  1	34.0	5.4	 25
410	  1	41.0	7.5	 20
411	  1	63.0	9.6	 25
412	  1	63.0	10.7	 25
413	  1	37.5	7.5	 20
414	  1	41.0	6.6	 25
415	  1	42.0	6.6	 20
416	  1	43.3	6.1	 16
417	  1	37.5	5.0	 20
418	  1	37.0	7.7	 20
419	  1	37.5	6.2	 16
420	  1	103.0	17.0	 25
421	  1	40.0	8.0	 20
422	  1	800.0	172.6	 25
423	  1	44.0	8.5	 25
424	  1	24.3	5.0	 20
425	  1	517.0	111.1	 25
426	  1	29.0	5.4	 25
427	  1	29.0	4.5	 20
428	  1	26.0	4.9	 25
429	  1	48.3	6.9	 20
430	  1	37.0	5.4	 16
431	  1	37.0	7.4	 20
432	  1	32.0	6.1	 20
433	  1	46.0	7.4	 16
434	  1	33.0	5.2	 25
435	  1	36.0	6.9	 25
436	  1	45.0	7.3	 20
437	  1	40.0	6.4	 25
438	  1	39.0	7.2	 25
439	  1	38.5	5.8	 20
440	  1	58.0	8.9	 25
441	  1	71.0	12.8	 25
442	  1	79.0	7.9	 20
443	  1	65.0	9.8	 20
444	  1	59.3	8.3	 20
445	  1	3315.5	173.4	 16
446	  1	112.3	14.6	 20
447	  1	1021.0	146.6	 20
448	  1	48.0	7.8	 20
449	  1	46.0	8.0	 25
450	  1	40.0	6.8	 25
451	  1	38.3	6.6	 20
452	  1	35.0	5.6	 25
453	  1	53.0	11.1	 25
454	  1	60.3	12.2	 20
455	  1	67.0	15.2	 25
456	  1	257.0	59.3	 25
457	  1	39.0	6.5	 16
458	  1	46.0	6.5	 20
459	  1	33.3	6.0	 16
460	  1	47.3	7.5	 20
461	  1	80.0	9.6	 25
462	  1	77.8	14.2	 20
463	  1	817.0	154.2	 25
464	  1	93.0	12.0	 25
465	  1	272.0	23.3	 20
466	  1	2435.0	399.5	 25
467	  1	62.0	9.2	 25
468	  1	41.3	5.4	 20
469	  1	39.0	5.7	 25
470	  1	42.0	6.5	 25
471	  1	111.5	16.1	 16
472	  1	39.0	9.5	 20
473	  1	64.3	9.0	 20
474	  1	134.5	14.2	 16
475	  1	67.0	10.4	 25
476	  1	91.0	15.3	 25
477	  1	79.3	11.6	 20
478	  1	484.0	96.0	 25
479	  1	45.0	8.8	 25
480	  1	45.3	7.6	 20
481	  1	68.0	11.8	 25
482	  1	58.0	9.6	 25
483	  1	117.3	23.6	 20
484	  1	116.0	16.2	 25
485	  1	79.8	11.5	 20
486	  1	106.8	14.7	 16
487	  1	178.8	27.0	 20
488	  1	90.3	14.4	 20
489	  1	45.3	7.4	 20
490	  1	43.0	6.1	 25
491	  1	62.0	9.2	 25
492	  1	251.5	40.6	 20
493	  1	46.0	8.3	 25
494	  1	42.0	8.6	 25
495	  1	44.3	7.1	 20
496	  1	97.0	24.8	 25
497	  1	47.3	7.6	 20
498	  1	45.0	7.2	 25
499	  1	83.5	12.2	 20
500	  1	92.0	11.0	 16
501	  1	54.8	9.4	 20
502	  1	43.3	6.7	 20
503	  1	53.3	6.5	 20
504	  1	611.0	157.4	 25
505	  1	195.0	35.6	 25
506	  1	277.5	45.9	 20
507	  1	42.0	7.7	 25
508	  1	46.0	9.0	 25
509	  1	36.0	4.1	 20
510	  1	45.0	6.4	 25
511	  1	39.0	7.2	 25
512	  1	268.8	41.3	 16
513	  1	36.0	6.8	 20
514	  1	36.8	7.5	 20
515	  1	36.3	5.7	 16
516	  1	40.8	7.4	 20
517	  1	37.0	6.5	 25
518	  1	32.5	5.9	 20
519	  1	48.0	9.5	 25
520	  1	35.0	6.1	 25
521	  1	80.8	18.7	 20
522	  1	163.0	44.5	 25
523	  1	41.0	7.7	 25
524	  1	34.0	6.3	 20
525	  1	36.0	6.4	 25
526	  1	37.3	7.0	 20
527	  1	142.8	28.5	 16
528	  1	40.5	7.6	 20
529	  1	35.3	8.4	 20
530	  1	38.0	7.4	 16
531	  1	41.0	6.8	 25
532	  1	35.0	7.0	 25
533	  1	31.0	5.5	 20
534	  1	36.0	6.0	 25
535	  1	36.5	5.9	 20
536	  1	35.0	5.6	 25
537	  1	55.0	10.3	 25
538	  1	75.8	16.0	 20
539	  1	44.0	7.7	 25
540	  1	51.5	6.7	 20
541	  1	36.8	8.3	 16
542	  1	37.5	6.3	 20
543	  1	100.3	16.9	 20
544	  1	49.0	7.7	 16
545	  1	42.0	8.4	 25
546	  1	85.0	14.7	 25
547	  1	730.8	83.8	 20
548	  1	752.0	51.7	 25
549	  1	309.0	31.2	 25
550	  1	45.3	6.6	 20
551	  1	73.0	15.1	 25
552	  1	60.0	11.0	 25
553	  1	41.3	6.7	 20
554	  1	39.5	7.2	 20
555	  1	47.3	5.9	 20
556	  1	37.3	3.8	 16
557	  1	32.3	6.3	 20
558	  1	35.0	5.6	 20
559	  1	42.8	8.4	 20
560	  1	55.0	7.7	 25
561	  1	43.0	9.3	 25
562	  1	133.8	20.5	 20
563	  1	36.0	4.8	 25
564	  1	46.0	5.3	 25
565	  1	53.5	13.1	 20
566	  1	112.0	13.3	 25
567	  1	213.0	30.5	 25
568	  1	54.5	10.1	 16
569	  1	219.0	35.1	 20
570	  1	344.3	22.8	 20
571	  1	2027.3	120.2	 16
572	  1	53.8	10.0	 20
573	  1	84.0	11.6	 20
574	  1	44.0	7.5	 25
575	  1	40.0	10.0	 25
576	  1	42.0	6.8	 20
577	  1	39.0	9.3	 25
578	  1	49.0	7.1	 25
579	  1	716.0	132.9	 20
580	  1	204.0	28.0	 25
581	  1	59.0	9.7	 25
582	  1	133.5	16.9	 16
583	  1	117.3	17.3	 20
584	  1	175.5	27.6	 20
585	  1	126.3	14.1	 16
586	  1	140.3	19.1	 20
587	  1	119.0	13.0	 25
588	  1	42.3	5.9	 20
589	  1	40.0	6.8	 25
590	  1	76.0	13.2	 25
591	  1	53.3	7.3	 20
592	  1	221.0	36.0	 25
593	  1	61.0	11.6	 25
594	  1	64.3	10.9	 20
595	  1	60.0	10.0	 25
596	  1	39.0	5.4	 20
597	  1	334.5	27.9	 16
598	  1	42.3	5.4	 20
599	  1	88.3	10.6	 20
600	  1	45.3	6.3	 16
601	  1	55.0	11.4	 25
602	  1	68.0	9.4	 25
603	  1	56.0	7.0	 20
604	  1	43.0	6.2	 25
605	  1	41.0	8.8	 25
606	  1	139.8	15.7	 20
607	  1	166.0	25.8	 25
608	  1	72.0	14.2	 25
609	  1	64.5	11.1	 20
610	  1	99.3	15.6	 20
611	  1	36.3	10.0	 16
612	  1	62.3	12.9	 20
613	  1	36.3	5.3	 20
614	  1	35.3	6.1	 20
615	  1	38.0	7.3	 25
616	  1	50.0	7.6	 25
617	  1	67.3	11.0	 20
618	  1	231.0	43.2	 25
619	  1	167.0	30.9	 25
620	  1	996.3	162.4	 20
621	  1	96.0	20.6	 25
622	  1	200.0	48.3	 25
623	  1	89.0	12.5	 20
624	  1	478.0	77.9	 20
625	  1	187.3	24.2	 20
626	  1	41.3	9.1	 16
627	  1	36.3	6.1	 20
628	  1	41.0	7.8	 25
629	  1	88.0	15.9	 20
630	  1	78.0	12.8	 25
631	  1	40.0	8.1	 25
632	  1	33.5	6.6	 20
633	  1	45.0	8.1	 25
634	  1	122.0	23.9	 25
635	  1	33.3	5.0	 20
636	  1	1754.0	419.8	 25
637	  1	46.0	8.5	 25
638	  1	1724.3	112.5	 16
639	  1	42.0	5.7	 20
  0	  2	45.3	6.2	 20
  1	  2	1717.0	420.7	 25
  2	  2	48.3	9.5	 20
  3	  2	1871.0	191.5	 16
  4	  2	37.3	9.3	 20
  5	  2	166.3	20.3	 20
  6	  2	95.8	11.2	 16
  7	  2	214.0	15.7	 25
  8	  2	50.0	9.9	 25
  9	  2	146.0	21.2	 20
 10	  2	40.0	7.4	 25
 11	  2	32.0	5.5	 25
 12	  2	33.0	5.7	 20
 13	  2	36.0	6.3	 25
 14	  2	128.0	21.7	 25
 15	  2	36.0	5.7	 20
 16	  2	32.5	6.9	 20
 17	  2	43.3	8.7	 20
 18	  2	98.5	10.5	 16
 19	  2	38.3	6.9	 20
 20	  2	33.3	5.9	 20
 21	  2	39.5	7.3	 20
 22	  2	33.0	4.8	 25
 23	  2	33.0	5.9	 25
 24	  2	49.5	9.1	 20
 25	  2	41.0	6.6	 25
 26	  2	50.0	8.9	 25
 27	  2	78.8	10.9	 20
 28	  2	107.0	13.1	 25
 29	  2	51.0	7.6	 25
 30	  2	42.3	6.7	 16
 31	  2	56.0	8.4	 20
 32	  2	406.0	24.2	 20
 33	  2	58.5	8.8	 16
 34	  2	37.3	6.3	 20
 35	  2	39.0	4.8	 25
 36	  2	47.3	8.7	 20
 37	  2	142.0	27.2	 25
 38	  2	42.3	6.4	 20
 39	  2	1118.0	337.9	 25
 40	  2	51.0	13.2	 25
 41	  2	33.5	4.7	 20
 42	  2	51.0	11.1	 25
 43	  2	33.0	5.3	 25
 44	  2	34.3	5.8	 16
 45	  2	32.3	5.2	 20
 46	  2	35.3	5.3	 20
 47	  2	32.3	8.1	 16
 48	  2	37.3	7.4	 20
 49	  2	33.0	6.5	 25
 50	  2	38.8	6.7	 20
 51	  2	39.0	7.7	 25
 52	  2	38.0	6.0	 25
 53	  2	63.3	10.1	 20
 54	  2	44.0	8.5	 25
 55	  2	69.0	13.1	 25
 56	  2	37.5	6.2	 20
 57	  2	33.0	6.2	 25
 58	  2	35.5	5.1	 20
 59	  2	34.3	5.1	 16
 60	  2	55.5	7.7	 20
 61	  2	36.0	7.0	 20
 62	  2	1765.5	284.8	 16
 63	  2	47.0	13.1	 25
 64	  2	49.0	7.7	 25
 65	  2	49.5	9.2	 20
 66	  2	1645.0	471.6	 25
 67	  2	34.0	5.7	 25
 68	  2	45.0	6.8	 20
 69	  2	47.0	8.7	 25
 70	  2	50.0	8.7	 25
 71	  2	49.3	7.8	 20
 72	  2	45.3	7.4	 20
 73	  2	33.3	6.7	 16
 74	  2	45.0	9.1	 20
 75	  2	43.3	7.4	 20
 76	  2	44.3	7.4	 16
 77	  2	47.0	7.5	 25
 78	  2	47.0	8.4	 25
 79	  2	33.3	6.0	 20
 80	  2	44.0	7.0	 25
 81	  2	42.0	7.5	 25
 82	  2	51.8	8.9	 20
 83	  2	46.0	5.7	 25
 84	  2	49.0	9.2	 25
 85	  2	34.0	7.9	 20
 86	  2	1728.0	407.4	 20
 87	  2	45.5	6.3	 20
 88	  2	45.5	6.9	 16
 89	  2	47.3	8.3	 20
 90	  2	1666.0	253.0	 25
 91	  2	39.0	6.8	 20
 92	  2	1772.0	408.5	 25
 93	  2	46.0	8.1	 25
 94	  2	45.3	6.4	 20
 95	  2	46.0	8.0	 25
 96	  2	46.0	6.5	 25
 97	  2	27.3	4.9	 20
 98	  2	39.0	7.2	 25
 99	  2	39.0	6.8	 25
100	  2	41.0	5.8	 16
101	  2	36.0	4.8	 20
102	  2	39.3	7.4	 20
103	  2	31.5	5.2	 16
104	  2	48.0	7.6	 25
105	  2	45.0	8.2	 25
106	  2	49.5	10.0	 20
107	  2	41.0	9.2	 25
108	  2	40.0	5.8	 25
109	  2	27.3	5.9	 20
110	  2	28.0	5.8	 25
111	  2	45.3	8.8	 20
112	  2	46.0	7.3	 25
113	  2	49.0	6.9	 25
114	  2	77.8	10.9	 16
115	  2	35.3	7.6	 20
116	  2	1736.0	181.3	 20
117	  2	48.0	7.4	 16
118	  2	46.0	7.3	 25
119	  2	50.0	6.7	 25
120	  2	1919.3	166.3	 20
121	  2	44.0	9.1	 25
122	  2	1740.0	282.8	 25
123	  2	51.8	11.5	 20
124	  2	51.0	7.3	 25
125	  2	49.0	8.1	 25
126	  2	1766.8	371.3	 20
127	  2	35.0	6.9	 25
128	  2	31.0	5.0	 20
129	  2	49.0	6.4	 16
130	  2	158.3	19.1	 20
131	  2	115.8	13.8	 20
132	  2	127.5	17.4	 20
133	  2	35.0	7.5	 25
134	  2	1737.0	172.0	 25
135	  2	50.5	11.4	 20
136	  2	41.0	7.2	 25
137	  2	48.0	11.4	 25
138	  2	1939.0	144.4	 20
139	  2	42.0	6.2	 25
140	  2	1781.0	427.0	 25
141	  2	50.3	9.5	 16
142	  2	47.0	8.1	 20
143	  2	53.3	8.5	 20
144	  2	1850.3	138.4	 16
145	  2	42.3	5.5	 20
146	  2	1919.0	183.2	 25
147	  2	50.0	7.1	 20
148	  2	50.0	11.1	 25
149	  2	47.0	9.6	 20
150	  2	46.0	6.4	 25
151	  2	36.0	7.1	 25
152	  2	48.0	6.6	 20
153	  2	1765.0	480.3	 25
154	  2	1910.0	107.3	 25
155	  2	1771.3	144.2	 16
156	  2	46.3	7.4	 20
157	  2	33.3	6.5	 20
158	  2	29.5	6.5	 16
159	  2	40.0	6.1	 20
160	  2	56.0	10.6	 25
161	  2	510.3	43.5	 20
162	  2	200.0	20.3	 25
163	  2	46.0	9.9	 25
164	  2	42.0	6.2	 20
165	  2	46.0	8.6	 25
166	  2	49.0	7.3	 25
167	  2	39.5	8.7	 20
168	  2	36.0	8.1	 25
169	  2	34.3	6.7	 20
170	  2	31.3	5.7	 16
171	  2	33.0	4.7	 20
172	  2	33.3	5.7	 20
173	  2	37.0	4.6	 16
174	  2	31.0	7.1	 25
175	  2	106.0	20.0	 25
176	  2	44.0	6.6	 20
177	  2	104.0	17.4	 25
178	  2	50.0	9.6	 25
179	  2	36.5	6.5	 20
180	  2	35.0	7.2	 25
181	  2	33.0	5.2	 25
182	  2	36.3	6.9	 20
183	  2	42.3	7.9	 20
184	  2	35.3	7.7	 20
185	  2	36.0	8.4	 16
186	  2	35.5	5.1	 20
187	  2	77.3	12.1	 16
188	  2	100.0	17.6	 25
189	  2	190.0	22.3	 25
190	  2	45.3	13.6	 20
191	  2	82.0	13.3	 25
192	  2	53.0	9.2	 25
193	  2	110.0	13.3	 20
194	  2	262.0	28.4	 25
195	  2	88.0	14.6	 25
196	  2	86.5	12.7	 20
197	  2	142.8	23.6	 20
198	  2	48.5	12.8	 20
199	  2	57.8	9.6	 16
200	  2	49.8	8.2	 20
201	  2	53.5	10.4	 20
202	  2	34.3	7.3	 20
203	  2	37.0	6.2	 25
204	  2	75.0	15.7	 25
205	  2	48.0	4.7	 20
206	  2	43.0	7.8	 25
207	  2	46.0	7.5	 25
208	  2	51.3	6.5	 20
209	  2	172.0	44.3	 25
210	  2	312.0	39.9	 25
211	  2	26.8	4.7	 16
212	  2	225.5	63.1	 20
213	  2	26.3	4.2	 20
214	  2	31.5	7.0	 16
215	  2	31.3	6.4	 20
216	  2	45.0	9.8	 25
217	  2	62.5	11.9	 20
218	  2	76.0	11.7	 25
219	  2	45.0	8.5	 25
220	  2	73.3	10.6	 20
221	  2	49.0	10.1	 25
222	  2	126.0	23.4	 25
223	  2	51.0	11.6	 20
224	  2	146.0	21.7	 25
225	  2	42.3	7.1	 16
226	  2	31.5	6.2	 20
227	  2	40.0	7.5	 20
228	  2	33.0	6.1	 16
229	  2	45.0	6.2	 20
230	  2	38.0	6.7	 25
231	  2	51.3	8.4	 20
232	  2	145.0	32.3	 25
233	  2	115.0	18.6	 25
234	  2	34.3	4.9	 20
235	  2	35.0	6.3	 25
236	  2	46.0	8.3	 25
237	  2	34.0	5.1	 20
238	  2	37.0	5.3	 25
239	  2	32.5	5.6	 20
240	  2	30.3	4.4	 16
241	  2	32.3	3.7	 20
242	  2	40.3	8.1	 20
243	  2	33.0	5.6	 20
244	  2	53.0	8.1	 25
245	  2	58.0	9.1	 25
246	  2	42.0	7.8	 20
247	  2	35.0	6.1	 25
248	  2	35.0	8.4	 25
249	  2	35.3	7.3	 20
250	  2	35.0	5.8	 25
251	  2	35.0	9.7	 25
252	  2	34.0	5.4	 20
253	  2	37.5	7.8	 20
254	  2	34.0	5.2	 20
255	  2	28.0	4.4	 16
256	  2	32.3	5.2	 20
257	  2	35.0	7.3	 25
258	  2	37.0	6.4	 20
259	  2	36.0	6.4	 25
260	  2	39.0	7.4	 25
261	  2	38.0	6.8	 20
262	  2	45.0	8.7	 25
263	  2	128.5	19.5	 20
264	  2	116.0	17.6	 25
265	  2	147.0	31.1	 25
266	  2	36.3	6.2	 20
267	  2	36.0	4.7	 20
268	  2	57.3	7.6	 20
269	  2	38.3	7.3	 16
270	  2	34.0	6.0	 20
271	  2	33.0	6.4	 25
272	  2	35.0	5.9	 20
273	  2	46.0	7.8	 25
274	  2	66.0	11.9	 25
275	  2	65.3	8.8	 20
276	  2	35.0	7.1	 25
277	  2	33.0	5.7	 25
278	  2	45.3	7.8	 20
279	  2	66.0	9.7	 25
280	  2	39.0	8.1	 25
281	  2	33.5	5.3	 16
282	  2	40.5	6.9	 20
283	  2	104.3	17.1	 20
284	  2	71.0	11.5	 16
285	  2	81.0	13.6	 25
286	  2	83.0	13.8	 25
287	  2	40.3	6.1	 20
288	  2	63.0	10.0	 25
289	  2	42.0	7.3	 25
290	  2	45.5	10.1	 20
291	  2	32.0	7.0	 25
292	  2	36.0	7.4	 25
293	  2	28.3	3.6	 20
294	  2	38.0	6.2	 25
295	  2	59.8	9.3	 20
296	  2	180.5	19.0	 16
297	  2	46.0	7.5	 20
298	  2	45.5	10.4	 20
299	  2	41.0	7.0	 20
300	  2	53.0	8.8	 25
301	  2	105.3	15.2	 20
302	  2	77.0	14.8	 25
303	  2	35.0	7.7	 25
304	  2	90.5	14.6	 20
305	  2	34.0	5.3	 25
306	  2	32.0	6.4	 25
307	  2	33.3	5.9	 20
308	  2	40.3	6.1	 20
309	  2	37.3	7.3	 20
310	  2	41.3	7.1	 16
311	  2	35.5	6.5	 20
312	  2	41.3	6.3	 20
313	  2	48.0	9.9	 20
314	  2	45.0	7.6	 25
315	  2	47.0	7.5	 25
316	  2	45.0	8.1	 20
317	  2	34.0	7.3	 25
318	  2	36.0	7.1	 25
319	  2	42.3	5.8	 20
320	  2	47.0	8.0	 25
321	  2	88.0	13.9	 25
322	  2	47.5	6.4	 16
323	  2	89.5	12.5	 20
324	  2	52.5	6.1	 20
325	  2	71.0	11.0	 16
326	  2	52.3	8.0	 20
327	  2	37.0	4.4	 25
328	  2	33.0	6.3	 20
329	  2	38.0	6.5	 25
330	  2	34.0	5.9	 25
331	  2	31.5	6.0	 20
332	  2	32.0	6.2	 25
333	  2	42.0	6.9	 25
334	  2	34.0	4.7	 20
335	  2	36.0	6.9	 25
336	  2	37.5	6.3	 20
337	  2	32.8	7.7	 16
338	  2	38.0	5.1	 20
339	  2	46.5	8.8	 16
340	  2	36.0	6.4	 20
341	  2	31.0	5.2	 25
342	  2	32.3	6.4	 20
343	  2	46.0	8.6	 25
344	  2	36.0	6.1	 25
345	  2	45.8	9.8	 20
346	  2	84.0	17.6	 25
347	  2	38.0	7.1	 25
348	  2	41.0	5.8	 20
349	  2	35.0	6.6	 25
350	  2	33.0	7.0	 20
351	  2	34.0	6.7	 16
352	  2	37.5	6.9	 20
353	  2	39.3	9.0	 20
354	  2	36.8	5.1	 16
355	  2	52.0	8.8	 25
356	  2	39.0	6.5	 25
357	  2	40.3	7.4	 20
358	  2	48.0	8.2	 25
359	  2	57.0	10.0	 25
360	  2	80.8	11.1	 20
361	  2	35.0	10.7	 25
362	  2	34.0	5.9	 25
363	  2	42.0	8.2	 20
364	  2	54.0	9.5	 20
365	  2	35.8	6.8	 20
366	  2	78.5	9.8	 16
367	  2	40.3	10.1	 20
368	  2	46.3	7.5	 20
369	  2	45.3	8.2	 20
370	  2	37.0	5.8	 25
371	  2	35.0	5.4	 25
372	  2	42.3	8.5	 20
373	  2	79.0	13.6	 25
374	  2	172.0	29.5	 25
375	  2	76.5	15.0	 20
376	  2	42.0	7.8	 25
377	  2	51.8	8.9	 20
378	  2	44.3	7.4	 20
379	  2	78.0	14.2	 20
380	  2	124.0	16.6	 16
381	  2	142.3	17.0	 20
382	  2	67.0	10.0	 20
383	  2	54.0	8.6	 20
384	  2	161.0	43.6	 25
385	  2	122.0	23.1	 25
386	  2	35.3	6.8	 20
387	  2	48.0	12.3	 25
388	  2	64.0	14.4	 25
389	  2	31.8	5.9	 20
390	  2	34.0	5.1	 25
391	  2	36.0	7.4	 25
392	  2	35.5	5.2	 16
393	  2	30.0	5.8	 20
394	  2	33.0	5.1	 20
395	  2	33.3	6.4	 16
396	  2	33.5	6.8	 20
397	  2	31.0	5.1	 25
398	  2	39.0	6.1	 20
399	  2	197.0	40.4	 25
400	  2	263.0	32.9	 25
401	  2	668.3	45.9	 20
402	  2	274.0	43.4	 25
403	  2	52.0	6.5	 25
404	  2	62.3	8.2	 20
405	  2	38.0	7.9	 25
406	  2	54.5	11.1	 20
407	  2	36.0	7.5	 16
408	  2	46.3	9.8	 20
409	  2	37.0	6.2	 20
410	  2	34.3	5.2	 20
411	  2	38.0	6.8	 25
412	  2	39.0	9.2	 20
413	  2	41.0	5.9	 25
414	  2	35.0	6.0	 25
415	  2	34.8	6.7	 20
416	  2	57.0	9.1	 25
417	  2	43.0	8.4	 25
418	  2	40.3	8.5	 20
419	  2	32.0	5.3	 25
420	  2	56.0	6.3	 20
421	  2	36.3	7.9	 16
422	  2	121.3	19.8	 20
423	  2	42.8	8.4	 20
424	  2	28.3	5.1	 20
425	  2	332.0	66.1	 25
426	  2	25.0	4.0	 25
427	  2	34.0	10.0	 20
428	  2	28.0	5.2	 25
429	  2	44.0	7.0	 25
430	  2	38.3	6.8	 20
431	  2	36.0	7.0	 25
432	  2	34.0	5.9	 25
433	  2	36.3	7.1	 20
434	  2	34.0	6.8	 20
435	  2	32.5	6.5	 20
436	  2	42.3	8.0	 16
437	  2	35.0	6.7	 20
438	  2	36.0	8.2	 25
439	  2	42.3	8.8	 20
440	  2	46.0	5.4	 25
441	  2	46.0	7.1	 25
442	  2	50.0	9.8	 20
443	  2	42.0	5.9	 25
444	  2	40.0	6.5	 25
445	  2	1509.0	120.1	 20
446	  2	49.0	7.7	 25
447	  2	242.0	49.7	 25
448	  2	50.3	4.4	 16
449	  2	53.5	12.0	 20
450	  2	36.5	6.3	 16
451	  2	36.5	5.8	 20
452	  2	34.0	7.3	 25
453	  2	42.3	6.8	 20
454	  2	46.0	7.9	 25
455	  2	73.0	11.0	 25
456	  2	44.8	9.0	 20
457	  2	37.0	7.1	 25
458	  2	33.0	5.2	 25
459	  2	37.3	7.1	 20
460	  2	47.0	8.3	 25
461	  2	39.5	6.2	 20
462	  2	101.0	10.5	 16
463	  2	136.0	19.1	 20
464	  2	57.0	12.7	 20
465	  2	182.5	21.9	 16
466	  2	956.0	165.1	 25
467	  2	43.0	7.3	 25
468	  2	38.0	5.9	 20
469	  2	35.0	5.3	 25
470	  2	51.0	8.1	 25
471	  2	55.8	10.6	 20
472	  2	40.0	7.5	 25
473	  2	37.0	5.6	 25
474	  2	61.3	11.7	 20
475	  2	53.5	9.5	 20
476	  2	43.5	6.5	 20
477	  2	43.5	8.5	 16
478	  2	94.3	14.4	 20
479	  2	36.3	6.0	 20
480	  2	42.0	8.2	 20
481	  2	39.0	6.5	 25
482	  2	40.0	5.7	 25
483	  2	48.0	8.9	 20
484	  2	73.0	12.8	 25
485	  2	71.0	12.8	 25
486	  2	142.0	17.6	 20
487	  2	149.0	15.7	 25
488	  2	78.0	10.3	 20
489	  2	44.3	7.9	 20
490	  2	46.0	6.6	 20
491	  2	43.3	6.5	 16
492	  2	60.3	8.3	 20
493	  2	39.0	6.8	 20
494	  2	35.0	5.0	 20
495	  2	53.0	9.3	 25
496	  2	45.0	6.6	 25
497	  2	43.3	6.2	 20
498	  2	41.0	7.4	 25
499	  2	70.0	11.4	 25
500	  2	58.3	10.1	 20
501	  2	45.0	7.4	 25
502	  2	43.0	6.6	 25
503	  2	51.0	7.6	 16
504	  2	121.5	23.8	 20
505	  2	64.3	13.7	 20
506	  2	97.3	19.7	 16
507	  2	38.0	6.7	 20
508	  2	39.0	6.7	 25
509	  2	35.5	6.9	 20
510	  2	40.0	7.0	 25
511	  2	38.0	7.5	 25
512	  2	63.5	6.3	 20
513	  2	35.0	6.7	 25
514	  2	38.0	7.1	 25
515	  2	37.0	6.7	 20
516	  2	37.0	6.5	 25
517	  2	39.3	8.1	 20
518	  2	32.3	6.0	 16
519	  2	39.3	7.5	 20
520	  2	32.0	4.7	 20
521	  2	33.3	6.8	 16
522	  2	45.0	7.9	 25
523	  2	34.0	5.5	 25
524	  2	35.8	5.7	 20
525	  2	37.0	6.8	 25
526	  2	32.5	5.4	 20
527	  2	91.0	24.3	 25
528	  2	38.0	6.8	 25
529	  2	33.3	6.1	 20
530	  2	31.0	6.2	 25
531	  2	33.3	7.4	 20
532	  2	28.5	4.7	 16
533	  2	34.5	4.5	 20
534	  2	32.3	4.4	 20
535	  2	32.0	6.7	 16
536	  2	35.0	5.4	 25
537	  2	58.0	9.8	 25
538	  2	52.5	10.0	 20
539	  2	36.0	7.7	 25
540	  2	38.0	6.2	 25
541	  2	43.3	10.3	 20
542	  2	38.0	6.5	 25
543	  2	45.0	7.0	 25
544	  2	39.0	7.5	 20
545	  2	50.8	11.2	 20
546	  2	41.3	8.6	 20
547	  2	239.8	21.6	 16
548	  2	605.5	77.5	 20
549	  2	181.3	18.5	 20
550	  2	45.0	7.7	 20
551	  2	48.0	7.9	 25
552	  2	39.0	7.5	 25
553	  2	36.3	7.3	 20
554	  2	38.0	7.3	 25
555	  2	35.0	5.3	 25
556	  2	31.3	3.7	 20
557	  2	32.0	6.2	 25
558	  2	37.0	6.8	 25
559	  2	31.3	4.0	 16
560	  2	69.0	9.0	 20
561	  2	36.5	7.4	 20
562	  2	44.0	8.5	 16
563	  2	35.0	6.8	 25
564	  2	63.8	12.2	 20
565	  2	62.0	7.2	 25
566	  2	63.0	10.2	 25
567	  2	112.5	17.0	 20
568	  2	84.0	17.7	 25
569	  2	71.0	10.8	 25
570	  2	187.3	22.7	 20
571	  2	911.0	170.0	 25
572	  2	41.0	7.6	 25
573	  2	44.5	7.5	 16
574	  2	41.5	7.7	 20
575	  2	42.8	8.7	 20
576	  2	43.3	7.5	 16
577	  2	37.0	6.1	 25
578	  2	74.0	10.9	 25
579	  2	213.3	30.8	 20
580	  2	115.0	17.9	 25
581	  2	46.0	8.7	 25
582	  2	53.5	8.2	 20
583	  2	94.0	17.0	 25
584	  2	82.0	11.2	 25
585	  2	322.8	33.1	 20
586	  2	100.0	12.7	 25
587	  2	56.3	8.2	 20
588	  2	32.8	5.7	 16
589	  2	36.3	6.7	 20
590	  2	30.5	6.2	 20
591	  2	71.5	11.9	 20
592	  2	137.0	23.3	 25
593	  2	76.0	11.2	 25
594	  2	81.3	11.4	 20
595	  2	91.0	15.7	 25
596	  2	36.0	6.1	 25
597	  2	147.3	17.7	 20
598	  2	45.0	8.6	 25
599	  2	75.0	12.6	 25
600	  2	72.8	10.0	 20
601	  2	42.5	9.4	 20
602	  2	38.5	7.0	 16
603	  2	38.5	8.0	 20
604	  2	38.5	7.0	 20
605	  2	35.0	6.0	 20
606	  2	84.0	15.0	 25
607	  2	50.0	8.6	 25
608	  2	33.3	4.3	 20
609	  2	39.0	7.1	 25
610	  2	37.0	11.0	 25
611	  2	33.3	5.9	 20
612	  2	37.0	7.6	 25
613	  2	35.0	5.7	 25
614	  2	34.0	6.5	 16
615	  2	37.5	6.0	 20
616	  2	48.0	7.3	 20
617	  2	46.8	6.6	 16
618	  2	96.3	17.0	 20
619	  2	81.0	13.8	 25
620	  2	681.3	62.2	 20
621	  2	158.0	30.3	 25
622	  2	105.0	9.5	 25
623	  2	131.8	20.3	 20
624	  2	155.0	21.8	 25
625	  2	73.0	12.2	 25
626	  2	40.5	7.8	 20
627	  2	31.0	5.1	 25
628	  2	33.3	5.9	 20
629	  2	44.0	6.2	 16
630	  2	62.3	9.8	 20
631	  2	33.8	6.3	 20
632	  2	32.0	5.2	 16
633	  2	47.0	7.5	 25
634	  2	54.0	11.0	 25
635	  2	29.0	3.4	 20
636	  2	38.0	5.5	 25
637	  2	1657.0	252.0	 25
638	  2	43.3	6.0	 20
639	  2	1803.0	402.7	 25
  0	  3	1934.3	197.5	 20
  1	  3	50.0	13.4	 25
  2	  3	1768.0	269.5	 25
  3	  3	44.3	6.7	 20
  4	  3	28.0	5.4	 25
  5	  3	191.0	25.4	 25
  6	  3	53.0	11.2	 20
  7	  3	45.5	8.0	 20
  8	  3	63.8	8.8	 20
  9	  3	263.5	29.6	 16
 10	  3	239.8	24.3	 20
 11	  3	172.3	22.2	 20
 12	  3	107.8	12.6	 20
 13	  3	189.0	22.4	 25
 14	  3	74.0	14.5	 25
 15	  3	53.0	10.3	 20
 16	  3	34.0	7.1	 25
 17	  3	45.0	7.8	 25
 18	  3	44.5	6.8	 20
 19	  3	48.0	10.6	 25
 20	  3	96.0	22.4	 25
 21	  3	40.5	8.4	 16
 22	  3	34.0	7.5	 20
 23	  3	36.3	4.9	 20
 24	  3	39.3	6.9	 16
 25	  3	33.3	5.2	 20
 26	  3	93.0	19.2	 25
 27	  3	39.5	7.7	 20
 28	  3	39.0	6.2	 25
 29	  3	71.3	11.0	 20
 30	  3	100.0	21.4	 25
 31	  3	91.0	16.8	 25
 32	  3	213.8	25.5	 20
 33	  3	71.0	13.8	 25
 34	  3	116.0	27.2	 25
 35	  3	40.5	5.7	 16
 36	  3	65.0	13.1	 20
 37	  3	132.3	20.2	 20
 38	  3	104.0	17.0	 16
 39	  3	204.0	58.0	 25
 40	  3	52.0	8.8	 25
 41	  3	53.5	11.6	 20
 42	  3	43.0	7.1	 25
 43	  3	47.0	7.6	 25
 44	  3	36.8	5.2	 20
 45	  3	264.0	85.8	 25
 46	  3	49.0	6.9	 25
 47	  3	39.0	6.1	 20
 48	  3	35.0	6.3	 25
 49	  3	32.5	6.7	 20
 50	  3	36.3	7.6	 16
 51	  3	29.0	4.9	 20
 52	  3	94.0	21.4	 20
 53	  3	32.3	5.9	 20
 54	  3	35.0	5.6	 25
 55	  3	51.0	8.9	 25
 56	  3	76.5	12.9	 20
 57	  3	38.0	5.3	 25
 58	  3	37.0	6.9	 25
 59	  3	44.3	7.8	 20
 60	  3	77.0	14.1	 25
 61	  3	36.0	5.8	 25
 62	  3	1803.3	201.3	 20
 63	  3	60.0	11.3	 20
 64	  3	45.3	7.0	 20
 65	  3	44.3	6.7	 16
 66	  3	49.5	7.5	 20
 67	  3	36.0	4.6	 20
 68	  3	54.0	10.2	 25
 69	  3	1453.0	337.1	 25
 70	  3	1479.5	207.4	 20
 71	  3	1507.0	240.0	 25
 72	  3	47.0	7.6	 25
 73	  3	38.3	5.8	 20
 74	  3	1575.0	471.8	 25
 75	  3	49.0	9.5	 25
 76	  3	1400.8	351.1	 20
 77	  3	1520.5	96.5	 20
 78	  3	48.0	10.1	 20
 79	  3	34.3	6.2	 16
 80	  3	48.0	7.3	 20
 81	  3	1472.0	216.3	 25
 82	  3	1503.5	141.1	 20
 83	  3	1521.0	156.7	 25
 84	  3	49.0	6.2	 25
 85	  3	31.3	10.7	 20
 86	  3	1754.0	356.5	 25
 87	  3	47.0	8.1	 25
 88	  3	41.5	7.6	 20
 89	  3	44.0	7.1	 25
 90	  3	45.3	9.1	 20
 91	  3	38.0	9.7	 16
 92	  3	1773.5	301.1	 20
 93	  3	46.3	8.1	 20
 94	  3	1402.3	117.4	 16
 95	  3	1465.0	114.9	 25
 96	  3	49.0	7.2	 25
 97	  3	31.0	5.6	 20
 98	  3	46.0	8.2	 25
 99	  3	37.0	6.0	 25
100	  3	1264.5	163.4	 20
101	  3	36.0	6.5	 25
102	  3	38.0	5.3	 25
103	  3	30.3	4.5	 20
104	  3	1716.5	218.0	 20
105	  3	1555.0	66.3	 16
106	  3	1445.5	103.6	 20
107	  3	43.3	6.1	 20
108	  3	38.5	5.6	 16
109	  3	29.0	6.3	 25
110	  3	29.0	5.3	 25
111	  3	56.3	9.9	 20
112	  3	123.0	19.4	 25
113	  3	93.0	16.9	 25
114	  3	518.3	47.3	 20
115	  3	36.0	6.2	 25
116	  3	1727.0	168.2	 25
117	  3	49.3	9.5	 20
118	  3	53.3	9.0	 20
119	  3	47.0	7.4	 20
120	  3	1914.0	144.1	 16
121	  3	40.8	5.6	 20
122	  3	1789.3	178.8	 20
123	  3	48.0	6.6	 20
124	  3	46.0	6.8	 25
125	  3	46.0	6.2	 25
126	  3	43.8	8.9	 20
127	  3	32.0	6.8	 25
128	  3	31.0	5.7	 25
129	  3	114.3	19.2	 20
130	  3	97.0	16.1	 25
131	  3	2199.0	527.8	 25
132	  3	80.5	11.2	 16
133	  3	37.3	5.4	 20
134	  3	1721.5	170.0	 20
135	  3	45.8	7.1	 16
136	  3	48.0	9.0	 20
137	  3	45.0	7.6	 25
138	  3	1920.0	124.9	 20
139	  3	39.0	7.8	 25
140	  3	1688.0	151.6	 25
141	  3	49.3	7.1	 20
142	  3	48.0	6.5	 25
143	  3	54.0	8.7	 20
144	  3	1846.0	438.8	 25
145	  3	40.0	7.3	 25
146	  3	1783.3	115.4	 16
147	  3	53.5	7.9	 20
148	  3	49.3	8.9	 20
149	  3	42.5	7.6	 16
150	  3	48.3	9.4	 20
151	  3	36.0	5.6	 25
152	  3	50.3	5.6	 20
153	  3	1898.0	373.9	 25
154	  3	1975.0	66.7	 25
155	  3	1900.5	91.2	 20
156	  3	60.0	11.6	 25
157	  3	38.0	8.4	 25
158	  3	33.0	6.2	 20
159	  3	37.0	6.7	 25
160	  3	36.3	6.2	 20
161	  3	220.8	23.3	 16
162	  3	291.8	60.2	 20
163	  3	41.3	8.5	 20
164	  3	38.0	6.5	 16
165	  3	33.0	8.2	 25
166	  3	39.0	7.9	 25
167	  3	129.0	15.7	 20
168	  3	41.0	7.9	 25
169	  3	41.0	6.8	 25
170	  3	54.5	10.8	 20
171	  3	65.0	14.4	 25
172	  3	33.0	5.3	 25
173	  3	33.0	6.9	 20
174	  3	33.5	5.3	 20
175	  3	52.0	9.8	 20
176	  3	42.3	7.9	 16
177	  3	77.5	11.4	 20
178	  3	463.8	63.8	 16
179	  3	492.0	56.5	 25
180	  3	72.0	17.6	 25
181	  3	49.0	6.5	 20
182	  3	31.0	5.2	 25
183	  3	34.0	6.2	 25
184	  3	50.3	8.8	 20
185	  3	36.0	5.5	 25
186	  3	38.0	6.6	 25
187	  3	132.3	21.1	 20
188	  3	118.8	17.2	 20
189	  3	199.3	24.9	 20
190	  3	70.5	13.8	 16
191	  3	41.3	7.7	 20
192	  3	51.0	10.3	 25
193	  3	494.8	75.0	 20
194	  3	1220.0	127.0	 25
195	  3	1923.0	300.5	 25
196	  3	109.8	20.0	 20
197	  3	62.0	8.7	 25
198	  3	33.0	9.2	 25
199	  3	185.5	34.1	 20
200	  3	44.0	6.9	 25
201	  3	56.0	10.6	 25
202	  3	66.3	8.8	 16
203	  3	105.0	25.5	 20
204	  3	34.3	6.5	 20
205	  3	35.3	6.3	 16
206	  3	50.0	10.1	 25
207	  3	58.0	11.0	 25
208	  3	73.0	9.3	 20
209	  3	141.0	23.4	 25
210	  3	165.0	31.8	 25
211	  3	29.3	6.1	 20
212	  3	27.0	6.6	 25
213	  3	25.0	8.1	 25
214	  3	24.3	3.7	 20
215	  3	28.0	7.3	 25
216	  3	130.3	12.6	 16
217	  3	55.5	13.2	 20
218	  3	42.0	6.5	 20
219	  3	59.3	10.8	 16
220	  3	152.0	24.9	 25
221	  3	364.0	40.3	 25
222	  3	284.0	42.4	 20
223	  3	164.0	39.8	 25
224	  3	42.0	7.7	 25
225	  3	106.0	25.5	 20
226	  3	33.0	5.9	 25
227	  3	57.0	11.3	 25
228	  3	82.3	18.6	 20
229	  3	39.0	5.9	 25
230	  3	35.8	6.1	 20
231	  3	41.5	6.9	 16
232	  3	46.8	7.1	 20
233	  3	37.0	6.0	 20
234	  3	37.3	6.9	 20
235	  3	34.0	6.2	 25
236	  3	37.0	7.3	 25
237	  3	33.3	6.7	 20
238	  3	41.0	6.6	 25
239	  3	35.0	7.3	 25
240	  3	38.5	6.5	 20
241	  3	54.0	10.4	 25
242	  3	35.0	6.7	 25
243	  3	67.8	11.9	 16
244	  3	51.5	8.8	 20
245	  3	130.5	12.8	 20
246	  3	82.3	12.1	 16
247	  3	75.0	13.5	 20
248	  3	35.0	5.6	 25
249	  3	33.0	6.6	 20
250	  3	33.0	5.4	 25
251	  3	37.0	4.6	 25
252	  3	272.0	882.0	 20
253	  3	38.0	5.9	 25
254	  3	48.3	10.2	 20
255	  3	36.0	4.8	 25
256	  3	37.0	6.8	 25
257	  3	37.8	8.1	 16
258	  3	127.3	33.4	 20
259	  3	135.0	26.3	 20
260	  3	68.0	9.4	 16
261	  3	36.0	7.5	 20
262	  3	37.0	5.0	 25
263	  3	31.0	5.3	 20
264	  3	35.0	7.8	 25
265	  3	43.0	9.1	 25
266	  3	54.5	8.4	 20
267	  3	33.0	5.9	 25
268	  3	33.0	6.6	 25
269	  3	81.3	17.9	 20
270	  3	40.0	8.0	 25
271	  3	41.3	6.5	 20
272	  3	70.8	25.6	 16
273	  3	40.0	6.0	 20
274	  3	47.8	11.7	 20
275	  3	42.0	5.2	 16
276	  3	38.0	7.9	 25
277	  3	75.0	15.6	 25
278	  3	31.5	6.5	 20
279	  3	40.0	6.0	 25
280	  3	39.0	6.5	 25
281	  3	42.8	8.0	 20
282	  3	38.0	7.1	 25
283	  3	41.0	4.8	 25
284	  3	39.3	7.8	 20
285	  3	44.3	7.7	 20
286	  3	47.5	11.1	 20
287	  3	63.3	9.1	 16
288	  3	111.5	17.9	 20
289	  3	61.0	9.0	 20
290	  3	58.8	7.8	 20
291	  3	38.0	6.1	 25
292	  3	35.3	6.5	 20
293	  3	40.0	8.1	 25
294	  3	35.0	8.3	 25
295	  3	39.3	9.1	 20
296	  3	36.0	5.9	 25
297	  3	29.0	5.7	 25
298	  3	35.0	6.5	 20
299	  3	33.5	6.5	 20
300	  3	36.3	6.4	 20
301	  3	43.3	9.3	 16
302	  3	34.0	6.0	 20
303	  3	44.3	7.7	 20
304	  3	41.0	7.1	 20
305	  3	66.0	15.8	 25
306	  3	42.0	5.5	 25
307	  3	35.0	8.1	 20
308	  3	39.0	6.9	 25
309	  3	47.0	7.7	 25
310	  3	44.3	10.6	 20
311	  3	1089.0	249.1	 25
312	  3	277.0	58.7	 25
313	  3	53.0	7.2	 16
314	  3	36.5	5.7	 20
315	  3	37.5	6.9	 20
316	  3	44.0	6.0	 16
317	  3	72.3	12.9	 20
318	  3	89.0	14.7	 25
319	  3	54.3	10.9	 20
320	  3	87.0	19.5	 25
321	  3	559.0	125.8	 25
322	  3	47.0	6.5	 20
323	  3	466.0	66.5	 25
324	  3	549.0	85.6	 25
325	  3	86.0	16.1	 20
326	  3	40.0	9.3	 25
327	  3	36.0	5.6	 20
328	  3	83.3	10.6	 16
329	  3	46.3	8.6	 20
330	  3	34.3	6.8	 16
331	  3	38.8	9.5	 20
332	  3	45.0	8.0	 25
333	  3	34.0	5.8	 20
334	  3	53.0	11.0	 25
335	  3	37.0	7.4	 25
336	  3	32.0	6.4	 20
337	  3	41.0	9.8	 25
338	  3	66.0	12.7	 25
339	  3	32.3	4.0	 20
340	  3	54.0	12.2	 25
341	  3	54.3	9.8	 20
342	  3	32.3	5.8	 16
343	  3	33.0	4.0	 20
344	  3	346.5	80.2	 20
345	  3	40.0	5.3	 16
346	  3	67.0	13.1	 25
347	  3	35.0	6.6	 25
348	  3	59.3	13.5	 20
349	  3	38.0	7.9	 25
350	  3	355.0	102.5	 25
351	  3	279.0	71.7	 20
352	  3	34.0	5.8	 25
353	  3	44.0	7.8	 25
354	  3	36.3	8.7	 20
355	  3	36.0	6.4	 20
356	  3	36.8	8.0	 20
357	  3	32.3	5.5	 16
358	  3	36.0	7.4	 20
359	  3	33.0	6.7	 25
360	  3	35.3	6.8	 20
361	  3	37.0	7.1	 25
362	  3	152.0	37.9	 25
363	  3	102.5	11.8	 20
364	  3	89.0	17.7	 25
365	  3	99.0	19.6	 25
366	  3	158.0	26.4	 20
367	  3	54.0	7.6	 25
368	  3	47.3	9.2	 20
369	  3	37.8	7.0	 20
370	  3	37.8	5.6	 20
371	  3	34.3	5.1	 16
372	  3	35.3	6.3	 20
373	  3	51.0	10.2	 25
374	  3	44.0	7.3	 20
375	  3	255.0	76.1	 25
376	  3	128.0	18.3	 25
377	  3	59.3	9.2	 20
378	  3	58.0	8.5	 25
379	  3	76.0	8.8	 25
380	  3	49.0	9.0	 20
381	  3	37.0	9.2	 25
382	  3	37.0	6.4	 25
383	  3	35.8	6.0	 16
384	  3	46.5	7.9	 20
385	  3	37.3	6.8	 20
386	  3	45.3	8.4	 16
387	  3	50.0	9.2	 25
388	  3	37.0	7.4	 25
389	  3	34.0	5.9	 20
390	  3	32.0	6.2	 25
391	  3	86.0	17.4	 25
392	  3	34.0	6.4	 20
393	  3	34.0	4.6	 25
394	  3	301.0	70.1	 25
395	  3	307.0	78.0	 20
396	  3	36.0	9.4	 25
397	  3	33.8	6.7	 20
398	  3	33.3	5.4	 16
399	  3	37.0	6.5	 20
400	  3	166.5	37.3	 20
401	  3	336.3	40.4	 20
402	  3	172.0	22.8	 25
403	  3	109.0	15.9	 25
404	  3	1766.8	293.0	 20
405	  3	79.0	14.0	 25
406	  3	59.8	8.4	 20
407	  3	60.0	13.9	 25
408	  3	39.0	7.9	 25
409	  3	33.0	6.6	 20
410	  3	33.0	7.0	 20
411	  3	47.5	10.8	 20
412	  3	35.5	6.5	 16
413	  3	39.0	7.8	 20
414	  3	37.3	6.1	 20
415	  3	35.8	9.2	 20
416	  3	32.0	5.9	 25
417	  3	34.0	5.4	 25
418	  3	39.0	6.5	 20
419	  3	97.0	24.5	 25
420	  3	118.0	22.0	 25
421	  3	59.0	7.9	 20
422	  3	39.0	6.8	 25
423	  3	100.0	24.3	 25
424	  3	31.0	6.9	 16
425	  3	24.3	3.9	 20
426	  3	26.3	4.2	 20
427	  3	26.3	5.4	 16
428	  3	30.5	5.8	 20
429	  3	45.0	6.5	 25
430	  3	37.3	6.8	 20
431	  3	36.0	7.5	 25
432	  3	32.0	5.5	 25
433	  3	35.0	7.4	 20
434	  3	30.0	4.8	 25
435	  3	93.0	21.3	 25
436	  3	37.3	8.0	 20
437	  3	344.0	92.5	 25
438	  3	369.8	62.5	 20
439	  3	343.0	60.7	 16
440	  3	63.0	10.4	 20
441	  3	148.3	28.8	 20
442	  3	53.3	8.2	 16
443	  3	38.0	5.2	 25
444	  3	35.3	5.5	 20
445	  3	83.0	19.4	 25
446	  3	58.0	8.4	 25
447	  3	75.5	11.9	 20
448	  3	40.0	7.1	 25
449	  3	37.0	7.1	 25
450	  3	40.3	7.7	 20
451	  3	94.0	21.7	 25
452	  3	33.0	5.7	 20
453	  3	86.5	10.2	 16
454	  3	36.0	8.8	 20
455	  3	40.0	8.4	 20
456	  3	36.0	6.8	 16
457	  3	34.0	4.4	 25
458	  3	43.0	7.1	 25
459	  3	63.5	10.8	 20
460	  3	198.0	31.6	 25
461	  3	310.0	79.8	 25
462	  3	280.0	40.2	 20
463	  3	104.0	15.5	 25
464	  3	2058.0	452.1	 25
465	  3	46.3	8.8	 20
466	  3	49.5	6.6	 20
467	  3	41.0	5.4	 20
468	  3	48.3	7.2	 16
469	  3	48.3	7.9	 20
470	  3	37.0	6.3	 20
471	  3	38.0	6.2	 20
472	  3	43.0	7.5	 25
473	  3	32.0	4.6	 25
474	  3	38.0	7.0	 20
475	  3	455.0	126.4	 25
476	  3	36.0	5.4	 25
477	  3	42.0	9.8	 20
478	  3	39.0	7.0	 25
479	  3	37.0	5.6	 25
480	  3	50.3	9.1	 16
481	  3	39.0	6.4	 20
482	  3	49.0	8.2	 16
483	  3	174.8	36.3	 20
484	  3	183.0	21.1	 20
485	  3	41.0	7.6	 20
486	  3	41.0	9.2	 25
487	  3	45.0	7.6	 25
488	  3	43.8	8.0	 20
489	  3	135.0	31.8	 25
490	  3	60.0	13.7	 25
491	  3	38.3	6.7	 20
492	  3	67.0	10.7	 25
493	  3	44.0	7.6	 25
494	  3	78.5	14.3	 16
495	  3	38.0	7.5	 20
496	  3	36.3	8.0	 20
497	  3	63.3	10.9	 16
498	  3	113.3	19.6	 20
499	  3	186.0	45.5	 25
500	  3	138.0	22.9	 20
501	  3	52.0	8.4	 25
502	  3	1481.0	337.6	 25
503	  3	43.5	6.2	 20
504	  3	46.0	7.9	 25
505	  3	199.0	26.2	 25
506	  3	840.8	160.0	 20
507	  3	252.0	63.0	 25
508	  3	146.8	16.5	 20
509	  3	144.5	19.2	 16
510	  3	378.8	47.4	 20
511	  3	46.3	8.0	 20
512	  3	49.5	9.5	 20
513	  3	53.0	11.8	 25
514	  3	33.0	4.9	 25
515	  3	30.0	6.0	 20
516	  3	30.0	5.7	 25
517	  3	40.3	6.9	 20
518	  3	148.0	48.7	 25
519	  3	223.0	66.3	 25
520	  3	186.0	51.6	 20
521	  3	126.0	25.7	 25
522	  3	146.5	23.6	 20
523	  3	84.5	19.5	 16
524	  3	65.0	18.3	 20
525	  3	39.3	6.7	 20
526	  3	53.8	10.4	 20
527	  3	93.0	16.2	 25
528	  3	149.0	26.0	 25
529	  3	49.0	10.6	 20
530	  3	34.0	6.7	 25
531	  3	35.0	7.1	 25
532	  3	36.0	4.7	 20
533	  3	35.0	5.3	 25
534	  3	172.0	52.8	 25
535	  3	36.3	7.0	 20
536	  3	33.0	7.1	 20
537	  3	53.8	10.4	 20
538	  3	42.5	4.8	 16
539	  3	38.3	6.7	 20
540	  3	34.0	4.9	 25
541	  3	65.5	13.2	 20
542	  3	40.0	7.2	 25
543	  3	37.0	6.0	 25
544	  3	52.3	6.0	 20
545	  3	40.0	7.6	 25
546	  3	48.0	6.7	 25
547	  3	68.0	11.0	 20
548	  3	60.0	11.2	 25
549	  3	73.0	9.8	 25
550	  3	88.8	9.2	 16
551	  3	1592.0	321.2	 20
552	  3	33.5	6.8	 20
553	  3	43.3	8.8	 16
554	  3	41.0	9.2	 25
555	  3	38.3	8.1	 20
556	  3	37.0	6.4	 25
557	  3	33.0	5.6	 25
558	  3	31.3	5.3	 20
559	  3	38.0	5.3	 25
560	  3	88.0	15.2	 25
561	  3	41.3	9.0	 20
562	  3	130.0	33.2	 25
563	  3	44.3	5.4	 20
564	  3	35.3	6.7	 16
565	  3	36.0	6.9	 20
566	  3	38.3	7.3	 20
567	  3	40.3	7.3	 16
568	  3	189.0	29.1	 25
569	  3	199.0	26.7	 25
570	  3	62.5	9.2	 20
571	  3	35.0	5.6	 25
572	  3	68.0	12.4	 25
573	  3	399.0	98.1	 20
574	  3	70.0	13.2	 25
575	  3	41.0	9.1	 25
576	  3	41.0	8.7	 20
577	  3	37.5	6.4	 20
578	  3	68.3	9.6	 20
579	  3	40.0	5.0	 16
580	  3	82.3	14.5	 20
581	  3	143.0	18.8	 20
582	  3	548.5	86.9	 20
583	  3	114.0	22.9	 25
584	  3	97.0	15.6	 25
585	  3	62.3	10.6	 20
586	  3	55.0	9.5	 25
587	  3	144.0	26.8	 25
588	  3	35.0	6.1	 20
589	  3	39.0	6.8	 25
590	  3	46.0	9.9	 25
591	  3	55.5	7.3	 16
592	  3	41.5	4.6	 20
593	  3	30.5	4.9	 16
594	  3	48.0	11.4	 20
595	  3	394.3	34.7	 20
596	  3	141.8	26.3	 20
597	  3	74.0	12.0	 25
598	  3	89.0	11.9	 25
599	  3	117.8	17.2	 20
600	  3	66.0	13.7	 25
601	  3	81.0	17.3	 25
602	  3	135.0	34.3	 20
603	  3	94.0	19.5	 25
604	  3	51.0	11.4	 25
605	  3	37.5	6.3	 16
606	  3	116.5	18.3	 20
607	  3	115.5	14.6	 20
608	  3	43.3	7.3	 16
609	  3	52.3	8.3	 20
610	  3	66.0	12.9	 25
611	  3	37.0	7.0	 20
612	  3	38.0	5.4	 25
613	  3	93.0	20.1	 25
614	  3	59.3	9.9	 20
615	  3	48.0	8.6	 25
616	  3	51.0	11.1	 25
617	  3	34.0	5.2	 20
618	  3	40.0	8.0	 25
619	  3	38.3	6.0	 20
620	  3	39.8	8.1	 16
621	  3	153.8	21.3	 20
622	  3	162.3	13.8	 20
623	  3	50.5	8.1	 16
624	  3	100.0	15.8	 25
625	  3	66.0	11.8	 25
626	  3	141.8	19.7	 20
627	  3	36.0	7.9	 25
628	  3	67.0	9.8	 25
629	  3	48.0	7.4	 20
630	  3	283.0	69.4	 25
631	  3	215.3	55.1	 20
632	  3	38.0	8.5	 25
633	  3	32.5	6.2	 20
634	  3	39.0	7.3	 16
635	  3	30.5	6.2	 20
636	  3	1806.3	292.5	 20
637	  3	42.0	6.1	 16
638	  3	1755.0	370.6	 25
639	  3	43.0	8.0	 25
  0	  4	29.3	5.9	 16
  1	  4	30.3	4.1	 20
  2	  4	33.0	6.3	 25
  3	  4	30.5	6.9	 20
  4	  4	28.0	4.6	 25
  5	  4	77.0	14.5	 25
  6	  4	40.3	6.5	 20
  7	  4	40.0	6.9	 25
  8	  4	51.0	9.2	 25
  9	  4	53.5	10.9	 20
 10	  4	58.0	11.1	 25
 11	  4	82.0	15.7	 25
 12	  4	171.3	19.8	 16
 13	  4	146.5	15.6	 20
 14	  4	81.3	13.4	 20
 15	  4	72.5	10.9	 16
 16	  4	32.0	5.1	 25
 17	  4	46.0	6.9	 25
 18	  4	36.5	5.6	 20
 19	  4	38.0	8.0	 25
 20	  4	67.5	12.2	 20
 21	  4	42.0	6.8	 25
 22	  4	40.0	6.5	 25
 23	  4	38.0	6.1	 20
 24	  4	34.0	6.3	 25
 25	  4	36.0	7.5	 25
 26	  4	46.0	5.2	 16
 27	  4	46.0	7.7	 20
 28	  4	52.0	9.4	 20
 29	  4	71.3	10.4	 16
 30	  4	103.0	12.6	 25
 31	  4	72.0	11.1	 25
 32	  4	126.0	13.2	 20
 33	  4	66.0	13.0	 25
 34	  4	73.0	13.3	 25
 35	  4	52.0	8.6	 20
 36	  4	73.0	11.1	 25
 37	  4	190.0	22.1	 25
 38	  4	71.0	11.9	 20
 39	  4	56.0	9.3	 20
 40	  4	40.3	8.2	 20
 41	  4	47.0	9.3	 16
 42	  4	37.5	5.5	 20
 43	  4	55.3	8.7	 20
 44	  4	46.5	9.4	 20
 45	  4	52.0	7.5	 25
 46	  4	48.0	6.8	 25
 47	  4	42.3	9.4	 20
 48	  4	43.0	8.2	 25
 49	  4	31.0	5.5	 25
 50	  4	30.3	5.0	 20
 51	  4	35.0	5.6	 25
 52	  4	36.0	8.5	 25
 53	  4	29.0	6.5	 16
 54	  4	34.3	5.9	 20
 55	  4	40.5	6.9	 20
 56	  4	50.8	7.2	 16
 57	  4	39.0	8.4	 20
 58	  4	35.3	5.7	 20
 59	  4	48.0	10.8	 25
 60	  4	62.0	9.4	 25
 61	  4	33.0	7.1	 20
 62	  4	1686.0	570.1	 25
 63	  4	49.0	9.6	 25
 64	  4	47.3	7.8	 20
 65	  4	1595.0	649.6	 25
 66	  4	1874.0	412.0	 25
 67	  4	35.0	7.6	 16
 68	  4	1752.0	497.2	 20
 69	  4	61.0	12.6	 20
 70	  4	52.3	8.2	 16
 71	  4	54.0	8.9	 20
 72	  4	1690.0	305.2	 25
 73	  4	36.0	6.6	 20
 74	  4	1858.0	484.8	 25
 75	  4	1587.0	232.7	 25
 76	  4	50.5	8.6	 20
 77	  4	47.0	6.8	 25
 78	  4	1723.0	371.7	 25
 79	  4	40.5	7.9	 20
 80	  4	1681.0	476.1	 25
 81	  4	48.0	7.3	 20
 82	  4	53.5	8.1	 16
 83	  4	49.5	8.1	 20
 84	  4	1659.3	189.7	 20
 85	  4	35.3	6.0	 16
 86	  4	1734.0	304.0	 25
 87	  4	49.0	9.2	 25
 88	  4	40.3	5.5	 20
 89	  4	44.0	7.6	 25
 90	  4	42.0	7.2	 25
 91	  4	34.3	12.7	 20
 92	  4	1952.0	320.9	 25
 93	  4	1592.0	269.3	 25
 94	  4	49.5	7.9	 20
 95	  4	48.5	9.2	 20
 96	  4	1742.5	197.7	 16
 97	  4	33.0	7.5	 20
 98	  4	38.5	8.8	 20
 99	  4	44.8	7.1	 16
100	  4	43.0	6.2	 25
101	  4	41.0	7.5	 25
102	  4	40.3	9.6	 20
103	  4	37.0	5.9	 25
104	  4	1828.0	206.0	 25
105	  4	57.0	9.6	 20
106	  4	48.0	7.2	 25
107	  4	1421.0	291.2	 25
108	  4	46.0	8.6	 20
109	  4	25.0	5.0	 20
110	  4	24.3	3.6	 20
111	  4	76.0	16.3	 16
112	  4	128.0	19.2	 20
113	  4	58.5	10.3	 20
114	  4	251.5	33.6	 20
115	  4	35.0	6.0	 25
116	  4	1907.0	167.7	 25
117	  4	1602.3	183.1	 20
118	  4	1587.0	193.1	 25
119	  4	1721.0	260.5	 25
120	  4	2054.3	96.2	 20
121	  4	45.0	7.9	 25
122	  4	1766.0	181.7	 25
123	  4	51.5	8.7	 16
124	  4	45.8	9.3	 20
125	  4	1582.8	207.1	 20
126	  4	1895.5	186.9	 16
127	  4	32.3	6.4	 20
128	  4	33.0	6.7	 25
129	  4	56.5	8.3	 20
130	  4	71.0	16.5	 25
131	  4	810.0	106.5	 25
132	  4	116.3	16.3	 20
133	  4	34.0	6.0	 25
134	  4	1700.5	123.5	 20
135	  4	52.0	9.5	 25
136	  4	47.0	8.8	 25
137	  4	41.0	6.1	 16
138	  4	1852.5	437.5	 20
139	  4	34.0	6.4	 20
140	  4	45.0	6.9	 16
141	  4	1507.0	325.0	 25
142	  4	1616.0	142.2	 25
143	  4	1648.3	153.1	 20
144	  4	54.0	8.1	 25
145	  4	33.0	5.7	 25
146	  4	47.3	6.6	 20
147	  4	1511.0	374.0	 25
148	  4	1530.0	316.1	 25
149	  4	1492.3	326.9	 20
150	  4	51.0	10.2	 25
151	  4	36.3	6.3	 20
152	  4	41.3	6.5	 16
153	  4	1880.3	362.7	 20
154	  4	1941.5	79.5	 20
155	  4	1819.3	134.9	 20
156	  4	54.0	7.7	 25
157	  4	32.0	6.3	 25
158	  4	29.0	5.8	 20
159	  4	35.0	5.6	 25
160	  4	37.0	6.2	 25
161	  4	130.5	21.2	 20
162	  4	145.0	20.1	 25
163	  4	49.0	9.6	 25
164	  4	37.3	5.6	 20
165	  4	35.3	5.7	 20
166	  4	37.0	5.9	 20
167	  4	65.5	10.0	 16
168	  4	44.5	8.6	 20
169	  4	40.0	6.9	 25
170	  4	41.8	11.3	 20
171	  4	52.0	7.0	 25
172	  4	40.3	8.4	 20
173	  4	36.0	5.1	 25
174	  4	35.0	6.8	 25
175	  4	47.5	9.6	 20
176	  4	39.0	7.4	 25
177	  4	92.0	15.2	 25
178	  4	526.8	52.5	 20
179	  4	419.8	36.9	 20
180	  4	94.5	12.5	 20
181	  4	35.0	4.3	 16
182	  4	29.3	5.3	 20
183	  4	34.0	6.2	 25
184	  4	39.3	8.2	 20
185	  4	42.0	5.6	 25
186	  4	39.0	8.2	 25
187	  4	186.8	24.2	 20
188	  4	155.0	20.0	 25
189	  4	107.0	16.7	 25
190	  4	51.3	10.7	 20
191	  4	43.0	8.2	 25
192	  4	46.5	8.4	 20
193	  4	311.0	36.1	 16
194	  4	1005.0	139.8	 20
195	  4	1402.8	134.2	 20
196	  4	99.0	12.8	 16
197	  4	64.0	12.6	 25
198	  4	38.0	5.8	 25
199	  4	38.5	7.8	 20
200	  4	33.0	5.7	 25
201	  4	52.0	10.7	 25
202	  4	52.5	10.2	 20
203	  4	53.0	9.6	 25
204	  4	34.0	5.6	 25
205	  4	36.0	7.0	 20
206	  4	47.0	9.1	 20
207	  4	63.0	9.3	 20
208	  4	77.3	9.2	 16
209	  4	79.3	11.8	 20
210	  4	87.5	10.5	 16
211	  4	27.0	4.9	 25
212	  4	27.0	5.5	 25
213	  4	24.3	4.5	 20
214	  4	27.0	4.2	 25
215	  4	25.0	5.2	 25
216	  4	90.0	11.9	 20
217	  4	59.0	9.0	 25
218	  4	40.0	7.6	 25
219	  4	39.0	4.5	 20
220	  4	284.5	52.0	 20
221	  4	298.5	28.9	 20
222	  4	85.8	15.0	 16
223	  4	60.3	7.8	 20
224	  4	60.3	10.0	 20
225	  4	46.3	7.7	 20
226	  4	37.0	7.2	 25
227	  4	49.0	8.0	 25
228	  4	39.3	5.4	 20
229	  4	38.0	6.6	 25
230	  4	38.0	6.4	 25
231	  4	48.3	6.4	 20
232	  4	45.0	7.9	 25
233	  4	39.0	7.4	 25
234	  4	46.3	8.7	 16
235	  4	35.8	6.6	 20
236	  4	35.3	5.1	 20
237	  4	36.3	8.2	 16
238	  4	40.3	6.3	 20
239	  4	34.0	5.1	 25
240	  4	49.3	10.5	 20
241	  4	56.0	10.1	 25
242	  4	38.0	5.9	 25
243	  4	36.5	5.5	 20
244	  4	44.0	8.5	 25
245	  4	118.0	17.4	 25
246	  4	56.3	10.6	 20
247	  4	111.0	19.0	 25
248	  4	40.5	8.7	 16
249	  4	31.5	6.0	 20
250	  4	36.3	7.4	 20
251	  4	53.8	11.6	 16
252	  4	36.0	5.9	 20
253	  4	41.0	8.2	 25
254	  4	41.5	8.0	 20
255	  4	35.0	5.4	 25
256	  4	37.0	6.4	 25
257	  4	33.5	5.1	 20
258	  4	46.0	10.2	 25
259	  4	52.0	10.8	 25
260	  4	62.3	11.3	 20
261	  4	39.0	8.0	 25
262	  4	33.0	3.7	 20
263	  4	36.0	6.0	 16
264	  4	34.5	7.2	 20
265	  4	35.3	6.6	 20
266	  4	33.3	8.0	 16
267	  4	36.0	5.8	 25
268	  4	33.0	5.8	 25
269	  4	41.0	7.3	 20
270	  4	33.0	6.7	 25
271	  4	43.0	7.0	 25
272	  4	58.3	10.7	 20
273	  4	39.0	7.1	 25
274	  4	38.0	6.0	 25
275	  4	91.5	16.0	 20
276	  4	35.3	4.3	 20
277	  4	39.3	8.3	 20
278	  4	32.3	5.3	 16
279	  4	38.0	6.6	 20
280	  4	35.0	5.5	 20
281	  4	33.0	5.5	 20
282	  4	34.0	6.2	 25
283	  4	32.5	6.3	 20
284	  4	42.0	8.9	 25
285	  4	45.0	7.8	 25
286	  4	50.8	9.2	 20
287	  4	97.0	12.7	 25
288	  4	51.0	8.0	 25
289	  4	105.3	22.4	 20
290	  4	57.3	8.7	 20
291	  4	30.8	7.0	 20
292	  4	35.0	6.6	 16
293	  4	49.0	9.6	 20
294	  4	44.3	9.8	 20
295	  4	32.3	6.1	 20
296	  4	34.0	6.0	 25
297	  4	35.0	5.5	 25
298	  4	35.8	8.0	 20
299	  4	33.0	6.6	 25
300	  4	33.0	5.4	 25
301	  4	49.5	7.4	 20
302	  4	39.0	7.0	 25
303	  4	46.0	8.8	 25
304	  4	37.0	6.8	 16
305	  4	40.5	6.9	 20
306	  4	42.3	10.0	 20
307	  4	36.3	7.7	 16
308	  4	37.0	6.2	 25
309	  4	57.0	8.6	 25
310	  4	41.3	6.5	 20
311	  4	473.0	59.0	 25
312	  4	79.0	12.4	 25
313	  4	40.3	5.2	 20
314	  4	42.0	7.5	 25
315	  4	53.0	6.7	 25
316	  4	50.3	8.1	 20
317	  4	99.0	11.7	 25
318	  4	122.3	15.6	 20
319	  4	43.3	7.7	 16
320	  4	50.8	8.5	 20
321	  4	218.8	26.0	 16
322	  4	62.0	9.6	 25
323	  4	264.0	41.5	 25
324	  4	221.0	28.3	 20
325	  4	63.0	17.5	 25
326	  4	39.0	7.8	 25
327	  4	32.3	6.6	 20
328	  4	35.0	6.9	 25
329	  4	47.0	9.4	 25
330	  4	34.3	8.8	 20
331	  4	33.0	6.0	 25
332	  4	55.0	8.3	 20
333	  4	34.3	5.2	 16
334	  4	32.0	5.5	 20
335	  4	38.0	7.1	 20
336	  4	34.3	8.4	 20
337	  4	34.0	5.0	 25
338	  4	68.0	13.9	 25
339	  4	40.3	8.1	 20
340	  4	67.0	11.9	 25
341	  4	52.0	8.2	 25
342	  4	36.3	5.4	 20
343	  4	35.0	5.5	 25
344	  4	89.0	18.5	 25
345	  4	45.3	8.2	 20
346	  4	37.5	6.9	 20
347	  4	34.3	6.9	 20
348	  4	36.0	7.5	 16
349	  4	36.5	7.6	 20
350	  4	56.0	11.5	 25
351	  4	43.5	8.6	 20
352	  4	30.0	5.9	 25
353	  4	35.0	6.8	 25
354	  4	31.8	5.7	 20
355	  4	31.0	7.0	 25
356	  4	32.0	6.5	 25
357	  4	32.3	9.2	 20
358	  4	34.0	6.4	 25
359	  4	32.0	5.2	 16
360	  4	31.0	5.4	 20
361	  4	36.0	5.6	 20
362	  4	48.0	10.1	 16
363	  4	217.3	53.1	 20
364	  4	101.0	11.5	 25
365	  4	192.8	17.5	 20
366	  4	166.0	35.5	 25
367	  4	57.0	10.8	 25
368	  4	38.0	6.9	 20
369	  4	39.0	8.8	 25
370	  4	31.0	6.6	 25
371	  4	36.0	6.0	 20
372	  4	39.0	7.7	 25
373	  4	42.3	6.9	 20
374	  4	37.3	5.9	 16
375	  4	87.5	23.7	 20
376	  4	238.3	37.0	 20
377	  4	47.0	7.1	 16
378	  4	49.0	11.6	 25
379	  4	62.0	9.4	 25
380	  4	57.0	10.1	 20
381	  4	35.0	6.9	 25
382	  4	31.0	6.1	 25
383	  4	33.5	5.8	 20
384	  4	40.0	5.7	 25
385	  4	34.0	6.9	 25
386	  4	57.0	8.4	 20
387	  4	40.3	10.3	 20
388	  4	36.0	3.5	 20
389	  4	36.0	4.1	 16
390	  4	30.3	6.4	 20
391	  4	40.3	7.4	 20
392	  4	34.0	5.0	 20
393	  4	35.0	5.7	 25
394	  4	56.0	10.0	 25
395	  4	59.3	6.5	 20
396	  4	35.0	5.7	 25
397	  4	33.0	5.0	 20
398	  4	30.0	4.7	 25
399	  4	33.0	5.7	 25
400	  4	58.5	11.5	 20
401	  4	185.0	49.5	 20
402	  4	94.3	15.9	 20
403	  4	73.5	10.0	 16
404	  4	442.5	127.6	 20
405	  4	39.5	7.2	 20
406	  4	43.3	6.8	 20
407	  4	38.0	6.2	 25
408	  4	33.0	4.7	 25
409	  4	36.0	5.2	 20
410	  4	34.0	6.1	 25
411	  4	34.0	4.5	 25
412	  4	34.0	5.5	 20
413	  4	50.0	10.1	 25
414	  4	38.0	6.8	 25
415	  4	37.0	6.1	 16
416	  4	35.3	6.8	 20
417	  4	37.3	13.2	 20
418	  4	30.8	5.1	 16
419	  4	51.0	8.7	 20
420	  4	68.0	11.2	 25
421	  4	47.5	7.7	 20
422	  4	36.0	6.5	 25
423	  4	49.0	10.0	 25
424	  4	24.8	5.0	 20
425	  4	26.0	4.7	 25
426	  4	27.0	5.2	 25
427	  4	26.3	6.7	 20
428	  4	34.0	6.9	 25
429	  4	49.8	8.6	 20
430	  4	33.8	4.6	 16
431	  4	35.3	7.3	 20
432	  4	36.5	6.7	 20
433	  4	33.0	4.2	 16
434	  4	36.0	6.4	 25
435	  4	44.5	6.4	 20
436	  4	39.0	9.3	 25
437	  4	164.0	20.9	 25
438	  4	98.3	17.0	 20
439	  4	76.0	20.0	 25
440	  4	61.0	7.4	 25
441	  4	79.0	14.9	 20
442	  4	43.0	7.4	 25
443	  4	33.3	7.0	 20
444	  4	32.3	5.9	 16
445	  4	44.3	9.1	 20
446	  4	39.5	7.9	 20
447	  4	50.3	10.4	 16
448	  4	32.0	5.4	 25
449	  4	34.0	5.0	 25
450	  4	38.0	4.5	 20
451	  4	40.0	6.0	 25
452	  4	32.0	6.3	 25
453	  4	39.0	6.9	 20
454	  4	36.0	7.3	 25
455	  4	33.0	5.9	 25
456	  4	31.3	4.5	 20
457	  4	34.3	7.5	 20
458	  4	33.0	7.0	 20
459	  4	43.5	6.6	 16
460	  4	266.8	29.0	 20
461	  4	37.0	6.2	 25
462	  4	122.3	12.5	 20
463	  4	52.0	8.9	 25
464	  4	1070.0	153.3	 25
465	  4	42.0	5.3	 20
466	  4	43.0	8.9	 25
467	  4	35.0	5.4	 25
468	  4	37.0	5.2	 20
469	  4	36.0	5.9	 25
470	  4	36.0	7.0	 25
471	  4	37.3	5.4	 16
472	  4	39.0	6.6	 20
473	  4	33.3	3.7	 16
474	  4	38.0	6.9	 20
475	  4	70.0	12.5	 25
476	  4	38.0	6.2	 20
477	  4	39.0	6.6	 25
478	  4	47.0	7.8	 25
479	  4	41.5	6.1	 20
480	  4	37.0	6.7	 25
481	  4	51.0	9.7	 25
482	  4	59.8	9.2	 20
483	  4	69.0	13.0	 25
484	  4	78.0	15.7	 25
485	  4	40.3	9.7	 16
486	  4	45.0	8.0	 20
487	  4	38.0	5.2	 20
488	  4	42.0	6.3	 16
489	  4	49.0	8.8	 25
490	  4	46.0	7.8	 25
491	  4	43.5	8.1	 20
492	  4	55.0	9.5	 25
493	  4	39.0	6.6	 25
494	  4	42.3	7.1	 20
495	  4	39.0	8.0	 25
496	  4	36.0	5.8	 25
497	  4	57.3	9.5	 20
498	  4	85.0	12.0	 25
499	  4	118.3	13.1	 20
500	  4	115.3	20.9	 16
501	  4	41.0	7.1	 20
502	  4	266.0	42.0	 20
503	  4	45.5	8.4	 20
504	  4	51.0	6.9	 25
505	  4	270.0	38.9	 25
506	  4	843.8	56.2	 20
507	  4	134.0	34.7	 25
508	  4	123.0	17.4	 25
509	  4	254.0	23.4	 20
510	  4	716.0	317.2	 25
511	  4	56.3	9.9	 20
512	  4	51.3	10.2	 20
513	  4	41.8	6.4	 20
514	  4	36.5	8.2	 16
515	  4	33.0	5.9	 20
516	  4	33.3	6.9	 20
517	  4	36.0	7.2	 20
518	  4	61.0	15.0	 25
519	  4	110.0	24.7	 25
520	  4	143.3	16.3	 20
521	  4	56.0	17.5	 25
522	  4	70.0	18.5	 25
523	  4	38.8	7.5	 20
524	  4	37.0	7.6	 25
525	  4	35.0	5.1	 25
526	  4	50.3	9.0	 16
527	  4	62.3	10.3	 20
528	  4	71.0	11.9	 20
529	  4	34.5	6.3	 16
530	  4	35.0	5.5	 20
531	  4	45.0	9.1	 25
532	  4	34.3	5.5	 20
533	  4	34.0	5.4	 25
534	  4	66.0	16.1	 25
535	  4	33.0	7.4	 20
536	  4	34.0	7.2	 25
537	  4	46.0	6.8	 25
538	  4	37.5	6.0	 20
539	  4	40.0	7.0	 25
540	  4	35.0	6.6	 20
541	  4	44.8	5.3	 16
542	  4	38.0	12.6	 20
543	  4	39.3	8.3	 20
544	  4	34.3	5.9	 16
545	  4	33.0	6.1	 25
546	  4	58.0	12.1	 25
547	  4	52.0	6.6	 20
548	  4	74.0	9.5	 25
549	  4	77.5	12.4	 20
550	  4	67.0	10.4	 25
551	  4	571.0	136.4	 25
552	  4	36.5	5.8	 20
553	  4	39.0	6.3	 25
554	  4	36.3	6.9	 20
555	  4	42.5	8.3	 16
556	  4	35.3	5.6	 20
557	  4	33.3	5.6	 20
558	  4	33.3	6.8	 16
559	  4	40.0	6.5	 25
560	  4	86.0	15.2	 25
561	  4	40.3	8.8	 20
562	  4	72.0	13.9	 25
563	  4	40.0	7.5	 25
564	  4	29.5	5.3	 20
565	  4	34.0	7.5	 25
566	  4	38.0	9.0	 25
567	  4	37.0	6.8	 20
568	  4	231.5	36.3	 20
569	  4	403.8	28.6	 20
570	  4	67.3	11.3	 16
571	  4	35.3	6.7	 20
572	  4	40.3	7.8	 20
573	  4	98.3	19.1	 20
574	  4	45.0	7.5	 25
575	  4	50.0	9.3	 25
576	  4	38.3	5.0	 20
577	  4	36.0	6.1	 25
578	  4	43.0	7.7	 25
579	  4	33.3	6.2	 20
580	  4	78.0	10.0	 25
581	  4	129.0	17.3	 25
582	  4	129.5	18.8	 16
583	  4	50.3	8.9	 20
584	  4	163.3	13.6	 20
585	  4	136.3	22.9	 16
586	  4	52.3	9.4	 20
587	  4	163.3	23.6	 20
588	  4	37.0	5.7	 25
589	  4	35.0	5.8	 25
590	  4	29.0	6.0	 20
591	  4	36.0	7.0	 25
592	  4	39.0	6.3	 25
593	  4	33.0	6.3	 20
594	  4	48.0	8.9	 25
595	  4	124.0	22.8	 25
596	  4	70.8	9.1	 16
597	  4	82.3	13.1	 20
598	  4	92.3	13.4	 20
599	  4	79.3	10.2	 16
600	  4	73.3	12.4	 20
601	  4	61.0	10.9	 25
602	  4	59.3	9.6	 20
603	  4	37.0	8.7	 25
604	  4	35.0	7.0	 25
605	  4	33.0	4.9	 20
606	  4	108.0	16.1	 25
607	  4	230.0	26.2	 25
608	  4	88.5	14.4	 20
609	  4	35.0	6.4	 25
610	  4	38.0	7.4	 20
611	  4	33.3	6.3	 16
612	  4	34.3	5.2	 20
613	  4	48.0	8.3	 20
614	  4	66.3	9.9	 20
615	  4	41.0	6.6	 25
616	  4	37.0	7.6	 25
617	  4	34.3	5.8	 20
618	  4	41.0	8.6	 25
619	  4	45.0	7.5	 25
620	  4	37.5	6.2	 20
621	  4	158.0	23.6	 25
622	  4	189.0	15.3	 25
623	  4	40.5	5.3	 20
624	  4	48.3	8.2	 20
625	  4	45.0	7.9	 16
626	  4	91.0	11.4	 20
627	  4	39.0	6.5	 20
628	  4	34.5	6.1	 20
629	  4	34.0	7.2	 25
630	  4	52.0	9.6	 25
631	  4	42.3	6.9	 20
632	  4	37.0	7.5	 25
633	  4	31.0	7.6	 25
634	  4	38.3	6.7	 20
635	  4	31.0	5.9	 25
636	  4	33.0	5.6	 25
637	  4	28.5	5.3	 20
638	  4	28.3	4.7	 20
639	  4	26.3	5.9	 20
  0	  5	42.0	8.2	 20
  1	  5	45.0	8.4	 25
  2	  5	49.5	9.6	 20
  3	  5	421.3	58.0	 16
  4	  5	963.3	89.1	 20
  5	  5	36.0	7.5	 20
  6	  5	45.5	9.8	 16
  7	  5	41.0	7.3	 25
  8	  5	32.0	5.6	 25
  9	  5	34.0	6.1	 20
 10	  5	37.0	6.3	 25
 11	  5	48.0	9.0	 20
 12	  5	45.0	8.7	 25
 13	  5	35.0	5.7	 25
 14	  5	86.3	16.0	 20
 15	  5	60.0	12.8	 25
 16	  5	38.5	7.6	 20
 17	  5	42.5	9.1	 16
 18	  5	38.8	6.7	 20
 19	  5	54.3	9.8	 20
 20	  5	40.3	5.7	 16
 21	  5	52.0	11.6	 25
 22	  5	39.0	7.3	 25
 23	  5	97.8	13.3	 20
 24	  5	61.0	11.9	 25
 25	  5	64.0	10.7	 25
 26	  5	219.3	39.6	 20
 27	  5	67.0	13.3	 25
 28	  5	725.0	106.7	 25
 29	  5	88.3	17.0	 20
 30	  5	45.0	8.4	 20
 31	  5	98.3	16.9	 20
 32	  5	254.3	26.8	 16
 33	  5	187.5	21.6	 20
 34	  5	41.8	5.7	 20
 35	  5	328.0	36.5	 20
 36	  5	60.0	11.2	 25
 37	  5	201.0	45.2	 25
 38	  5	111.0	21.0	 20
 39	  5	46.0	8.1	 25
 40	  5	133.0	28.1	 25
 41	  5	48.3	9.2	 20
 42	  5	162.0	43.0	 25
 43	  5	90.0	20.4	 25
 44	  5	38.0	8.9	 16
 45	  5	96.8	23.7	 20
 46	  5	46.8	8.1	 20
 47	  5	38.8	6.2	 16
 48	  5	36.5	6.6	 20
 49	  5	34.5	5.9	 20
 50	  5	36.0	7.0	 25
 51	  5	38.0	7.5	 25
 52	  5	86.5	21.6	 20
 53	  5	34.0	5.4	 25
 54	  5	42.0	7.8	 25
 55	  5	43.0	7.0	 20
 56	  5	42.0	8.4	 25
 57	  5	36.0	8.0	 25
 58	  5	55.5	12.6	 16
 59	  5	51.5	10.5	 20
 60	  5	45.0	7.0	 20
 61	  5	29.3	4.1	 16
 62	  5	1719.0	555.5	 20
 63	  5	49.0	11.5	 25
 64	  5	53.0	11.9	 20
 65	  5	50.0	8.9	 25
 66	  5	1968.0	396.7	 25
 67	  5	40.0	7.8	 20
 68	  5	1958.0	533.0	 25
 69	  5	1774.0	330.5	 25
 70	  5	1716.8	314.1	 20
 71	  5	1680.0	348.4	 25
 72	  5	54.5	8.4	 20
 73	  5	38.3	5.5	 16
 74	  5	1859.8	405.9	 20
 75	  5	50.0	7.1	 20
 76	  5	44.0	7.6	 16
 77	  5	52.0	8.9	 25
 78	  5	1892.0	224.0	 25
 79	  5	41.0	6.1	 20
 80	  5	1920.0	350.9	 25
 81	  5	1727.0	245.8	 25
 82	  5	1666.5	262.8	 20
 83	  5	1656.0	291.4	 25
 84	  5	48.0	7.4	 25
 85	  5	38.0	7.2	 20
 86	  5	1767.0	279.5	 20
 87	  5	47.3	8.0	 16
 88	  5	48.3	9.4	 20
 89	  5	41.3	5.6	 20
 90	  5	41.3	7.0	 16
 91	  5	34.0	5.5	 25
 92	  5	1832.0	268.5	 25
 93	  5	47.5	5.6	 20
 94	  5	45.0	8.3	 25
 95	  5	48.0	7.4	 25
 96	  5	1820.8	143.8	 20
 97	  5	34.0	7.0	 25
 98	  5	41.0	5.7	 25
 99	  5	39.5	7.1	 20
100	  5	1362.0	262.4	 20
101	  5	44.0	9.1	 20
102	  5	41.8	8.6	 16
103	  5	35.3	6.7	 20
104	  5	1936.0	158.2	 25
105	  5	1743.0	158.1	 20
106	  5	1588.0	168.4	 25
107	  5	48.0	8.2	 25
108	  5	43.3	7.9	 20
109	  5	30.0	6.6	 25
110	  5	29.0	5.3	 25
111	  5	141.5	27.0	 20
112	  5	442.0	67.9	 25
113	  5	134.0	20.8	 25
114	  5	39.5	8.0	 16
115	  5	35.0	6.7	 20
116	  5	1896.3	199.5	 20
117	  5	51.5	7.7	 16
118	  5	52.0	8.5	 25
119	  5	52.0	7.4	 25
120	  5	1963.5	109.7	 20
121	  5	41.0	6.6	 25
122	  5	1807.0	203.8	 25
123	  5	46.5	7.7	 20
124	  5	54.0	10.5	 25
125	  5	53.0	10.0	 20
126	  5	1893.0	420.9	 25
127	  5	35.0	5.6	 25
128	  5	35.3	8.2	 16
129	  5	73.5	16.6	 20
130	  5	41.0	7.3	 20
131	  5	137.5	16.9	 16
132	  5	183.0	28.9	 25
133	  5	35.0	5.9	 25
134	  5	1706.0	76.9	 20
135	  5	48.0	8.0	 25
136	  5	46.0	7.8	 25
137	  5	48.8	10.0	 20
138	  5	1835.0	418.4	 25
139	  5	37.0	7.5	 25
140	  5	45.5	7.0	 20
141	  5	44.5	7.1	 20
142	  5	43.0	7.2	 20
143	  5	1612.3	106.6	 16
144	  5	48.3	9.3	 20
145	  5	35.3	7.7	 20
146	  5	44.0	7.0	 20
147	  5	48.0	7.4	 25
148	  5	46.0	6.6	 25
149	  5	52.0	9.1	 20
150	  5	1734.0	411.6	 25
151	  5	36.0	6.3	 25
152	  5	1801.5	372.7	 20
153	  5	45.0	7.0	 25
154	  5	49.0	7.4	 25
155	  5	48.3	8.8	 16
156	  5	1841.0	293.7	 20
157	  5	32.3	5.3	 20
158	  5	29.3	4.7	 16
159	  5	35.3	6.7	 20
160	  5	43.0	6.3	 25
161	  5	70.5	13.3	 20
162	  5	305.0	45.4	 25
163	  5	59.3	9.6	 20
164	  5	100.0	17.9	 25
165	  5	202.0	23.1	 25
166	  5	200.0	28.2	 20
167	  5	129.0	21.8	 25
168	  5	243.0	36.6	 25
169	  5	96.0	13.7	 16
170	  5	75.3	11.2	 20
171	  5	61.0	10.0	 20
172	  5	70.3	21.2	 16
173	  5	39.5	6.6	 20
174	  5	101.0	16.6	 25
175	  5	53.5	7.8	 20
176	  5	76.0	10.3	 25
177	  5	98.0	15.4	 25
178	  5	112.3	13.4	 20
179	  5	78.0	14.3	 25
180	  5	53.0	7.4	 25
181	  5	54.0	9.3	 20
182	  5	38.0	5.8	 25
183	  5	37.3	6.2	 20
184	  5	44.3	7.4	 16
185	  5	35.5	6.7	 20
186	  5	37.0	5.1	 20
187	  5	65.0	10.6	 16
188	  5	40.0	6.2	 25
189	  5	144.0	30.1	 25
190	  5	37.5	6.3	 20
191	  5	41.0	6.8	 25
192	  5	42.0	7.4	 25
193	  5	374.5	31.2	 20
194	  5	927.0	94.5	 25
195	  5	172.0	30.1	 25
196	  5	107.0	10.8	 20
197	  5	88.3	19.8	 20
198	  5	134.3	20.3	 20
199	  5	256.5	20.4	 16
200	  5	52.0	10.8	 20
201	  5	58.0	12.6	 16
202	  5	119.0	24.9	 25
203	  5	90.0	17.2	 25
204	  5	103.0	17.0	 20
205	  5	50.0	9.1	 25
206	  5	75.0	17.4	 25
207	  5	88.3	11.9	 20
208	  5	47.0	9.2	 25
209	  5	36.0	6.8	 25
210	  5	34.3	7.2	 20
211	  5	52.0	8.9	 20
212	  5	83.5	15.3	 20
213	  5	37.5	8.1	 16
214	  5	56.0	8.6	 20
215	  5	45.5	6.9	 20
216	  5	65.0	10.8	 20
217	  5	2675.0	657.1	 25
218	  5	83.0	12.4	 25
219	  5	60.5	7.5	 20
220	  5	733.0	143.2	 25
221	  5	392.0	60.1	 25
222	  5	198.5	23.6	 20
223	  5	276.0	41.4	 25
224	  5	736.0	175.1	 25
225	  5	364.5	33.2	 16
226	  5	115.0	16.4	 20
227	  5	53.5	8.9	 20
228	  5	52.0	9.1	 16
229	  5	43.3	8.0	 20
230	  5	44.0	5.6	 25
231	  5	32.5	7.2	 20
232	  5	34.0	6.9	 25
233	  5	36.0	7.5	 25
234	  5	37.5	6.3	 20
235	  5	40.0	7.1	 25
236	  5	72.0	17.1	 25
237	  5	41.3	7.8	 20
238	  5	42.0	7.8	 25
239	  5	47.0	7.1	 16
240	  5	52.3	9.1	 20
241	  5	35.8	6.4	 20
242	  5	57.0	10.7	 16
243	  5	111.0	26.0	 20
244	  5	53.0	10.8	 25
245	  5	54.0	7.9	 20
246	  5	98.0	19.3	 25
247	  5	92.0	15.1	 25
248	  5	45.3	6.6	 20
249	  5	47.0	6.5	 25
250	  5	174.0	44.3	 25
251	  5	45.3	8.1	 20
252	  5	37.0	5.3	 25
253	  5	43.0	6.0	 20
254	  5	54.5	9.8	 16
255	  5	50.0	8.6	 20
256	  5	66.5	10.8	 20
257	  5	40.0	7.7	 20
258	  5	36.0	7.0	 25
259	  5	41.0	8.5	 25
260	  5	35.0	5.5	 20
261	  5	356.0	81.0	 25
262	  5	42.0	8.4	 25
263	  5	89.0	19.0	 20
264	  5	34.0	5.1	 25
265	  5	195.0	55.8	 25
266	  5	98.8	27.3	 20
267	  5	158.8	36.0	 20
268	  5	37.8	7.5	 20
269	  5	48.3	10.8	 16
270	  5	75.3	13.5	 20
271	  5	122.0	17.8	 25
272	  5	111.3	13.4	 20
273	  5	101.0	13.1	 25
274	  5	80.0	15.5	 25
275	  5	97.8	15.3	 20
276	  5	42.0	6.4	 25
277	  5	48.0	8.2	 20
278	  5	168.0	41.2	 25
279	  5	40.0	7.0	 25
280	  5	33.3	6.0	 20
281	  5	29.3	4.8	 20
282	  5	30.3	3.5	 20
283	  5	44.3	7.6	 16
284	  5	44.5	9.2	 20
285	  5	159.0	19.3	 25
286	  5	237.3	18.5	 20
287	  5	157.0	25.1	 25
288	  5	171.0	23.3	 25
289	  5	46.0	8.9	 20
290	  5	68.0	7.3	 25
291	  5	42.0	8.1	 25
292	  5	91.3	11.2	 20
293	  5	84.0	16.0	 25
294	  5	86.0	12.5	 25
295	  5	90.3	12.6	 16
296	  5	34.0	7.0	 20
297	  5	29.3	5.4	 20
298	  5	31.8	7.7	 16
299	  5	36.0	7.9	 25
300	  5	207.0	32.1	 25
301	  5	145.8	38.8	 20
302	  5	35.0	6.0	 25
303	  5	490.0	105.8	 25
304	  5	39.0	7.1	 20
305	  5	45.0	5.5	 25
306	  5	35.0	6.7	 25
307	  5	47.3	7.7	 20
308	  5	98.0	14.9	 20
309	  5	39.0	9.9	 20
310	  5	118.3	18.2	 16
311	  5	36.3	6.2	 20
312	  5	50.0	7.2	 20
313	  5	99.3	16.0	 20
314	  5	62.0	10.9	 25
315	  5	58.8	6.7	 20
316	  5	39.0	6.7	 25
317	  5	41.0	8.4	 25
318	  5	38.0	6.0	 20
319	  5	53.0	8.6	 25
320	  5	47.0	9.5	 25
321	  5	166.5	37.2	 20
322	  5	94.0	13.4	 20
323	  5	312.0	20.0	 20
324	  5	99.5	13.4	 16
325	  5	1458.3	334.5	 20
326	  5	39.0	5.9	 20
327	  5	53.8	11.9	 20
328	  5	34.0	5.2	 25
329	  5	50.0	8.3	 25
330	  5	32.3	6.2	 20
331	  5	33.0	6.1	 25
332	  5	32.0	5.9	 25
333	  5	62.3	13.5	 20
334	  5	36.0	5.6	 25
335	  5	32.0	7.0	 25
336	  5	65.3	11.8	 16
337	  5	39.3	9.1	 20
338	  5	35.5	6.8	 20
339	  5	48.5	8.7	 16
340	  5	44.8	9.4	 20
341	  5	39.0	6.8	 25
342	  5	36.3	7.1	 20
343	  5	37.0	7.6	 25
344	  5	34.0	5.1	 25
345	  5	43.3	6.0	 20
346	  5	40.0	8.2	 25
347	  5	34.0	7.7	 25
348	  5	35.0	8.4	 20
349	  5	33.0	5.5	 25
350	  5	462.3	113.5	 20
351	  5	42.0	6.4	 16
352	  5	33.5	5.4	 20
353	  5	29.8	4.1	 16
354	  5	46.5	10.9	 20
355	  5	53.0	9.8	 25
356	  5	33.3	6.5	 20
357	  5	34.0	5.2	 25
358	  5	38.0	7.1	 25
359	  5	39.3	6.2	 20
360	  5	41.0	8.3	 25
361	  5	124.0	39.4	 25
362	  5	128.8	35.4	 20
363	  5	40.0	6.3	 25
364	  5	35.3	7.8	 20
365	  5	39.0	7.6	 16
366	  5	38.0	7.2	 20
367	  5	57.3	9.2	 20
368	  5	258.5	50.4	 16
369	  5	71.0	17.0	 25
370	  5	94.0	16.7	 25
371	  5	139.3	28.7	 20
372	  5	190.0	39.3	 25
373	  5	91.0	16.2	 25
374	  5	67.0	10.2	 20
375	  5	60.0	11.6	 25
376	  5	43.0	7.4	 25
377	  5	39.5	9.4	 20
378	  5	38.3	7.9	 20
379	  5	35.3	5.9	 20
380	  5	54.3	10.6	 16
381	  5	49.0	8.7	 20
382	  5	61.0	13.1	 20
383	  5	50.3	10.7	 20
384	  5	37.0	6.6	 25
385	  5	33.0	6.2	 25
386	  5	35.5	4.4	 20
387	  5	40.0	6.7	 25
388	  5	43.3	7.6	 20
389	  5	41.0	7.3	 25
390	  5	44.0	7.7	 25
391	  5	55.5	9.5	 20
392	  5	59.8	11.1	 20
393	  5	72.3	11.6	 20
394	  5	54.0	8.3	 16
395	  5	261.8	65.4	 20
396	  5	45.8	11.1	 20
397	  5	49.3	9.8	 20
398	  5	35.0	7.4	 25
399	  5	36.0	5.1	 25
400	  5	49.0	11.8	 20
401	  5	39.0	8.6	 25
402	  5	82.0	15.0	 25
403	  5	359.3	76.0	 20
404	  5	80.0	32.4	 25
405	  5	173.0	56.4	 25
406	  5	31.5	6.4	 16
407	  5	32.8	8.7	 20
408	  5	70.3	11.5	 20
409	  5	39.0	10.7	 16
410	  5	65.0	13.1	 25
411	  5	94.0	15.6	 25
412	  5	122.5	18.1	 20
413	  5	38.0	5.3	 25
414	  5	1612.0	360.2	 25
415	  5	92.5	16.4	 20
416	  5	206.0	46.6	 25
417	  5	150.0	24.9	 25
418	  5	424.8	76.5	 20
419	  5	443.0	62.2	 25
420	  5	69.3	10.1	 20
421	  5	94.5	18.1	 16
422	  5	45.0	8.3	 20
423	  5	103.3	17.4	 20
424	  5	88.3	12.5	 20
425	  5	62.0	13.4	 25
426	  5	33.5	5.1	 20
427	  5	34.0	7.9	 25
428	  5	261.0	44.9	 25
429	  5	95.8	14.9	 20
430	  5	59.0	13.1	 25
431	  5	36.0	5.8	 25
432	  5	37.0	6.1	 20
433	  5	30.0	6.0	 25
434	  5	38.3	5.3	 20
435	  5	35.3	5.6	 16
436	  5	37.3	6.1	 20
437	  5	33.3	5.9	 20
438	  5	34.0	5.8	 20
439	  5	34.0	5.8	 25
440	  5	35.0	6.2	 25
441	  5	39.0	5.8	 20
442	  5	103.0	17.7	 25
443	  5	57.0	8.4	 25
444	  5	69.5	16.0	 20
445	  5	73.0	9.6	 25
446	  5	84.0	13.5	 25
447	  5	61.0	8.7	 20
448	  5	106.8	11.9	 20
449	  5	1359.0	193.3	 20
450	  5	114.0	16.1	 16
451	  5	50.5	7.3	 20
452	  5	94.0	13.2	 25
453	  5	54.5	8.7	 20
454	  5	152.0	31.5	 25
455	  5	39.0	5.5	 25
456	  5	35.5	6.3	 20
457	  5	101.0	22.1	 25
458	  5	44.0	9.0	 25
459	  5	39.5	8.5	 20
460	  5	43.0	7.9	 25
461	  5	34.3	6.3	 20
462	  5	40.3	7.1	 16
463	  5	59.5	10.1	 20
464	  5	50.3	11.3	 16
465	  5	242.3	48.2	 20
466	  5	66.0	12.4	 25
467	  5	85.5	13.6	 20
468	  5	46.0	9.1	 25
469	  5	34.0	5.5	 25
470	  5	83.8	13.6	 20
471	  5	36.0	5.4	 25
472	  5	38.0	6.0	 25
473	  5	39.0	6.5	 20
474	  5	37.0	6.0	 25
475	  5	51.0	8.3	 20
476	  5	901.8	112.7	 16
477	  5	37.8	6.1	 20
478	  5	56.0	8.7	 20
479	  5	72.5	10.3	 16
480	  5	43.0	8.0	 25
481	  5	39.0	7.2	 25
482	  5	76.0	11.5	 20
483	  5	83.0	12.9	 25
484	  5	80.0	11.2	 25
485	  5	54.8	9.0	 20
486	  5	38.0	6.9	 25
487	  5	680.0	181.2	 25
488	  5	288.3	62.4	 20
489	  5	109.0	17.7	 20
490	  5	67.3	9.9	 20
491	  5	295.3	35.7	 16
492	  5	55.5	11.7	 20
493	  5	108.0	16.9	 20
494	  5	133.8	24.5	 20
495	  5	41.0	7.1	 25
496	  5	161.0	37.5	 25
497	  5	67.0	10.9	 20
498	  5	65.0	8.0	 25
499	  5	150.0	32.9	 25
500	  5	115.8	13.6	 20
501	  5	54.0	5.5	 25
502	  5	200.8	41.9	 20
503	  5	121.3	23.9	 20
504	  5	149.3	15.9	 20
505	  5	112.5	17.2	 16
506	  5	377.8	94.1	 20
507	  5	120.0	17.0	 20
508	  5	64.3	11.0	 20
509	  5	65.0	11.9	 25
510	  5	116.0	15.1	 25
511	  5	37.5	5.4	 20
512	  5	80.0	20.7	 25
513	  5	34.0	6.5	 25
514	  5	33.0	7.4	 20
515	  5	32.0	4.9	 25
516	  5	106.0	27.7	 25
517	  5	39.3	8.1	 16
518	  5	77.0	13.9	 20
519	  5	59.8	11.8	 20
520	  5	101.5	12.0	 16
521	  5	102.3	23.1	 20
522	  5	43.0	7.9	 25
523	  5	102.3	19.6	 20
524	  5	64.0	11.6	 25
525	  5	35.0	7.9	 25
526	  5	122.0	25.0	 20
527	  5	38.0	5.9	 25
528	  5	36.0	7.8	 25
529	  5	37.8	5.7	 20
530	  5	47.0	8.3	 25
531	  5	30.0	6.8	 20
532	  5	36.3	8.0	 16
533	  5	48.0	9.1	 20
534	  5	91.0	19.5	 20
535	  5	98.0	12.8	 16
536	  5	38.0	7.0	 25
537	  5	36.0	8.6	 25
538	  5	31.3	5.6	 20
539	  5	31.0	5.6	 25
540	  5	32.3	6.2	 20
541	  5	108.0	33.8	 25
542	  5	64.0	10.2	 25
543	  5	114.5	25.5	 20
544	  5	55.0	12.6	 25
545	  5	35.0	5.1	 20
546	  5	410.8	63.3	 16
547	  5	43.3	8.6	 20
548	  5	191.5	36.1	 20
549	  5	641.8	83.5	 16
550	  5	157.0	20.1	 25
551	  5	297.0	33.8	 25
552	  5	79.0	14.0	 20
553	  5	61.0	9.1	 25
554	  5	147.0	36.9	 25
555	  5	61.3	12.3	 20
556	  5	721.0	166.2	 25
557	  5	77.0	14.3	 25
558	  5	182.3	32.1	 20
559	  5	261.5	32.1	 20
560	  5	69.8	13.2	 20
561	  5	103.0	14.6	 16
562	  5	58.5	10.6	 20
563	  5	32.0	5.5	 25
564	  5	75.3	11.1	 20
565	  5	118.0	25.9	 25
566	  5	112.0	18.3	 25
567	  5	39.5	7.0	 20
568	  5	65.0	9.7	 25
569	  5	425.0	67.5	 25
570	  5	145.3	17.0	 20
571	  5	77.0	10.2	 25
572	  5	340.0	66.9	 25
573	  5	71.3	11.7	 16
574	  5	83.5	14.5	 20
575	  5	135.3	23.4	 20
576	  5	34.3	4.8	 16
577	  5	34.0	5.7	 25
578	  5	34.3	6.1	 20
579	  5	35.0	6.3	 25
580	  5	36.0	6.0	 25
581	  5	57.5	8.1	 20
582	  5	123.0	23.8	 25
583	  5	68.0	10.6	 25
584	  5	237.0	50.0	 20
585	  5	58.0	8.2	 25
586	  5	49.0	7.6	 25
587	  5	44.3	8.5	 16
588	  5	52.5	7.7	 20
589	  5	38.0	4.2	 20
590	  5	34.5	7.1	 16
591	  5	80.0	14.9	 25
592	  5	48.0	8.4	 25
593	  5	91.8	19.8	 20
594	  5	38.0	5.8	 25
595	  5	43.0	6.5	 25
596	  5	51.0	7.9	 20
597	  5	143.0	37.3	 25
598	  5	38.0	7.3	 25
599	  5	50.8	6.2	 20
600	  5	70.0	10.1	 25
601	  5	118.8	18.0	 20
602	  5	40.0	7.1	 16
603	  5	39.3	6.5	 20
604	  5	48.3	10.1	 20
605	  5	47.5	9.8	 20
606	  5	37.0	7.3	 25
607	  5	305.0	28.7	 25
608	  5	118.5	16.3	 20
609	  5	48.0	7.1	 25
610	  5	60.0	11.0	 25
611	  5	287.8	38.9	 20
612	  5	79.0	13.9	 25
613	  5	866.0	182.6	 25
614	  5	37.3	5.3	 16
615	  5	92.3	16.0	 20
616	  5	43.0	5.4	 16
617	  5	403.0	96.8	 20
618	  5	38.5	7.4	 20
619	  5	60.8	11.1	 20
620	  5	35.0	6.5	 25
621	  5	83.0	11.0	 25
622	  5	42.5	7.5	 20
623	  5	35.0	6.5	 25
624	  5	36.0	5.9	 25
625	  5	113.8	13.4	 20
626	  5	133.0	24.8	 25
627	  5	46.0	8.6	 25
628	  5	54.5	8.0	 16
629	  5	37.5	6.8	 20
630	  5	55.3	8.1	 20
631	  5	49.5	9.7	 16
632	  5	31.3	6.4	 20
633	  5	48.0	10.0	 25
634	  5	53.0	8.1	 20
635	  5	64.0	8.0	 25
636	  5	921.0	139.1	 25
637	  5	72.0	15.8	 20
638	  5	153.0	16.5	 25
639	  5	40.0	9.7	 25
  0	  6	1792.3	142.7	 20
  1	  6	47.0	7.9	 25
  2	  6	44.0	7.5	 25
  3	  6	137.5	26.2	 20
  4	  6	459.0	49.1	 25
  5	  6	35.3	7.2	 20
  6	  6	41.0	8.4	 25
  7	  6	41.0	7.7	 20
  8	  6	34.3	4.4	 16
  9	  6	27.0	4.2	 20
 10	  6	33.0	6.2	 20
 11	  6	44.8	8.2	 16
 12	  6	35.0	4.6	 25
 13	  6	36.0	4.1	 25
 14	  6	61.5	13.4	 20
 15	  6	44.0	9.1	 25
 16	  6	32.0	6.6	 25
 17	  6	32.3	6.3	 20
 18	  6	36.0	6.2	 25
 19	  6	39.0	7.3	 25
 20	  6	49.5	10.4	 20
 21	  6	40.5	5.7	 20
 22	  6	40.5	6.5	 20
 23	  6	61.3	9.4	 16
 24	  6	47.5	8.2	 20
 25	  6	93.3	14.0	 20
 26	  6	67.3	13.3	 20
 27	  6	55.0	7.3	 25
 28	  6	449.0	67.7	 25
 29	  6	54.8	10.1	 20
 30	  6	40.0	7.2	 25
 31	  6	85.0	16.0	 25
 32	  6	290.3	17.3	 20
 33	  6	270.0	44.2	 25
 34	  6	50.0	8.1	 25
 35	  6	133.0	18.0	 16
 36	  6	67.5	7.8	 20
 37	  6	54.3	8.7	 20
 38	  6	53.5	8.2	 16
 39	  6	41.3	6.8	 20
 40	  6	62.0	7.3	 25
 41	  6	45.3	8.1	 20
 42	  6	88.0	17.8	 25
 43	  6	110.0	11.9	 20
 44	  6	38.0	12.0	 25
 45	  6	47.0	7.7	 25
 46	  6	39.5	7.4	 20
 47	  6	40.0	7.1	 25
 48	  6	33.0	4.4	 25
 49	  6	29.3	3.9	 16
 50	  6	34.3	4.8	 20
 51	  6	41.3	8.6	 20
 52	  6	47.3	8.0	 16
 53	  6	45.0	7.9	 25
 54	  6	55.0	9.5	 25
 55	  6	39.3	7.3	 20
 56	  6	48.0	8.3	 25
 57	  6	34.0	5.8	 25
 58	  6	67.3	11.3	 20
 59	  6	37.0	5.1	 25
 60	  6	44.0	7.2	 25
 61	  6	30.0	5.2	 20
 62	  6	1645.0	519.8	 25
 63	  6	50.5	8.3	 20
 64	  6	52.3	9.5	 16
 65	  6	51.0	6.9	 20
 66	  6	1827.0	329.9	 20
 67	  6	36.3	8.3	 20
 68	  6	1865.0	488.3	 25
 69	  6	56.0	7.8	 25
 70	  6	50.3	8.8	 20
 71	  6	53.0	7.4	 25
 72	  6	49.0	9.3	 25
 73	  6	35.5	6.4	 20
 74	  6	1811.0	371.8	 25
 75	  6	51.0	7.7	 25
 76	  6	50.0	7.5	 20
 77	  6	48.0	7.7	 20
 78	  6	1851.5	225.4	 20
 79	  6	37.5	9.3	 16
 80	  6	1847.5	311.8	 20
 81	  6	53.3	10.9	 20
 82	  6	54.0	9.0	 25
 83	  6	47.0	9.1	 25
 84	  6	45.5	7.9	 20
 85	  6	35.0	8.4	 25
 86	  6	1697.0	242.3	 25
 87	  6	52.0	6.2	 20
 88	  6	49.0	8.1	 25
 89	  6	49.0	9.6	 25
 90	  6	1609.0	331.0	 20
 91	  6	37.0	6.0	 20
 92	  6	1755.5	208.8	 20
 93	  6	47.5	7.9	 16
 94	  6	42.5	5.6	 20
 95	  6	46.0	7.5	 25
 96	  6	1794.3	135.1	 20
 97	  6	35.0	7.2	 25
 98	  6	40.0	5.2	 25
 99	  6	39.5	5.4	 20
100	  6	1437.0	237.4	 25
101	  6	45.0	6.7	 25
102	  6	46.0	10.4	 20
103	  6	36.0	7.9	 25
104	  6	1891.5	193.8	 20
105	  6	47.3	6.8	 16
106	  6	44.0	4.7	 20
107	  6	42.3	9.0	 20
108	  6	38.0	6.2	 16
109	  6	29.0	6.3	 25
110	  6	26.0	5.0	 25
111	  6	111.3	14.4	 20
112	  6	328.0	40.8	 25
113	  6	110.0	16.1	 25
114	  6	44.3	7.7	 20
115	  6	31.0	5.5	 25
116	  6	1778.0	114.6	 20
117	  6	51.0	10.0	 25
118	  6	45.0	6.5	 20
119	  6	49.0	9.9	 16
120	  6	1935.3	377.4	 20
121	  6	35.0	6.6	 20
122	  6	1762.8	97.0	 16
123	  6	47.0	8.1	 25
124	  6	46.0	6.8	 25
125	  6	51.0	10.4	 20
126	  6	1856.0	396.2	 25
127	  6	33.0	7.1	 25
128	  6	29.5	5.0	 20
129	  6	43.0	10.1	 25
130	  6	42.0	8.9	 25
131	  6	164.3	19.5	 20
132	  6	218.0	31.5	 20
133	  6	30.3	4.1	 20
134	  6	1681.3	84.4	 16
135	  6	49.3	9.6	 20
136	  6	46.3	6.9	 20
137	  6	47.0	7.7	 20
138	  6	1846.0	376.3	 25
139	  6	33.0	5.9	 25
140	  6	42.0	6.9	 20
141	  6	45.0	8.2	 25
142	  6	1457.0	300.5	 25
143	  6	43.8	10.0	 20
144	  6	40.0	5.8	 25
145	  6	34.0	6.9	 25
146	  6	1545.0	115.0	 16
147	  6	45.0	9.3	 20
148	  6	47.0	9.5	 20
149	  6	43.3	7.9	 16
150	  6	1854.3	317.8	 20
151	  6	38.0	5.0	 25
152	  6	1838.5	122.5	 20
153	  6	47.0	6.7	 25
154	  6	43.5	7.7	 20
155	  6	46.0	9.7	 25
156	  6	1916.0	314.4	 25
157	  6	36.5	9.0	 20
158	  6	29.0	5.3	 25
159	  6	33.0	6.7	 25
160	  6	37.0	6.1	 16
161	  6	47.5	8.4	 20
162	  6	235.3	25.5	 20
163	  6	45.0	5.1	 16
164	  6	84.8	12.5	 20
165	  6	139.0	19.1	 25
166	  6	70.3	11.2	 20
167	  6	84.0	9.1	 25
168	  6	109.0	16.0	 25
169	  6	73.3	16.7	 20
170	  6	90.0	11.6	 25
171	  6	89.0	15.4	 25
172	  6	51.3	6.9	 20
173	  6	40.0	7.9	 25
174	  6	91.0	20.5	 20
175	  6	39.3	5.5	 16
176	  6	107.5	18.3	 20
177	  6	141.0	19.3	 20
178	  6	128.5	19.9	 16
179	  6	65.0	13.9	 25
180	  6	46.0	7.2	 25
181	  6	56.3	8.2	 20
182	  6	38.0	6.2	 25
183	  6	35.0	6.1	 25
184	  6	78.0	16.2	 20
185	  6	37.0	6.6	 25
186	  6	36.0	6.5	 25
187	  6	44.3	8.5	 20
188	  6	39.5	6.5	 20
189	  6	36.0	5.8	 20
190	  6	32.5	6.0	 16
191	  6	37.5	5.7	 20
192	  6	42.0	7.1	 16
193	  6	288.0	59.8	 25
194	  6	478.0	59.1	 25
195	  6	265.3	17.6	 20
196	  6	216.0	26.6	 25
197	  6	272.0	29.5	 25
198	  6	200.5	25.0	 20
199	  6	218.0	26.0	 25
200	  6	58.0	10.6	 25
201	  6	55.3	7.9	 20
202	  6	156.3	28.5	 20
203	  6	63.5	16.9	 20
204	  6	178.3	24.0	 16
205	  6	43.3	7.3	 20
206	  6	48.0	5.4	 25
207	  6	62.8	10.4	 20
208	  6	38.0	8.6	 25
209	  6	36.0	7.9	 25
210	  6	39.0	6.5	 20
211	  6	48.0	8.4	 25
212	  6	36.0	8.5	 25
213	  6	40.5	5.5	 20
214	  6	51.0	9.9	 25
215	  6	43.0	7.6	 25
216	  6	66.8	9.3	 16
217	  6	1329.0	321.5	 20
218	  6	130.0	21.8	 20
219	  6	51.3	10.0	 16
220	  6	523.0	99.7	 25
221	  6	464.0	36.4	 25
222	  6	285.3	24.6	 20
223	  6	281.0	27.6	 25
224	  6	724.0	56.5	 25
225	  6	412.0	26.4	 20
226	  6	144.0	21.4	 25
227	  6	89.0	15.5	 25
228	  6	78.3	9.5	 20
229	  6	39.0	6.0	 25
230	  6	38.0	5.9	 16
231	  6	32.3	5.8	 20
232	  6	35.0	7.2	 20
233	  6	37.3	6.6	 16
234	  6	38.0	7.5	 25
235	  6	39.0	6.0	 25
236	  6	36.3	9.1	 20
237	  6	41.0	8.9	 25
238	  6	37.0	6.0	 25
239	  6	44.3	7.6	 20
240	  6	44.0	6.4	 25
241	  6	40.0	7.0	 25
242	  6	48.3	6.4	 20
243	  6	177.0	34.3	 25
244	  6	50.5	8.0	 20
245	  6	97.3	12.7	 16
246	  6	54.5	8.7	 20
247	  6	52.0	8.5	 20
248	  6	47.5	9.6	 20
249	  6	88.0	12.5	 25
250	  6	71.0	17.7	 25
251	  6	37.3	7.7	 20
252	  6	34.0	9.1	 25
253	  6	41.0	6.5	 25
254	  6	39.0	6.0	 20
255	  6	38.0	8.4	 25
256	  6	46.0	6.9	 25
257	  6	48.5	8.9	 16
258	  6	30.3	4.8	 20
259	  6	36.3	8.4	 20
260	  6	43.3	7.6	 16
261	  6	97.3	24.9	 20
262	  6	58.0	10.6	 25
263	  6	34.0	6.0	 20
264	  6	33.0	5.9	 25
265	  6	53.0	9.7	 25
266	  6	39.3	7.4	 20
267	  6	44.0	8.7	 25
268	  6	45.3	9.8	 20
269	  6	46.0	6.0	 25
270	  6	73.0	14.4	 25
271	  6	101.3	14.5	 16
272	  6	108.3	18.0	 20
273	  6	97.8	17.2	 20
274	  6	47.5	8.5	 16
275	  6	93.3	9.8	 20
276	  6	48.0	8.1	 25
277	  6	60.5	8.5	 20
278	  6	152.0	23.8	 25
279	  6	41.0	7.6	 25
280	  6	34.5	6.6	 20
281	  6	35.0	6.8	 25
282	  6	33.0	6.3	 25
283	  6	33.5	5.0	 20
284	  6	35.0	5.9	 25
285	  6	81.0	9.7	 20
286	  6	118.8	12.7	 16
287	  6	107.8	17.7	 20
288	  6	75.3	10.8	 20
289	  6	45.3	8.8	 16
290	  6	59.0	10.2	 25
291	  6	48.0	6.2	 25
292	  6	84.8	13.3	 20
293	  6	98.0	13.6	 25
294	  6	51.0	6.8	 25
295	  6	41.3	5.5	 20
296	  6	37.0	6.1	 25
297	  6	32.0	4.8	 25
298	  6	33.3	7.0	 20
299	  6	35.3	6.4	 20
300	  6	39.3	7.1	 20
301	  6	43.5	6.7	 16
302	  6	32.5	5.4	 20
303	  6	163.8	25.2	 20
304	  6	35.8	7.1	 20
305	  6	40.0	9.2	 25
306	  6	39.3	6.6	 20
307	  6	46.0	8.1	 25
308	  6	43.0	7.1	 25
309	  6	38.0	6.3	 20
310	  6	43.0	8.4	 25
311	  6	34.0	6.2	 25
312	  6	75.8	11.3	 20
313	  6	207.5	23.7	 20
314	  6	97.0	12.7	 20
315	  6	44.0	6.1	 16
316	  6	41.5	5.6	 20
317	  6	58.3	8.3	 20
318	  6	38.0	5.4	 20
319	  6	52.0	8.2	 25
320	  6	43.0	8.0	 25
321	  6	279.0	26.5	 20
322	  6	125.0	27.4	 25
323	  6	190.0	23.3	 25
324	  6	73.5	11.0	 20
325	  6	310.0	73.6	 25
326	  6	37.0	5.8	 25
327	  6	39.3	7.2	 16
328	  6	32.0	6.4	 20
329	  6	35.3	6.8	 20
330	  6	31.0	6.4	 16
331	  6	30.3	4.6	 20
332	  6	33.0	6.6	 25
333	  6	32.0	5.8	 20
334	  6	32.0	4.9	 25
335	  6	33.0	5.5	 25
336	  6	39.3	7.1	 20
337	  6	34.0	7.8	 25
338	  6	33.0	6.5	 25
339	  6	37.0	7.5	 20
340	  6	40.0	9.2	 25
341	  6	62.0	12.9	 20
342	  6	37.3	6.0	 16
343	  6	37.0	5.2	 20
344	  6	38.3	6.5	 16
345	  6	33.5	6.5	 20
346	  6	32.0	5.4	 25
347	  6	36.0	6.2	 20
348	  6	35.0	5.4	 25
349	  6	34.0	5.0	 25
350	  6	42.0	7.2	 20
351	  6	32.0	5.3	 25
352	  6	33.0	7.6	 25
353	  6	32.0	6.6	 20
354	  6	41.0	7.9	 25
355	  6	43.5	7.1	 20
356	  6	36.3	8.3	 16
357	  6	38.5	8.0	 20
358	  6	37.0	9.2	 20
359	  6	40.3	6.7	 20
360	  6	37.0	7.9	 25
361	  6	42.0	7.4	 25
362	  6	47.5	8.5	 20
363	  6	33.0	5.5	 25
364	  6	32.0	4.8	 25
365	  6	38.3	7.2	 20
366	  6	43.0	6.6	 25
367	  6	53.0	7.8	 25
368	  6	138.5	21.2	 20
369	  6	54.8	11.0	 20
370	  6	58.0	9.2	 20
371	  6	65.3	12.0	 16
372	  6	164.8	33.4	 20
373	  6	51.0	12.1	 25
374	  6	36.0	6.0	 20
375	  6	43.0	8.8	 25
376	  6	38.0	9.0	 25
377	  6	34.3	5.8	 20
378	  6	34.0	4.8	 25
379	  6	36.0	6.1	 25
380	  6	37.0	8.7	 20
381	  6	50.0	6.4	 25
382	  6	48.0	6.8	 20
383	  6	47.3	6.2	 20
384	  6	40.0	6.4	 20
385	  6	29.0	4.7	 16
386	  6	57.5	10.4	 20
387	  6	41.0	7.9	 25
388	  6	47.8	7.5	 20
389	  6	43.0	7.3	 25
390	  6	46.0	10.3	 25
391	  6	67.0	11.1	 20
392	  6	58.0	11.4	 25
393	  6	68.0	10.2	 25
394	  6	90.3	18.0	 20
395	  6	122.0	22.8	 25
396	  6	42.0	8.0	 25
397	  6	41.0	8.9	 16
398	  6	35.3	7.1	 20
399	  6	34.3	4.7	 20
400	  6	39.5	6.8	 16
401	  6	37.0	6.3	 25
402	  6	66.0	12.9	 25
403	  6	589.0	68.6	 20
404	  6	125.0	68.9	 25
405	  6	48.0	7.0	 25
406	  6	32.3	5.6	 20
407	  6	35.0	5.6	 25
408	  6	37.0	6.7	 25
409	  6	36.0	6.0	 20
410	  6	49.3	7.6	 20
411	  6	96.3	10.0	 20
412	  6	43.0	8.3	 16
413	  6	38.0	6.9	 20
414	  6	218.5	31.6	 20
415	  6	46.0	7.2	 20
416	  6	81.0	12.8	 25
417	  6	57.0	10.5	 25
418	  6	159.8	23.3	 20
419	  6	749.0	54.6	 25
420	  6	126.0	15.8	 20
421	  6	68.0	12.2	 25
422	  6	47.0	7.2	 25
423	  6	183.3	14.5	 20
424	  6	173.0	20.9	 20
425	  6	81.0	12.5	 20
426	  6	37.0	7.5	 16
427	  6	37.8	6.3	 20
428	  6	213.5	19.3	 20
429	  6	64.5	8.0	 20
430	  6	44.0	8.6	 25
431	  6	33.0	5.5	 25
432	  6	35.0	6.2	 20
433	  6	34.0	5.3	 25
434	  6	33.0	8.6	 25
435	  6	32.3	4.9	 20
436	  6	34.0	8.0	 25
437	  6	33.0	5.7	 25
438	  6	38.0	5.5	 16
439	  6	30.0	5.2	 20
440	  6	36.3	6.2	 20
441	  6	39.0	7.3	 16
442	  6	96.5	16.8	 20
443	  6	63.0	10.3	 25
444	  6	44.0	5.6	 20
445	  6	43.0	7.8	 25
446	  6	45.0	7.1	 25
447	  6	107.8	15.1	 20
448	  6	79.0	13.3	 25
449	  6	212.0	91.8	 25
450	  6	79.0	10.0	 20
451	  6	41.0	8.5	 25
452	  6	55.5	8.6	 20
453	  6	37.3	5.5	 16
454	  6	54.5	8.1	 20
455	  6	34.0	8.2	 20
456	  6	43.3	6.5	 16
457	  6	64.0	7.5	 25
458	  6	35.0	7.0	 20
459	  6	32.0	5.4	 25
460	  6	35.0	6.0	 25
461	  6	41.0	7.4	 20
462	  6	37.0	6.9	 25
463	  6	77.0	8.7	 25
464	  6	56.0	9.6	 20
465	  6	82.0	15.4	 25
466	  6	94.3	9.5	 20
467	  6	129.0	17.4	 16
468	  6	127.5	16.8	 20
469	  6	35.5	7.7	 20
470	  6	50.8	8.0	 16
471	  6	34.0	5.3	 25
472	  6	38.0	6.6	 25
473	  6	35.5	6.6	 20
474	  6	35.0	6.3	 25
475	  6	42.0	7.1	 25
476	  6	84.8	18.6	 20
477	  6	41.0	6.6	 25
478	  6	36.0	5.9	 25
479	  6	92.5	12.2	 20
480	  6	51.5	8.3	 20
481	  6	43.0	8.6	 20
482	  6	80.3	16.0	 16
483	  6	98.5	9.6	 20
484	  6	101.5	14.8	 20
485	  6	50.8	8.2	 20
486	  6	41.0	7.8	 25
487	  6	184.0	36.0	 25
488	  6	55.3	7.3	 20
489	  6	152.0	19.6	 25
490	  6	65.0	11.1	 25
491	  6	141.0	14.6	 20
492	  6	42.0	6.7	 25
493	  6	79.0	9.9	 25
494	  6	246.0	25.1	 16
495	  6	41.5	7.2	 20
496	  6	75.0	13.2	 16
497	  6	69.0	14.0	 20
498	  6	57.5	10.8	 20
499	  6	63.0	6.9	 20
500	  6	67.0	14.5	 25
501	  6	45.0	9.7	 25
502	  6	83.5	10.3	 20
503	  6	136.0	21.3	 25
504	  6	127.0	19.0	 25
505	  6	73.0	13.6	 20
506	  6	174.0	29.3	 25
507	  6	231.0	25.5	 25
508	  6	59.5	11.7	 16
509	  6	55.0	7.6	 20
510	  6	58.3	9.3	 20
511	  6	40.8	7.9	 16
512	  6	41.0	7.8	 25
513	  6	36.0	6.2	 25
514	  6	34.5	6.2	 20
515	  6	34.0	5.4	 25
516	  6	50.0	10.9	 25
517	  6	33.5	6.6	 20
518	  6	69.0	16.2	 25
519	  6	46.0	6.7	 25
520	  6	54.3	10.2	 20
521	  6	55.0	9.6	 25
522	  6	45.0	7.2	 20
523	  6	53.3	8.4	 16
524	  6	49.3	8.3	 20
525	  6	39.3	6.6	 20
526	  6	62.0	9.9	 20
527	  6	40.0	7.2	 25
528	  6	39.0	7.5	 25
529	  6	32.8	5.6	 20
530	  6	39.0	7.4	 25
531	  6	36.3	7.0	 20
532	  6	32.0	6.4	 25
533	  6	34.0	6.2	 25
534	  6	56.3	11.4	 20
535	  6	73.0	13.2	 25
536	  6	35.5	6.9	 20
537	  6	33.3	5.7	 16
538	  6	39.0	6.8	 20
539	  6	34.5	6.1	 20
540	  6	32.0	5.6	 20
541	  6	48.0	12.8	 25
542	  6	72.0	11.1	 25
543	  6	51.0	8.3	 20
544	  6	38.0	5.6	 25
545	  6	36.0	6.4	 25
546	  6	119.3	27.2	 20
547	  6	35.0	6.4	 25
548	  6	101.0	20.1	 25
549	  6	299.5	40.5	 20
550	  6	99.3	18.7	 20
551	  6	145.0	16.7	 20
552	  6	47.3	7.4	 16
553	  6	48.3	8.7	 20
554	  6	94.0	18.9	 25
555	  6	53.3	9.3	 20
556	  6	453.0	56.7	 25
557	  6	72.0	14.3	 25
558	  6	114.5	15.5	 20
559	  6	163.0	20.7	 25
560	  6	56.0	13.4	 25
561	  6	101.3	12.5	 20
562	  6	40.0	7.2	 25
563	  6	36.0	8.3	 20
564	  6	39.5	6.2	 16
565	  6	47.5	8.2	 20
566	  6	43.3	7.2	 20
567	  6	44.3	10.0	 16
568	  6	84.0	10.5	 25
569	  6	162.3	21.5	 20
570	  6	259.0	43.1	 25
571	  6	156.0	20.6	 25
572	  6	178.0	26.9	 20
573	  6	63.0	14.7	 25
574	  6	47.0	9.7	 25
575	  6	60.0	10.5	 20
576	  6	36.0	8.1	 25
577	  6	36.3	6.0	 20
578	  6	33.0	6.3	 16
579	  6	30.3	4.8	 20
580	  6	35.8	6.6	 20
581	  6	40.3	8.2	 16
582	  6	49.0	9.7	 25
583	  6	43.0	7.6	 25
584	  6	83.5	10.7	 20
585	  6	48.0	7.5	 25
586	  6	37.0	6.5	 25
587	  6	43.0	7.6	 20
588	  6	42.0	9.6	 25
589	  6	33.0	6.3	 25
590	  6	35.3	5.9	 20
591	  6	88.0	9.6	 20
592	  6	58.3	9.4	 20
593	  6	49.5	9.1	 16
594	  6	40.5	9.2	 20
595	  6	34.3	5.7	 20
596	  6	46.8	7.5	 20
597	  6	65.0	7.7	 25
598	  6	40.0	5.7	 25
599	  6	63.5	9.4	 20
600	  6	153.0	17.1	 25
601	  6	63.0	10.9	 25
602	  6	55.5	8.0	 20
603	  6	34.0	5.9	 25
604	  6	37.0	6.0	 25
605	  6	32.8	6.7	 16
606	  6	34.0	6.7	 20
607	  6	82.5	13.2	 16
608	  6	434.3	60.8	 20
609	  6	53.8	7.1	 20
610	  6	70.3	11.3	 20
611	  6	640.0	52.9	 25
612	  6	118.0	12.0	 25
613	  6	235.5	33.4	 20
614	  6	45.0	5.4	 25
615	  6	54.0	12.6	 25
616	  6	43.0	8.3	 20
617	  6	155.0	36.2	 25
618	  6	35.0	6.9	 25
619	  6	37.3	6.8	 16
620	  6	37.3	6.7	 20
621	  6	52.3	9.7	 20
622	  6	43.3	7.2	 16
623	  6	34.3	5.9	 20
624	  6	37.0	8.2	 25
625	  6	84.0	13.9	 20
626	  6	90.0	13.0	 25
627	  6	52.0	8.3	 25
628	  6	165.3	19.3	 20
629	  6	47.0	9.4	 25
630	  6	44.0	6.9	 25
631	  6	45.0	8.5	 20
632	  6	36.0	6.6	 25
633	  6	38.5	7.0	 20
634	  6	49.3	9.3	 16
635	  6	48.3	6.6	 20
636	  6	391.0	50.4	 20
637	  6	73.8	8.8	 16
638	  6	125.0	18.1	 25
639	  6	1660.0	242.1	 25
  0	  7	40.3	6.8	 20
  1	  7	56.3	12.6	 20
  2	  7	47.8	7.8	 20
  3	  7	33.0	6.8	 25
  4	  7	41.0	7.0	 25
  5	  7	33.3	7.0	 20
  6	  7	37.0	6.3	 25
  7	  7	38.0	4.7	 25
  8	  7	37.3	8.0	 20
  9	  7	32.0	4.8	 25
 10	  7	56.0	9.8	 25
 11	  7	38.0	6.8	 20
 12	  7	32.0	5.0	 20
 13	  7	41.3	6.9	 20
 14	  7	35.3	8.3	 16
 15	  7	28.5	5.9	 20
 16	  7	32.0	5.8	 25
 17	  7	30.0	6.4	 20
 18	  7	349.0	86.6	 25
 19	  7	41.0	6.3	 25
 20	  7	1796.0	236.9	 20
 21	  7	49.0	16.3	 25
 22	  7	45.0	7.6	 25
 23	  7	37.3	5.5	 20
 24	  7	71.0	11.3	 25
 25	  7	58.0	11.1	 25
 26	  7	40.5	7.8	 16
 27	  7	149.0	23.6	 20
 28	  7	67.5	11.3	 20
 29	  7	422.3	36.3	 16
 30	  7	292.0	27.1	 25
 31	  7	371.0	39.4	 25
 32	  7	65.0	9.8	 20
 33	  7	77.0	11.7	 25
 34	  7	117.5	15.6	 20
 35	  7	111.0	14.4	 25
 36	  7	40.0	7.3	 25
 37	  7	82.3	14.6	 20
 38	  7	110.0	22.0	 25
 39	  7	49.0	7.2	 25
 40	  7	56.5	7.2	 16
 41	  7	140.3	25.3	 20
 42	  7	109.0	14.2	 20
 43	  7	61.5	10.4	 16
 44	  7	46.0	8.6	 25
 45	  7	48.0	25.7	 25
 46	  7	258.5	60.2	 20
 47	  7	40.0	6.1	 25
 48	  7	35.0	8.3	 25
 49	  7	64.0	12.3	 20
 50	  7	34.0	6.3	 25
 51	  7	33.0	4.4	 25
 52	  7	32.3	4.7	 20
 53	  7	31.3	5.8	 20
 54	  7	33.3	5.6	 20
 55	  7	33.3	5.5	 16
 56	  7	40.3	7.2	 20
 57	  7	87.5	17.4	 20
 58	  7	41.3	4.5	 20
 59	  7	48.0	9.8	 25
 60	  7	44.0	8.4	 25
 61	  7	30.0	5.3	 20
 62	  7	43.0	7.0	 25
 63	  7	1652.0	425.9	 25
 64	  7	1752.5	387.7	 20
 65	  7	1747.0	401.8	 25
 66	  7	47.0	6.9	 25
 67	  7	28.5	7.5	 16
 68	  7	42.0	8.3	 20
 69	  7	1776.5	262.5	 20
 70	  7	1803.3	154.5	 16
 71	  7	1719.0	203.5	 20
 72	  7	45.0	7.6	 20
 73	  7	34.0	7.4	 25
 74	  7	1739.0	307.2	 25
 75	  7	47.0	8.7	 20
 76	  7	43.0	8.5	 25
 77	  7	46.0	9.0	 25
 78	  7	1908.5	215.1	 20
 79	  7	36.0	8.3	 25
 80	  7	49.0	9.3	 25
 81	  7	1735.5	162.2	 16
 82	  7	1775.0	105.2	 20
 83	  7	1699.0	129.0	 20
 84	  7	47.5	8.9	 16
 85	  7	31.3	6.9	 20
 86	  7	48.0	8.3	 25
 87	  7	1612.8	228.5	 20
 88	  7	1637.0	212.2	 25
 89	  7	1658.0	240.5	 25
 90	  7	46.8	8.3	 20
 91	  7	33.0	5.1	 25
 92	  7	1782.0	184.6	 25
 93	  7	39.0	5.8	 20
 94	  7	43.0	9.7	 25
 95	  7	47.3	10.7	 20
 96	  7	1870.8	110.8	 16
 97	  7	36.0	6.2	 20
 98	  7	38.3	5.4	 20
 99	  7	41.0	4.0	 16
100	  7	1556.0	243.4	 25
101	  7	40.0	6.6	 25
102	  7	43.0	7.4	 20
103	  7	30.0	6.4	 25
104	  7	1758.0	184.7	 25
105	  7	44.3	7.7	 20
106	  7	40.0	7.5	 25
107	  7	39.0	5.5	 25
108	  7	42.5	7.9	 20
109	  7	27.0	4.6	 20
110	  7	27.5	4.5	 16
111	  7	58.0	12.3	 20
112	  7	60.0	13.4	 20
113	  7	51.3	10.6	 16
114	  7	78.0	12.4	 25
115	  7	29.0	5.9	 25
116	  7	1710.8	86.9	 20
117	  7	42.0	6.2	 25
118	  7	42.0	7.6	 25
119	  7	42.0	8.1	 20
120	  7	1930.0	392.8	 25
121	  7	37.0	11.2	 25
122	  7	46.0	5.5	 20
123	  7	1695.5	348.9	 20
124	  7	1728.8	190.8	 20
125	  7	1714.0	210.8	 16
126	  7	42.5	6.6	 20
127	  7	31.0	6.9	 20
128	  7	26.5	5.5	 20
129	  7	35.0	7.2	 25
130	  7	46.0	7.8	 25
131	  7	37.3	6.5	 20
132	  7	47.0	9.5	 25
133	  7	30.0	5.8	 25
134	  7	44.5	8.1	 20
135	  7	1601.0	507.7	 25
136	  7	1687.0	522.5	 25
137	  7	1750.5	154.7	 16
138	  7	41.0	8.5	 20
139	  7	32.3	4.7	 20
140	  7	41.3	6.4	 16
141	  7	1586.0	983.9	 20
142	  7	41.0	6.3	 25
143	  7	41.0	7.4	 20
144	  7	44.0	9.3	 25
145	  7	30.0	5.7	 25
146	  7	44.5	4.9	 20
147	  7	1666.0	439.8	 25
148	  7	1809.3	474.2	 20
149	  7	1758.0	483.9	 25
150	  7	43.0	5.9	 25
151	  7	35.3	5.3	 16
152	  7	1751.0	377.1	 20
153	  7	40.3	7.1	 20
154	  7	42.5	7.4	 16
155	  7	45.0	8.2	 25
156	  7	1898.0	243.1	 25
157	  7	32.0	6.5	 20
158	  7	29.0	5.1	 25
159	  7	35.0	6.1	 25
160	  7	32.3	5.8	 20
161	  7	34.0	8.3	 25
162	  7	32.0	6.1	 25
163	  7	37.3	7.1	 20
164	  7	45.0	7.2	 25
165	  7	42.3	6.6	 20
166	  7	46.5	11.4	 16
167	  7	1829.8	297.6	 20
168	  7	1612.3	266.4	 20
169	  7	50.0	7.2	 20
170	  7	37.0	6.2	 25
171	  7	38.0	7.7	 25
172	  7	32.3	6.0	 20
173	  7	49.0	7.8	 25
174	  7	53.0	7.2	 25
175	  7	62.0	10.8	 20
176	  7	108.0	14.9	 25
177	  7	86.0	12.4	 25
178	  7	95.0	15.3	 20
179	  7	63.0	11.6	 20
180	  7	54.3	9.9	 20
181	  7	53.3	7.3	 16
182	  7	38.3	6.9	 20
183	  7	48.0	9.1	 25
184	  7	49.0	7.4	 20
185	  7	80.0	11.4	 25
186	  7	67.3	13.0	 20
187	  7	49.0	11.2	 25
188	  7	32.0	5.8	 25
189	  7	35.0	4.6	 20
190	  7	34.0	5.7	 25
191	  7	38.0	6.9	 25
192	  7	69.0	11.0	 20
193	  7	77.3	9.0	 20
194	  7	154.3	23.1	 20
195	  7	62.0	6.6	 16
196	  7	117.0	16.8	 20
197	  7	248.0	25.1	 25
198	  7	390.8	62.5	 20
199	  7	351.0	64.9	 25
200	  7	52.0	8.6	 25
201	  7	74.0	21.7	 20
202	  7	153.0	42.4	 25
203	  7	37.0	6.7	 25
204	  7	36.0	6.3	 20
205	  7	34.0	6.2	 25
206	  7	46.0	6.6	 20
207	  7	41.0	7.8	 16
208	  7	37.3	6.8	 20
209	  7	38.3	7.6	 20
210	  7	47.3	10.2	 16
211	  7	35.0	6.2	 25
212	  7	36.0	7.0	 25
213	  7	37.8	8.1	 20
214	  7	57.0	9.3	 25
215	  7	73.0	13.1	 25
216	  7	53.3	7.7	 20
217	  7	89.0	12.1	 25
218	  7	73.0	11.9	 25
219	  7	94.0	7.9	 20
220	  7	49.5	10.5	 20
221	  7	48.5	10.4	 16
222	  7	169.3	20.4	 20
223	  7	270.3	25.1	 20
224	  7	392.8	40.9	 16
225	  7	646.0	109.8	 25
226	  7	69.0	9.4	 25
227	  7	1280.8	183.4	 20
228	  7	178.0	21.4	 25
229	  7	55.0	9.7	 25
230	  7	36.0	5.9	 20
231	  7	75.0	15.3	 25
232	  7	73.0	18.6	 25
233	  7	73.0	16.7	 20
234	  7	34.0	5.9	 20
235	  7	165.8	23.6	 20
236	  7	40.0	5.3	 16
237	  7	92.3	19.1	 20
238	  7	34.8	6.1	 20
239	  7	33.3	5.9	 20
240	  7	37.0	6.1	 25
241	  7	34.0	5.4	 25
242	  7	34.8	6.1	 20
243	  7	37.0	8.0	 25
244	  7	83.0	16.5	 25
245	  7	97.8	28.3	 20
246	  7	117.0	21.5	 25
247	  7	96.0	14.5	 25
248	  7	289.0	27.7	 16
249	  7	191.5	27.0	 20
250	  7	182.3	19.9	 20
251	  7	58.0	8.2	 16
252	  7	40.5	6.3	 20
253	  7	66.0	10.8	 25
254	  7	45.5	5.6	 20
255	  7	63.0	10.4	 25
256	  7	53.0	9.3	 25
257	  7	55.3	11.1	 20
258	  7	37.0	5.5	 25
259	  7	36.3	6.1	 20
260	  7	55.0	12.9	 25
261	  7	34.0	5.0	 25
262	  7	37.0	6.2	 16
263	  7	108.5	24.1	 20
264	  7	34.3	6.8	 20
265	  7	43.3	8.3	 16
266	  7	36.0	6.9	 20
267	  7	33.0	7.0	 25
268	  7	401.0	77.2	 20
269	  7	426.0	100.6	 25
270	  7	101.0	14.2	 25
271	  7	85.3	16.8	 20
272	  7	822.0	210.0	 25
273	  7	166.0	21.9	 25
274	  7	150.5	17.4	 20
275	  7	128.0	22.3	 25
276	  7	1168.0	151.6	 20
277	  7	69.0	11.1	 16
278	  7	654.5	53.0	 20
279	  7	494.5	44.0	 20
280	  7	466.8	51.6	 16
281	  7	118.0	23.5	 25
282	  7	97.0	14.0	 25
283	  7	62.3	9.8	 20
284	  7	34.0	4.8	 25
285	  7	57.0	12.3	 25
286	  7	38.5	7.2	 20
287	  7	44.0	6.4	 25
288	  7	114.0	27.4	 25
289	  7	1189.5	353.0	 20
290	  7	453.5	40.5	 20
291	  7	41.5	6.8	 20
292	  7	35.3	6.9	 16
293	  7	42.3	6.9	 20
294	  7	39.3	7.8	 20
295	  7	226.3	34.9	 20
296	  7	143.0	22.2	 25
297	  7	183.3	32.0	 20
298	  7	119.0	20.3	 25
299	  7	62.0	10.7	 25
300	  7	82.0	17.1	 20
301	  7	35.0	5.8	 25
302	  7	35.0	5.6	 25
303	  7	36.5	6.3	 20
304	  7	48.3	9.2	 20
305	  7	51.8	9.6	 20
306	  7	39.3	6.5	 16
307	  7	44.5	8.9	 20
308	  7	64.0	9.9	 25
309	  7	39.0	8.1	 20
310	  7	54.0	11.4	 25
311	  7	39.0	8.1	 25
312	  7	42.0	7.1	 20
313	  7	108.0	24.9	 25
314	  7	84.0	12.3	 25
315	  7	131.0	21.2	 20
316	  7	39.0	8.2	 25
317	  7	43.0	9.4	 25
318	  7	32.8	7.0	 16
319	  7	42.8	7.7	 20
320	  7	30.0	4.2	 20
321	  7	259.5	28.8	 16
322	  7	44.0	8.5	 25
323	  7	62.0	12.2	 25
324	  7	100.3	18.5	 20
325	  7	36.0	6.9	 25
326	  7	121.0	23.6	 25
327	  7	35.0	6.7	 20
328	  7	36.0	9.8	 25
329	  7	38.0	7.8	 25
330	  7	34.0	5.4	 20
331	  7	34.0	6.7	 25
332	  7	35.0	5.9	 20
333	  7	40.3	9.4	 16
334	  7	36.5	7.5	 20
335	  7	37.8	8.3	 16
336	  7	31.0	4.7	 25
337	  7	45.0	9.7	 25
338	  7	65.0	13.0	 20
339	  7	120.0	33.9	 25
340	  7	75.0	18.8	 25
341	  7	37.0	8.0	 20
342	  7	32.0	6.2	 25
343	  7	34.0	6.6	 25
344	  7	33.0	5.6	 20
345	  7	31.0	4.9	 25
346	  7	31.3	5.6	 20
347	  7	31.3	4.8	 16
348	  7	93.5	21.3	 20
349	  7	64.5	11.0	 20
350	  7	133.3	19.6	 20
351	  7	55.0	9.9	 25
352	  7	56.0	13.2	 25
353	  7	41.3	9.0	 20
354	  7	71.0	12.2	 25
355	  7	61.0	10.4	 25
356	  7	31.0	5.5	 20
357	  7	30.0	5.3	 25
358	  7	33.0	4.8	 25
359	  7	71.5	14.1	 16
360	  7	53.3	7.6	 20
361	  7	34.3	6.3	 20
362	  7	32.3	4.3	 16
363	  7	34.3	6.7	 20
364	  7	202.0	56.5	 25
365	  7	59.3	9.1	 20
366	  7	48.0	7.5	 25
367	  7	54.0	7.9	 25
368	  7	63.0	10.0	 20
369	  7	248.0	51.0	 25
370	  7	329.0	57.8	 25
371	  7	185.8	35.9	 20
372	  7	72.0	13.2	 25
373	  7	148.5	27.4	 16
374	  7	45.3	7.2	 20
375	  7	45.0	8.2	 20
376	  7	35.5	7.2	 16
377	  7	33.5	6.9	 20
378	  7	38.0	7.7	 25
379	  7	71.0	12.8	 20
380	  7	37.0	7.6	 25
381	  7	40.0	8.9	 25
382	  7	34.3	4.3	 20
383	  7	36.0	6.5	 25
384	  7	39.0	6.4	 25
385	  7	80.0	14.8	 20
386	  7	35.0	7.3	 25
387	  7	32.3	5.4	 20
388	  7	34.3	5.9	 16
389	  7	36.0	6.1	 20
390	  7	38.3	4.2	 20
391	  7	35.8	5.2	 16
392	  7	40.0	8.0	 25
393	  7	47.0	9.6	 25
394	  7	54.0	9.7	 20
395	  7	33.0	4.7	 25
396	  7	32.0	5.3	 25
397	  7	160.3	32.7	 20
398	  7	37.0	7.1	 25
399	  7	37.0	7.4	 25
400	  7	44.5	10.3	 20
401	  7	88.5	16.0	 20
402	  7	81.0	12.3	 20
403	  7	171.8	30.3	 16
404	  7	87.3	16.0	 20
405	  7	91.3	18.9	 20
406	  7	37.0	7.8	 20
407	  7	39.0	6.2	 25
408	  7	35.0	6.0	 25
409	  7	53.8	8.7	 20
410	  7	35.0	7.4	 25
411	  7	72.0	12.3	 20
412	  7	50.0	6.6	 25
413	  7	228.0	62.0	 25
414	  7	128.3	30.6	 20
415	  7	60.3	9.7	 20
416	  7	43.3	7.4	 20
417	  7	63.0	7.5	 16
418	  7	162.8	23.7	 20
419	  7	1838.5	266.6	 20
420	  7	137.3	15.5	 20
421	  7	71.0	11.0	 25
422	  7	39.0	7.7	 25
423	  7	59.8	10.8	 20
424	  7	76.0	12.8	 25
425	  7	86.0	10.7	 25
426	  7	51.3	9.6	 20
427	  7	49.0	7.9	 25
428	  7	75.0	23.3	 25
429	  7	130.5	21.1	 16
430	  7	39.0	5.7	 20
431	  7	69.3	11.7	 20
432	  7	38.8	7.4	 16
433	  7	31.0	4.8	 20
434	  7	29.0	6.3	 25
435	  7	55.3	9.7	 20
436	  7	41.0	7.9	 25
437	  7	31.0	5.6	 25
438	  7	31.3	4.0	 20
439	  7	42.0	7.3	 25
440	  7	43.0	7.6	 25
441	  7	43.3	9.8	 20
442	  7	36.0	6.9	 25
443	  7	76.5	15.4	 20
444	  7	38.3	6.4	 16
445	  7	35.3	5.6	 20
446	  7	48.0	8.1	 20
447	  7	30.3	6.1	 16
448	  7	111.0	20.8	 25
449	  7	105.5	14.0	 20
450	  7	143.0	20.0	 25
451	  7	214.0	23.4	 25
452	  7	201.8	31.5	 20
453	  7	45.0	8.5	 25
454	  7	34.0	7.2	 25
455	  7	36.5	7.1	 20
456	  7	408.0	133.8	 25
457	  7	54.0	7.7	 20
458	  7	31.0	5.5	 16
459	  7	33.3	5.5	 20
460	  7	34.0	4.8	 20
461	  7	39.3	7.1	 20
462	  7	41.0	6.2	 25
463	  7	327.0	60.4	 25
464	  7	298.3	78.2	 20
465	  7	49.0	9.8	 25
466	  7	362.0	45.1	 25
467	  7	460.0	34.7	 20
468	  7	142.0	17.2	 25
469	  7	47.0	7.8	 25
470	  7	34.0	5.2	 20
471	  7	59.8	15.1	 20
472	  7	31.3	5.8	 20
473	  7	40.8	6.0	 16
474	  7	188.0	40.5	 20
475	  7	44.0	7.2	 25
476	  7	71.8	14.2	 20
477	  7	48.0	8.5	 25
478	  7	64.0	12.7	 25
479	  7	52.3	9.0	 20
480	  7	39.0	7.2	 25
481	  7	37.0	7.3	 25
482	  7	76.3	11.3	 20
483	  7	255.0	54.8	 25
484	  7	68.0	12.2	 25
485	  7	71.5	11.3	 16
486	  7	43.3	7.3	 20
487	  7	335.5	28.3	 16
488	  7	78.3	13.0	 20
489	  7	185.0	23.9	 25
490	  7	57.8	9.8	 20
491	  7	79.0	14.7	 25
492	  7	124.0	17.6	 25
493	  7	106.3	16.4	 20
494	  7	151.0	23.1	 25
495	  7	198.0	35.2	 25
496	  7	291.0	53.6	 20
497	  7	96.0	18.8	 25
498	  7	582.0	137.1	 25
499	  7	208.8	21.0	 16
500	  7	71.5	9.2	 20
501	  7	223.5	27.5	 20
502	  7	177.0	18.3	 16
503	  7	98.0	14.5	 25
504	  7	60.0	10.3	 25
505	  7	56.0	8.2	 20
506	  7	145.0	28.0	 25
507	  7	155.0	18.6	 25
508	  7	53.5	9.1	 20
509	  7	104.0	18.9	 25
510	  7	104.0	16.3	 25
511	  7	50.0	11.5	 20
512	  7	36.3	4.6	 20
513	  7	30.8	4.9	 20
514	  7	127.0	19.1	 16
515	  7	40.0	8.1	 20
516	  7	84.8	15.0	 20
517	  7	36.0	4.8	 20
518	  7	162.0	49.2	 25
519	  7	50.0	8.6	 25
520	  7	61.3	11.8	 20
521	  7	217.0	55.8	 25
522	  7	70.0	13.0	 25
523	  7	520.3	85.6	 20
524	  7	2334.0	649.5	 25
525	  7	65.0	12.8	 20
526	  7	69.3	16.6	 20
527	  7	119.3	22.8	 20
528	  7	863.5	197.6	 16
529	  7	56.3	25.3	 20
530	  7	38.5	8.4	 20
531	  7	36.5	6.6	 20
532	  7	79.0	15.4	 25
533	  7	173.0	27.9	 25
534	  7	114.0	17.5	 20
535	  7	62.0	9.9	 25
536	  7	38.0	6.6	 25
537	  7	34.5	7.3	 20
538	  7	442.0	142.1	 25
539	  7	41.0	6.9	 25
540	  7	75.8	12.8	 16
541	  7	114.8	32.0	 20
542	  7	220.3	46.3	 20
543	  7	226.0	31.4	 16
544	  7	77.0	15.3	 20
545	  7	125.0	26.7	 25
546	  7	41.5	7.4	 20
547	  7	38.0	7.8	 25
548	  7	93.0	16.0	 25
549	  7	46.8	8.0	 20
550	  7	376.0	93.0	 25
551	  7	41.0	7.2	 25
552	  7	104.0	16.0	 20
553	  7	42.0	7.9	 25
554	  7	216.3	21.7	 20
555	  7	64.3	9.3	 16
556	  7	48.8	7.2	 20
557	  7	87.5	12.3	 20
558	  7	3863.8	216.7	 16
559	  7	105.0	15.2	 25
560	  7	76.0	12.6	 25
561	  7	122.0	10.7	 20
562	  7	66.0	15.4	 25
563	  7	129.5	21.3	 20
564	  7	42.0	6.9	 25
565	  7	43.0	7.0	 25
566	  7	78.3	16.1	 20
567	  7	54.0	10.4	 25
568	  7	53.3	8.8	 20
569	  7	104.3	14.7	 16
570	  7	40.5	6.6	 20
571	  7	54.0	8.4	 20
572	  7	47.0	8.3	 16
573	  7	42.0	8.4	 25
574	  7	75.0	15.9	 25
575	  7	90.3	13.5	 20
576	  7	31.0	6.7	 25
577	  7	31.0	4.0	 25
578	  7	31.3	5.2	 20
579	  7	29.0	5.3	 25
580	  7	38.0	7.6	 25
581	  7	32.0	6.4	 20
582	  7	78.0	13.7	 20
583	  7	36.3	6.9	 20
584	  7	42.3	6.2	 16
585	  7	41.0	6.7	 20
586	  7	80.3	16.8	 20
587	  7	65.0	15.6	 20
588	  7	49.0	7.3	 25
589	  7	53.0	10.4	 25
590	  7	79.5	10.6	 20
591	  7	49.0	9.0	 25
592	  7	257.0	42.6	 25
593	  7	366.5	61.2	 20
594	  7	71.0	11.1	 25
595	  7	37.0	6.7	 25
596	  7	44.3	5.9	 16
597	  7	183.3	28.7	 20
598	  7	46.3	7.8	 20
599	  7	41.0	5.0	 16
600	  7	33.0	6.4	 20
601	  7	45.5	7.1	 20
602	  7	45.0	7.4	 25
603	  7	54.0	10.7	 25
604	  7	34.3	6.8	 20
605	  7	40.0	7.0	 25
606	  7	47.0	6.4	 25
607	  7	42.3	11.1	 20
608	  7	98.0	15.2	 25
609	  7	65.0	11.5	 25
610	  7	88.8	13.5	 16
611	  7	385.0	36.1	 20
612	  7	461.3	39.0	 20
613	  7	83.3	11.9	 16
614	  7	49.0	6.2	 25
615	  7	239.0	26.0	 25
616	  7	85.5	12.3	 20
617	  7	39.0	6.5	 25
618	  7	33.0	4.9	 25
619	  7	49.5	7.9	 20
620	  7	139.0	21.1	 25
621	  7	36.0	5.9	 25
622	  7	129.3	33.8	 20
623	  7	115.0	35.3	 25
624	  7	294.3	51.3	 20
625	  7	117.8	21.5	 16
626	  7	34.3	7.2	 20
627	  7	39.0	8.3	 20
628	  7	47.3	8.6	 20
629	  7	50.0	10.0	 25
630	  7	98.0	13.4	 25
631	  7	104.5	14.1	 20
632	  7	41.0	6.3	 25
633	  7	32.0	5.9	 25
634	  7	43.0	7.3	 20
635	  7	35.0	5.3	 25
636	  7	34.3	8.3	 20
637	  7	45.0	7.3	 25
638	  7	60.0	11.9	 20
639	  7	40.3	6.7	 16
  0	  8	1701.0	411.7	 25
  1	  8	41.0	7.0	 25
  2	  8	36.0	5.2	 16
  3	  8	33.3	5.8	 20
  4	  8	36.5	8.3	 20
  5	  8	34.3	5.8	 16
  6	  8	34.3	6.2	 20
  7	  8	36.0	7.6	 25
  8	  8	37.0	7.3	 20
  9	  8	31.0	4.4	 25
 10	  8	34.0	5.1	 25
 11	  8	38.0	7.6	 20
 12	  8	30.0	5.6	 25
 13	  8	37.0	6.8	 25
 14	  8	33.5	4.9	 20
 15	  8	28.0	3.8	 25
 16	  8	33.3	5.6	 20
 17	  8	28.3	4.9	 16
 18	  8	50.3	8.6	 20
 19	  8	34.5	5.8	 20
 20	  8	650.5	72.8	 16
 21	  8	55.0	10.3	 25
 22	  8	37.0	5.8	 25
 23	  8	35.0	7.7	 20
 24	  8	40.0	6.0	 25
 25	  8	40.0	6.7	 20
 26	  8	35.0	8.9	 25
 27	  8	57.0	11.5	 25
 28	  8	41.0	8.2	 20
 29	  8	307.0	80.0	 25
 30	  8	113.0	17.0	 20
 31	  8	366.3	38.8	 16
 32	  8	58.3	19.3	 20
 33	  8	45.0	8.7	 20
 34	  8	82.0	12.7	 16
 35	  8	101.0	12.8	 25
 36	  8	36.0	5.8	 25
 37	  8	51.8	8.4	 20
 38	  8	53.0	11.0	 25
 39	  8	51.0	8.3	 25
 40	  8	181.0	25.5	 20
 41	  8	153.0	20.0	 25
 42	  8	98.0	15.5	 25
 43	  8	66.5	9.2	 20
 44	  8	47.5	8.3	 20
 45	  8	32.5	5.5	 20
 46	  8	57.0	10.2	 16
 47	  8	39.3	6.8	 20
 48	  8	37.0	6.4	 20
 49	  8	30.3	8.0	 20
 50	  8	32.0	5.6	 25
 51	  8	33.0	6.8	 25
 52	  8	30.5	4.4	 20
 53	  8	32.0	5.3	 25
 54	  8	34.0	4.9	 25
 55	  8	34.0	6.0	 20
 56	  8	36.0	6.8	 25
 57	  8	55.0	10.2	 25
 58	  8	43.8	7.0	 16
 59	  8	62.3	8.8	 20
 60	  8	71.5	11.9	 20
 61	  8	30.5	5.1	 16
 62	  8	30.3	6.0	 20
 63	  8	34.3	5.7	 20
 64	  8	38.0	9.8	 25
 65	  8	32.0	8.5	 25
 66	  8	31.5	4.9	 20
 67	  8	30.0	4.9	 25
 68	  8	30.0	6.2	 25
 69	  8	31.0	6.0	 20
 70	  8	33.0	6.3	 25
 71	  8	34.0	7.1	 25
 72	  8	29.3	7.1	 16
 73	  8	30.5	6.0	 20
 74	  8	33.0	5.1	 20
 75	  8	27.3	4.9	 16
 76	  8	28.0	4.6	 20
 77	  8	32.0	4.8	 25
 78	  8	30.5	5.8	 20
 79	  8	29.0	4.7	 25
 80	  8	30.0	5.1	 25
 81	  8	35.5	8.0	 20
 82	  8	38.0	6.8	 25
 83	  8	36.0	7.2	 25
 84	  8	39.0	6.3	 20
 85	  8	51.0	12.3	 25
 86	  8	49.3	9.1	 20
 87	  8	42.8	6.9	 16
 88	  8	33.3	6.0	 20
 89	  8	28.3	5.4	 20
 90	  8	28.3	5.1	 16
 91	  8	32.0	6.3	 25
 92	  8	31.0	5.8	 25
 93	  8	25.0	5.1	 20
 94	  8	30.0	7.2	 25
 95	  8	31.0	6.5	 25
 96	  8	26.0	5.1	 20
 97	  8	31.0	6.3	 25
 98	  8	27.0	6.9	 25
 99	  8	30.0	4.1	 20
100	  8	30.0	5.5	 20
101	  8	29.5	7.5	 16
102	  8	27.0	4.7	 20
103	  8	27.0	5.0	 20
104	  8	32.8	6.3	 20
105	  8	27.0	4.8	 25
106	  8	27.0	6.0	 25
107	  8	26.0	4.6	 20
108	  8	26.0	5.6	 25
109	  8	24.0	4.7	 25
110	  8	27.0	5.0	 20
111	  8	58.0	7.6	 25
112	  8	55.0	8.1	 25
113	  8	77.0	11.6	 20
114	  8	256.3	29.8	 20
115	  8	30.0	4.0	 20
116	  8	31.0	6.5	 16
117	  8	25.3	4.8	 20
118	  8	31.0	4.9	 25
119	  8	31.0	8.0	 20
120	  8	27.0	4.7	 25
121	  8	30.0	5.5	 25
122	  8	30.3	4.8	 20
123	  8	32.0	9.1	 25
124	  8	34.0	6.8	 25
125	  8	32.3	8.7	 20
126	  8	28.0	6.2	 25
127	  8	28.0	5.3	 25
128	  8	30.3	6.7	 16
129	  8	42.5	9.0	 20
130	  8	32.0	6.3	 20
131	  8	35.3	6.2	 16
132	  8	38.0	6.7	 25
133	  8	29.0	7.3	 25
134	  8	30.0	6.2	 20
135	  8	35.0	6.5	 25
136	  8	28.0	6.1	 25
137	  8	31.3	4.6	 20
138	  8	30.0	7.0	 25
139	  8	30.5	5.3	 20
140	  8	31.0	4.9	 25
141	  8	36.0	9.3	 25
142	  8	30.3	6.0	 16
143	  8	30.0	5.3	 20
144	  8	29.3	4.7	 20
145	  8	27.3	5.1	 16
146	  8	29.0	5.2	 25
147	  8	30.0	5.8	 25
148	  8	33.0	4.5	 20
149	  8	32.0	5.1	 25
150	  8	32.0	5.6	 25
151	  8	29.5	6.6	 20
152	  8	31.0	5.2	 25
153	  8	31.0	6.0	 25
154	  8	27.3	4.4	 20
155	  8	28.3	4.8	 20
156	  8	30.0	7.6	 20
157	  8	26.3	4.5	 16
158	  8	32.5	7.2	 20
159	  8	33.3	5.9	 20
160	  8	33.3	5.7	 20
161	  8	36.0	6.2	 25
162	  8	35.0	6.9	 25
163	  8	38.3	5.6	 20
164	  8	41.0	7.5	 25
165	  8	37.0	8.0	 25
166	  8	162.8	40.1	 20
167	  8	922.0	149.5	 25
168	  8	417.0	113.6	 25
169	  8	43.3	5.6	 16
170	  8	36.5	6.6	 20
171	  8	31.5	4.1	 20
172	  8	35.3	7.2	 16
173	  8	49.3	9.2	 20
174	  8	56.0	9.2	 25
175	  8	66.3	9.4	 20
176	  8	62.0	11.9	 25
177	  8	67.3	11.0	 20
178	  8	60.0	12.7	 25
179	  8	43.0	6.3	 25
180	  8	43.0	8.7	 20
181	  8	47.0	10.2	 25
182	  8	33.0	4.7	 25
183	  8	50.5	6.6	 16
184	  8	39.3	6.3	 20
185	  8	58.0	7.3	 20
186	  8	45.3	8.4	 16
187	  8	35.8	9.1	 20
188	  8	32.0	4.9	 25
189	  8	31.3	5.4	 20
190	  8	33.0	5.6	 25
191	  8	33.0	9.1	 25
192	  8	41.0	6.6	 20
193	  8	55.0	8.7	 25
194	  8	89.0	15.2	 25
195	  8	43.5	7.8	 20
196	  8	172.0	22.7	 25
197	  8	202.3	24.9	 20
198	  8	106.3	17.7	 16
199	  8	79.3	18.4	 20
200	  8	35.3	7.0	 20
201	  8	33.8	5.7	 16
202	  8	81.0	14.3	 25
203	  8	54.0	8.8	 25
204	  8	30.5	5.4	 20
205	  8	31.0	5.9	 25
206	  8	40.0	6.5	 25
207	  8	38.3	6.0	 20
208	  8	35.0	7.8	 25
209	  8	36.0	6.1	 25
210	  8	34.3	6.4	 20
211	  8	35.0	6.5	 20
212	  8	31.3	7.5	 20
213	  8	50.3	9.9	 16
214	  8	88.0	15.3	 20
215	  8	73.3	10.3	 16
216	  8	51.0	8.2	 25
217	  8	145.0	19.5	 25
218	  8	139.0	19.7	 20
219	  8	136.0	13.7	 25
220	  8	73.0	16.0	 25
221	  8	46.3	5.3	 20
222	  8	299.0	44.2	 25
223	  8	643.0	52.2	 25
224	  8	347.3	40.8	 20
225	  8	244.3	37.4	 20
226	  8	55.5	9.5	 20
227	  8	513.5	47.5	 16
228	  8	89.0	12.3	 20
229	  8	41.3	6.5	 20
230	  8	38.0	6.4	 20
231	  8	60.0	13.1	 25
232	  8	44.0	6.9	 25
233	  8	40.3	6.0	 20
234	  8	35.0	6.8	 25
235	  8	71.0	19.3	 25
236	  8	33.3	4.9	 20
237	  8	47.0	12.2	 25
238	  8	32.0	6.0	 25
239	  8	34.0	6.1	 16
240	  8	39.3	8.7	 20
241	  8	31.8	5.9	 20
242	  8	42.3	8.3	 16
243	  8	32.3	4.6	 20
244	  8	75.0	14.1	 25
245	  8	53.5	9.3	 20
246	  8	78.0	10.7	 25
247	  8	62.0	11.8	 25
248	  8	140.5	21.4	 20
249	  8	91.0	12.7	 25
250	  8	141.0	17.6	 25
251	  8	50.3	10.9	 20
252	  8	34.0	6.2	 25
253	  8	52.0	9.7	 16
254	  8	56.8	10.4	 20
255	  8	42.0	6.9	 20
256	  8	61.0	7.2	 16
257	  8	51.0	12.6	 25
258	  8	33.0	5.2	 25
259	  8	38.0	5.8	 20
260	  8	48.0	8.8	 25
261	  8	33.0	6.9	 25
262	  8	42.3	8.2	 20
263	  8	38.0	6.9	 25
264	  8	34.0	6.2	 25
265	  8	36.0	7.0	 20
266	  8	31.0	6.4	 25
267	  8	32.3	5.1	 20
268	  8	113.3	15.9	 16
269	  8	127.3	27.7	 20
270	  8	88.0	13.7	 20
271	  8	65.3	9.8	 20
272	  8	129.0	18.0	 25
273	  8	62.0	11.3	 25
274	  8	236.3	25.3	 20
275	  8	107.0	15.4	 25
276	  8	248.0	49.8	 25
277	  8	100.0	15.4	 20
278	  8	424.0	41.8	 25
279	  8	207.0	26.6	 25
280	  8	256.3	41.6	 20
281	  8	91.8	13.8	 20
282	  8	66.8	9.1	 20
283	  8	51.3	9.7	 16
284	  8	37.0	6.2	 20
285	  8	32.0	6.2	 25
286	  8	35.3	6.6	 20
287	  8	37.0	6.1	 25
288	  8	71.0	9.1	 25
289	  8	455.5	53.7	 20
290	  8	255.0	39.0	 25
291	  8	36.0	8.3	 20
292	  8	43.0	8.5	 25
293	  8	35.0	5.6	 25
294	  8	39.8	7.9	 20
295	  8	269.3	36.6	 20
296	  8	167.0	19.2	 20
297	  8	44.3	9.3	 16
298	  8	97.0	7.9	 20
299	  8	45.0	8.0	 25
300	  8	37.8	8.5	 20
301	  8	33.0	6.8	 25
302	  8	31.0	5.0	 25
303	  8	34.3	6.9	 20
304	  8	36.0	6.0	 25
305	  8	87.0	15.3	 25
306	  8	35.5	6.2	 20
307	  8	42.0	6.1	 25
308	  8	54.3	8.2	 20
309	  8	33.0	5.5	 16
310	  8	49.3	7.7	 20
311	  8	32.0	5.4	 20
312	  8	55.0	10.6	 16
313	  8	44.0	9.3	 25
314	  8	62.0	11.8	 25
315	  8	70.3	12.5	 20
316	  8	36.0	6.4	 25
317	  8	35.0	5.9	 25
318	  8	29.0	5.5	 20
319	  8	35.0	5.1	 25
320	  8	30.0	5.8	 25
321	  8	107.3	15.2	 20
322	  8	43.3	9.2	 20
323	  8	41.3	6.5	 20
324	  8	39.8	6.6	 16
325	  8	45.3	6.8	 20
326	  8	67.5	10.6	 20
327	  8	37.3	8.6	 20
328	  8	43.0	7.7	 25
329	  8	31.3	4.1	 20
330	  8	31.0	5.7	 25
331	  8	32.0	5.2	 25
332	  8	34.3	5.7	 20
333	  8	35.0	5.8	 25
334	  8	39.0	7.4	 25
335	  8	34.3	6.0	 20
336	  8	31.8	6.1	 20
337	  8	38.0	8.7	 20
338	  8	37.5	8.4	 16
339	  8	39.5	8.1	 20
340	  8	35.0	5.7	 20
341	  8	34.0	6.0	 20
342	  8	31.0	4.3	 25
343	  8	37.0	8.7	 25
344	  8	33.5	6.0	 20
345	  8	34.0	6.3	 25
346	  8	31.0	5.6	 25
347	  8	32.3	5.3	 20
348	  8	56.0	13.3	 25
349	  8	62.0	10.2	 25
350	  8	70.3	16.1	 16
351	  8	40.5	9.0	 20
352	  8	84.3	13.6	 20
353	  8	50.0	8.5	 16
354	  8	129.5	23.1	 20
355	  8	40.0	7.1	 25
356	  8	37.0	6.4	 20
357	  8	32.0	5.7	 25
358	  8	36.0	5.7	 25
359	  8	54.5	11.1	 20
360	  8	51.0	8.3	 25
361	  8	32.0	5.6	 25
362	  8	34.3	6.2	 20
363	  8	34.0	5.9	 25
364	  8	40.0	5.6	 16
365	  8	43.3	8.3	 20
366	  8	46.8	9.2	 20
367	  8	60.8	12.0	 16
368	  8	55.0	8.3	 20
369	  8	152.0	29.2	 25
370	  8	252.0	27.1	 20
371	  8	235.0	28.4	 25
372	  8	68.0	8.9	 25
373	  8	84.3	12.9	 20
374	  8	52.0	8.0	 25
375	  8	63.0	9.8	 25
376	  8	37.3	6.6	 20
377	  8	32.0	6.2	 25
378	  8	31.3	5.4	 20
379	  8	46.5	8.8	 16
380	  8	34.0	7.3	 20
381	  8	48.0	8.6	 20
382	  8	36.3	6.3	 16
383	  8	34.0	6.7	 25
384	  8	42.0	7.6	 25
385	  8	45.3	5.9	 20
386	  8	33.0	5.9	 25
387	  8	32.0	5.9	 25
388	  8	31.3	5.0	 20
389	  8	32.0	7.4	 25
390	  8	37.0	6.0	 25
391	  8	40.3	8.7	 20
392	  8	33.3	7.1	 20
393	  8	31.3	7.5	 20
394	  8	29.0	6.6	 16
395	  8	36.3	5.1	 20
396	  8	34.0	5.9	 20
397	  8	334.5	31.3	 20
398	  8	39.0	7.3	 25
399	  8	32.0	4.3	 25
400	  8	34.8	8.0	 20
401	  8	58.0	11.2	 25
402	  8	49.3	10.3	 20
403	  8	53.0	12.3	 25
404	  8	56.0	9.8	 25
405	  8	63.3	9.3	 20
406	  8	39.0	8.0	 20
407	  8	36.0	6.3	 20
408	  8	30.3	5.5	 16
409	  8	37.5	5.7	 20
410	  8	38.0	7.9	 25
411	  8	65.8	7.8	 20
412	  8	91.0	15.0	 25
413	  8	244.0	27.1	 25
414	  8	142.5	16.7	 20
415	  8	47.0	8.4	 25
416	  8	52.0	8.9	 25
417	  8	102.5	13.3	 20
418	  8	108.0	16.6	 25
419	  8	1541.0	168.9	 25
420	  8	97.5	13.8	 16
421	  8	57.3	8.6	 20
422	  8	39.0	6.2	 20
423	  8	87.3	14.6	 16
424	  8	83.0	16.0	 25
425	  8	114.0	17.8	 25
426	  8	44.5	7.9	 20
427	  8	41.0	8.4	 25
428	  8	49.0	6.8	 25
429	  8	45.8	8.9	 20
430	  8	43.0	8.8	 25
431	  8	46.0	8.8	 25
432	  8	49.3	7.5	 20
433	  8	36.0	5.8	 25
434	  8	31.0	6.4	 20
435	  8	35.5	4.3	 16
436	  8	39.0	7.1	 20
437	  8	32.3	5.3	 20
438	  8	31.3	5.4	 20
439	  8	33.0	5.9	 25
440	  8	39.0	7.3	 20
441	  8	42.0	7.8	 25
442	  8	36.0	7.9	 25
443	  8	59.3	9.9	 20
444	  8	31.0	5.0	 25
445	  8	35.0	5.8	 25
446	  8	30.3	4.1	 20
447	  8	31.0	6.3	 25
448	  8	38.5	8.0	 20
449	  8	69.3	8.1	 16
450	  8	93.0	13.4	 20
451	  8	122.3	19.4	 20
452	  8	98.3	12.4	 20
453	  8	37.0	6.7	 25
454	  8	37.0	6.1	 25
455	  8	43.3	6.3	 20
456	  8	59.0	16.4	 25
457	  8	38.0	6.5	 25
458	  8	37.0	7.7	 20
459	  8	35.0	6.9	 25
460	  8	33.0	7.6	 25
461	  8	36.3	7.3	 16
462	  8	36.3	6.3	 20
463	  8	69.3	9.9	 20
464	  8	57.5	12.5	 16
465	  8	50.3	7.7	 20
466	  8	195.0	28.4	 25
467	  8	292.0	23.4	 20
468	  8	149.0	19.8	 25
469	  8	63.0	11.0	 25
470	  8	36.3	5.6	 20
471	  8	34.0	7.0	 25
472	  8	35.0	4.4	 25
473	  8	40.5	6.0	 20
474	  8	56.0	10.2	 25
475	  8	46.0	7.4	 20
476	  8	67.8	10.7	 16
477	  8	57.3	8.9	 20
478	  8	41.0	6.9	 16
479	  8	35.3	6.5	 20
480	  8	36.0	5.3	 25
481	  8	38.5	7.2	 20
482	  8	45.0	8.7	 25
483	  8	75.0	13.6	 25
484	  8	62.0	8.0	 20
485	  8	55.0	10.0	 25
486	  8	46.0	6.6	 25
487	  8	138.8	19.7	 20
488	  8	88.0	14.9	 25
489	  8	66.3	8.8	 20
490	  8	68.3	7.9	 16
491	  8	103.5	13.7	 20
492	  8	56.3	12.1	 20
493	  8	76.0	9.1	 16
494	  8	132.0	22.9	 25
495	  8	101.0	16.7	 25
496	  8	197.8	24.9	 20
497	  8	200.0	21.7	 25
498	  8	218.0	35.1	 25
499	  8	119.3	17.7	 20
500	  8	49.0	8.8	 25
501	  8	205.0	19.6	 25
502	  8	97.3	12.8	 20
503	  8	101.0	10.9	 20
504	  8	45.5	7.3	 20
505	  8	39.0	7.2	 16
506	  8	89.3	14.9	 20
507	  8	83.5	14.3	 20
508	  8	65.8	7.9	 20
509	  8	87.0	15.2	 25
510	  8	98.0	14.6	 25
511	  8	46.0	8.1	 20
512	  8	34.0	4.8	 25
513	  8	34.0	6.4	 25
514	  8	40.3	8.0	 20
515	  8	38.0	6.9	 25
516	  8	55.3	10.0	 20
517	  8	39.0	5.8	 20
518	  8	77.5	16.7	 20
519	  8	52.5	7.9	 16
520	  8	82.0	16.9	 20
521	  8	136.3	19.0	 20
522	  8	127.8	18.9	 20
523	  8	307.0	59.5	 25
524	  8	1211.0	256.9	 25
525	  8	91.3	12.1	 20
526	  8	62.0	10.4	 25
527	  8	56.0	9.6	 25
528	  8	286.5	57.1	 20
529	  8	45.0	17.4	 25
530	  8	38.0	6.2	 25
531	  8	38.0	7.3	 16
532	  8	75.0	13.9	 20
533	  8	95.5	14.9	 20
534	  8	167.3	13.0	 16
535	  8	52.0	12.7	 20
536	  8	41.0	10.1	 25
537	  8	34.0	5.1	 20
538	  8	169.0	45.2	 25
539	  8	37.0	6.2	 25
540	  8	51.8	6.9	 20
541	  8	49.0	8.8	 25
542	  8	120.0	20.5	 25
543	  8	80.0	14.9	 20
544	  8	34.0	4.3	 25
545	  8	36.3	8.0	 20
546	  8	40.5	8.5	 16
547	  8	37.0	6.4	 20
548	  8	103.5	17.6	 20
549	  8	49.3	7.9	 16
550	  8	163.0	30.6	 25
551	  8	38.0	7.6	 25
552	  8	89.0	13.7	 20
553	  8	58.0	8.5	 25
554	  8	217.5	22.7	 20
555	  8	46.0	7.2	 25
556	  8	44.0	7.1	 25
557	  8	53.3	8.1	 20
558	  8	2435.0	684.3	 25
559	  8	90.3	18.9	 20
560	  8	49.0	9.8	 16
561	  8	166.5	18.5	 20
562	  8	51.3	8.6	 20
563	  8	55.0	7.9	 20
564	  8	40.0	6.4	 25
565	  8	33.0	5.1	 25
566	  8	44.0	7.0	 20
567	  8	45.0	6.8	 25
568	  8	38.0	7.1	 25
569	  8	47.3	9.3	 20
570	  8	39.0	7.8	 25
571	  8	94.0	14.8	 25
572	  8	41.0	9.1	 20
573	  8	34.8	8.8	 20
574	  8	40.8	7.7	 20
575	  8	46.3	7.1	 16
576	  8	40.3	7.7	 20
577	  8	34.0	5.9	 25
578	  8	30.3	5.0	 20
579	  8	33.0	7.0	 25
580	  8	31.0	5.0	 25
581	  8	34.3	4.9	 20
582	  8	42.0	8.5	 25
583	  8	38.0	7.9	 25
584	  8	36.5	5.2	 20
585	  8	37.0	6.5	 25
586	  8	40.0	7.8	 25
587	  8	37.0	5.6	 16
588	  8	35.5	8.9	 20
589	  8	43.0	9.1	 20
590	  8	56.3	8.5	 16
591	  8	62.0	8.9	 25
592	  8	178.5	18.6	 20
593	  8	189.0	22.0	 25
594	  8	51.0	11.3	 25
595	  8	40.0	6.1	 20
596	  8	36.0	6.9	 25
597	  8	103.0	14.8	 25
598	  8	52.3	11.9	 20
599	  8	45.0	8.2	 25
600	  8	34.0	6.0	 25
601	  8	39.8	7.4	 16
602	  8	63.0	11.8	 20
603	  8	37.3	5.1	 20
604	  8	37.5	8.4	 16
605	  8	37.0	5.9	 25
606	  8	38.0	6.0	 25
607	  8	50.0	8.2	 20
608	  8	42.0	8.6	 25
609	  8	50.0	9.7	 25
610	  8	55.0	9.1	 20
611	  8	267.0	34.7	 25
612	  8	415.0	28.3	 25
613	  8	50.8	9.1	 20
614	  8	35.3	4.4	 20
615	  8	85.8	11.7	 20
616	  8	74.3	13.3	 16
617	  8	43.0	9.4	 20
618	  8	38.5	9.4	 20
619	  8	53.3	7.0	 20
620	  8	117.0	20.7	 25
621	  8	35.0	6.0	 25
622	  8	50.0	9.9	 20
623	  8	43.0	8.9	 25
624	  8	106.0	19.4	 25
625	  8	47.5	8.7	 20
626	  8	36.0	7.0	 25
627	  8	34.0	6.1	 25
628	  8	40.3	6.8	 16
629	  8	41.8	4.9	 20
630	  8	106.5	12.2	 16
631	  8	111.3	12.8	 20
632	  8	39.0	7.5	 20
633	  8	35.0	5.5	 20
634	  8	38.0	5.9	 25
635	  8	35.0	6.6	 25
636	  8	35.3	6.8	 20
637	  8	40.0	7.4	 25
638	  8	39.0	6.5	 25
639	  8	1721.3	271.9	 20
  0	  9	45.0	10.6	 25
  1	  9	132.0	19.7	 25
  2	  9	32.5	6.0	 20
  3	  9	34.0	5.9	 25
  4	  9	39.0	6.7	 25
  5	  9	156.0	38.2	 20
  6	  9	43.0	7.9	 25
  7	  9	39.0	5.2	 20
  8	  9	36.8	7.6	 16
  9	  9	32.3	5.7	 20
 10	  9	76.0	15.0	 20
 11	  9	35.5	7.5	 16
 12	  9	29.0	5.9	 25
 13	  9	35.0	6.1	 25
 14	  9	32.3	6.3	 20
 15	  9	35.0	5.7	 25
 16	  9	52.0	7.3	 25
 17	  9	30.3	5.1	 20
 18	  9	31.0	6.2	 25
 19	  9	31.5	6.2	 20
 20	  9	78.0	21.7	 25
 21	  9	43.3	6.6	 20
 22	  9	34.0	7.0	 16
 23	  9	33.0	7.2	 20
 24	  9	36.8	5.4	 20
 25	  9	35.0	5.7	 16
 26	  9	37.0	6.7	 25
 27	  9	65.0	10.1	 25
 28	  9	42.0	8.5	 20
 29	  9	297.0	89.4	 25
 30	  9	317.0	71.5	 25
 31	  9	94.5	17.4	 20
 32	  9	35.0	5.9	 25
 33	  9	39.0	6.4	 25
 34	  9	38.5	6.6	 20
 35	  9	39.3	8.3	 20
 36	  9	33.8	7.2	 20
 37	  9	102.5	13.3	 16
 38	  9	117.8	28.4	 20
 39	  9	35.8	6.7	 20
 40	  9	74.8	14.8	 20
 41	  9	41.0	6.5	 25
 42	  9	36.0	7.1	 25
 43	  9	63.5	14.1	 20
 44	  9	37.0	6.2	 25
 45	  9	34.0	6.6	 25
 46	  9	61.0	12.1	 20
 47	  9	63.0	15.3	 25
 48	  9	32.0	4.4	 25
 49	  9	34.3	6.3	 16
 50	  9	31.0	4.8	 20
 51	  9	34.0	6.0	 20
 52	  9	70.5	14.9	 16
 53	  9	279.0	69.6	 25
 54	  9	66.3	11.2	 20
 55	  9	118.0	19.8	 25
 56	  9	39.0	7.9	 25
 57	  9	526.0	129.7	 20
 58	  9	562.0	110.0	 25
 59	  9	321.0	64.1	 25
 60	  9	41.0	6.4	 20
 61	  9	44.0	8.2	 25
 62	  9	34.0	5.1	 25
 63	  9	239.3	36.8	 16
 64	  9	35.5	6.9	 20
 65	  9	35.0	6.0	 20
 66	  9	42.8	8.0	 16
 67	  9	152.0	40.2	 25
 68	  9	46.0	9.4	 25
 69	  9	122.3	24.5	 20
 70	  9	44.0	8.1	 25
 71	  9	529.0	122.1	 25
 72	  9	34.8	6.4	 20
 73	  9	32.0	5.2	 25
 74	  9	103.0	28.5	 25
 75	  9	34.3	7.3	 20
 76	  9	35.0	6.7	 25
 77	  9	34.0	7.0	 20
 78	  9	44.5	6.4	 16
 79	  9	54.3	9.9	 20
 80	  9	46.3	7.0	 20
 81	  9	51.0	9.0	 20
 82	  9	157.0	18.8	 25
 83	  9	807.0	126.2	 25
 84	  9	78.8	17.7	 20
 85	  9	2436.0	443.4	 25
 86	  9	376.0	58.8	 25
 87	  9	143.0	19.9	 20
 88	  9	59.0	10.4	 25
 89	  9	38.0	7.5	 25
 90	  9	35.8	6.7	 20
 91	  9	33.5	5.8	 20
 92	  9	29.3	6.6	 16
 93	  9	33.3	5.1	 20
 94	  9	32.0	4.6	 20
 95	  9	34.5	7.8	 20
 96	  9	64.0	10.2	 25
 97	  9	42.0	8.0	 25
 98	  9	68.5	11.6	 20
 99	  9	49.0	6.4	 25
100	  9	53.0	9.7	 25
101	  9	50.0	10.7	 20
102	  9	48.0	8.4	 25
103	  9	130.0	26.1	 25
104	  9	413.3	31.1	 16
105	  9	131.0	16.8	 20
106	  9	50.8	9.2	 20
107	  9	37.3	5.6	 16
108	  9	40.3	7.1	 20
109	  9	80.0	12.6	 25
110	  9	51.0	8.1	 20
111	  9	115.0	27.5	 25
112	  9	30.0	5.8	 25
113	  9	33.0	4.3	 20
114	  9	34.0	6.6	 25
115	  9	61.0	13.0	 25
116	  9	92.0	15.9	 20
117	  9	62.0	10.7	 25
118	  9	112.5	16.5	 20
119	  9	525.5	69.2	 16
120	  9	52.3	8.5	 20
121	  9	63.0	9.3	 20
122	  9	310.8	34.9	 16
123	  9	165.0	28.6	 25
124	  9	44.0	7.1	 25
125	  9	53.3	11.7	 20
126	  9	139.0	27.7	 25
127	  9	54.0	8.3	 25
128	  9	198.5	38.2	 20
129	  9	69.0	12.3	 25
130	  9	40.3	5.4	 20
131	  9	38.0	7.0	 25
132	  9	45.8	8.2	 20
133	  9	37.3	8.0	 16
134	  9	38.3	6.4	 20
135	  9	34.8	7.0	 20
136	  9	37.0	6.2	 16
137	  9	38.0	6.3	 25
138	  9	49.0	9.2	 25
139	  9	37.0	5.0	 20
140	  9	2196.0	580.9	 25
141	  9	37.0	8.0	 25
142	  9	35.3	7.6	 20
143	  9	34.0	7.0	 25
144	  9	743.0	239.1	 25
145	  9	43.3	8.4	 20
146	  9	35.0	6.2	 20
147	  9	37.3	7.5	 20
148	  9	35.5	7.7	 16
149	  9	32.0	5.6	 20
150	  9	34.0	6.1	 20
151	  9	43.3	9.1	 20
152	  9	33.0	7.2	 25
153	  9	32.0	5.4	 25
154	  9	36.3	7.4	 20
155	  9	44.0	8.7	 25
156	  9	39.0	6.8	 25
157	  9	33.0	6.0	 20
158	  9	31.0	5.7	 25
159	  9	502.0	133.8	 25
160	  9	166.3	21.4	 16
161	  9	499.3	55.1	 20
162	  9	123.8	16.4	 20
163	  9	51.3	12.8	 16
164	  9	40.0	6.6	 20
165	  9	37.0	6.5	 25
166	  9	36.0	6.1	 20
167	  9	40.0	6.1	 25
168	  9	52.3	16.6	 20
169	  9	83.0	32.4	 25
170	  9	61.0	10.9	 25
171	  9	121.0	26.1	 20
172	  9	92.0	18.0	 25
173	  9	138.0	26.5	 25
174	  9	205.3	19.6	 16
175	  9	51.0	6.8	 20
176	  9	66.5	11.9	 20
177	  9	73.3	9.2	 16
178	  9	326.3	76.9	 20
179	  9	43.0	10.5	 25
180	  9	68.0	8.7	 20
181	  9	127.0	21.8	 25
182	  9	71.0	11.3	 25
183	  9	341.5	38.9	 20
184	  9	100.0	16.0	 25
185	  9	133.0	27.2	 25
186	  9	97.3	22.7	 20
187	  9	95.0	22.6	 25
188	  9	54.5	8.0	 20
189	  9	31.3	3.3	 16
190	  9	29.5	5.2	 20
191	  9	29.5	5.9	 20
192	  9	39.3	5.9	 16
193	  9	47.0	9.3	 25
194	  9	31.0	5.9	 25
195	  9	35.0	6.5	 20
196	  9	37.0	6.0	 25
197	  9	38.0	6.9	 25
198	  9	217.5	46.4	 20
199	  9	125.0	24.8	 25
200	  9	49.0	9.4	 25
201	  9	34.5	6.0	 20
202	  9	41.3	7.0	 20
203	  9	89.0	13.6	 20
204	  9	41.5	8.6	 16
205	  9	131.3	21.1	 20
206	  9	37.8	6.2	 20
207	  9	34.0	6.6	 25
208	  9	37.0	7.9	 25
209	  9	33.0	6.7	 20
210	  9	37.0	6.2	 25
211	  9	33.0	8.3	 25
212	  9	138.3	29.4	 20
213	  9	34.0	5.8	 25
214	  9	53.0	10.3	 25
215	  9	34.3	5.7	 20
216	  9	106.0	24.4	 20
217	  9	66.0	10.7	 20
218	  9	310.8	30.6	 16
219	  9	102.8	21.9	 20
220	  9	85.0	11.3	 25
221	  9	39.5	7.3	 20
222	  9	38.0	7.0	 25
223	  9	120.0	22.5	 25
224	  9	147.0	21.3	 20
225	  9	180.0	25.3	 25
226	  9	135.0	20.4	 25
227	  9	55.5	7.6	 20
228	  9	56.0	8.7	 25
229	  9	57.0	11.4	 25
230	  9	72.5	10.4	 16
231	  9	49.0	8.8	 20
232	  9	39.0	7.2	 20
233	  9	53.3	10.3	 16
234	  9	35.0	6.3	 25
235	  9	34.0	6.3	 25
236	  9	38.0	7.2	 20
237	  9	40.0	5.6	 25
238	  9	53.0	10.7	 25
239	  9	51.3	7.8	 20
240	  9	37.0	6.7	 25
241	  9	39.0	7.0	 25
242	  9	34.0	6.7	 20
243	  9	36.0	6.3	 25
244	  9	30.3	4.2	 16
245	  9	30.0	5.9	 20
246	  9	37.5	7.1	 20
247	  9	35.5	6.1	 16
248	  9	87.0	17.5	 25
249	  9	45.0	7.0	 25
250	  9	40.3	6.1	 20
251	  9	38.0	5.6	 25
252	  9	33.0	7.2	 25
253	  9	41.0	7.9	 20
254	  9	36.0	6.6	 25
255	  9	36.0	6.9	 25
256	  9	36.0	5.3	 20
257	  9	48.3	7.9	 20
258	  9	38.3	6.5	 20
259	  9	270.3	58.5	 16
260	  9	39.8	8.0	 20
261	  9	40.5	9.5	 20
262	  9	56.8	10.5	 20
263	  9	57.0	8.8	 25
264	  9	133.0	24.6	 25
265	  9	30.0	4.3	 20
266	  9	32.0	5.5	 25
267	  9	33.0	7.1	 25
268	  9	34.3	7.7	 20
269	  9	57.0	11.5	 25
270	  9	35.0	6.8	 25
271	  9	53.3	8.5	 16
272	  9	57.3	13.3	 20
273	  9	70.3	12.4	 20
274	  9	112.3	11.9	 16
275	  9	42.8	5.2	 20
276	  9	70.0	10.4	 25
277	  9	74.0	10.1	 20
278	  9	73.0	13.5	 25
279	  9	76.0	11.5	 25
280	  9	48.0	10.3	 20
281	  9	43.0	8.7	 25
282	  9	36.0	5.4	 20
283	  9	41.0	8.5	 25
284	  9	74.0	13.9	 25
285	  9	64.8	11.2	 16
286	  9	35.8	7.4	 20
287	  9	43.8	8.8	 20
288	  9	41.8	8.2	 16
289	  9	33.0	7.6	 20
290	  9	35.0	6.1	 25
291	  9	114.3	30.8	 20
292	  9	53.0	10.8	 25
293	  9	39.0	5.6	 25
294	  9	43.5	6.9	 20
295	  9	76.0	11.2	 25
296	  9	49.0	10.9	 25
297	  9	227.0	50.0	 20
298	  9	432.0	122.5	 25
299	  9	37.0	6.9	 20
300	  9	82.3	16.3	 16
301	  9	32.3	7.4	 20
302	  9	31.0	6.7	 20
303	  9	46.0	8.0	 16
304	  9	83.0	18.8	 25
305	  9	74.0	19.1	 25
306	  9	82.5	18.5	 20
307	  9	66.0	12.9	 25
308	  9	70.0	9.6	 25
309	  9	118.3	14.1	 20
310	  9	37.0	6.8	 25
311	  9	132.0	30.1	 25
312	  9	41.0	7.9	 20
313	  9	43.8	9.3	 20
314	  9	37.3	8.0	 20
315	  9	33.0	8.2	 16
316	  9	50.3	10.7	 20
317	  9	32.0	5.1	 20
318	  9	40.0	5.7	 20
319	  9	205.0	31.8	 25
320	  9	36.3	7.3	 20
321	  9	102.0	23.4	 25
322	  9	199.0	33.8	 25
323	  9	41.8	9.7	 20
324	  9	55.0	8.3	 25
325	  9	230.0	58.0	 25
326	  9	74.3	15.6	 20
327	  9	70.5	12.6	 20
328	  9	32.3	6.9	 20
329	  9	35.0	4.8	 16
330	  9	33.0	6.4	 20
331	  9	39.3	7.8	 20
332	  9	39.0	7.5	 20
333	  9	39.0	6.8	 25
334	  9	33.0	7.9	 25
335	  9	30.3	5.7	 20
336	  9	34.0	6.9	 25
337	  9	30.0	4.5	 25
338	  9	35.5	6.7	 20
339	  9	32.0	5.0	 25
340	  9	30.0	5.7	 25
341	  9	31.5	7.7	 16
342	  9	37.3	7.8	 20
343	  9	34.5	8.6	 20
344	  9	33.0	5.1	 16
345	  9	40.5	7.4	 20
346	  9	51.0	10.9	 25
347	  9	79.3	15.3	 20
348	  9	222.0	51.5	 25
349	  9	102.0	11.6	 25
350	  9	226.3	34.7	 20
351	  9	42.0	12.4	 25
352	  9	108.0	19.4	 25
353	  9	62.0	12.3	 20
354	  9	93.0	13.4	 25
355	  9	43.3	8.1	 20
356	  9	99.0	18.3	 16
357	  9	35.8	5.7	 20
358	  9	34.3	5.3	 16
359	  9	35.0	6.5	 25
360	  9	33.0	6.8	 25
361	  9	33.5	5.4	 20
362	  9	41.0	8.5	 25
363	  9	35.0	6.6	 25
364	  9	31.0	4.5	 20
365	  9	48.0	12.5	 25
366	  9	42.0	7.2	 25
367	  9	35.0	5.7	 20
368	  9	42.0	7.4	 25
369	  9	32.3	8.2	 20
370	  9	303.5	64.7	 16
371	  9	40.5	9.8	 20
372	  9	42.0	5.4	 20
373	  9	99.8	19.3	 20
374	  9	35.0	7.3	 25
375	  9	49.0	8.0	 25
376	  9	45.3	9.1	 20
377	  9	119.0	23.4	 25
378	  9	37.0	8.5	 25
379	  9	64.5	13.6	 20
380	  9	35.0	5.7	 25
381	  9	62.0	12.3	 25
382	  9	43.3	6.4	 20
383	  9	37.5	6.0	 20
384	  9	72.5	14.0	 20
385	  9	36.3	5.5	 16
386	  9	395.0	104.7	 20
387	  9	40.0	8.0	 25
388	  9	62.3	13.3	 20
389	  9	50.0	8.0	 25
390	  9	31.0	5.3	 25
391	  9	34.0	4.8	 20
392	  9	34.0	7.0	 25
393	  9	33.0	6.1	 25
394	  9	85.8	22.4	 20
395	  9	133.0	38.6	 25
396	  9	34.3	4.5	 20
397	  9	95.8	22.7	 20
398	  9	32.0	5.5	 20
399	  9	35.5	8.4	 16
400	  9	50.0	12.2	 20
401	  9	33.0	6.4	 25
402	  9	31.3	4.8	 20
403	  9	31.0	6.0	 25
404	  9	39.0	6.5	 25
405	  9	112.0	19.7	 20
406	  9	57.0	9.6	 25
407	  9	60.0	14.7	 25
408	  9	49.0	8.1	 20
409	  9	45.0	7.4	 25
410	  9	46.0	7.9	 20
411	  9	38.0	7.6	 16
412	  9	107.0	15.5	 20
413	  9	74.0	11.6	 20
414	  9	44.8	9.2	 16
415	  9	42.0	9.3	 25
416	  9	113.0	19.9	 25
417	  9	85.5	14.5	 20
418	  9	83.0	15.2	 25
419	  9	164.0	17.0	 25
420	  9	136.3	19.3	 20
421	  9	97.0	16.6	 25
422	  9	67.0	13.2	 25
423	  9	47.3	13.3	 20
424	  9	57.3	7.5	 20
425	  9	318.0	36.9	 20
426	  9	54.0	9.1	 16
427	  9	55.0	8.4	 20
428	  9	44.5	9.6	 20
429	  9	34.3	6.5	 20
430	  9	43.0	7.8	 25
431	  9	236.0	36.0	 25
432	  9	84.0	10.5	 20
433	  9	230.0	40.3	 25
434	  9	91.8	16.2	 20
435	  9	59.0	9.4	 25
436	  9	88.0	18.0	 25
437	  9	412.0	116.1	 20
438	  9	48.3	12.4	 20
439	  9	37.5	5.7	 20
440	  9	36.3	5.9	 16
441	  9	40.3	8.3	 20
442	  9	34.3	7.3	 20
443	  9	32.3	5.0	 20
444	  9	33.0	6.4	 25
445	  9	33.0	5.2	 25
446	  9	42.0	9.0	 20
447	  9	34.0	5.5	 25
448	  9	35.0	6.4	 25
449	  9	89.8	17.3	 20
450	  9	243.0	58.7	 25
451	  9	35.0	5.1	 25
452	  9	49.3	8.4	 16
453	  9	93.5	17.0	 20
454	  9	237.3	19.7	 20
455	  9	325.5	29.7	 16
456	  9	76.3	10.9	 20
457	  9	155.0	26.2	 25
458	  9	33.3	5.9	 20
459	  9	35.0	5.8	 25
460	  9	34.0	6.1	 25
461	  9	34.0	5.9	 20
462	  9	34.0	6.0	 25
463	  9	39.0	6.7	 25
464	  9	47.0	7.4	 20
465	  9	127.0	15.7	 25
466	  9	175.5	17.1	 20
467	  9	153.5	12.3	 16
468	  9	91.0	10.8	 20
469	  9	45.0	4.8	 16
470	  9	36.3	4.9	 20
471	  9	41.0	7.2	 25
472	  9	42.3	7.2	 20
473	  9	53.0	10.0	 25
474	  9	47.0	9.0	 25
475	  9	45.3	8.2	 20
476	  9	54.0	9.1	 25
477	  9	51.0	9.1	 25
478	  9	106.3	22.1	 20
479	  9	50.0	8.1	 25
480	  9	35.5	4.6	 20
481	  9	41.3	7.0	 16
482	  9	47.3	9.9	 20
483	  9	55.0	12.0	 20
484	  9	40.0	5.9	 16
485	  9	41.0	7.9	 25
486	  9	43.0	7.4	 25
487	  9	61.8	11.9	 20
488	  9	46.0	7.4	 25
489	  9	132.0	17.7	 25
490	  9	376.8	60.4	 20
491	  9	203.0	27.8	 25
492	  9	46.0	8.8	 25
493	  9	79.3	10.6	 20
494	  9	314.3	37.7	 20
495	  9	402.3	52.7	 20
496	  9	50.3	7.6	 16
497	  9	362.5	62.1	 20
498	  9	273.5	39.4	 20
499	  9	57.0	8.3	 20
500	  9	54.0	7.1	 25
501	  9	123.0	18.0	 25
502	  9	90.5	15.5	 20
503	  9	52.0	8.4	 25
504	  9	73.0	12.1	 25
505	  9	64.5	13.3	 20
506	  9	301.0	68.6	 25
507	  9	328.8	66.4	 20
508	  9	243.5	25.8	 20
509	  9	534.5	59.5	 20
510	  9	83.3	12.8	 16
511	  9	186.8	41.6	 20
512	  9	103.0	17.8	 25
513	  9	36.3	6.5	 20
514	  9	37.0	5.0	 25
515	  9	100.0	14.8	 25
516	  9	222.5	22.4	 20
517	  9	50.0	7.2	 25
518	  9	37.0	11.0	 25
519	  9	50.5	10.1	 20
520	  9	37.0	5.8	 25
521	  9	323.0	85.3	 25
522	  9	218.5	25.2	 16
523	  9	319.5	41.2	 20
524	  9	107.5	16.9	 20
525	  9	116.3	12.8	 16
526	  9	243.0	70.9	 25
527	  9	48.0	11.1	 25
528	  9	44.0	7.3	 20
529	  9	146.0	44.2	 25
530	  9	369.0	112.2	 25
531	  9	754.0	185.6	 20
532	  9	263.0	57.4	 25
533	  9	57.0	9.7	 25
534	  9	42.3	6.0	 20
535	  9	123.0	43.9	 25
536	  9	33.0	4.4	 20
537	  9	30.5	5.3	 16
538	  9	34.0	7.6	 20
539	  9	97.3	21.9	 20
540	  9	33.0	5.7	 20
541	  9	32.0	5.2	 25
542	  9	77.0	9.7	 25
543	  9	66.0	6.6	 20
544	  9	62.0	9.1	 25
545	  9	85.3	13.1	 20
546	  9	181.0	27.4	 25
547	  9	78.0	12.9	 25
548	  9	53.3	10.1	 20
549	  9	42.0	8.1	 25
550	  9	72.5	9.5	 20
551	  9	38.8	7.4	 16
552	  9	67.3	10.5	 20
553	  9	71.8	12.2	 20
554	  9	42.5	6.4	 20
555	  9	37.0	6.0	 25
556	  9	1187.0	232.1	 25
557	  9	445.8	43.3	 20
558	  9	281.0	42.1	 25
559	  9	192.0	21.0	 25
560	  9	372.3	38.5	 20
561	  9	92.0	23.5	 25
562	  9	126.0	14.9	 25
563	  9	43.0	8.3	 16
564	  9	39.0	6.7	 20
565	  9	263.3	27.5	 20
566	  9	81.8	19.8	 16
567	  9	35.8	6.9	 20
568	  9	43.0	6.9	 25
569	  9	43.0	8.6	 20
570	  9	234.0	45.9	 25
571	  9	50.0	9.1	 25
572	  9	58.3	8.2	 20
573	  9	63.0	10.7	 25
574	  9	109.0	14.5	 25
575	  9	160.8	24.8	 20
576	  9	30.0	5.0	 25
577	  9	34.8	6.8	 20
578	  9	27.3	4.0	 16
579	  9	33.5	6.8	 20
580	  9	33.3	6.7	 20
581	  9	49.0	8.2	 16
582	  9	39.0	6.0	 25
583	  9	39.5	7.1	 20
584	  9	1095.0	182.2	 25
585	  9	107.0	13.9	 25
586	  9	242.8	22.9	 20
587	  9	44.0	10.0	 25
588	  9	61.0	10.7	 25
589	  9	38.0	4.4	 20
590	  9	36.0	7.2	 25
591	  9	221.3	19.9	 20
592	  9	230.0	24.5	 16
593	  9	358.3	22.0	 20
594	  9	34.3	8.0	 20
595	  9	36.0	6.2	 16
596	  9	39.0	5.9	 25
597	  9	71.0	10.6	 25
598	  9	139.3	15.8	 20
599	  9	114.0	16.2	 25
600	  9	71.0	14.8	 25
601	  9	63.8	8.5	 20
602	  9	182.0	38.3	 25
603	  9	32.0	4.2	 25
604	  9	40.5	9.3	 20
605	  9	231.8	35.6	 20
606	  9	49.5	9.2	 20
607	  9	33.3	5.8	 16
608	  9	40.0	5.6	 20
609	  9	37.0	6.8	 20
610	  9	38.8	8.8	 20
611	  9	45.0	8.7	 25
612	  9	52.0	7.0	 25
613	  9	135.5	23.0	 20
614	  9	88.0	17.5	 25
615	  9	50.0	9.6	 25
616	  9	49.3	8.6	 20
617	  9	64.0	12.1	 25
618	  9	157.0	22.4	 25
619	  9	244.3	17.5	 16
620	  9	65.5	8.9	 20
621	  9	37.5	7.3	 16
622	  9	42.0	7.4	 20
623	  9	45.5	9.1	 20
624	  9	38.5	8.2	 20
625	  9	53.0	10.8	 25
626	  9	56.0	8.7	 25
627	  9	138.0	24.0	 20
628	  9	62.0	13.0	 25
629	  9	42.0	9.3	 25
630	  9	107.3	20.5	 20
631	  9	90.0	14.4	 25
632	  9	557.0	144.2	 25
633	  9	41.3	7.0	 16
634	  9	46.3	8.6	 20
635	  9	57.3	7.3	 20
636	  9	34.5	6.7	 16
637	  9	34.3	6.8	 20
638	  9	34.0	6.7	 25
639	  9	43.3	6.4	 20
  0	 10	1671.8	250.7	 20
  1	 10	33.0	5.8	 20
  2	 10	34.5	5.3	 20
  3	 10	38.0	5.6	 25
  4	 10	38.0	6.5	 25
  5	 10	62.0	9.3	 20
  6	 10	42.0	8.5	 25
  7	 10	37.0	6.2	 25
  8	 10	31.0	5.8	 20
  9	 10	35.0	5.1	 25
 10	 10	36.3	6.3	 20
 11	 10	36.0	6.8	 25
 12	 10	33.0	5.6	 20
 13	 10	36.5	8.9	 16
 14	 10	29.3	5.3	 20
 15	 10	35.5	6.1	 20
 16	 10	41.8	7.9	 20
 17	 10	29.0	5.4	 25
 18	 10	33.0	5.8	 25
 19	 10	31.8	5.7	 20
 20	 10	39.0	8.4	 25
 21	 10	40.0	6.4	 25
 22	 10	33.3	5.2	 20
 23	 10	37.0	5.8	 25
 24	 10	30.0	4.3	 25
 25	 10	31.0	5.8	 20
 26	 10	42.3	8.5	 20
 27	 10	43.0	5.6	 20
 28	 10	34.3	5.1	 16
 29	 10	67.0	12.8	 20
 30	 10	88.0	17.4	 25
 31	 10	55.3	9.6	 20
 32	 10	41.0	8.4	 25
 33	 10	44.0	10.2	 25
 34	 10	34.0	4.2	 20
 35	 10	34.0	5.6	 25
 36	 10	37.0	7.1	 25
 37	 10	67.5	7.0	 20
 38	 10	68.0	14.8	 25
 39	 10	35.0	5.7	 25
 40	 10	39.5	5.3	 16
 41	 10	38.3	7.5	 20
 42	 10	36.3	7.9	 20
 43	 10	39.5	7.7	 16
 44	 10	33.0	7.0	 25
 45	 10	32.0	5.4	 25
 46	 10	33.5	6.0	 20
 47	 10	41.0	11.2	 25
 48	 10	35.0	4.3	 20
 49	 10	32.0	4.9	 25
 50	 10	30.0	4.1	 25
 51	 10	32.5	6.7	 20
 52	 10	52.0	12.9	 25
 53	 10	72.3	16.8	 20
 54	 10	63.5	10.2	 16
 55	 10	78.0	17.7	 20
 56	 10	41.0	6.1	 20
 57	 10	118.3	27.1	 16
 58	 10	97.0	15.7	 25
 59	 10	219.0	46.6	 25
 60	 10	41.0	8.1	 20
 61	 10	94.0	20.0	 25
 62	 10	47.0	7.7	 25
 63	 10	62.8	15.5	 20
 64	 10	32.0	4.5	 25
 65	 10	33.0	8.1	 25
 66	 10	35.0	5.4	 20
 67	 10	43.8	9.8	 20
 68	 10	42.3	6.6	 20
 69	 10	40.5	6.1	 16
 70	 10	33.3	6.0	 20
 71	 10	130.3	18.7	 20
 72	 10	33.0	4.2	 20
 73	 10	35.0	6.0	 25
 74	 10	43.0	7.0	 25
 75	 10	40.3	6.7	 20
 76	 10	36.0	5.1	 25
 77	 10	37.0	7.8	 25
 78	 10	36.8	7.5	 20
 79	 10	43.0	9.2	 25
 80	 10	43.0	7.5	 25
 81	 10	40.5	8.3	 16
 82	 10	90.3	12.5	 20
 83	 10	574.3	39.3	 20
 84	 10	104.8	13.3	 16
 85	 10	1263.8	145.6	 20
 86	 10	236.0	33.8	 20
 87	 10	96.0	32.6	 25
 88	 10	49.0	8.3	 25
 89	 10	44.3	7.0	 20
 90	 10	31.0	5.2	 25
 91	 10	34.0	6.3	 25
 92	 10	31.3	6.4	 20
 93	 10	32.0	7.3	 25
 94	 10	30.0	6.2	 25
 95	 10	38.5	7.0	 16
 96	 10	53.0	9.4	 20
 97	 10	87.3	14.7	 20
 98	 10	227.8	33.9	 16
 99	 10	112.0	16.2	 20
100	 10	70.0	9.3	 25
101	 10	96.8	12.3	 20
102	 10	43.0	7.8	 25
103	 10	58.0	9.2	 25
104	 10	358.3	28.8	 20
105	 10	67.0	12.6	 25
106	 10	34.0	6.6	 25
107	 10	35.0	7.7	 20
108	 10	35.0	6.9	 25
109	 10	52.8	9.0	 20
110	 10	50.0	9.1	 16
111	 10	39.3	6.8	 20
112	 10	30.3	4.7	 20
113	 10	30.0	4.1	 16
114	 10	34.0	5.8	 25
115	 10	38.0	6.5	 25
116	 10	57.3	9.8	 20
117	 10	42.0	8.6	 25
118	 10	47.0	9.0	 25
119	 10	245.0	24.3	 20
120	 10	58.0	8.7	 25
121	 10	53.0	11.1	 25
122	 10	219.8	21.5	 20
123	 10	92.8	12.6	 20
124	 10	46.3	7.0	 16
125	 10	71.3	11.5	 20
126	 10	69.3	9.9	 20
127	 10	76.8	11.2	 16
128	 10	207.0	23.0	 25
129	 10	51.0	8.7	 25
130	 10	38.3	5.8	 20
131	 10	36.0	5.7	 25
132	 10	43.0	7.4	 25
133	 10	44.5	10.1	 20
134	 10	36.0	8.8	 25
135	 10	36.0	7.3	 25
136	 10	31.0	6.8	 20
137	 10	41.0	8.1	 20
138	 10	39.0	6.2	 20
139	 10	35.8	6.5	 16
140	 10	1133.8	175.7	 20
141	 10	36.0	6.2	 20
142	 10	35.8	7.3	 20
143	 10	38.0	6.6	 25
144	 10	127.0	19.6	 25
145	 10	50.5	8.4	 20
146	 10	40.0	6.9	 25
147	 10	38.0	6.6	 25
148	 10	38.5	7.1	 20
149	 10	37.0	7.2	 25
150	 10	35.0	6.5	 25
151	 10	39.0	11.3	 16
152	 10	38.0	6.2	 20
153	 10	33.0	6.9	 20
154	 10	32.3	4.7	 16
155	 10	37.0	6.8	 25
156	 10	36.0	6.9	 25
157	 10	38.3	8.8	 20
158	 10	35.0	6.8	 25
159	 10	90.0	17.2	 20
160	 10	276.0	37.2	 25
161	 10	663.0	45.5	 25
162	 10	316.5	31.1	 20
163	 10	60.0	14.2	 25
164	 10	39.0	7.1	 25
165	 10	45.5	7.4	 16
166	 10	41.3	5.4	 20
167	 10	45.8	8.6	 20
168	 10	38.3	7.0	 16
169	 10	40.0	6.5	 25
170	 10	42.0	6.6	 25
171	 10	89.3	16.4	 20
172	 10	100.0	11.1	 25
173	 10	128.0	32.8	 25
174	 10	331.0	26.2	 20
175	 10	43.0	7.9	 25
176	 10	58.0	8.8	 25
177	 10	50.5	10.0	 20
178	 10	148.0	30.6	 25
179	 10	40.3	5.8	 20
180	 10	70.3	8.1	 16
181	 10	271.5	35.3	 20
182	 10	193.8	22.5	 20
183	 10	133.0	27.0	 20
184	 10	66.0	9.8	 25
185	 10	80.0	14.5	 25
186	 10	69.5	13.5	 20
187	 10	85.0	9.4	 25
188	 10	38.0	6.1	 25
189	 10	34.5	6.3	 20
190	 10	34.0	8.5	 25
191	 10	32.0	6.2	 25
192	 10	36.3	6.8	 20
193	 10	43.5	7.9	 20
194	 10	33.0	5.2	 20
195	 10	34.3	7.1	 16
196	 10	34.0	5.8	 20
197	 10	31.8	6.4	 20
198	 10	70.0	12.3	 25
199	 10	64.0	10.8	 25
200	 10	33.3	6.3	 20
201	 10	36.0	8.4	 25
202	 10	37.0	7.2	 25
203	 10	115.5	20.3	 20
204	 10	37.0	7.9	 25
205	 10	36.0	7.5	 25
206	 10	39.5	8.6	 16
207	 10	32.5	5.3	 20
208	 10	31.0	5.3	 20
209	 10	31.0	5.7	 16
210	 10	34.3	7.5	 20
211	 10	37.0	7.3	 25
212	 10	73.3	15.3	 20
213	 10	36.0	6.2	 25
214	 10	43.0	9.1	 25
215	 10	33.3	7.2	 20
216	 10	76.0	15.4	 25
217	 10	60.0	10.9	 25
218	 10	132.0	21.8	 20
219	 10	191.0	25.7	 25
220	 10	56.3	10.0	 20
221	 10	44.3	7.6	 16
222	 10	40.3	7.0	 20
223	 10	196.3	21.0	 20
224	 10	80.3	15.4	 16
225	 10	77.0	14.0	 25
226	 10	70.0	11.0	 25
227	 10	62.3	8.7	 20
228	 10	67.0	9.5	 25
229	 10	73.0	11.8	 25
230	 10	57.5	9.0	 20
231	 10	36.0	5.4	 25
232	 10	37.0	4.7	 25
233	 10	58.0	8.2	 20
234	 10	38.3	6.6	 20
235	 10	35.3	7.9	 16
236	 10	38.5	6.9	 20
237	 10	36.3	6.9	 20
238	 10	39.3	8.0	 16
239	 10	38.0	6.0	 25
240	 10	40.0	7.1	 25
241	 10	36.5	6.2	 20
242	 10	35.0	6.0	 25
243	 10	32.0	5.8	 25
244	 10	31.3	5.2	 20
245	 10	33.0	5.4	 25
246	 10	32.0	7.0	 25
247	 10	34.3	5.8	 20
248	 10	62.0	11.4	 20
249	 10	38.0	7.8	 20
250	 10	43.0	6.9	 16
251	 10	35.0	5.0	 20
252	 10	32.3	9.8	 20
253	 10	35.0	6.4	 20
254	 10	31.0	6.3	 25
255	 10	32.0	6.3	 25
256	 10	32.3	5.8	 20
257	 10	37.0	6.0	 25
258	 10	41.0	7.5	 25
259	 10	93.0	12.7	 20
260	 10	45.0	7.8	 25
261	 10	41.0	6.4	 25
262	 10	61.3	4.1	 16
263	 10	46.3	8.7	 20
264	 10	45.0	12.2	 20
265	 10	30.3	6.3	 16
266	 10	31.3	4.9	 20
267	 10	31.0	6.9	 25
268	 10	32.8	6.0	 20
269	 10	38.0	8.3	 25
270	 10	35.0	7.4	 25
271	 10	50.0	7.9	 20
272	 10	48.0	9.9	 25
273	 10	144.3	18.3	 20
274	 10	248.0	26.3	 25
275	 10	52.0	9.5	 25
276	 10	40.8	6.9	 16
277	 10	45.8	6.6	 20
278	 10	41.8	7.2	 20
279	 10	47.8	10.5	 16
280	 10	41.0	7.4	 20
281	 10	40.0	7.1	 25
282	 10	40.0	6.6	 20
283	 10	41.0	6.7	 25
284	 10	51.0	9.6	 25
285	 10	41.0	6.3	 20
286	 10	32.0	4.0	 25
287	 10	37.0	5.7	 25
288	 10	39.3	8.9	 20
289	 10	41.0	8.2	 25
290	 10	35.3	5.8	 20
291	 10	38.0	6.1	 16
292	 10	40.3	7.3	 20
293	 10	45.5	8.7	 20
294	 10	37.3	7.4	 16
295	 10	42.0	5.8	 25
296	 10	53.0	9.2	 25
297	 10	276.3	22.3	 20
298	 10	161.0	26.4	 25
299	 10	40.0	8.4	 25
300	 10	32.3	3.6	 20
301	 10	31.0	5.4	 25
302	 10	36.0	8.9	 25
303	 10	39.3	7.1	 20
304	 10	80.5	10.7	 20
305	 10	54.8	11.6	 20
306	 10	54.8	9.0	 16
307	 10	45.3	7.6	 20
308	 10	56.0	9.1	 25
309	 10	93.8	12.3	 20
310	 10	39.0	6.6	 25
311	 10	66.5	9.7	 20
312	 10	47.0	10.3	 25
313	 10	46.0	5.4	 25
314	 10	34.3	5.3	 20
315	 10	30.0	6.3	 25
316	 10	40.0	7.0	 25
317	 10	31.0	5.7	 20
318	 10	31.5	7.8	 20
319	 10	126.8	20.9	 20
320	 10	29.8	6.2	 16
321	 10	37.0	6.1	 20
322	 10	82.0	13.9	 25
323	 10	34.0	6.2	 20
324	 10	45.0	9.5	 25
325	 10	37.0	7.7	 25
326	 10	48.0	6.5	 20
327	 10	45.0	7.3	 25
328	 10	34.0	6.2	 25
329	 10	39.0	7.6	 20
330	 10	31.0	4.7	 25
331	 10	34.0	6.2	 25
332	 10	31.0	5.8	 16
333	 10	52.8	10.7	 20
334	 10	38.0	6.8	 20
335	 10	38.0	6.4	 16
336	 10	36.0	5.9	 25
337	 10	35.0	6.6	 25
338	 10	34.8	6.6	 20
339	 10	32.0	4.6	 25
340	 10	34.0	6.3	 25
341	 10	32.0	5.5	 20
342	 10	32.0	6.7	 25
343	 10	33.0	5.6	 25
344	 10	33.0	6.5	 20
345	 10	36.0	6.3	 25
346	 10	31.0	6.7	 20
347	 10	67.0	7.7	 16
348	 10	289.3	70.1	 20
349	 10	57.3	11.4	 16
350	 10	119.0	23.4	 25
351	 10	42.0	9.2	 25
352	 10	98.3	19.4	 20
353	 10	49.0	10.7	 25
354	 10	120.0	23.0	 25
355	 10	36.0	6.3	 20
356	 10	49.0	9.7	 25
357	 10	33.0	6.8	 25
358	 10	31.3	4.7	 20
359	 10	35.3	7.5	 20
360	 10	35.8	6.3	 20
361	 10	34.3	7.2	 16
362	 10	34.5	6.8	 20
363	 10	35.5	7.3	 20
364	 10	31.3	7.2	 20
365	 10	34.0	5.3	 25
366	 10	59.0	10.7	 25
367	 10	34.5	6.1	 20
368	 10	35.0	5.8	 25
369	 10	30.0	6.4	 25
370	 10	91.0	18.1	 20
371	 10	31.0	5.5	 25
372	 10	37.0	6.1	 25
373	 10	54.3	7.8	 16
374	 10	33.3	5.4	 20
375	 10	53.0	10.3	 20
376	 10	43.5	8.4	 16
377	 10	35.3	7.5	 20
378	 10	37.0	7.0	 25
379	 10	43.8	8.5	 20
380	 10	34.0	6.7	 25
381	 10	53.0	10.3	 25
382	 10	35.0	5.2	 20
383	 10	41.0	5.2	 25
384	 10	42.0	8.0	 25
385	 10	34.0	4.7	 20
386	 10	81.0	20.4	 25
387	 10	45.8	10.4	 16
388	 10	42.0	10.3	 20
389	 10	35.3	7.0	 20
390	 10	32.3	5.4	 16
391	 10	46.3	8.2	 20
392	 10	32.0	5.9	 25
393	 10	33.0	6.3	 20
394	 10	35.0	6.9	 25
395	 10	39.0	8.3	 25
396	 10	35.3	5.7	 20
397	 10	44.0	7.8	 25
398	 10	32.0	5.9	 25
399	 10	32.3	5.8	 20
400	 10	38.0	6.8	 25
401	 10	31.3	6.5	 20
402	 10	31.5	5.9	 16
403	 10	36.0	6.8	 20
404	 10	37.5	6.7	 20
405	 10	59.3	6.8	 16
406	 10	50.0	9.2	 25
407	 10	47.0	6.6	 25
408	 10	40.8	7.3	 20
409	 10	45.0	7.6	 25
410	 10	40.0	7.4	 25
411	 10	38.5	8.3	 20
412	 10	185.0	29.2	 25
413	 10	167.0	22.7	 25
414	 10	65.0	9.6	 20
415	 10	37.8	6.1	 20
416	 10	51.3	7.9	 20
417	 10	44.3	5.7	 16
418	 10	68.3	10.6	 20
419	 10	93.3	10.5	 20
420	 10	181.5	14.6	 20
421	 10	60.0	12.4	 25
422	 10	49.0	7.3	 25
423	 10	39.3	5.8	 20
424	 10	52.0	9.1	 25
425	 10	185.0	24.7	 20
426	 10	52.0	7.4	 25
427	 10	62.0	10.5	 25
428	 10	44.0	9.8	 20
429	 10	35.3	6.2	 20
430	 10	38.5	7.1	 20
431	 10	79.8	11.3	 16
432	 10	68.0	10.1	 20
433	 10	80.8	12.9	 20
434	 10	58.5	7.6	 20
435	 10	40.0	7.7	 25
436	 10	39.0	7.8	 25
437	 10	278.0	25.4	 20
438	 10	41.0	8.1	 25
439	 10	34.0	5.9	 25
440	 10	41.3	6.6	 20
441	 10	38.0	5.2	 25
442	 10	38.0	6.5	 25
443	 10	29.5	4.2	 16
444	 10	32.3	6.2	 20
445	 10	33.3	9.3	 20
446	 10	36.3	6.8	 16
447	 10	33.3	5.6	 20
448	 10	35.0	6.4	 25
449	 10	36.3	6.9	 20
450	 10	63.0	12.0	 25
451	 10	35.0	6.8	 25
452	 10	50.0	8.8	 20
453	 10	76.0	14.5	 25
454	 10	104.0	18.8	 25
455	 10	307.3	39.5	 20
456	 10	71.0	11.9	 25
457	 10	41.3	5.4	 20
458	 10	32.0	7.2	 16
459	 10	30.0	4.1	 20
460	 10	39.0	6.4	 20
461	 10	35.0	5.3	 20
462	 10	31.0	6.0	 25
463	 10	59.5	9.2	 20
464	 10	55.0	7.9	 25
465	 10	178.0	20.0	 25
466	 10	442.0	31.6	 20
467	 10	192.0	35.6	 25
468	 10	103.0	18.0	 25
469	 10	40.3	7.1	 20
470	 10	32.0	7.4	 25
471	 10	38.5	6.8	 20
472	 10	39.0	5.6	 16
473	 10	45.0	8.8	 20
474	 10	48.0	7.5	 20
475	 10	37.3	4.7	 20
476	 10	65.0	12.5	 25
477	 10	39.0	7.3	 25
478	 10	52.3	7.9	 20
479	 10	39.0	9.2	 25
480	 10	37.0	5.7	 25
481	 10	40.3	8.4	 20
482	 10	48.0	9.6	 25
483	 10	42.0	8.0	 25
484	 10	37.0	5.3	 20
485	 10	44.5	8.2	 20
486	 10	41.3	8.2	 20
487	 10	56.5	7.6	 16
488	 10	52.0	8.4	 20
489	 10	208.0	30.7	 25
490	 10	306.0	24.9	 20
491	 10	102.0	13.8	 25
492	 10	43.0	6.6	 25
493	 10	61.5	8.0	 20
494	 10	143.0	19.9	 25
495	 10	84.0	14.1	 25
496	 10	51.0	7.1	 20
497	 10	280.0	46.3	 25
498	 10	535.0	60.1	 25
499	 10	64.5	13.7	 16
500	 10	60.8	7.9	 20
501	 10	71.3	12.3	 16
502	 10	37.5	7.4	 20
503	 10	66.0	13.7	 25
504	 10	40.0	6.2	 20
505	 10	49.0	8.4	 25
506	 10	339.0	48.2	 25
507	 10	335.3	24.4	 20
508	 10	194.0	23.1	 25
509	 10	456.0	44.6	 25
510	 10	66.5	8.5	 20
511	 10	129.0	25.7	 25
512	 10	40.3	7.5	 20
513	 10	38.8	8.6	 16
514	 10	33.3	5.8	 20
515	 10	60.0	10.3	 20
516	 10	88.8	14.7	 16
517	 10	42.0	7.7	 25
518	 10	34.0	6.3	 25
519	 10	39.5	8.1	 20
520	 10	36.0	7.3	 25
521	 10	275.0	55.4	 25
522	 10	107.5	17.6	 20
523	 10	222.0	31.5	 25
524	 10	54.0	8.8	 25
525	 10	76.0	11.0	 20
526	 10	70.5	16.1	 20
527	 10	33.5	7.2	 20
528	 10	39.3	7.5	 16
529	 10	71.3	16.0	 20
530	 10	53.5	11.9	 20
531	 10	207.8	44.2	 20
532	 10	163.0	37.4	 25
533	 10	57.0	9.2	 25
534	 10	40.3	5.4	 20
535	 10	70.0	12.5	 25
536	 10	33.0	5.5	 25
537	 10	34.3	6.4	 20
538	 10	32.0	5.9	 25
539	 10	42.0	7.2	 20
540	 10	37.3	6.4	 20
541	 10	32.3	6.4	 20
542	 10	54.3	7.9	 16
543	 10	46.3	7.5	 20
544	 10	52.3	9.2	 20
545	 10	45.5	4.9	 20
546	 10	133.0	18.7	 25
547	 10	52.0	7.5	 25
548	 10	40.5	5.7	 20
549	 10	49.0	9.2	 25
550	 10	85.0	13.4	 25
551	 10	39.3	6.3	 20
552	 10	58.0	13.1	 25
553	 10	73.0	11.4	 25
554	 10	41.0	7.0	 16
555	 10	38.0	6.0	 20
556	 10	629.8	117.4	 20
557	 10	209.0	15.7	 16
558	 10	139.3	12.2	 20
559	 10	170.0	22.9	 25
560	 10	215.5	22.6	 20
561	 10	122.0	19.0	 25
562	 10	68.0	10.6	 25
563	 10	39.0	7.1	 20
564	 10	43.0	9.4	 25
565	 10	150.0	20.3	 25
566	 10	70.0	11.6	 20
567	 10	42.0	10.5	 25
568	 10	65.3	11.6	 20
569	 10	36.3	7.2	 16
570	 10	74.0	11.4	 20
571	 10	38.3	6.5	 20
572	 10	66.0	12.6	 16
573	 10	51.0	8.3	 25
574	 10	76.0	12.5	 25
575	 10	147.0	19.2	 20
576	 10	37.0	7.4	 25
577	 10	31.3	7.2	 20
578	 10	33.0	7.0	 25
579	 10	33.0	5.4	 25
580	 10	37.3	9.6	 20
581	 10	43.0	7.4	 25
582	 10	33.5	5.2	 20
583	 10	33.3	6.8	 16
584	 10	244.8	40.6	 20
585	 10	60.0	10.2	 20
586	 10	215.5	24.2	 16
587	 10	59.0	11.7	 25
588	 10	37.0	6.0	 25
589	 10	38.3	5.8	 20
590	 10	42.0	6.1	 25
591	 10	175.0	18.8	 25
592	 10	348.3	23.0	 20
593	 10	535.0	56.8	 25
594	 10	42.0	8.4	 25
595	 10	31.5	5.8	 20
596	 10	45.8	7.7	 20
597	 10	92.3	15.7	 20
598	 10	107.0	12.8	 16
599	 10	109.8	14.0	 20
600	 10	57.3	7.3	 20
601	 10	103.5	15.2	 20
602	 10	60.0	12.5	 25
603	 10	33.0	7.0	 25
604	 10	33.5	6.3	 20
605	 10	65.0	15.8	 25
606	 10	44.0	5.6	 25
607	 10	30.3	5.6	 20
608	 10	36.0	6.1	 25
609	 10	34.0	5.9	 25
610	 10	38.3	9.0	 16
611	 10	40.0	7.0	 20
612	 10	46.3	7.9	 20
613	 10	60.3	11.4	 16
614	 10	42.0	8.3	 25
615	 10	38.5	6.0	 20
616	 10	44.0	6.1	 25
617	 10	72.0	12.7	 25
618	 10	82.3	13.7	 20
619	 10	82.0	10.8	 25
620	 10	45.0	8.5	 25
621	 10	37.0	6.4	 20
622	 10	35.0	7.8	 25
623	 10	41.0	6.7	 25
624	 10	37.0	5.8	 16
625	 10	36.5	7.4	 20
626	 10	37.3	6.4	 20
627	 10	56.5	8.6	 16
628	 10	47.0	9.9	 25
629	 10	43.0	7.9	 25
630	 10	46.0	8.9	 20
631	 10	52.0	12.5	 25
632	 10	198.0	34.1	 25
633	 10	49.5	8.9	 20
634	 10	55.0	8.3	 25
635	 10	44.0	7.0	 25
636	 10	35.0	7.1	 20
637	 10	30.0	5.7	 25
638	 10	33.0	5.2	 20
639	 10	1803.0	188.7	 16
  0	 11	43.0	7.5	 25
  1	 11	27.0	6.4	 20
  2	 11	29.0	5.6	 20
  3	 11	25.3	5.0	 20
  4	 11	32.3	7.4	 16
  5	 11	27.3	6.6	 20
  6	 11	28.3	5.6	 20
  7	 11	28.0	4.4	 20
  8	 11	31.0	6.5	 25
  9	 11	27.0	6.9	 25
 10	 11	26.3	5.2	 20
 11	 11	24.0	4.7	 25
 12	 11	25.0	5.2	 25
 13	 11	23.5	5.5	 20
 14	 11	27.0	6.5	 25
 15	 11	26.0	4.3	 25
 16	 11	26.5	5.9	 16
 17	 11	26.0	4.5	 20
 18	 11	26.5	4.5	 20
 19	 11	25.8	6.3	 16
 20	 11	26.0	5.2	 20
 21	 11	27.0	4.9	 25
 22	 11	26.0	4.4	 20
 23	 11	26.0	6.2	 25
 24	 11	29.0	5.6	 25
 25	 11	27.3	5.7	 20
 26	 11	28.0	5.6	 25
 27	 11	29.0	6.0	 25
 28	 11	26.3	5.4	 20
 29	 11	28.0	5.2	 25
 30	 11	27.3	5.8	 20
 31	 11	25.0	3.8	 16
 32	 11	27.5	5.3	 20
 33	 11	25.3	5.1	 20
 34	 11	23.3	4.8	 16
 35	 11	25.0	4.5	 25
 36	 11	27.0	5.1	 25
 37	 11	25.0	4.0	 20
 38	 11	27.0	5.6	 25
 39	 11	30.3	6.0	 20
 40	 11	26.0	6.2	 25
 41	 11	28.0	5.9	 25
 42	 11	28.3	5.4	 20
 43	 11	28.0	5.6	 25
 44	 11	27.0	4.0	 20
 45	 11	28.8	6.7	 16
 46	 11	26.0	5.1	 20
 47	 11	28.0	5.1	 20
 48	 11	27.3	5.9	 16
 49	 11	24.0	4.9	 25
 50	 11	26.0	5.2	 25
 51	 11	26.5	5.8	 20
 52	 11	27.0	5.4	 25
 53	 11	25.0	4.6	 25
 54	 11	26.0	4.8	 20
 55	 11	31.0	6.1	 25
 56	 11	30.0	6.1	 25
 57	 11	28.3	5.8	 20
 58	 11	28.0	5.0	 20
 59	 11	31.3	6.0	 20
 60	 11	27.3	5.2	 16
 61	 11	28.3	6.1	 20
 62	 11	28.3	6.6	 20
 63	 11	27.3	6.0	 20
 64	 11	27.0	5.3	 25
 65	 11	24.0	4.3	 25
 66	 11	27.3	6.1	 20
 67	 11	26.0	4.6	 25
 68	 11	27.0	4.1	 25
 69	 11	29.0	5.1	 20
 70	 11	28.0	5.0	 25
 71	 11	30.0	4.9	 25
 72	 11	29.3	6.6	 16
 73	 11	25.8	4.9	 20
 74	 11	26.0	5.5	 20
 75	 11	28.8	6.4	 16
 76	 11	29.8	6.5	 20
 77	 11	27.3	3.9	 20
 78	 11	28.0	5.6	 25
 79	 11	26.0	6.8	 25
 80	 11	28.3	6.5	 20
 81	 11	28.0	5.2	 25
 82	 11	30.0	6.5	 25
 83	 11	30.0	6.5	 20
 84	 11	42.0	10.2	 25
 85	 11	87.0	34.9	 25
 86	 11	71.0	15.4	 16
 87	 11	39.0	6.6	 20
 88	 11	30.3	4.8	 20
 89	 11	31.3	7.1	 16
 90	 11	28.3	6.9	 20
 91	 11	28.0	5.6	 25
 92	 11	26.0	5.4	 20
 93	 11	27.0	5.4	 25
 94	 11	28.0	5.3	 25
 95	 11	27.3	6.0	 20
 96	 11	25.0	4.7	 25
 97	 11	28.0	5.3	 25
 98	 11	27.3	6.1	 20
 99	 11	30.0	6.6	 25
100	 11	28.3	5.5	 20
101	 11	31.3	6.3	 16
102	 11	30.0	8.1	 20
103	 11	26.0	4.8	 20
104	 11	25.3	5.2	 20
105	 11	26.0	4.3	 25
106	 11	27.0	4.4	 25
107	 11	28.3	5.7	 20
108	 11	32.0	5.6	 25
109	 11	30.0	5.9	 25
110	 11	29.0	6.0	 20
111	 11	27.0	5.5	 25
112	 11	32.0	6.8	 25
113	 11	24.0	3.9	 20
114	 11	27.3	5.3	 20
115	 11	26.3	4.2	 16
116	 11	26.5	4.6	 20
117	 11	29.0	5.1	 20
118	 11	27.0	4.7	 20
119	 11	28.0	4.7	 25
120	 11	28.0	4.9	 25
121	 11	28.3	5.7	 20
122	 11	28.0	5.1	 25
123	 11	28.0	5.5	 25
124	 11	30.5	8.7	 20
125	 11	29.0	5.7	 25
126	 11	31.0	7.1	 25
127	 11	30.0	4.8	 20
128	 11	31.3	7.2	 20
129	 11	30.3	6.0	 20
130	 11	29.3	6.0	 16
131	 11	32.0	4.9	 20
132	 11	33.0	6.2	 25
133	 11	35.3	6.2	 20
134	 11	30.0	7.0	 25
135	 11	32.0	5.5	 25
136	 11	28.8	7.6	 20
137	 11	29.0	5.3	 25
138	 11	28.0	4.9	 25
139	 11	31.3	6.4	 20
140	 11	33.0	5.1	 25
141	 11	36.0	8.9	 25
142	 11	30.5	7.0	 16
143	 11	31.3	5.3	 20
144	 11	29.0	3.9	 20
145	 11	42.3	9.0	 16
146	 11	32.0	5.4	 25
147	 11	30.0	4.5	 25
148	 11	29.3	3.2	 20
149	 11	28.0	5.6	 25
150	 11	33.0	7.3	 25
151	 11	31.3	4.2	 20
152	 11	30.0	6.2	 25
153	 11	29.0	3.0	 20
154	 11	30.0	5.7	 25
155	 11	32.0	4.8	 20
156	 11	30.3	6.1	 16
157	 11	29.0	3.6	 20
158	 11	28.3	5.9	 20
159	 11	32.0	7.7	 16
160	 11	31.0	5.4	 25
161	 11	36.0	6.5	 25
162	 11	32.0	4.7	 20
163	 11	38.0	6.2	 25
164	 11	38.0	6.1	 25
165	 11	36.3	4.4	 20
166	 11	36.0	6.7	 25
167	 11	36.0	5.9	 25
168	 11	32.0	4.6	 20
169	 11	30.5	4.4	 20
170	 11	31.3	5.2	 20
171	 11	30.3	5.7	 16
172	 11	32.0	3.9	 20
173	 11	30.0	4.4	 20
174	 11	35.8	6.8	 20
175	 11	36.0	5.4	 25
176	 11	33.0	7.5	 25
177	 11	30.8	5.1	 20
178	 11	28.0	5.6	 25
179	 11	31.0	6.3	 25
180	 11	30.8	7.5	 20
181	 11	31.0	4.9	 25
182	 11	31.0	8.4	 25
183	 11	25.0	3.7	 16
184	 11	26.3	4.5	 20
185	 11	27.0	6.3	 20
186	 11	27.3	4.2	 16
187	 11	26.0	6.1	 20
188	 11	27.0	5.5	 25
189	 11	25.5	6.3	 20
190	 11	29.0	6.1	 25
191	 11	29.0	6.1	 20
192	 11	29.0	6.6	 25
193	 11	27.0	6.2	 25
194	 11	28.3	6.1	 20
195	 11	29.0	5.3	 25
196	 11	30.0	7.0	 25
197	 11	28.0	6.7	 16
198	 11	25.3	5.4	 20
199	 11	26.3	5.3	 20
200	 11	25.5	4.0	 16
201	 11	28.3	6.6	 20
202	 11	29.0	5.6	 25
203	 11	26.3	5.3	 20
204	 11	29.0	5.9	 25
205	 11	28.0	4.7	 25
206	 11	29.3	5.7	 20
207	 11	24.0	4.1	 25
208	 11	25.0	5.1	 25
209	 11	27.8	5.5	 20
210	 11	26.0	5.7	 25
211	 11	28.3	7.2	 20
212	 11	28.0	4.6	 16
213	 11	26.3	4.6	 20
214	 11	29.0	5.3	 20
215	 11	27.0	4.5	 16
216	 11	33.0	10.3	 25
217	 11	25.0	5.4	 25
218	 11	28.3	5.4	 20
219	 11	27.0	5.0	 25
220	 11	28.0	5.1	 25
221	 11	31.3	6.2	 20
222	 11	30.0	6.0	 25
223	 11	29.0	5.0	 25
224	 11	29.0	5.6	 20
225	 11	25.3	4.8	 20
226	 11	29.3	7.7	 20
227	 11	26.3	4.4	 16
228	 11	26.3	6.4	 20
229	 11	25.0	4.1	 16
230	 11	23.0	5.9	 25
231	 11	26.0	4.9	 25
232	 11	26.0	5.3	 20
233	 11	27.0	6.1	 25
234	 11	30.0	6.3	 25
235	 11	25.5	6.1	 20
236	 11	28.0	4.5	 25
237	 11	30.0	6.7	 25
238	 11	30.5	5.8	 20
239	 11	28.3	4.9	 20
240	 11	26.3	5.3	 20
241	 11	25.3	5.2	 16
242	 11	24.3	4.6	 20
243	 11	29.0	5.2	 20
244	 11	26.0	7.0	 20
245	 11	25.0	4.3	 25
246	 11	26.0	4.1	 25
247	 11	28.3	6.1	 20
248	 11	27.0	5.3	 25
249	 11	25.0	3.4	 25
250	 11	29.5	4.6	 20
251	 11	27.0	4.4	 25
252	 11	29.0	6.3	 25
253	 11	24.3	5.0	 16
254	 11	23.8	6.6	 20
255	 11	28.5	6.4	 20
256	 11	28.5	4.7	 16
257	 11	30.0	6.7	 25
258	 11	26.0	5.1	 25
259	 11	31.0	6.2	 20
260	 11	27.0	5.1	 25
261	 11	25.0	3.1	 25
262	 11	26.3	6.4	 20
263	 11	26.0	5.3	 25
264	 11	27.0	5.2	 25
265	 11	26.3	5.8	 20
266	 11	25.0	5.2	 25
267	 11	26.5	7.7	 16
268	 11	24.5	5.4	 20
269	 11	26.5	6.5	 20
270	 11	25.3	4.5	 16
271	 11	27.0	5.1	 25
272	 11	27.0	5.8	 25
273	 11	27.3	5.8	 20
274	 11	25.0	4.5	 25
275	 11	27.0	4.2	 25
276	 11	26.3	5.7	 20
277	 11	30.0	6.1	 25
278	 11	29.0	5.8	 25
279	 11	26.0	5.7	 20
280	 11	29.0	5.1	 25
281	 11	28.5	5.6	 20
282	 11	25.8	5.3	 16
283	 11	28.3	5.4	 20
284	 11	26.5	8.1	 20
285	 11	26.0	7.0	 20
286	 11	27.0	4.6	 25
287	 11	27.0	4.9	 25
288	 11	27.3	6.1	 20
289	 11	29.0	5.0	 25
290	 11	29.0	7.2	 25
291	 11	27.0	5.2	 20
292	 11	31.0	6.1	 25
293	 11	25.0	5.0	 25
294	 11	29.0	4.6	 20
295	 11	27.0	4.9	 20
296	 11	25.3	4.7	 20
297	 11	28.5	5.9	 16
298	 11	29.5	5.4	 20
299	 11	27.0	4.4	 25
300	 11	29.0	5.6	 20
301	 11	25.0	6.4	 25
302	 11	30.8	6.9	 20
303	 11	28.0	5.7	 25
304	 11	25.0	4.2	 25
305	 11	25.3	6.8	 20
306	 11	30.0	5.9	 25
307	 11	26.0	5.0	 25
308	 11	26.5	5.1	 16
309	 11	25.0	6.5	 20
310	 11	28.0	4.9	 20
311	 11	29.5	5.3	 16
312	 11	26.3	5.8	 20
313	 11	32.0	7.4	 25
314	 11	27.0	5.0	 20
315	 11	25.0	4.4	 25
316	 11	26.0	4.7	 25
317	 11	27.0	4.0	 20
318	 11	28.0	6.2	 25
319	 11	26.0	5.6	 25
320	 11	32.3	7.4	 20
321	 11	26.0	4.5	 25
322	 11	27.5	6.3	 20
323	 11	25.3	4.0	 16
324	 11	27.5	4.4	 20
325	 11	26.5	6.0	 20
326	 11	28.0	4.7	 16
327	 11	26.0	4.9	 25
328	 11	27.0	4.9	 25
329	 11	29.0	6.6	 20
330	 11	27.0	4.9	 25
331	 11	30.0	5.3	 25
332	 11	29.0	6.2	 20
333	 11	27.0	4.7	 25
334	 11	25.0	4.3	 25
335	 11	31.5	7.2	 20
336	 11	24.3	5.3	 20
337	 11	23.5	4.6	 20
338	 11	24.0	4.8	 16
339	 11	23.3	4.5	 20
340	 11	28.3	6.5	 16
341	 11	28.0	5.9	 25
342	 11	28.0	6.3	 25
343	 11	25.0	4.5	 20
344	 11	29.0	6.4	 25
345	 11	29.0	5.6	 25
346	 11	27.0	5.6	 20
347	 11	30.0	6.3	 25
348	 11	26.0	3.7	 25
349	 11	28.3	5.2	 20
350	 11	26.5	5.5	 20
351	 11	28.0	5.2	 20
352	 11	27.0	4.0	 16
353	 11	27.0	4.2	 20
354	 11	30.3	6.2	 20
355	 11	24.3	4.6	 20
356	 11	28.0	6.5	 25
357	 11	28.0	5.5	 25
358	 11	27.5	5.7	 20
359	 11	27.0	3.4	 25
360	 11	28.0	4.9	 25
361	 11	29.5	8.1	 20
362	 11	29.0	6.2	 25
363	 11	30.0	5.1	 25
364	 11	27.3	4.7	 16
365	 11	28.0	7.2	 20
366	 11	26.8	6.2	 20
367	 11	23.3	4.6	 16
368	 11	24.5	4.4	 20
369	 11	26.0	4.9	 25
370	 11	25.3	5.3	 20
371	 11	26.0	9.7	 25
372	 11	27.0	4.6	 25
373	 11	28.3	5.3	 20
374	 11	26.0	4.7	 25
375	 11	27.0	5.2	 25
376	 11	29.3	5.4	 20
377	 11	29.0	5.6	 25
378	 11	29.5	4.4	 16
379	 11	28.0	6.3	 20
380	 11	31.0	5.5	 20
381	 11	29.3	4.9	 16
382	 11	28.3	4.2	 20
383	 11	26.0	4.9	 25
384	 11	28.0	4.2	 20
385	 11	27.0	4.8	 25
386	 11	27.0	4.7	 25
387	 11	28.0	5.7	 20
388	 11	27.0	5.4	 25
389	 11	27.0	5.4	 25
390	 11	27.5	6.0	 20
391	 11	26.0	4.6	 25
392	 11	27.5	5.4	 20
393	 11	28.0	4.1	 16
394	 11	31.3	6.1	 20
395	 11	28.3	6.0	 20
396	 11	29.5	6.6	 16
397	 11	29.0	6.2	 25
398	 11	27.0	6.0	 25
399	 11	25.0	5.1	 20
400	 11	30.0	6.7	 25
401	 11	28.0	5.3	 25
402	 11	31.3	5.2	 20
403	 11	30.0	5.4	 25
404	 11	27.0	5.3	 25
405	 11	28.5	6.4	 20
406	 11	26.3	4.4	 20
407	 11	30.0	6.4	 20
408	 11	29.5	6.7	 16
409	 11	25.3	5.7	 20
410	 11	24.0	5.4	 25
411	 11	24.3	5.7	 20
412	 11	25.0	5.1	 25
413	 11	26.0	5.1	 25
414	 11	30.0	4.8	 20
415	 11	29.0	6.0	 25
416	 11	30.0	6.5	 20
417	 11	29.0	6.4	 25
418	 11	33.0	5.8	 25
419	 11	30.0	6.7	 20
420	 11	31.0	6.3	 20
421	 11	29.5	6.6	 20
422	 11	27.5	4.9	 16
423	 11	26.0	4.8	 20
424	 11	30.0	5.1	 25
425	 11	27.3	4.8	 20
426	 11	28.0	4.6	 25
427	 11	30.0	6.5	 25
428	 11	26.0	5.0	 20
429	 11	26.0	6.3	 25
430	 11	26.0	5.6	 25
431	 11	27.3	4.7	 20
432	 11	27.0	5.0	 25
433	 11	27.0	6.8	 25
434	 11	27.3	5.7	 16
435	 11	29.3	6.2	 20
436	 11	24.5	4.2	 20
437	 11	27.3	4.4	 16
438	 11	26.0	5.2	 25
439	 11	29.0	5.2	 25
440	 11	26.3	5.2	 20
441	 11	30.0	9.4	 25
442	 11	28.0	5.0	 25
443	 11	27.0	5.2	 20
444	 11	28.0	5.0	 25
445	 11	26.0	4.7	 25
446	 11	30.3	6.0	 20
447	 11	29.0	5.6	 25
448	 11	27.3	5.4	 20
449	 11	31.3	6.8	 16
450	 11	30.0	6.6	 20
451	 11	30.0	5.7	 20
452	 11	29.0	4.9	 20
453	 11	27.0	5.1	 25
454	 11	29.0	5.7	 20
455	 11	31.0	6.5	 25
456	 11	26.0	3.6	 25
457	 11	29.8	5.4	 20
458	 11	34.0	5.3	 25
459	 11	34.0	6.9	 25
460	 11	29.0	5.9	 20
461	 11	27.0	4.2	 20
462	 11	30.5	5.7	 20
463	 11	27.0	5.1	 16
464	 11	30.0	6.2	 20
465	 11	30.5	5.1	 20
466	 11	30.3	4.8	 20
467	 11	29.0	6.0	 25
468	 11	30.0	7.5	 25
469	 11	27.0	6.3	 20
470	 11	29.0	4.8	 25
471	 11	28.0	5.3	 25
472	 11	33.0	5.0	 20
473	 11	31.0	5.7	 25
474	 11	32.0	5.9	 25
475	 11	33.5	6.8	 16
476	 11	30.0	6.3	 20
477	 11	30.5	7.6	 20
478	 11	39.3	9.2	 16
479	 11	32.0	7.2	 20
480	 11	29.0	5.4	 25
481	 11	32.0	6.5	 20
482	 11	34.0	7.1	 25
483	 11	32.0	5.4	 25
484	 11	33.3	6.6	 20
485	 11	31.0	6.0	 25
486	 11	32.0	6.6	 25
487	 11	30.3	5.2	 20
488	 11	30.0	5.4	 25
489	 11	30.5	5.9	 20
490	 11	33.5	6.6	 16
491	 11	33.3	20.5	 20
492	 11	29.0	5.1	 16
493	 11	34.0	6.2	 20
494	 11	32.0	5.7	 25
495	 11	34.3	8.6	 20
496	 11	31.0	6.6	 25
497	 11	32.0	6.0	 25
498	 11	33.0	5.4	 20
499	 11	32.0	7.0	 25
500	 11	30.0	5.0	 25
501	 11	31.3	7.1	 20
502	 11	29.0	6.0	 25
503	 11	31.0	5.1	 20
504	 11	33.3	5.7	 16
505	 11	29.8	6.0	 20
506	 11	26.3	4.0	 20
507	 11	30.0	4.1	 16
508	 11	31.0	6.3	 25
509	 11	34.0	7.5	 25
510	 11	31.3	6.5	 20
511	 11	30.0	6.0	 25
512	 11	31.0	5.1	 25
513	 11	26.0	6.4	 20
514	 11	28.0	5.1	 25
515	 11	31.0	7.6	 25
516	 11	29.5	6.6	 20
517	 11	29.0	4.1	 20
518	 11	32.3	5.3	 20
519	 11	27.0	4.3	 16
520	 11	31.3	7.1	 20
521	 11	32.3	8.1	 20
522	 11	25.3	4.3	 20
523	 11	28.0	6.9	 25
524	 11	27.0	5.0	 25
525	 11	29.3	9.1	 20
526	 11	28.0	5.9	 25
527	 11	25.0	4.7	 25
528	 11	27.3	4.7	 20
529	 11	27.0	4.5	 25
530	 11	27.5	4.7	 20
531	 11	28.3	5.8	 20
532	 11	32.3	7.8	 20
533	 11	28.0	6.5	 16
534	 11	29.5	7.3	 20
535	 11	28.3	6.4	 20
536	 11	24.0	4.0	 20
537	 11	26.0	5.5	 25
538	 11	26.0	3.9	 25
539	 11	26.3	5.4	 20
540	 11	27.0	6.2	 25
541	 11	28.0	5.1	 25
542	 11	29.0	6.9	 20
543	 11	28.0	5.3	 25
544	 11	29.0	6.3	 25
545	 11	28.5	5.7	 16
546	 11	25.0	5.3	 20
547	 11	26.0	4.6	 20
548	 11	25.0	5.0	 16
549	 11	29.3	5.5	 20
550	 11	28.0	5.3	 25
551	 11	28.0	5.3	 20
552	 11	30.0	6.8	 25
553	 11	26.0	4.6	 25
554	 11	28.0	6.4	 20
555	 11	28.0	5.9	 25
556	 11	30.0	5.0	 25
557	 11	28.3	6.6	 20
558	 11	28.0	5.4	 25
559	 11	25.0	4.9	 20
560	 11	29.0	5.9	 16
561	 11	28.3	5.6	 20
562	 11	28.0	7.0	 20
563	 11	27.0	5.6	 20
564	 11	26.0	4.5	 25
565	 11	27.0	5.7	 25
566	 11	28.3	4.1	 20
567	 11	30.0	6.0	 25
568	 11	30.0	6.3	 20
569	 11	28.0	5.1	 25
570	 11	29.0	5.7	 25
571	 11	26.0	3.4	 20
572	 11	28.0	5.3	 25
573	 11	27.5	8.3	 20
574	 11	25.3	4.0	 16
575	 11	28.3	5.4	 20
576	 11	26.0	4.6	 20
577	 11	28.3	4.7	 20
578	 11	27.0	5.2	 25
579	 11	27.0	3.7	 25
580	 11	24.3	4.0	 20
581	 11	27.0	4.6	 25
582	 11	28.0	5.5	 25
583	 11	30.3	5.4	 20
584	 11	29.0	6.3	 25
585	 11	28.0	5.0	 25
586	 11	28.5	7.4	 20
587	 11	29.0	4.9	 20
588	 11	29.3	6.5	 20
589	 11	27.0	3.9	 16
590	 11	28.0	4.2	 20
591	 11	29.0	5.5	 25
592	 11	27.5	6.6	 20
593	 11	29.0	8.7	 25
594	 11	26.0	5.0	 25
595	 11	29.0	4.4	 20
596	 11	24.0	4.6	 25
597	 11	27.0	3.9	 25
598	 11	31.0	19.7	 20
599	 11	28.0	8.0	 25
600	 11	29.0	6.0	 25
601	 11	36.3	11.0	 16
602	 11	28.3	5.9	 20
603	 11	24.3	5.8	 20
604	 11	28.3	4.5	 16
605	 11	28.0	4.9	 25
606	 11	29.3	5.7	 20
607	 11	29.0	5.1	 25
608	 11	28.0	6.6	 25
609	 11	30.3	6.7	 20
610	 11	28.0	5.2	 25
611	 11	28.0	5.0	 25
612	 11	28.5	6.0	 20
613	 11	27.0	4.5	 25
614	 11	26.3	4.9	 20
615	 11	26.0	4.7	 16
616	 11	27.3	4.9	 20
617	 11	30.3	6.0	 20
618	 11	31.3	5.6	 16
619	 11	27.0	6.0	 25
620	 11	30.0	5.1	 25
621	 11	29.5	5.4	 20
622	 11	26.0	6.9	 25
623	 11	26.0	5.2	 25
624	 11	28.3	5.3	 20
625	 11	26.0	6.0	 25
626	 11	28.0	5.5	 25
627	 11	27.8	6.5	 20
628	 11	27.0	4.6	 20
629	 11	26.5	5.1	 20
630	 11	28.3	4.9	 16
631	 11	31.5	7.5	 20
632	 11	27.0	5.3	 20
633	 11	25.3	4.6	 20
634	 11	26.0	4.6	 25
635	 11	27.0	5.6	 25
636	 11	25.5	5.1	 20
637	 11	26.0	5.3	 25
638	 11	27.0	4.5	 25
639	 11	40.0	9.2	 20
  0	 12	1662.0	226.2	 25
  1	 12	86.3	13.6	 20
  2	 12	55.0	10.1	 25
  3	 12	99.0	16.5	 25
  4	 12	32.3	5.4	 20
  5	 12	67.0	13.1	 25
  6	 12	93.0	15.4	 25
  7	 12	224.5	37.3	 16
  8	 12	178.0	38.4	 20
  9	 12	233.3	51.8	 20
 10	 12	89.3	17.4	 16
 11	 12	71.3	17.0	 20
 12	 12	42.0	10.9	 25
 13	 12	46.3	8.8	 20
 14	 12	33.0	5.6	 25
 15	 12	75.0	12.0	 25
 16	 12	56.5	11.1	 20
 17	 12	62.0	11.7	 25
 18	 12	32.0	5.7	 25
 19	 12	33.3	5.4	 20
 20	 12	61.0	13.7	 25
 21	 12	38.0	7.6	 20
 22	 12	82.3	11.0	 16
 23	 12	233.3	51.6	 20
 24	 12	165.8	25.1	 20
 25	 12	147.5	19.3	 16
 26	 12	31.0	4.6	 25
 27	 12	42.0	7.5	 25
 28	 12	67.3	12.0	 20
 29	 12	160.0	42.5	 25
 30	 12	108.8	20.6	 20
 31	 12	122.0	35.9	 25
 32	 12	89.0	23.5	 25
 33	 12	80.5	19.5	 20
 34	 12	48.0	9.9	 25
 35	 12	65.3	14.5	 20
 36	 12	36.0	7.6	 16
 37	 12	43.3	7.3	 20
 38	 12	195.0	52.2	 20
 39	 12	147.5	36.5	 16
 40	 12	160.0	49.8	 25
 41	 12	79.0	13.6	 25
 42	 12	155.0	32.2	 20
 43	 12	184.0	46.4	 25
 44	 12	87.0	16.3	 25
 45	 12	41.3	6.5	 20
 46	 12	44.0	8.7	 25
 47	 12	57.0	15.8	 25
 48	 12	57.0	16.2	 20
 49	 12	65.3	17.4	 20
 50	 12	58.5	15.0	 20
 51	 12	69.5	13.0	 16
 52	 12	58.0	15.0	 20
 53	 12	162.0	35.2	 25
 54	 12	303.3	69.2	 20
 55	 12	84.0	20.0	 25
 56	 12	38.0	5.4	 25
 57	 12	37.0	4.8	 20
 58	 12	39.0	6.5	 25
 59	 12	93.0	14.0	 25
 60	 12	34.5	7.0	 20
 61	 12	90.0	22.9	 25
 62	 12	171.0	50.9	 25
 63	 12	145.3	24.2	 16
 64	 12	150.3	34.9	 20
 65	 12	45.8	8.4	 20
 66	 12	87.3	12.9	 16
 67	 12	249.0	65.9	 25
 68	 12	175.0	34.5	 20
 69	 12	55.0	10.8	 25
 70	 12	73.0	14.7	 25
 71	 12	699.5	161.9	 20
 72	 12	329.0	88.2	 25
 73	 12	77.0	18.7	 25
 74	 12	120.0	25.4	 20
 75	 12	52.0	10.1	 25
 76	 12	144.0	42.7	 25
 77	 12	260.5	45.8	 16
 78	 12	47.3	9.7	 20
 79	 12	49.0	8.1	 20
 80	 12	248.0	45.4	 16
 81	 12	36.0	6.8	 25
 82	 12	112.0	21.0	 25
 83	 12	458.8	77.8	 20
 84	 12	106.0	26.7	 25
 85	 12	96.0	18.0	 25
 86	 12	182.8	41.5	 20
 87	 12	424.0	119.7	 25
 88	 12	236.0	54.9	 25
 89	 12	84.3	21.2	 20
 90	 12	239.0	71.3	 25
 91	 12	394.0	51.9	 20
 92	 12	385.5	39.4	 16
 93	 12	77.5	14.9	 20
 94	 12	98.3	12.6	 20
 95	 12	258.5	24.4	 20
 96	 12	66.0	14.0	 25
 97	 12	46.0	7.7	 25
 98	 12	56.0	9.1	 20
 99	 12	55.0	10.7	 25
100	 12	39.0	7.5	 25
101	 12	400.3	82.2	 20
102	 12	577.0	133.0	 25
103	 12	63.0	16.3	 25
104	 12	92.0	12.4	 16
105	 12	154.3	36.0	 20
106	 12	103.5	15.7	 16
107	 12	107.3	21.7	 20
108	 12	59.0	11.9	 20
109	 12	41.0	7.3	 20
110	 12	178.0	40.7	 25
111	 12	134.0	28.0	 25
112	 12	230.5	37.1	 20
113	 12	333.0	89.4	 25
114	 12	150.0	37.0	 25
115	 12	140.5	29.6	 20
116	 12	371.0	105.9	 25
117	 12	75.0	18.6	 25
118	 12	196.0	18.1	 16
119	 12	113.8	26.5	 20
120	 12	59.8	15.0	 20
121	 12	241.8	32.2	 16
122	 12	613.3	150.2	 20
123	 12	447.0	88.6	 25
124	 12	387.5	62.3	 20
125	 12	141.0	40.5	 25
126	 12	303.0	71.6	 25
127	 12	800.3	166.1	 20
128	 12	826.0	265.2	 25
129	 12	1178.0	287.3	 25
130	 12	1512.8	359.6	 20
131	 12	1483.0	400.4	 25
132	 12	920.5	71.7	 20
133	 12	665.0	57.8	 16
134	 12	437.3	71.4	 20
135	 12	538.3	88.3	 20
136	 12	425.3	50.5	 16
137	 12	635.0	117.2	 25
138	 12	603.0	103.5	 25
139	 12	654.8	108.5	 20
140	 12	470.0	102.3	 25
141	 12	3173.0	734.0	 25
142	 12	1284.3	320.1	 20
143	 12	203.0	51.3	 25
144	 12	339.3	99.0	 20
145	 12	2460.0	866.1	 25
146	 12	1612.0	371.1	 20
147	 12	1156.3	183.0	 16
148	 12	313.3	85.2	 20
149	 12	1098.0	236.0	 20
150	 12	973.3	185.0	 16
151	 12	2132.0	615.4	 25
152	 12	935.0	202.9	 25
153	 12	126.8	24.3	 20
154	 12	1492.0	484.8	 25
155	 12	1428.0	380.5	 25
156	 12	1677.5	464.2	 20
157	 12	257.0	83.6	 25
158	 12	582.0	174.7	 25
159	 12	586.3	191.7	 20
160	 12	550.5	137.4	 20
161	 12	1570.3	274.2	 20
162	 12	412.0	60.2	 16
163	 12	3023.0	738.3	 20
164	 12	3599.8	609.9	 20
165	 12	3875.0	451.4	 20
166	 12	1197.0	306.2	 25
167	 12	3293.0	622.9	 25
168	 12	1380.3	259.2	 20
169	 12	665.0	198.1	 25
170	 12	462.0	105.6	 25
171	 12	777.3	195.7	 20
172	 12	1992.0	685.1	 25
173	 12	1867.0	547.7	 25
174	 12	741.0	78.3	 16
175	 12	1475.5	371.7	 20
176	 12	2180.8	356.6	 20
177	 12	1250.0	162.3	 16
178	 12	70.3	13.2	 20
179	 12	1100.0	215.6	 25
180	 12	145.5	28.7	 20
181	 12	37.0	6.1	 25
182	 12	38.5	6.1	 20
183	 12	43.0	6.1	 25
184	 12	37.0	6.2	 25
185	 12	32.0	7.5	 20
186	 12	40.0	8.8	 25
187	 12	54.0	13.4	 25
188	 12	31.5	5.8	 16
189	 12	58.5	12.0	 20
190	 12	84.3	15.2	 20
191	 12	33.3	6.7	 16
192	 12	41.0	6.0	 20
193	 12	38.0	7.4	 25
194	 12	30.3	5.5	 20
195	 12	33.0	6.7	 25
196	 12	33.0	8.1	 25
197	 12	34.8	6.9	 20
198	 12	33.0	4.1	 25
199	 12	31.0	5.5	 25
200	 12	35.3	5.9	 20
201	 12	33.0	6.4	 25
202	 12	33.3	7.3	 20
203	 12	32.3	5.9	 16
204	 12	31.5	5.6	 20
205	 12	38.0	9.9	 20
206	 12	35.0	5.6	 20
207	 12	34.0	6.7	 25
208	 12	38.0	6.9	 25
209	 12	96.3	15.8	 20
210	 12	58.0	9.5	 25
211	 12	96.0	16.0	 25
212	 12	39.0	7.2	 20
213	 12	31.0	5.1	 25
214	 12	84.0	22.6	 25
215	 12	31.0	5.9	 20
216	 12	32.8	7.3	 20
217	 12	34.8	5.8	 20
218	 12	39.0	6.9	 16
219	 12	51.3	9.0	 20
220	 12	32.3	6.0	 20
221	 12	41.0	9.3	 25
222	 12	45.0	7.3	 25
223	 12	35.5	6.5	 20
224	 12	32.0	5.1	 25
225	 12	34.0	6.7	 25
226	 12	33.3	6.1	 20
227	 12	32.0	5.7	 25
228	 12	34.0	6.8	 25
229	 12	33.0	5.6	 20
230	 12	34.5	7.2	 20
231	 12	36.0	6.8	 20
232	 12	38.0	6.0	 16
233	 12	30.3	5.5	 20
234	 12	52.0	10.3	 25
235	 12	51.5	8.8	 20
236	 12	35.0	6.1	 25
237	 12	32.0	5.1	 25
238	 12	33.5	6.6	 20
239	 12	42.0	8.7	 25
240	 12	30.0	6.0	 25
241	 12	30.0	6.2	 20
242	 12	40.0	7.2	 25
243	 12	54.0	9.7	 25
244	 12	32.5	5.6	 16
245	 12	38.5	6.1	 20
246	 12	34.0	4.9	 20
247	 12	36.3	5.0	 16
248	 12	31.0	5.0	 25
249	 12	36.0	5.7	 25
250	 12	35.0	5.6	 20
251	 12	34.0	5.8	 25
252	 12	31.0	6.1	 25
253	 12	29.5	4.0	 20
254	 12	37.0	5.3	 25
255	 12	34.0	4.6	 25
256	 12	28.3	5.1	 20
257	 12	31.3	5.8	 20
258	 12	31.0	5.8	 16
259	 12	35.0	5.6	 20
260	 12	30.3	6.6	 20
261	 12	37.3	7.3	 16
262	 12	47.0	8.0	 25
263	 12	41.0	7.1	 25
264	 12	49.0	4.7	 20
265	 12	33.0	6.0	 25
266	 12	38.0	7.1	 25
267	 12	35.5	5.8	 20
268	 12	32.0	4.8	 25
269	 12	47.0	7.0	 25
270	 12	43.3	8.6	 20
271	 12	44.0	7.7	 20
272	 12	34.0	5.0	 20
273	 12	30.8	5.3	 16
274	 12	34.0	6.8	 20
275	 12	29.3	6.1	 20
276	 12	34.0	5.5	 20
277	 12	33.0	6.8	 25
278	 12	48.0	9.9	 25
279	 12	89.5	12.4	 20
280	 12	180.0	34.8	 25
281	 12	35.0	7.1	 25
282	 12	29.3	4.1	 20
283	 12	33.0	5.3	 25
284	 12	32.0	4.6	 25
285	 12	34.3	7.6	 16
286	 12	36.0	6.2	 20
287	 12	34.3	5.4	 20
288	 12	43.5	8.1	 16
289	 12	57.0	9.5	 20
290	 12	71.0	13.5	 25
291	 12	58.3	10.9	 20
292	 12	53.0	11.0	 25
293	 12	41.0	6.7	 25
294	 12	33.0	4.8	 20
295	 12	34.0	6.0	 25
296	 12	38.0	6.8	 20
297	 12	31.0	5.9	 25
298	 12	33.0	6.6	 25
299	 12	35.3	5.9	 16
300	 12	40.3	6.7	 20
301	 12	35.0	5.3	 20
302	 12	29.8	4.6	 16
303	 12	40.0	6.0	 20
304	 12	35.0	5.8	 25
305	 12	34.8	6.3	 20
306	 12	34.0	6.1	 25
307	 12	46.0	7.6	 25
308	 12	47.0	8.2	 20
309	 12	42.0	8.7	 25
310	 12	37.0	8.3	 25
311	 12	35.3	5.6	 20
312	 12	34.0	6.3	 25
313	 12	35.3	6.9	 20
314	 12	34.5	6.1	 16
315	 12	49.5	9.0	 20
316	 12	62.3	12.7	 20
317	 12	34.0	6.4	 16
318	 12	30.0	4.8	 25
319	 12	32.0	6.6	 25
320	 12	34.3	5.1	 20
321	 12	34.0	5.2	 25
322	 12	41.0	9.3	 25
323	 12	42.3	6.9	 20
324	 12	35.0	6.8	 25
325	 12	36.0	6.0	 25
326	 12	34.3	6.3	 20
327	 12	46.5	8.1	 20
328	 12	44.0	7.3	 20
329	 12	38.0	7.4	 16
330	 12	34.3	7.1	 20
331	 12	32.8	5.3	 20
332	 12	51.3	8.6	 20
333	 12	36.0	6.9	 25
334	 12	48.0	8.3	 20
335	 12	211.0	21.5	 25
336	 12	38.0	7.6	 25
337	 12	32.3	5.1	 20
338	 12	33.0	7.3	 25
339	 12	32.0	5.3	 25
340	 12	36.3	7.7	 20
341	 12	52.5	10.7	 20
342	 12	72.3	12.0	 20
343	 12	47.0	8.9	 16
344	 12	46.5	9.6	 20
345	 12	46.3	10.3	 20
346	 12	35.3	4.9	 20
347	 12	39.0	8.2	 25
348	 12	59.0	9.2	 25
349	 12	32.0	6.5	 20
350	 12	42.0	9.1	 25
351	 12	34.0	6.4	 25
352	 12	52.3	9.1	 20
353	 12	49.0	8.7	 25
354	 12	47.0	9.3	 25
355	 12	76.5	14.0	 16
356	 12	36.5	6.5	 20
357	 12	42.3	8.1	 20
358	 12	52.0	11.2	 16
359	 12	60.0	9.4	 25
360	 12	39.0	6.3	 25
361	 12	30.3	5.4	 20
362	 12	105.0	29.0	 25
363	 12	29.0	5.9	 25
364	 12	33.5	5.7	 20
365	 12	32.0	4.2	 25
366	 12	30.0	4.8	 25
367	 12	42.0	10.1	 20
368	 12	40.0	7.5	 25
369	 12	45.3	8.7	 20
370	 12	50.5	7.7	 16
371	 12	61.5	13.2	 20
372	 12	34.3	8.2	 16
373	 12	60.0	9.1	 25
374	 12	41.0	8.3	 25
375	 12	66.0	9.9	 20
376	 12	55.0	7.2	 25
377	 12	37.0	7.0	 25
378	 12	34.0	5.5	 20
379	 12	32.0	6.5	 25
380	 12	32.0	5.3	 25
381	 12	33.0	4.7	 20
382	 12	33.0	6.3	 25
383	 12	33.8	7.1	 20
384	 12	65.5	8.8	 16
385	 12	36.3	5.0	 20
386	 12	37.0	5.2	 20
387	 12	38.0	6.2	 20
388	 12	33.0	6.1	 25
389	 12	34.0	6.0	 25
390	 12	37.0	5.1	 20
391	 12	41.0	8.7	 25
392	 12	31.0	4.5	 25
393	 12	39.8	5.4	 20
394	 12	157.0	38.3	 25
395	 12	35.0	6.3	 25
396	 12	34.0	7.1	 20
397	 12	35.3	7.5	 20
398	 12	29.0	4.6	 20
399	 12	37.0	5.2	 16
400	 12	46.5	10.4	 20
401	 12	40.0	5.1	 25
402	 12	47.0	8.1	 20
403	 12	45.0	6.6	 25
404	 12	37.0	6.3	 25
405	 12	134.5	21.5	 20
406	 12	36.0	5.7	 25
407	 12	33.0	4.1	 25
408	 12	31.3	4.9	 20
409	 12	36.0	7.6	 25
410	 12	37.0	6.6	 16
411	 12	31.3	7.0	 20
412	 12	36.5	7.2	 20
413	 12	43.0	7.4	 16
414	 12	41.0	6.9	 20
415	 12	50.0	9.3	 25
416	 12	60.8	8.6	 20
417	 12	42.0	7.1	 25
418	 12	36.0	6.6	 25
419	 12	43.3	6.5	 20
420	 12	194.0	26.2	 25
421	 12	35.0	7.4	 25
422	 12	34.0	5.5	 20
423	 12	36.0	7.2	 25
424	 12	54.3	10.0	 20
425	 12	55.3	10.3	 16
426	 12	59.3	9.7	 20
427	 12	34.0	7.9	 20
428	 12	32.3	6.3	 16
429	 12	34.0	5.6	 25
430	 12	36.0	6.0	 25
431	 12	35.0	5.7	 20
432	 12	39.0	8.0	 25
433	 12	44.0	7.4	 25
434	 12	37.3	5.5	 20
435	 12	38.0	7.0	 25
436	 12	46.0	7.3	 25
437	 12	39.8	7.7	 20
438	 12	62.3	6.7	 20
439	 12	37.3	6.4	 20
440	 12	63.5	11.2	 16
441	 12	34.3	6.6	 20
442	 12	30.3	5.4	 20
443	 12	34.3	4.2	 20
444	 12	42.0	8.6	 25
445	 12	39.5	6.7	 20
446	 12	52.0	8.6	 25
447	 12	37.0	6.4	 25
448	 12	41.5	7.1	 20
449	 12	33.0	5.8	 25
450	 12	31.0	5.1	 25
451	 12	35.0	6.8	 20
452	 12	34.3	5.5	 20
453	 12	36.8	7.3	 20
454	 12	36.0	7.2	 16
455	 12	39.0	8.9	 20
456	 12	39.3	6.6	 20
457	 12	47.5	7.9	 20
458	 12	34.0	6.4	 25
459	 12	37.0	5.2	 25
460	 12	34.3	6.4	 20
461	 12	36.0	6.2	 25
462	 12	32.0	6.5	 25
463	 12	29.3	4.9	 20
464	 12	32.0	7.4	 25
465	 12	36.0	6.0	 25
466	 12	35.5	7.3	 16
467	 12	37.5	8.2	 20
468	 12	36.3	6.1	 20
469	 12	38.3	6.7	 16
470	 12	33.3	5.8	 20
471	 12	35.0	6.9	 25
472	 12	41.3	5.8	 20
473	 12	36.0	6.8	 25
474	 12	147.0	19.3	 25
475	 12	39.5	6.7	 20
476	 12	57.0	9.9	 25
477	 12	37.0	5.9	 25
478	 12	37.0	5.3	 20
479	 12	41.0	6.7	 25
480	 12	36.0	8.3	 20
481	 12	91.3	14.2	 16
482	 12	66.3	11.2	 20
483	 12	47.0	8.6	 16
484	 12	73.3	9.8	 20
485	 12	66.0	11.0	 25
486	 12	103.3	20.0	 20
487	 12	39.0	6.1	 25
488	 12	47.0	6.8	 25
489	 12	80.0	16.3	 20
490	 12	85.0	14.4	 25
491	 12	36.0	6.4	 25
492	 12	33.3	6.0	 20
493	 12	41.0	8.4	 25
494	 12	37.3	5.8	 20
495	 12	37.0	6.5	 16
496	 12	38.0	6.4	 20
497	 12	42.5	8.2	 20
498	 12	49.3	9.4	 16
499	 12	38.0	6.8	 25
500	 12	42.0	7.2	 25
501	 12	50.5	8.9	 20
502	 12	40.0	8.2	 25
503	 12	64.0	12.5	 25
504	 12	66.0	10.4	 20
505	 12	75.0	15.6	 25
506	 12	39.0	7.3	 25
507	 12	72.5	11.5	 20
508	 12	39.3	5.5	 20
509	 12	43.3	7.6	 20
510	 12	38.3	5.3	 16
511	 12	35.5	8.5	 20
512	 12	46.0	6.6	 25
513	 12	41.3	8.7	 20
514	 12	38.0	6.9	 25
515	 12	40.0	7.7	 25
516	 12	37.0	10.4	 20
517	 12	45.0	7.1	 25
518	 12	31.0	4.5	 25
519	 12	32.5	5.3	 20
520	 12	35.0	6.4	 25
521	 12	32.3	5.6	 20
522	 12	34.0	4.5	 20
523	 12	32.3	7.8	 20
524	 12	32.5	3.6	 16
525	 12	33.3	5.1	 20
526	 12	38.0	6.8	 25
527	 12	62.3	11.2	 20
528	 12	35.0	6.9	 25
529	 12	35.0	6.1	 25
530	 12	40.3	8.7	 20
531	 12	34.0	6.6	 25
532	 12	33.0	4.4	 25
533	 12	36.3	7.6	 20
534	 12	38.0	8.3	 25
535	 12	34.0	6.6	 25
536	 12	34.3	6.3	 16
537	 12	56.3	13.4	 20
538	 12	39.0	7.8	 20
539	 12	36.0	6.5	 16
540	 12	36.0	7.5	 25
541	 12	34.0	5.1	 25
542	 12	56.0	10.0	 20
543	 12	37.0	6.5	 25
544	 12	415.0	91.2	 25
545	 12	35.3	6.6	 20
546	 12	41.0	7.2	 25
547	 12	120.0	20.0	 25
548	 12	66.8	12.0	 20
549	 12	32.0	6.9	 25
550	 12	31.3	5.3	 20
551	 12	37.0	6.4	 16
552	 12	37.8	6.0	 20
553	 12	63.5	12.1	 20
554	 12	34.3	5.3	 20
555	 12	36.0	6.9	 25
556	 12	31.0	5.1	 25
557	 12	40.3	6.6	 20
558	 12	32.0	6.3	 25
559	 12	31.5	5.7	 20
560	 12	30.0	5.4	 25
561	 12	34.0	5.3	 25
562	 12	32.8	5.4	 20
563	 12	37.0	6.4	 20
564	 12	40.3	6.7	 20
565	 12	35.3	7.0	 16
566	 12	33.0	4.8	 20
567	 12	31.5	5.1	 20
568	 12	93.3	13.6	 20
569	 12	35.0	6.8	 25
570	 12	34.0	6.8	 25
571	 12	35.5	6.2	 20
572	 12	31.0	5.7	 25
573	 12	31.0	4.5	 25
574	 12	40.3	6.6	 20
575	 12	31.0	4.5	 25
576	 12	56.0	8.8	 25
577	 12	36.0	9.6	 16
578	 12	39.8	7.3	 20
579	 12	51.0	8.1	 20
580	 12	42.0	9.8	 16
581	 12	33.5	5.6	 20
582	 12	31.0	5.3	 25
583	 12	38.0	6.5	 20
584	 12	32.0	7.6	 25
585	 12	38.0	5.2	 25
586	 12	34.5	5.1	 20
587	 12	38.0	6.6	 25
588	 12	39.0	6.8	 25
589	 12	33.0	6.0	 20
590	 12	32.0	5.4	 25
591	 12	41.0	11.5	 20
592	 12	47.0	8.7	 16
593	 12	39.5	5.8	 20
594	 12	34.3	6.9	 20
595	 12	45.3	7.4	 16
596	 12	35.0	7.0	 25
597	 12	33.0	3.7	 20
598	 12	35.0	7.4	 25
599	 12	35.0	4.9	 25
600	 12	32.3	6.4	 20
601	 12	46.0	7.9	 25
602	 12	34.0	5.7	 25
603	 12	30.3	7.3	 20
604	 12	32.0	5.5	 25
605	 12	36.0	7.5	 20
606	 12	39.0	4.7	 16
607	 12	45.5	7.3	 20
608	 12	63.3	10.4	 20
609	 12	34.0	7.3	 16
610	 12	34.0	6.9	 25
611	 12	38.0	5.1	 25
612	 12	40.5	5.9	 20
613	 12	36.0	6.5	 25
614	 12	33.0	6.3	 25
615	 12	36.5	8.9	 20
616	 12	34.0	5.7	 25
617	 12	167.0	27.2	 25
618	 12	83.0	14.8	 20
619	 12	30.5	4.2	 20
620	 12	32.3	5.1	 20
621	 12	109.3	11.9	 16
622	 12	135.3	15.7	 20
623	 12	124.0	17.7	 20
624	 12	32.3	3.5	 20
625	 12	35.0	7.2	 25
626	 12	31.0	3.8	 25
627	 12	37.3	6.9	 20
628	 12	38.0	7.3	 25
629	 12	34.0	4.2	 25
630	 12	36.3	6.5	 20
631	 12	32.0	5.2	 25
632	 12	32.0	5.9	 25
633	 12	90.0	11.0	 16
634	 12	33.3	7.0	 20
635	 12	39.0	7.1	 16
636	 12	32.0	6.3	 20
637	 12	33.5	7.7	 20
638	 12	40.5	8.4	 20
639	 12	1697.0	444.1	 25
  0	 13	41.3	6.5	 20
  1	 13	36.3	8.4	 16
  2	 13	37.0	7.1	 20
  3	 13	81.0	14.5	 25
  4	 13	31.3	6.2	 20
  5	 13	45.0	9.6	 25
  6	 13	42.0	6.5	 25
  7	 13	112.8	21.1	 20
  8	 13	63.0	13.0	 25
  9	 13	68.0	16.1	 25
 10	 13	34.3	7.0	 20
 11	 13	46.0	6.7	 25
 12	 13	39.3	7.5	 20
 13	 13	32.5	5.1	 16
 14	 13	35.3	5.2	 20
 15	 13	37.8	7.4	 20
 16	 13	209.8	26.7	 20
 17	 13	39.0	11.2	 25
 18	 13	33.0	5.5	 25
 19	 13	30.3	5.3	 20
 20	 13	69.0	13.1	 25
 21	 13	34.0	6.3	 25
 22	 13	41.0	8.6	 20
 23	 13	73.0	14.6	 25
 24	 13	73.3	9.9	 20
 25	 13	63.0	8.7	 25
 26	 13	29.3	5.2	 20
 27	 13	34.0	5.6	 16
 28	 13	47.0	7.9	 20
 29	 13	55.3	10.3	 20
 30	 13	65.0	9.2	 20
 31	 13	54.0	7.3	 25
 32	 13	46.0	10.7	 25
 33	 13	43.3	6.0	 20
 34	 13	38.0	6.4	 25
 35	 13	39.0	6.2	 25
 36	 13	32.5	5.5	 20
 37	 13	39.0	7.2	 25
 38	 13	164.0	37.5	 25
 39	 13	64.3	9.8	 20
 40	 13	61.3	13.8	 20
 41	 13	50.3	10.2	 20
 42	 13	45.5	8.6	 16
 43	 13	121.3	24.7	 20
 44	 13	52.0	23.1	 25
 45	 13	34.0	4.7	 20
 46	 13	36.0	6.7	 25
 47	 13	33.0	8.5	 25
 48	 13	54.8	9.1	 20
 49	 13	48.0	9.6	 25
 50	 13	47.0	8.0	 25
 51	 13	44.3	7.0	 20
 52	 13	39.0	7.7	 25
 53	 13	47.3	7.4	 20
 54	 13	127.5	25.6	 16
 55	 13	37.5	7.7	 20
 56	 13	35.3	6.3	 20
 57	 13	29.0	3.8	 16
 58	 13	36.0	7.0	 25
 59	 13	113.0	14.3	 25
 60	 13	36.0	5.8	 20
 61	 13	44.0	7.2	 25
 62	 13	59.3	11.1	 20
 63	 13	44.0	7.9	 25
 64	 13	50.0	10.4	 25
 65	 13	45.0	6.7	 20
 66	 13	38.0	7.8	 25
 67	 13	59.0	13.5	 20
 68	 13	49.3	9.9	 16
 69	 13	59.3	12.6	 20
 70	 13	56.5	8.7	 20
 71	 13	339.8	48.2	 16
 72	 13	87.0	17.2	 25
 73	 13	44.0	7.4	 25
 74	 13	42.0	7.6	 20
 75	 13	38.0	7.1	 25
 76	 13	55.0	11.1	 25
 77	 13	51.3	10.5	 20
 78	 13	33.0	6.2	 25
 79	 13	42.0	8.1	 25
 80	 13	76.5	14.2	 20
 81	 13	34.5	6.2	 20
 82	 13	51.3	7.4	 20
 83	 13	159.3	24.1	 16
 84	 13	37.3	6.6	 20
 85	 13	31.3	5.3	 20
 86	 13	73.3	13.5	 20
 87	 13	171.0	24.3	 25
 88	 13	49.0	6.6	 25
 89	 13	41.5	7.9	 20
 90	 13	88.0	16.7	 25
 91	 13	118.0	18.5	 25
 92	 13	116.0	18.5	 20
 93	 13	45.0	7.5	 25
 94	 13	54.0	11.0	 25
 95	 13	162.3	17.7	 16
 96	 13	41.3	10.0	 20
 97	 13	35.0	7.6	 16
 98	 13	56.0	9.8	 20
 99	 13	41.3	6.3	 20
100	 13	34.0	6.0	 20
101	 13	97.0	19.4	 25
102	 13	142.0	31.3	 25
103	 13	36.0	5.5	 20
104	 13	39.0	8.2	 25
105	 13	49.0	8.6	 25
106	 13	42.8	9.4	 20
107	 13	56.0	9.2	 25
108	 13	46.0	8.2	 25
109	 13	34.8	6.6	 16
110	 13	59.5	10.8	 20
111	 13	65.0	7.8	 20
112	 13	222.5	24.4	 16
113	 13	54.0	8.6	 20
114	 13	56.0	10.2	 25
115	 13	50.8	9.3	 20
116	 13	75.0	11.8	 25
117	 13	35.0	6.6	 25
118	 13	56.3	10.2	 20
119	 13	48.0	8.4	 25
120	 13	36.0	6.8	 25
121	 13	73.3	10.8	 20
122	 13	119.0	42.3	 25
123	 13	82.0	14.9	 20
124	 13	39.0	6.2	 16
125	 13	37.0	7.7	 20
126	 13	51.3	6.5	 20
127	 13	338.0	50.3	 16
128	 13	221.0	61.6	 25
129	 13	191.0	40.2	 25
130	 13	645.8	75.6	 20
131	 13	363.0	81.5	 25
132	 13	1218.0	97.6	 25
133	 13	787.8	80.8	 20
134	 13	163.0	35.3	 25
135	 13	283.8	47.6	 20
136	 13	321.0	61.1	 25
137	 13	202.8	25.5	 20
138	 13	177.8	31.6	 16
139	 13	176.5	33.7	 20
140	 13	249.5	32.8	 20
141	 13	1405.8	138.5	 16
142	 13	144.0	40.5	 25
143	 13	39.0	7.2	 25
144	 13	54.3	10.9	 20
145	 13	336.0	94.0	 25
146	 13	319.0	79.3	 25
147	 13	183.8	34.8	 20
148	 13	64.0	17.4	 25
149	 13	125.0	42.0	 25
150	 13	95.8	43.6	 20
151	 13	339.8	97.6	 20
152	 13	295.3	38.6	 20
153	 13	48.3	6.8	 16
154	 13	224.3	54.2	 20
155	 13	75.0	18.3	 25
156	 13	84.5	22.3	 20
157	 13	177.0	41.9	 25
158	 13	43.0	8.8	 25
159	 13	154.3	31.3	 20
160	 13	128.0	38.1	 25
161	 13	227.0	77.0	 25
162	 13	73.0	19.6	 20
163	 13	435.0	202.2	 25
164	 13	1026.0	252.8	 25
165	 13	1150.3	162.7	 16
166	 13	101.3	20.5	 20
167	 13	1395.5	274.5	 20
168	 13	307.5	44.4	 16
169	 13	52.0	11.6	 25
170	 13	48.0	9.8	 25
171	 13	125.5	17.7	 20
172	 13	618.0	184.7	 25
173	 13	668.0	117.5	 20
174	 13	99.0	27.4	 25
175	 13	222.0	57.9	 25
176	 13	882.8	123.6	 20
177	 13	114.0	34.1	 25
178	 13	37.0	7.1	 25
179	 13	209.5	50.0	 16
180	 13	39.5	6.8	 20
181	 13	35.5	6.4	 20
182	 13	38.5	8.9	 16
183	 13	47.0	7.2	 25
184	 13	36.0	5.6	 25
185	 13	34.8	7.3	 20
186	 13	33.0	6.8	 25
187	 13	39.0	6.2	 25
188	 13	35.0	6.6	 20
189	 13	37.0	7.0	 25
190	 13	63.0	9.9	 25
191	 13	32.0	6.0	 20
192	 13	47.0	8.2	 25
193	 13	34.0	6.5	 20
194	 13	31.5	4.7	 16
195	 13	30.0	6.4	 20
196	 13	36.3	7.6	 20
197	 13	30.5	5.7	 20
198	 13	31.0	7.9	 25
199	 13	33.0	5.7	 25
200	 13	34.3	7.6	 20
201	 13	29.0	6.7	 25
202	 13	39.0	5.8	 25
203	 13	33.3	6.2	 20
204	 13	32.0	5.7	 25
205	 13	35.0	6.4	 25
206	 13	28.3	3.7	 16
207	 13	32.3	6.2	 20
208	 13	34.3	5.6	 20
209	 13	95.0	15.8	 16
210	 13	38.0	6.6	 20
211	 13	600.5	90.1	 20
212	 13	42.0	36.3	 25
213	 13	33.0	4.1	 25
214	 13	45.0	9.2	 20
215	 13	34.0	5.9	 25
216	 13	62.0	8.7	 25
217	 13	33.3	8.7	 20
218	 13	35.0	7.2	 25
219	 13	39.0	5.5	 25
220	 13	32.5	5.4	 16
221	 13	57.0	10.9	 20
222	 13	61.0	11.3	 20
223	 13	33.0	6.4	 16
224	 13	29.5	6.1	 20
225	 13	35.0	5.0	 25
226	 13	30.5	3.8	 20
227	 13	32.0	6.3	 25
228	 13	37.0	7.0	 25
229	 13	38.8	8.3	 20
230	 13	39.0	15.2	 25
231	 13	30.0	5.8	 25
232	 13	33.0	6.4	 20
233	 13	32.0	4.6	 25
234	 13	53.0	10.1	 20
235	 13	73.0	13.5	 16
236	 13	32.3	5.5	 20
237	 13	33.0	6.2	 20
238	 13	31.3	6.0	 16
239	 13	34.0	5.2	 25
240	 13	32.0	5.7	 25
241	 13	32.5	5.7	 20
242	 13	38.0	8.0	 25
243	 13	40.0	5.8	 25
244	 13	39.5	7.8	 20
245	 13	34.0	6.7	 25
246	 13	30.0	4.3	 25
247	 13	36.3	9.8	 20
248	 13	29.3	4.4	 20
249	 13	43.3	8.6	 16
250	 13	29.8	6.4	 20
251	 13	39.5	7.6	 20
252	 13	31.5	7.6	 16
253	 13	34.0	5.8	 25
254	 13	33.0	5.5	 25
255	 13	33.8	5.8	 20
256	 13	29.0	6.3	 25
257	 13	41.0	9.1	 25
258	 13	37.3	6.7	 20
259	 13	32.0	4.8	 25
260	 13	34.0	6.8	 25
261	 13	65.3	9.1	 20
262	 13	150.5	21.4	 20
263	 13	40.0	6.9	 20
264	 13	46.0	5.1	 16
265	 13	32.0	5.3	 20
266	 13	37.0	6.8	 20
267	 13	58.0	9.2	 20
268	 13	35.0	4.1	 25
269	 13	59.0	5.3	 25
270	 13	30.0	7.6	 20
271	 13	39.0	8.0	 25
272	 13	31.0	5.3	 25
273	 13	35.5	7.3	 20
274	 13	32.0	6.9	 25
275	 13	36.0	7.1	 25
276	 13	31.3	4.7	 16
277	 13	31.0	5.5	 20
278	 13	35.3	6.6	 20
279	 13	87.8	14.5	 16
280	 13	88.8	16.1	 20
281	 13	32.0	6.5	 25
282	 13	29.0	3.6	 20
283	 13	31.0	4.8	 25
284	 13	39.0	7.0	 25
285	 13	34.3	5.0	 20
286	 13	34.0	5.7	 25
287	 13	34.3	5.5	 20
288	 13	32.0	6.4	 25
289	 13	57.0	10.6	 25
290	 13	50.3	7.6	 16
291	 13	36.3	7.2	 20
292	 13	55.3	8.1	 20
293	 13	43.3	7.1	 16
294	 13	36.3	5.5	 20
295	 13	36.0	5.7	 25
296	 13	37.3	7.0	 20
297	 13	34.0	5.9	 25
298	 13	36.0	7.4	 25
299	 13	40.3	7.3	 20
300	 13	42.0	6.1	 25
301	 13	36.0	6.5	 25
302	 13	39.3	6.0	 20
303	 13	30.0	6.3	 25
304	 13	37.3	3.6	 20
305	 13	41.0	6.9	 16
306	 13	35.0	7.3	 20
307	 13	45.0	7.2	 20
308	 13	51.0	10.9	 20
309	 13	69.0	12.7	 25
310	 13	47.0	9.4	 25
311	 13	45.3	9.5	 20
312	 13	45.0	7.1	 25
313	 13	31.0	5.4	 25
314	 13	36.0	7.1	 20
315	 13	38.0	6.8	 25
316	 13	40.0	6.6	 25
317	 13	35.0	6.3	 20
318	 13	29.0	5.8	 20
319	 13	33.8	8.4	 20
320	 13	37.0	6.7	 16
321	 13	34.5	5.9	 20
322	 13	49.0	9.0	 25
323	 13	45.3	8.3	 20
324	 13	32.0	5.2	 25
325	 13	36.5	7.1	 20
326	 13	35.0	7.7	 25
327	 13	40.0	5.9	 25
328	 13	90.8	10.8	 20
329	 13	38.0	6.6	 25
330	 13	42.0	10.5	 25
331	 13	33.0	6.7	 20
332	 13	38.0	5.4	 20
333	 13	48.0	8.4	 20
334	 13	47.5	9.3	 16
335	 13	82.0	8.6	 20
336	 13	37.0	6.7	 25
337	 13	36.3	7.7	 20
338	 13	37.0	7.3	 25
339	 13	45.0	9.2	 25
340	 13	35.3	7.2	 20
341	 13	96.0	21.3	 25
342	 13	44.0	6.8	 25
343	 13	44.3	7.3	 20
344	 13	41.0	6.7	 25
345	 13	49.0	10.4	 25
346	 13	46.0	8.7	 16
347	 13	43.0	7.5	 20
348	 13	58.5	7.8	 20
349	 13	31.3	5.9	 16
350	 13	37.0	8.4	 25
351	 13	47.0	8.6	 25
352	 13	53.3	9.5	 20
353	 13	44.0	6.4	 25
354	 13	47.0	9.9	 25
355	 13	46.0	12.0	 20
356	 13	46.0	8.0	 25
357	 13	40.0	8.4	 25
358	 13	50.8	9.4	 20
359	 13	61.3	9.9	 20
360	 13	36.5	6.4	 20
361	 13	40.3	10.9	 16
362	 13	66.0	12.6	 20
363	 13	32.0	6.5	 16
364	 13	31.0	4.9	 25
365	 13	33.0	6.8	 25
366	 13	34.5	5.9	 20
367	 13	38.0	6.9	 25
368	 13	36.0	6.5	 25
369	 13	48.3	10.8	 20
370	 13	53.0	10.0	 25
371	 13	71.0	14.6	 25
372	 13	32.3	6.3	 20
373	 13	48.8	10.4	 20
374	 13	35.3	5.8	 20
375	 13	50.0	7.6	 16
376	 13	82.3	17.8	 20
377	 13	39.0	9.1	 20
378	 13	40.3	9.3	 20
379	 13	38.0	6.8	 25
380	 13	33.0	5.3	 25
381	 13	42.3	6.7	 20
382	 13	36.0	6.8	 25
383	 13	32.0	5.5	 25
384	 13	131.5	15.5	 20
385	 13	38.0	7.4	 25
386	 13	52.0	8.5	 25
387	 13	33.5	5.1	 16
388	 13	32.3	4.6	 20
389	 13	34.5	7.4	 20
390	 13	35.3	8.4	 16
391	 13	32.0	4.7	 20
392	 13	34.0	6.4	 25
393	 13	34.0	5.2	 20
394	 13	72.0	14.3	 25
395	 13	33.0	7.2	 25
396	 13	31.3	6.7	 20
397	 13	39.0	6.9	 25
398	 13	29.0	6.2	 25
399	 13	32.3	5.7	 20
400	 13	40.0	6.9	 25
401	 13	58.3	7.3	 16
402	 13	56.8	9.7	 20
403	 13	49.5	10.3	 20
404	 13	52.5	9.2	 16
405	 13	42.3	6.7	 20
406	 13	34.0	7.6	 25
407	 13	31.3	5.5	 20
408	 13	30.0	5.5	 25
409	 13	41.0	7.6	 25
410	 13	52.3	10.1	 20
411	 13	34.0	6.3	 25
412	 13	32.0	6.4	 25
413	 13	121.5	22.1	 20
414	 13	38.0	7.4	 25
415	 13	73.3	10.7	 20
416	 13	95.0	12.6	 16
417	 13	40.0	8.9	 20
418	 13	36.0	6.5	 20
419	 13	52.3	9.7	 16
420	 13	131.0	19.4	 25
421	 13	34.0	5.3	 25
422	 13	31.5	4.9	 20
423	 13	43.0	7.4	 25
424	 13	65.0	10.1	 25
425	 13	39.0	5.4	 20
426	 13	35.0	5.9	 25
427	 13	31.0	6.9	 25
428	 13	34.0	7.2	 20
429	 13	37.3	6.6	 20
430	 13	38.3	5.1	 20
431	 13	35.3	5.9	 16
432	 13	34.0	4.8	 20
433	 13	51.0	8.3	 20
434	 13	38.3	5.4	 20
435	 13	37.0	5.8	 25
436	 13	36.0	13.3	 25
437	 13	40.0	8.1	 20
438	 13	86.0	12.6	 25
439	 13	34.3	3.9	 20
440	 13	69.0	14.7	 25
441	 13	36.0	7.0	 25
442	 13	29.8	7.1	 20
443	 13	40.3	8.0	 20
444	 13	89.5	14.1	 20
445	 13	45.5	7.4	 16
446	 13	38.5	7.3	 20
447	 13	44.3	6.4	 20
448	 13	39.0	24.3	 20
449	 13	32.0	6.1	 25
450	 13	33.0	7.4	 25
451	 13	44.0	6.8	 20
452	 13	37.0	5.9	 25
453	 13	33.0	5.9	 25
454	 13	48.8	7.4	 20
455	 13	46.0	8.1	 25
456	 13	38.0	7.8	 25
457	 13	86.8	16.8	 16
458	 13	37.0	7.2	 20
459	 13	33.3	6.1	 20
460	 13	41.3	6.8	 16
461	 13	35.0	7.6	 25
462	 13	38.0	7.2	 25
463	 13	32.0	4.8	 20
464	 13	33.0	5.3	 25
465	 13	30.0	4.9	 25
466	 13	36.0	6.4	 20
467	 13	40.0	7.2	 25
468	 13	37.0	5.7	 25
469	 13	44.8	7.8	 20
470	 13	35.0	5.0	 25
471	 13	34.3	8.0	 20
472	 13	42.5	6.9	 16
473	 13	36.3	5.8	 20
474	 13	58.5	10.1	 20
475	 13	36.5	7.1	 20
476	 13	41.0	6.3	 25
477	 13	37.0	5.9	 20
478	 13	34.0	5.4	 25
479	 13	45.0	6.4	 25
480	 13	37.0	7.2	 20
481	 13	69.0	11.6	 25
482	 13	84.0	10.2	 25
483	 13	65.5	11.8	 20
484	 13	133.0	12.6	 25
485	 13	82.8	15.3	 20
486	 13	108.3	9.0	 16
487	 13	51.5	7.2	 20
488	 13	42.3	6.4	 20
489	 13	44.5	8.5	 20
490	 13	80.0	16.3	 25
491	 13	33.0	6.9	 25
492	 13	38.3	7.3	 20
493	 13	37.0	6.4	 25
494	 13	39.0	6.8	 25
495	 13	35.8	6.3	 20
496	 13	43.0	8.1	 25
497	 13	37.0	6.4	 25
498	 13	42.0	7.4	 20
499	 13	40.8	7.9	 20
500	 13	45.0	6.7	 20
501	 13	43.3	8.5	 16
502	 13	35.0	7.3	 20
503	 13	40.0	6.2	 25
504	 13	41.5	7.2	 20
505	 13	55.0	8.2	 25
506	 13	58.0	11.9	 25
507	 13	170.5	17.9	 20
508	 13	36.0	6.0	 25
509	 13	49.0	6.1	 25
510	 13	35.0	5.7	 20
511	 13	38.0	6.0	 25
512	 13	45.3	9.4	 20
513	 13	40.0	7.4	 16
514	 13	33.3	6.3	 20
515	 13	39.0	6.6	 16
516	 13	41.3	6.0	 20
517	 13	67.0	11.2	 25
518	 13	33.5	7.5	 20
519	 13	35.0	6.8	 25
520	 13	34.0	6.3	 25
521	 13	33.5	5.9	 20
522	 13	36.0	8.0	 25
523	 13	33.0	6.8	 25
524	 13	32.5	6.1	 20
525	 13	31.0	6.1	 25
526	 13	37.8	7.5	 20
527	 13	154.3	23.8	 16
528	 13	34.0	7.2	 20
529	 13	30.3	6.3	 20
530	 13	40.5	8.3	 16
531	 13	33.0	6.4	 25
532	 13	32.0	5.2	 25
533	 13	42.0	7.6	 20
534	 13	34.0	7.2	 25
535	 13	33.0	5.4	 25
536	 13	35.0	5.8	 20
537	 13	43.0	8.8	 25
538	 13	34.0	7.0	 25
539	 13	32.0	6.5	 20
540	 13	29.5	5.4	 20
541	 13	34.3	6.1	 20
542	 13	32.0	4.8	 16
543	 13	34.3	6.8	 20
544	 13	623.5	105.5	 20
545	 13	36.3	5.3	 20
546	 13	37.0	6.1	 25
547	 13	79.0	10.6	 25
548	 13	132.0	20.5	 20
549	 13	37.0	6.0	 25
550	 13	35.0	6.4	 25
551	 13	32.3	6.4	 20
552	 13	30.0	6.1	 25
553	 13	47.3	7.6	 20
554	 13	36.3	8.4	 20
555	 13	36.5	7.6	 20
556	 13	32.0	3.5	 16
557	 13	41.8	7.6	 20
558	 13	30.0	5.5	 20
559	 13	33.3	7.8	 20
560	 13	31.0	5.3	 25
561	 13	34.0	5.7	 25
562	 13	34.0	7.0	 20
563	 13	34.0	6.1	 25
564	 13	59.0	9.4	 25
565	 13	33.3	6.4	 20
566	 13	44.0	6.3	 25
567	 13	34.0	5.5	 25
568	 13	32.3	7.2	 16
569	 13	43.3	5.9	 20
570	 13	34.3	5.7	 20
571	 13	34.0	4.6	 16
572	 13	28.5	6.2	 20
573	 13	30.0	5.0	 25
574	 13	41.3	6.5	 20
575	 13	34.0	6.5	 25
576	 13	45.0	7.7	 25
577	 13	29.3	5.4	 20
578	 13	37.0	5.8	 25
579	 13	51.0	11.6	 25
580	 13	35.5	4.0	 20
581	 13	32.0	7.1	 25
582	 13	33.3	6.5	 20
583	 13	32.0	5.3	 16
584	 13	33.0	6.7	 20
585	 13	51.0	9.1	 20
586	 13	30.3	5.2	 16
587	 13	47.0	6.6	 25
588	 13	41.0	8.8	 25
589	 13	37.0	5.8	 20
590	 13	33.0	6.9	 25
591	 13	33.8	7.8	 20
592	 13	47.0	9.6	 25
593	 13	34.0	6.7	 25
594	 13	51.5	7.9	 20
595	 13	44.0	7.9	 25
596	 13	34.3	6.2	 20
597	 13	37.0	7.3	 16
598	 13	36.0	5.2	 20
599	 13	34.8	6.1	 20
600	 13	33.0	5.1	 20
601	 13	36.0	6.0	 25
602	 13	36.0	6.5	 25
603	 13	33.0	7.1	 20
604	 13	36.0	7.0	 25
605	 13	33.0	6.6	 25
606	 13	36.3	7.6	 20
607	 13	49.0	7.8	 25
608	 13	51.0	8.3	 25
609	 13	37.0	5.5	 20
610	 13	35.3	6.7	 20
611	 13	33.8	6.6	 20
612	 13	44.5	6.2	 16
613	 13	34.3	6.8	 20
614	 13	38.0	6.5	 25
615	 13	34.3	5.0	 20
616	 13	32.0	6.3	 25
617	 13	93.0	15.4	 25
618	 13	48.3	9.0	 20
619	 13	33.0	5.4	 25
620	 13	32.0	5.2	 25
621	 13	76.8	14.8	 20
622	 13	64.0	10.9	 25
623	 13	60.0	11.4	 25
624	 13	37.3	5.3	 16
625	 13	34.3	6.0	 20
626	 13	30.3	5.5	 16
627	 13	32.0	6.5	 20
628	 13	32.0	6.3	 25
629	 13	34.0	4.9	 20
630	 13	37.0	6.5	 25
631	 13	33.0	6.5	 25
632	 13	35.0	7.1	 20
633	 13	39.0	8.4	 25
634	 13	34.0	7.9	 25
635	 13	31.0	4.9	 20
636	 13	35.0	6.1	 25
637	 13	38.0	7.1	 25
638	 13	38.0	4.9	 16
639	 13	43.5	6.8	 20
  0	 14	1551.0	327.4	 25
  1	 14	49.3	9.1	 20
  2	 14	42.0	7.0	 25
  3	 14	36.3	7.0	 20
  4	 14	34.3	7.4	 16
  5	 14	35.3	5.5	 20
  6	 14	28.0	6.8	 20
  7	 14	57.0	10.3	 20
  8	 14	42.0	9.3	 25
  9	 14	31.0	5.6	 25
 10	 14	35.5	6.3	 20
 11	 14	145.0	30.9	 25
 12	 14	144.0	17.4	 25
 13	 14	38.5	8.4	 20
 14	 14	32.0	6.2	 25
 15	 14	48.5	8.5	 20
 16	 14	37.0	7.1	 20
 17	 14	34.3	6.1	 20
 18	 14	38.8	8.2	 16
 19	 14	211.8	49.6	 20
 20	 14	77.8	20.0	 20
 21	 14	154.3	21.4	 20
 22	 14	57.0	10.5	 25
 23	 14	36.0	7.3	 25
 24	 14	38.0	6.1	 20
 25	 14	46.0	6.9	 25
 26	 14	44.0	7.0	 25
 27	 14	39.3	6.5	 20
 28	 14	45.0	11.4	 25
 29	 14	90.0	11.7	 25
 30	 14	75.3	11.7	 16
 31	 14	39.5	10.9	 20
 32	 14	72.0	10.9	 20
 33	 14	36.3	7.9	 16
 34	 14	35.0	7.1	 20
 35	 14	40.0	7.9	 25
 36	 14	48.8	7.6	 20
 37	 14	37.0	6.2	 25
 38	 14	54.0	9.0	 25
 39	 14	205.0	34.2	 20
 40	 14	34.0	6.3	 25
 41	 14	36.0	6.3	 25
 42	 14	36.3	8.6	 20
 43	 14	38.0	10.2	 25
 44	 14	35.0	5.2	 20
 45	 14	36.3	7.2	 16
 46	 14	50.3	11.0	 20
 47	 14	80.3	10.8	 20
 48	 14	70.5	9.1	 16
 49	 14	114.0	26.3	 25
 50	 14	75.0	15.1	 25
 51	 14	56.8	10.1	 20
 52	 14	70.0	7.8	 25
 53	 14	59.3	10.1	 20
 54	 14	41.0	6.1	 25
 55	 14	45.0	9.4	 25
 56	 14	32.3	6.5	 20
 57	 14	36.0	6.3	 25
 58	 14	34.3	6.2	 20
 59	 14	42.3	6.8	 16
 60	 14	68.3	13.5	 20
 61	 14	85.0	15.6	 20
 62	 14	48.0	10.2	 16
 63	 14	80.0	11.3	 25
 64	 14	89.0	13.3	 25
 65	 14	36.8	7.9	 20
 66	 14	42.0	12.2	 25
 67	 14	46.0	7.5	 25
 68	 14	34.0	4.8	 20
 69	 14	36.0	7.7	 25
 70	 14	134.0	26.4	 25
 71	 14	61.0	18.8	 20
 72	 14	60.3	10.8	 20
 73	 14	36.5	6.8	 20
 74	 14	37.5	7.4	 16
 75	 14	98.5	12.7	 20
 76	 14	53.8	9.3	 20
 77	 14	39.5	8.4	 20
 78	 14	37.0	6.4	 25
 79	 14	33.0	5.9	 25
 80	 14	37.3	6.1	 20
 81	 14	669.0	162.0	 25
 82	 14	44.0	7.2	 25
 83	 14	49.3	6.8	 20
 84	 14	46.0	8.9	 25
 85	 14	33.0	6.4	 25
 86	 14	33.3	8.4	 16
 87	 14	40.0	7.3	 20
 88	 14	38.3	5.6	 20
 89	 14	39.3	6.3	 16
 90	 14	33.0	5.6	 20
 91	 14	34.0	6.6	 20
 92	 14	40.0	6.9	 25
 93	 14	39.0	4.8	 25
 94	 14	31.5	4.9	 20
 95	 14	36.0	6.4	 25
 96	 14	83.0	10.6	 25
 97	 14	49.3	8.0	 20
 98	 14	39.0	6.2	 25
 99	 14	97.0	16.7	 25
100	 14	36.5	6.5	 16
101	 14	36.0	5.8	 20
102	 14	40.3	5.7	 20
103	 14	44.8	9.8	 16
104	 14	35.3	5.8	 20
105	 14	56.0	10.4	 25
106	 14	125.3	14.8	 20
107	 14	230.0	29.2	 25
108	 14	36.0	5.4	 25
109	 14	40.0	8.1	 20
110	 14	37.0	6.4	 25
111	 14	36.0	8.7	 25
112	 14	80.5	14.9	 20
113	 14	49.0	8.1	 25
114	 14	36.5	7.1	 20
115	 14	36.0	4.7	 16
116	 14	199.0	19.9	 20
117	 14	223.5	30.2	 20
118	 14	57.3	9.7	 20
119	 14	36.0	7.1	 25
120	 14	144.0	27.2	 25
121	 14	220.0	31.9	 20
122	 14	52.0	9.3	 25
123	 14	73.0	14.2	 25
124	 14	31.0	5.7	 20
125	 14	34.0	6.6	 25
126	 14	203.0	44.8	 25
127	 14	35.0	5.0	 20
128	 14	36.8	8.1	 20
129	 14	37.0	4.8	 16
130	 14	48.3	8.9	 20
131	 14	69.3	13.6	 20
132	 14	96.3	12.7	 20
133	 14	42.0	8.8	 25
134	 14	41.0	6.3	 25
135	 14	42.0	6.1	 20
136	 14	84.0	11.6	 25
137	 14	120.0	11.4	 25
138	 14	126.0	30.8	 20
139	 14	112.0	21.0	 25
140	 14	61.0	12.9	 25
141	 14	51.3	6.2	 20
142	 14	38.5	6.8	 20
143	 14	37.0	7.3	 20
144	 14	57.0	9.0	 16
145	 14	47.3	7.2	 20
146	 14	41.0	7.0	 25
147	 14	91.3	13.5	 20
148	 14	37.0	5.8	 25
149	 14	57.0	13.6	 25
150	 14	36.3	7.8	 20
151	 14	84.0	15.9	 25
152	 14	45.0	6.9	 25
153	 14	30.3	4.7	 20
154	 14	53.0	9.3	 25
155	 14	41.0	7.5	 20
156	 14	38.0	6.2	 16
157	 14	171.0	41.4	 20
158	 14	68.0	10.0	 20
159	 14	31.3	7.3	 16
160	 14	35.0	7.4	 25
161	 14	51.0	9.8	 25
162	 14	35.0	6.8	 20
163	 14	55.0	9.3	 25
164	 14	178.0	23.8	 25
165	 14	52.0	9.8	 20
166	 14	44.0	6.7	 25
167	 14	53.3	9.1	 20
168	 14	43.0	8.1	 25
169	 14	37.0	5.8	 20
170	 14	50.5	15.3	 16
171	 14	158.3	37.2	 20
172	 14	50.5	7.3	 20
173	 14	46.8	10.3	 16
174	 14	51.0	9.0	 25
175	 14	48.0	7.6	 25
176	 14	56.3	9.9	 20
177	 14	39.0	6.7	 25
178	 14	79.0	12.8	 25
179	 14	73.8	11.7	 20
180	 14	33.0	4.8	 25
181	 14	37.0	6.5	 25
182	 14	554.3	95.9	 20
183	 14	29.3	7.2	 20
184	 14	27.3	5.1	 20
185	 14	26.5	5.6	 16
186	 14	26.3	4.8	 20
187	 14	25.3	4.2	 20
188	 14	27.3	5.5	 20
189	 14	33.0	8.9	 25
190	 14	30.0	6.5	 25
191	 14	25.5	4.5	 20
192	 14	27.0	4.4	 25
193	 14	29.0	6.9	 25
194	 14	25.8	5.0	 20
195	 14	24.0	4.0	 25
196	 14	26.0	4.5	 25
197	 14	25.0	4.4	 16
198	 14	26.0	5.8	 20
199	 14	29.3	5.0	 20
200	 14	27.3	5.1	 16
201	 14	24.3	4.7	 20
202	 14	27.0	5.8	 25
203	 14	26.5	4.6	 20
204	 14	28.0	5.9	 25
205	 14	24.3	4.0	 20
206	 14	25.0	5.4	 25
207	 14	26.0	4.3	 25
208	 14	28.3	7.0	 20
209	 14	24.0	4.4	 25
210	 14	27.0	4.9	 25
211	 14	27.8	5.8	 16
212	 14	30.3	6.0	 20
213	 14	26.5	6.9	 20
214	 14	24.3	4.2	 16
215	 14	29.3	6.3	 20
216	 14	30.0	6.5	 25
217	 14	28.3	5.8	 20
218	 14	26.0	6.0	 25
219	 14	29.0	4.2	 25
220	 14	27.0	5.0	 20
221	 14	25.0	4.4	 25
222	 14	30.0	6.8	 25
223	 14	28.3	5.1	 20
224	 14	27.0	7.4	 25
225	 14	26.8	5.7	 20
226	 14	24.5	3.7	 16
227	 14	24.3	5.1	 20
228	 14	31.0	5.5	 20
229	 14	23.3	4.6	 16
230	 14	28.0	7.1	 25
231	 14	28.0	7.1	 25
232	 14	25.0	5.1	 20
233	 14	28.0	5.8	 25
234	 14	29.0	5.3	 25
235	 14	28.0	5.6	 20
236	 14	27.0	4.6	 25
237	 14	24.0	5.1	 25
238	 14	26.0	5.2	 20
239	 14	26.0	5.2	 20
240	 14	27.3	3.8	 16
241	 14	26.0	6.3	 20
242	 14	24.0	3.8	 20
243	 14	26.5	6.0	 16
244	 14	24.0	3.7	 25
245	 14	26.0	5.3	 25
246	 14	27.3	4.9	 20
247	 14	34.0	7.5	 25
248	 14	30.0	6.0	 25
249	 14	26.0	3.8	 20
250	 14	27.0	6.4	 25
251	 14	29.0	5.5	 25
252	 14	27.0	5.7	 20
253	 14	27.0	4.5	 20
254	 14	28.0	5.1	 20
255	 14	25.0	3.2	 16
256	 14	28.0	5.1	 20
257	 14	28.0	5.4	 25
258	 14	27.0	6.2	 20
259	 14	28.0	6.8	 25
260	 14	25.0	4.8	 25
261	 14	24.3	3.0	 20
262	 14	29.0	5.2	 25
263	 14	28.0	5.8	 25
264	 14	28.3	5.1	 20
265	 14	28.0	6.4	 25
266	 14	31.0	5.1	 25
267	 14	30.5	6.7	 16
268	 14	28.5	6.1	 20
269	 14	28.3	5.5	 20
270	 14	29.3	6.7	 16
271	 14	29.0	5.9	 25
272	 14	26.0	4.4	 25
273	 14	25.0	5.0	 20
274	 14	27.0	6.0	 25
275	 14	28.0	5.8	 25
276	 14	25.0	4.2	 20
277	 14	28.0	7.2	 25
278	 14	35.0	9.2	 20
279	 14	27.0	4.4	 25
280	 14	25.0	4.7	 25
281	 14	24.0	5.6	 16
282	 14	29.5	7.2	 20
283	 14	23.3	3.6	 20
284	 14	26.8	4.6	 16
285	 14	27.0	3.7	 25
286	 14	29.0	6.2	 25
287	 14	29.0	5.1	 20
288	 14	29.0	6.1	 25
289	 14	27.0	4.5	 25
290	 14	28.0	4.5	 20
291	 14	28.0	6.2	 25
292	 14	24.0	4.2	 25
293	 14	29.3	6.9	 20
294	 14	26.0	5.3	 25
295	 14	27.0	5.5	 20
296	 14	27.0	5.2	 16
297	 14	25.3	6.1	 20
298	 14	26.3	4.6	 20
299	 14	27.0	6.5	 20
300	 14	28.0	5.1	 25
301	 14	28.0	5.7	 25
302	 14	28.0	4.9	 20
303	 14	29.0	5.6	 25
304	 14	27.0	7.2	 25
305	 14	25.3	5.1	 20
306	 14	26.0	4.1	 25
307	 14	29.0	4.7	 25
308	 14	31.5	7.5	 16
309	 14	30.3	5.6	 20
310	 14	26.3	4.3	 20
311	 14	32.3	8.4	 16
312	 14	27.0	4.9	 20
313	 14	28.0	6.0	 25
314	 14	26.0	5.0	 20
315	 14	28.0	4.7	 25
316	 14	25.3	2.7	 20
317	 14	26.0	5.4	 25
318	 14	27.0	4.9	 25
319	 14	25.3	6.5	 20
320	 14	29.0	5.7	 25
321	 14	30.0	6.6	 25
322	 14	27.3	5.7	 16
323	 14	26.3	6.5	 20
324	 14	27.3	4.7	 20
325	 14	31.5	6.5	 16
326	 14	26.3	5.0	 20
327	 14	30.0	6.2	 25
328	 14	29.5	5.8	 20
329	 14	27.0	5.4	 25
330	 14	27.0	5.8	 25
331	 14	29.0	5.8	 20
332	 14	28.0	6.0	 25
333	 14	31.0	5.8	 25
334	 14	30.3	5.7	 20
335	 14	29.0	4.5	 25
336	 14	27.3	5.5	 20
337	 14	29.3	3.9	 16
338	 14	29.3	5.3	 20
339	 14	25.3	5.4	 20
340	 14	31.0	13.3	 16
341	 14	32.0	6.6	 25
342	 14	27.0	7.3	 25
343	 14	25.5	5.8	 20
344	 14	27.0	6.7	 25
345	 14	27.0	4.8	 25
346	 14	25.0	4.4	 20
347	 14	28.0	5.0	 25
348	 14	31.0	5.7	 25
349	 14	31.0	5.1	 20
350	 14	30.0	5.7	 20
351	 14	29.3	7.0	 20
352	 14	33.0	5.3	 16
353	 14	33.0	5.9	 20
354	 14	35.8	7.4	 16
355	 14	27.0	6.3	 25
356	 14	29.0	5.8	 25
357	 14	29.8	5.0	 20
358	 14	29.0	6.2	 25
359	 14	29.0	5.7	 25
360	 14	27.0	4.0	 20
361	 14	27.0	4.8	 25
362	 14	26.0	6.0	 25
363	 14	24.3	5.8	 20
364	 14	26.0	3.2	 20
365	 14	27.3	5.5	 20
366	 14	27.0	6.2	 16
367	 14	26.3	4.8	 20
368	 14	27.3	4.7	 20
369	 14	27.5	6.8	 20
370	 14	29.0	5.1	 25
371	 14	29.0	6.0	 25
372	 14	27.3	5.9	 20
373	 14	27.0	5.3	 25
374	 14	27.0	4.5	 25
375	 14	28.3	5.5	 20
376	 14	27.0	6.0	 25
377	 14	28.0	5.5	 25
378	 14	27.8	6.2	 16
379	 14	21.5	3.5	 20
380	 14	27.5	5.5	 20
381	 14	25.0	5.0	 16
382	 14	30.0	6.7	 20
383	 14	26.0	5.3	 25
384	 14	30.3	7.5	 20
385	 14	28.0	7.5	 25
386	 14	28.0	4.1	 25
387	 14	29.3	4.2	 20
388	 14	27.0	6.9	 25
389	 14	30.0	4.8	 25
390	 14	25.3	4.3	 20
391	 14	27.0	5.6	 25
392	 14	25.5	4.2	 16
393	 14	29.0	4.7	 20
394	 14	26.0	3.4	 20
395	 14	27.0	5.3	 16
396	 14	26.3	3.6	 20
397	 14	27.0	6.6	 25
398	 14	28.5	6.8	 20
399	 14	28.0	6.6	 25
400	 14	31.0	5.7	 25
401	 14	28.3	5.4	 20
402	 14	30.0	6.7	 25
403	 14	28.0	5.9	 25
404	 14	27.3	6.4	 20
405	 14	24.0	5.5	 25
406	 14	26.3	4.5	 20
407	 14	25.3	4.4	 16
408	 14	29.0	4.5	 20
409	 14	28.0	5.2	 20
410	 14	28.0	6.2	 20
411	 14	28.0	5.7	 25
412	 14	26.0	4.2	 25
413	 14	26.0	5.0	 20
414	 14	28.0	5.1	 25
415	 14	26.0	5.5	 25
416	 14	31.3	5.7	 20
417	 14	31.0	4.8	 25
418	 14	28.0	4.3	 25
419	 14	29.0	6.2	 20
420	 14	29.3	7.8	 20
421	 14	24.3	3.1	 20
422	 14	30.3	6.6	 16
423	 14	28.0	5.3	 20
424	 14	28.0	4.8	 25
425	 14	28.0	4.9	 20
426	 14	28.0	3.9	 25
427	 14	27.0	5.1	 25
428	 14	26.5	5.3	 20
429	 14	30.0	6.7	 25
430	 14	26.3	5.8	 20
431	 14	26.0	5.9	 25
432	 14	29.0	5.5	 25
433	 14	28.3	5.4	 20
434	 14	27.0	7.1	 20
435	 14	27.3	5.0	 20
436	 14	28.3	4.7	 16
437	 14	26.0	5.2	 20
438	 14	29.0	6.0	 25
439	 14	27.0	4.2	 20
440	 14	27.0	6.2	 25
441	 14	27.0	5.2	 25
442	 14	28.0	5.6	 20
443	 14	23.0	4.8	 25
444	 14	25.0	4.0	 25
445	 14	30.0	5.7	 20
446	 14	31.0	7.0	 25
447	 14	29.0	5.8	 25
448	 14	26.0	4.6	 16
449	 14	29.3	7.2	 20
450	 14	28.0	5.9	 20
451	 14	32.0	6.2	 16
452	 14	29.0	6.0	 25
453	 14	30.0	7.4	 25
454	 14	27.0	4.8	 20
455	 14	30.0	5.5	 25
456	 14	29.0	5.5	 25
457	 14	27.0	5.4	 20
458	 14	26.0	5.3	 25
459	 14	31.0	6.5	 25
460	 14	27.3	4.9	 20
461	 14	29.0	4.9	 20
462	 14	28.3	5.8	 20
463	 14	26.8	6.0	 16
464	 14	29.3	5.8	 20
465	 14	26.5	3.6	 20
466	 14	31.3	5.6	 20
467	 14	29.0	5.5	 25
468	 14	29.0	4.5	 20
469	 14	29.0	6.0	 25
470	 14	31.0	5.9	 25
471	 14	30.3	5.6	 20
472	 14	29.0	6.0	 25
473	 14	31.0	5.9	 25
474	 14	29.5	6.1	 20
475	 14	30.5	5.4	 20
476	 14	32.0	6.0	 20
477	 14	30.0	4.9	 16
478	 14	32.8	6.8	 20
479	 14	34.0	6.9	 20
480	 14	36.5	8.0	 20
481	 14	34.0	6.3	 25
482	 14	33.0	6.2	 25
483	 14	31.0	5.1	 20
484	 14	33.0	6.2	 25
485	 14	29.0	4.8	 25
486	 14	30.0	5.9	 20
487	 14	31.0	6.8	 25
488	 14	30.0	3.6	 25
489	 14	33.3	7.4	 16
490	 14	30.0	5.4	 20
491	 14	30.3	5.8	 20
492	 14	31.0	6.4	 16
493	 14	29.3	5.3	 20
494	 14	30.0	4.5	 25
495	 14	30.3	5.9	 20
496	 14	30.0	6.0	 25
497	 14	29.0	5.5	 25
498	 14	29.0	6.5	 20
499	 14	30.0	5.3	 25
500	 14	30.0	5.2	 25
501	 14	29.0	6.3	 20
502	 14	33.0	5.9	 25
503	 14	33.8	6.7	 20
504	 14	33.5	6.9	 16
505	 14	34.3	6.3	 20
506	 14	31.5	6.9	 16
507	 14	30.0	5.6	 20
508	 14	30.0	5.2	 25
509	 14	30.0	5.6	 20
510	 14	32.0	6.3	 25
511	 14	31.0	6.6	 25
512	 14	32.5	6.0	 20
513	 14	29.0	5.3	 25
514	 14	27.0	4.7	 25
515	 14	29.3	6.7	 20
516	 14	33.0	9.8	 25
517	 14	32.3	6.6	 20
518	 14	27.0	6.2	 16
519	 14	32.3	5.6	 20
520	 14	29.3	4.6	 20
521	 14	29.3	5.0	 16
522	 14	26.0	5.5	 25
523	 14	29.0	5.0	 25
524	 14	36.3	7.0	 20
525	 14	28.0	4.9	 25
526	 14	31.0	9.0	 25
527	 14	28.3	5.0	 20
528	 14	27.0	6.0	 25
529	 14	28.0	4.5	 25
530	 14	33.3	5.8	 20
531	 14	28.3	5.3	 20
532	 14	25.0	4.4	 20
533	 14	25.5	5.4	 16
534	 14	25.0	5.2	 20
535	 14	30.3	8.8	 20
536	 14	27.5	5.5	 20
537	 14	27.0	5.9	 25
538	 14	30.0	8.1	 25
539	 14	29.8	6.6	 20
540	 14	25.0	4.9	 25
541	 14	26.0	5.6	 25
542	 14	28.0	8.3	 20
543	 14	29.0	6.1	 25
544	 14	27.3	6.6	 20
545	 14	26.3	5.7	 20
546	 14	26.3	6.1	 20
547	 14	26.5	7.6	 16
548	 14	30.3	6.1	 20
549	 14	26.3	5.3	 20
550	 14	22.5	7.1	 20
551	 14	27.0	6.8	 25
552	 14	28.0	6.2	 25
553	 14	27.0	4.7	 20
554	 14	29.0	5.4	 25
555	 14	30.0	5.1	 25
556	 14	25.5	6.1	 20
557	 14	26.0	4.7	 25
558	 14	25.0	4.4	 25
559	 14	23.3	5.5	 16
560	 14	28.3	6.1	 20
561	 14	28.0	7.0	 20
562	 14	28.0	4.0	 16
563	 14	30.0	6.6	 25
564	 14	28.0	4.1	 25
565	 14	27.0	2.8	 20
566	 14	31.0	5.3	 25
567	 14	32.0	6.8	 25
568	 14	26.5	3.7	 20
569	 14	29.0	6.4	 25
570	 14	29.0	5.8	 25
571	 14	30.3	6.0	 20
572	 14	27.0	4.6	 25
573	 14	25.5	5.9	 20
574	 14	30.3	7.5	 16
575	 14	27.3	4.4	 20
576	 14	26.3	3.7	 20
577	 14	26.3	6.1	 20
578	 14	29.0	5.3	 25
579	 14	31.0	4.9	 25
580	 14	28.0	6.3	 20
581	 14	27.0	4.7	 25
582	 14	24.0	3.7	 20
583	 14	25.0	4.3	 25
584	 14	28.0	5.7	 25
585	 14	27.0	4.9	 20
586	 14	27.0	5.9	 25
587	 14	27.5	6.3	 20
588	 14	27.0	5.8	 16
589	 14	31.0	6.1	 20
590	 14	29.0	3.1	 20
591	 14	28.3	5.3	 20
592	 14	30.0	6.0	 25
593	 14	29.0	5.3	 25
594	 14	29.3	4.8	 20
595	 14	28.0	5.5	 25
596	 14	26.0	6.4	 25
597	 14	29.3	5.2	 20
598	 14	28.0	6.0	 25
599	 14	31.0	5.3	 25
600	 14	27.3	5.8	 16
601	 14	28.3	5.3	 20
602	 14	28.0	6.8	 20
603	 14	26.0	5.6	 16
604	 14	27.5	6.6	 20
605	 14	27.0	4.0	 25
606	 14	29.0	5.5	 20
607	 14	28.0	5.1	 25
608	 14	28.0	4.7	 25
609	 14	29.0	6.3	 20
610	 14	29.0	5.6	 25
611	 14	27.0	5.1	 25
612	 14	26.3	4.1	 20
613	 14	25.0	5.2	 25
614	 14	30.3	6.0	 20
615	 14	31.0	6.6	 16
616	 14	26.0	4.7	 20
617	 14	26.3	8.1	 20
618	 14	29.8	5.4	 16
619	 14	30.0	4.9	 25
620	 14	28.0	6.1	 20
621	 14	28.0	5.0	 25
622	 14	31.0	4.9	 25
623	 14	28.0	5.8	 20
624	 14	28.0	6.2	 25
625	 14	25.0	3.2	 25
626	 14	27.5	6.0	 20
627	 14	30.0	6.3	 25
628	 14	28.3	6.0	 20
629	 14	27.5	6.4	 16
630	 14	28.0	3.9	 20
631	 14	29.3	5.7	 20
632	 14	27.0	5.6	 16
633	 14	28.0	5.2	 25
634	 14	29.0	6.2	 25
635	 14	28.3	4.5	 20
636	 14	30.0	6.2	 25
637	 14	29.0	5.8	 25
638	 14	30.0	6.0	 20
639	 14	1767.0	432.6	 25
  0	 15	39.0	6.9	 25
  1	 15	37.0	5.2	 20
  2	 15	41.0	4.9	 25
  3	 15	32.0	3.9	 25
  4	 15	34.0	5.5	 20
  5	 15	30.0	6.0	 25
  6	 15	34.0	5.6	 20
  7	 15	108.8	26.0	 20
  8	 15	72.5	9.1	 20
  9	 15	36.5	6.3	 16
 10	 15	89.5	24.3	 20
 11	 15	51.0	9.3	 20
 12	 15	38.5	7.1	 20
 13	 15	36.0	5.3	 25
 14	 15	33.0	6.4	 25
 15	 15	39.0	7.4	 20
 16	 15	33.0	4.9	 25
 17	 15	40.0	9.2	 25
 18	 15	61.3	10.1	 20
 19	 15	67.0	9.6	 25
 20	 15	166.0	21.3	 25
 21	 15	87.8	25.5	 16
 22	 15	41.0	7.1	 20
 23	 15	35.0	6.0	 20
 24	 15	44.0	9.8	 16
 25	 15	39.3	7.1	 20
 26	 15	36.0	6.0	 25
 27	 15	35.3	6.3	 20
 28	 15	40.0	6.0	 25
 29	 15	191.0	23.9	 25
 30	 15	114.0	17.0	 20
 31	 15	41.0	10.1	 25
 32	 15	35.0	6.6	 25
 33	 15	32.5	6.7	 20
 34	 15	36.0	4.7	 25
 35	 15	34.8	7.7	 20
 36	 15	70.3	11.5	 16
 37	 15	34.5	5.5	 20
 38	 15	75.3	12.8	 20
 39	 15	163.0	23.1	 16
 40	 15	29.0	5.2	 25
 41	 15	30.0	6.5	 25
 42	 15	35.3	4.9	 20
 43	 15	50.0	8.6	 25
 44	 15	32.3	5.6	 20
 45	 15	33.0	5.8	 25
 46	 15	66.0	15.7	 25
 47	 15	141.8	21.6	 20
 48	 15	138.0	25.2	 25
 49	 15	62.8	10.8	 20
 50	 15	102.5	13.8	 16
 51	 15	80.5	18.1	 20
 52	 15	46.0	11.2	 20
 53	 15	49.5	7.3	 16
 54	 15	48.0	9.5	 25
 55	 15	40.0	7.3	 25
 56	 15	34.5	6.0	 20
 57	 15	42.0	7.8	 25
 58	 15	79.0	10.6	 25
 59	 15	47.5	8.4	 20
 60	 15	47.0	8.1	 25
 61	 15	63.0	9.2	 25
 62	 15	33.0	5.1	 20
 63	 15	48.3	8.0	 20
 64	 15	155.8	27.1	 20
 65	 15	41.0	9.0	 16
 66	 15	49.0	9.1	 20
 67	 15	38.0	6.5	 25
 68	 15	36.3	7.8	 20
 69	 15	36.0	6.4	 25
 70	 15	328.0	45.7	 25
 71	 15	42.0	6.5	 20
 72	 15	42.0	8.2	 25
 73	 15	42.0	7.8	 25
 74	 15	35.5	5.7	 20
 75	 15	178.0	19.1	 25
 76	 15	100.0	16.2	 25
 77	 15	40.3	8.5	 16
 78	 15	51.3	9.4	 20
 79	 15	33.0	6.3	 20
 80	 15	44.0	6.0	 16
 81	 15	86.0	13.0	 25
 82	 15	46.8	10.1	 20
 83	 15	43.0	8.2	 25
 84	 15	74.0	10.3	 25
 85	 15	30.3	4.1	 20
 86	 15	43.0	8.1	 25
 87	 15	42.0	7.5	 25
 88	 15	35.5	5.7	 20
 89	 15	53.0	9.5	 25
 90	 15	37.0	7.2	 25
 91	 15	35.8	8.1	 16
 92	 15	68.0	13.1	 20
 93	 15	40.0	9.9	 20
 94	 15	38.5	8.0	 16
 95	 15	34.0	4.1	 25
 96	 15	43.0	9.6	 25
 97	 15	38.3	6.2	 20
 98	 15	45.0	7.0	 25
 99	 15	50.0	7.6	 25
100	 15	37.3	7.1	 20
101	 15	32.0	6.7	 25
102	 15	50.0	11.3	 25
103	 15	55.3	8.6	 20
104	 15	41.0	6.5	 25
105	 15	111.5	22.2	 20
106	 15	70.5	9.4	 16
107	 15	90.0	9.8	 20
108	 15	43.3	10.8	 20
109	 15	42.3	7.8	 20
110	 15	75.0	11.5	 25
111	 15	42.0	7.1	 25
112	 15	55.3	12.3	 20
113	 15	53.0	12.4	 25
114	 15	41.0	6.7	 25
115	 15	36.0	6.8	 20
116	 15	149.0	19.5	 25
117	 15	211.0	30.6	 25
118	 15	42.5	8.6	 16
119	 15	33.3	7.2	 20
120	 15	55.3	9.3	 16
121	 15	77.3	11.5	 20
122	 15	44.0	7.5	 20
123	 15	94.5	12.6	 20
124	 15	30.0	5.3	 25
125	 15	35.0	4.8	 25
126	 15	68.5	10.1	 20
127	 15	37.0	6.5	 25
128	 15	32.0	6.2	 25
129	 15	34.0	6.6	 20
130	 15	43.0	8.3	 25
131	 15	43.0	7.2	 25
132	 15	48.0	11.3	 16
133	 15	35.3	8.6	 20
134	 15	50.0	8.1	 20
135	 15	46.5	5.6	 16
136	 15	52.3	8.5	 20
137	 15	80.0	9.9	 25
138	 15	81.5	11.2	 20
139	 15	159.0	20.5	 25
140	 15	60.0	11.0	 25
141	 15	48.5	6.2	 20
142	 15	42.0	5.7	 25
143	 15	39.0	8.4	 25
144	 15	53.3	7.6	 20
145	 15	57.0	9.1	 25
146	 15	41.3	6.7	 20
147	 15	49.5	7.4	 16
148	 15	33.5	5.2	 20
149	 15	44.0	6.0	 20
150	 15	31.5	8.0	 16
151	 15	37.0	8.3	 25
152	 15	128.0	17.8	 25
153	 15	33.0	5.5	 20
154	 15	65.0	10.9	 25
155	 15	33.0	5.1	 25
156	 15	36.3	5.8	 20
157	 15	56.0	11.8	 25
158	 15	31.3	5.0	 20
159	 15	30.0	6.7	 25
160	 15	32.3	6.7	 20
161	 15	42.0	6.9	 16
162	 15	33.3	5.2	 20
163	 15	76.3	20.2	 20
164	 15	112.5	14.7	 16
165	 15	35.0	5.1	 25
166	 15	39.0	6.5	 25
167	 15	35.0	6.3	 20
168	 15	36.0	6.7	 25
169	 15	42.0	8.9	 25
170	 15	36.0	6.1	 20
171	 15	39.0	6.6	 25
172	 15	52.0	10.5	 25
173	 15	58.0	7.5	 20
174	 15	69.3	13.7	 20
175	 15	38.3	7.0	 20
176	 15	70.3	9.6	 16
177	 15	42.0	5.8	 20
178	 15	66.5	13.2	 20
179	 15	85.8	13.2	 20
180	 15	32.0	5.3	 25
181	 15	31.0	4.8	 25
182	 15	95.8	13.0	 20
183	 15	244.0	24.1	 25
184	 15	56.0	9.4	 25
185	 15	44.8	7.0	 20
186	 15	34.0	4.7	 25
187	 15	39.0	7.0	 25
188	 15	37.3	7.3	 16
189	 15	36.0	6.2	 20
190	 15	43.0	6.5	 20
191	 15	111.0	14.2	 16
192	 15	41.0	6.3	 20
193	 15	47.0	8.4	 25
194	 15	45.3	7.2	 20
195	 15	39.0	7.8	 25
196	 15	38.3	7.8	 20
197	 15	44.0	8.3	 25
198	 15	33.0	6.1	 25
199	 15	31.5	5.0	 20
200	 15	36.0	7.1	 25
201	 15	33.0	6.5	 25
202	 15	32.8	7.3	 16
203	 15	37.0	6.0	 20
204	 15	32.0	5.5	 20
205	 15	37.0	7.2	 16
206	 15	32.0	5.6	 25
207	 15	45.0	8.8	 25
208	 15	63.3	8.3	 20
209	 15	34.0	5.1	 25
210	 15	39.0	7.3	 25
211	 15	31.3	5.5	 20
212	 15	33.0	5.7	 25
213	 15	71.0	15.1	 25
214	 15	30.0	7.2	 20
215	 15	36.0	6.2	 25
216	 15	31.0	5.6	 20
217	 15	33.5	6.6	 16
218	 15	42.3	10.0	 20
219	 15	29.3	4.4	 20
220	 15	30.3	6.4	 20
221	 15	34.0	5.6	 25
222	 15	52.0	10.6	 25
223	 15	51.3	7.7	 20
224	 15	64.0	10.5	 25
225	 15	140.0	28.4	 25
226	 15	41.3	7.1	 20
227	 15	45.0	8.4	 25
228	 15	189.0	33.9	 25
229	 15	50.3	10.3	 20
230	 15	37.3	5.7	 20
231	 15	39.0	8.4	 20
232	 15	35.3	5.1	 16
233	 15	32.0	5.8	 20
234	 15	40.0	8.2	 20
235	 15	55.0	8.0	 25
236	 15	60.0	12.0	 25
237	 15	79.5	12.9	 20
238	 15	47.0	8.5	 25
239	 15	101.0	18.2	 25
240	 15	58.0	11.5	 20
241	 15	79.0	12.4	 25
242	 15	38.0	7.9	 25
243	 15	34.3	6.8	 20
244	 15	58.5	12.0	 20
245	 15	32.0	5.7	 20
246	 15	82.0	14.3	 16
247	 15	32.0	4.9	 20
248	 15	35.0	7.2	 25
249	 15	32.0	6.3	 20
250	 15	38.0	6.4	 25
251	 15	35.0	7.5	 25
252	 15	33.3	7.1	 20
253	 15	33.0	7.5	 25
254	 15	38.0	8.2	 25
255	 15	61.5	13.2	 20
256	 15	42.0	11.9	 25
257	 15	40.3	7.6	 20
258	 15	36.3	6.9	 16
259	 15	35.0	5.9	 20
260	 15	39.8	10.2	 20
261	 15	34.0	5.2	 16
262	 15	124.0	26.9	 25
263	 15	41.0	8.7	 25
264	 15	30.3	5.1	 20
265	 15	35.0	7.7	 25
266	 15	44.0	7.7	 25
267	 15	1101.3	204.3	 20
268	 15	40.0	7.3	 25
269	 15	35.0	7.3	 25
270	 15	48.3	8.4	 20
271	 15	32.5	5.9	 20
272	 15	37.3	6.3	 16
273	 15	30.5	6.2	 20
274	 15	36.0	6.7	 20
275	 15	34.5	6.2	 16
276	 15	654.0	176.1	 25
277	 15	39.0	7.0	 25
278	 15	55.3	9.0	 20
279	 15	35.0	7.8	 25
280	 15	31.0	5.2	 25
281	 15	45.3	8.3	 20
282	 15	89.0	15.0	 25
283	 15	32.0	7.4	 25
284	 15	36.5	5.7	 20
285	 15	46.0	7.7	 20
286	 15	36.5	7.9	 20
287	 15	192.5	25.3	 16
288	 15	276.5	29.2	 20
289	 15	122.8	12.8	 20
290	 15	42.0	8.0	 20
291	 15	58.0	11.6	 25
292	 15	56.0	9.5	 25
293	 15	64.3	8.9	 20
294	 15	57.0	10.6	 25
295	 15	67.0	11.2	 25
296	 15	77.0	13.3	 20
297	 15	52.0	9.3	 25
298	 15	54.0	8.3	 25
299	 15	87.8	15.2	 16
300	 15	99.3	15.1	 20
301	 15	116.0	14.8	 20
302	 15	50.5	6.7	 16
303	 15	36.3	6.6	 20
304	 15	50.0	9.1	 25
305	 15	51.0	9.3	 20
306	 15	151.0	28.3	 25
307	 15	251.0	37.8	 25
308	 15	279.5	37.1	 20
309	 15	99.0	15.0	 25
310	 15	86.3	18.3	 20
311	 15	106.0	22.1	 25
312	 15	74.0	14.1	 25
313	 15	89.8	9.6	 16
314	 15	308.5	41.6	 20
315	 15	233.8	27.3	 20
316	 15	87.0	18.2	 16
317	 15	53.5	7.7	 20
318	 15	53.0	9.1	 25
319	 15	72.0	10.8	 20
320	 15	57.0	12.2	 25
321	 15	47.0	7.3	 25
322	 15	41.3	5.4	 20
323	 15	39.0	7.4	 25
324	 15	86.0	13.4	 25
325	 15	122.8	19.0	 20
326	 15	65.0	13.2	 25
327	 15	173.3	29.6	 20
328	 15	218.8	22.6	 16
329	 15	222.5	25.3	 20
330	 15	263.8	31.3	 20
331	 15	170.0	17.2	 16
332	 15	423.0	82.9	 25
333	 15	52.0	9.1	 25
334	 15	46.5	7.3	 20
335	 15	222.0	42.2	 25
336	 15	40.0	7.7	 25
337	 15	61.5	10.1	 20
338	 15	88.0	16.9	 25
339	 15	43.0	7.2	 25
340	 15	47.8	7.9	 20
341	 15	42.0	8.3	 20
342	 15	46.8	9.0	 20
343	 15	49.0	7.9	 16
344	 15	45.8	7.2	 20
345	 15	85.8	16.3	 20
346	 15	747.3	60.2	 20
347	 15	167.0	27.4	 25
348	 15	112.5	13.3	 20
349	 15	218.0	41.3	 25
350	 15	157.0	34.0	 25
351	 15	402.8	58.2	 20
352	 15	599.0	178.4	 25
353	 15	146.0	31.7	 25
354	 15	75.3	12.8	 20
355	 15	485.8	117.7	 20
356	 15	93.0	21.1	 20
357	 15	41.8	7.2	 16
358	 15	36.3	6.4	 20
359	 15	33.0	6.0	 25
360	 15	64.3	12.3	 20
361	 15	39.0	8.7	 25
362	 15	102.0	30.5	 25
363	 15	137.3	32.6	 20
364	 15	159.0	35.9	 25
365	 15	182.0	36.9	 25
366	 15	59.3	9.2	 20
367	 15	77.0	16.8	 25
368	 15	138.0	34.2	 25
369	 15	37.0	8.2	 16
370	 15	33.3	6.9	 20
371	 15	41.0	9.0	 20
372	 15	32.3	4.6	 16
373	 15	33.0	4.7	 25
374	 15	40.0	8.1	 25
375	 15	36.0	7.5	 20
376	 15	32.0	6.1	 25
377	 15	38.0	6.6	 25
378	 15	54.0	11.6	 20
379	 15	39.0	7.4	 25
380	 15	36.0	6.7	 25
381	 15	31.3	6.0	 20
382	 15	33.0	5.6	 25
383	 15	32.3	6.5	 20
384	 15	43.3	11.4	 16
385	 15	68.3	14.3	 20
386	 15	130.0	17.8	 16
387	 15	226.0	27.6	 25
388	 15	268.0	34.9	 25
389	 15	158.5	19.7	 20
390	 15	101.0	16.4	 25
391	 15	35.0	8.0	 25
392	 15	42.0	7.7	 20
393	 15	38.0	8.9	 25
394	 15	40.0	8.0	 25
395	 15	36.0	7.0	 20
396	 15	45.0	8.0	 25
397	 15	111.8	22.3	 20
398	 15	62.3	9.1	 16
399	 15	46.3	9.3	 20
400	 15	47.3	8.1	 20
401	 15	38.0	7.3	 20
402	 15	74.0	12.4	 25
403	 15	133.0	38.5	 25
404	 15	34.0	5.2	 20
405	 15	29.0	4.7	 25
406	 15	33.0	7.4	 25
407	 15	55.0	6.4	 20
408	 15	42.0	6.0	 25
409	 15	45.0	7.0	 25
410	 15	43.3	9.5	 16
411	 15	139.3	21.2	 20
412	 15	93.8	10.7	 20
413	 15	92.5	12.1	 16
414	 15	90.0	11.5	 20
415	 15	858.0	105.0	 25
416	 15	54.3	6.5	 20
417	 15	39.0	7.3	 25
418	 15	32.0	7.3	 25
419	 15	34.8	10.7	 20
420	 15	86.0	19.4	 25
421	 15	88.0	14.8	 20
422	 15	34.0	6.1	 25
423	 15	30.0	6.4	 25
424	 15	32.3	7.3	 16
425	 15	29.0	5.5	 20
426	 15	73.8	8.6	 20
427	 15	69.5	12.0	 16
428	 15	36.3	6.0	 20
429	 15	49.0	8.8	 25
430	 15	35.0	5.8	 20
431	 15	42.0	10.2	 25
432	 15	47.0	10.5	 25
433	 15	41.0	8.4	 20
434	 15	32.0	5.9	 25
435	 15	38.0	6.5	 25
436	 15	88.3	14.4	 20
437	 15	48.0	8.0	 25
438	 15	66.5	15.2	 20
439	 15	40.0	6.0	 16
440	 15	29.3	5.4	 20
441	 15	32.3	5.0	 20
442	 15	41.0	6.6	 16
443	 15	41.0	7.2	 25
444	 15	44.0	7.9	 25
445	 15	46.8	6.8	 20
446	 15	145.0	22.6	 25
447	 15	40.0	6.1	 25
448	 15	283.3	60.2	 20
449	 15	93.0	15.6	 25
450	 15	59.0	10.1	 25
451	 15	248.8	61.7	 20
452	 15	243.0	29.3	 20
453	 15	171.5	19.4	 20
454	 15	55.3	6.9	 16
455	 15	39.0	8.5	 20
456	 15	33.0	5.3	 20
457	 15	33.5	5.0	 20
458	 15	31.0	3.5	 25
459	 15	70.5	13.8	 20
460	 15	93.0	16.9	 25
461	 15	201.0	36.8	 25
462	 15	67.0	11.9	 20
463	 15	68.0	12.1	 25
464	 15	134.0	23.1	 25
465	 15	58.3	9.6	 20
466	 15	37.5	5.7	 20
467	 15	51.3	8.4	 20
468	 15	58.8	9.6	 16
469	 15	50.3	7.3	 20
470	 15	75.5	13.1	 20
471	 15	142.8	20.0	 20
472	 15	187.0	27.7	 25
473	 15	82.0	12.4	 25
474	 15	298.5	29.0	 20
475	 15	70.0	12.1	 25
476	 15	71.0	11.8	 25
477	 15	45.8	7.5	 20
478	 15	53.0	7.4	 25
479	 15	164.0	31.2	 25
480	 15	445.3	27.0	 16
481	 15	870.3	110.5	 20
482	 15	66.0	11.6	 20
483	 15	425.0	49.7	 16
484	 15	73.5	11.6	 20
485	 15	67.0	11.7	 25
486	 15	48.0	8.3	 20
487	 15	44.0	7.0	 25
488	 15	118.0	24.9	 25
489	 15	50.5	10.0	 20
490	 15	706.0	200.1	 25
491	 15	71.0	14.8	 25
492	 15	314.3	91.3	 20
493	 15	35.0	5.1	 25
494	 15	32.3	4.9	 20
495	 15	61.0	9.9	 16
496	 15	36.3	6.5	 20
497	 15	35.8	4.2	 16
498	 15	40.3	7.8	 20
499	 15	39.0	5.7	 25
500	 15	41.3	10.1	 20
501	 15	76.0	13.4	 25
502	 15	62.0	12.1	 25
503	 15	88.5	18.7	 20
504	 15	253.0	54.8	 25
505	 15	379.0	74.5	 25
506	 15	340.8	71.5	 20
507	 15	368.0	79.3	 25
508	 15	130.5	27.4	 20
509	 15	51.5	10.7	 16
510	 15	80.3	13.3	 20
511	 15	58.8	9.0	 20
512	 15	174.8	20.5	 20
513	 15	201.0	35.5	 25
514	 15	353.0	50.6	 25
515	 15	56.0	8.7	 20
516	 15	159.0	35.2	 25
517	 15	60.0	13.0	 25
518	 15	58.3	12.0	 20
519	 15	203.0	39.3	 25
520	 15	1007.0	184.1	 25
521	 15	544.0	103.7	 20
522	 15	171.8	31.0	 20
523	 15	70.0	12.8	 20
524	 15	521.5	73.0	 16
525	 15	156.0	39.4	 20
526	 15	228.0	49.4	 25
527	 15	209.3	35.6	 20
528	 15	71.0	14.9	 25
529	 15	62.0	11.9	 25
530	 15	36.5	7.4	 20
531	 15	34.0	6.0	 25
532	 15	99.0	27.3	 25
533	 15	85.0	23.7	 20
534	 15	35.0	7.2	 25
535	 15	37.3	8.3	 20
536	 15	37.5	7.1	 20
537	 15	100.3	24.1	 20
538	 15	53.0	8.8	 16
539	 15	41.3	8.0	 20
540	 15	34.0	6.8	 25
541	 15	37.5	5.4	 20
542	 15	50.0	9.9	 25
543	 15	31.0	6.1	 25
544	 15	49.5	7.8	 20
545	 15	33.0	5.9	 25
546	 15	35.0	6.0	 25
547	 15	33.8	5.6	 20
548	 15	150.0	43.4	 25
549	 15	70.0	19.0	 25
550	 15	30.0	5.1	 16
551	 15	31.3	4.5	 20
552	 15	32.0	4.8	 20
553	 15	32.3	6.2	 16
554	 15	49.0	9.9	 25
555	 15	75.0	11.6	 25
556	 15	154.5	34.5	 20
557	 15	96.0	17.5	 25
558	 15	36.0	7.3	 25
559	 15	41.5	8.5	 20
560	 15	37.0	5.0	 25
561	 15	48.0	8.2	 25
562	 15	33.3	5.4	 20
563	 15	34.5	5.3	 20
564	 15	40.3	8.5	 20
565	 15	233.0	22.8	 16
566	 15	119.8	18.3	 20
567	 15	259.5	20.8	 20
568	 15	81.3	10.3	 20
569	 15	378.0	55.8	 25
570	 15	249.0	42.2	 25
571	 15	424.3	55.4	 20
572	 15	44.0	9.7	 25
573	 15	39.3	6.3	 20
574	 15	59.0	10.8	 25
575	 15	57.0	10.4	 25
576	 15	42.5	6.2	 20
577	 15	108.5	19.9	 20
578	 15	72.8	11.4	 20
579	 15	1035.0	81.9	 16
580	 15	64.5	8.3	 20
581	 15	50.3	6.9	 20
582	 15	120.3	14.1	 20
583	 15	100.0	13.6	 25
584	 15	43.0	7.3	 25
585	 15	47.5	9.7	 20
586	 15	131.0	20.6	 25
587	 15	79.0	15.2	 25
588	 15	62.5	14.0	 20
589	 15	271.0	59.2	 25
590	 15	76.0	16.5	 25
591	 15	33.5	5.3	 16
592	 15	35.5	6.6	 20
593	 15	142.3	21.5	 20
594	 15	345.0	35.5	 16
595	 15	48.3	8.2	 20
596	 15	53.0	10.1	 25
597	 15	322.0	27.4	 20
598	 15	997.0	109.4	 25
599	 15	713.0	96.3	 25
600	 15	121.8	18.3	 20
601	 15	50.0	8.9	 25
602	 15	44.0	8.6	 25
603	 15	34.5	5.6	 20
604	 15	33.0	5.1	 25
605	 15	35.3	5.7	 20
606	 15	32.3	6.1	 16
607	 15	34.5	7.3	 20
608	 15	35.0	6.7	 20
609	 15	31.0	5.1	 16
610	 15	34.0	7.9	 25
611	 15	54.3	9.1	 20
612	 15	42.0	8.6	 25
613	 15	130.0	30.0	 25
614	 15	63.0	10.8	 20
615	 15	47.0	9.0	 25
616	 15	41.0	10.1	 25
617	 15	81.3	14.1	 20
618	 15	126.0	26.8	 25
619	 15	145.3	12.9	 20
620	 15	599.5	31.4	 16
621	 15	586.0	52.1	 20
622	 15	148.0	16.6	 20
623	 15	35.5	6.6	 16
624	 15	124.0	24.6	 25
625	 15	33.0	6.0	 25
626	 15	67.5	12.1	 20
627	 15	83.0	14.2	 25
628	 15	91.0	13.4	 25
629	 15	41.0	5.6	 20
630	 15	80.0	14.8	 25
631	 15	35.0	6.5	 25
632	 15	31.0	4.6	 20
633	 15	40.0	6.5	 20
634	 15	79.3	10.3	 20
635	 15	54.0	9.0	 16
636	 15	72.3	11.1	 20
637	 15	68.5	11.2	 20
638	 15	70.0	12.0	 20
639	 15	39.0	5.8	 25
  0	 16	1785.0	93.6	 16
  1	 16	29.5	8.4	 20
  2	 16	26.3	5.9	 20
  3	 16	26.0	3.7	 20
  4	 16	25.0	5.4	 25
  5	 16	29.0	6.3	 25
  6	 16	26.3	5.1	 20
  7	 16	26.0	4.6	 25
  8	 16	27.0	4.9	 25
  9	 16	27.0	5.1	 20
 10	 16	30.0	6.3	 25
 11	 16	29.0	5.0	 25
 12	 16	28.3	7.3	 16
 13	 16	26.0	4.7	 20
 14	 16	29.0	6.9	 20
 15	 16	28.3	5.2	 16
 16	 16	29.0	5.3	 25
 17	 16	25.0	5.2	 25
 18	 16	28.3	6.4	 20
 19	 16	28.0	5.0	 25
 20	 16	27.0	5.9	 25
 21	 16	28.0	7.5	 20
 22	 16	28.0	5.5	 25
 23	 16	28.0	5.9	 25
 24	 16	28.3	7.5	 20
 25	 16	27.0	5.3	 25
 26	 16	33.5	26.0	 20
 27	 16	29.8	6.6	 16
 28	 16	25.3	5.1	 20
 29	 16	28.3	4.4	 20
 30	 16	29.0	6.2	 20
 31	 16	26.0	4.1	 25
 32	 16	28.0	5.1	 25
 33	 16	25.0	6.0	 20
 34	 16	29.0	5.3	 25
 35	 16	27.5	4.7	 20
 36	 16	27.0	4.9	 25
 37	 16	29.0	6.1	 25
 38	 16	27.0	4.1	 20
 39	 16	26.0	5.6	 25
 40	 16	28.0	5.6	 20
 41	 16	24.0	3.1	 16
 42	 16	26.0	5.0	 20
 43	 16	26.3	4.6	 20
 44	 16	25.3	3.7	 20
 45	 16	25.0	3.6	 25
 46	 16	26.0	5.4	 25
 47	 16	30.5	6.4	 20
 48	 16	27.0	4.6	 25
 49	 16	26.0	4.7	 25
 50	 16	26.3	4.4	 20
 51	 16	27.0	5.4	 25
 52	 16	25.0	3.9	 25
 53	 16	27.3	4.0	 20
 54	 16	25.5	6.6	 20
 55	 16	29.3	7.1	 20
 56	 16	29.5	4.8	 16
 57	 16	25.0	5.1	 20
 58	 16	31.0	6.4	 25
 59	 16	26.3	7.2	 20
 60	 16	28.0	5.9	 25
 61	 16	28.0	5.5	 25
 62	 16	25.0	4.2	 20
 63	 16	28.0	5.6	 25
 64	 16	26.0	6.1	 25
 65	 16	27.3	5.8	 20
 66	 16	26.0	6.1	 25
 67	 16	29.3	5.6	 20
 68	 16	30.0	4.6	 16
 69	 16	24.3	4.9	 20
 70	 16	26.3	4.6	 20
 71	 16	24.0	3.1	 16
 72	 16	26.0	4.7	 25
 73	 16	29.0	7.7	 20
 74	 16	30.0	6.1	 25
 75	 16	29.0	6.7	 25
 76	 16	26.3	5.0	 20
 77	 16	26.0	4.2	 25
 78	 16	25.0	5.5	 25
 79	 16	29.3	6.0	 20
 80	 16	25.0	4.3	 25
 81	 16	30.5	7.6	 20
 82	 16	23.0	6.2	 16
 83	 16	28.0	5.7	 20
 84	 16	26.0	5.4	 20
 85	 16	25.0	5.0	 16
 86	 16	29.0	6.9	 25
 87	 16	29.0	6.1	 25
 88	 16	27.3	6.0	 20
 89	 16	29.0	6.2	 25
 90	 16	27.0	5.2	 25
 91	 16	26.0	5.4	 20
 92	 16	27.0	6.3	 25
 93	 16	27.0	5.2	 25
 94	 16	24.5	4.5	 20
 95	 16	25.5	5.7	 20
 96	 16	27.0	5.7	 20
 97	 16	26.0	4.2	 16
 98	 16	29.3	6.2	 20
 99	 16	31.0	7.0	 20
100	 16	24.5	4.2	 20
101	 16	28.0	6.3	 25
102	 16	30.0	5.9	 25
103	 16	35.0	7.3	 20
104	 16	34.0	6.5	 25
105	 16	30.0	6.6	 25
106	 16	35.3	6.8	 20
107	 16	30.0	5.2	 25
108	 16	23.0	4.7	 25
109	 16	31.3	5.1	 16
110	 16	26.0	5.4	 20
111	 16	29.0	9.3	 16
112	 16	25.0	6.3	 20
113	 16	28.5	5.7	 20
114	 16	29.3	5.2	 20
115	 16	28.0	5.0	 25
116	 16	28.0	5.0	 25
117	 16	28.5	7.2	 20
118	 16	30.0	5.1	 25
119	 16	26.0	6.0	 25
120	 16	31.0	5.0	 20
121	 16	33.0	5.9	 25
122	 16	27.0	5.0	 25
123	 16	30.0	6.3	 16
124	 16	25.5	5.0	 20
125	 16	27.3	5.0	 20
126	 16	26.0	4.6	 16
127	 16	30.8	7.2	 20
128	 16	28.0	4.5	 25
129	 16	31.0	6.1	 20
130	 16	29.0	5.8	 25
131	 16	29.0	5.1	 25
132	 16	28.3	5.2	 20
133	 16	32.0	8.5	 25
134	 16	30.0	5.5	 25
135	 16	28.5	6.8	 20
136	 16	29.0	5.2	 25
137	 16	30.3	6.0	 20
138	 16	27.5	6.2	 16
139	 16	26.3	5.5	 20
140	 16	25.0	5.6	 20
141	 16	28.3	4.2	 16
142	 16	30.0	6.5	 25
143	 16	29.0	7.0	 25
144	 16	26.3	5.9	 20
145	 16	26.0	4.9	 25
146	 16	26.0	4.2	 25
147	 16	30.5	6.5	 20
148	 16	30.0	15.2	 25
149	 16	27.3	4.0	 20
150	 16	26.0	4.6	 25
151	 16	26.0	6.8	 20
152	 16	24.0	5.9	 16
153	 16	27.3	5.9	 20
154	 16	29.3	7.2	 20
155	 16	23.3	5.9	 16
156	 16	27.0	5.4	 25
157	 16	27.0	5.6	 25
158	 16	26.0	4.4	 20
159	 16	27.0	5.4	 25
160	 16	28.0	5.2	 25
161	 16	29.0	6.4	 20
162	 16	28.0	6.4	 25
163	 16	25.0	6.2	 25
164	 16	30.3	5.7	 20
165	 16	26.0	5.3	 20
166	 16	26.0	4.9	 20
167	 16	30.3	4.6	 16
168	 16	30.0	7.0	 20
169	 16	29.0	6.5	 25
170	 16	28.0	5.7	 20
171	 16	27.0	4.5	 25
172	 16	27.0	4.7	 25
173	 16	30.5	7.1	 20
174	 16	28.0	4.6	 25
175	 16	26.0	4.5	 25
176	 16	31.3	6.4	 20
177	 16	26.0	4.5	 25
178	 16	27.0	6.8	 25
179	 16	27.3	4.6	 16
180	 16	30.0	10.9	 20
181	 16	28.3	4.4	 20
182	 16	24.0	4.9	 16
183	 16	571.0	94.8	 25
184	 16	116.0	16.6	 25
185	 16	80.3	11.3	 20
186	 16	50.0	10.9	 25
187	 16	37.3	7.7	 20
188	 16	38.0	6.7	 25
189	 16	38.0	6.3	 25
190	 16	51.0	8.3	 20
191	 16	169.0	26.2	 25
192	 16	38.0	5.5	 25
193	 16	49.0	17.3	 16
194	 16	40.0	8.8	 20
195	 16	33.3	6.7	 20
196	 16	42.5	7.4	 16
197	 16	46.0	7.2	 25
198	 16	31.0	5.0	 25
199	 16	31.3	6.7	 20
200	 16	34.0	6.4	 25
201	 16	33.0	5.4	 25
202	 16	31.5	6.3	 20
203	 16	42.0	6.1	 25
204	 16	30.0	5.9	 25
205	 16	33.0	6.2	 20
206	 16	31.8	5.9	 20
207	 16	34.0	5.8	 20
208	 16	34.3	6.3	 16
209	 16	33.3	6.7	 20
210	 16	40.8	7.1	 20
211	 16	33.0	5.1	 20
212	 16	34.0	7.6	 25
213	 16	35.0	7.7	 25
214	 16	31.3	6.3	 20
215	 16	35.0	5.5	 25
216	 16	31.0	5.7	 25
217	 16	33.5	6.9	 20
218	 16	36.0	5.3	 25
219	 16	31.0	5.7	 25
220	 16	28.3	4.9	 16
221	 16	32.0	6.9	 20
222	 16	38.3	5.7	 20
223	 16	81.3	12.1	 16
224	 16	96.0	13.6	 20
225	 16	100.3	18.1	 20
226	 16	44.0	8.4	 25
227	 16	47.0	8.5	 25
228	 16	107.8	15.6	 20
229	 16	43.0	8.4	 25
230	 16	34.0	6.4	 25
231	 16	35.3	6.5	 20
232	 16	31.0	5.9	 25
233	 16	31.0	5.4	 25
234	 16	33.5	5.2	 16
235	 16	53.5	8.1	 20
236	 16	47.0	8.3	 20
237	 16	67.3	13.8	 16
238	 16	84.3	14.1	 20
239	 16	166.0	16.1	 25
240	 16	109.8	15.0	 20
241	 16	96.0	18.9	 25
242	 16	37.0	6.8	 25
243	 16	36.0	7.8	 20
244	 16	34.0	6.8	 25
245	 16	32.0	5.6	 25
246	 16	57.0	10.3	 20
247	 16	36.0	5.9	 25
248	 16	38.0	6.0	 20
249	 16	35.0	5.9	 16
250	 16	30.5	5.2	 20
251	 16	34.0	5.9	 20
252	 16	36.0	5.4	 16
253	 16	34.0	6.5	 25
254	 16	34.0	7.4	 25
255	 16	60.0	8.2	 20
256	 16	43.0	7.6	 25
257	 16	35.0	5.9	 25
258	 16	33.5	5.1	 20
259	 16	36.0	6.0	 25
260	 16	47.0	10.6	 25
261	 16	32.3	4.7	 20
262	 16	37.3	7.7	 20
263	 16	30.3	4.7	 16
264	 16	33.3	7.5	 20
265	 16	32.0	6.1	 20
266	 16	33.3	7.0	 16
267	 16	248.0	69.1	 25
268	 16	34.0	5.3	 25
269	 16	32.0	6.4	 20
270	 16	33.0	6.1	 25
271	 16	34.0	6.2	 25
272	 16	34.3	3.9	 20
273	 16	34.0	6.1	 25
274	 16	36.0	6.4	 25
275	 16	30.0	7.3	 20
276	 16	74.3	16.1	 20
277	 16	34.3	7.1	 20
278	 16	32.3	6.1	 16
279	 16	34.3	5.0	 20
280	 16	36.0	6.3	 20
281	 16	69.8	9.0	 20
282	 16	45.0	8.4	 25
283	 16	37.0	7.0	 25
284	 16	40.3	7.1	 20
285	 16	40.0	5.5	 25
286	 16	44.0	8.6	 25
287	 16	110.0	15.0	 20
288	 16	133.0	15.7	 25
289	 16	65.0	13.6	 25
290	 16	53.0	9.2	 16
291	 16	50.3	7.6	 20
292	 16	117.3	16.1	 20
293	 16	76.0	9.3	 16
294	 16	50.3	8.8	 20
295	 16	64.0	10.4	 25
296	 16	66.5	11.3	 20
297	 16	51.0	9.3	 25
298	 16	88.0	14.9	 25
299	 16	68.0	9.7	 20
300	 16	71.0	8.5	 25
301	 16	76.0	11.1	 20
302	 16	50.0	8.0	 25
303	 16	44.0	8.9	 25
304	 16	49.5	8.3	 16
305	 16	54.0	10.0	 20
306	 16	192.3	35.9	 20
307	 16	622.0	28.7	 16
308	 16	79.0	14.0	 25
309	 16	71.0	13.2	 25
310	 16	54.0	6.4	 20
311	 16	57.0	10.3	 25
312	 16	55.0	10.9	 25
313	 16	56.3	9.4	 20
314	 16	154.0	24.8	 25
315	 16	533.0	47.7	 25
316	 16	59.3	8.4	 20
317	 16	64.0	9.3	 25
318	 16	43.3	9.1	 20
319	 16	55.5	7.9	 16
320	 16	38.8	9.0	 20
321	 16	50.3	9.1	 20
322	 16	47.3	10.1	 20
323	 16	43.0	6.7	 25
324	 16	162.0	18.1	 25
325	 16	57.0	8.6	 20
326	 16	60.0	11.5	 25
327	 16	62.0	14.4	 25
328	 16	64.0	9.8	 20
329	 16	67.0	12.5	 25
330	 16	75.0	19.9	 25
331	 16	58.0	10.5	 20
332	 16	121.0	23.4	 20
333	 16	52.5	6.5	 20
334	 16	92.0	12.8	 16
335	 16	85.3	11.5	 20
336	 16	39.0	6.0	 25
337	 16	43.3	6.3	 20
338	 16	51.0	10.5	 25
339	 16	60.0	6.9	 20
340	 16	51.0	9.8	 25
341	 16	49.0	8.5	 25
342	 16	54.5	8.5	 20
343	 16	38.0	7.2	 25
344	 16	44.0	7.9	 25
345	 16	67.0	13.0	 20
346	 16	140.0	20.6	 20
347	 16	49.0	8.9	 20
348	 16	52.0	10.4	 16
349	 16	42.3	6.8	 20
350	 16	311.0	69.6	 25
351	 16	267.8	38.6	 20
352	 16	154.0	24.4	 25
353	 16	96.0	16.1	 25
354	 16	63.3	11.3	 20
355	 16	431.0	104.2	 25
356	 16	104.0	22.4	 25
357	 16	42.0	6.8	 20
358	 16	38.0	6.9	 25
359	 16	35.3	5.8	 20
360	 16	47.5	8.7	 16
361	 16	33.3	5.3	 20
362	 16	43.3	9.0	 20
363	 16	38.5	7.4	 16
364	 16	64.0	10.7	 25
365	 16	260.0	42.5	 25
366	 16	98.3	23.5	 20
367	 16	53.0	10.2	 25
368	 16	84.0	10.8	 25
369	 16	42.0	7.4	 20
370	 16	37.0	6.3	 25
371	 16	34.0	6.7	 25
372	 16	34.0	5.5	 20
373	 16	35.3	6.4	 20
374	 16	31.8	6.6	 20
375	 16	30.5	3.8	 16
376	 16	37.0	5.1	 20
377	 16	36.3	6.3	 16
378	 16	36.0	7.3	 25
379	 16	37.0	7.5	 25
380	 16	35.0	4.9	 20
381	 16	35.0	8.0	 25
382	 16	37.0	7.0	 25
383	 16	33.3	5.5	 20
384	 16	39.0	6.5	 25
385	 16	76.0	15.9	 25
386	 16	72.3	13.9	 20
387	 16	528.5	77.2	 20
388	 16	307.8	35.1	 20
389	 16	292.5	24.7	 16
390	 16	73.5	12.7	 20
391	 16	34.3	6.7	 20
392	 16	40.0	6.0	 20
393	 16	45.0	6.2	 25
394	 16	42.0	8.5	 25
395	 16	43.0	7.3	 20
396	 16	41.0	7.2	 25
397	 16	52.0	9.6	 25
398	 16	51.3	8.8	 20
399	 16	36.0	7.2	 25
400	 16	42.0	8.2	 25
401	 16	34.3	7.4	 16
402	 16	42.0	6.6	 20
403	 16	51.0	7.5	 20
404	 16	30.3	7.4	 16
405	 16	32.0	6.3	 20
406	 16	35.0	10.4	 25
407	 16	49.5	12.0	 20
408	 16	41.0	6.5	 25
409	 16	54.0	9.6	 25
410	 16	53.0	10.3	 20
411	 16	356.0	41.5	 25
412	 16	60.0	8.1	 25
413	 16	142.3	15.3	 20
414	 16	60.0	13.1	 25
415	 16	320.5	39.2	 16
416	 16	47.0	8.3	 20
417	 16	35.3	6.4	 20
418	 16	31.3	6.6	 16
419	 16	36.3	6.8	 20
420	 16	37.0	5.9	 25
421	 16	81.0	10.6	 20
422	 16	33.0	5.2	 25
423	 16	36.0	8.3	 25
424	 16	34.5	6.2	 20
425	 16	33.0	6.1	 25
426	 16	49.0	7.8	 25
427	 16	86.8	13.2	 20
428	 16	36.0	7.2	 25
429	 16	36.3	6.5	 20
430	 16	31.8	6.2	 16
431	 16	31.3	5.3	 20
432	 16	31.0	5.9	 20
433	 16	37.0	5.3	 16
434	 16	33.0	4.5	 25
435	 16	41.0	7.1	 25
436	 16	104.0	14.9	 20
437	 16	62.0	8.4	 25
438	 16	69.0	10.3	 25
439	 16	35.8	4.6	 20
440	 16	30.0	4.8	 25
441	 16	36.0	5.7	 25
442	 16	43.5	10.0	 20
443	 16	76.3	16.5	 20
444	 16	49.3	8.6	 20
445	 16	84.3	12.1	 16
446	 16	251.0	23.5	 20
447	 16	63.3	8.4	 20
448	 16	262.8	17.0	 20
449	 16	214.0	33.3	 25
450	 16	59.0	10.4	 25
451	 16	157.3	20.3	 20
452	 16	136.0	24.1	 25
453	 16	101.3	13.8	 20
454	 16	116.0	15.6	 25
455	 16	41.0	6.0	 25
456	 16	36.0	6.9	 20
457	 16	37.0	6.5	 20
458	 16	32.0	5.4	 20
459	 16	66.0	9.2	 16
460	 16	57.0	12.7	 20
461	 16	84.0	10.7	 25
462	 16	33.3	5.8	 20
463	 16	34.0	5.3	 25
464	 16	62.0	11.9	 25
465	 16	81.5	12.1	 20
466	 16	36.0	6.7	 25
467	 16	34.0	5.3	 25
468	 16	38.8	7.4	 20
469	 16	40.0	6.4	 25
470	 16	51.0	8.8	 25
471	 16	80.0	11.0	 16
472	 16	464.0	21.3	 20
473	 16	80.8	18.2	 20
474	 16	371.8	26.7	 16
475	 16	62.0	9.2	 25
476	 16	56.0	7.6	 25
477	 16	77.3	10.6	 20
478	 16	72.0	12.1	 25
479	 16	260.0	26.0	 25
480	 16	384.5	38.1	 20
481	 16	357.0	42.0	 25
482	 16	62.0	9.0	 25
483	 16	157.8	23.9	 20
484	 16	42.0	6.8	 25
485	 16	44.3	7.2	 20
486	 16	37.0	6.8	 16
487	 16	38.3	4.6	 20
488	 16	51.3	7.7	 20
489	 16	39.3	7.6	 20
490	 16	139.0	26.4	 25
491	 16	38.8	8.2	 20
492	 16	89.0	19.9	 25
493	 16	36.0	7.3	 25
494	 16	35.3	5.5	 20
495	 16	37.0	5.1	 25
496	 16	35.0	4.6	 25
497	 16	41.0	7.6	 20
498	 16	38.0	5.7	 25
499	 16	37.0	6.4	 20
500	 16	42.3	7.0	 16
501	 16	50.3	8.3	 20
502	 16	41.5	5.7	 20
503	 16	106.0	14.9	 20
504	 16	135.0	15.2	 25
505	 16	371.0	34.8	 25
506	 16	560.0	38.5	 20
507	 16	536.0	42.9	 25
508	 16	191.0	27.2	 25
509	 16	49.0	8.0	 20
510	 16	92.0	14.6	 25
511	 16	96.0	13.9	 25
512	 16	107.3	17.2	 16
513	 16	145.0	16.2	 20
514	 16	118.3	15.9	 20
515	 16	59.0	7.1	 16
516	 16	185.3	18.2	 20
517	 16	56.0	17.0	 25
518	 16	43.3	9.1	 20
519	 16	256.0	39.7	 25
520	 16	897.0	84.9	 25
521	 16	492.8	38.7	 20
522	 16	120.0	12.4	 25
523	 16	53.0	9.6	 25
524	 16	248.3	30.8	 20
525	 16	99.0	17.1	 25
526	 16	107.0	16.0	 20
527	 16	107.3	13.7	 16
528	 16	54.3	9.6	 20
529	 16	40.0	7.9	 16
530	 16	33.3	5.6	 20
531	 16	31.0	6.5	 25
532	 16	34.3	5.1	 20
533	 16	41.0	7.3	 25
534	 16	35.0	5.5	 25
535	 16	36.3	5.7	 20
536	 16	34.0	6.1	 25
537	 16	53.0	9.8	 25
538	 16	38.5	5.9	 20
539	 16	39.0	6.9	 25
540	 16	33.0	5.2	 20
541	 16	32.3	6.5	 16
542	 16	37.5	8.7	 20
543	 16	37.0	7.8	 20
544	 16	85.3	11.5	 16
545	 16	37.0	6.6	 25
546	 16	40.0	7.5	 25
547	 16	38.0	6.6	 20
548	 16	38.0	8.5	 25
549	 16	38.0	6.7	 25
550	 16	33.0	5.3	 20
551	 16	33.0	5.8	 25
552	 16	35.0	6.2	 25
553	 16	33.0	4.6	 20
554	 16	56.3	9.9	 20
555	 16	92.5	14.3	 20
556	 16	95.5	11.0	 16
557	 16	98.0	13.8	 20
558	 16	57.0	7.4	 20
559	 16	36.0	5.7	 20
560	 16	33.0	6.9	 25
561	 16	38.0	7.2	 25
562	 16	28.3	5.4	 20
563	 16	35.0	4.4	 25
564	 16	33.0	7.7	 25
565	 16	95.0	13.7	 20
566	 16	102.0	15.2	 25
567	 16	145.0	23.2	 20
568	 16	65.3	11.5	 20
569	 16	179.8	24.0	 20
570	 16	90.5	13.4	 16
571	 16	206.3	33.7	 20
572	 16	44.0	5.6	 20
573	 16	42.8	8.0	 20
574	 16	52.0	8.6	 25
575	 16	83.0	11.6	 25
576	 16	90.5	12.1	 20
577	 16	71.0	10.3	 25
578	 16	52.0	8.0	 25
579	 16	408.0	53.7	 20
580	 16	65.0	12.5	 25
581	 16	46.0	10.1	 25
582	 16	239.3	29.7	 16
583	 16	71.0	9.8	 20
584	 16	37.3	6.7	 20
585	 16	55.5	9.5	 16
586	 16	167.8	17.9	 20
587	 16	66.0	10.8	 25
588	 16	58.0	16.1	 20
589	 16	169.0	15.8	 25
590	 16	55.0	9.5	 25
591	 16	37.8	6.9	 20
592	 16	40.0	6.1	 25
593	 16	114.0	14.6	 25
594	 16	231.3	25.4	 20
595	 16	39.0	6.3	 25
596	 16	39.5	7.6	 20
597	 16	142.0	13.9	 16
598	 16	479.3	39.9	 20
599	 16	301.3	44.4	 20
600	 16	78.3	11.9	 20
601	 16	55.0	8.9	 25
602	 16	54.3	9.0	 20
603	 16	41.0	5.7	 25
604	 16	35.0	6.4	 25
605	 16	35.0	6.4	 20
606	 16	36.0	5.5	 25
607	 16	36.0	7.1	 25
608	 16	38.5	6.4	 20
609	 16	33.0	6.6	 25
610	 16	32.0	4.9	 20
611	 16	38.0	8.1	 16
612	 16	44.8	7.8	 20
613	 16	67.0	12.3	 20
614	 16	50.5	9.9	 20
615	 16	40.0	6.3	 25
616	 16	40.0	6.1	 25
617	 16	87.8	13.5	 20
618	 16	72.0	11.4	 25
619	 16	79.0	18.9	 25
620	 16	186.0	18.5	 20
621	 16	349.0	34.7	 25
622	 16	105.0	14.7	 25
623	 16	42.5	6.2	 20
624	 16	60.3	10.1	 20
625	 16	40.0	5.3	 20
626	 16	146.3	21.8	 16
627	 16	76.3	10.5	 20
628	 16	76.0	9.7	 25
629	 16	41.3	6.5	 20
630	 16	36.0	7.0	 25
631	 16	36.0	6.7	 25
632	 16	32.3	4.9	 20
633	 16	37.0	6.7	 25
634	 16	71.0	11.2	 25
635	 16	56.3	7.1	 20
636	 16	72.0	10.7	 25
637	 16	63.0	11.0	 25
638	 16	58.0	5.5	 16
639	 16	1712.0	304.3	 20
  0	 17	39.3	6.3	 20
  1	 17	42.0	7.1	 25
  2	 17	46.0	10.0	 25
  3	 17	50.5	9.7	 16
  4	 17	639.5	131.7	 20
  5	 17	33.5	6.7	 20
  6	 17	31.0	5.7	 16
  7	 17	38.0	6.7	 25
  8	 17	38.0	6.5	 25
  9	 17	31.0	4.8	 20
 10	 17	153.0	33.8	 25
 11	 17	42.0	4.6	 25
 12	 17	38.0	7.3	 20
 13	 17	39.0	6.7	 25
 14	 17	49.0	9.9	 25
 15	 17	539.8	121.9	 20
 16	 17	46.0	6.7	 20
 17	 17	48.3	7.8	 20
 18	 17	127.0	17.2	 16
 19	 17	46.3	8.1	 20
 20	 17	61.3	11.3	 20
 21	 17	93.0	12.8	 20
 22	 17	34.0	5.4	 25
 23	 17	43.0	8.7	 25
 24	 17	36.3	7.5	 20
 25	 17	65.0	14.7	 25
 26	 17	34.0	5.4	 25
 27	 17	48.3	8.8	 20
 28	 17	76.0	15.3	 25
 29	 17	40.0	5.4	 20
 30	 17	37.0	8.5	 20
 31	 17	35.5	6.2	 20
 32	 17	30.0	5.9	 16
 33	 17	54.0	9.9	 20
 34	 17	39.3	7.7	 20
 35	 17	41.0	7.7	 20
 36	 17	39.0	8.4	 25
 37	 17	32.0	4.7	 25
 38	 17	33.3	5.5	 20
 39	 17	31.0	6.3	 25
 40	 17	32.0	4.8	 25
 41	 17	34.3	7.8	 20
 42	 17	38.0	6.9	 25
 43	 17	31.0	4.9	 25
 44	 17	60.5	9.8	 16
 45	 17	33.0	5.2	 20
 46	 17	32.0	5.5	 20
 47	 17	60.5	9.7	 16
 48	 17	33.0	5.2	 20
 49	 17	34.0	7.7	 25
 50	 17	38.0	8.4	 20
 51	 17	36.0	6.0	 25
 52	 17	40.0	6.0	 25
 53	 17	63.3	9.7	 20
 54	 17	37.0	6.2	 25
 55	 17	41.0	8.9	 25
 56	 17	35.0	6.3	 20
 57	 17	34.0	6.1	 25
 58	 17	40.3	6.6	 20
 59	 17	42.5	6.2	 16
 60	 17	35.0	4.7	 20
 61	 17	34.3	7.3	 20
 62	 17	55.5	10.9	 16
 63	 17	178.0	39.3	 25
 64	 17	35.0	7.2	 25
 65	 17	43.0	7.3	 20
 66	 17	61.0	13.3	 25
 67	 17	44.3	9.8	 20
 68	 17	39.0	5.8	 25
 69	 17	38.0	8.1	 25
 70	 17	35.8	9.5	 20
 71	 17	35.0	6.3	 25
 72	 17	35.0	5.5	 20
 73	 17	37.0	6.6	 16
 74	 17	46.3	9.5	 20
 75	 17	44.3	7.3	 20
 76	 17	39.5	6.2	 16
 77	 17	83.0	17.7	 25
 78	 17	47.0	8.6	 25
 79	 17	35.3	6.2	 20
 80	 17	38.0	6.7	 25
 81	 17	37.0	7.5	 25
 82	 17	41.3	8.6	 20
 83	 17	48.0	7.9	 25
 84	 17	177.0	38.9	 25
 85	 17	40.3	8.5	 20
 86	 17	37.0	7.5	 20
 87	 17	33.3	5.6	 20
 88	 17	44.5	5.6	 16
 89	 17	230.3	40.8	 20
 90	 17	48.5	9.9	 20
 91	 17	70.3	11.7	 20
 92	 17	218.0	17.7	 25
 93	 17	129.0	16.8	 25
 94	 17	105.3	14.7	 20
 95	 17	48.0	7.6	 25
 96	 17	43.0	7.8	 25
 97	 17	44.3	9.4	 20
 98	 17	33.0	6.5	 25
 99	 17	59.0	8.7	 25
100	 17	42.3	6.4	 16
101	 17	32.3	6.1	 20
102	 17	85.0	13.9	 20
103	 17	64.0	10.8	 16
104	 17	94.8	16.2	 20
105	 17	419.0	44.1	 20
106	 17	116.0	15.9	 25
107	 17	75.0	10.9	 25
108	 17	91.3	11.7	 20
109	 17	75.0	9.9	 25
110	 17	94.0	14.1	 25
111	 17	40.3	7.0	 20
112	 17	37.0	7.0	 25
113	 17	38.0	7.3	 25
114	 17	40.5	6.8	 16
115	 17	35.3	7.2	 20
116	 17	49.0	9.3	 20
117	 17	48.3	5.3	 16
118	 17	50.0	9.1	 25
119	 17	60.0	9.7	 25
120	 17	1999.8	191.1	 20
121	 17	1483.0	171.3	 25
122	 17	85.0	12.2	 25
123	 17	34.3	5.1	 20
124	 17	36.0	5.6	 25
125	 17	127.0	28.9	 25
126	 17	99.8	20.3	 20
127	 17	133.0	30.1	 25
128	 17	345.5	38.0	 20
129	 17	328.3	47.2	 16
130	 17	285.3	45.2	 20
131	 17	33.0	6.4	 20
132	 17	62.5	12.9	 20
133	 17	40.0	6.1	 25
134	 17	38.0	7.1	 25
135	 17	336.5	51.0	 20
136	 17	56.0	9.7	 25
137	 17	219.0	44.3	 25
138	 17	323.8	53.8	 20
139	 17	39.0	8.6	 25
140	 17	137.3	21.3	 20
141	 17	375.0	77.9	 25
142	 17	96.0	12.2	 20
143	 17	235.5	15.0	 16
144	 17	43.3	8.4	 20
145	 17	35.0	4.6	 20
146	 17	33.3	4.9	 20
147	 17	34.0	6.8	 25
148	 17	74.0	12.6	 25
149	 17	72.3	12.1	 20
150	 17	38.0	5.8	 25
151	 17	69.0	16.3	 25
152	 17	30.3	6.1	 20
153	 17	31.0	5.0	 25
154	 17	40.0	9.1	 25
155	 17	127.8	30.7	 20
156	 17	56.3	8.2	 20
157	 17	63.3	8.9	 20
158	 17	42.5	9.4	 16
159	 17	66.8	9.4	 20
160	 17	139.0	18.3	 25
161	 17	91.0	12.2	 20
162	 17	169.0	31.1	 25
163	 17	60.0	11.5	 25
164	 17	203.5	31.6	 20
165	 17	171.0	39.1	 25
166	 17	164.0	20.1	 25
167	 17	87.0	13.2	 20
168	 17	192.0	49.8	 25
169	 17	63.3	9.1	 20
170	 17	39.3	8.4	 16
171	 17	31.3	4.8	 20
172	 17	42.0	8.9	 20
173	 17	62.0	12.8	 16
174	 17	34.0	5.7	 25
175	 17	33.0	5.0	 25
176	 17	34.3	6.1	 20
177	 17	95.0	22.2	 25
178	 17	41.8	8.4	 20
179	 17	52.0	7.3	 25
180	 17	46.0	9.0	 25
181	 17	32.0	5.3	 20
182	 17	65.0	14.2	 25
183	 17	91.3	13.6	 20
184	 17	37.3	3.9	 16
185	 17	41.3	6.6	 20
186	 17	54.3	8.4	 20
187	 17	46.8	6.0	 16
188	 17	49.0	12.6	 25
189	 17	47.0	9.3	 25
190	 17	29.0	5.4	 20
191	 17	121.0	24.3	 25
192	 17	38.0	5.8	 25
193	 17	38.0	7.0	 20
194	 17	80.0	16.9	 25
195	 17	70.0	10.1	 25
196	 17	134.3	18.3	 20
197	 17	225.0	22.7	 20
198	 17	47.0	10.2	 20
199	 17	42.3	6.7	 16
200	 17	30.5	7.1	 20
201	 17	35.3	4.9	 20
202	 17	43.3	8.0	 20
203	 17	38.0	6.1	 25
204	 17	36.0	6.3	 25
205	 17	134.8	20.0	 20
206	 17	32.0	5.5	 25
207	 17	37.0	8.2	 25
208	 17	34.3	6.7	 20
209	 17	35.0	7.1	 25
210	 17	47.0	8.3	 25
211	 17	46.0	8.6	 16
212	 17	32.3	6.2	 20
213	 17	40.5	6.2	 20
214	 17	36.3	9.4	 16
215	 17	32.8	8.0	 20
216	 17	30.3	5.6	 20
217	 17	36.0	7.1	 25
218	 17	31.0	5.9	 25
219	 17	65.3	13.6	 20
220	 17	32.0	6.8	 25
221	 17	32.0	4.3	 25
222	 17	33.0	7.8	 20
223	 17	31.0	6.3	 25
224	 17	38.0	6.9	 25
225	 17	35.3	7.5	 16
226	 17	95.5	22.7	 20
227	 17	93.3	19.3	 20
228	 17	37.0	7.4	 16
229	 17	31.3	5.5	 20
230	 17	38.0	6.5	 25
231	 17	33.0	7.0	 20
232	 17	33.0	6.4	 25
233	 17	35.0	8.2	 25
234	 17	43.5	7.5	 20
235	 17	33.0	7.4	 25
236	 17	36.0	6.3	 25
237	 17	92.3	19.9	 20
238	 17	64.0	12.7	 25
239	 17	76.3	12.2	 20
240	 17	70.3	8.8	 16
241	 17	52.5	10.3	 20
242	 17	67.5	13.4	 20
243	 17	257.0	50.2	 16
244	 17	60.0	6.7	 25
245	 17	36.0	5.6	 25
246	 17	66.5	8.4	 20
247	 17	37.0	6.8	 25
248	 17	282.0	54.3	 25
249	 17	39.3	6.7	 20
250	 17	33.0	5.8	 25
251	 17	36.0	6.7	 25
252	 17	31.3	8.1	 20
253	 17	31.8	7.1	 20
254	 17	37.0	8.1	 16
255	 17	35.0	6.3	 20
256	 17	38.0	6.2	 20
257	 17	38.5	6.2	 20
258	 17	34.0	5.6	 25
259	 17	38.0	6.0	 25
260	 17	55.8	11.9	 20
261	 17	41.0	6.8	 25
262	 17	114.0	22.5	 25
263	 17	36.3	8.3	 20
264	 17	50.0	9.4	 25
265	 17	41.0	8.1	 25
266	 17	50.5	10.5	 20
267	 17	42.3	7.7	 20
268	 17	47.0	7.8	 20
269	 17	37.3	8.6	 16
270	 17	34.5	5.7	 20
271	 17	34.0	5.5	 25
272	 17	33.3	4.7	 20
273	 17	34.0	6.0	 25
274	 17	93.0	18.1	 25
275	 17	33.0	7.8	 20
276	 17	35.0	6.0	 25
277	 17	33.0	7.3	 25
278	 17	34.3	5.7	 20
279	 17	50.0	10.9	 25
280	 17	33.0	6.6	 25
281	 17	37.8	8.0	 16
282	 17	35.3	6.1	 20
283	 17	41.3	5.9	 20
284	 17	94.3	20.5	 16
285	 17	69.0	12.8	 25
286	 17	45.0	7.9	 25
287	 17	40.5	7.9	 20
288	 17	43.0	9.1	 25
289	 17	179.0	28.1	 25
290	 17	83.0	7.8	 20
291	 17	43.0	8.5	 25
292	 17	41.0	6.4	 20
293	 17	38.0	6.4	 25
294	 17	150.0	33.4	 25
295	 17	123.5	32.7	 16
296	 17	231.0	26.4	 20
297	 17	113.5	15.1	 20
298	 17	357.0	22.6	 16
299	 17	78.0	18.5	 25
300	 17	114.0	16.6	 25
301	 17	72.3	11.2	 20
302	 17	939.0	177.0	 25
303	 17	108.0	17.0	 25
304	 17	93.0	21.2	 20
305	 17	32.0	6.7	 25
306	 17	144.0	25.1	 25
307	 17	84.8	9.5	 20
308	 17	61.0	11.8	 20
309	 17	99.5	12.4	 20
310	 17	236.0	35.1	 16
311	 17	94.5	16.1	 20
312	 17	211.8	22.3	 20
313	 17	58.3	10.2	 20
314	 17	67.0	12.6	 25
315	 17	234.0	24.6	 25
316	 17	93.3	10.6	 20
317	 17	58.0	9.5	 25
318	 17	55.0	9.0	 25
319	 17	42.3	8.4	 20
320	 17	49.0	10.7	 25
321	 17	101.0	22.3	 25
322	 17	1229.3	136.3	 16
323	 17	50.3	8.6	 20
324	 17	79.3	10.4	 20
325	 17	81.3	13.0	 16
326	 17	90.8	13.4	 20
327	 17	73.0	12.7	 25
328	 17	189.8	20.9	 20
329	 17	338.0	35.9	 25
330	 17	92.5	18.5	 20
331	 17	49.0	6.9	 25
332	 17	66.0	12.4	 25
333	 17	127.3	26.2	 20
334	 17	575.0	153.3	 25
335	 17	125.0	20.4	 25
336	 17	46.3	8.6	 16
337	 17	37.0	5.8	 20
338	 17	423.8	87.2	 20
339	 17	2907.5	406.6	 16
340	 17	560.8	51.0	 20
341	 17	292.0	59.7	 25
342	 17	146.5	17.2	 20
343	 17	156.0	23.1	 25
344	 17	126.0	21.6	 25
345	 17	146.3	23.6	 20
346	 17	70.0	17.6	 25
347	 17	51.0	8.9	 25
348	 17	34.0	6.0	 20
349	 17	57.0	13.1	 25
350	 17	46.3	8.2	 20
351	 17	45.3	7.4	 16
352	 17	50.5	7.7	 20
353	 17	45.3	6.9	 20
354	 17	43.3	10.6	 16
355	 17	43.0	7.5	 25
356	 17	60.0	11.1	 25
357	 17	34.0	6.5	 20
358	 17	50.0	8.5	 25
359	 17	34.0	5.7	 25
360	 17	76.3	19.3	 20
361	 17	34.0	5.2	 25
362	 17	37.0	7.5	 25
363	 17	775.3	257.1	 20
364	 17	41.3	9.7	 20
365	 17	184.8	36.8	 20
366	 17	42.5	9.0	 16
367	 17	35.0	7.6	 20
368	 17	47.3	8.9	 16
369	 17	34.0	6.4	 25
370	 17	30.0	4.1	 25
371	 17	717.0	190.8	 20
372	 17	728.0	112.0	 25
373	 17	42.0	8.2	 25
374	 17	57.8	9.6	 20
375	 17	201.0	64.1	 25
376	 17	37.0	5.3	 25
377	 17	35.3	7.0	 20
378	 17	36.0	6.7	 20
379	 17	41.0	8.9	 20
380	 17	75.3	11.1	 16
381	 17	34.0	5.5	 20
382	 17	33.5	7.1	 20
383	 17	52.3	9.0	 20
384	 17	37.0	5.8	 25
385	 17	45.0	9.2	 25
386	 17	62.5	9.0	 20
387	 17	64.0	16.2	 25
388	 17	230.0	25.6	 25
389	 17	103.0	14.8	 20
390	 17	60.0	11.3	 25
391	 17	114.0	25.6	 25
392	 17	324.3	56.4	 16
393	 17	39.0	8.7	 20
394	 17	41.0	8.4	 20
395	 17	31.3	6.6	 16
396	 17	27.3	6.4	 20
397	 17	31.0	4.2	 25
398	 17	50.0	13.2	 20
399	 17	67.0	14.7	 25
400	 17	73.0	11.9	 25
401	 17	40.0	5.4	 20
402	 17	34.0	5.8	 25
403	 17	37.0	7.9	 25
404	 17	42.3	8.8	 20
405	 17	70.0	19.4	 25
406	 17	156.8	25.0	 16
407	 17	67.0	10.0	 20
408	 17	86.3	15.3	 20
409	 17	363.5	49.7	 16
410	 17	55.0	12.7	 25
411	 17	210.0	40.3	 25
412	 17	134.0	18.7	 20
413	 17	33.0	5.3	 25
414	 17	35.0	7.2	 25
415	 17	33.0	7.2	 20
416	 17	96.0	18.7	 25
417	 17	114.0	26.4	 25
418	 17	35.3	6.5	 20
419	 17	32.0	5.0	 25
420	 17	27.3	6.4	 20
421	 17	33.0	4.9	 16
422	 17	47.8	10.7	 20
423	 17	29.3	4.5	 20
424	 17	40.3	5.4	 20
425	 17	89.0	16.2	 25
426	 17	36.0	7.3	 25
427	 17	32.0	6.4	 20
428	 17	65.0	9.6	 25
429	 17	32.0	5.1	 25
430	 17	41.3	6.7	 20
431	 17	51.0	9.6	 25
432	 17	37.0	6.5	 25
433	 17	33.5	10.0	 20
434	 17	58.0	11.1	 20
435	 17	46.0	7.3	 20
436	 17	50.3	6.3	 16
437	 17	36.3	8.1	 20
438	 17	44.0	8.2	 25
439	 17	41.0	5.9	 20
440	 17	37.0	5.8	 25
441	 17	44.0	8.0	 25
442	 17	33.0	6.1	 20
443	 17	32.0	6.7	 25
444	 17	52.3	8.6	 20
445	 17	69.0	13.7	 25
446	 17	67.0	46.8	 25
447	 17	44.3	10.2	 20
448	 17	38.0	6.9	 20
449	 17	39.8	8.4	 20
450	 17	1120.5	106.8	 16
451	 17	40.0	6.3	 20
452	 17	46.0	9.9	 25
453	 17	43.3	7.2	 20
454	 17	1079.0	236.7	 25
455	 17	136.0	23.2	 25
456	 17	86.0	14.1	 20
457	 17	62.0	13.6	 25
458	 17	45.0	9.8	 25
459	 17	64.0	14.8	 20
460	 17	36.0	6.6	 25
461	 17	39.3	5.6	 20
462	 17	85.0	15.1	 16
463	 17	43.3	8.4	 20
464	 17	107.5	11.1	 20
465	 17	79.3	12.0	 16
466	 17	47.0	7.7	 25
467	 17	43.0	8.2	 25
468	 17	38.0	5.8	 20
469	 17	49.0	8.1	 25
470	 17	61.0	10.0	 25
471	 17	64.5	9.6	 20
472	 17	62.0	9.3	 25
473	 17	81.0	10.7	 25
474	 17	128.0	18.1	 20
475	 17	116.0	20.7	 20
476	 17	124.3	17.5	 20
477	 17	80.3	7.6	 16
478	 17	47.3	6.1	 20
479	 17	85.3	11.1	 20
480	 17	139.0	15.0	 20
481	 17	93.0	13.9	 25
482	 17	103.5	11.7	 20
483	 17	234.0	33.2	 25
484	 17	48.0	6.4	 25
485	 17	33.3	4.8	 20
486	 17	32.0	5.7	 25
487	 17	38.0	7.6	 25
488	 17	55.3	11.5	 20
489	 17	35.0	6.2	 20
490	 17	31.8	7.1	 20
491	 17	54.5	9.0	 16
492	 17	43.0	5.9	 20
493	 17	45.5	9.1	 20
494	 17	42.0	7.2	 20
495	 17	47.0	8.1	 25
496	 17	92.0	8.5	 25
497	 17	121.0	16.2	 20
498	 17	99.0	17.3	 25
499	 17	66.0	11.8	 25
500	 17	63.3	10.8	 20
501	 17	46.0	9.5	 25
502	 17	68.0	11.3	 25
503	 17	45.3	6.9	 16
504	 17	164.8	21.4	 20
505	 17	308.8	29.5	 20
506	 17	199.3	16.7	 16
507	 17	78.5	13.2	 20
508	 17	124.0	13.2	 25
509	 17	103.3	14.3	 20
510	 17	232.0	30.2	 25
511	 17	609.0	78.8	 25
512	 17	168.3	12.4	 20
513	 17	44.0	7.5	 25
514	 17	71.0	17.7	 25
515	 17	104.5	10.2	 20
516	 17	75.0	15.9	 25
517	 17	75.0	9.2	 20
518	 17	70.5	7.5	 16
519	 17	118.5	17.4	 20
520	 17	1085.5	214.9	 16
521	 17	126.5	33.3	 20
522	 17	63.0	8.9	 25
523	 17	55.3	6.3	 20
524	 17	50.0	9.6	 25
525	 17	49.0	7.6	 25
526	 17	67.5	11.6	 20
527	 17	102.0	17.3	 25
528	 17	69.0	13.6	 25
529	 17	107.0	17.8	 20
530	 17	43.0	7.6	 25
531	 17	47.3	7.8	 20
532	 17	80.5	16.8	 16
533	 17	37.5	6.3	 20
534	 17	31.5	6.4	 20
535	 17	38.5	8.2	 16
536	 17	35.0	7.2	 25
537	 17	33.0	5.6	 25
538	 17	35.0	6.7	 20
539	 17	33.0	5.8	 25
540	 17	40.0	6.4	 25
541	 17	67.8	13.4	 20
542	 17	37.0	7.0	 25
543	 17	35.0	7.3	 25
544	 17	809.3	198.3	 20
545	 17	54.3	11.0	 20
546	 17	47.3	8.8	 20
547	 17	40.0	8.0	 16
548	 17	31.0	3.7	 20
549	 17	31.0	6.6	 25
550	 17	32.5	8.8	 20
551	 17	38.0	7.2	 25
552	 17	43.0	8.3	 25
553	 17	39.5	7.7	 20
554	 17	46.0	7.5	 25
555	 17	64.0	11.8	 25
556	 17	88.5	10.9	 20
557	 17	69.0	11.7	 25
558	 17	35.5	5.1	 20
559	 17	57.3	9.4	 20
560	 17	64.3	8.5	 20
561	 17	151.3	16.7	 16
562	 17	45.3	10.3	 20
563	 17	158.0	15.8	 25
564	 17	69.3	11.7	 20
565	 17	71.0	12.9	 25
566	 17	497.0	52.7	 25
567	 17	47.3	7.3	 20
568	 17	64.0	10.5	 25
569	 17	37.0	6.9	 25
570	 17	374.3	76.3	 20
571	 17	40.0	6.8	 25
572	 17	115.0	19.6	 25
573	 17	114.0	12.2	 16
574	 17	178.0	18.9	 20
575	 17	70.3	7.3	 20
576	 17	43.3	5.9	 16
577	 17	84.0	14.8	 25
578	 17	56.0	9.5	 25
579	 17	41.0	8.6	 20
580	 17	85.0	12.6	 25
581	 17	33.0	6.4	 25
582	 17	117.8	13.0	 20
583	 17	195.0	33.8	 25
584	 17	60.0	11.6	 25
585	 17	93.8	24.4	 20
586	 17	39.0	6.7	 25
587	 17	34.0	4.3	 20
588	 17	194.5	29.5	 16
589	 17	39.0	7.7	 20
590	 17	97.5	14.9	 20
591	 17	35.0	7.0	 20
592	 17	36.0	7.8	 25
593	 17	37.0	5.8	 25
594	 17	195.8	22.3	 20
595	 17	41.0	5.9	 25
596	 17	64.3	10.0	 20
597	 17	37.0	6.8	 25
598	 17	54.0	9.0	 25
599	 17	199.0	13.2	 20
600	 17	616.8	50.7	 20
601	 17	142.5	20.5	 20
602	 17	28.3	5.5	 16
603	 17	31.8	6.1	 20
604	 17	34.3	6.6	 20
605	 17	371.3	39.7	 20
606	 17	64.0	8.4	 25
607	 17	142.0	30.2	 25
608	 17	35.5	5.4	 20
609	 17	173.0	33.7	 25
610	 17	54.0	9.2	 25
611	 17	53.8	10.2	 20
612	 17	742.0	165.6	 25
613	 17	50.0	9.0	 25
614	 17	36.0	8.8	 16
615	 17	37.0	6.5	 20
616	 17	36.0	5.4	 20
617	 17	34.3	6.8	 16
618	 17	30.0	5.7	 20
619	 17	44.0	7.6	 25
620	 17	121.3	11.3	 20
621	 17	637.0	79.8	 25
622	 17	1137.0	168.4	 25
623	 17	109.3	15.5	 20
624	 17	247.0	25.4	 25
625	 17	45.0	8.2	 25
626	 17	49.5	7.4	 20
627	 17	72.0	11.6	 25
628	 17	49.3	8.8	 20
629	 17	48.5	8.1	 16
630	 17	44.3	6.6	 20
631	 17	266.0	48.0	 20
632	 17	32.3	5.6	 16
633	 17	31.0	6.6	 25
634	 17	34.3	4.8	 20
635	 17	34.0	4.5	 25
636	 17	459.0	100.5	 25
637	 17	433.0	80.3	 20
638	 17	82.0	20.9	 25
639	 17	43.0	6.1	 25
  0	 18	1675.0	139.5	 20
  1	 18	39.0	7.8	 25
  2	 18	69.0	9.8	 25
  3	 18	38.5	5.1	 20
  4	 18	69.0	13.0	 25
  5	 18	32.0	5.9	 25
  6	 18	31.5	6.6	 20
  7	 18	35.3	4.9	 20
  8	 18	36.3	6.8	 20
  9	 18	36.0	6.8	 16
 10	 18	39.5	7.7	 20
 11	 18	33.0	4.2	 20
 12	 18	34.0	7.0	 20
 13	 18	38.0	7.7	 25
 14	 18	38.0	5.8	 25
 15	 18	94.5	17.1	 20
 16	 18	38.0	6.1	 25
 17	 18	38.0	5.9	 25
 18	 18	111.0	11.9	 20
 19	 18	64.0	10.0	 25
 20	 18	99.3	12.1	 20
 21	 18	94.3	14.5	 20
 22	 18	32.3	6.3	 20
 23	 18	77.0	10.7	 16
 24	 18	38.0	6.4	 20
 25	 18	41.3	8.9	 20
 26	 18	34.0	6.6	 20
 27	 18	41.0	6.7	 25
 28	 18	41.0	9.9	 25
 29	 18	41.0	4.9	 20
 30	 18	34.0	7.6	 25
 31	 18	34.0	5.6	 25
 32	 18	32.5	6.9	 20
 33	 18	37.0	6.6	 25
 34	 18	38.0	6.4	 25
 35	 18	41.3	7.7	 16
 36	 18	34.5	6.9	 20
 37	 18	31.0	6.9	 20
 38	 18	28.0	4.0	 16
 39	 18	33.5	6.2	 20
 40	 18	34.0	5.8	 25
 41	 18	34.0	6.5	 20
 42	 18	41.0	7.6	 25
 43	 18	33.0	5.4	 25
 44	 18	56.0	7.9	 20
 45	 18	35.0	6.3	 25
 46	 18	30.0	6.0	 25
 47	 18	33.0	5.5	 20
 48	 18	32.0	5.6	 25
 49	 18	37.3	5.2	 20
 50	 18	30.3	6.6	 16
 51	 18	32.3	5.6	 20
 52	 18	33.3	5.6	 20
 53	 18	36.0	5.6	 16
 54	 18	36.0	7.1	 25
 55	 18	36.0	6.0	 25
 56	 18	36.0	6.9	 20
 57	 18	36.0	8.1	 25
 58	 18	29.5	5.2	 20
 59	 18	35.0	5.6	 25
 60	 18	30.0	4.9	 25
 61	 18	34.0	6.4	 20
 62	 18	48.0	9.0	 25
 63	 18	38.0	5.2	 20
 64	 18	33.0	5.7	 16
 65	 18	33.5	6.6	 20
 66	 18	41.0	7.7	 20
 67	 18	46.0	8.3	 20
 68	 18	39.0	6.4	 25
 69	 18	34.0	6.5	 25
 70	 18	35.3	6.3	 20
 71	 18	32.0	4.5	 25
 72	 18	33.0	6.9	 25
 73	 18	32.3	4.3	 20
 74	 18	39.0	6.7	 25
 75	 18	37.0	7.4	 25
 76	 18	37.3	6.8	 20
 77	 18	57.3	12.4	 20
 78	 18	44.0	6.9	 20
 79	 18	36.0	9.7	 16
 80	 18	35.3	6.5	 20
 81	 18	33.0	4.8	 25
 82	 18	33.0	7.1	 20
 83	 18	35.0	5.2	 25
 84	 18	67.0	10.9	 25
 85	 18	37.3	6.1	 20
 86	 18	33.0	5.5	 25
 87	 18	35.0	5.4	 25
 88	 18	37.8	7.1	 20
 89	 18	83.0	15.7	 25
 90	 18	61.0	6.6	 25
 91	 18	94.5	17.0	 16
 92	 18	163.0	15.0	 20
 93	 18	126.8	43.1	 20
 94	 18	226.3	16.6	 16
 95	 18	80.0	14.1	 25
 96	 18	37.0	6.2	 20
 97	 18	42.0	6.6	 25
 98	 18	58.0	11.4	 25
 99	 18	37.3	6.8	 20
100	 18	32.0	6.4	 25
101	 18	35.0	6.9	 25
102	 18	43.0	7.7	 20
103	 18	83.0	10.1	 25
104	 18	60.0	8.9	 25
105	 18	112.5	16.2	 16
106	 18	58.3	11.4	 20
107	 18	81.8	11.5	 20
108	 18	87.3	12.0	 16
109	 18	72.0	11.2	 25
110	 18	62.0	8.8	 25
111	 18	39.8	8.3	 20
112	 18	38.0	5.9	 25
113	 18	41.0	7.8	 25
114	 18	35.0	7.8	 20
115	 18	36.0	6.0	 25
116	 18	39.0	9.6	 25
117	 18	36.3	6.9	 20
118	 18	47.3	5.7	 20
119	 18	55.0	10.6	 20
120	 18	873.5	106.4	 16
121	 18	265.8	40.7	 20
122	 18	60.0	10.9	 20
123	 18	39.0	5.6	 20
124	 18	35.0	5.5	 25
125	 18	38.0	5.9	 25
126	 18	44.3	8.9	 20
127	 18	45.0	7.4	 25
128	 18	37.0	9.2	 25
129	 18	57.3	11.7	 20
130	 18	58.0	14.3	 25
131	 18	39.0	5.9	 25
132	 18	51.0	10.3	 16
133	 18	36.3	5.7	 20
134	 18	35.3	6.9	 16
135	 18	63.0	15.4	 20
136	 18	66.8	18.4	 20
137	 18	45.0	8.0	 20
138	 18	76.0	12.0	 25
139	 18	36.0	5.9	 25
140	 18	95.0	16.7	 20
141	 18	222.0	27.3	 25
142	 18	230.0	26.0	 25
143	 18	420.3	24.8	 20
144	 18	40.0	8.1	 25
145	 18	36.0	6.7	 25
146	 18	32.0	5.2	 16
147	 18	40.0	6.4	 20
148	 18	40.5	7.4	 20
149	 18	34.3	6.4	 16
150	 18	33.8	5.0	 20
151	 18	40.0	7.0	 25
152	 18	31.3	4.8	 20
153	 18	32.0	6.0	 25
154	 18	32.0	5.7	 25
155	 18	59.0	11.8	 20
156	 18	50.0	9.6	 25
157	 18	61.0	7.7	 25
158	 18	55.5	10.0	 20
159	 18	104.0	14.7	 25
160	 18	120.8	17.3	 20
161	 18	155.3	14.0	 16
162	 18	74.3	10.7	 20
163	 18	93.5	18.0	 20
164	 18	86.5	19.4	 16
165	 18	146.0	19.4	 25
166	 18	80.0	15.4	 25
167	 18	49.0	6.9	 20
168	 18	67.0	12.9	 25
169	 18	45.0	7.5	 25
170	 18	37.3	7.2	 20
171	 18	34.0	6.0	 25
172	 18	38.0	9.1	 20
173	 18	34.0	7.1	 25
174	 18	33.0	6.1	 20
175	 18	34.3	5.0	 16
176	 18	35.3	6.6	 20
177	 18	45.8	8.0	 20
178	 18	35.3	5.8	 16
179	 18	33.0	5.4	 25
180	 18	35.0	6.0	 25
181	 18	33.3	6.2	 20
182	 18	36.0	7.3	 25
183	 18	39.0	7.7	 25
184	 18	53.3	9.5	 20
185	 18	39.0	8.2	 25
186	 18	47.0	9.0	 25
187	 18	88.3	13.2	 20
188	 18	109.5	12.4	 20
189	 18	41.0	7.5	 20
190	 18	32.0	5.5	 16
191	 18	83.0	15.8	 20
192	 18	35.0	6.2	 20
193	 18	37.0	5.5	 20
194	 18	46.0	10.2	 25
195	 18	48.0	7.1	 25
196	 18	69.0	12.8	 20
197	 18	106.0	22.1	 25
198	 18	49.0	7.3	 25
199	 18	33.8	7.1	 20
200	 18	35.0	5.5	 25
201	 18	32.0	6.2	 25
202	 18	44.0	8.3	 16
203	 18	35.0	6.6	 20
204	 18	32.0	4.5	 20
205	 18	38.3	6.2	 16
206	 18	32.0	4.7	 20
207	 18	32.0	6.8	 25
208	 18	32.3	6.4	 20
209	 18	31.0	4.3	 25
210	 18	59.8	9.9	 20
211	 18	34.0	6.0	 25
212	 18	33.0	6.0	 25
213	 18	36.0	4.8	 20
214	 18	38.0	7.7	 25
215	 18	32.0	3.8	 25
216	 18	28.0	5.4	 16
217	 18	32.3	6.7	 20
218	 18	35.0	6.6	 20
219	 18	38.3	6.1	 16
220	 18	36.0	5.9	 25
221	 18	32.0	6.7	 25
222	 18	28.5	5.5	 20
223	 18	30.0	5.7	 25
224	 18	35.0	7.1	 25
225	 18	31.3	6.7	 20
226	 18	38.0	5.8	 25
227	 18	41.0	10.0	 25
228	 18	34.3	5.8	 20
229	 18	39.0	5.2	 25
230	 18	40.3	8.5	 20
231	 18	42.3	9.2	 16
232	 18	30.8	5.9	 20
233	 18	34.3	6.8	 20
234	 18	37.0	6.2	 20
235	 18	32.0	5.7	 25
236	 18	41.0	8.4	 25
237	 18	47.0	9.2	 20
238	 18	58.0	8.2	 25
239	 18	47.0	9.1	 25
240	 18	50.8	7.7	 20
241	 18	68.0	11.8	 25
242	 18	98.0	12.8	 25
243	 18	86.5	23.5	 20
244	 18	49.3	10.3	 20
245	 18	34.5	7.2	 20
246	 18	41.5	9.3	 16
247	 18	38.0	6.6	 20
248	 18	63.8	10.1	 20
249	 18	43.0	5.7	 25
250	 18	32.0	5.3	 25
251	 18	38.0	7.0	 20
252	 18	32.0	5.4	 25
253	 18	35.0	5.1	 25
254	 18	36.5	7.2	 20
255	 18	36.0	7.0	 25
256	 18	32.0	7.5	 25
257	 18	39.0	7.5	 16
258	 18	38.3	8.1	 20
259	 18	38.5	7.0	 20
260	 18	45.0	6.5	 16
261	 18	61.0	9.8	 20
262	 18	107.0	16.0	 25
263	 18	36.0	6.0	 20
264	 18	38.0	6.1	 25
265	 18	51.0	7.8	 25
266	 18	68.5	12.4	 20
267	 18	35.0	6.3	 25
268	 18	36.0	5.4	 25
269	 18	37.0	7.1	 20
270	 18	35.0	6.1	 25
271	 18	35.8	5.2	 20
272	 18	37.5	6.8	 16
273	 18	31.0	3.7	 20
274	 18	48.5	9.6	 20
275	 18	29.5	5.3	 16
276	 18	31.0	7.5	 25
277	 18	38.0	7.8	 25
278	 18	34.0	6.4	 20
279	 18	41.0	6.7	 25
280	 18	37.0	7.4	 25
281	 18	34.3	6.2	 20
282	 18	29.0	5.0	 25
283	 18	39.0	6.3	 25
284	 18	45.5	11.4	 20
285	 18	41.5	6.3	 20
286	 18	39.0	6.8	 16
287	 18	40.3	4.8	 20
288	 18	37.3	7.0	 20
289	 18	73.3	13.4	 16
290	 18	42.0	8.6	 25
291	 18	36.0	5.8	 25
292	 18	38.5	7.2	 20
293	 18	40.0	9.2	 25
294	 18	114.0	18.9	 25
295	 18	89.3	12.5	 20
296	 18	297.0	41.4	 25
297	 18	107.0	13.5	 25
298	 18	264.0	29.0	 20
299	 18	103.0	15.3	 20
300	 18	55.5	12.1	 20
301	 18	53.3	9.1	 16
302	 18	184.0	21.1	 20
303	 18	54.0	8.4	 20
304	 18	45.3	6.9	 20
305	 18	32.0	6.0	 25
306	 18	47.0	8.9	 25
307	 18	56.3	9.2	 20
308	 18	40.0	8.2	 25
309	 18	131.0	19.0	 25
310	 18	180.0	16.1	 20
311	 18	76.0	11.8	 25
312	 18	83.0	18.5	 25
313	 18	82.0	13.8	 16
314	 18	78.3	11.8	 20
315	 18	155.8	18.5	 20
316	 18	76.0	13.7	 16
317	 18	59.0	10.6	 20
318	 18	105.0	14.3	 25
319	 18	42.0	6.0	 20
320	 18	46.0	7.8	 25
321	 18	45.0	10.1	 25
322	 18	307.0	51.8	 20
323	 18	108.0	16.8	 25
324	 18	150.0	20.5	 20
325	 18	125.0	21.0	 25
326	 18	73.0	17.5	 25
327	 18	60.3	10.3	 16
328	 18	356.0	51.3	 20
329	 18	567.0	35.0	 20
330	 18	81.8	12.4	 16
331	 18	38.3	6.1	 20
332	 18	39.0	8.4	 25
333	 18	47.3	8.4	 20
334	 18	182.0	36.0	 25
335	 18	81.0	14.6	 25
336	 18	40.0	8.9	 20
337	 18	37.0	5.5	 25
338	 18	115.0	23.0	 25
339	 18	1880.5	225.1	 20
340	 18	438.0	51.0	 25
341	 18	115.8	15.6	 20
342	 18	72.0	8.7	 16
343	 18	90.3	8.0	 20
344	 18	65.8	10.6	 20
345	 18	61.8	7.9	 16
346	 18	122.0	11.4	 25
347	 18	44.0	8.0	 25
348	 18	35.0	5.7	 20
349	 18	43.0	6.2	 25
350	 18	64.0	10.9	 25
351	 18	32.3	5.0	 20
352	 18	35.0	6.1	 25
353	 18	36.0	5.6	 25
354	 18	34.5	5.7	 20
355	 18	32.0	6.6	 20
356	 18	32.3	4.6	 20
357	 18	30.0	5.8	 16
358	 18	43.5	9.0	 20
359	 18	31.0	6.0	 20
360	 18	34.0	5.8	 25
361	 18	39.0	6.0	 25
362	 18	36.8	6.1	 20
363	 18	207.0	63.2	 25
364	 18	33.0	7.7	 25
365	 18	101.8	17.1	 20
366	 18	90.0	23.3	 25
367	 18	37.0	8.8	 25
368	 18	30.3	5.2	 20
369	 18	30.3	4.9	 20
370	 18	33.3	5.8	 20
371	 18	201.8	47.0	 16
372	 18	251.3	29.9	 20
373	 18	37.0	6.4	 25
374	 18	49.8	12.0	 20
375	 18	54.0	9.3	 25
376	 18	40.0	8.8	 25
377	 18	34.3	4.2	 20
378	 18	35.0	5.7	 25
379	 18	31.0	8.4	 25
380	 18	34.5	6.1	 20
381	 18	35.0	5.8	 25
382	 18	35.0	5.7	 25
383	 18	35.3	6.3	 16
384	 18	43.8	10.3	 20
385	 18	43.3	6.0	 20
386	 18	51.5	8.5	 16
387	 18	48.0	8.6	 25
388	 18	96.0	21.3	 25
389	 18	47.5	9.9	 20
390	 18	43.0	6.1	 25
391	 18	98.0	18.7	 25
392	 18	183.0	24.2	 20
393	 18	37.0	6.0	 25
394	 18	47.0	7.0	 25
395	 18	37.0	5.2	 20
396	 18	31.0	3.9	 25
397	 18	36.0	6.2	 16
398	 18	36.3	7.1	 20
399	 18	37.3	7.8	 20
400	 18	71.5	12.5	 16
401	 18	43.0	6.4	 25
402	 18	38.0	5.8	 25
403	 18	33.0	4.7	 20
404	 18	38.0	7.2	 25
405	 18	44.0	9.4	 25
406	 18	194.5	23.6	 20
407	 18	78.0	12.2	 25
408	 18	163.0	16.9	 25
409	 18	218.3	26.9	 20
410	 18	56.0	12.0	 20
411	 18	58.5	11.3	 20
412	 18	286.5	29.7	 16
413	 18	37.3	6.3	 20
414	 18	35.3	5.3	 20
415	 18	33.8	7.9	 20
416	 18	52.0	8.8	 25
417	 18	52.0	8.6	 25
418	 18	33.0	4.6	 20
419	 18	32.0	5.5	 25
420	 18	33.0	6.0	 25
421	 18	29.3	5.9	 20
422	 18	33.0	4.7	 25
423	 18	36.0	6.7	 25
424	 18	34.3	6.5	 16
425	 18	81.8	10.1	 20
426	 18	35.0	6.2	 20
427	 18	34.0	6.5	 16
428	 18	56.3	10.8	 20
429	 18	30.0	4.4	 25
430	 18	31.5	5.0	 20
431	 18	38.0	6.1	 25
432	 18	31.0	5.6	 25
433	 18	35.8	5.8	 20
434	 18	36.0	7.4	 25
435	 18	41.3	8.5	 20
436	 18	47.0	7.7	 25
437	 18	37.0	7.5	 25
438	 18	40.5	8.7	 16
439	 18	36.0	5.3	 20
440	 18	33.8	6.6	 20
441	 18	33.3	5.0	 16
442	 18	37.0	7.8	 20
443	 18	37.0	7.9	 25
444	 18	54.5	10.2	 20
445	 18	48.0	7.0	 25
446	 18	96.0	15.2	 25
447	 18	51.3	6.2	 20
448	 18	40.0	7.4	 25
449	 18	34.0	5.6	 25
450	 18	97.0	47.2	 20
451	 18	34.0	6.4	 25
452	 18	44.3	5.4	 20
453	 18	136.5	64.4	 16
454	 18	458.8	118.7	 20
455	 18	63.3	6.9	 20
456	 18	51.3	7.1	 16
457	 18	52.0	9.5	 25
458	 18	50.0	10.4	 25
459	 18	80.3	12.2	 20
460	 18	39.0	7.4	 25
461	 18	34.0	7.4	 25
462	 18	100.3	14.2	 20
463	 18	42.0	6.1	 25
464	 18	87.0	13.1	 25
465	 18	75.0	14.6	 20
466	 18	34.0	4.5	 20
467	 18	40.3	6.3	 20
468	 18	38.3	5.4	 16
469	 18	73.8	10.6	 20
470	 18	61.8	7.7	 20
471	 18	43.3	6.8	 20
472	 18	58.0	11.5	 25
473	 18	49.0	8.6	 20
474	 18	94.0	14.1	 25
475	 18	54.0	9.7	 25
476	 18	71.8	10.4	 20
477	 18	56.0	8.6	 25
478	 18	44.0	8.0	 25
479	 18	57.3	10.5	 20
480	 18	59.0	8.6	 20
481	 18	58.8	8.6	 20
482	 18	72.5	10.8	 16
483	 18	570.0	80.3	 20
484	 18	38.0	6.6	 20
485	 18	37.3	6.1	 20
486	 18	38.0	6.2	 25
487	 18	34.0	6.7	 25
488	 18	39.0	6.5	 20
489	 18	34.0	5.8	 25
490	 18	37.0	7.0	 25
491	 18	38.0	7.5	 20
492	 18	40.0	6.1	 25
493	 18	35.0	5.5	 25
494	 18	52.3	7.3	 16
495	 18	40.0	6.0	 20
496	 18	56.3	9.2	 20
497	 18	61.5	9.4	 16
498	 18	69.3	12.3	 20
499	 18	43.0	8.6	 25
500	 18	53.3	10.6	 20
501	 18	56.0	9.2	 25
502	 18	58.0	9.4	 25
503	 18	41.3	6.5	 20
504	 18	121.0	17.3	 25
505	 18	143.0	14.4	 25
506	 18	71.3	7.8	 20
507	 18	89.0	8.6	 25
508	 18	82.8	11.1	 20
509	 18	81.3	14.3	 16
510	 18	114.3	15.8	 20
511	 18	394.0	35.6	 16
512	 18	90.0	21.5	 25
513	 18	35.0	6.4	 25
514	 18	51.0	7.9	 20
515	 18	81.0	12.6	 25
516	 18	63.0	9.8	 25
517	 18	55.5	10.0	 20
518	 18	50.0	10.0	 25
519	 18	73.0	13.4	 25
520	 18	389.8	81.6	 20
521	 18	69.0	10.3	 25
522	 18	46.3	7.2	 20
523	 18	56.5	10.1	 16
524	 18	53.0	9.9	 20
525	 18	51.0	8.0	 20
526	 18	51.3	7.9	 20
527	 18	74.0	10.0	 25
528	 18	46.0	9.2	 25
529	 18	46.5	9.9	 20
530	 18	47.0	6.8	 25
531	 18	57.0	8.9	 25
532	 18	42.0	7.2	 20
533	 18	35.0	6.5	 25
534	 18	35.0	8.3	 25
535	 18	35.0	6.3	 20
536	 18	32.5	7.8	 20
537	 18	33.3	7.0	 20
538	 18	38.0	8.6	 16
539	 18	34.0	5.4	 20
540	 18	45.0	13.7	 25
541	 18	60.3	9.0	 20
542	 18	40.0	6.4	 25
543	 18	35.0	6.0	 25
544	 18	172.5	31.6	 20
545	 18	36.0	6.7	 25
546	 18	39.0	12.1	 25
547	 18	31.5	5.6	 20
548	 18	33.0	6.4	 25
549	 18	34.3	7.3	 16
550	 18	32.3	6.2	 20
551	 18	35.3	7.1	 20
552	 18	38.5	8.0	 16
553	 18	35.0	8.2	 20
554	 18	40.0	6.5	 25
555	 18	79.0	10.0	 20
556	 18	124.0	16.9	 25
557	 18	54.0	13.9	 25
558	 18	32.5	7.1	 20
559	 18	50.0	8.0	 25
560	 18	58.0	9.2	 25
561	 18	237.0	23.9	 20
562	 18	63.0	15.0	 25
563	 18	327.0	32.1	 20
564	 18	105.8	10.7	 16
565	 18	80.3	24.0	 20
566	 18	267.8	33.8	 20
567	 18	42.0	8.8	 16
568	 18	78.0	13.6	 25
569	 18	34.0	6.3	 25
570	 18	168.5	25.7	 20
571	 18	43.0	7.7	 25
572	 18	99.0	14.1	 25
573	 18	208.3	22.6	 20
574	 18	163.0	18.3	 25
575	 18	49.0	7.1	 25
576	 18	54.5	8.4	 20
577	 18	61.5	13.1	 20
578	 18	36.3	6.2	 20
579	 18	56.5	10.4	 16
580	 18	40.0	7.6	 20
581	 18	39.3	7.1	 20
582	 18	263.5	20.6	 20
583	 18	232.0	19.3	 25
584	 18	118.0	19.3	 25
585	 18	39.3	8.4	 20
586	 18	39.0	6.0	 25
587	 18	36.3	6.7	 20
588	 18	98.0	16.7	 25
589	 18	36.0	6.6	 25
590	 18	100.8	14.8	 20
591	 18	39.0	6.5	 20
592	 18	35.0	4.9	 20
593	 18	38.0	6.8	 16
594	 18	70.3	12.5	 20
595	 18	37.0	5.9	 20
596	 18	46.5	8.1	 20
597	 18	35.0	5.8	 25
598	 18	62.0	7.8	 25
599	 18	93.8	16.6	 20
600	 18	213.0	26.6	 25
601	 18	79.0	10.0	 25
602	 18	34.3	5.6	 20
603	 18	34.0	5.8	 25
604	 18	33.0	6.2	 25
605	 18	76.0	13.4	 16
606	 18	53.0	7.3	 20
607	 18	45.3	8.6	 20
608	 18	37.0	5.1	 16
609	 18	49.3	7.7	 20
610	 18	54.0	9.0	 25
611	 18	60.3	9.4	 20
612	 18	220.0	42.1	 25
613	 18	37.0	4.8	 25
614	 18	33.0	6.3	 20
615	 18	32.0	7.3	 25
616	 18	32.0	6.0	 25
617	 18	35.3	8.1	 20
618	 18	35.0	5.3	 25
619	 18	41.5	8.6	 20
620	 18	162.8	15.7	 16
621	 18	547.8	58.4	 20
622	 18	422.8	36.3	 20
623	 18	51.8	10.8	 16
624	 18	142.0	15.9	 25
625	 18	42.0	6.0	 20
626	 18	42.0	11.9	 25
627	 18	75.0	11.4	 25
628	 18	39.0	6.4	 20
629	 18	43.0	9.1	 25
630	 18	34.0	4.6	 25
631	 18	62.5	10.9	 20
632	 18	31.0	6.7	 25
633	 18	30.0	4.7	 20
634	 18	33.5	6.3	 16
635	 18	31.3	4.7	 20
636	 18	71.0	12.8	 20
637	 18	40.5	11.0	 16
638	 18	37.0	6.8	 25
639	 18	1682.0	320.1	 25
  0	 19	45.0	9.8	 16
  1	 19	168.0	32.5	 20
  2	 19	37.0	5.7	 20
  3	 19	61.0	10.8	 20
  4	 19	50.0	8.4	 25
  5	 19	34.0	5.5	 25
  6	 19	63.0	12.1	 20
  7	 19	33.0	6.6	 25
  8	 19	33.0	7.5	 25
  9	 19	35.0	8.6	 20
 10	 19	33.0	6.2	 25
 11	 19	36.3	7.3	 20
 12	 19	39.3	8.7	 20
 13	 19	84.0	13.2	 20
 14	 19	37.3	6.2	 16
 15	 19	34.3	5.9	 20
 16	 19	45.5	6.1	 20
 17	 19	43.3	7.6	 20
 18	 19	102.0	25.7	 25
 19	 19	39.0	8.3	 25
 20	 19	44.0	11.1	 20
 21	 19	183.0	47.6	 25
 22	 19	117.0	26.4	 25
 23	 19	71.8	11.7	 20
 24	 19	54.0	8.7	 25
 25	 19	52.0	11.1	 25
 26	 19	158.0	16.6	 16
 27	 19	62.8	12.3	 20
 28	 19	55.8	7.3	 20
 29	 19	53.8	8.0	 16
 30	 19	39.0	6.7	 25
 31	 19	37.0	6.4	 25
 32	 19	34.0	5.7	 20
 33	 19	161.0	46.2	 25
 34	 19	70.0	12.8	 25
 35	 19	51.5	11.0	 20
 36	 19	34.0	9.6	 25
 37	 19	37.0	7.6	 25
 38	 19	41.3	6.0	 20
 39	 19	29.0	5.5	 25
 40	 19	42.0	6.6	 20
 41	 19	33.0	4.9	 16
 42	 19	32.0	5.1	 20
 43	 19	37.0	6.3	 20
 44	 19	33.0	7.1	 20
 45	 19	46.0	8.6	 25
 46	 19	30.0	6.5	 25
 47	 19	39.5	8.9	 20
 48	 19	40.0	8.3	 25
 49	 19	36.0	4.2	 20
 50	 19	32.0	7.4	 25
 51	 19	42.0	8.8	 25
 52	 19	102.8	24.9	 20
 53	 19	39.0	7.1	 25
 54	 19	32.3	7.7	 20
 55	 19	33.5	6.4	 16
 56	 19	33.3	6.5	 20
 57	 19	34.0	5.7	 20
 58	 19	36.0	6.4	 20
 59	 19	194.0	56.9	 25
 60	 19	60.0	12.2	 25
 61	 19	61.3	9.2	 20
 62	 19	66.0	12.4	 25
 63	 19	37.0	6.3	 25
 64	 19	34.0	8.9	 20
 65	 19	40.0	7.4	 25
 66	 19	35.0	5.5	 25
 67	 19	32.0	4.7	 16
 68	 19	71.3	16.8	 20
 69	 19	53.5	11.7	 20
 70	 19	50.3	13.2	 16
 71	 19	33.8	5.9	 20
 72	 19	58.0	13.3	 25
 73	 19	33.0	5.1	 20
 74	 19	32.0	7.2	 25
 75	 19	125.0	20.1	 25
 76	 19	36.3	6.3	 20
 77	 19	35.0	4.8	 25
 78	 19	184.0	26.9	 25
 79	 19	250.5	48.6	 20
 80	 19	206.0	46.2	 25
 81	 19	111.0	11.6	 20
 82	 19	37.8	6.7	 16
 83	 19	65.8	10.1	 20
 84	 19	78.3	12.5	 20
 85	 19	47.5	7.6	 16
 86	 19	52.0	9.4	 25
 87	 19	45.3	8.8	 20
 88	 19	58.0	10.6	 25
 89	 19	57.0	11.5	 25
 90	 19	191.5	19.9	 20
 91	 19	347.0	36.1	 25
 92	 19	396.0	50.0	 25
 93	 19	231.8	22.1	 20
 94	 19	485.0	59.8	 25
 95	 19	430.8	47.1	 20
 96	 19	115.5	18.9	 16
 97	 19	249.5	43.0	 20
 98	 19	35.0	8.7	 20
 99	 19	29.0	4.5	 16
100	 19	31.0	5.8	 25
101	 19	32.0	5.4	 25
102	 19	820.8	129.6	 20
103	 19	47.0	9.1	 25
104	 19	46.0	5.9	 25
105	 19	41.5	6.4	 20
106	 19	45.0	6.6	 25
107	 19	35.0	5.9	 25
108	 19	35.3	5.8	 20
109	 19	33.3	7.3	 20
110	 19	36.3	5.6	 20
111	 19	38.5	6.2	 16
112	 19	58.3	7.9	 20
113	 19	41.0	6.7	 20
114	 19	55.3	7.8	 20
115	 19	38.0	5.7	 25
116	 19	59.0	9.5	 25
117	 19	132.0	22.3	 20
118	 19	268.0	35.5	 25
119	 19	74.0	12.8	 25
120	 19	100.3	13.9	 20
121	 19	39.0	6.7	 25
122	 19	151.0	43.1	 25
123	 19	36.3	7.6	 16
124	 19	40.0	5.4	 20
125	 19	87.3	15.9	 16
126	 19	37.5	5.9	 20
127	 19	400.3	75.8	 20
128	 19	32.0	5.6	 20
129	 19	33.0	4.9	 25
130	 19	42.0	7.5	 25
131	 19	35.0	5.1	 20
132	 19	92.0	17.3	 25
133	 19	40.0	7.1	 25
134	 19	37.8	9.9	 20
135	 19	230.0	65.3	 25
136	 19	177.0	53.1	 25
137	 19	34.3	5.9	 16
138	 19	43.0	8.0	 20
139	 19	35.5	5.7	 20
140	 19	70.8	14.8	 16
141	 19	230.0	24.6	 20
142	 19	140.0	18.5	 25
143	 19	280.0	20.9	 20
144	 19	390.0	42.5	 25
145	 19	287.0	48.3	 25
146	 19	66.0	10.4	 20
147	 19	36.0	7.6	 25
148	 19	42.0	7.5	 25
149	 19	35.5	7.1	 20
150	 19	36.0	4.9	 25
151	 19	48.8	6.5	 20
152	 19	145.0	14.7	 16
153	 19	52.3	8.7	 20
154	 19	33.3	5.4	 20
155	 19	32.0	3.9	 16
156	 19	44.0	8.4	 25
157	 19	62.0	11.5	 25
158	 19	56.3	9.6	 20
159	 19	33.0	5.8	 25
160	 19	110.0	16.6	 25
161	 19	115.3	13.8	 20
162	 19	162.0	17.1	 25
163	 19	294.5	51.7	 20
164	 19	330.0	56.7	 25
165	 19	109.8	19.1	 20
166	 19	97.3	13.2	 16
167	 19	245.5	30.2	 20
168	 19	149.3	20.6	 20
169	 19	67.3	11.3	 20
170	 19	44.0	7.4	 25
171	 19	42.0	8.5	 25
172	 19	39.5	6.8	 20
173	 19	36.0	7.0	 25
174	 19	46.0	9.9	 25
175	 19	160.5	27.7	 20
176	 19	452.0	108.9	 25
177	 19	66.0	12.6	 25
178	 19	37.3	6.7	 20
179	 19	35.0	8.1	 20
180	 19	61.3	10.3	 20
181	 19	46.0	8.6	 16
182	 19	32.3	4.8	 20
183	 19	44.0	7.0	 25
184	 19	72.3	11.5	 20
185	 19	44.0	6.5	 25
186	 19	39.0	9.3	 25
187	 19	46.0	6.6	 20
188	 19	85.0	19.1	 25
189	 19	31.0	6.5	 25
190	 19	37.3	5.8	 20
191	 19	35.0	6.4	 25
192	 19	60.0	10.2	 25
193	 19	959.8	96.5	 16
194	 19	42.3	6.6	 20
195	 19	37.0	6.7	 20
196	 19	38.3	7.9	 16
197	 19	1143.0	270.4	 25
198	 19	65.0	10.8	 25
199	 19	35.0	6.3	 20
200	 19	35.0	6.7	 25
201	 19	30.3	7.7	 20
202	 19	34.0	5.3	 25
203	 19	32.0	5.7	 25
204	 19	35.3	6.3	 20
205	 19	38.0	7.6	 25
206	 19	28.0	5.4	 25
207	 19	41.3	9.3	 16
208	 19	43.8	6.8	 20
209	 19	35.5	9.6	 20
210	 19	28.3	3.7	 16
211	 19	27.0	4.9	 25
212	 19	36.0	7.4	 25
213	 19	38.5	8.5	 20
214	 19	34.0	5.3	 25
215	 19	456.0	112.6	 25
216	 19	42.5	8.0	 20
217	 19	40.0	7.9	 25
218	 19	38.0	7.6	 25
219	 19	35.3	6.2	 20
220	 19	54.0	8.9	 20
221	 19	30.3	5.6	 20
222	 19	31.0	5.4	 16
223	 19	34.5	6.6	 20
224	 19	34.3	6.0	 20
225	 19	34.3	7.2	 20
226	 19	31.0	5.9	 25
227	 19	38.0	5.6	 25
228	 19	36.5	5.5	 20
229	 19	30.0	5.5	 25
230	 19	34.0	6.9	 25
231	 19	40.8	7.9	 20
232	 19	33.0	6.2	 25
233	 19	41.0	8.5	 25
234	 19	38.0	4.7	 16
235	 19	35.3	8.1	 20
236	 19	40.3	6.5	 20
237	 19	42.3	5.8	 16
238	 19	41.0	7.6	 20
239	 19	55.3	9.7	 20
240	 19	37.0	6.9	 25
241	 19	41.0	6.2	 25
242	 19	48.0	7.7	 20
243	 19	76.0	14.7	 25
244	 19	79.0	18.0	 25
245	 19	82.0	19.1	 20
246	 19	45.0	8.6	 25
247	 19	59.0	12.0	 25
248	 19	48.8	9.6	 16
249	 19	34.5	7.9	 20
250	 19	54.5	12.6	 20
251	 19	81.3	9.9	 16
252	 19	95.3	16.4	 20
253	 19	78.0	11.9	 25
254	 19	46.0	7.9	 20
255	 19	35.0	7.8	 25
256	 19	41.0	7.6	 25
257	 19	35.3	7.3	 20
258	 19	47.0	8.4	 25
259	 19	31.0	5.3	 25
260	 19	30.5	4.5	 20
261	 19	41.0	6.1	 25
262	 19	149.3	22.9	 20
263	 19	51.5	13.6	 16
264	 19	290.5	57.9	 20
265	 19	46.0	6.8	 20
266	 19	153.0	21.6	 16
267	 19	59.0	10.9	 25
268	 19	142.0	23.7	 25
269	 19	114.3	13.5	 20
270	 19	37.0	5.7	 25
271	 19	86.0	12.2	 25
272	 19	56.3	11.7	 20
273	 19	33.0	6.5	 25
274	 19	37.0	7.7	 25
275	 19	80.0	18.9	 20
276	 19	47.3	8.0	 20
277	 19	63.5	7.8	 16
278	 19	73.0	15.7	 20
279	 19	65.3	11.9	 20
280	 19	44.3	7.9	 16
281	 19	53.0	8.4	 25
282	 19	36.0	6.2	 25
283	 19	381.3	57.6	 20
284	 19	83.0	16.2	 25
285	 19	49.0	8.4	 25
286	 19	324.0	76.8	 20
287	 19	34.0	5.9	 25
288	 19	51.0	10.2	 25
289	 19	62.8	13.6	 20
290	 19	474.3	88.4	 20
291	 19	235.3	28.8	 20
292	 19	71.5	8.3	 16
293	 19	68.3	8.7	 20
294	 19	100.0	19.4	 20
295	 19	46.0	8.2	 20
296	 19	78.0	14.6	 25
297	 19	48.0	7.5	 25
298	 19	66.3	13.6	 20
299	 19	72.0	12.3	 25
300	 19	167.0	29.1	 25
301	 19	70.5	14.9	 20
302	 19	52.0	7.1	 25
303	 19	35.0	6.1	 25
304	 19	34.5	5.7	 16
305	 19	37.3	6.9	 20
306	 19	37.3	8.4	 20
307	 19	34.3	6.3	 16
308	 19	225.0	49.9	 25
309	 19	37.0	8.7	 25
310	 19	57.3	11.3	 20
311	 19	501.0	77.9	 25
312	 19	64.0	10.5	 25
313	 19	41.0	11.1	 20
314	 19	49.0	8.2	 25
315	 19	50.5	7.8	 20
316	 19	42.0	6.4	 25
317	 19	68.0	11.0	 25
318	 19	51.0	9.6	 16
319	 19	39.5	8.7	 20
320	 19	36.3	7.4	 20
321	 19	32.0	5.1	 16
322	 19	35.0	6.9	 25
323	 19	88.0	12.6	 25
324	 19	108.5	13.6	 20
325	 19	222.0	21.9	 25
326	 19	37.0	6.9	 25
327	 19	38.3	5.5	 20
328	 19	920.0	251.2	 25
329	 19	213.0	40.6	 25
330	 19	113.0	18.4	 20
331	 19	53.0	8.7	 25
332	 19	36.5	5.1	 20
333	 19	79.0	11.2	 16
334	 19	94.0	15.2	 20
335	 19	45.5	11.4	 20
336	 19	133.3	21.8	 20
337	 19	44.0	9.9	 25
338	 19	43.0	8.3	 25
339	 19	37.3	6.3	 20
340	 19	86.0	23.1	 25
341	 19	35.0	6.7	 25
342	 19	38.0	5.7	 20
343	 19	49.0	10.1	 25
344	 19	36.0	7.2	 25
345	 19	258.0	32.3	 20
346	 19	697.8	43.4	 20
347	 19	192.3	26.5	 20
348	 19	67.3	10.3	 16
349	 19	44.5	11.4	 20
350	 19	62.0	8.8	 25
351	 19	34.3	5.6	 20
352	 19	38.0	8.0	 25
353	 19	85.3	14.5	 20
354	 19	37.0	6.7	 25
355	 19	79.0	23.4	 25
356	 19	32.5	6.1	 20
357	 19	32.0	6.3	 25
358	 19	35.0	5.0	 25
359	 19	39.5	7.2	 16
360	 19	33.5	6.0	 20
361	 19	33.0	5.4	 20
362	 19	39.0	7.9	 16
363	 19	41.3	8.9	 20
364	 19	37.0	6.5	 25
365	 19	35.0	5.4	 20
366	 19	38.0	8.4	 25
367	 19	32.0	5.6	 25
368	 19	28.0	5.0	 20
369	 19	37.0	8.6	 25
370	 19	37.0	7.2	 25
371	 19	39.3	9.3	 20
372	 19	165.0	47.4	 25
373	 19	73.5	12.4	 20
374	 19	57.0	12.1	 16
375	 19	324.0	92.7	 20
376	 19	94.3	12.4	 20
377	 19	33.3	5.8	 16
378	 19	100.0	26.8	 25
379	 19	43.0	7.8	 25
380	 19	74.0	9.3	 20
381	 19	49.0	7.8	 25
382	 19	119.0	33.4	 25
383	 19	40.0	6.3	 20
384	 19	38.0	7.4	 25
385	 19	38.0	7.0	 25
386	 19	51.3	10.9	 20
387	 19	47.3	8.9	 20
388	 19	44.0	8.6	 20
389	 19	71.0	10.9	 16
390	 19	50.8	14.6	 20
391	 19	37.0	8.4	 16
392	 19	45.0	8.1	 25
393	 19	36.0	6.0	 25
394	 19	53.5	9.9	 20
395	 19	69.0	13.8	 25
396	 19	156.0	29.8	 25
397	 19	255.3	55.4	 20
398	 19	67.0	10.5	 25
399	 19	87.0	15.7	 25
400	 19	90.3	18.4	 20
401	 19	90.8	20.5	 20
402	 19	166.3	36.5	 20
403	 19	37.5	9.5	 16
404	 19	44.5	8.2	 20
405	 19	66.5	12.6	 20
406	 19	36.0	5.8	 20
407	 19	147.0	40.3	 25
408	 19	43.0	7.8	 25
409	 19	41.8	7.5	 20
410	 19	311.0	74.4	 25
411	 19	447.0	85.3	 25
412	 19	139.3	12.7	 20
413	 19	193.0	38.2	 25
414	 19	44.0	12.9	 25
415	 19	37.5	6.3	 16
416	 19	33.0	5.5	 20
417	 19	52.3	10.2	 20
418	 19	51.5	8.7	 16
419	 19	40.3	8.8	 20
420	 19	34.0	5.2	 25
421	 19	30.3	4.0	 20
422	 19	31.0	4.7	 25
423	 19	34.0	6.3	 25
424	 19	34.0	6.4	 20
425	 19	50.0	8.8	 25
426	 19	138.0	24.7	 25
427	 19	53.3	9.0	 20
428	 19	56.0	12.3	 25
429	 19	57.0	11.5	 16
430	 19	34.5	6.7	 20
431	 19	77.3	13.8	 20
432	 19	53.0	7.7	 16
433	 19	314.0	47.0	 20
434	 19	44.0	7.3	 25
435	 19	35.0	5.2	 20
436	 19	49.0	9.7	 25
437	 19	52.0	10.3	 25
438	 19	70.8	15.3	 20
439	 19	34.0	7.6	 25
440	 19	45.0	9.7	 25
441	 19	34.0	7.5	 20
442	 19	32.0	5.9	 25
443	 19	45.3	8.4	 20
444	 19	38.0	7.3	 16
445	 19	51.0	9.5	 20
446	 19	78.3	9.2	 20
447	 19	40.3	5.1	 16
448	 19	51.0	10.3	 25
449	 19	57.0	9.5	 25
450	 19	61.3	10.5	 20
451	 19	42.0	6.8	 25
452	 19	35.0	6.1	 25
453	 19	32.0	5.2	 20
454	 19	35.0	5.2	 25
455	 19	42.0	8.3	 25
456	 19	40.0	8.4	 20
457	 19	35.0	8.3	 20
458	 19	32.3	6.6	 20
459	 19	34.0	4.3	 16
460	 19	33.5	5.7	 20
461	 19	165.0	18.2	 25
462	 19	54.5	8.6	 20
463	 19	1670.0	252.9	 25
464	 19	89.0	14.8	 25
465	 19	73.0	12.4	 20
466	 19	277.0	43.3	 25
467	 19	70.8	14.0	 20
468	 19	64.0	10.3	 25
469	 19	51.0	7.7	 25
470	 19	180.3	32.3	 20
471	 19	100.5	17.0	 20
472	 19	47.3	8.3	 20
473	 19	139.0	14.5	 16
474	 19	44.5	8.4	 20
475	 19	40.0	6.7	 25
476	 19	80.5	13.1	 20
477	 19	44.0	5.6	 25
478	 19	48.0	7.8	 25
479	 19	50.3	9.4	 20
480	 19	223.0	45.3	 25
481	 19	34.0	5.3	 25
482	 19	79.0	19.2	 20
483	 19	48.0	7.3	 25
484	 19	45.0	7.4	 25
485	 19	38.5	6.9	 16
486	 19	34.8	6.8	 20
487	 19	35.5	5.6	 20
488	 19	46.0	9.5	 16
489	 19	43.0	10.0	 25
490	 19	58.0	11.0	 25
491	 19	50.5	9.4	 20
492	 19	36.0	6.8	 25
493	 19	33.0	4.5	 25
494	 19	50.3	8.6	 20
495	 19	50.0	7.5	 25
496	 19	39.0	6.9	 25
497	 19	46.0	7.5	 20
498	 19	117.0	20.7	 25
499	 19	45.8	7.8	 20
500	 19	43.0	5.8	 16
501	 19	52.5	7.9	 20
502	 19	43.5	9.4	 20
503	 19	126.0	22.6	 20
504	 19	70.0	11.3	 25
505	 19	78.3	12.0	 20
506	 19	58.0	8.4	 25
507	 19	59.0	9.3	 25
508	 19	42.3	7.8	 20
509	 19	99.0	15.1	 25
510	 19	75.0	10.7	 25
511	 19	57.0	10.3	 20
512	 19	57.3	8.0	 20
513	 19	56.8	7.3	 20
514	 19	96.5	13.9	 16
515	 19	43.0	6.7	 20
516	 19	60.8	11.7	 20
517	 19	73.3	7.9	 20
518	 19	63.0	11.8	 25
519	 19	235.0	53.8	 25
520	 19	62.8	9.8	 20
521	 19	207.0	35.0	 25
522	 19	154.0	22.1	 25
523	 19	63.5	8.4	 20
524	 19	94.0	16.2	 25
525	 19	76.0	12.2	 25
526	 19	50.3	7.6	 16
527	 19	66.5	10.2	 20
528	 19	77.0	9.8	 20
529	 19	43.3	7.3	 16
530	 19	46.8	10.8	 20
531	 19	38.0	7.3	 25
532	 19	91.8	20.6	 20
533	 19	59.0	9.5	 25
534	 19	38.0	6.2	 25
535	 19	34.0	4.3	 20
536	 19	80.0	20.7	 25
537	 19	51.0	8.9	 25
538	 19	984.5	252.4	 20
539	 19	42.0	9.4	 25
540	 19	37.3	8.0	 20
541	 19	38.3	8.0	 16
542	 19	47.0	8.8	 20
543	 19	34.5	5.6	 16
544	 19	38.3	6.9	 20
545	 19	53.0	10.0	 25
546	 19	52.0	9.5	 20
547	 19	303.0	88.9	 25
548	 19	86.0	17.6	 25
549	 19	32.0	5.0	 20
550	 19	32.0	5.6	 25
551	 19	36.0	6.6	 25
552	 19	115.3	25.3	 20
553	 19	36.0	7.5	 25
554	 19	32.8	5.9	 20
555	 19	89.0	14.8	 16
556	 19	62.3	7.4	 20
557	 19	196.0	23.5	 20
558	 19	56.3	11.4	 16
559	 19	36.0	5.9	 25
560	 19	52.0	13.8	 25
561	 19	48.0	7.2	 20
562	 19	151.0	22.2	 25
563	 19	470.0	30.7	 25
564	 19	168.5	17.1	 20
565	 19	53.0	7.1	 25
566	 19	88.0	14.7	 25
567	 19	94.0	15.9	 20
568	 19	56.3	8.7	 20
569	 19	106.5	18.3	 20
570	 19	52.3	7.9	 16
571	 19	99.0	15.8	 20
572	 19	251.3	39.4	 20
573	 19	297.5	25.7	 20
574	 19	299.0	30.1	 25
575	 19	282.0	42.5	 25
576	 19	89.5	15.1	 20
577	 19	99.0	19.5	 25
578	 19	310.8	49.4	 20
579	 19	151.0	37.9	 25
580	 19	300.0	46.9	 25
581	 19	79.3	12.2	 20
582	 19	40.0	5.4	 20
583	 19	39.5	8.1	 20
584	 19	33.0	5.5	 16
585	 19	30.3	5.7	 20
586	 19	37.0	6.8	 20
587	 19	38.0	6.2	 20
588	 19	44.0	6.4	 25
589	 19	215.0	36.4	 25
590	 19	107.5	19.3	 20
591	 19	41.0	6.5	 25
592	 19	66.0	13.9	 25
593	 19	295.0	81.2	 20
594	 19	396.0	117.0	 25
595	 19	33.0	6.4	 25
596	 19	33.5	5.0	 16
597	 19	65.3	11.2	 20
598	 19	161.5	16.9	 20
599	 19	48.3	8.0	 16
600	 19	41.0	7.7	 25
601	 19	38.0	6.2	 25
602	 19	156.8	26.6	 20
603	 19	260.0	35.0	 25
604	 19	54.0	9.4	 25
605	 19	47.8	9.9	 20
606	 19	31.0	4.7	 25
607	 19	51.0	10.6	 25
608	 19	75.0	15.7	 20
609	 19	93.0	20.1	 25
610	 19	85.3	13.8	 20
611	 19	140.3	13.0	 16
612	 19	88.3	16.8	 20
613	 19	50.3	7.5	 20
614	 19	43.3	8.1	 20
615	 19	528.0	84.1	 25
616	 19	491.8	68.5	 20
617	 19	39.0	6.1	 25
618	 19	83.0	18.0	 25
619	 19	54.5	10.6	 20
620	 19	80.0	18.3	 25
621	 19	232.0	35.9	 25
622	 19	137.3	20.4	 20
623	 19	450.0	107.2	 25
624	 19	279.5	46.3	 20
625	 19	60.3	7.8	 16
626	 19	37.3	5.5	 20
627	 19	37.0	6.4	 20
628	 19	33.3	5.0	 20
629	 19	43.0	8.5	 25
630	 19	192.0	24.7	 25
631	 19	106.3	13.9	 20
632	 19	78.0	12.0	 25
633	 19	38.0	6.3	 25
634	 19	52.0	8.5	 20
635	 19	42.0	9.5	 25
636	 19	33.0	5.5	 25
637	 19	41.0	6.6	 20
638	 19	56.3	7.8	 20
639	 19	38.0	8.0	 20
  0	 20	1737.8	346.2	 20
  1	 20	87.0	14.3	 25
  2	 20	43.0	8.9	 25
  3	 20	61.5	8.0	 16
  4	 20	51.0	6.3	 20
  5	 20	36.3	5.8	 16
  6	 20	41.3	5.9	 20
  7	 20	33.0	6.2	 25
  8	 20	33.3	4.7	 20
  9	 20	31.0	4.8	 25
 10	 20	35.0	5.1	 25
 11	 20	35.8	7.6	 20
 12	 20	40.0	9.5	 25
 13	 20	38.0	6.8	 25
 14	 20	33.3	3.8	 20
 15	 20	38.0	6.2	 25
 16	 20	53.0	10.0	 25
 17	 20	33.0	6.0	 16
 18	 20	52.3	8.6	 20
 19	 20	35.5	6.3	 20
 20	 20	48.3	9.2	 16
 21	 20	63.0	11.2	 25
 22	 20	55.0	7.6	 25
 23	 20	68.8	10.8	 20
 24	 20	56.0	11.1	 25
 25	 20	440.0	59.3	 25
 26	 20	331.5	32.0	 20
 27	 20	59.0	11.1	 25
 28	 20	50.0	7.0	 25
 29	 20	50.5	6.5	 20
 30	 20	41.0	6.4	 20
 31	 20	31.3	5.4	 20
 32	 20	37.0	7.6	 16
 33	 20	37.8	5.3	 20
 34	 20	56.0	11.3	 20
 35	 20	37.5	9.2	 20
 36	 20	35.0	6.5	 25
 37	 20	34.0	6.3	 25
 38	 20	28.0	4.6	 20
 39	 20	35.0	6.0	 25
 40	 20	32.0	4.6	 20
 41	 20	36.0	6.5	 25
 42	 20	29.0	5.2	 25
 43	 20	33.3	7.1	 20
 44	 20	35.0	7.6	 20
 45	 20	42.0	5.5	 20
 46	 20	28.0	6.7	 16
 47	 20	36.5	8.3	 20
 48	 20	37.0	8.2	 20
 49	 20	38.0	7.5	 20
 50	 20	35.0	7.1	 25
 51	 20	33.0	5.3	 25
 52	 20	57.8	8.9	 20
 53	 20	35.0	6.6	 25
 54	 20	33.0	5.6	 25
 55	 20	34.3	4.7	 20
 56	 20	34.0	7.4	 25
 57	 20	34.0	5.7	 25
 58	 20	32.0	6.3	 16
 59	 20	51.3	10.2	 20
 60	 20	36.5	7.0	 20
 61	 20	35.3	5.1	 16
 62	 20	39.5	6.8	 20
 63	 20	34.0	6.7	 25
 64	 20	32.0	6.5	 20
 65	 20	33.0	5.8	 25
 66	 20	34.0	6.8	 25
 67	 20	33.8	6.9	 20
 68	 20	54.0	12.0	 25
 69	 20	39.0	6.7	 25
 70	 20	33.3	5.7	 20
 71	 20	33.0	6.2	 25
 72	 20	34.3	6.3	 20
 73	 20	32.3	4.9	 16
 74	 20	33.5	5.6	 20
 75	 20	44.3	7.4	 20
 76	 20	37.3	6.9	 16
 77	 20	35.0	7.4	 25
 78	 20	161.5	14.1	 20
 79	 20	148.0	13.4	 25
 80	 20	132.0	21.4	 25
 81	 20	55.0	8.6	 20
 82	 20	38.0	6.6	 25
 83	 20	76.0	12.7	 25
 84	 20	51.3	11.1	 20
 85	 20	53.0	8.4	 25
 86	 20	34.0	5.4	 20
 87	 20	38.5	6.9	 16
 88	 20	48.3	9.2	 20
 89	 20	47.3	9.1	 20
 90	 20	97.3	13.9	 16
 91	 20	172.0	22.6	 25
 92	 20	329.0	32.1	 25
 93	 20	107.3	12.5	 20
 94	 20	193.0	26.4	 25
 95	 20	169.0	29.0	 25
 96	 20	87.3	14.7	 20
 97	 20	80.0	11.2	 25
 98	 20	41.0	8.7	 25
 99	 20	31.0	5.4	 20
100	 20	31.0	4.8	 20
101	 20	29.0	4.2	 20
102	 20	122.5	14.3	 16
103	 20	33.5	8.0	 20
104	 20	35.3	5.7	 20
105	 20	35.0	5.5	 20
106	 20	33.0	9.0	 25
107	 20	33.0	5.7	 25
108	 20	37.0	6.5	 20
109	 20	34.0	7.1	 25
110	 20	37.0	4.8	 25
111	 20	34.3	6.0	 20
112	 20	76.0	9.3	 25
113	 20	54.0	9.8	 25
114	 20	46.3	5.8	 16
115	 20	42.0	6.2	 20
116	 20	38.8	7.5	 16
117	 20	166.3	30.1	 20
118	 20	375.0	36.1	 25
119	 20	57.8	7.7	 20
120	 20	74.0	10.1	 25
121	 20	37.0	7.0	 25
122	 20	50.8	8.8	 20
123	 20	38.0	6.9	 25
124	 20	41.0	7.3	 25
125	 20	60.0	7.1	 20
126	 20	36.0	7.4	 25
127	 20	95.0	23.1	 25
128	 20	33.0	5.1	 16
129	 20	33.0	6.8	 20
130	 20	38.0	6.9	 20
131	 20	32.0	5.3	 16
132	 20	65.0	8.8	 25
133	 20	32.0	5.5	 25
134	 20	36.0	6.4	 20
135	 20	53.0	11.7	 25
136	 20	45.0	6.4	 25
137	 20	35.3	6.3	 20
138	 20	36.0	6.6	 25
139	 20	39.0	6.8	 25
140	 20	86.0	10.8	 20
141	 20	127.0	19.9	 25
142	 20	109.0	18.3	 20
143	 20	153.3	17.2	 16
144	 20	112.5	9.4	 20
145	 20	200.3	29.4	 20
146	 20	41.3	7.0	 20
147	 20	37.0	6.5	 25
148	 20	40.0	7.6	 25
149	 20	37.8	7.3	 20
150	 20	44.0	6.8	 25
151	 20	67.0	13.0	 25
152	 20	72.0	11.3	 20
153	 20	36.0	7.5	 25
154	 20	29.0	4.1	 20
155	 20	32.0	5.6	 25
156	 20	36.0	7.6	 20
157	 20	51.3	8.0	 16
158	 20	40.3	6.9	 20
159	 20	30.0	5.0	 20
160	 20	70.5	12.5	 20
161	 20	186.0	17.5	 25
162	 20	165.0	15.5	 25
163	 20	407.3	26.5	 20
164	 20	228.0	20.7	 25
165	 20	182.0	22.6	 25
166	 20	223.0	18.1	 20
167	 20	268.0	30.5	 25
168	 20	220.0	21.3	 25
169	 20	98.3	13.0	 16
170	 20	44.0	7.2	 20
171	 20	35.3	4.9	 20
172	 20	35.0	6.6	 16
173	 20	33.3	5.8	 20
174	 20	34.0	5.7	 25
175	 20	94.5	15.1	 20
176	 20	122.0	31.8	 25
177	 20	43.0	6.6	 25
178	 20	38.0	6.8	 20
179	 20	38.0	7.1	 25
180	 20	35.0	5.3	 25
181	 20	39.3	8.1	 20
182	 20	33.0	6.4	 25
183	 20	46.8	9.1	 20
184	 20	71.3	13.4	 16
185	 20	45.3	9.5	 20
186	 20	93.0	14.1	 20
187	 20	43.3	8.0	 16
188	 20	60.0	11.1	 25
189	 20	31.0	5.4	 25
190	 20	31.5	4.7	 20
191	 20	34.0	5.6	 25
192	 20	35.3	5.7	 20
193	 20	92.0	21.8	 25
194	 20	34.0	5.5	 25
195	 20	32.8	6.2	 20
196	 20	31.0	4.8	 25
197	 20	742.0	149.0	 20
198	 20	47.3	7.9	 16
199	 20	41.0	8.1	 20
200	 20	31.3	7.2	 20
201	 20	27.0	2.9	 16
202	 20	33.0	6.0	 25
203	 20	30.0	5.4	 25
204	 20	32.3	7.0	 20
205	 20	34.0	4.7	 25
206	 20	31.0	6.2	 25
207	 20	28.5	4.8	 20
208	 20	30.0	5.3	 25
209	 20	35.0	6.4	 25
210	 20	31.3	5.9	 20
211	 20	31.5	6.2	 20
212	 20	34.3	9.1	 20
213	 20	34.3	7.3	 16
214	 20	33.3	6.6	 20
215	 20	98.0	21.3	 20
216	 20	49.3	8.1	 20
217	 20	37.0	7.5	 25
218	 20	33.0	6.8	 25
219	 20	34.3	7.2	 20
220	 20	32.0	8.2	 25
221	 20	30.0	7.0	 25
222	 20	32.0	5.0	 20
223	 20	32.0	6.5	 25
224	 20	37.0	6.3	 25
225	 20	29.0	4.7	 16
226	 20	31.0	5.7	 20
227	 20	39.3	5.8	 20
228	 20	39.0	5.6	 16
229	 20	38.0	6.0	 20
230	 20	40.3	8.9	 20
231	 20	41.0	7.4	 25
232	 20	34.0	5.6	 25
233	 20	42.3	6.7	 20
234	 20	35.0	4.9	 25
235	 20	32.0	5.2	 25
236	 20	38.3	7.6	 20
237	 20	53.0	9.0	 25
238	 20	39.0	7.4	 25
239	 20	58.3	10.8	 16
240	 20	40.0	6.4	 20
241	 20	43.5	8.9	 20
242	 20	41.0	7.8	 16
243	 20	45.3	8.6	 20
244	 20	38.0	7.7	 25
245	 20	65.0	9.3	 20
246	 20	57.0	9.5	 25
247	 20	47.0	7.0	 25
248	 20	48.0	9.1	 20
249	 20	38.0	6.6	 25
250	 20	53.0	7.5	 25
251	 20	87.8	13.8	 20
252	 20	115.0	17.1	 25
253	 20	68.0	12.3	 20
254	 20	44.0	7.6	 16
255	 20	33.3	4.3	 20
256	 20	38.5	7.6	 20
257	 20	40.3	7.9	 16
258	 20	37.0	6.5	 25
259	 20	35.0	5.5	 25
260	 20	34.0	6.1	 20
261	 20	35.0	7.6	 25
262	 20	67.0	13.3	 25
263	 20	44.0	7.7	 20
264	 20	76.0	12.6	 25
265	 20	33.0	5.0	 25
266	 20	106.0	13.8	 20
267	 20	48.3	6.6	 20
268	 20	81.3	15.9	 16
269	 20	172.5	23.8	 20
270	 20	43.0	8.1	 20
271	 20	52.3	9.3	 20
272	 20	36.0	6.6	 25
273	 20	41.0	8.9	 25
274	 20	34.5	6.2	 20
275	 20	51.0	15.0	 25
276	 20	37.0	6.7	 25
277	 20	45.0	7.5	 20
278	 20	44.0	8.4	 25
279	 20	43.0	9.6	 25
280	 20	44.0	7.9	 20
281	 20	40.0	5.8	 20
282	 20	36.5	7.7	 20
283	 20	168.8	20.5	 16
284	 20	48.5	7.7	 20
285	 20	59.0	10.7	 25
286	 20	137.5	21.7	 20
287	 20	37.0	6.2	 25
288	 20	44.0	6.5	 25
289	 20	63.3	10.2	 20
290	 20	96.0	20.1	 25
291	 20	255.0	26.0	 25
292	 20	125.3	21.4	 20
293	 20	50.0	9.8	 25
294	 20	53.0	9.3	 25
295	 20	57.3	7.2	 16
296	 20	156.5	21.3	 20
297	 20	49.8	8.9	 20
298	 20	51.5	8.2	 16
299	 20	70.0	10.8	 25
300	 20	94.0	14.8	 25
301	 20	155.3	19.1	 20
302	 20	47.0	9.7	 25
303	 20	39.0	6.1	 25
304	 20	37.8	7.2	 20
305	 20	36.0	6.8	 25
306	 20	34.3	5.5	 20
307	 20	38.0	6.3	 25
308	 20	79.8	12.0	 20
309	 20	35.0	6.9	 16
310	 20	44.0	6.4	 20
311	 20	122.0	20.4	 20
312	 20	91.0	10.2	 16
313	 20	39.0	8.0	 25
314	 20	38.0	8.5	 25
315	 20	50.5	9.2	 20
316	 20	41.0	6.7	 25
317	 20	78.0	12.5	 25
318	 20	50.3	8.8	 20
319	 20	39.0	8.2	 25
320	 20	33.0	4.6	 25
321	 20	32.5	4.8	 20
322	 20	35.0	6.0	 20
323	 20	56.3	10.8	 20
324	 20	130.5	12.6	 16
325	 20	603.5	70.1	 20
326	 20	37.3	8.1	 20
327	 20	32.3	6.3	 20
328	 20	222.0	44.2	 25
329	 20	112.0	17.5	 25
330	 20	84.3	9.3	 20
331	 20	52.0	7.0	 25
332	 20	35.0	6.6	 25
333	 20	45.5	7.9	 20
334	 20	54.0	9.6	 25
335	 20	39.0	4.8	 25
336	 20	61.5	11.6	 16
337	 20	38.0	6.2	 20
338	 20	38.5	8.4	 20
339	 20	33.8	5.8	 16
340	 20	42.0	7.4	 20
341	 20	36.0	6.6	 25
342	 20	30.5	5.0	 20
343	 20	35.0	6.6	 25
344	 20	30.3	4.6	 20
345	 20	145.0	41.3	 25
346	 20	435.0	78.7	 25
347	 20	381.5	44.6	 20
348	 20	86.0	27.4	 25
349	 20	48.0	9.6	 25
350	 20	51.3	8.7	 16
351	 20	33.3	7.4	 20
352	 20	28.3	5.7	 20
353	 20	51.8	8.1	 16
354	 20	33.0	4.4	 20
355	 20	38.0	7.6	 25
356	 20	34.3	6.7	 20
357	 20	31.0	5.6	 25
358	 20	34.0	6.2	 25
359	 20	34.3	5.9	 20
360	 20	31.0	4.7	 25
361	 20	35.0	5.5	 25
362	 20	43.0	8.2	 20
363	 20	42.0	6.6	 25
364	 20	49.3	9.4	 20
365	 20	32.3	4.0	 16
366	 20	32.3	7.0	 20
367	 20	30.8	5.1	 20
368	 20	30.3	4.2	 16
369	 20	36.0	6.5	 25
370	 20	28.0	4.5	 25
371	 20	35.0	6.4	 20
372	 20	57.0	14.6	 25
373	 20	44.0	8.7	 25
374	 20	37.0	5.7	 20
375	 20	235.0	52.2	 25
376	 20	57.0	10.8	 25
377	 20	34.3	5.7	 20
378	 20	45.0	9.0	 20
379	 20	35.0	4.7	 20
380	 20	42.3	6.4	 16
381	 20	33.3	5.7	 20
382	 20	38.0	6.5	 16
383	 20	33.0	6.8	 25
384	 20	35.0	5.4	 25
385	 20	40.3	7.6	 20
386	 20	40.0	8.9	 25
387	 20	44.0	6.6	 25
388	 20	38.0	6.0	 20
389	 20	50.0	8.7	 25
390	 20	38.0	6.8	 25
391	 20	38.5	5.5	 20
392	 20	41.0	5.6	 20
393	 20	34.0	6.9	 20
394	 20	45.8	6.7	 16
395	 20	69.8	10.0	 20
396	 20	110.0	13.6	 20
397	 20	109.0	19.4	 20
398	 20	49.0	8.9	 25
399	 20	59.0	9.6	 25
400	 20	105.3	24.6	 20
401	 20	35.0	5.4	 25
402	 20	57.0	7.7	 25
403	 20	35.5	6.6	 20
404	 20	77.0	13.6	 25
405	 20	48.0	10.3	 25
406	 20	33.3	7.9	 16
407	 20	56.5	11.5	 20
408	 20	36.5	7.4	 20
409	 20	40.5	8.3	 16
410	 20	81.0	18.2	 25
411	 20	226.0	26.0	 25
412	 20	88.5	8.5	 20
413	 20	94.0	14.2	 25
414	 20	40.0	8.0	 25
415	 20	38.3	5.3	 20
416	 20	39.0	8.3	 25
417	 20	41.0	8.2	 25
418	 20	50.3	8.9	 20
419	 20	55.0	10.3	 25
420	 20	32.0	4.4	 16
421	 20	32.3	5.1	 20
422	 20	32.3	4.8	 20
423	 20	34.8	7.9	 16
424	 20	32.0	6.0	 25
425	 20	39.0	8.0	 25
426	 20	107.3	13.0	 20
427	 20	37.0	6.1	 25
428	 20	39.0	5.5	 25
429	 20	32.3	4.4	 20
430	 20	33.0	5.7	 25
431	 20	63.0	11.5	 25
432	 20	54.5	8.6	 20
433	 20	166.0	41.0	 25
434	 20	34.0	5.4	 20
435	 20	57.0	10.2	 16
436	 20	33.0	6.9	 20
437	 20	37.3	6.4	 20
438	 20	41.3	7.3	 20
439	 20	34.0	6.7	 25
440	 20	33.0	7.4	 25
441	 20	30.0	5.4	 20
442	 20	33.0	6.5	 25
443	 20	32.0	4.5	 25
444	 20	36.3	5.7	 20
445	 20	41.0	7.2	 25
446	 20	62.0	14.9	 25
447	 20	62.3	11.4	 20
448	 20	52.3	10.1	 20
449	 20	47.0	7.0	 20
450	 20	85.8	11.8	 16
451	 20	34.3	5.8	 20
452	 20	32.0	5.8	 25
453	 20	34.3	5.9	 20
454	 20	36.0	4.5	 25
455	 20	38.0	5.9	 25
456	 20	35.3	7.7	 20
457	 20	39.0	6.7	 25
458	 20	35.3	7.5	 20
459	 20	34.0	4.5	 25
460	 20	37.0	4.9	 25
461	 20	89.3	5.8	 16
462	 20	64.3	10.8	 20
463	 20	495.8	59.5	 20
464	 20	314.3	19.6	 16
465	 20	54.3	8.6	 20
466	 20	157.0	26.7	 25
467	 20	132.0	14.9	 20
468	 20	109.0	14.3	 25
469	 20	117.0	15.9	 25
470	 20	221.5	21.7	 20
471	 20	66.0	9.5	 25
472	 20	65.0	11.1	 25
473	 20	96.3	12.6	 20
474	 20	48.0	6.7	 25
475	 20	37.3	4.3	 20
476	 20	42.3	5.4	 16
477	 20	37.3	6.8	 20
478	 20	47.3	9.1	 20
479	 20	50.3	7.9	 16
480	 20	75.0	12.1	 25
481	 20	39.0	6.6	 25
482	 20	52.0	9.0	 20
483	 20	41.0	5.8	 25
484	 20	44.0	7.5	 25
485	 20	40.5	9.4	 20
486	 20	39.0	6.6	 25
487	 20	37.0	5.6	 25
488	 20	39.3	9.2	 20
489	 20	36.3	7.3	 20
490	 20	43.0	8.1	 20
491	 20	38.5	5.8	 16
492	 20	37.0	7.7	 20
493	 20	32.5	6.3	 20
494	 20	35.5	5.6	 20
495	 20	40.0	7.3	 25
496	 20	31.8	5.4	 20
497	 20	42.0	7.9	 25
498	 20	142.0	18.1	 25
499	 20	68.3	11.1	 20
500	 20	79.0	12.2	 25
501	 20	50.0	8.0	 25
502	 20	43.3	8.1	 20
503	 20	55.3	10.0	 20
504	 20	34.0	4.0	 20
505	 20	104.3	16.4	 16
506	 20	57.3	9.6	 20
507	 20	52.5	8.6	 20
508	 20	51.0	7.2	 20
509	 20	162.0	31.7	 25
510	 20	58.0	9.5	 25
511	 20	50.0	8.2	 20
512	 20	55.0	9.0	 25
513	 20	50.0	7.8	 25
514	 20	91.3	13.8	 20
515	 20	39.0	8.4	 25
516	 20	39.0	7.0	 25
517	 20	148.8	20.4	 16
518	 20	74.0	12.8	 20
519	 20	90.3	14.9	 20
520	 20	64.8	10.3	 16
521	 20	118.0	21.6	 20
522	 20	105.0	18.1	 25
523	 20	52.3	7.2	 20
524	 20	68.0	10.0	 25
525	 20	89.0	12.5	 25
526	 20	63.0	13.3	 20
527	 20	63.0	12.1	 25
528	 20	86.0	13.0	 25
529	 20	41.3	5.7	 20
530	 20	42.0	6.3	 25
531	 20	39.5	5.9	 20
532	 20	36.5	6.9	 16
533	 20	47.3	9.0	 20
534	 20	41.0	4.7	 16
535	 20	34.3	6.0	 20
536	 20	36.0	5.3	 25
537	 20	39.3	5.7	 20
538	 20	172.0	55.0	 25
539	 20	36.0	6.4	 25
540	 20	36.5	5.3	 20
541	 20	39.0	6.7	 25
542	 20	32.0	5.7	 25
543	 20	32.0	5.9	 20
544	 20	33.0	5.7	 25
545	 20	36.5	7.7	 20
546	 20	38.0	8.8	 16
547	 20	77.3	16.1	 20
548	 20	51.0	8.8	 20
549	 20	29.3	5.4	 20
550	 20	31.0	7.9	 25
551	 20	29.0	7.2	 25
552	 20	33.3	5.1	 20
553	 20	35.0	6.7	 25
554	 20	38.0	6.7	 25
555	 20	101.0	15.7	 20
556	 20	83.0	13.2	 25
557	 20	232.0	28.1	 25
558	 20	66.3	14.2	 20
559	 20	32.8	5.0	 20
560	 20	54.3	8.4	 20
561	 20	50.3	9.7	 16
562	 20	86.5	12.3	 20
563	 20	182.0	22.6	 25
564	 20	79.5	8.8	 20
565	 20	56.0	7.8	 25
566	 20	58.0	10.3	 25
567	 20	51.3	8.1	 20
568	 20	46.0	7.1	 25
569	 20	66.0	13.6	 25
570	 20	37.0	5.7	 20
571	 20	46.0	7.3	 25
572	 20	145.3	18.0	 20
573	 20	195.8	31.7	 20
574	 20	186.8	27.7	 20
575	 20	116.0	10.9	 16
576	 20	64.3	11.0	 20
577	 20	105.0	16.7	 25
578	 20	795.8	54.2	 20
579	 20	193.0	33.6	 25
580	 20	151.0	16.2	 25
581	 20	52.5	7.7	 20
582	 20	43.0	9.0	 25
583	 20	41.0	5.9	 25
584	 20	32.5	7.3	 20
585	 20	33.0	6.1	 25
586	 20	30.0	5.1	 25
587	 20	35.3	5.0	 16
588	 20	39.3	5.1	 20
589	 20	159.3	24.2	 20
590	 20	58.5	10.2	 16
591	 20	40.0	8.5	 25
592	 20	49.0	7.9	 25
593	 20	45.8	8.3	 20
594	 20	73.0	14.4	 25
595	 20	31.0	6.1	 25
596	 20	32.0	4.9	 20
597	 20	40.0	7.2	 25
598	 20	61.0	9.5	 25
599	 20	51.3	10.5	 20
600	 20	36.3	7.5	 20
601	 20	37.3	8.1	 20
602	 20	323.3	36.2	 16
603	 20	665.5	47.3	 20
604	 20	39.3	8.5	 20
605	 20	31.0	6.7	 20
606	 20	32.0	5.7	 25
607	 20	35.0	6.3	 25
608	 20	34.3	6.5	 20
609	 20	44.0	7.9	 25
610	 20	38.0	6.9	 20
611	 20	46.0	8.4	 25
612	 20	41.0	8.1	 25
613	 20	46.3	6.9	 20
614	 20	40.3	6.0	 20
615	 20	196.3	20.3	 20
616	 20	307.8	27.0	 16
617	 20	38.5	8.8	 20
618	 20	43.3	4.4	 20
619	 20	44.0	8.8	 20
620	 20	72.0	12.9	 25
621	 20	140.0	16.2	 25
622	 20	81.0	11.6	 20
623	 20	178.0	40.8	 25
624	 20	126.0	19.6	 25
625	 20	60.0	9.7	 20
626	 20	36.0	6.4	 25
627	 20	34.0	7.4	 25
628	 20	37.3	6.3	 16
629	 20	56.0	9.6	 20
630	 20	62.3	7.4	 20
631	 20	61.5	7.7	 16
632	 20	45.5	8.5	 20
633	 20	43.0	8.2	 25
634	 20	56.5	10.6	 20
635	 20	38.0	6.0	 25
636	 20	34.0	6.0	 25
637	 20	35.0	5.8	 20
638	 20	50.0	7.3	 25
639	 20	1669.0	232.9	 25
  0	 21	39.0	7.0	 25
  1	 21	54.0	10.0	 25
  2	 21	33.3	5.6	 20
  3	 21	36.0	7.1	 25
  4	 21	38.0	7.6	 25
  5	 21	152.3	36.8	 20
  6	 21	34.0	5.5	 25
  7	 21	32.3	5.5	 20
  8	 21	34.0	5.9	 16
  9	 21	32.0	5.5	 20
 10	 21	29.3	5.1	 20
 11	 21	31.0	4.5	 16
 12	 21	34.0	6.5	 25
 13	 21	33.0	4.5	 25
 14	 21	32.0	5.6	 20
 15	 21	57.0	12.1	 25
 16	 21	53.0	10.0	 25
 17	 21	160.5	26.5	 20
 18	 21	159.0	35.1	 25
 19	 21	39.0	6.8	 25
 20	 21	57.0	11.1	 20
 21	 21	33.0	5.8	 20
 22	 21	99.8	21.7	 20
 23	 21	38.0	5.3	 16
 24	 21	48.0	6.8	 20
 25	 21	60.5	11.1	 20
 26	 21	220.0	27.2	 20
 27	 21	38.0	6.1	 25
 28	 21	62.0	10.0	 25
 29	 21	85.8	14.2	 20
 30	 21	35.0	5.3	 25
 31	 21	73.0	15.0	 25
 32	 21	62.0	10.2	 20
 33	 21	46.0	11.0	 25
 34	 21	38.3	5.0	 20
 35	 21	33.5	5.1	 20
 36	 21	33.3	7.2	 20
 37	 21	31.3	5.6	 16
 38	 21	33.3	5.2	 20
 39	 21	37.0	8.1	 20
 40	 21	29.3	5.9	 20
 41	 21	33.0	5.3	 25
 42	 21	39.0	6.9	 25
 43	 21	30.0	5.0	 20
 44	 21	34.0	7.5	 25
 45	 21	33.0	6.1	 25
 46	 21	29.0	7.8	 20
 47	 21	32.0	5.5	 25
 48	 21	80.0	25.0	 25
 49	 21	42.3	8.4	 16
 50	 21	48.0	9.3	 20
 51	 21	36.3	5.5	 20
 52	 21	65.5	10.0	 16
 53	 21	85.8	15.7	 20
 54	 21	67.0	10.4	 25
 55	 21	74.3	12.0	 20
 56	 21	44.0	6.3	 25
 57	 21	63.0	11.5	 25
 58	 21	36.3	7.4	 20
 59	 21	107.0	30.1	 25
 60	 21	119.0	28.6	 25
 61	 21	36.3	6.4	 20
 62	 21	36.0	6.0	 25
 63	 21	38.0	7.9	 20
 64	 21	34.0	7.7	 16
 65	 21	30.0	5.6	 20
 66	 21	40.3	6.5	 20
 67	 21	44.5	8.6	 16
 68	 21	48.0	6.6	 25
 69	 21	41.0	8.9	 25
 70	 21	37.3	5.8	 20
 71	 21	37.0	6.4	 25
 72	 21	40.3	7.8	 20
 73	 21	41.0	9.3	 25
 74	 21	44.0	6.1	 25
 75	 21	37.0	6.7	 20
 76	 21	156.0	41.5	 25
 77	 21	34.8	8.1	 20
 78	 21	38.3	8.5	 16
 79	 21	46.3	6.9	 20
 80	 21	87.0	14.3	 20
 81	 21	35.3	6.7	 20
 82	 21	34.0	6.5	 25
 83	 21	44.0	8.5	 25
 84	 21	34.8	6.0	 20
 85	 21	32.0	7.4	 25
 86	 21	31.0	7.0	 25
 87	 21	38.0	7.0	 20
 88	 21	142.0	23.9	 25
 89	 21	235.0	41.3	 25
 90	 21	103.0	17.4	 20
 91	 21	381.5	33.8	 20
 92	 21	283.5	24.0	 20
 93	 21	155.5	20.1	 16
 94	 21	132.3	21.4	 20
 95	 21	108.0	13.4	 25
 96	 21	49.0	9.9	 20
 97	 21	63.0	9.0	 25
 98	 21	40.0	6.2	 25
 99	 21	36.0	6.7	 20
100	 21	32.0	5.9	 25
101	 21	35.0	7.4	 25
102	 21	98.3	14.7	 20
103	 21	34.0	5.7	 25
104	 21	43.0	7.7	 25
105	 21	47.0	9.4	 16
106	 21	97.3	24.1	 20
107	 21	75.0	12.6	 20
108	 21	34.0	5.8	 16
109	 21	34.0	5.8	 25
110	 21	31.0	5.4	 20
111	 21	33.0	5.5	 25
112	 21	38.0	6.9	 25
113	 21	417.5	80.3	 20
114	 21	40.0	9.1	 25
115	 21	83.0	18.3	 25
116	 21	38.8	7.5	 20
117	 21	86.0	18.9	 25
118	 21	44.8	7.4	 20
119	 21	54.5	7.9	 16
120	 21	43.5	8.3	 20
121	 21	47.3	10.0	 20
122	 21	53.5	10.9	 16
123	 21	40.0	5.2	 25
124	 21	36.0	5.9	 25
125	 21	36.0	5.2	 20
126	 21	47.0	8.0	 25
127	 21	32.0	7.5	 25
128	 21	39.3	7.6	 20
129	 21	33.0	5.4	 25
130	 21	33.0	6.2	 25
131	 21	34.0	7.7	 20
132	 21	113.3	18.9	 20
133	 21	46.5	8.8	 20
134	 21	52.0	11.6	 16
135	 21	38.0	6.1	 20
136	 21	47.3	7.2	 20
137	 21	54.3	7.5	 20
138	 21	42.0	8.6	 25
139	 21	35.0	6.7	 25
140	 21	52.8	10.3	 20
141	 21	139.0	39.3	 25
142	 21	246.0	24.7	 25
143	 21	87.8	12.8	 20
144	 21	250.0	31.7	 25
145	 21	170.0	20.6	 25
146	 21	62.3	13.2	 16
147	 21	64.0	11.3	 20
148	 21	508.3	75.4	 16
149	 21	40.8	8.2	 20
150	 21	1085.8	226.8	 20
151	 21	37.8	5.8	 20
152	 21	36.0	7.2	 25
153	 21	422.0	97.7	 25
154	 21	37.0	8.9	 20
155	 21	48.0	9.5	 25
156	 21	42.0	6.8	 25
157	 21	45.0	8.2	 20
158	 21	37.0	5.8	 25
159	 21	34.0	7.8	 25
160	 21	138.3	15.4	 16
161	 21	112.3	19.6	 20
162	 21	296.0	20.9	 20
163	 21	304.8	33.7	 16
164	 21	64.0	11.3	 20
165	 21	121.0	15.0	 25
166	 21	140.8	20.1	 20
167	 21	189.0	29.8	 25
168	 21	224.0	30.7	 25
169	 21	142.3	22.1	 20
170	 21	144.0	35.5	 25
171	 21	150.0	24.6	 25
172	 21	300.0	57.0	 20
173	 21	69.0	13.5	 25
174	 21	94.8	14.3	 20
175	 21	98.5	12.7	 16
176	 21	84.0	12.1	 20
177	 21	48.5	10.0	 20
178	 21	33.3	7.0	 16
179	 21	46.0	8.4	 25
180	 21	77.0	13.8	 25
181	 21	115.8	16.1	 20
182	 21	44.0	5.8	 25
183	 21	36.0	5.5	 25
184	 21	36.3	7.9	 20
185	 21	42.0	9.4	 25
186	 21	96.8	12.4	 20
187	 21	172.0	22.6	 25
188	 21	146.3	19.0	 20
189	 21	112.3	8.8	 16
190	 21	44.0	8.7	 20
191	 21	49.5	12.7	 20
192	 21	329.3	38.6	 16
193	 21	200.0	24.6	 25
194	 21	90.0	11.8	 25
195	 21	67.3	11.4	 20
196	 21	50.0	8.1	 25
197	 21	76.0	12.4	 25
198	 21	132.0	25.0	 20
199	 21	86.0	14.6	 25
200	 21	97.0	19.9	 25
201	 21	77.3	10.8	 20
202	 21	98.0	17.8	 20
203	 21	57.5	9.0	 20
204	 21	588.5	96.9	 16
205	 21	68.5	13.9	 20
206	 21	42.0	9.3	 20
207	 21	33.5	6.0	 20
208	 21	29.0	4.1	 25
209	 21	31.0	4.6	 25
210	 21	37.3	6.9	 20
211	 21	31.0	4.8	 25
212	 21	34.0	5.4	 25
213	 21	34.3	6.1	 20
214	 21	31.0	6.0	 25
215	 21	32.0	5.0	 25
216	 21	48.3	8.6	 16
217	 21	34.3	5.0	 20
218	 21	33.0	5.7	 20
219	 21	31.3	7.4	 16
220	 21	36.0	7.9	 25
221	 21	73.0	15.9	 25
222	 21	61.3	10.1	 20
223	 21	32.0	6.4	 25
224	 21	27.3	4.9	 20
225	 21	43.0	8.6	 25
226	 21	46.0	9.3	 25
227	 21	328.3	82.5	 20
228	 21	40.0	7.5	 25
229	 21	31.0	5.4	 25
230	 21	63.8	12.9	 16
231	 21	34.5	7.5	 20
232	 21	41.3	6.6	 20
233	 21	39.5	4.5	 16
234	 21	68.0	14.1	 25
235	 21	101.0	16.6	 25
236	 21	106.3	18.6	 20
237	 21	63.0	11.3	 25
238	 21	47.0	9.1	 25
239	 21	59.3	10.5	 20
240	 21	41.0	6.6	 25
241	 21	41.0	6.3	 25
242	 21	75.5	16.5	 20
243	 21	59.0	12.9	 25
244	 21	104.0	18.0	 20
245	 21	137.3	18.1	 16
246	 21	98.8	15.0	 20
247	 21	131.8	18.8	 20
248	 21	125.3	19.0	 20
249	 21	52.0	9.1	 25
250	 21	37.0	6.9	 25
251	 21	496.0	95.7	 20
252	 21	43.0	7.4	 25
253	 21	43.0	5.9	 25
254	 21	48.3	8.6	 20
255	 21	49.0	9.6	 25
256	 21	567.0	179.3	 25
257	 21	147.0	39.2	 20
258	 21	36.5	8.0	 20
259	 21	33.8	6.6	 16
260	 21	33.0	7.6	 20
261	 21	61.5	10.1	 20
262	 21	149.0	22.2	 20
263	 21	66.0	9.8	 25
264	 21	230.0	56.3	 25
265	 21	37.3	6.0	 20
266	 21	32.0	5.7	 25
267	 21	35.0	5.5	 25
268	 21	38.3	12.6	 20
269	 21	39.0	7.5	 25
270	 21	39.0	7.1	 25
271	 21	36.0	5.3	 16
272	 21	38.3	5.4	 20
273	 21	476.5	79.5	 20
274	 21	87.3	12.9	 16
275	 21	47.0	8.1	 20
276	 21	284.0	39.3	 25
277	 21	58.8	11.4	 20
278	 21	38.0	7.4	 25
279	 21	42.0	5.9	 25
280	 21	160.0	19.7	 20
281	 21	1000.0	198.9	 25
282	 21	430.0	82.8	 25
283	 21	81.0	13.7	 20
284	 21	80.0	13.1	 25
285	 21	396.8	45.5	 20
286	 21	290.5	24.4	 16
287	 21	62.0	10.2	 20
288	 21	50.5	9.1	 20
289	 21	37.0	5.9	 16
290	 21	40.0	6.2	 25
291	 21	41.0	7.1	 25
292	 21	35.3	6.7	 20
293	 21	34.0	5.8	 25
294	 21	172.0	21.0	 25
295	 21	79.5	10.6	 20
296	 21	286.0	20.7	 25
297	 21	49.0	10.2	 20
298	 21	43.0	7.4	 25
299	 21	39.0	5.7	 20
300	 21	40.3	7.1	 16
301	 21	51.0	8.5	 20
302	 21	39.3	6.8	 20
303	 21	38.0	8.6	 16
304	 21	44.0	8.1	 25
305	 21	41.0	9.2	 25
306	 21	60.8	9.8	 20
307	 21	135.0	22.2	 25
308	 21	199.0	25.2	 25
309	 21	36.0	6.5	 20
310	 21	33.0	5.3	 25
311	 21	41.0	6.3	 25
312	 21	34.3	5.3	 20
313	 21	36.3	5.0	 20
314	 21	37.8	7.5	 20
315	 21	43.0	6.8	 16
316	 21	155.5	24.6	 20
317	 21	37.3	6.2	 20
318	 21	66.0	10.1	 20
319	 21	155.0	28.8	 25
320	 21	33.0	5.4	 25
321	 21	55.3	8.9	 20
322	 21	33.0	5.5	 25
323	 21	32.0	4.7	 25
324	 21	33.0	4.2	 20
325	 21	38.0	8.5	 25
326	 21	34.0	8.7	 25
327	 21	57.8	11.0	 16
328	 21	35.0	5.5	 20
329	 21	51.0	8.3	 20
330	 21	50.8	7.4	 16
331	 21	39.3	5.3	 20
332	 21	43.0	8.7	 25
333	 21	157.5	30.6	 20
334	 21	72.0	11.8	 25
335	 21	104.3	17.1	 20
336	 21	191.0	23.1	 25
337	 21	147.0	37.7	 25
338	 21	61.0	11.1	 20
339	 21	38.0	8.9	 25
340	 21	68.0	16.0	 25
341	 21	36.5	7.5	 16
342	 21	35.0	6.8	 20
343	 21	41.0	8.6	 20
344	 21	33.3	5.2	 16
345	 21	105.5	19.7	 20
346	 21	139.0	19.0	 25
347	 21	233.8	29.9	 20
348	 21	56.0	15.5	 25
349	 21	57.0	9.4	 25
350	 21	50.8	8.9	 20
351	 21	286.0	92.3	 25
352	 21	37.0	7.0	 25
353	 21	41.0	7.6	 20
354	 21	35.0	5.9	 25
355	 21	72.5	13.6	 20
356	 21	41.5	6.9	 16
357	 21	35.3	6.5	 20
358	 21	35.0	7.0	 20
359	 21	31.5	6.6	 20
360	 21	33.0	7.2	 25
361	 21	52.0	11.3	 25
362	 21	79.5	12.1	 20
363	 21	59.0	10.8	 25
364	 21	33.0	5.8	 25
365	 21	32.0	7.6	 20
366	 21	31.0	6.4	 25
367	 21	32.0	4.1	 25
368	 21	39.0	8.0	 20
369	 21	33.0	5.8	 20
370	 21	44.3	7.5	 20
371	 21	30.5	5.6	 16
372	 21	30.3	4.0	 20
373	 21	39.0	9.2	 20
374	 21	133.0	37.0	 25
375	 21	282.0	67.3	 25
376	 21	203.3	24.3	 20
377	 21	203.0	38.9	 25
378	 21	73.0	20.9	 25
379	 21	38.3	6.8	 20
380	 21	202.0	48.1	 25
381	 21	41.0	14.5	 25
382	 21	33.0	4.3	 20
383	 21	51.0	11.7	 20
384	 21	35.3	5.1	 20
385	 21	34.5	5.4	 16
386	 21	39.0	8.2	 20
387	 21	37.0	7.5	 25
388	 21	34.3	7.1	 20
389	 21	43.0	8.2	 25
390	 21	42.0	7.4	 25
391	 21	42.0	7.0	 20
392	 21	50.0	10.9	 25
393	 21	47.0	7.8	 25
394	 21	38.3	5.6	 20
395	 21	38.0	8.2	 25
396	 21	39.0	5.9	 25
397	 21	255.8	37.5	 16
398	 21	168.5	28.3	 20
399	 21	50.3	8.4	 20
400	 21	112.0	14.4	 16
401	 21	197.0	32.3	 25
402	 21	63.0	10.9	 25
403	 21	43.0	8.4	 20
404	 21	96.0	12.2	 25
405	 21	98.0	16.8	 25
406	 21	638.0	141.8	 20
407	 21	130.0	29.7	 25
408	 21	48.0	8.7	 25
409	 21	103.8	21.6	 20
410	 21	228.0	44.9	 20
411	 21	108.0	16.3	 16
412	 21	93.0	11.9	 20
413	 21	45.0	8.9	 20
414	 21	35.0	7.0	 16
415	 21	42.0	9.8	 25
416	 21	34.0	5.2	 25
417	 21	91.3	15.3	 20
418	 21	35.0	6.6	 25
419	 21	236.0	29.9	 25
420	 21	94.0	20.1	 20
421	 21	97.0	18.4	 25
422	 21	167.0	43.5	 25
423	 21	33.0	6.2	 20
424	 21	34.5	6.4	 20
425	 21	32.8	5.6	 20
426	 21	45.3	9.8	 16
427	 21	31.8	7.1	 20
428	 21	33.8	5.7	 20
429	 21	47.3	7.3	 20
430	 21	173.0	31.7	 25
431	 21	191.0	31.4	 25
432	 21	35.0	5.1	 20
433	 21	320.0	66.9	 25
434	 21	35.0	7.6	 25
435	 21	51.3	8.2	 20
436	 21	60.0	11.3	 25
437	 21	149.0	26.4	 25
438	 21	49.0	8.7	 16
439	 21	36.0	5.7	 20
440	 21	34.0	3.7	 20
441	 21	32.3	7.3	 16
442	 21	41.5	7.6	 20
443	 21	31.0	3.5	 25
444	 21	45.3	7.9	 20
445	 21	38.0	8.1	 25
446	 21	36.0	6.6	 25
447	 21	35.0	5.9	 20
448	 21	39.0	5.9	 25
449	 21	65.3	13.8	 20
450	 21	76.0	16.8	 25
451	 21	443.0	97.3	 25
452	 21	82.5	12.4	 16
453	 21	169.8	23.0	 20
454	 21	211.0	17.2	 20
455	 21	97.3	16.2	 16
456	 21	41.3	7.7	 20
457	 21	50.0	8.7	 25
458	 21	33.0	6.4	 20
459	 21	38.0	7.7	 25
460	 21	37.0	7.3	 25
461	 21	36.3	7.7	 20
462	 21	42.0	5.9	 25
463	 21	40.0	7.8	 25
464	 21	45.5	6.6	 20
465	 21	45.0	11.5	 25
466	 21	35.3	5.6	 20
467	 21	38.5	13.4	 16
468	 21	67.8	10.4	 20
469	 21	110.5	16.4	 20
470	 21	202.0	24.1	 16
471	 21	80.0	10.6	 25
472	 21	108.0	15.8	 25
473	 21	38.0	6.5	 20
474	 21	106.0	23.6	 25
475	 21	41.0	8.4	 25
476	 21	36.0	6.5	 20
477	 21	58.0	9.1	 25
478	 21	39.0	7.1	 25
479	 21	76.0	14.8	 20
480	 21	342.3	42.2	 20
481	 21	67.0	9.7	 20
482	 21	39.0	7.7	 16
483	 21	40.3	7.5	 20
484	 21	42.5	7.7	 20
485	 21	49.5	7.9	 20
486	 21	124.0	17.5	 25
487	 21	44.8	8.9	 20
488	 21	35.0	6.1	 25
489	 21	40.0	7.0	 25
490	 21	39.0	5.9	 20
491	 21	75.0	13.7	 25
492	 21	86.0	14.2	 25
493	 21	139.3	31.8	 20
494	 21	44.0	6.4	 20
495	 21	74.3	12.2	 20
496	 21	106.5	12.7	 16
497	 21	70.5	12.4	 20
498	 21	243.0	25.4	 25
499	 21	183.0	26.8	 20
500	 21	100.0	19.5	 25
501	 21	64.0	13.8	 25
502	 21	86.0	17.1	 20
503	 21	34.0	5.1	 25
504	 21	37.0	7.7	 25
505	 21	98.0	17.8	 20
506	 21	44.0	8.8	 25
507	 21	54.0	9.0	 25
508	 21	46.0	6.9	 16
509	 21	50.0	8.8	 20
510	 21	79.3	15.1	 20
511	 21	154.8	16.9	 16
512	 21	45.0	6.2	 25
513	 21	46.0	9.0	 25
514	 21	41.3	8.9	 20
515	 21	50.0	9.4	 25
516	 21	39.0	8.3	 25
517	 21	38.5	6.7	 20
518	 21	483.0	142.1	 25
519	 21	69.0	11.9	 25
520	 21	100.5	12.1	 20
521	 21	271.0	36.2	 25
522	 21	143.3	21.2	 20
523	 21	371.3	55.6	 16
524	 21	66.3	10.3	 20
525	 21	267.8	30.6	 16
526	 21	245.0	38.2	 25
527	 21	60.0	13.9	 25
528	 21	52.3	8.7	 20
529	 21	43.0	7.2	 25
530	 21	74.0	18.4	 25
531	 21	37.3	5.9	 20
532	 21	45.0	8.5	 25
533	 21	63.0	11.3	 25
534	 21	125.8	22.7	 20
535	 21	59.0	12.4	 25
536	 21	38.0	7.0	 20
537	 21	46.3	6.5	 16
538	 21	161.5	39.1	 20
539	 21	76.5	10.7	 20
540	 21	53.3	9.5	 20
541	 21	63.0	11.2	 25
542	 21	40.0	6.9	 25
543	 21	51.0	10.3	 20
544	 21	36.0	6.9	 25
545	 21	33.0	5.7	 25
546	 21	34.3	8.0	 20
547	 21	29.0	6.1	 25
548	 21	33.0	5.5	 25
549	 21	37.8	7.8	 16
550	 21	30.3	6.2	 20
551	 21	28.0	6.2	 20
552	 21	35.0	5.7	 16
553	 21	40.0	7.6	 20
554	 21	30.0	4.7	 25
555	 21	104.8	15.3	 20
556	 21	34.0	5.8	 25
557	 21	66.0	12.1	 25
558	 21	43.5	7.3	 20
559	 21	52.0	9.4	 25
560	 21	143.0	25.7	 25
561	 21	43.8	8.6	 20
562	 21	49.0	10.0	 25
563	 21	56.0	8.0	 16
564	 21	97.0	14.4	 20
565	 21	38.8	5.4	 20
566	 21	37.5	5.2	 16
567	 21	41.3	7.9	 20
568	 21	48.0	6.7	 25
569	 21	50.3	7.7	 20
570	 21	40.0	9.1	 25
571	 21	274.0	49.5	 25
572	 21	42.3	4.8	 20
573	 21	46.0	6.7	 25
574	 21	38.0	6.6	 25
575	 21	56.5	8.6	 20
576	 21	100.0	18.3	 25
577	 21	842.5	120.9	 20
578	 21	54.3	5.6	 16
579	 21	126.0	15.5	 20
580	 21	66.3	10.8	 20
581	 21	42.5	9.4	 16
582	 21	60.0	10.3	 25
583	 21	62.0	10.8	 25
584	 21	47.0	8.0	 20
585	 21	44.0	8.5	 25
586	 21	209.0	37.7	 25
587	 21	33.0	5.9	 20
588	 21	35.0	5.0	 25
589	 21	102.0	24.5	 25
590	 21	90.0	13.4	 20
591	 21	68.3	10.1	 20
592	 21	191.0	27.3	 20
593	 21	43.3	6.4	 16
594	 21	43.3	7.1	 20
595	 21	35.5	6.9	 20
596	 21	38.8	7.3	 20
597	 21	40.0	7.7	 25
598	 21	33.0	6.7	 25
599	 21	46.0	8.5	 20
600	 21	36.0	7.3	 25
601	 21	39.5	8.1	 20
602	 21	43.0	8.3	 25
603	 21	43.0	7.6	 25
604	 21	49.3	9.0	 20
605	 21	33.0	6.1	 20
606	 21	34.0	6.8	 20
607	 21	28.5	3.8	 16
608	 21	37.8	7.5	 20
609	 21	34.0	5.4	 20
610	 21	174.5	17.6	 20
611	 21	35.0	6.3	 25
612	 21	35.0	6.5	 25
613	 21	97.0	14.2	 20
614	 21	54.0	9.3	 25
615	 21	98.0	13.3	 25
616	 21	64.5	11.5	 20
617	 21	48.0	7.0	 25
618	 21	43.0	6.7	 25
619	 21	196.3	22.9	 16
620	 21	423.0	80.6	 20
621	 21	47.5	6.9	 20
622	 21	121.0	18.5	 16
623	 21	150.3	19.4	 20
624	 21	147.0	19.7	 25
625	 21	163.5	25.8	 20
626	 21	75.0	14.0	 25
627	 21	38.0	7.3	 25
628	 21	97.5	16.7	 20
629	 21	56.0	8.4	 25
630	 21	60.0	8.4	 25
631	 21	51.0	6.4	 20
632	 21	196.0	44.4	 25
633	 21	210.3	17.9	 20
634	 21	41.3	5.0	 16
635	 21	71.8	9.1	 20
636	 21	41.0	6.6	 20
637	 21	59.8	12.0	 16
638	 21	37.0	6.1	 25
639	 21	43.0	5.9	 20
  0	 22	1761.5	313.6	 20
  1	 22	49.0	5.9	 20
  2	 22	37.0	6.1	 16
  3	 22	38.0	6.7	 25
  4	 22	46.0	9.1	 25
  5	 22	55.5	12.8	 20
  6	 22	33.0	7.0	 25
  7	 22	34.0	6.7	 25
  8	 22	34.0	6.6	 20
  9	 22	34.0	7.1	 25
 10	 22	29.0	7.2	 25
 11	 22	34.0	6.5	 20
 12	 22	31.3	5.7	 20
 13	 22	36.0	5.2	 20
 14	 22	32.5	6.2	 16
 15	 22	65.0	21.5	 20
 16	 22	47.0	8.9	 20
 17	 22	79.3	11.9	 20
 18	 22	53.0	7.0	 25
 19	 22	34.0	6.4	 25
 20	 22	35.5	7.2	 20
 21	 22	37.0	5.7	 25
 22	 22	41.0	10.2	 25
 23	 22	40.5	6.8	 20
 24	 22	49.0	7.2	 25
 25	 22	44.8	5.2	 20
 26	 22	83.3	18.7	 20
 27	 22	37.5	5.7	 20
 28	 22	39.3	8.5	 16
 29	 22	59.3	13.0	 20
 30	 22	37.0	5.5	 25
 31	 22	45.0	8.0	 20
 32	 22	44.0	6.6	 25
 33	 22	38.0	6.0	 25
 34	 22	31.5	4.1	 20
 35	 22	36.0	4.5	 25
 36	 22	35.0	8.0	 25
 37	 22	35.3	7.2	 20
 38	 22	32.0	5.4	 25
 39	 22	34.0	6.7	 25
 40	 22	33.0	5.4	 16
 41	 22	36.3	5.9	 20
 42	 22	31.3	5.0	 20
 43	 22	33.0	5.2	 16
 44	 22	32.0	4.4	 25
 45	 22	33.0	6.6	 25
 46	 22	34.5	9.9	 20
 47	 22	32.0	5.7	 25
 48	 22	38.0	8.8	 25
 49	 22	37.3	5.6	 20
 50	 22	32.0	6.6	 25
 51	 22	34.0	7.5	 25
 52	 22	85.0	13.3	 20
 53	 22	76.0	14.3	 25
 54	 22	154.0	21.9	 20
 55	 22	59.3	9.0	 16
 56	 22	38.0	6.4	 20
 57	 22	57.0	7.9	 20
 58	 22	34.3	5.2	 20
 59	 22	55.0	9.4	 25
 60	 22	134.0	18.9	 25
 61	 22	34.0	6.8	 20
 62	 22	36.0	6.6	 25
 63	 22	36.3	4.6	 20
 64	 22	27.0	5.7	 25
 65	 22	32.0	7.2	 25
 66	 22	40.0	7.6	 20
 67	 22	35.0	5.6	 25
 68	 22	50.0	8.0	 20
 69	 22	42.3	7.7	 16
 70	 22	50.0	8.6	 20
 71	 22	34.3	4.3	 20
 72	 22	34.3	6.1	 20
 73	 22	47.0	7.3	 25
 74	 22	59.0	8.8	 25
 75	 22	45.0	6.7	 20
 76	 22	45.0	11.4	 25
 77	 22	35.0	7.7	 25
 78	 22	37.0	8.1	 20
 79	 22	46.0	9.4	 25
 80	 22	67.0	9.8	 25
 81	 22	33.3	6.5	 16
 82	 22	34.3	6.8	 20
 83	 22	49.0	7.8	 20
 84	 22	39.3	6.8	 16
 85	 22	33.3	6.3	 20
 86	 22	40.0	6.7	 25
 87	 22	45.3	7.2	 20
 88	 22	192.0	19.6	 25
 89	 22	157.0	13.0	 25
 90	 22	71.3	10.1	 20
 91	 22	889.0	131.6	 25
 92	 22	400.0	33.3	 25
 93	 22	241.3	22.4	 20
 94	 22	159.0	30.0	 25
 95	 22	140.5	19.8	 20
 96	 22	54.3	7.2	 16
 97	 22	48.0	6.2	 20
 98	 22	37.0	5.6	 20
 99	 22	36.0	5.9	 16
100	 22	39.0	6.9	 25
101	 22	35.5	5.8	 20
102	 22	36.0	5.4	 25
103	 22	34.0	6.2	 25
104	 22	35.3	8.1	 20
105	 22	36.0	5.3	 25
106	 22	38.0	7.6	 25
107	 22	37.8	7.4	 20
108	 22	33.0	6.3	 25
109	 22	29.3	4.2	 20
110	 22	29.0	4.2	 16
111	 22	35.5	8.2	 20
112	 22	36.3	5.8	 20
113	 22	106.5	15.3	 16
114	 22	34.0	6.3	 25
115	 22	46.0	7.9	 25
116	 22	40.3	7.3	 20
117	 22	39.0	8.4	 25
118	 22	38.0	6.8	 25
119	 22	36.0	4.2	 20
120	 22	38.0	6.6	 25
121	 22	55.0	8.4	 25
122	 22	67.3	11.2	 20
123	 22	37.3	6.7	 20
124	 22	34.3	5.4	 20
125	 22	34.3	6.6	 16
126	 22	39.8	7.3	 20
127	 22	39.3	7.7	 20
128	 22	35.0	6.5	 20
129	 22	30.0	5.5	 25
130	 22	31.0	7.1	 25
131	 22	31.5	5.6	 20
132	 22	64.0	11.2	 25
133	 22	38.0	5.2	 25
134	 22	35.3	7.4	 20
135	 22	35.0	5.5	 25
136	 22	39.0	7.1	 25
137	 22	59.0	9.7	 16
138	 22	38.5	5.8	 20
139	 22	34.5	5.7	 16
140	 22	42.8	6.6	 20
141	 22	61.3	10.5	 20
142	 22	120.3	13.6	 20
143	 22	108.0	21.2	 25
144	 22	128.0	20.1	 25
145	 22	113.3	15.4	 20
146	 22	60.0	9.9	 25
147	 22	63.0	8.6	 25
148	 22	101.3	18.2	 20
149	 22	47.0	9.0	 25
150	 22	234.0	47.9	 25
151	 22	34.8	5.1	 16
152	 22	46.0	13.2	 20
153	 22	82.8	14.5	 20
154	 22	37.5	7.7	 16
155	 22	59.5	16.3	 20
156	 22	49.0	7.6	 25
157	 22	51.5	8.0	 20
158	 22	43.0	7.9	 25
159	 22	36.0	6.0	 25
160	 22	68.5	11.3	 20
161	 22	71.0	16.2	 25
162	 22	121.0	17.3	 25
163	 22	138.3	30.2	 20
164	 22	63.0	11.2	 25
165	 22	58.3	8.7	 20
166	 22	147.5	15.3	 16
167	 22	62.0	8.9	 20
168	 22	74.0	12.8	 20
169	 22	81.3	8.2	 20
170	 22	99.0	16.6	 25
171	 22	85.0	15.7	 25
172	 22	246.3	22.3	 20
173	 22	81.0	16.1	 25
174	 22	101.0	16.7	 25
175	 22	71.0	9.5	 20
176	 22	54.0	8.0	 25
177	 22	35.0	6.9	 20
178	 22	32.0	5.1	 25
179	 22	34.0	6.8	 20
180	 22	43.3	6.4	 16
181	 22	51.3	11.3	 20
182	 22	31.8	6.3	 20
183	 22	38.3	7.5	 20
184	 22	33.0	6.6	 25
185	 22	53.0	8.4	 25
186	 22	110.3	10.4	 20
187	 22	151.0	21.3	 25
188	 22	77.0	10.6	 25
189	 22	72.3	12.9	 20
190	 22	63.0	10.6	 25
191	 22	56.0	10.2	 25
192	 22	133.5	26.2	 20
193	 22	57.8	9.7	 20
194	 22	220.8	20.6	 20
195	 22	93.8	19.4	 16
196	 22	83.5	25.9	 20
197	 22	105.0	19.5	 25
198	 22	231.8	25.0	 20
199	 22	70.0	15.5	 25
200	 22	59.0	9.2	 25
201	 22	51.0	8.3	 20
202	 22	50.0	9.7	 25
203	 22	39.0	7.3	 25
204	 22	99.5	20.4	 20
205	 22	40.0	7.3	 25
206	 22	32.0	5.8	 25
207	 22	34.5	4.3	 16
208	 22	30.0	6.4	 20
209	 22	30.3	5.1	 20
210	 22	35.0	8.1	 16
211	 22	34.0	6.8	 25
212	 22	32.0	7.4	 25
213	 22	33.3	5.8	 20
214	 22	31.0	6.1	 25
215	 22	30.0	5.6	 20
216	 22	39.0	9.3	 25
217	 22	30.0	6.0	 25
218	 22	29.3	4.6	 20
219	 22	31.0	5.4	 25
220	 22	32.5	6.1	 20
221	 22	31.3	6.6	 16
222	 22	34.3	6.6	 20
223	 22	34.0	5.7	 20
224	 22	30.0	4.3	 16
225	 22	43.0	8.6	 25
226	 22	33.0	4.8	 25
227	 22	45.0	11.3	 20
228	 22	31.0	6.2	 25
229	 22	33.0	6.0	 25
230	 22	37.8	6.3	 20
231	 22	32.0	5.4	 25
232	 22	36.0	6.9	 25
233	 22	35.0	6.6	 20
234	 22	51.3	9.1	 20
235	 22	150.5	13.4	 20
236	 22	143.3	18.2	 16
237	 22	71.5	9.8	 20
238	 22	50.0	9.3	 20
239	 22	51.0	10.8	 20
240	 22	43.0	9.2	 25
241	 22	48.0	8.4	 25
242	 22	47.0	7.2	 20
243	 22	42.0	7.8	 25
244	 22	41.0	7.3	 25
245	 22	90.8	15.0	 20
246	 22	72.0	14.0	 25
247	 22	75.0	16.4	 25
248	 22	109.8	23.5	 16
249	 22	42.0	7.0	 20
250	 22	38.5	8.1	 20
251	 22	164.5	23.9	 16
252	 22	35.5	5.1	 20
253	 22	35.3	6.6	 20
254	 22	71.0	21.3	 25
255	 22	55.0	6.7	 25
256	 22	164.3	26.6	 20
257	 22	47.0	8.2	 25
258	 22	32.0	6.7	 25
259	 22	34.0	5.2	 20
260	 22	37.0	6.7	 25
261	 22	44.0	7.4	 25
262	 22	99.8	22.1	 16
263	 22	63.3	11.9	 20
264	 22	39.3	7.5	 20
265	 22	35.0	6.0	 16
266	 22	33.3	5.5	 20
267	 22	33.0	4.8	 25
268	 22	32.0	4.2	 20
269	 22	36.0	7.7	 25
270	 22	39.0	6.2	 25
271	 22	36.0	6.7	 20
272	 22	37.0	5.9	 25
273	 22	156.0	32.5	 25
274	 22	61.3	11.0	 20
275	 22	45.0	9.0	 25
276	 22	133.5	19.1	 20
277	 22	58.3	12.2	 16
278	 22	39.5	6.9	 20
279	 22	37.5	6.5	 20
280	 22	77.5	10.5	 16
281	 22	314.0	48.1	 25
282	 22	172.0	24.0	 25
283	 22	43.3	9.1	 20
284	 22	190.0	28.4	 25
285	 22	143.0	19.3	 25
286	 22	198.5	23.2	 20
287	 22	47.0	8.9	 25
288	 22	36.0	6.4	 25
289	 22	31.5	6.4	 20
290	 22	60.0	10.0	 20
291	 22	33.3	5.5	 16
292	 22	37.5	6.3	 20
293	 22	39.3	6.2	 20
294	 22	154.0	12.8	 16
295	 22	57.0	7.5	 25
296	 22	151.0	27.3	 25
297	 22	66.3	7.6	 20
298	 22	48.0	8.8	 25
299	 22	40.0	5.8	 25
300	 22	35.3	6.1	 20
301	 22	46.0	7.9	 25
302	 22	39.0	7.8	 25
303	 22	37.3	5.5	 20
304	 22	61.5	11.7	 20
305	 22	51.3	7.5	 20
306	 22	46.3	8.2	 16
307	 22	54.3	8.6	 20
308	 22	115.0	19.5	 25
309	 22	35.3	6.5	 20
310	 22	37.0	6.2	 25
311	 22	36.0	6.2	 25
312	 22	35.0	6.7	 20
313	 22	32.0	5.7	 25
314	 22	33.0	6.3	 25
315	 22	42.3	6.9	 20
316	 22	50.0	12.6	 25
317	 22	36.0	6.0	 25
318	 22	44.8	9.9	 16
319	 22	60.5	9.9	 20
320	 22	38.0	7.0	 20
321	 22	58.3	10.9	 16
322	 22	33.0	6.0	 25
323	 22	34.0	6.1	 25
324	 22	36.5	5.9	 20
325	 22	35.0	6.5	 25
326	 22	33.0	6.8	 25
327	 22	53.3	8.4	 20
328	 22	35.0	5.3	 25
329	 22	37.3	5.5	 20
330	 22	40.0	5.4	 25
331	 22	38.0	7.5	 25
332	 22	52.3	7.2	 16
333	 22	312.5	59.2	 20
334	 22	112.5	24.2	 20
335	 22	134.8	22.0	 16
336	 22	124.0	17.4	 25
337	 22	198.0	24.7	 25
338	 22	50.8	6.8	 20
339	 22	38.0	8.2	 25
340	 22	49.0	8.7	 25
341	 22	34.3	5.1	 20
342	 22	41.0	7.4	 25
343	 22	50.0	10.6	 25
344	 22	39.0	6.0	 20
345	 22	155.0	37.1	 25
346	 22	81.0	15.5	 20
347	 22	142.8	19.2	 16
348	 22	45.8	10.4	 20
349	 22	41.5	6.5	 20
350	 22	50.5	7.5	 20
351	 22	80.0	19.7	 25
352	 22	32.0	6.4	 25
353	 22	41.0	5.5	 20
354	 22	35.0	6.1	 25
355	 22	91.0	15.1	 25
356	 22	39.0	5.1	 20
357	 22	32.0	7.4	 25
358	 22	33.0	4.6	 25
359	 22	33.3	7.4	 16
360	 22	35.0	5.7	 20
361	 22	38.0	6.2	 20
362	 22	70.3	12.1	 16
363	 22	47.5	6.9	 20
364	 22	31.0	4.2	 25
365	 22	32.0	4.9	 20
366	 22	31.0	5.8	 25
367	 22	35.5	7.6	 20
368	 22	32.0	7.2	 25
369	 22	41.0	5.6	 25
370	 22	69.0	11.0	 20
371	 22	32.0	5.9	 25
372	 22	31.0	5.3	 25
373	 22	29.3	5.1	 16
374	 22	42.5	8.4	 20
375	 22	133.0	29.6	 20
376	 22	105.0	17.2	 16
377	 22	121.0	17.6	 20
378	 22	57.0	17.9	 25
379	 22	38.0	6.7	 20
380	 22	65.0	11.2	 25
381	 22	40.0	7.1	 25
382	 22	36.3	6.4	 20
383	 22	66.0	16.7	 25
384	 22	35.0	4.6	 25
385	 22	33.0	7.3	 20
386	 22	36.0	7.6	 25
387	 22	30.0	4.3	 20
388	 22	34.5	5.1	 16
389	 22	35.5	6.2	 20
390	 22	31.3	6.0	 20
391	 22	35.0	7.0	 16
392	 22	53.0	9.9	 25
393	 22	44.0	7.0	 25
394	 22	34.0	6.5	 20
395	 22	35.0	4.4	 25
396	 22	37.0	7.2	 25
397	 22	81.8	17.4	 20
398	 22	210.0	37.0	 25
399	 22	48.0	7.1	 25
400	 22	72.5	9.9	 20
401	 22	116.3	17.5	 20
402	 22	44.3	7.2	 20
403	 22	36.5	6.2	 16
404	 22	299.5	55.5	 20
405	 22	243.8	31.4	 16
406	 22	346.0	74.3	 25
407	 22	104.0	17.7	 25
408	 22	40.0	7.0	 20
409	 22	61.0	12.5	 25
410	 22	73.0	14.6	 25
411	 22	52.3	9.5	 20
412	 22	51.0	7.8	 25
413	 22	41.0	8.4	 25
414	 22	29.5	4.9	 20
415	 22	38.0	5.4	 20
416	 22	31.0	4.9	 20
417	 22	48.3	8.4	 16
418	 22	39.0	6.2	 20
419	 22	125.3	11.9	 20
420	 22	57.3	7.4	 20
421	 22	66.0	8.9	 25
422	 22	78.0	13.0	 25
423	 22	33.5	6.5	 20
424	 22	32.0	6.1	 25
425	 22	36.0	6.9	 25
426	 22	34.5	7.3	 20
427	 22	43.0	8.2	 25
428	 22	32.0	6.2	 25
429	 22	37.8	6.9	 16
430	 22	59.5	13.1	 20
431	 22	117.0	16.9	 20
432	 22	39.0	7.1	 16
433	 22	102.0	15.2	 20
434	 22	36.0	6.4	 25
435	 22	66.8	11.0	 20
436	 22	49.0	9.4	 25
437	 22	90.0	15.6	 25
438	 22	33.3	6.3	 20
439	 22	33.0	5.6	 25
440	 22	35.0	6.5	 25
441	 22	36.0	6.2	 20
442	 22	37.0	9.0	 25
443	 22	34.3	5.2	 16
444	 22	39.0	6.3	 20
445	 22	43.3	8.3	 20
446	 22	37.5	6.2	 16
447	 22	34.5	6.0	 20
448	 22	37.0	6.3	 25
449	 22	36.5	5.9	 20
450	 22	56.0	8.8	 25
451	 22	227.0	23.5	 25
452	 22	89.3	12.0	 20
453	 22	419.0	56.3	 25
454	 22	138.0	15.5	 25
455	 22	63.8	9.8	 20
456	 22	45.0	8.0	 25
457	 22	41.0	11.0	 20
458	 22	37.3	6.6	 16
459	 22	31.3	6.7	 20
460	 22	36.3	5.2	 20
461	 22	35.3	6.6	 20
462	 22	36.0	6.0	 25
463	 22	36.0	6.8	 25
464	 22	36.0	6.4	 20
465	 22	37.0	7.5	 25
466	 22	32.0	5.1	 25
467	 22	34.0	6.9	 20
468	 22	45.0	7.1	 25
469	 22	101.0	14.0	 25
470	 22	63.0	9.8	 20
471	 22	45.0	7.6	 20
472	 22	56.5	10.6	 20
473	 22	39.0	7.0	 16
474	 22	51.8	7.0	 20
475	 22	34.0	7.1	 25
476	 22	34.0	5.4	 20
477	 22	40.0	7.0	 25
478	 22	40.0	8.6	 25
479	 22	40.0	7.4	 20
480	 22	148.0	30.4	 25
481	 22	52.3	6.6	 20
482	 22	37.0	7.5	 25
483	 22	39.0	8.2	 25
484	 22	35.3	5.2	 20
485	 22	48.5	9.1	 20
486	 22	190.3	23.2	 20
487	 22	57.8	9.5	 16
488	 22	37.0	6.8	 20
489	 22	36.0	5.9	 25
490	 22	46.5	10.5	 20
491	 22	44.0	6.0	 25
492	 22	48.0	9.5	 25
493	 22	78.0	10.6	 20
494	 22	40.0	6.0	 25
495	 22	43.0	9.6	 25
496	 22	198.5	15.9	 20
497	 22	83.0	14.2	 25
498	 22	133.3	13.7	 20
499	 22	143.3	15.3	 16
500	 22	70.0	11.7	 20
501	 22	47.3	7.2	 20
502	 22	42.3	7.7	 16
503	 22	33.0	7.4	 25
504	 22	36.0	6.5	 25
505	 22	55.0	6.4	 20
506	 22	45.0	7.1	 25
507	 22	40.0	6.1	 25
508	 22	50.3	9.3	 20
509	 22	49.0	7.2	 25
510	 22	61.0	9.7	 25
511	 22	65.3	9.1	 20
512	 22	59.0	11.7	 20
513	 22	34.3	5.8	 20
514	 22	35.5	6.6	 16
515	 22	37.3	5.1	 20
516	 22	34.3	7.0	 20
517	 22	38.3	6.9	 20
518	 22	155.0	42.3	 25
519	 22	41.3	7.1	 20
520	 22	109.0	18.6	 25
521	 22	309.0	36.1	 25
522	 22	62.8	15.1	 20
523	 22	118.0	28.3	 25
524	 22	102.0	20.5	 25
525	 22	295.8	33.6	 20
526	 22	184.0	18.2	 20
527	 22	68.5	16.5	 20
528	 22	43.3	8.5	 16
529	 22	48.0	10.5	 20
530	 22	48.5	7.2	 20
531	 22	40.5	6.8	 20
532	 22	39.0	7.0	 25
533	 22	75.0	16.0	 25
534	 22	211.5	21.8	 20
535	 22	70.0	11.7	 25
536	 22	33.0	6.2	 25
537	 22	44.3	14.1	 20
538	 22	366.0	99.3	 25
539	 22	105.0	18.7	 25
540	 22	46.8	7.0	 16
541	 22	75.3	9.8	 20
542	 22	35.0	5.4	 20
543	 22	34.5	6.1	 16
544	 22	34.3	5.9	 20
545	 22	34.0	5.8	 25
546	 22	33.3	6.3	 20
547	 22	32.0	6.1	 25
548	 22	30.0	5.3	 25
549	 22	38.8	8.3	 20
550	 22	28.0	4.1	 25
551	 22	31.0	7.0	 25
552	 22	36.3	6.5	 20
553	 22	31.0	4.7	 25
554	 22	31.0	4.5	 16
555	 22	51.0	10.8	 20
556	 22	40.3	7.5	 20
557	 22	39.0	4.3	 16
558	 22	38.3	6.2	 20
559	 22	40.0	7.8	 25
560	 22	60.0	13.0	 20
561	 22	48.0	8.5	 25
562	 22	56.0	11.0	 25
563	 22	44.8	7.4	 20
564	 22	68.0	10.1	 25
565	 22	40.0	7.2	 25
566	 22	36.5	5.8	 20
567	 22	36.0	5.3	 25
568	 22	89.3	11.5	 20
569	 22	34.3	6.6	 16
570	 22	35.5	6.7	 20
571	 22	45.3	8.3	 20
572	 22	37.0	4.2	 16
573	 22	43.0	7.5	 25
574	 22	34.0	5.8	 25
575	 22	39.3	6.7	 20
576	 22	40.0	7.2	 25
577	 22	154.0	30.1	 25
578	 22	56.0	10.5	 20
579	 22	49.0	8.6	 25
580	 22	78.0	13.0	 25
581	 22	54.3	10.0	 20
582	 22	61.3	9.6	 20
583	 22	53.5	6.9	 20
584	 22	46.3	6.7	 16
585	 22	39.5	6.4	 20
586	 22	90.0	13.9	 20
587	 22	37.3	6.8	 20
588	 22	32.0	6.1	 25
589	 22	44.0	6.8	 25
590	 22	57.0	12.0	 20
591	 22	36.0	6.4	 25
592	 22	72.8	13.7	 20
593	 22	35.0	4.8	 25
594	 22	34.0	6.0	 25
595	 22	33.5	7.3	 20
596	 22	41.8	8.7	 20
597	 22	33.3	5.6	 20
598	 22	29.0	6.7	 16
599	 22	54.5	10.1	 20
600	 22	34.0	6.8	 25
601	 22	30.5	6.7	 20
602	 22	42.0	8.3	 25
603	 22	39.0	5.6	 25
604	 22	39.0	7.1	 20
605	 22	33.0	4.8	 25
606	 22	34.0	6.3	 25
607	 22	31.0	5.3	 20
608	 22	39.0	5.7	 25
609	 22	34.0	5.7	 25
610	 22	66.0	9.3	 16
611	 22	36.3	7.7	 20
612	 22	36.0	4.9	 20
613	 22	71.5	11.4	 16
614	 22	54.0	10.3	 25
615	 22	71.0	12.0	 25
616	 22	52.0	8.1	 20
617	 22	44.0	8.2	 25
618	 22	41.0	7.0	 25
619	 22	98.5	11.4	 20
620	 22	101.0	22.2	 25
621	 22	41.0	5.9	 25
622	 22	43.5	11.1	 20
623	 22	49.0	8.0	 25
624	 22	188.3	22.0	 20
625	 22	95.3	11.7	 16
626	 22	54.3	10.4	 20
627	 22	34.3	5.5	 20
628	 22	60.3	9.5	 20
629	 22	58.0	9.9	 25
630	 22	65.0	7.4	 20
631	 22	61.0	8.4	 25
632	 22	97.0	15.9	 25
633	 22	168.3	17.9	 20
634	 22	45.0	7.7	 25
635	 22	42.0	6.2	 25
636	 22	37.0	7.8	 20
637	 22	55.0	9.3	 25
638	 22	39.0	6.2	 20
639	 22	1692.8	178.5	 16
  0	 23	41.0	8.5	 25
  1	 23	47.0	7.0	 25
  2	 23	59.5	11.7	 20
  3	 23	45.3	6.8	 20
  4	 23	36.5	7.6	 20
  5	 23	82.3	12.2	 16
  6	 23	45.3	8.7	 20
  7	 23	43.0	7.9	 25
  8	 23	30.3	5.1	 20
  9	 23	34.0	6.1	 25
 10	 23	33.0	5.9	 25
 11	 23	58.0	9.0	 20
 12	 23	38.0	6.8	 25
 13	 23	31.0	5.2	 25
 14	 23	52.8	9.4	 20
 15	 23	49.0	8.9	 25
 16	 23	60.0	10.7	 20
 17	 23	102.5	22.5	 20
 18	 23	50.0	8.7	 20
 19	 23	87.3	10.6	 16
 20	 23	63.0	10.8	 20
 21	 23	37.0	5.7	 25
 22	 23	32.5	4.9	 20
 23	 23	45.0	7.0	 25
 24	 23	45.0	7.2	 25
 25	 23	87.5	10.3	 20
 26	 23	228.0	34.5	 25
 27	 23	161.0	34.0	 25
 28	 23	112.3	17.5	 20
 29	 23	62.0	12.4	 25
 30	 23	172.3	21.0	 20
 31	 23	342.0	50.5	 16
 32	 23	422.8	39.1	 20
 33	 23	84.3	15.2	 20
 34	 23	57.0	10.1	 16
 35	 23	36.0	6.7	 25
 36	 23	88.0	14.8	 25
 37	 23	391.5	69.9	 20
 38	 23	50.0	9.8	 25
 39	 23	54.0	10.2	 25
 40	 23	37.3	7.5	 20
 41	 23	34.0	5.7	 25
 42	 23	34.0	6.0	 25
 43	 23	111.0	31.1	 20
 44	 23	31.5	6.2	 20
 45	 23	39.3	8.1	 20
 46	 23	70.3	13.0	 16
 47	 23	48.3	8.5	 20
 48	 23	364.8	82.9	 20
 49	 23	36.3	7.1	 20
 50	 23	33.0	5.0	 25
 51	 23	400.0	90.6	 25
 52	 23	87.0	13.1	 20
 53	 23	113.0	15.7	 25
 54	 23	101.3	14.2	 20
 55	 23	43.0	7.9	 25
 56	 23	33.0	5.6	 25
 57	 23	82.5	23.7	 20
 58	 23	36.3	7.1	 20
 59	 23	38.0	7.4	 20
 60	 23	172.3	35.6	 16
 61	 23	35.8	5.9	 20
 62	 23	37.3	6.6	 20
 63	 23	42.0	8.9	 20
 64	 23	43.0	8.7	 25
 65	 23	48.0	11.3	 25
 66	 23	125.0	25.4	 20
 67	 23	42.0	7.1	 25
 68	 23	133.0	20.7	 25
 69	 23	116.3	15.9	 20
 70	 23	1072.0	367.8	 25
 71	 23	50.0	10.4	 25
 72	 23	46.5	8.7	 16
 73	 23	45.0	9.0	 20
 74	 23	51.0	7.0	 20
 75	 23	39.0	7.9	 16
 76	 23	58.0	13.6	 20
 77	 23	39.0	6.2	 25
 78	 23	55.0	8.6	 20
 79	 23	57.0	10.5	 25
 80	 23	65.0	9.7	 25
 81	 23	33.0	5.4	 20
 82	 23	34.0	5.2	 25
 83	 23	34.0	5.8	 25
 84	 23	73.3	12.0	 20
 85	 23	55.0	14.1	 25
 86	 23	92.3	12.6	 20
 87	 23	67.3	13.0	 16
 88	 23	45.3	7.8	 20
 89	 23	57.5	10.1	 20
 90	 23	92.0	8.8	 16
 91	 23	87.0	15.0	 25
 92	 23	210.5	18.6	 20
 93	 23	353.0	48.3	 25
 94	 23	44.0	8.8	 25
 95	 23	41.3	7.9	 20
 96	 23	67.0	9.6	 25
 97	 23	172.0	27.2	 25
 98	 23	76.0	15.4	 20
 99	 23	40.0	5.9	 25
100	 23	47.5	7.4	 20
101	 23	48.3	8.1	 16
102	 23	49.3	8.9	 20
103	 23	58.0	7.6	 20
104	 23	64.0	10.6	 16
105	 23	56.0	11.0	 25
106	 23	49.0	9.7	 25
107	 23	91.0	16.6	 20
108	 23	103.0	21.4	 25
109	 23	40.0	8.4	 25
110	 23	119.0	24.7	 20
111	 23	41.0	7.3	 25
112	 23	91.0	17.0	 25
113	 23	33.0	6.1	 20
114	 23	42.3	6.8	 20
115	 23	43.8	6.5	 20
116	 23	63.5	7.5	 16
117	 23	35.3	5.7	 20
118	 23	49.0	7.3	 20
119	 23	146.3	21.8	 20
120	 23	72.0	34.1	 25
121	 23	82.0	11.4	 25
122	 23	58.3	12.3	 20
123	 23	679.0	123.5	 25
124	 23	167.0	32.8	 25
125	 23	247.0	30.3	 20
126	 23	215.0	46.8	 25
127	 23	246.0	52.3	 25
128	 23	173.0	17.1	 16
129	 23	75.5	12.0	 20
130	 23	57.0	7.4	 16
131	 23	39.5	8.3	 20
132	 23	109.0	17.7	 25
133	 23	52.0	7.4	 20
134	 23	68.0	13.3	 25
135	 23	55.0	9.2	 25
136	 23	43.3	7.6	 20
137	 23	34.0	5.7	 25
138	 23	100.0	18.5	 25
139	 23	34.5	6.2	 20
140	 23	32.0	4.6	 25
141	 23	37.0	6.6	 25
142	 23	187.5	17.9	 16
143	 23	86.8	14.8	 20
144	 23	360.3	29.8	 20
145	 23	122.0	14.2	 16
146	 23	321.0	35.5	 25
147	 23	861.0	80.4	 25
148	 23	814.5	89.8	 20
149	 23	84.0	23.7	 25
150	 23	110.0	20.7	 25
151	 23	65.3	14.5	 20
152	 23	67.0	12.0	 25
153	 23	87.0	21.5	 25
154	 23	32.0	6.0	 20
155	 23	43.0	8.9	 25
156	 23	55.0	7.8	 20
157	 23	57.8	10.3	 16
158	 23	34.0	7.0	 20
159	 23	41.0	8.9	 20
160	 23	41.8	10.6	 20
161	 23	45.0	8.7	 25
162	 23	223.0	30.1	 25
163	 23	51.0	6.4	 20
164	 23	37.0	5.6	 25
165	 23	32.0	7.3	 25
166	 23	37.3	7.2	 20
167	 23	47.0	8.8	 25
168	 23	48.0	9.0	 20
169	 23	61.5	11.3	 20
170	 23	68.3	11.0	 20
171	 23	99.0	7.3	 16
172	 23	79.0	9.6	 20
173	 23	71.0	13.4	 20
174	 23	130.3	16.6	 20
175	 23	63.0	14.9	 25
176	 23	101.0	15.2	 25
177	 23	59.8	11.7	 20
178	 23	102.0	26.2	 25
179	 23	42.0	8.4	 25
180	 23	35.8	8.1	 20
181	 23	29.0	5.7	 25
182	 23	39.0	8.0	 25
183	 23	30.0	4.4	 16
184	 23	46.0	9.8	 20
185	 23	46.3	7.7	 20
186	 23	65.3	10.1	 16
187	 23	166.8	36.0	 20
188	 23	334.0	44.6	 25
189	 23	53.0	13.4	 20
190	 23	37.0	5.6	 25
191	 23	47.0	8.1	 25
192	 23	48.0	6.5	 20
193	 23	49.0	9.3	 25
194	 23	39.0	8.0	 25
195	 23	43.0	5.6	 20
196	 23	35.0	6.9	 25
197	 23	373.8	46.2	 20
198	 23	335.5	25.8	 16
199	 23	103.5	13.9	 20
200	 23	38.3	6.9	 20
201	 23	46.8	9.8	 16
202	 23	50.0	7.0	 25
203	 23	35.0	6.8	 25
204	 23	31.3	5.9	 20
205	 23	37.0	7.3	 25
206	 23	46.3	9.8	 20
207	 23	38.0	7.2	 25
208	 23	33.0	6.7	 25
209	 23	34.3	5.2	 20
210	 23	30.0	4.4	 25
211	 23	29.0	2.5	 20
212	 23	35.5	7.6	 16
213	 23	29.8	7.1	 20
214	 23	30.3	4.9	 20
215	 23	29.5	5.5	 16
216	 23	33.0	5.2	 25
217	 23	32.0	6.8	 25
218	 23	36.3	8.5	 20
219	 23	40.0	8.2	 25
220	 23	150.0	42.4	 25
221	 23	30.5	5.3	 20
222	 23	32.0	6.3	 25
223	 23	35.0	6.6	 25
224	 23	43.5	7.2	 20
225	 23	29.3	8.2	 20
226	 23	35.0	6.2	 20
227	 23	33.3	8.0	 16
228	 23	34.3	5.8	 20
229	 23	38.0	5.0	 20
230	 23	624.5	85.5	 20
231	 23	45.0	9.4	 25
232	 23	55.0	10.4	 25
233	 23	76.0	10.9	 20
234	 23	481.0	78.6	 25
235	 23	228.0	25.8	 25
236	 23	86.3	16.4	 20
237	 23	59.0	9.1	 25
238	 23	54.0	9.3	 25
239	 23	46.3	7.0	 16
240	 23	58.3	8.5	 20
241	 23	190.3	19.4	 20
242	 23	98.8	12.1	 16
243	 23	55.3	8.7	 20
244	 23	47.0	7.6	 20
245	 23	44.0	8.6	 25
246	 23	36.0	5.9	 25
247	 23	68.3	16.2	 20
248	 23	154.0	36.3	 25
249	 23	81.0	11.4	 25
250	 23	163.3	25.2	 20
251	 23	118.0	20.3	 25
252	 23	59.0	11.6	 25
253	 23	67.8	12.4	 16
254	 23	76.0	10.7	 20
255	 23	1229.3	195.6	 20
256	 23	1273.8	113.6	 16
257	 23	72.8	14.2	 20
258	 23	72.0	15.1	 25
259	 23	237.8	45.3	 20
260	 23	37.0	6.9	 25
261	 23	36.0	5.8	 25
262	 23	154.0	36.3	 20
263	 23	39.0	6.5	 25
264	 23	76.0	15.8	 25
265	 23	44.3	8.4	 20
266	 23	36.0	7.8	 25
267	 23	29.0	5.8	 20
268	 23	41.8	8.3	 16
269	 23	34.0	6.3	 20
270	 23	47.5	8.6	 20
271	 23	42.8	7.5	 20
272	 23	44.0	8.8	 25
273	 23	35.0	7.0	 25
274	 23	33.3	6.4	 20
275	 23	33.0	6.3	 25
276	 23	40.0	10.2	 25
277	 23	30.5	5.9	 20
278	 23	33.0	5.2	 25
279	 23	62.0	10.7	 25
280	 23	75.5	10.2	 20
281	 23	40.0	4.7	 20
282	 23	35.3	5.7	 16
283	 23	45.3	8.1	 20
284	 23	365.8	53.1	 20
285	 23	55.0	8.2	 20
286	 23	60.0	10.2	 25
287	 23	37.0	7.2	 25
288	 23	35.0	6.9	 20
289	 23	33.0	7.1	 25
290	 23	63.0	10.5	 25
291	 23	35.5	6.5	 20
292	 23	91.0	14.8	 25
293	 23	83.0	17.7	 25
294	 23	147.0	19.3	 20
295	 23	156.5	21.2	 20
296	 23	80.3	11.3	 20
297	 23	58.0	9.5	 16
298	 23	97.8	17.4	 20
299	 23	257.0	32.1	 25
300	 23	41.8	7.3	 20
301	 23	238.0	46.8	 25
302	 23	40.0	8.1	 25
303	 23	39.0	6.0	 20
304	 23	52.0	9.6	 25
305	 23	40.0	5.9	 25
306	 23	43.0	6.0	 20
307	 23	42.0	7.3	 25
308	 23	54.0	8.4	 20
309	 23	42.0	8.5	 16
310	 23	89.3	18.4	 20
311	 23	103.5	10.3	 20
312	 23	76.5	10.8	 16
313	 23	49.0	10.3	 25
314	 23	37.0	7.0	 25
315	 23	546.8	71.1	 20
316	 23	76.0	13.6	 25
317	 23	35.0	5.7	 25
318	 23	51.5	11.1	 20
319	 23	32.0	5.2	 25
320	 23	32.0	5.2	 20
321	 23	152.0	56.6	 25
322	 23	212.0	34.3	 20
323	 23	91.3	11.4	 16
324	 23	43.0	8.0	 20
325	 23	29.3	6.8	 20
326	 23	37.3	5.5	 16
327	 23	43.0	8.3	 25
328	 23	37.0	6.8	 25
329	 23	34.0	4.7	 20
330	 23	155.0	41.4	 25
331	 23	53.0	7.5	 25
332	 23	104.8	12.9	 20
333	 23	94.0	14.4	 25
334	 23	159.0	26.0	 25
335	 23	199.5	19.1	 20
336	 23	453.5	23.8	 20
337	 23	447.5	30.7	 20
338	 23	573.3	52.8	 16
339	 23	105.3	47.4	 20
340	 23	86.8	15.2	 20
341	 23	60.0	10.3	 20
342	 23	76.0	14.4	 25
343	 23	61.0	10.0	 25
344	 23	78.0	14.9	 20
345	 23	75.0	10.6	 25
346	 23	68.0	9.2	 25
347	 23	49.0	7.0	 20
348	 23	57.0	9.9	 25
349	 23	346.0	85.5	 25
350	 23	442.5	37.7	 16
351	 23	110.0	17.3	 20
352	 23	44.0	9.8	 20
353	 23	43.3	6.7	 16
354	 23	55.3	11.9	 20
355	 23	134.0	26.6	 25
356	 23	61.3	10.9	 20
357	 23	32.0	5.9	 25
358	 23	32.5	4.6	 20
359	 23	45.0	7.5	 25
360	 23	175.0	53.2	 25
361	 23	148.3	29.5	 20
362	 23	374.0	106.0	 25
363	 23	488.0	66.7	 25
364	 23	57.0	13.6	 16
365	 23	37.3	6.7	 20
366	 23	32.3	6.8	 20
367	 23	32.0	4.9	 16
368	 23	58.3	12.0	 20
369	 23	104.0	17.8	 25
370	 23	95.8	13.7	 20
371	 23	75.0	11.9	 25
372	 23	96.0	14.5	 25
373	 23	60.3	7.3	 20
374	 23	42.0	8.1	 25
375	 23	89.0	17.1	 25
376	 23	98.5	16.2	 20
377	 23	90.0	19.8	 25
378	 23	52.0	7.8	 20
379	 23	51.0	10.2	 16
380	 23	51.3	8.7	 20
381	 23	36.0	4.7	 20
382	 23	59.8	12.3	 16
383	 23	136.0	23.5	 25
384	 23	49.0	10.0	 25
385	 23	33.0	5.7	 20
386	 23	33.0	6.7	 25
387	 23	31.0	5.4	 25
388	 23	36.3	8.3	 20
389	 23	110.0	29.1	 25
390	 23	37.0	6.3	 25
391	 23	36.5	7.7	 20
392	 23	34.0	6.8	 20
393	 23	93.0	22.1	 20
394	 23	37.3	5.7	 16
395	 23	45.0	7.9	 20
396	 23	42.8	7.8	 16
397	 23	120.0	19.2	 25
398	 23	105.0	20.1	 25
399	 23	82.8	14.3	 20
400	 23	60.0	9.1	 25
401	 23	40.0	7.5	 25
402	 23	48.0	9.3	 20
403	 23	55.0	11.9	 25
404	 23	292.0	55.2	 25
405	 23	191.8	23.7	 20
406	 23	276.0	41.7	 20
407	 23	190.3	22.9	 20
408	 23	194.3	21.0	 16
409	 23	39.8	8.2	 20
410	 23	33.0	7.2	 25
411	 23	62.0	9.5	 20
412	 23	172.0	24.6	 25
413	 23	234.0	20.8	 25
414	 23	294.0	38.7	 20
415	 23	191.0	35.2	 25
416	 23	67.0	10.1	 25
417	 23	89.3	21.7	 20
418	 23	43.0	8.7	 25
419	 23	35.0	7.0	 25
420	 23	32.3	6.6	 16
421	 23	37.5	7.7	 20
422	 23	42.0	8.6	 20
423	 23	33.0	5.3	 16
424	 23	39.0	6.5	 25
425	 23	35.0	7.0	 25
426	 23	33.3	6.1	 20
427	 23	37.0	5.7	 25
428	 23	34.0	5.6	 25
429	 23	34.3	6.7	 20
430	 23	38.0	7.0	 25
431	 23	40.0	5.8	 25
432	 23	83.3	15.2	 20
433	 23	50.0	9.7	 25
434	 23	82.5	8.7	 16
435	 23	51.3	7.5	 20
436	 23	203.5	23.5	 20
437	 23	43.0	7.4	 16
438	 23	55.0	9.0	 25
439	 23	58.0	9.3	 25
440	 23	606.0	91.8	 20
441	 23	67.0	10.2	 25
442	 23	107.0	12.5	 25
443	 23	75.0	10.5	 20
444	 23	592.0	139.8	 25
445	 23	50.0	8.3	 25
446	 23	109.5	17.0	 20
447	 23	326.0	74.8	 25
448	 23	355.3	35.2	 20
449	 23	82.0	11.3	 16
450	 23	121.8	19.7	 20
451	 23	37.3	4.5	 20
452	 23	420.5	61.5	 20
453	 23	193.0	32.3	 25
454	 23	79.0	13.1	 25
455	 23	68.8	11.4	 20
456	 23	140.0	17.2	 25
457	 23	33.0	5.3	 25
458	 23	36.0	6.7	 20
459	 23	39.0	6.7	 25
460	 23	37.0	5.7	 25
461	 23	35.0	4.7	 16
462	 23	52.3	9.1	 20
463	 23	43.3	7.7	 20
464	 23	52.0	7.1	 16
465	 23	44.3	7.9	 20
466	 23	70.0	14.5	 25
467	 23	103.3	14.4	 20
468	 23	79.0	11.7	 25
469	 23	95.0	17.5	 25
470	 23	76.0	7.4	 20
471	 23	57.0	8.8	 25
472	 23	52.3	9.2	 20
473	 23	42.0	8.6	 25
474	 23	50.0	9.7	 25
475	 23	38.3	6.7	 16
476	 23	46.3	9.0	 20
477	 23	52.5	9.4	 20
478	 23	33.3	6.3	 16
479	 23	35.0	7.1	 20
480	 23	34.0	5.5	 25
481	 23	48.0	9.5	 20
482	 23	44.0	7.9	 25
483	 23	54.0	42.7	 25
484	 23	48.0	8.2	 20
485	 23	68.0	9.3	 25
486	 23	98.0	15.9	 25
487	 23	110.5	20.8	 20
488	 23	44.0	7.2	 25
489	 23	107.0	18.5	 20
490	 23	48.3	7.2	 16
491	 23	92.8	16.3	 20
492	 23	44.3	6.9	 20
493	 23	37.5	9.1	 16
494	 23	69.0	15.4	 25
495	 23	62.0	13.3	 25
496	 23	54.5	8.9	 20
497	 23	52.0	12.0	 25
498	 23	43.0	7.3	 25
499	 23	105.5	13.9	 20
500	 23	76.0	15.6	 25
501	 23	47.0	6.8	 25
502	 23	47.0	8.3	 20
503	 23	54.3	7.8	 20
504	 23	83.5	12.6	 20
505	 23	431.0	40.7	 16
506	 23	430.0	41.4	 20
507	 23	129.5	22.5	 20
508	 23	422.5	62.9	 20
509	 23	48.0	11.9	 25
510	 23	71.3	10.5	 20
511	 23	67.0	13.1	 25
512	 23	785.0	214.1	 25
513	 23	62.5	12.7	 20
514	 23	295.0	81.6	 25
515	 23	152.0	18.1	 25
516	 23	53.8	11.6	 20
517	 23	36.3	7.5	 20
518	 23	42.3	7.6	 20
519	 23	170.3	25.6	 16
520	 23	148.3	21.1	 20
521	 23	2362.5	546.2	 20
522	 23	88.0	18.1	 20
523	 23	45.0	7.3	 25
524	 23	38.0	6.7	 25
525	 23	99.3	17.2	 20
526	 23	70.0	12.2	 25
527	 23	60.0	11.4	 25
528	 23	231.0	35.1	 20
529	 23	79.0	13.4	 25
530	 23	46.0	7.6	 25
531	 23	92.8	16.5	 16
532	 23	106.3	13.7	 20
533	 23	1470.5	203.2	 20
534	 23	516.8	29.9	 16
535	 23	305.3	36.9	 20
536	 23	68.0	9.6	 25
537	 23	115.8	13.9	 20
538	 23	145.0	19.2	 25
539	 23	97.0	14.4	 25
540	 23	60.5	9.3	 20
541	 23	70.0	12.7	 25
542	 23	56.0	8.0	 25
543	 23	35.0	6.1	 20
544	 23	51.0	9.5	 25
545	 23	101.5	15.9	 20
546	 23	32.3	5.7	 16
547	 23	33.3	6.4	 20
548	 23	34.5	7.1	 16
549	 23	149.0	43.8	 25
550	 23	31.0	5.5	 25
551	 23	34.3	6.3	 20
552	 23	35.0	8.5	 25
553	 23	35.0	5.6	 25
554	 23	46.3	6.7	 20
555	 23	51.0	8.6	 25
556	 23	38.0	6.6	 25
557	 23	40.0	5.8	 20
558	 23	82.0	19.5	 25
559	 23	42.0	8.5	 20
560	 23	115.8	20.1	 16
561	 23	630.3	64.9	 20
562	 23	1015.5	112.6	 20
563	 23	75.3	11.2	 20
564	 23	123.0	15.6	 25
565	 23	78.0	14.3	 25
566	 23	89.8	12.7	 20
567	 23	67.0	11.6	 25
568	 23	42.0	7.2	 25
569	 23	42.3	6.8	 20
570	 23	36.0	5.3	 25
571	 23	43.0	8.8	 25
572	 23	34.3	4.8	 20
573	 23	71.5	14.9	 20
574	 23	61.3	9.8	 20
575	 23	530.0	55.6	 16
576	 23	74.8	9.6	 20
577	 23	35.0	5.9	 25
578	 23	32.3	5.0	 20
579	 23	37.0	6.8	 25
580	 23	34.0	6.3	 25
581	 23	60.5	10.9	 20
582	 23	40.0	7.2	 25
583	 23	58.0	8.9	 25
584	 23	519.0	106.3	 20
585	 23	240.0	44.6	 25
586	 23	146.3	25.0	 20
587	 23	126.8	15.5	 20
588	 23	40.3	7.4	 20
589	 23	76.8	10.9	 16
590	 23	489.8	61.1	 20
591	 23	38.0	8.1	 25
592	 23	150.5	12.6	 20
593	 23	164.0	30.4	 25
594	 23	35.0	7.0	 25
595	 23	35.3	6.1	 20
596	 23	38.0	7.0	 25
597	 23	63.0	9.7	 25
598	 23	174.5	50.5	 20
599	 23	46.0	8.9	 25
600	 23	33.0	5.2	 20
601	 23	32.0	6.1	 16
602	 23	33.3	7.5	 20
603	 23	37.3	5.0	 20
604	 23	91.0	13.9	 16
605	 23	300.0	27.6	 25
606	 23	769.0	120.1	 25
607	 23	53.3	8.6	 20
608	 23	32.0	6.0	 25
609	 23	29.0	3.3	 25
610	 23	33.0	5.9	 20
611	 23	33.0	6.1	 25
612	 23	45.0	6.3	 25
613	 23	97.8	23.3	 20
614	 23	52.0	11.4	 20
615	 23	45.5	9.1	 20
616	 23	36.0	5.5	 16
617	 23	41.3	7.4	 20
618	 23	30.0	5.9	 20
619	 23	37.3	4.9	 20
620	 23	120.0	25.3	 25
621	 23	184.0	35.6	 25
622	 23	36.3	6.1	 20
623	 23	228.0	44.3	 25
624	 23	231.8	24.2	 20
625	 23	277.0	54.7	 25
626	 23	622.0	107.6	 25
627	 23	496.0	107.4	 20
628	 23	100.5	11.2	 20
629	 23	76.5	9.0	 20
630	 23	221.5	22.6	 16
631	 23	75.3	15.2	 20
632	 23	162.5	19.6	 20
633	 23	81.0	14.9	 20
634	 23	37.0	7.8	 25
635	 23	86.0	15.2	 25
636	 23	88.0	17.8	 20
637	 23	235.0	41.4	 25
638	 23	797.0	125.5	 25
639	 23	44.5	8.6	 20
  0	 24	1708.0	261.1	 25
  1	 24	38.0	9.0	 25
  2	 24	55.8	9.5	 20
  3	 24	41.0	7.5	 25
  4	 24	32.0	6.3	 25
  5	 24	35.3	6.6	 20
  6	 24	39.0	6.4	 25
  7	 24	41.0	9.5	 20
  8	 24	33.3	6.5	 16
  9	 24	33.0	6.0	 20
 10	 24	30.3	5.8	 16
 11	 24	36.0	5.3	 20
 12	 24	35.0	6.7	 25
 13	 24	33.3	5.6	 20
 14	 24	37.0	9.1	 25
 15	 24	41.0	6.9	 25
 16	 24	55.3	7.7	 20
 17	 24	44.0	9.1	 25
 18	 24	38.0	7.0	 25
 19	 24	56.8	8.8	 20
 20	 24	47.0	8.2	 25
 21	 24	37.8	9.7	 20
 22	 24	34.0	4.8	 16
 23	 24	40.3	6.2	 20
 24	 24	41.0	7.6	 20
 25	 24	49.3	7.3	 16
 26	 24	124.0	13.5	 25
 27	 24	242.0	40.5	 25
 28	 24	196.3	21.6	 20
 29	 24	81.0	13.0	 25
 30	 24	318.0	27.9	 25
 31	 24	113.5	13.1	 20
 32	 24	152.0	18.0	 25
 33	 24	73.0	11.0	 25
 34	 24	74.8	11.5	 20
 35	 24	38.0	5.8	 20
 36	 24	66.0	9.6	 20
 37	 24	148.0	14.5	 16
 38	 24	55.5	9.2	 20
 39	 24	43.3	8.4	 20
 40	 24	33.5	5.7	 20
 41	 24	29.0	4.6	 25
 42	 24	36.0	8.3	 25
 43	 24	48.3	5.9	 20
 44	 24	34.0	6.9	 25
 45	 24	38.0	5.1	 25
 46	 24	49.0	7.7	 20
 47	 24	41.0	8.5	 25
 48	 24	73.3	22.0	 20
 49	 24	35.0	6.4	 20
 50	 24	34.3	5.9	 20
 51	 24	151.8	31.2	 16
 52	 24	59.0	9.0	 20
 53	 24	64.3	8.8	 20
 54	 24	70.3	12.5	 20
 55	 24	41.0	8.5	 25
 56	 24	36.0	6.1	 25
 57	 24	55.3	10.4	 20
 58	 24	30.0	6.6	 25
 59	 24	33.0	6.6	 25
 60	 24	46.0	8.9	 20
 61	 24	36.0	7.1	 25
 62	 24	36.0	5.7	 25
 63	 24	34.3	5.7	 16
 64	 24	39.0	7.7	 20
 65	 24	49.3	9.9	 20
 66	 24	48.0	8.0	 16
 67	 24	32.5	6.5	 20
 68	 24	86.0	15.3	 25
 69	 24	182.3	18.3	 20
 70	 24	271.0	67.0	 25
 71	 24	40.0	5.9	 25
 72	 24	40.0	6.4	 20
 73	 24	45.0	6.8	 25
 74	 24	46.0	9.1	 25
 75	 24	37.5	7.4	 20
 76	 24	37.0	5.8	 25
 77	 24	36.0	7.0	 20
 78	 24	37.3	4.9	 16
 79	 24	105.5	23.2	 20
 80	 24	49.0	8.7	 20
 81	 24	33.5	6.5	 20
 82	 24	35.0	7.1	 25
 83	 24	35.0	6.4	 25
 84	 24	49.3	10.1	 20
 85	 24	72.0	12.4	 25
 86	 24	82.0	12.2	 20
 87	 24	52.0	10.2	 25
 88	 24	46.0	6.8	 25
 89	 24	129.5	17.7	 20
 90	 24	157.0	19.2	 25
 91	 24	123.3	18.7	 20
 92	 24	293.5	30.4	 16
 93	 24	218.8	39.6	 20
 94	 24	36.5	5.2	 20
 95	 24	42.0	7.7	 20
 96	 24	61.0	9.6	 25
 97	 24	316.0	25.7	 25
 98	 24	47.8	9.0	 20
 99	 24	42.0	6.3	 25
100	 24	49.0	7.8	 25
101	 24	39.0	5.1	 20
102	 24	38.0	6.4	 25
103	 24	36.0	7.5	 25
104	 24	42.3	7.8	 20
105	 24	45.0	7.6	 20
106	 24	44.0	10.2	 20
107	 24	34.0	7.4	 16
108	 24	42.3	8.0	 20
109	 24	32.0	6.4	 25
110	 24	41.5	7.9	 20
111	 24	40.0	7.4	 25
112	 24	46.0	6.3	 25
113	 24	34.0	5.5	 20
114	 24	56.0	7.5	 25
115	 24	37.0	5.6	 25
116	 24	61.0	8.6	 20
117	 24	32.0	6.2	 25
118	 24	46.0	7.9	 25
119	 24	99.0	11.6	 16
120	 24	53.3	8.8	 20
121	 24	68.0	11.9	 16
122	 24	51.5	8.6	 20
123	 24	291.0	34.4	 25
124	 24	119.3	13.4	 20
125	 24	216.0	21.8	 25
126	 24	217.0	24.8	 25
127	 24	138.5	22.8	 20
128	 24	125.0	23.3	 25
129	 24	44.0	7.8	 25
130	 24	40.0	7.3	 20
131	 24	37.0	5.1	 25
132	 24	55.3	9.9	 20
133	 24	40.8	8.8	 16
134	 24	43.3	7.8	 20
135	 24	38.0	7.3	 20
136	 24	34.8	4.4	 16
137	 24	33.0	7.1	 25
138	 24	58.0	10.3	 25
139	 24	34.0	6.0	 20
140	 24	40.0	7.6	 25
141	 24	39.0	5.9	 25
142	 24	289.3	28.0	 20
143	 24	103.0	19.9	 25
144	 24	165.0	30.8	 25
145	 24	193.5	15.9	 20
146	 24	574.3	32.9	 20
147	 24	398.8	45.9	 20
148	 24	435.8	39.3	 16
149	 24	134.3	26.7	 20
150	 24	164.3	18.8	 20
151	 24	74.3	11.6	 20
152	 24	43.0	7.1	 25
153	 24	110.0	88.3	 25
154	 24	40.0	5.9	 20
155	 24	43.0	9.1	 25
156	 24	59.0	8.1	 25
157	 24	82.3	9.5	 20
158	 24	39.0	8.5	 25
159	 24	39.0	5.6	 20
160	 24	47.3	8.9	 20
161	 24	39.3	6.2	 20
162	 24	145.0	14.5	 16
163	 24	42.5	9.4	 20
164	 24	35.5	6.2	 20
165	 24	41.0	7.8	 20
166	 24	57.0	9.9	 25
167	 24	44.0	8.3	 25
168	 24	37.3	6.6	 20
169	 24	48.0	8.2	 25
170	 24	92.0	13.9	 25
171	 24	191.3	16.5	 20
172	 24	54.0	7.3	 25
173	 24	72.0	10.3	 25
174	 24	90.0	13.6	 16
175	 24	84.3	11.5	 20
176	 24	89.3	13.5	 20
177	 24	39.3	7.7	 16
178	 24	42.0	7.6	 20
179	 24	40.0	9.5	 25
180	 24	34.3	6.7	 20
181	 24	33.0	6.3	 25
182	 24	33.0	6.1	 25
183	 24	37.0	4.5	 20
184	 24	57.0	11.4	 25
185	 24	54.0	11.1	 25
186	 24	69.8	14.6	 20
187	 24	61.0	11.5	 25
188	 24	86.3	12.9	 20
189	 24	44.0	5.6	 16
190	 24	38.8	8.2	 20
191	 24	39.5	7.6	 20
192	 24	41.8	8.6	 16
193	 24	43.0	5.7	 25
194	 24	34.0	8.4	 25
195	 24	36.5	7.4	 20
196	 24	33.0	6.9	 25
197	 24	263.5	36.0	 20
198	 24	279.0	25.5	 25
199	 24	61.0	13.2	 25
200	 24	35.8	7.5	 20
201	 24	38.0	8.4	 25
202	 24	50.0	9.6	 20
203	 24	33.5	6.8	 16
204	 24	31.0	4.9	 20
205	 24	36.3	6.9	 20
206	 24	32.5	7.1	 16
207	 24	36.0	8.1	 25
208	 24	36.0	6.4	 25
209	 24	36.0	5.4	 20
210	 24	37.0	6.5	 25
211	 24	32.0	5.8	 25
212	 24	33.3	7.1	 20
213	 24	35.0	6.3	 25
214	 24	29.0	4.6	 25
215	 24	27.5	5.1	 20
216	 24	29.3	6.3	 20
217	 24	31.3	4.9	 20
218	 24	33.5	6.1	 16
219	 24	29.0	4.0	 20
220	 24	46.0	7.6	 25
221	 24	30.3	5.8	 20
222	 24	35.0	6.4	 25
223	 24	36.0	6.7	 25
224	 24	31.3	4.9	 20
225	 24	27.0	5.2	 25
226	 24	32.0	5.5	 25
227	 24	35.5	6.8	 20
228	 24	40.0	7.3	 25
229	 24	35.0	6.2	 25
230	 24	95.0	14.4	 16
231	 24	35.3	5.0	 20
232	 24	123.3	16.3	 20
233	 24	107.5	16.4	 16
234	 24	325.0	54.6	 25
235	 24	368.0	30.7	 20
236	 24	138.0	13.3	 25
237	 24	60.0	10.3	 25
238	 24	48.3	8.2	 20
239	 24	51.0	9.2	 25
240	 24	54.0	8.4	 25
241	 24	70.3	9.0	 20
242	 24	55.0	11.0	 25
243	 24	46.0	8.2	 25
244	 24	39.3	7.0	 16
245	 24	35.5	7.2	 20
246	 24	32.3	4.0	 20
247	 24	42.0	5.8	 16
248	 24	146.0	22.7	 25
249	 24	107.0	14.8	 25
250	 24	86.3	15.5	 20
251	 24	90.0	8.6	 25
252	 24	45.0	7.7	 25
253	 24	110.0	19.5	 20
254	 24	225.0	28.4	 25
255	 24	579.0	74.6	 25
256	 24	569.3	67.1	 20
257	 24	59.0	9.5	 25
258	 24	41.0	6.1	 20
259	 24	51.0	9.8	 16
260	 24	31.0	4.7	 20
261	 24	32.3	5.5	 20
262	 24	61.3	9.3	 20
263	 24	43.0	8.2	 25
264	 24	35.0	6.5	 25
265	 24	42.5	7.2	 20
266	 24	36.0	8.4	 25
267	 24	32.0	5.6	 25
268	 24	44.0	7.0	 20
269	 24	35.0	4.8	 25
270	 24	66.0	12.9	 25
271	 24	35.3	8.0	 16
272	 24	38.3	7.5	 20
273	 24	30.3	5.2	 16
274	 24	31.3	5.2	 20
275	 24	32.3	6.1	 20
276	 24	37.3	6.6	 20
277	 24	32.0	7.3	 25
278	 24	32.0	6.4	 25
279	 24	46.3	7.6	 20
280	 24	43.0	6.4	 25
281	 24	32.0	5.4	 25
282	 24	34.3	5.6	 20
283	 24	34.0	6.4	 25
284	 24	82.0	15.3	 25
285	 24	40.3	6.5	 16
286	 24	48.0	7.7	 20
287	 24	33.0	6.9	 20
288	 24	30.3	6.6	 16
289	 24	34.5	7.0	 20
290	 24	54.0	9.9	 25
291	 24	32.0	5.6	 20
292	 24	60.0	9.8	 25
293	 24	51.0	9.8	 25
294	 24	73.0	9.7	 20
295	 24	199.0	28.0	 25
296	 24	143.0	16.1	 25
297	 24	121.0	13.2	 20
298	 24	126.0	15.6	 25
299	 24	160.0	16.6	 20
300	 24	46.5	10.5	 16
301	 24	122.0	25.8	 20
302	 24	49.3	9.7	 20
303	 24	39.0	7.0	 16
304	 24	40.0	7.5	 25
305	 24	38.0	6.5	 25
306	 24	35.0	7.6	 20
307	 24	47.0	8.4	 25
308	 24	43.0	8.0	 25
309	 24	36.8	5.4	 20
310	 24	70.0	14.2	 25
311	 24	51.3	9.1	 20
312	 24	62.0	11.1	 25
313	 24	51.3	8.3	 20
314	 24	34.3	4.6	 16
315	 24	43.0	5.8	 20
316	 24	36.3	7.5	 20
317	 24	33.5	7.8	 16
318	 24	30.0	6.0	 25
319	 24	34.0	6.5	 25
320	 24	32.3	4.7	 20
321	 24	48.0	7.7	 25
322	 24	81.0	16.2	 25
323	 24	60.0	7.8	 20
324	 24	36.0	7.3	 25
325	 24	33.0	5.2	 25
326	 24	36.0	6.5	 20
327	 24	38.0	6.9	 20
328	 24	40.0	6.8	 20
329	 24	33.0	6.3	 16
330	 24	37.3	6.5	 20
331	 24	37.0	5.3	 20
332	 24	93.8	13.0	 20
333	 24	76.0	12.9	 25
334	 24	61.0	8.0	 25
335	 24	111.8	13.5	 20
336	 24	169.0	22.3	 25
337	 24	287.0	32.3	 25
338	 24	1078.3	64.2	 20
339	 24	115.0	78.8	 25
340	 24	53.0	7.2	 25
341	 24	77.0	9.6	 16
342	 24	60.0	8.0	 20
343	 24	67.3	14.0	 20
344	 24	97.5	13.5	 16
345	 24	122.5	19.6	 20
346	 24	69.0	15.4	 25
347	 24	60.3	9.9	 20
348	 24	49.0	8.4	 25
349	 24	530.0	67.6	 20
350	 24	143.0	55.9	 25
351	 24	81.0	17.3	 25
352	 24	64.3	10.7	 20
353	 24	44.0	7.0	 25
354	 24	50.0	9.8	 25
355	 24	60.8	11.0	 16
356	 24	52.0	9.2	 20
357	 24	32.0	5.5	 20
358	 24	32.5	4.6	 16
359	 24	35.0	5.7	 25
360	 24	45.0	7.2	 25
361	 24	52.0	12.2	 20
362	 24	200.0	39.3	 25
363	 24	304.0	27.6	 25
364	 24	67.3	16.7	 20
365	 24	35.0	5.5	 25
366	 24	31.0	5.9	 25
367	 24	32.0	5.3	 20
368	 24	46.0	8.9	 25
369	 24	140.3	19.3	 20
370	 24	69.8	10.7	 16
371	 24	37.8	6.3	 20
372	 24	48.0	7.2	 20
373	 24	45.8	6.1	 20
374	 24	39.0	6.1	 25
375	 24	55.0	8.2	 25
376	 24	51.0	7.1	 20
377	 24	66.0	12.3	 25
378	 24	59.0	9.1	 25
379	 24	43.3	6.2	 20
380	 24	43.0	7.5	 25
381	 24	33.0	5.7	 25
382	 24	55.3	10.8	 20
383	 24	83.3	10.2	 20
384	 24	43.5	7.7	 20
385	 24	38.3	8.0	 16
386	 24	37.3	7.8	 20
387	 24	31.0	5.6	 20
388	 24	31.0	5.9	 25
389	 24	40.0	7.7	 25
390	 24	42.3	9.2	 20
391	 24	40.0	7.6	 25
392	 24	36.0	7.3	 25
393	 24	50.0	6.6	 20
394	 24	54.0	8.9	 25
395	 24	48.0	9.6	 25
396	 24	61.3	11.2	 20
397	 24	91.8	17.1	 20
398	 24	66.3	9.8	 20
399	 24	53.3	8.5	 16
400	 24	90.8	10.9	 20
401	 24	37.0	5.6	 25
402	 24	43.0	8.5	 20
403	 24	38.0	5.8	 25
404	 24	421.0	63.9	 25
405	 24	96.3	11.0	 20
406	 24	109.0	17.6	 25
407	 24	96.0	9.8	 25
408	 24	86.0	12.5	 20
409	 24	40.0	7.2	 25
410	 24	35.0	4.3	 20
411	 24	42.3	4.6	 16
412	 24	119.8	19.9	 20
413	 24	162.8	19.8	 20
414	 24	344.5	23.6	 16
415	 24	87.0	21.3	 25
416	 24	76.0	13.7	 25
417	 24	94.3	12.4	 20
418	 24	59.0	11.1	 25
419	 24	40.0	7.0	 25
420	 24	35.0	7.0	 20
421	 24	39.0	6.3	 25
422	 24	35.0	5.3	 25
423	 24	35.3	6.0	 20
424	 24	36.0	5.3	 20
425	 24	34.3	8.8	 16
426	 24	32.3	6.2	 20
427	 24	38.3	6.7	 20
428	 24	37.0	6.4	 16
429	 24	38.0	5.8	 25
430	 24	40.0	6.4	 25
431	 24	47.0	6.8	 20
432	 24	46.0	7.9	 25
433	 24	45.0	7.8	 25
434	 24	62.5	11.2	 20
435	 24	51.0	9.8	 25
436	 24	368.0	36.2	 25
437	 24	38.3	7.5	 20
438	 24	46.3	8.1	 20
439	 24	99.5	15.3	 20
440	 24	225.5	21.7	 16
441	 24	62.0	10.9	 20
442	 24	42.3	7.2	 20
443	 24	46.0	8.7	 20
444	 24	50.0	8.0	 25
445	 24	46.0	6.5	 25
446	 24	128.0	17.9	 20
447	 24	168.0	30.2	 25
448	 24	196.0	27.5	 25
449	 24	57.3	11.1	 20
450	 24	64.0	12.0	 25
451	 24	32.0	6.2	 25
452	 24	50.3	6.2	 16
453	 24	96.0	16.2	 20
454	 24	144.0	19.3	 20
455	 24	55.0	7.7	 16
456	 24	178.5	22.4	 20
457	 24	35.0	5.3	 25
458	 24	36.0	4.8	 20
459	 24	38.0	5.6	 25
460	 24	38.0	6.8	 25
461	 24	35.5	5.4	 20
462	 24	37.0	6.3	 25
463	 24	36.0	6.2	 20
464	 24	47.0	7.2	 25
465	 24	36.0	5.5	 25
466	 24	61.3	9.1	 16
467	 24	43.0	7.4	 20
468	 24	75.8	14.0	 20
469	 24	133.3	17.0	 16
470	 24	54.3	6.1	 20
471	 24	91.0	10.3	 25
472	 24	42.3	8.8	 20
473	 24	37.0	6.3	 25
474	 24	36.0	6.3	 25
475	 24	40.3	8.1	 20
476	 24	39.0	6.6	 25
477	 24	58.0	11.1	 25
478	 24	33.3	7.1	 20
479	 24	33.0	7.1	 25
480	 24	34.3	4.7	 20
481	 24	55.5	7.4	 16
482	 24	54.0	8.7	 20
483	 24	40.0	6.0	 20
484	 24	47.0	10.4	 16
485	 24	40.0	6.7	 25
486	 24	49.0	8.4	 25
487	 24	70.0	13.2	 20
488	 24	37.0	6.7	 25
489	 24	62.0	8.0	 25
490	 24	46.0	8.2	 20
491	 24	38.0	9.2	 25
492	 24	36.0	7.0	 25
493	 24	41.3	7.3	 20
494	 24	38.5	6.1	 20
495	 24	37.0	7.7	 20
496	 24	34.3	5.3	 16
497	 24	44.5	7.8	 20
498	 24	39.0	6.5	 25
499	 24	78.3	10.1	 20
500	 24	68.0	11.2	 25
501	 24	51.3	9.1	 20
502	 24	53.0	8.4	 25
503	 24	52.0	7.6	 25
504	 24	131.3	16.7	 20
505	 24	380.0	57.4	 25
506	 24	830.0	72.5	 25
507	 24	297.5	36.0	 20
508	 24	959.3	88.0	 20
509	 24	76.5	32.1	 20
510	 24	93.5	13.9	 16
511	 24	64.5	12.0	 20
512	 24	213.0	36.9	 25
513	 24	38.3	4.8	 20
514	 24	193.0	42.5	 25
515	 24	95.0	14.9	 25
516	 24	46.0	9.3	 20
517	 24	35.0	4.8	 25
518	 24	36.0	6.4	 25
519	 24	93.8	15.9	 20
520	 24	372.0	72.4	 25
521	 24	585.0	182.2	 25
522	 24	113.0	14.4	 16
523	 24	48.8	8.6	 20
524	 24	36.0	6.1	 20
525	 24	51.5	6.5	 16
526	 24	65.0	9.2	 25
527	 24	48.0	6.9	 25
528	 24	85.0	10.5	 20
529	 24	64.0	8.2	 25
530	 24	40.0	5.8	 25
531	 24	116.3	12.9	 20
532	 24	80.0	17.8	 25
533	 24	1005.0	155.2	 25
534	 24	277.0	28.6	 20
535	 24	168.0	30.9	 25
536	 24	75.8	10.1	 20
537	 24	76.5	11.4	 16
538	 24	105.3	14.2	 20
539	 24	80.0	13.2	 16
540	 24	60.0	9.5	 25
541	 24	62.0	7.6	 25
542	 24	44.5	6.6	 20
543	 24	34.0	5.8	 25
544	 24	49.0	9.2	 25
545	 24	54.3	9.4	 20
546	 24	34.0	6.7	 25
547	 24	33.0	5.6	 25
548	 24	33.3	5.9	 20
549	 24	39.0	7.0	 20
550	 24	36.3	5.8	 20
551	 24	34.0	5.4	 16
552	 24	33.5	5.5	 20
553	 24	32.5	7.8	 20
554	 24	36.5	4.4	 20
555	 24	36.0	4.2	 25
556	 24	46.0	9.6	 25
557	 24	56.3	10.4	 20
558	 24	44.0	7.1	 25
559	 24	36.0	6.4	 25
560	 24	116.0	17.2	 20
561	 24	478.0	50.3	 25
562	 24	731.0	54.1	 25
563	 24	136.0	12.3	 16
564	 24	258.0	23.1	 20
565	 24	144.3	12.9	 20
566	 24	110.8	15.6	 16
567	 24	60.0	9.1	 20
568	 24	42.0	6.0	 25
569	 24	44.3	8.4	 20
570	 24	40.0	7.8	 25
571	 24	44.0	6.4	 25
572	 24	40.0	8.0	 20
573	 24	49.0	8.5	 25
574	 24	46.0	6.8	 25
575	 24	137.8	23.3	 20
576	 24	48.0	7.8	 25
577	 24	38.5	7.5	 16
578	 24	31.0	6.3	 20
579	 24	36.8	8.1	 20
580	 24	35.5	7.3	 16
581	 24	45.8	8.5	 20
582	 24	37.0	6.2	 25
583	 24	48.3	9.8	 20
584	 24	200.0	25.5	 25
585	 24	301.0	26.1	 25
586	 24	61.0	9.2	 20
587	 24	82.0	11.2	 25
588	 24	36.0	5.8	 25
589	 24	48.5	7.5	 20
590	 24	203.0	28.8	 25
591	 24	46.0	7.3	 20
592	 24	111.5	14.1	 16
593	 24	102.8	13.7	 20
594	 24	29.0	4.9	 20
595	 24	34.5	8.2	 16
596	 24	35.0	6.2	 25
597	 24	36.0	5.5	 25
598	 24	33.5	5.3	 20
599	 24	34.0	7.4	 25
600	 24	29.0	7.0	 25
601	 24	36.3	6.5	 20
602	 24	36.0	5.9	 25
603	 24	45.0	8.8	 25
604	 24	48.0	6.7	 20
605	 24	341.0	32.9	 20
606	 24	131.3	19.5	 20
607	 24	68.3	9.3	 16
608	 24	34.0	6.0	 20
609	 24	36.0	6.0	 20
610	 24	36.3	7.8	 20
611	 24	37.0	7.9	 25
612	 24	35.0	6.8	 25
613	 24	34.8	7.1	 20
614	 24	38.0	7.3	 25
615	 24	35.3	5.1	 20
616	 24	36.0	4.8	 25
617	 24	36.0	7.6	 25
618	 24	30.0	5.5	 20
619	 24	34.5	6.0	 20
620	 24	87.0	15.1	 20
621	 24	89.0	14.0	 16
622	 24	47.3	7.7	 20
623	 24	300.5	40.4	 20
624	 24	361.0	28.6	 20
625	 24	213.0	26.2	 25
626	 24	210.0	32.1	 25
627	 24	259.0	25.1	 20
628	 24	111.0	13.8	 25
629	 24	104.0	15.4	 25
630	 24	97.0	12.4	 20
631	 24	70.0	11.4	 25
632	 24	235.0	28.0	 25
633	 24	84.5	9.5	 16
634	 24	45.3	10.1	 20
635	 24	57.5	8.8	 20
636	 24	49.0	9.0	 16
637	 24	323.8	33.1	 20
638	 24	226.0	30.6	 25
639	 24	1637.0	200.8	 20
  0	 25	45.0	10.5	 20
  1	 25	32.5	5.9	 16
  2	 25	34.3	5.9	 20
  3	 25	39.0	5.7	 25
  4	 25	32.5	5.3	 20
  5	 25	35.0	5.1	 25
  6	 25	60.0	9.0	 25
  7	 25	43.3	5.9	 20
  8	 25	35.0	7.8	 25
  9	 25	50.0	7.5	 25
 10	 25	31.3	5.9	 20
 11	 25	33.0	7.4	 25
 12	 25	34.5	6.5	 20
 13	 25	45.8	8.0	 16
 14	 25	28.3	5.9	 20
 15	 25	35.3	5.3	 20
 16	 25	38.3	7.7	 16
 17	 25	42.0	7.5	 25
 18	 25	65.0	11.0	 25
 19	 25	50.0	6.3	 20
 20	 25	54.0	10.7	 25
 21	 25	40.0	8.1	 25
 22	 25	48.3	9.8	 20
 23	 25	37.0	7.5	 25
 24	 25	37.0	6.8	 25
 25	 25	76.3	11.3	 20
 26	 25	225.3	36.0	 20
 27	 25	88.3	13.7	 20
 28	 25	574.3	35.8	 16
 29	 25	544.8	77.0	 20
 30	 25	74.0	10.4	 25
 31	 25	96.0	14.2	 20
 32	 25	109.0	18.8	 25
 33	 25	104.0	14.7	 25
 34	 25	104.3	12.9	 20
 35	 25	56.0	11.4	 25
 36	 25	100.0	12.8	 25
 37	 25	64.0	11.6	 20
 38	 25	59.0	10.2	 25
 39	 25	71.8	12.2	 20
 40	 25	46.8	6.1	 20
 41	 25	35.3	7.3	 20
 42	 25	51.3	8.4	 16
 43	 25	42.5	6.7	 20
 44	 25	31.0	7.2	 25
 45	 25	35.0	7.5	 20
 46	 25	66.0	14.0	 25
 47	 25	33.0	5.9	 25
 48	 25	38.0	6.3	 20
 49	 25	242.0	74.1	 25
 50	 25	38.0	6.6	 25
 51	 25	38.8	7.1	 20
 52	 25	209.0	43.7	 25
 53	 25	113.0	15.6	 25
 54	 25	394.0	32.7	 16
 55	 25	44.5	11.4	 20
 56	 25	94.5	22.1	 20
 57	 25	30.3	5.1	 16
 58	 25	43.0	9.3	 25
 59	 25	37.0	6.6	 25
 60	 25	36.0	6.7	 20
 61	 25	38.0	6.1	 25
 62	 25	33.0	7.3	 25
 63	 25	49.8	10.0	 20
 64	 25	34.0	6.7	 25
 65	 25	39.0	6.8	 25
 66	 25	45.3	11.0	 20
 67	 25	37.0	7.1	 25
 68	 25	35.0	5.3	 20
 69	 25	71.5	13.2	 16
 70	 25	41.3	6.5	 20
 71	 25	321.3	55.0	 20
 72	 25	63.0	8.0	 20
 73	 25	66.0	12.0	 25
 74	 25	551.0	70.8	 25
 75	 25	512.0	60.0	 20
 76	 25	349.0	53.5	 25
 77	 25	343.0	67.4	 20
 78	 25	59.0	9.2	 25
 79	 25	68.0	13.5	 25
 80	 25	71.3	9.6	 20
 81	 25	35.0	5.2	 20
 82	 25	34.5	6.3	 20
 83	 25	33.0	5.9	 16
 84	 25	32.3	4.7	 20
 85	 25	65.3	11.5	 20
 86	 25	99.0	13.3	 20
 87	 25	43.0	7.7	 25
 88	 25	66.0	12.3	 25
 89	 25	83.5	14.5	 20
 90	 25	265.0	49.1	 25
 91	 25	413.0	33.2	 25
 92	 25	138.3	27.4	 20
 93	 25	114.0	22.6	 25
 94	 25	133.0	29.2	 25
 95	 25	83.8	10.3	 16
 96	 25	365.0	26.0	 20
 97	 25	109.5	15.1	 20
 98	 25	79.0	8.7	 16
 99	 25	81.5	13.0	 20
100	 25	46.0	8.6	 25
101	 25	38.3	6.2	 20
102	 25	68.0	12.7	 25
103	 25	96.0	16.5	 25
104	 25	176.5	22.0	 20
105	 25	34.0	6.0	 25
106	 25	268.0	46.9	 25
107	 25	49.0	9.0	 20
108	 25	120.0	23.1	 25
109	 25	114.5	15.1	 20
110	 25	36.0	5.2	 16
111	 25	41.3	6.6	 20
112	 25	92.5	12.7	 20
113	 25	121.5	22.6	 16
114	 25	37.0	7.4	 25
115	 25	40.5	5.9	 20
116	 25	49.0	8.8	 25
117	 25	66.0	12.5	 25
118	 25	84.8	11.9	 20
119	 25	397.0	65.8	 25
120	 25	357.0	34.6	 25
121	 25	438.8	73.8	 20
122	 25	173.0	25.5	 25
123	 25	208.0	19.0	 20
124	 25	155.5	19.2	 16
125	 25	142.5	15.6	 20
126	 25	86.3	12.5	 20
127	 25	130.0	21.7	 16
128	 25	245.0	41.1	 25
129	 25	105.0	14.8	 25
130	 25	576.5	105.8	 20
131	 25	38.0	8.3	 25
132	 25	42.0	6.8	 25
133	 25	35.3	6.2	 20
134	 25	40.0	8.3	 25
135	 25	33.0	6.6	 25
136	 25	68.5	12.9	 20
137	 25	48.8	7.4	 20
138	 25	503.8	53.3	 20
139	 25	107.5	10.6	 16
140	 25	39.8	7.4	 20
141	 25	47.0	8.6	 20
142	 25	33.0	6.9	 20
143	 25	40.0	6.4	 25
144	 25	33.0	7.6	 25
145	 25	36.0	6.5	 20
146	 25	33.0	5.9	 25
147	 25	37.0	6.1	 25
148	 25	32.3	4.9	 20
149	 25	36.0	6.3	 25
150	 25	36.0	8.2	 25
151	 25	48.8	8.8	 16
152	 25	45.3	6.2	 20
153	 25	39.3	7.0	 16
154	 25	63.5	14.6	 20
155	 25	71.3	12.4	 20
156	 25	48.0	7.9	 20
157	 25	146.0	24.9	 25
158	 25	40.0	6.1	 25
159	 25	128.0	18.9	 20
160	 25	286.0	31.6	 25
161	 25	54.0	10.3	 25
162	 25	47.5	7.7	 20
163	 25	38.0	8.7	 25
164	 25	48.0	8.2	 25
165	 25	86.0	13.9	 16
166	 25	48.3	8.6	 20
167	 25	80.3	13.4	 20
168	 25	43.3	7.2	 16
169	 25	66.3	10.2	 20
170	 25	83.0	12.9	 25
171	 25	318.3	26.5	 20
172	 25	66.0	10.7	 25
173	 25	46.0	8.1	 25
174	 25	42.3	7.0	 20
175	 25	1397.0	362.6	 25
176	 25	45.0	8.3	 25
177	 25	34.3	7.3	 20
178	 25	32.0	5.4	 25
179	 25	68.3	14.0	 20
180	 25	28.3	4.8	 16
181	 25	28.0	7.3	 20
182	 25	37.5	6.3	 20
183	 25	46.3	8.0	 20
184	 25	289.0	52.1	 25
185	 25	280.0	28.6	 25
186	 25	447.3	60.5	 20
187	 25	47.0	8.3	 25
188	 25	45.0	9.9	 25
189	 25	44.3	11.4	 20
190	 25	54.0	9.3	 25
191	 25	58.8	10.9	 20
192	 25	46.0	8.4	 25
193	 25	40.0	6.3	 20
194	 25	49.3	8.6	 16
195	 25	42.0	7.8	 20
196	 25	57.8	11.3	 20
197	 25	48.0	8.4	 20
198	 25	83.0	11.5	 25
199	 25	350.0	55.1	 25
200	 25	36.0	5.3	 20
201	 25	73.0	15.8	 25
202	 25	38.0	6.3	 25
203	 25	37.3	6.2	 20
204	 25	43.0	9.4	 25
205	 25	37.0	8.7	 25
206	 25	33.0	7.0	 20
207	 25	33.3	7.1	 20
208	 25	36.3	5.9	 20
209	 25	53.5	14.5	 16
210	 25	34.0	4.7	 20
211	 25	27.0	4.5	 25
212	 25	31.8	5.3	 20
213	 25	49.0	10.1	 25
214	 25	54.0	19.0	 25
215	 25	51.0	8.4	 20
216	 25	48.0	8.4	 25
217	 25	35.0	7.6	 25
218	 25	34.8	6.9	 20
219	 25	32.0	5.7	 25
220	 25	35.0	6.0	 20
221	 25	25.5	4.7	 16
222	 25	31.0	3.8	 20
223	 25	30.0	4.4	 20
224	 25	32.5	5.8	 16
225	 25	32.0	6.1	 25
226	 25	32.0	5.8	 25
227	 25	41.3	8.6	 20
228	 25	37.0	5.4	 25
229	 25	41.3	8.6	 20
230	 25	35.0	5.6	 25
231	 25	32.0	6.7	 25
232	 25	32.3	4.4	 20
233	 25	72.0	13.1	 25
234	 25	156.3	22.4	 20
235	 25	163.3	15.9	 16
236	 25	57.3	10.5	 20
237	 25	48.3	6.0	 20
238	 25	50.5	9.8	 16
239	 25	90.0	13.6	 25
240	 25	124.0	18.2	 25
241	 25	70.3	12.3	 20
242	 25	40.0	8.0	 25
243	 25	48.0	9.5	 25
244	 25	82.5	9.6	 20
245	 25	171.0	38.3	 25
246	 25	59.0	10.7	 25
247	 25	141.3	18.4	 20
248	 25	146.8	22.6	 20
249	 25	53.3	9.6	 20
250	 25	40.0	8.6	 16
251	 25	59.0	12.4	 20
252	 25	57.8	9.1	 20
253	 25	39.0	6.7	 20
254	 25	96.0	16.7	 25
255	 25	40.0	7.3	 25
256	 25	47.0	5.7	 20
257	 25	289.0	51.9	 25
258	 25	136.0	24.2	 25
259	 25	107.5	18.8	 20
260	 25	44.0	8.6	 25
261	 25	34.0	5.1	 25
262	 25	37.0	4.7	 16
263	 25	39.8	7.9	 20
264	 25	35.0	7.0	 20
265	 25	45.3	8.8	 16
266	 25	57.3	9.5	 20
267	 25	37.3	8.5	 20
268	 25	86.0	15.4	 25
269	 25	146.0	18.7	 25
270	 25	54.3	6.3	 20
271	 25	35.0	5.2	 25
272	 25	33.0	4.5	 25
273	 25	32.3	6.0	 20
274	 25	31.0	7.4	 25
275	 25	35.0	6.5	 25
276	 25	42.0	7.9	 16
277	 25	42.3	5.9	 20
278	 25	32.3	5.4	 20
279	 25	81.3	18.9	 16
280	 25	138.8	34.2	 20
281	 25	58.0	13.1	 25
282	 25	51.0	10.3	 20
283	 25	49.0	10.4	 25
284	 25	52.0	7.9	 25
285	 25	54.0	8.9	 20
286	 25	71.0	12.5	 25
287	 25	98.0	14.2	 25
288	 25	40.8	7.8	 20
289	 25	51.0	8.7	 25
290	 25	40.3	7.5	 20
291	 25	32.8	7.5	 16
292	 25	36.0	6.1	 20
293	 25	35.0	5.9	 20
294	 25	49.3	8.2	 16
295	 25	45.0	8.8	 25
296	 25	45.0	8.3	 25
297	 25	32.0	5.8	 20
298	 25	40.0	7.4	 25
299	 25	43.0	8.0	 25
300	 25	36.0	8.7	 20
301	 25	41.0	7.4	 25
302	 25	42.0	5.8	 25
303	 25	50.0	6.5	 20
304	 25	2508.3	346.7	 20
305	 25	114.8	17.4	 16
306	 25	129.0	20.2	 20
307	 25	33.3	7.1	 20
308	 25	40.3	6.6	 16
309	 25	39.0	7.3	 25
310	 25	44.0	7.1	 25
311	 25	75.3	9.1	 20
312	 25	179.0	30.2	 25
313	 25	232.0	40.4	 25
314	 25	213.0	34.2	 20
315	 25	86.0	16.7	 25
316	 25	138.0	26.1	 25
317	 25	59.5	9.7	 20
318	 25	36.3	7.9	 20
319	 25	37.0	6.8	 20
320	 25	41.0	8.3	 16
321	 25	86.8	20.2	 20
322	 25	35.0	6.5	 25
323	 25	38.3	7.3	 20
324	 25	72.0	12.7	 25
325	 25	45.0	7.2	 25
326	 25	51.0	11.3	 20
327	 25	41.0	7.6	 25
328	 25	30.0	6.7	 25
329	 25	34.3	6.9	 20
330	 25	40.0	7.9	 25
331	 25	59.0	13.4	 25
332	 25	744.8	91.4	 16
333	 25	102.5	14.6	 20
334	 25	1040.0	162.6	 20
335	 25	100.0	17.6	 16
336	 25	126.0	19.5	 25
337	 25	45.0	9.6	 25
338	 25	152.8	19.7	 20
339	 25	500.0	113.6	 25
340	 25	67.0	12.6	 25
341	 25	58.5	9.0	 20
342	 25	42.0	6.9	 25
343	 25	35.0	6.3	 20
344	 25	35.0	6.2	 25
345	 25	52.0	11.0	 25
346	 25	101.5	17.9	 16
347	 25	58.0	11.0	 20
348	 25	48.5	9.0	 20
349	 25	2726.8	504.7	 16
350	 25	106.0	106.5	 25
351	 25	78.0	12.8	 25
352	 25	181.0	39.3	 20
353	 25	73.0	10.7	 25
354	 25	94.0	15.5	 25
355	 25	89.3	21.0	 20
356	 25	37.0	6.4	 25
357	 25	31.0	7.3	 25
358	 25	52.5	13.1	 20
359	 25	32.3	5.0	 20
360	 25	42.0	8.6	 20
361	 25	48.0	9.5	 16
362	 25	33.0	4.9	 20
363	 25	35.0	7.1	 20
364	 25	48.3	9.3	 20
365	 25	150.0	43.4	 25
366	 25	41.0	7.6	 25
367	 25	32.3	5.0	 20
368	 25	219.0	54.4	 25
369	 25	128.0	25.6	 25
370	 25	197.5	37.1	 20
371	 25	67.0	20.9	 25
372	 25	59.0	12.7	 25
373	 25	32.8	6.3	 16
374	 25	37.8	6.9	 20
375	 25	50.8	9.8	 20
376	 25	38.3	6.4	 16
377	 25	160.3	40.9	 20
378	 25	98.0	14.5	 25
379	 25	45.5	8.3	 20
380	 25	52.0	8.0	 25
381	 25	34.5	5.8	 20
382	 25	40.0	7.7	 25
383	 25	113.0	28.1	 25
384	 25	86.8	17.8	 20
385	 25	40.0	6.1	 25
386	 25	36.0	6.9	 25
387	 25	38.3	7.1	 16
388	 25	35.5	7.0	 20
389	 25	37.0	4.9	 20
390	 25	38.3	7.5	 16
391	 25	35.0	6.1	 20
392	 25	41.0	6.8	 25
393	 25	43.0	6.3	 20
394	 25	45.0	7.8	 25
395	 25	224.0	55.2	 25
396	 25	374.3	89.5	 20
397	 25	86.0	14.2	 25
398	 25	108.0	17.9	 25
399	 25	196.8	25.4	 20
400	 25	43.0	19.1	 25
401	 25	88.8	19.1	 20
402	 25	68.3	12.3	 16
403	 25	59.3	11.6	 20
404	 25	42.0	7.2	 20
405	 25	42.5	7.7	 16
406	 25	43.0	8.4	 25
407	 25	32.0	6.4	 25
408	 25	37.0	5.7	 20
409	 25	462.0	122.4	 25
410	 25	64.0	13.0	 25
411	 25	65.5	11.1	 20
412	 25	91.0	15.5	 25
413	 25	239.0	37.6	 25
414	 25	560.3	103.6	 20
415	 25	192.8	29.1	 20
416	 25	694.0	49.5	 20
417	 25	822.8	49.4	 16
418	 25	276.0	35.8	 20
419	 25	126.8	13.3	 16
420	 25	116.0	18.6	 25
421	 25	58.0	11.2	 25
422	 25	69.8	13.1	 20
423	 25	91.0	21.0	 25
424	 25	103.0	19.7	 25
425	 25	65.5	14.3	 20
426	 25	519.0	146.7	 25
427	 25	41.0	6.1	 25
428	 25	33.3	6.6	 20
429	 25	67.3	12.4	 20
430	 25	36.3	5.0	 20
431	 25	35.0	7.1	 16
432	 25	34.3	4.5	 20
433	 25	63.3	13.4	 20
434	 25	79.3	11.8	 20
435	 25	159.0	22.7	 25
436	 25	82.0	13.5	 25
437	 25	34.5	7.2	 20
438	 25	105.0	27.2	 25
439	 25	104.0	25.6	 25
440	 25	48.3	10.2	 20
441	 25	57.0	15.6	 25
442	 25	34.0	5.2	 25
443	 25	35.5	8.2	 16
444	 25	29.5	6.9	 20
445	 25	33.3	5.1	 20
446	 25	77.3	10.5	 16
447	 25	42.0	8.1	 20
448	 25	38.0	7.7	 25
449	 25	38.0	4.7	 20
450	 25	34.0	6.5	 25
451	 25	35.0	6.3	 25
452	 25	44.0	7.8	 20
453	 25	65.0	13.7	 25
454	 25	49.0	6.8	 25
455	 25	106.0	14.3	 20
456	 25	58.0	12.0	 25
457	 25	81.3	10.0	 16
458	 25	41.3	7.8	 20
459	 25	39.3	5.1	 20
460	 25	53.8	8.7	 16
461	 25	40.0	8.0	 25
462	 25	205.0	35.5	 25
463	 25	64.0	15.0	 20
464	 25	52.0	10.0	 25
465	 25	87.0	13.5	 25
466	 25	115.8	17.7	 20
467	 25	131.0	28.5	 25
468	 25	64.0	12.6	 25
469	 25	255.5	29.9	 20
470	 25	77.0	11.7	 25
471	 25	222.3	21.6	 20
472	 25	156.5	14.6	 16
473	 25	50.5	13.0	 20
474	 25	37.0	7.1	 20
475	 25	90.8	16.5	 20
476	 25	39.0	4.8	 25
477	 25	34.0	6.6	 25
478	 25	36.3	7.6	 20
479	 25	33.0	5.9	 25
480	 25	35.0	4.9	 25
481	 25	36.5	7.5	 20
482	 25	47.0	7.8	 25
483	 25	495.0	137.0	 25
484	 25	46.3	7.5	 20
485	 25	51.3	9.5	 20
486	 25	57.5	8.8	 20
487	 25	180.8	19.4	 16
488	 25	34.3	3.8	 20
489	 25	37.0	7.6	 25
490	 25	37.3	6.4	 20
491	 25	36.0	6.4	 25
492	 25	38.0	5.3	 20
493	 25	43.0	5.3	 25
494	 25	40.0	7.9	 25
495	 25	32.8	7.1	 20
496	 25	47.0	10.1	 25
497	 25	49.0	9.0	 25
498	 25	39.3	7.5	 16
499	 25	36.8	5.0	 20
500	 25	39.3	7.3	 20
501	 25	50.0	8.1	 16
502	 25	59.0	8.2	 20
503	 25	112.0	20.7	 25
504	 25	102.5	12.8	 20
505	 25	74.0	13.5	 25
506	 25	427.0	42.4	 25
507	 25	726.8	66.6	 20
508	 25	713.0	144.3	 25
509	 25	66.0	10.9	 25
510	 25	94.0	12.8	 20
511	 25	369.0	78.7	 25
512	 25	56.8	8.4	 20
513	 25	82.0	12.2	 16
514	 25	52.0	9.1	 20
515	 25	35.3	6.5	 20
516	 25	280.3	28.6	 16
517	 25	54.0	10.9	 25
518	 25	41.0	7.0	 25
519	 25	258.0	33.9	 20
520	 25	293.0	19.6	 25
521	 25	203.0	33.7	 25
522	 25	47.0	10.5	 20
523	 25	80.0	20.1	 25
524	 25	73.0	14.6	 25
525	 25	62.3	11.1	 20
526	 25	48.3	10.1	 20
527	 25	54.3	7.7	 20
528	 25	76.8	11.4	 16
529	 25	162.8	32.0	 20
530	 25	172.5	16.4	 16
531	 25	44.0	9.0	 25
532	 25	259.0	65.2	 25
533	 25	94.0	16.8	 20
534	 25	68.0	12.1	 25
535	 25	58.0	9.4	 25
536	 25	476.8	69.7	 20
537	 25	382.0	111.3	 25
538	 25	71.0	13.1	 25
539	 25	35.5	7.8	 20
540	 25	100.3	15.1	 20
541	 25	86.8	11.8	 20
542	 25	49.3	8.5	 16
543	 25	111.8	21.2	 20
544	 25	102.5	17.6	 20
545	 25	341.3	59.0	 20
546	 25	283.0	47.1	 25
547	 25	40.0	5.9	 25
548	 25	44.3	6.5	 20
549	 25	32.0	6.8	 25
550	 25	33.0	7.1	 25
551	 25	223.5	58.6	 20
552	 25	39.0	6.2	 25
553	 25	61.0	11.0	 25
554	 25	82.0	8.2	 16
555	 25	65.0	9.0	 20
556	 25	80.5	9.8	 20
557	 25	77.0	14.2	 16
558	 25	34.3	6.4	 20
559	 25	38.0	11.1	 25
560	 25	72.5	14.8	 20
561	 25	64.0	7.9	 25
562	 25	283.0	30.2	 25
563	 25	260.0	32.8	 20
564	 25	86.0	12.3	 25
565	 25	81.0	17.5	 25
566	 25	101.3	26.0	 20
567	 25	90.0	22.7	 25
568	 25	147.5	16.9	 16
569	 25	59.3	12.6	 20
570	 25	89.0	15.8	 20
571	 25	56.5	11.1	 16
572	 25	46.5	7.8	 20
573	 25	46.0	7.4	 25
574	 25	103.8	13.4	 20
575	 25	70.0	12.5	 25
576	 25	53.0	9.0	 25
577	 25	36.0	4.6	 20
578	 25	33.0	6.6	 25
579	 25	31.0	6.2	 25
580	 25	83.0	14.8	 20
581	 25	64.0	11.5	 25
582	 25	45.3	9.4	 20
583	 25	37.8	5.6	 16
584	 25	54.5	10.1	 20
585	 25	113.3	14.9	 20
586	 25	713.0	38.3	 16
587	 25	54.0	11.1	 25
588	 25	68.0	10.1	 25
589	 25	66.8	10.1	 20
590	 25	394.0	89.3	 25
591	 25	119.0	16.6	 25
592	 25	118.3	14.5	 20
593	 25	61.0	8.1	 25
594	 25	104.0	25.2	 25
595	 25	84.3	18.1	 20
596	 25	54.0	10.0	 20
597	 25	67.0	11.8	 20
598	 25	199.5	30.2	 16
599	 25	150.5	24.9	 20
600	 25	263.0	40.0	 25
601	 25	58.5	7.8	 20
602	 25	37.0	6.6	 25
603	 25	42.0	7.7	 25
604	 25	42.3	4.9	 20
605	 25	124.0	19.8	 25
606	 25	44.5	6.0	 20
607	 25	59.0	9.6	 25
608	 25	34.0	5.9	 25
609	 25	40.5	7.5	 20
610	 25	36.3	7.5	 20
611	 25	51.0	9.1	 20
612	 25	41.3	6.8	 16
613	 25	39.0	5.6	 20
614	 25	81.0	9.9	 25
615	 25	30.0	5.3	 20
616	 25	38.0	6.4	 25
617	 25	34.0	5.6	 25
618	 25	60.8	11.6	 20
619	 25	34.0	5.4	 25
620	 25	35.0	5.8	 25
621	 25	34.5	5.9	 20
622	 25	38.0	3.8	 25
623	 25	161.0	21.0	 25
624	 25	42.8	6.2	 16
625	 25	83.5	16.3	 20
626	 25	55.8	9.6	 20
627	 25	40.5	5.8	 16
628	 25	484.0	117.6	 25
629	 25	41.0	8.4	 25
630	 25	55.3	8.4	 20
631	 25	74.0	14.6	 25
632	 25	43.0	9.0	 25
633	 25	39.8	9.3	 20
634	 25	66.0	12.6	 25
635	 25	91.0	13.1	 25
636	 25	59.3	11.5	 20
637	 25	182.0	23.1	 25
638	 25	68.5	9.9	 20
639	 25	39.3	6.1	 16
  0	 26	1628.0	259.7	 25
  1	 26	34.3	4.6	 20
  2	 26	36.0	5.7	 25
  3	 26	35.3	6.6	 20
  4	 26	37.3	7.7	 16
  5	 26	33.3	5.3	 20
  6	 26	43.0	5.4	 20
  7	 26	38.3	7.2	 20
  8	 26	32.0	5.8	 25
  9	 26	36.0	8.0	 25
 10	 26	29.3	4.4	 20
 11	 26	36.0	6.9	 25
 12	 26	38.0	7.1	 25
 13	 26	38.5	7.7	 20
 14	 26	31.0	7.8	 25
 15	 26	32.0	6.3	 25
 16	 26	42.3	7.2	 20
 17	 26	35.0	4.5	 20
 18	 26	49.5	9.5	 20
 19	 26	64.5	9.4	 16
 20	 26	47.0	7.7	 20
 21	 26	46.0	9.9	 25
 22	 26	43.8	6.8	 20
 23	 26	47.0	7.9	 25
 24	 26	36.0	5.4	 25
 25	 26	129.0	24.1	 20
 26	 26	418.0	70.2	 25
 27	 26	137.0	21.7	 25
 28	 26	421.8	22.8	 20
 29	 26	197.0	30.9	 25
 30	 26	51.0	7.6	 16
 31	 26	83.3	11.0	 20
 32	 26	98.3	13.9	 20
 33	 26	87.3	13.2	 16
 34	 26	80.0	14.3	 20
 35	 26	48.0	5.7	 25
 36	 26	58.0	8.2	 20
 37	 26	70.0	11.1	 25
 38	 26	113.0	15.7	 25
 39	 26	70.3	10.8	 20
 40	 26	40.0	6.5	 25
 41	 26	32.0	4.3	 25
 42	 26	36.3	4.6	 20
 43	 26	37.0	6.4	 25
 44	 26	29.3	5.0	 20
 45	 26	33.5	4.3	 16
 46	 26	37.0	8.9	 20
 47	 26	33.5	6.2	 20
 48	 26	38.3	6.9	 16
 49	 26	57.0	11.4	 25
 50	 26	42.0	7.2	 25
 51	 26	37.8	5.9	 20
 52	 26	76.0	10.6	 25
 53	 26	69.0	8.5	 25
 54	 26	128.8	15.4	 20
 55	 26	37.0	7.3	 25
 56	 26	36.0	5.9	 25
 57	 26	35.0	7.5	 20
 58	 26	33.5	6.1	 20
 59	 26	34.3	6.0	 20
 60	 26	33.0	5.3	 16
 61	 26	33.3	6.1	 20
 62	 26	32.8	5.9	 20
 63	 26	36.5	6.7	 20
 64	 26	37.0	6.5	 25
 65	 26	38.0	7.4	 25
 66	 26	38.0	7.0	 20
 67	 26	34.0	5.6	 25
 68	 26	35.5	9.2	 20
 69	 26	50.0	11.4	 25
 70	 26	44.0	6.9	 25
 71	 26	73.5	16.1	 20
 72	 26	44.8	7.8	 20
 73	 26	98.3	17.2	 20
 74	 26	384.5	44.1	 16
 75	 26	328.3	33.2	 20
 76	 26	217.0	23.1	 20
 77	 26	200.3	23.1	 20
 78	 26	87.0	16.7	 25
 79	 26	76.0	10.5	 25
 80	 26	73.3	10.6	 20
 81	 26	39.0	5.7	 25
 82	 26	34.0	5.7	 25
 83	 26	37.5	7.1	 20
 84	 26	40.0	8.9	 25
 85	 26	70.0	12.3	 25
 86	 26	99.3	17.9	 16
 87	 26	76.3	13.4	 20
 88	 26	65.0	12.0	 20
 89	 26	66.5	13.2	 16
 90	 26	76.3	9.3	 20
 91	 26	483.0	56.6	 25
 92	 26	238.5	22.0	 20
 93	 26	49.0	7.9	 25
 94	 26	86.0	11.4	 25
 95	 26	47.5	6.5	 20
 96	 26	268.0	25.3	 25
 97	 26	55.0	12.1	 25
 98	 26	46.3	5.7	 20
 99	 26	64.0	10.5	 25
100	 26	61.3	10.9	 20
101	 26	38.3	7.6	 16
102	 26	44.3	7.9	 20
103	 26	76.3	9.9	 20
104	 26	145.8	14.1	 16
105	 26	33.0	6.6	 25
106	 26	92.0	12.0	 20
107	 26	42.0	8.6	 25
108	 26	70.0	10.7	 25
109	 26	114.0	19.0	 20
110	 26	34.0	5.8	 25
111	 26	33.0	6.7	 25
112	 26	49.0	8.6	 20
113	 26	39.0	8.0	 25
114	 26	30.3	6.4	 20
115	 26	33.3	6.8	 16
116	 26	36.5	7.7	 20
117	 26	57.0	10.4	 20
118	 26	131.3	19.9	 16
119	 26	489.0	52.5	 25
120	 26	429.0	35.6	 25
121	 26	596.0	45.0	 20
122	 26	205.0	43.6	 25
123	 26	180.0	22.6	 25
124	 26	132.5	14.2	 20
125	 26	68.0	11.1	 25
126	 26	63.0	10.2	 25
127	 26	92.5	13.2	 20
128	 26	62.3	11.6	 20
129	 26	62.5	10.4	 20
130	 26	129.8	16.9	 16
131	 26	33.0	5.7	 20
132	 26	54.0	9.5	 25
133	 26	37.5	7.4	 20
134	 26	34.0	4.9	 25
135	 26	34.0	6.2	 25
136	 26	36.0	6.7	 20
137	 26	43.0	7.0	 25
138	 26	194.0	42.8	 25
139	 26	65.5	13.9	 20
140	 26	36.0	6.2	 25
141	 26	39.0	5.1	 25
142	 26	32.3	4.2	 16
143	 26	39.3	7.0	 20
144	 26	33.8	8.1	 16
145	 26	31.3	5.8	 20
146	 26	34.0	6.2	 25
147	 26	33.0	6.4	 20
148	 26	33.0	7.0	 25
149	 26	32.0	5.0	 25
150	 26	34.3	7.1	 20
151	 26	43.0	5.8	 25
152	 26	46.0	8.4	 25
153	 26	39.3	7.5	 20
154	 26	38.0	6.7	 25
155	 26	91.0	13.8	 25
156	 26	50.5	8.5	 16
157	 26	57.8	10.7	 20
158	 26	40.3	7.7	 20
159	 26	95.3	10.9	 16
160	 26	179.0	22.5	 25
161	 26	43.0	7.0	 25
162	 26	37.5	5.7	 20
163	 26	38.0	9.4	 25
164	 26	42.0	7.7	 25
165	 26	117.0	14.1	 20
166	 26	65.0	9.6	 25
167	 26	63.0	10.5	 25
168	 26	33.0	8.3	 20
169	 26	70.0	15.3	 25
170	 26	138.3	15.8	 20
171	 26	296.5	17.6	 16
172	 26	85.0	14.1	 20
173	 26	45.3	6.6	 20
174	 26	34.8	9.3	 20
175	 26	663.0	138.5	 25
176	 26	35.0	6.0	 25
177	 26	35.5	7.2	 20
178	 26	33.0	4.6	 25
179	 26	34.0	5.2	 25
180	 26	30.3	6.2	 20
181	 26	32.0	7.5	 25
182	 26	32.5	6.3	 20
183	 26	37.0	8.9	 20
184	 26	174.3	32.6	 20
185	 26	145.3	13.7	 16
186	 26	207.8	46.9	 20
187	 26	34.0	6.4	 20
188	 26	35.3	5.8	 20
189	 26	46.0	9.9	 25
190	 26	67.0	10.1	 25
191	 26	34.3	6.6	 20
192	 26	38.0	8.3	 25
193	 26	35.0	5.2	 25
194	 26	44.8	7.0	 20
195	 26	44.0	9.3	 25
196	 26	79.0	12.1	 25
197	 26	61.5	11.5	 16
198	 26	48.0	7.9	 20
199	 26	143.5	28.8	 20
200	 26	33.0	4.4	 16
201	 26	64.0	9.6	 20
202	 26	35.0	6.3	 25
203	 26	36.3	5.8	 20
204	 26	48.0	9.5	 25
205	 26	37.0	6.8	 25
206	 26	32.5	6.0	 20
207	 26	35.0	6.1	 25
208	 26	36.0	6.5	 25
209	 26	32.0	5.9	 20
210	 26	31.0	5.4	 25
211	 26	30.5	6.9	 20
212	 26	34.0	5.6	 16
213	 26	32.3	5.4	 20
214	 26	33.0	6.8	 20
215	 26	34.3	6.7	 16
216	 26	57.0	10.2	 25
217	 26	34.0	5.6	 25
218	 26	35.5	9.4	 20
219	 26	34.0	6.3	 25
220	 26	33.3	5.3	 20
221	 26	30.0	4.9	 25
222	 26	34.0	7.2	 25
223	 26	34.3	7.2	 20
224	 26	31.0	4.6	 25
225	 26	30.3	6.2	 20
226	 26	30.0	6.2	 16
227	 26	37.0	7.1	 20
228	 26	38.0	6.7	 20
229	 26	31.0	5.2	 16
230	 26	27.0	6.6	 25
231	 26	35.0	6.0	 25
232	 26	32.5	4.8	 20
233	 26	51.0	7.5	 25
234	 26	79.0	11.5	 25
235	 26	62.5	10.2	 20
236	 26	42.0	7.5	 25
237	 26	95.0	14.2	 25
238	 26	46.0	8.0	 20
239	 26	78.3	13.3	 20
240	 26	109.8	12.7	 20
241	 26	165.5	19.6	 16
242	 26	39.0	6.6	 20
243	 26	49.3	8.3	 20
244	 26	118.5	19.3	 20
245	 26	163.0	17.0	 25
246	 26	48.0	7.6	 25
247	 26	59.0	9.7	 20
248	 26	59.0	7.3	 25
249	 26	44.0	7.0	 25
250	 26	34.8	6.7	 20
251	 26	39.0	7.1	 25
252	 26	35.0	5.6	 25
253	 26	42.8	5.8	 16
254	 26	70.0	13.1	 20
255	 26	34.3	5.5	 20
256	 26	39.3	8.0	 16
257	 26	151.3	22.2	 20
258	 26	161.8	12.8	 20
259	 26	89.0	17.6	 25
260	 26	38.0	7.1	 25
261	 26	32.3	5.6	 20
262	 26	34.0	5.7	 25
263	 26	41.0	6.1	 25
264	 26	62.5	8.6	 20
265	 26	58.0	9.9	 25
266	 26	47.0	7.6	 25
267	 26	34.3	7.0	 16
268	 26	57.3	10.6	 20
269	 26	91.8	14.5	 20
270	 26	94.5	13.6	 16
271	 26	36.0	7.3	 25
272	 26	31.0	4.8	 25
273	 26	35.0	5.1	 20
274	 26	32.0	5.4	 25
275	 26	31.0	6.5	 25
276	 26	32.3	4.7	 20
277	 26	32.0	4.6	 25
278	 26	30.0	5.4	 25
279	 26	31.3	6.0	 20
280	 26	38.0	9.1	 25
281	 26	29.0	4.4	 20
282	 26	33.3	7.1	 16
283	 26	33.0	5.8	 20
284	 26	36.5	6.3	 20
285	 26	39.3	7.7	 20
286	 26	73.0	15.7	 25
287	 26	51.0	8.3	 25
288	 26	39.3	7.8	 20
289	 26	35.0	5.0	 25
290	 26	35.0	10.2	 25
291	 26	33.0	6.8	 20
292	 26	32.0	5.8	 25
293	 26	33.0	5.0	 25
294	 26	62.0	10.4	 20
295	 26	49.0	8.3	 20
296	 26	34.3	4.9	 16
297	 26	35.0	7.0	 20
298	 26	41.0	5.7	 20
299	 26	43.0	7.3	 20
300	 26	32.0	4.8	 25
301	 26	37.0	5.7	 25
302	 26	36.5	7.1	 20
303	 26	47.0	8.2	 25
304	 26	949.0	157.7	 25
305	 26	73.8	8.7	 20
306	 26	78.0	12.4	 25
307	 26	33.0	5.5	 25
308	 26	37.8	6.7	 20
309	 26	33.3	5.3	 20
310	 26	49.3	7.2	 20
311	 26	65.5	10.8	 16
312	 26	120.8	15.6	 20
313	 26	81.0	12.9	 25
314	 26	113.5	15.9	 20
315	 26	102.0	14.5	 25
316	 26	148.0	21.4	 25
317	 26	62.0	8.6	 20
318	 26	36.0	6.6	 25
319	 26	33.0	5.3	 25
320	 26	40.0	6.8	 20
321	 26	46.0	9.7	 25
322	 26	36.8	7.4	 20
323	 26	34.3	4.8	 16
324	 26	74.3	7.3	 20
325	 26	32.0	7.1	 20
326	 26	45.0	8.2	 16
327	 26	37.0	6.2	 25
328	 26	32.0	7.4	 25
329	 26	31.5	3.6	 20
330	 26	37.0	6.6	 25
331	 26	40.0	8.0	 25
332	 26	117.3	30.7	 20
333	 26	45.0	7.1	 25
334	 26	229.5	52.6	 20
335	 26	45.0	8.4	 25
336	 26	52.5	9.8	 20
337	 26	37.3	6.0	 16
338	 26	67.0	12.9	 20
339	 26	159.8	26.3	 20
340	 26	49.3	7.4	 16
341	 26	48.0	7.8	 25
342	 26	36.0	5.6	 25
343	 26	32.3	7.1	 20
344	 26	37.0	8.0	 25
345	 26	48.0	7.7	 25
346	 26	39.3	5.5	 20
347	 26	46.0	7.5	 25
348	 26	42.0	6.2	 25
349	 26	1308.5	248.8	 20
350	 26	150.3	43.8	 20
351	 26	51.5	10.7	 20
352	 26	49.3	13.3	 16
353	 26	61.5	10.1	 20
354	 26	73.5	10.1	 20
355	 26	36.3	5.3	 20
356	 26	35.0	6.3	 25
357	 26	33.0	6.8	 25
358	 26	36.3	5.7	 20
359	 26	39.0	7.5	 25
360	 26	38.0	8.7	 25
361	 26	35.8	7.4	 20
362	 26	39.0	8.2	 25
363	 26	35.0	5.0	 25
364	 26	48.3	9.0	 16
365	 26	38.3	5.3	 20
366	 26	48.3	9.3	 20
367	 26	39.0	8.0	 16
368	 26	164.0	32.6	 20
369	 26	79.0	20.7	 25
370	 26	446.8	58.6	 20
371	 26	113.0	26.4	 25
372	 26	65.0	12.1	 20
373	 26	40.0	7.2	 25
374	 26	32.0	6.3	 25
375	 26	37.3	6.0	 20
376	 26	39.0	7.3	 25
377	 26	58.0	10.6	 25
378	 26	212.5	28.8	 16
379	 26	64.5	16.3	 20
380	 26	69.5	10.2	 20
381	 26	46.0	8.3	 16
382	 26	39.5	11.6	 20
383	 26	47.0	9.5	 25
384	 26	44.3	7.1	 20
385	 26	36.0	7.2	 25
386	 26	36.0	7.2	 25
387	 26	37.3	5.9	 20
388	 26	45.0	7.6	 25
389	 26	39.0	7.9	 25
390	 26	37.0	6.6	 20
391	 26	35.0	5.4	 25
392	 26	35.0	6.1	 20
393	 26	49.5	8.4	 16
394	 26	42.3	8.1	 20
395	 26	68.3	14.6	 20
396	 26	161.5	28.4	 16
397	 26	64.0	12.0	 25
398	 26	76.0	10.3	 25
399	 26	165.8	20.7	 20
400	 26	46.0	10.9	 25
401	 26	45.0	6.0	 25
402	 26	48.5	7.7	 20
403	 26	51.0	9.3	 25
404	 26	36.0	6.0	 25
405	 26	41.5	7.7	 20
406	 26	55.0	12.5	 20
407	 26	42.3	7.6	 20
408	 26	38.8	5.5	 16
409	 26	139.0	27.4	 20
410	 26	43.3	5.9	 20
411	 26	36.0	5.2	 25
412	 26	50.0	7.9	 25
413	 26	136.5	18.8	 20
414	 26	338.0	50.3	 25
415	 26	118.0	17.1	 25
416	 26	392.3	27.3	 20
417	 26	299.0	48.5	 25
418	 26	217.0	25.0	 25
419	 26	407.5	66.2	 20
420	 26	82.5	17.4	 20
421	 26	60.3	8.0	 20
422	 26	88.3	11.7	 16
423	 26	39.5	9.5	 20
424	 26	54.0	6.4	 25
425	 26	61.0	21.6	 20
426	 26	150.0	23.5	 25
427	 26	43.0	7.6	 25
428	 26	32.5	5.4	 20
429	 26	40.0	5.6	 25
430	 26	39.0	7.4	 25
431	 26	35.3	6.2	 20
432	 26	37.0	8.1	 25
433	 26	76.0	9.3	 25
434	 26	114.5	11.9	 16
435	 26	252.0	28.3	 20
436	 26	46.8	7.7	 20
437	 26	32.5	6.0	 16
438	 26	37.0	7.5	 25
439	 26	38.0	5.8	 25
440	 26	32.5	6.3	 20
441	 26	37.0	6.3	 25
442	 26	33.0	6.8	 25
443	 26	33.0	6.0	 20
444	 26	34.0	6.2	 25
445	 26	35.0	5.1	 25
446	 26	47.8	9.9	 20
447	 26	36.0	6.5	 25
448	 26	44.0	8.5	 16
449	 26	41.3	8.4	 20
450	 26	34.3	5.7	 20
451	 26	34.0	5.1	 16
452	 26	32.0	4.8	 25
453	 26	38.0	7.8	 25
454	 26	36.3	5.2	 20
455	 26	66.0	11.1	 25
456	 26	41.0	7.2	 25
457	 26	76.5	17.8	 20
458	 26	41.0	5.9	 25
459	 26	38.0	6.1	 25
460	 26	41.5	8.9	 20
461	 26	48.0	6.9	 20
462	 26	73.0	12.2	 20
463	 26	39.0	6.2	 16
464	 26	40.5	6.0	 20
465	 26	40.0	5.5	 20
466	 26	192.5	17.0	 20
467	 26	64.0	7.7	 25
468	 26	67.0	9.9	 25
469	 26	101.0	14.8	 20
470	 26	56.0	10.5	 25
471	 26	245.0	30.3	 25
472	 26	172.5	16.0	 20
473	 26	75.0	12.1	 25
474	 26	35.0	6.6	 25
475	 26	48.0	9.0	 16
476	 26	35.0	6.5	 20
477	 26	35.3	7.4	 20
478	 26	35.5	5.5	 16
479	 26	36.0	4.7	 20
480	 26	34.0	6.9	 25
481	 26	33.3	8.0	 20
482	 26	42.0	8.3	 25
483	 26	160.0	24.2	 25
484	 26	36.5	5.6	 20
485	 26	47.0	8.4	 25
486	 26	47.8	7.1	 20
487	 26	548.0	108.2	 25
488	 26	38.0	5.5	 25
489	 26	61.0	11.1	 16
490	 26	36.5	5.1	 20
491	 26	36.3	6.2	 20
492	 26	35.3	3.9	 16
493	 26	49.5	7.4	 20
494	 26	35.0	7.5	 25
495	 26	36.3	6.5	 20
496	 26	40.0	5.8	 25
497	 26	32.0	6.1	 25
498	 26	40.0	6.0	 20
499	 26	35.0	4.9	 25
500	 26	37.0	7.6	 25
501	 26	36.3	6.6	 20
502	 26	50.0	8.8	 25
503	 26	83.0	11.1	 20
504	 26	69.0	10.0	 16
505	 26	50.8	10.1	 20
506	 26	86.3	14.7	 20
507	 26	709.5	55.0	 16
508	 26	436.0	64.7	 25
509	 26	53.0	11.1	 25
510	 26	54.5	8.2	 20
511	 26	253.0	35.3	 25
512	 26	46.0	7.5	 25
513	 26	55.5	11.2	 20
514	 26	49.0	8.5	 25
515	 26	36.0	10.1	 25
516	 26	256.8	29.7	 20
517	 26	40.3	7.9	 20
518	 26	68.3	16.1	 20
519	 26	118.3	14.2	 16
520	 26	121.0	14.9	 20
521	 26	70.0	8.5	 20
522	 26	37.3	6.2	 20
523	 26	73.0	15.4	 25
524	 26	47.3	9.9	 20
525	 26	55.0	8.2	 25
526	 26	57.0	8.8	 25
527	 26	47.0	8.4	 20
528	 26	61.0	13.1	 25
529	 26	132.0	25.1	 25
530	 26	105.0	16.0	 20
531	 26	38.3	5.1	 20
532	 26	144.0	33.1	 20
533	 26	72.3	11.9	 16
534	 26	72.0	11.5	 20
535	 26	65.0	10.1	 20
536	 26	1366.5	131.8	 20
537	 26	157.0	33.2	 25
538	 26	91.0	16.8	 25
539	 26	38.3	6.5	 20
540	 26	57.0	9.5	 25
541	 26	49.0	11.0	 25
542	 26	48.0	8.7	 20
543	 26	89.0	16.8	 25
544	 26	103.0	16.1	 25
545	 26	290.8	23.7	 16
546	 26	147.0	24.5	 20
547	 26	36.3	5.7	 20
548	 26	33.5	4.9	 16
549	 26	30.0	5.4	 25
550	 26	34.0	6.1	 25
551	 26	50.5	8.8	 20
552	 26	50.0	8.4	 25
553	 26	56.0	10.7	 25
554	 26	39.5	6.9	 20
555	 26	40.0	7.0	 25
556	 26	49.0	8.4	 25
557	 26	40.0	6.5	 20
558	 26	32.0	5.8	 25
559	 26	34.3	6.7	 20
560	 26	59.0	8.8	 16
561	 26	52.5	10.5	 20
562	 26	180.0	15.2	 16
563	 26	101.0	13.3	 25
564	 26	53.0	6.6	 25
565	 26	38.5	6.3	 20
566	 26	47.0	8.0	 25
567	 26	50.0	11.1	 25
568	 26	65.3	9.9	 20
569	 26	41.0	6.5	 25
570	 26	48.0	9.2	 25
571	 26	38.5	9.3	 20
572	 26	32.0	5.5	 25
573	 26	41.0	7.8	 20
574	 26	54.5	9.0	 16
575	 26	44.3	7.2	 20
576	 26	52.5	10.7	 20
577	 26	36.0	7.9	 20
578	 26	34.0	4.9	 25
579	 26	35.0	7.4	 25
580	 26	54.3	7.9	 20
581	 26	40.0	5.6	 25
582	 26	39.0	7.9	 25
583	 26	42.5	7.1	 20
584	 26	118.0	16.7	 25
585	 26	69.0	13.6	 25
586	 26	332.8	63.4	 20
587	 26	38.5	6.5	 20
588	 26	47.5	7.0	 20
589	 26	52.8	9.1	 16
590	 26	154.5	24.6	 20
591	 26	57.0	11.9	 25
592	 26	64.0	11.3	 20
593	 26	41.0	8.8	 25
594	 26	45.0	7.2	 25
595	 26	45.3	6.4	 20
596	 26	39.0	5.7	 25
597	 26	49.0	8.3	 25
598	 26	50.0	9.7	 20
599	 26	49.0	11.5	 25
600	 26	143.3	11.2	 16
601	 26	40.3	7.5	 20
602	 26	33.0	6.3	 20
603	 26	56.5	10.5	 16
604	 26	43.0	10.4	 20
605	 26	80.0	15.1	 25
606	 26	47.5	6.8	 20
607	 26	47.0	10.5	 25
608	 26	35.0	6.0	 25
609	 26	51.3	8.9	 20
610	 26	34.0	5.6	 25
611	 26	44.0	9.2	 25
612	 26	33.0	6.6	 20
613	 26	37.0	7.4	 25
614	 26	43.3	7.8	 20
615	 26	32.3	5.0	 16
616	 26	36.5	8.2	 20
617	 26	37.5	6.7	 20
618	 26	56.0	8.0	 16
619	 26	32.0	5.1	 25
620	 26	37.0	6.9	 25
621	 26	36.3	5.6	 20
622	 26	37.0	6.1	 25
623	 26	45.0	8.7	 25
624	 26	41.3	6.9	 20
625	 26	49.0	8.9	 25
626	 26	42.0	8.3	 25
627	 26	37.0	6.2	 20
628	 26	151.0	26.4	 20
629	 26	44.0	8.1	 20
630	 26	46.3	8.2	 16
631	 26	54.0	8.7	 20
632	 26	40.5	7.5	 20
633	 26	35.3	6.8	 20
634	 26	99.0	15.6	 25
635	 26	127.0	13.3	 25
636	 26	48.3	8.0	 20
637	 26	108.0	12.5	 25
638	 26	57.5	7.9	 20
639	 26	1670.0	491.5	 25
  0	 27	40.0	7.2	 25
  1	 27	63.0	9.5	 20
  2	 27	43.0	6.6	 25
  3	 27	36.0	8.2	 25
  4	 27	36.5	7.5	 20
  5	 27	37.0	6.8	 25
  6	 27	36.0	4.9	 25
  7	 27	45.3	7.3	 16
  8	 27	36.5	5.7	 20
  9	 27	38.3	8.6	 20
 10	 27	48.5	9.8	 16
 11	 27	35.0	6.7	 20
 12	 27	56.0	7.0	 25
 13	 27	67.5	11.7	 20
 14	 27	56.0	8.9	 25
 15	 27	351.0	67.9	 25
 16	 27	45.0	6.3	 20
 17	 27	46.0	10.3	 25
 18	 27	36.0	7.7	 25
 19	 27	35.3	6.2	 20
 20	 27	41.0	6.1	 25
 21	 27	52.0	10.8	 16
 22	 27	51.0	6.9	 20
 23	 27	48.3	6.9	 20
 24	 27	40.3	6.2	 16
 25	 27	35.0	6.7	 20
 26	 27	36.0	4.9	 25
 27	 27	69.5	11.7	 20
 28	 27	106.0	17.0	 25
 29	 27	93.0	16.7	 25
 30	 27	37.3	6.4	 20
 31	 27	205.0	40.7	 25
 32	 27	161.0	22.2	 25
 33	 27	70.3	12.6	 20
 34	 27	56.0	10.1	 25
 35	 27	61.8	11.2	 20
 36	 27	61.5	6.9	 16
 37	 27	86.8	18.1	 20
 38	 27	58.3	7.8	 20
 39	 27	97.3	20.3	 16
 40	 27	257.0	57.8	 25
 41	 27	168.0	22.4	 25
 42	 27	1531.0	293.3	 20
 43	 27	54.0	89.9	 25
 44	 27	34.0	6.2	 25
 45	 27	33.0	4.7	 20
 46	 27	37.0	7.6	 25
 47	 27	37.0	6.8	 25
 48	 27	33.5	5.7	 20
 49	 27	33.3	4.5	 20
 50	 27	30.0	3.5	 20
 51	 27	30.0	8.1	 16
 52	 27	41.3	7.8	 20
 53	 27	60.5	10.5	 20
 54	 27	37.3	7.7	 20
 55	 27	32.0	5.0	 25
 56	 27	34.0	6.5	 25
 57	 27	31.3	6.0	 20
 58	 27	33.0	6.0	 25
 59	 27	32.0	8.9	 20
 60	 27	31.0	6.2	 25
 61	 27	33.0	5.8	 25
 62	 27	31.0	5.7	 20
 63	 27	32.0	5.2	 20
 64	 27	67.3	16.7	 20
 65	 27	104.3	23.1	 16
 66	 27	72.8	18.1	 20
 67	 27	32.3	6.4	 20
 68	 27	38.5	7.5	 20
 69	 27	32.0	6.2	 25
 70	 27	36.0	7.1	 25
 71	 27	109.3	21.0	 20
 72	 27	84.0	16.0	 25
 73	 27	87.0	22.4	 25
 74	 27	222.5	33.1	 20
 75	 27	61.0	18.6	 25
 76	 27	61.0	7.5	 25
 77	 27	400.0	34.1	 16
 78	 27	88.0	11.2	 20
 79	 27	171.3	18.6	 20
 80	 27	347.3	23.3	 16
 81	 27	127.0	14.7	 25
 82	 27	91.0	14.0	 25
 83	 27	46.5	7.5	 20
 84	 27	43.0	7.8	 25
 85	 27	48.0	7.1	 25
 86	 27	50.3	6.5	 20
 87	 27	88.0	19.3	 25
 88	 27	80.0	15.0	 25
 89	 27	67.5	12.7	 20
 90	 27	33.0	6.0	 25
 91	 27	269.3	21.9	 20
 92	 27	49.3	8.2	 16
 93	 27	62.3	8.7	 20
 94	 27	140.5	14.7	 20
 95	 27	326.5	29.4	 20
 96	 27	374.0	31.9	 25
 97	 27	120.3	12.6	 20
 98	 27	44.0	9.1	 25
 99	 27	64.0	10.0	 25
100	 27	218.0	24.3	 20
101	 27	69.0	12.1	 25
102	 27	77.0	11.6	 25
103	 27	395.5	36.0	 20
104	 27	111.0	18.5	 25
105	 27	53.8	6.9	 20
106	 27	62.3	11.0	 16
107	 27	82.8	15.7	 20
108	 27	32.8	6.7	 20
109	 27	34.5	7.5	 20
110	 27	38.0	6.8	 25
111	 27	37.0	6.3	 25
112	 27	32.0	5.6	 20
113	 27	31.0	4.9	 25
114	 27	34.0	4.5	 25
115	 27	36.0	6.5	 20
116	 27	67.0	10.6	 25
117	 27	50.0	11.0	 25
118	 27	41.5	6.5	 20
119	 27	96.3	16.5	 20
120	 27	193.0	20.9	 20
121	 27	65.3	12.0	 16
122	 27	38.5	7.1	 20
123	 27	33.0	9.0	 25
124	 27	70.3	12.9	 20
125	 27	82.0	13.7	 25
126	 27	89.0	17.6	 25
127	 27	102.3	22.4	 20
128	 27	35.0	6.9	 25
129	 27	33.0	6.1	 25
130	 27	41.5	7.9	 20
131	 27	38.0	5.5	 25
132	 27	243.5	48.2	 20
133	 27	34.0	5.7	 16
134	 27	55.8	10.0	 20
135	 27	58.3	10.7	 16
136	 27	47.5	9.6	 20
137	 27	195.0	32.3	 25
138	 27	255.5	27.4	 20
139	 27	226.0	17.7	 25
140	 27	73.0	11.4	 25
141	 27	39.0	7.1	 20
142	 27	56.0	19.2	 25
143	 27	48.0	10.8	 25
144	 27	137.3	28.9	 20
145	 27	61.0	15.2	 25
146	 27	100.3	16.5	 20
147	 27	39.0	6.1	 16
148	 27	37.3	7.1	 20
149	 27	452.3	74.1	 20
150	 27	31.3	4.6	 16
151	 27	33.0	6.4	 25
152	 27	63.0	12.7	 25
153	 27	144.8	20.6	 20
154	 27	88.0	17.5	 25
155	 27	162.0	19.7	 25
156	 27	875.5	185.2	 20
157	 27	375.0	71.4	 25
158	 27	68.0	10.8	 25
159	 27	43.5	8.7	 20
160	 27	86.0	15.0	 20
161	 27	42.0	8.3	 20
162	 27	37.5	5.5	 16
163	 27	44.3	7.2	 20
164	 27	41.0	9.7	 20
165	 27	53.0	11.9	 20
166	 27	59.0	9.1	 25
167	 27	56.0	7.4	 25
168	 27	73.5	10.5	 20
169	 27	107.0	12.3	 25
170	 27	105.0	13.3	 25
171	 27	35.0	9.2	 20
172	 27	49.0	9.3	 25
173	 27	38.0	7.6	 20
174	 27	31.3	6.1	 20
175	 27	36.0	6.2	 20
176	 27	56.3	9.0	 16
177	 27	63.3	10.9	 20
178	 27	28.3	5.1	 20
179	 27	36.5	6.4	 20
180	 27	39.0	6.3	 25
181	 27	61.0	10.7	 25
182	 27	82.3	18.0	 20
183	 27	50.0	7.6	 25
184	 27	29.0	5.8	 25
185	 27	35.5	7.7	 20
186	 27	41.0	6.1	 25
187	 27	36.0	4.9	 25
188	 27	56.3	11.0	 16
189	 27	38.5	6.2	 20
190	 27	73.0	12.9	 20
191	 27	76.0	10.2	 16
192	 27	95.5	13.0	 20
193	 27	37.0	6.3	 25
194	 27	39.0	6.5	 20
195	 27	72.0	12.5	 25
196	 27	40.0	7.3	 25
197	 27	37.0	7.1	 20
198	 27	58.0	11.9	 25
199	 27	46.0	5.1	 25
200	 27	46.0	10.1	 20
201	 27	55.0	10.3	 25
202	 27	46.3	6.8	 20
203	 27	48.3	7.0	 16
204	 27	35.0	5.3	 20
205	 27	35.0	5.7	 20
206	 27	37.3	7.5	 16
207	 27	35.0	7.3	 25
208	 27	34.0	4.8	 25
209	 27	30.0	5.6	 20
210	 27	33.0	7.9	 25
211	 27	68.8	12.7	 20
212	 27	33.0	5.4	 25
213	 27	42.0	9.5	 25
214	 27	33.3	8.4	 20
215	 27	37.0	5.0	 25
216	 27	43.8	7.4	 20
217	 27	73.0	11.2	 16
218	 27	39.5	5.8	 20
219	 27	84.0	19.8	 20
220	 27	33.3	6.5	 20
221	 27	1855.0	472.7	 25
222	 27	45.0	7.6	 25
223	 27	52.0	10.6	 20
224	 27	62.0	11.8	 25
225	 27	58.0	11.0	 25
226	 27	43.0	7.6	 20
227	 27	35.0	5.2	 25
228	 27	36.0	6.8	 25
229	 27	30.0	4.7	 20
230	 27	45.5	9.2	 20
231	 27	32.0	5.4	 20
232	 27	34.3	4.6	 16
233	 27	43.3	6.0	 20
234	 27	44.0	7.3	 25
235	 27	48.0	7.9	 20
236	 27	54.0	10.3	 25
237	 27	87.0	16.0	 25
238	 27	117.0	16.7	 20
239	 27	180.0	25.4	 25
240	 27	123.0	23.2	 25
241	 27	109.5	18.3	 20
242	 27	50.0	9.5	 25
243	 27	266.0	50.0	 25
244	 27	535.3	40.8	 16
245	 27	141.3	31.0	 20
246	 27	659.0	72.2	 20
247	 27	105.5	16.5	 16
248	 27	89.0	14.9	 25
249	 27	94.5	13.2	 20
250	 27	75.0	20.2	 25
251	 27	695.0	179.4	 25
252	 27	34.0	4.7	 20
253	 27	31.0	4.1	 25
254	 27	36.0	6.4	 25
255	 27	36.3	7.3	 20
256	 27	36.0	7.0	 25
257	 27	41.0	6.8	 25
258	 27	45.0	6.8	 16
259	 27	59.3	14.2	 20
260	 27	65.5	10.1	 20
261	 27	36.0	8.0	 16
262	 27	43.0	7.7	 25
263	 27	41.0	8.4	 25
264	 27	42.0	9.0	 20
265	 27	32.0	7.0	 25
266	 27	30.0	5.4	 25
267	 27	83.3	17.0	 20
268	 27	46.0	8.5	 25
269	 27	44.0	7.5	 25
270	 27	45.0	13.0	 20
271	 27	54.5	8.9	 20
272	 27	36.8	6.7	 20
273	 27	35.3	4.8	 16
274	 27	33.3	4.6	 20
275	 27	49.0	9.2	 20
276	 27	35.0	7.2	 20
277	 27	44.0	6.6	 25
278	 27	70.0	12.6	 25
279	 27	30.3	4.5	 20
280	 27	34.0	7.0	 25
281	 27	32.0	5.8	 25
282	 27	31.5	5.7	 20
283	 27	35.0	6.0	 25
284	 27	33.0	5.6	 25
285	 27	31.3	6.1	 16
286	 27	38.3	7.2	 20
287	 27	40.3	7.3	 16
288	 27	66.8	12.8	 20
289	 27	40.0	5.8	 20
290	 27	67.3	10.8	 20
291	 27	39.0	7.9	 25
292	 27	85.0	18.5	 25
293	 27	34.3	8.5	 20
294	 27	34.0	7.8	 25
295	 27	42.0	6.9	 25
296	 27	42.0	8.5	 20
297	 27	65.0	12.6	 25
298	 27	54.0	11.5	 25
299	 27	58.8	12.6	 16
300	 27	174.3	30.4	 20
301	 27	34.0	5.3	 20
302	 27	41.0	7.4	 16
303	 27	56.5	11.6	 20
304	 27	45.0	8.1	 25
305	 27	70.8	11.2	 20
306	 27	36.0	7.9	 25
307	 27	36.0	5.6	 25
308	 27	44.0	8.2	 20
309	 27	106.0	19.5	 25
310	 27	159.0	41.0	 25
311	 27	36.0	7.7	 20
312	 27	42.0	5.5	 25
313	 27	52.8	10.4	 20
314	 27	162.3	14.3	 16
315	 27	158.0	25.2	 20
316	 27	2585.0	373.5	 20
317	 27	361.0	69.9	 16
318	 27	41.0	7.6	 25
319	 27	57.0	13.0	 25
320	 27	43.5	7.0	 20
321	 27	30.0	5.7	 25
322	 27	30.0	5.2	 25
323	 27	32.0	5.1	 20
324	 27	36.0	6.8	 25
325	 27	34.3	6.5	 20
326	 27	161.0	43.3	 25
327	 27	44.0	8.8	 20
328	 27	34.8	7.7	 16
329	 27	77.8	17.9	 20
330	 27	33.0	4.7	 20
331	 27	33.0	5.0	 16
332	 27	37.0	6.2	 25
333	 27	55.0	9.1	 25
334	 27	81.3	12.5	 20
335	 27	52.0	12.6	 25
336	 27	103.0	19.1	 25
337	 27	65.0	13.9	 20
338	 27	54.0	12.2	 25
339	 27	195.0	52.2	 25
340	 27	98.0	20.1	 20
341	 27	103.8	17.2	 20
342	 27	76.3	13.7	 20
343	 27	139.3	26.5	 16
344	 27	76.3	18.9	 20
345	 27	45.0	7.9	 20
346	 27	35.3	6.8	 20
347	 27	35.0	5.6	 25
348	 27	38.0	6.4	 25
349	 27	35.3	6.1	 20
350	 27	37.0	7.3	 25
351	 27	34.0	5.5	 25
352	 27	40.8	7.2	 20
353	 27	44.0	8.0	 25
354	 27	68.0	13.7	 25
355	 27	69.0	16.7	 16
356	 27	47.3	8.7	 20
357	 27	30.0	5.7	 20
358	 27	37.8	7.8	 16
359	 27	48.0	8.3	 25
360	 27	38.0	8.9	 25
361	 27	54.0	6.6	 20
362	 27	43.0	8.5	 25
363	 27	48.3	9.2	 20
364	 27	49.0	7.9	 25
365	 27	33.0	5.4	 25
366	 27	33.5	5.8	 20
367	 27	107.0	33.8	 25
368	 27	41.0	6.7	 25
369	 27	36.5	8.4	 16
370	 27	253.5	77.9	 20
371	 27	481.8	83.1	 20
372	 27	244.5	21.6	 16
373	 27	203.0	23.9	 25
374	 27	46.0	9.1	 25
375	 27	43.5	9.1	 20
376	 27	197.0	55.9	 25
377	 27	150.0	24.8	 25
378	 27	109.5	20.8	 20
379	 27	46.0	9.3	 25
380	 27	64.0	9.1	 25
381	 27	40.3	7.0	 20
382	 27	269.0	92.9	 25
383	 27	48.3	8.3	 20
384	 27	52.3	9.6	 16
385	 27	128.0	22.8	 20
386	 27	91.3	16.0	 20
387	 27	46.3	6.9	 20
388	 27	46.0	8.2	 25
389	 27	46.0	9.8	 25
390	 27	37.3	6.9	 20
391	 27	39.0	8.4	 25
392	 27	35.0	5.7	 25
393	 27	34.5	7.3	 20
394	 27	61.0	14.4	 25
395	 27	39.0	6.9	 25
396	 27	68.3	13.7	 20
397	 27	37.0	5.5	 20
398	 27	37.3	7.6	 20
399	 27	48.5	8.7	 16
400	 27	82.0	11.0	 20
401	 27	35.8	7.1	 20
402	 27	66.0	14.4	 25
403	 27	92.0	15.5	 25
404	 27	43.0	9.5	 20
405	 27	72.0	13.2	 25
406	 27	80.0	20.2	 25
407	 27	36.0	5.9	 20
408	 27	33.0	7.0	 25
409	 27	34.0	5.9	 25
410	 27	37.0	5.3	 16
411	 27	50.3	10.9	 20
412	 27	41.0	5.0	 20
413	 27	1036.3	116.2	 16
414	 27	225.0	22.0	 20
415	 27	123.0	21.5	 25
416	 27	107.3	16.6	 20
417	 27	188.0	28.7	 25
418	 27	170.0	22.8	 25
419	 27	76.3	10.5	 20
420	 27	63.0	11.2	 25
421	 27	82.0	12.0	 25
422	 27	84.3	9.9	 20
423	 27	32.0	5.4	 25
424	 27	33.3	6.7	 20
425	 27	34.8	6.7	 16
426	 27	56.3	10.5	 20
427	 27	74.3	9.9	 20
428	 27	40.5	9.0	 16
429	 27	45.0	8.5	 25
430	 27	60.0	9.2	 25
431	 27	44.3	9.0	 20
432	 27	73.0	16.2	 25
433	 27	143.0	32.1	 25
434	 27	90.8	13.5	 20
435	 27	62.0	16.8	 25
436	 27	291.0	47.5	 25
437	 27	92.3	17.2	 20
438	 27	71.0	10.2	 20
439	 27	36.3	6.2	 16
440	 27	38.0	7.0	 20
441	 27	51.0	10.1	 20
442	 27	32.0	6.1	 16
443	 27	56.0	9.6	 25
444	 27	96.0	19.1	 25
445	 27	53.3	14.3	 20
446	 27	39.0	7.6	 25
447	 27	176.0	41.7	 25
448	 27	38.5	7.3	 20
449	 27	40.0	8.1	 25
450	 27	38.0	7.7	 25
451	 27	43.3	9.5	 20
452	 27	39.3	5.6	 20
453	 27	138.3	15.5	 20
454	 27	38.0	5.2	 16
455	 27	43.3	6.0	 20
456	 27	50.0	10.0	 20
457	 27	76.0	11.7	 20
458	 27	180.0	21.8	 25
459	 27	131.0	23.6	 25
460	 27	98.8	13.9	 20
461	 27	149.0	25.0	 25
462	 27	42.0	5.7	 25
463	 27	36.0	6.6	 20
464	 27	144.0	34.6	 25
465	 27	54.0	8.9	 25
466	 27	35.3	7.1	 16
467	 27	32.8	5.9	 20
468	 27	42.0	8.2	 20
469	 27	57.3	11.3	 16
470	 27	44.3	6.8	 20
471	 27	34.0	6.1	 25
472	 27	40.3	7.6	 20
473	 27	32.0	4.9	 25
474	 27	35.0	6.4	 25
475	 27	37.0	5.3	 20
476	 27	38.0	5.7	 25
477	 27	141.8	21.1	 20
478	 27	488.0	160.2	 25
479	 27	46.0	9.5	 25
480	 27	33.5	5.0	 16
481	 27	47.0	11.5	 20
482	 27	77.3	11.7	 20
483	 27	45.5	6.7	 16
484	 27	73.3	12.3	 20
485	 27	37.0	6.2	 25
486	 27	41.0	7.1	 20
487	 27	105.0	23.9	 25
488	 27	96.0	10.9	 25
489	 27	70.0	13.0	 20
490	 27	41.0	7.8	 25
491	 27	38.0	6.1	 25
492	 27	388.0	107.8	 20
493	 27	40.0	7.5	 25
494	 27	33.3	4.4	 20
495	 27	45.8	12.8	 16
496	 27	205.5	43.6	 20
497	 27	494.8	102.8	 20
498	 27	373.5	56.6	 20
499	 27	63.0	9.7	 25
500	 27	75.0	12.7	 25
501	 27	40.3	6.7	 20
502	 27	76.0	18.5	 25
503	 27	138.0	19.6	 25
504	 27	65.0	11.1	 20
505	 27	36.0	5.8	 25
506	 27	56.0	10.3	 25
507	 27	54.3	5.8	 20
508	 27	51.0	6.9	 20
509	 27	37.0	7.5	 20
510	 27	33.5	6.4	 16
511	 27	64.0	10.6	 20
512	 27	57.0	9.6	 25
513	 27	55.8	9.1	 20
514	 27	292.0	74.2	 25
515	 27	184.5	39.7	 20
516	 27	333.0	74.0	 25
517	 27	428.0	99.7	 25
518	 27	58.3	5.1	 20
519	 27	103.0	24.8	 25
520	 27	35.0	6.3	 25
521	 27	32.3	7.0	 20
522	 27	40.0	7.3	 20
523	 27	39.5	7.3	 20
524	 27	41.8	7.3	 16
525	 27	42.0	6.6	 20
526	 27	38.0	6.1	 25
527	 27	145.5	27.6	 20
528	 27	40.0	6.9	 25
529	 27	35.0	4.8	 25
530	 27	145.3	27.5	 20
531	 27	64.0	13.8	 25
532	 27	48.0	10.0	 25
533	 27	370.0	51.8	 20
534	 27	77.0	17.0	 25
535	 27	54.0	8.0	 25
536	 27	53.0	7.6	 16
537	 27	35.0	5.5	 20
538	 27	39.0	8.3	 20
539	 27	37.5	6.3	 16
540	 27	37.0	5.6	 25
541	 27	36.0	6.5	 25
542	 27	40.0	6.0	 20
543	 27	53.0	9.8	 25
544	 27	38.0	6.9	 25
545	 27	32.8	6.2	 20
546	 27	43.0	7.6	 25
547	 27	35.0	6.0	 25
548	 27	36.0	6.0	 20
549	 27	86.8	25.4	 20
550	 27	105.0	18.1	 20
551	 27	35.0	7.5	 16
552	 27	60.5	9.8	 20
553	 27	64.0	10.0	 16
554	 27	42.0	6.9	 25
555	 27	76.0	14.4	 25
556	 27	39.3	5.5	 20
557	 27	44.0	8.2	 25
558	 27	35.0	6.4	 25
559	 27	71.3	15.8	 20
560	 27	59.0	8.6	 25
561	 27	57.0	11.4	 25
562	 27	73.5	13.8	 20
563	 27	96.3	15.1	 20
564	 27	114.3	13.8	 20
565	 27	47.0	8.6	 16
566	 27	45.0	6.1	 20
567	 27	40.3	7.2	 20
568	 27	36.3	5.5	 20
569	 27	48.0	8.6	 25
570	 27	39.0	5.8	 25
571	 27	57.3	10.4	 20
572	 27	45.0	8.7	 25
573	 27	35.0	5.4	 25
574	 27	47.0	9.1	 20
575	 27	45.0	8.6	 25
576	 27	48.0	7.5	 25
577	 27	51.3	7.7	 16
578	 27	52.0	7.1	 20
579	 27	34.5	5.8	 20
580	 27	39.3	6.5	 16
581	 27	38.8	8.1	 20
582	 27	31.0	5.0	 25
583	 27	349.0	46.1	 20
584	 27	48.0	7.3	 25
585	 27	89.0	15.5	 25
586	 27	82.5	13.3	 20
587	 27	97.0	12.0	 25
588	 27	41.0	5.4	 25
589	 27	82.3	15.9	 20
590	 27	64.0	8.4	 25
591	 27	75.3	11.3	 16
592	 27	62.3	8.1	 20
593	 27	46.8	9.8	 20
594	 27	33.5	5.4	 16
595	 27	58.3	9.4	 20
596	 27	58.0	10.4	 25
597	 27	214.3	36.7	 20
598	 27	33.0	5.4	 25
599	 27	48.0	9.2	 25
600	 27	51.0	10.1	 20
601	 27	44.0	8.4	 25
602	 27	33.0	6.2	 25
603	 27	32.3	5.6	 20
604	 27	37.0	6.4	 25
605	 27	44.0	8.3	 20
606	 27	43.0	5.8	 16
607	 27	265.5	49.2	 20
608	 27	49.3	9.8	 20
609	 27	118.8	20.5	 16
610	 27	98.0	13.9	 25
611	 27	43.0	8.5	 25
612	 27	50.0	7.1	 20
613	 27	49.0	9.7	 25
614	 27	53.0	8.6	 25
615	 27	38.0	5.9	 20
616	 27	47.0	5.9	 25
617	 27	186.0	39.0	 25
618	 27	37.5	7.0	 20
619	 27	80.0	18.0	 20
620	 27	96.8	18.0	 20
621	 27	30.3	5.6	 16
622	 27	38.3	6.9	 20
623	 27	37.5	6.7	 20
624	 27	39.8	7.1	 20
625	 27	288.0	70.4	 25
626	 27	43.0	6.9	 25
627	 27	42.3	6.3	 20
628	 27	75.0	14.5	 25
629	 27	92.3	20.9	 20
630	 27	49.0	9.5	 25
631	 27	80.0	16.2	 25
632	 27	61.3	11.6	 20
633	 27	72.3	12.7	 20
634	 27	76.3	10.0	 20
635	 27	57.3	12.1	 16
636	 27	115.3	22.0	 20
637	 27	222.0	21.7	 25
638	 27	370.5	46.6	 20
639	 27	42.0	5.5	 25
  0	 28	1684.5	142.5	 20
  1	 28	44.0	5.6	 16
  2	 28	34.3	5.7	 20
  3	 28	37.0	6.9	 25
  4	 28	32.5	6.0	 20
  5	 28	38.0	7.2	 25
  6	 28	33.0	5.9	 25
  7	 28	41.0	6.9	 20
  8	 28	44.0	4.3	 25
  9	 28	33.0	6.7	 25
 10	 28	39.3	7.4	 20
 11	 28	35.0	4.7	 25
 12	 28	69.0	11.5	 20
 13	 28	142.3	13.1	 16
 14	 28	47.5	8.4	 20
 15	 28	53.8	7.9	 16
 16	 28	47.5	7.9	 20
 17	 28	44.0	6.7	 25
 18	 28	38.0	6.2	 20
 19	 28	38.0	8.0	 25
 20	 28	40.0	8.1	 25
 21	 28	41.8	6.4	 20
 22	 28	47.0	7.6	 25
 23	 28	41.0	7.3	 25
 24	 28	29.8	6.3	 20
 25	 28	31.0	6.3	 25
 26	 28	33.8	7.0	 20
 27	 28	44.0	6.6	 16
 28	 28	71.0	12.3	 20
 29	 28	59.5	11.8	 20
 30	 28	44.3	7.1	 16
 31	 28	84.0	13.3	 25
 32	 28	83.0	13.5	 25
 33	 28	49.8	9.0	 20
 34	 28	51.0	8.5	 25
 35	 28	44.0	7.5	 25
 36	 28	98.5	14.4	 20
 37	 28	97.0	17.2	 25
 38	 28	81.0	14.5	 25
 39	 28	51.8	10.6	 20
 40	 28	113.0	24.9	 20
 41	 28	83.0	11.8	 20
 42	 28	732.3	81.0	 16
 43	 28	51.3	65.6	 20
 44	 28	36.0	5.8	 25
 45	 28	36.0	7.3	 20
 46	 28	43.0	9.3	 25
 47	 28	44.0	8.9	 25
 48	 28	34.3	6.5	 20
 49	 28	31.0	4.7	 25
 50	 28	32.0	5.5	 25
 51	 28	33.0	5.5	 20
 52	 28	35.0	6.0	 25
 53	 28	47.5	7.5	 20
 54	 28	41.8	8.9	 20
 55	 28	36.3	7.3	 20
 56	 28	33.5	4.7	 16
 57	 28	32.0	8.6	 20
 58	 28	38.0	7.6	 25
 59	 28	31.8	5.2	 20
 60	 28	28.0	4.6	 25
 61	 28	33.0	6.1	 25
 62	 28	31.3	5.4	 20
 63	 28	31.0	6.3	 25
 64	 28	34.0	6.9	 25
 65	 28	41.3	7.0	 20
 66	 28	43.0	6.5	 25
 67	 28	33.0	5.0	 25
 68	 28	35.0	7.7	 16
 69	 28	30.3	4.5	 20
 70	 28	34.0	5.1	 20
 71	 28	58.0	11.3	 16
 72	 28	47.0	8.0	 25
 73	 28	52.0	9.8	 25
 74	 28	186.0	20.7	 20
 75	 28	45.0	7.0	 25
 76	 28	40.0	7.4	 25
 77	 28	131.0	20.8	 20
 78	 28	63.0	16.8	 25
 79	 28	101.0	17.5	 25
 80	 28	165.5	27.8	 20
 81	 28	69.5	13.5	 20
 82	 28	110.5	16.1	 20
 83	 28	36.5	7.0	 16
 84	 28	55.0	11.0	 20
 85	 28	39.0	5.5	 20
 86	 28	42.5	7.9	 20
 87	 28	47.0	8.5	 25
 88	 28	53.0	9.4	 25
 89	 28	37.5	7.2	 20
 90	 28	35.0	7.0	 25
 91	 28	153.3	23.2	 20
 92	 28	57.0	12.5	 25
 93	 28	83.0	12.3	 25
 94	 28	131.3	15.9	 20
 95	 28	217.3	30.6	 20
 96	 28	264.8	34.7	 20
 97	 28	107.0	13.1	 16
 98	 28	38.5	6.8	 20
 99	 28	52.3	10.2	 20
100	 28	270.3	23.6	 20
101	 28	78.0	12.6	 25
102	 28	100.0	14.5	 25
103	 28	267.8	29.2	 20
104	 28	111.0	22.4	 25
105	 28	80.0	12.8	 25
106	 28	70.3	11.3	 20
107	 28	158.0	16.6	 25
108	 28	34.0	6.3	 25
109	 28	34.3	5.7	 16
110	 28	39.5	7.1	 20
111	 28	39.3	8.4	 20
112	 28	32.3	6.9	 16
113	 28	33.0	5.6	 20
114	 28	35.0	6.4	 25
115	 28	30.5	5.7	 20
116	 28	40.0	9.2	 25
117	 28	39.0	6.6	 25
118	 28	42.0	5.9	 20
119	 28	57.0	8.8	 25
120	 28	117.0	20.2	 25
121	 28	234.0	26.4	 20
122	 28	48.0	9.9	 25
123	 28	47.3	9.6	 20
124	 28	41.5	7.1	 16
125	 28	49.0	7.7	 20
126	 28	49.0	10.5	 20
127	 28	46.3	10.1	 16
128	 28	30.0	5.9	 25
129	 28	33.3	5.7	 20
130	 28	30.0	5.3	 25
131	 28	31.0	6.4	 25
132	 28	50.3	9.4	 20
133	 28	29.0	6.3	 25
134	 28	37.0	6.4	 25
135	 28	33.8	5.8	 20
136	 28	36.0	6.6	 25
137	 28	152.8	21.8	 20
138	 28	134.0	20.5	 16
139	 28	98.5	17.7	 20
140	 28	47.3	6.9	 20
141	 28	42.8	6.4	 16
142	 28	34.0	7.9	 25
143	 28	50.0	6.9	 25
144	 28	122.8	17.1	 20
145	 28	101.0	17.1	 25
146	 28	134.0	17.2	 25
147	 28	44.5	5.5	 20
148	 28	45.0	8.0	 25
149	 28	214.0	32.5	 25
150	 28	32.5	4.9	 20
151	 28	33.3	6.2	 20
152	 28	44.3	7.1	 20
153	 28	82.3	12.9	 16
154	 28	81.0	12.4	 20
155	 28	163.0	19.7	 20
156	 28	510.5	36.8	 20
157	 28	278.0	33.7	 25
158	 28	102.0	14.2	 25
159	 28	56.0	10.2	 20
160	 28	87.0	14.5	 25
161	 28	38.0	6.7	 25
162	 28	37.5	8.4	 20
163	 28	43.0	7.2	 25
164	 28	37.0	5.9	 25
165	 28	73.5	10.5	 16
166	 28	59.8	8.6	 20
167	 28	78.5	14.4	 16
168	 28	260.8	30.8	 20
169	 28	134.3	17.8	 20
170	 28	89.0	11.4	 20
171	 28	36.0	7.9	 25
172	 28	38.0	5.7	 25
173	 28	37.3	6.4	 20
174	 28	36.0	7.0	 25
175	 28	36.0	5.9	 25
176	 28	42.0	9.0	 20
177	 28	44.0	8.2	 25
178	 28	31.0	4.3	 25
179	 28	40.3	6.4	 16
180	 28	42.3	5.8	 20
181	 28	141.0	18.5	 20
182	 28	135.8	21.3	 16
183	 28	56.0	11.1	 25
184	 28	33.0	6.3	 25
185	 28	30.5	5.4	 20
186	 28	36.0	6.2	 25
187	 28	34.0	5.6	 25
188	 28	42.0	8.1	 20
189	 28	36.0	6.0	 25
190	 28	67.0	10.2	 25
191	 28	48.8	11.1	 20
192	 28	154.0	16.7	 25
193	 28	36.0	7.8	 20
194	 28	36.3	6.7	 16
195	 28	38.5	7.6	 20
196	 28	32.3	6.3	 20
197	 28	32.0	4.9	 20
198	 28	38.0	6.9	 25
199	 28	42.0	7.3	 25
200	 28	49.3	9.4	 20
201	 28	50.0	7.5	 25
202	 28	46.0	9.9	 25
203	 28	47.3	8.6	 20
204	 28	33.0	5.4	 25
205	 28	36.3	7.1	 20
206	 28	42.0	6.8	 25
207	 28	29.0	4.8	 20
208	 28	42.8	18.8	 16
209	 28	36.0	7.1	 20
210	 28	33.3	7.0	 20
211	 28	35.0	6.6	 20
212	 28	32.0	7.0	 25
213	 28	36.0	6.5	 25
214	 28	29.3	4.6	 20
215	 28	34.0	5.6	 25
216	 28	34.0	7.1	 25
217	 28	35.0	6.2	 20
218	 28	47.0	9.9	 25
219	 28	44.0	10.5	 25
220	 28	30.3	5.9	 16
221	 28	238.3	46.0	 20
222	 28	47.3	9.2	 20
223	 28	30.5	4.1	 16
224	 28	35.3	6.0	 20
225	 28	36.0	7.2	 25
226	 28	51.5	8.4	 20
227	 28	34.0	5.4	 25
228	 28	32.0	6.1	 25
229	 28	26.3	4.4	 20
230	 28	32.0	5.1	 25
231	 28	34.0	5.8	 25
232	 28	33.0	5.1	 20
233	 28	40.0	7.8	 25
234	 28	40.3	6.8	 20
235	 28	32.0	5.3	 16
236	 28	38.3	6.3	 20
237	 28	63.5	11.1	 20
238	 28	84.3	9.4	 16
239	 28	129.0	22.4	 25
240	 28	158.0	18.5	 25
241	 28	78.3	13.0	 20
242	 28	50.0	7.6	 25
243	 28	515.8	39.8	 20
244	 28	689.0	49.0	 25
245	 28	176.0	28.9	 25
246	 28	678.0	55.8	 20
247	 28	115.0	34.1	 25
248	 28	57.5	9.3	 20
249	 28	42.0	8.0	 16
250	 28	39.3	7.8	 20
251	 28	123.5	22.6	 20
252	 28	36.3	8.2	 16
253	 28	32.0	4.9	 25
254	 28	36.0	6.6	 25
255	 28	34.5	7.7	 20
256	 28	31.0	7.4	 25
257	 28	44.0	9.1	 25
258	 28	42.3	7.1	 20
259	 28	52.0	5.3	 25
260	 28	50.0	7.4	 25
261	 28	31.5	7.5	 20
262	 28	38.5	8.1	 20
263	 28	34.0	5.5	 20
264	 28	35.3	5.1	 16
265	 28	30.8	5.7	 20
266	 28	31.3	5.1	 20
267	 28	147.0	14.8	 20
268	 28	51.0	8.7	 25
269	 28	49.0	9.8	 25
270	 28	43.0	8.4	 20
271	 28	39.0	5.1	 25
272	 28	34.0	6.6	 25
273	 28	33.3	7.1	 20
274	 28	38.0	7.9	 25
275	 28	37.0	7.0	 25
276	 28	36.3	6.3	 16
277	 28	35.0	9.1	 20
278	 28	45.3	7.2	 20
279	 28	31.0	6.3	 16
280	 28	35.0	6.3	 20
281	 28	31.3	5.1	 20
282	 28	33.0	5.6	 25
283	 28	34.0	5.8	 25
284	 28	32.3	4.9	 20
285	 28	33.0	6.7	 25
286	 28	38.0	7.3	 25
287	 28	37.5	7.0	 20
288	 28	42.0	6.7	 25
289	 28	46.0	10.4	 25
290	 28	58.3	13.3	 16
291	 28	36.5	6.8	 20
292	 28	31.8	5.2	 20
293	 28	32.0	3.9	 16
294	 28	34.3	5.6	 20
295	 28	53.0	8.5	 25
296	 28	42.3	7.2	 20
297	 28	43.0	6.8	 25
298	 28	41.0	4.7	 25
299	 28	53.3	8.6	 20
300	 28	55.0	9.5	 25
301	 28	35.0	5.9	 25
302	 28	36.5	4.2	 20
303	 28	46.0	6.6	 25
304	 28	50.5	13.7	 20
305	 28	62.3	9.5	 16
306	 28	38.3	7.8	 20
307	 28	38.8	6.8	 20
308	 28	35.3	6.4	 16
309	 28	77.0	13.6	 25
310	 28	47.0	7.6	 25
311	 28	34.5	7.8	 20
312	 28	39.0	8.4	 25
313	 28	46.0	6.5	 25
314	 28	79.8	15.7	 20
315	 28	75.0	13.2	 25
316	 28	996.0	138.9	 25
317	 28	194.0	34.0	 20
318	 28	41.0	8.3	 20
319	 28	46.5	7.2	 16
320	 28	46.3	7.3	 20
321	 28	30.3	7.8	 20
322	 28	31.3	6.8	 20
323	 28	30.0	4.9	 25
324	 28	31.0	4.8	 25
325	 28	33.5	6.9	 20
326	 28	43.0	8.5	 25
327	 28	36.0	6.5	 25
328	 28	37.3	8.5	 20
329	 28	36.0	5.4	 25
330	 28	33.0	5.1	 25
331	 28	43.3	8.0	 20
332	 28	33.5	6.5	 20
333	 28	62.0	8.5	 20
334	 28	64.5	7.4	 16
335	 28	77.3	13.4	 20
336	 28	188.0	22.1	 25
337	 28	80.3	11.2	 20
338	 28	59.0	9.1	 25
339	 28	486.0	50.3	 25
340	 28	115.5	12.4	 20
341	 28	111.0	16.1	 25
342	 28	99.0	15.9	 25
343	 28	107.3	14.7	 20
344	 28	99.0	19.0	 25
345	 28	53.0	10.6	 25
346	 28	34.8	6.8	 16
347	 28	32.3	6.6	 20
348	 28	36.0	7.1	 20
349	 28	29.5	5.8	 16
350	 28	34.0	6.5	 25
351	 28	35.0	6.3	 25
352	 28	32.0	5.4	 20
353	 28	37.0	7.5	 25
354	 28	46.3	8.5	 20
355	 28	39.0	6.7	 25
356	 28	33.0	6.6	 25
357	 28	31.5	6.8	 20
358	 28	33.0	7.2	 25
359	 28	41.5	7.0	 20
360	 28	40.0	7.5	 16
361	 28	75.8	12.6	 20
362	 28	33.0	6.0	 20
363	 28	42.0	6.5	 16
364	 28	36.0	5.4	 25
365	 28	34.0	6.4	 25
366	 28	33.0	6.0	 20
367	 28	38.0	5.7	 25
368	 28	31.0	5.0	 25
369	 28	36.8	7.5	 20
370	 28	180.0	49.0	 25
371	 28	694.0	99.6	 25
372	 28	195.3	32.6	 20
373	 28	62.5	23.7	 20
374	 28	40.3	7.0	 20
375	 28	29.5	5.3	 16
376	 28	71.0	13.2	 20
377	 28	49.3	8.3	 20
378	 28	128.5	15.1	 20
379	 28	50.0	13.4	 25
380	 28	153.0	22.7	 25
381	 28	40.0	7.2	 20
382	 28	66.0	15.9	 25
383	 28	89.0	18.1	 25
384	 28	43.3	7.7	 20
385	 28	94.0	18.8	 25
386	 28	69.0	13.1	 25
387	 28	37.3	8.7	 16
388	 28	40.0	9.3	 20
389	 28	38.0	5.9	 20
390	 28	34.0	5.8	 16
391	 28	40.0	6.4	 20
392	 28	41.0	7.5	 20
393	 28	38.0	8.1	 25
394	 28	35.0	5.8	 25
395	 28	38.0	7.6	 20
396	 28	39.0	6.3	 25
397	 28	34.0	5.9	 25
398	 28	40.0	6.1	 20
399	 28	46.0	7.0	 25
400	 28	54.0	11.1	 25
401	 28	33.0	5.5	 16
402	 28	43.0	7.8	 20
403	 28	50.3	6.7	 20
404	 28	39.3	9.8	 16
405	 28	50.3	7.5	 20
406	 28	41.0	8.3	 25
407	 28	33.3	7.5	 20
408	 28	31.0	6.9	 25
409	 28	31.0	5.5	 25
410	 28	32.0	5.1	 20
411	 28	50.0	8.8	 25
412	 28	41.0	7.3	 25
413	 28	346.5	34.0	 20
414	 28	118.0	21.6	 25
415	 28	126.3	14.8	 20
416	 28	123.5	12.7	 16
417	 28	96.8	13.8	 20
418	 28	188.3	20.9	 20
419	 28	253.8	21.0	 16
420	 28	49.0	7.4	 25
421	 28	48.0	8.4	 25
422	 28	60.5	8.6	 20
423	 28	32.0	4.9	 25
424	 28	35.0	5.8	 25
425	 28	32.8	5.1	 20
426	 28	53.0	9.5	 25
427	 28	74.0	14.1	 25
428	 28	35.0	4.9	 20
429	 28	35.3	5.0	 20
430	 28	47.8	10.2	 16
431	 28	39.0	7.1	 20
432	 28	36.0	6.0	 20
433	 28	40.0	9.1	 16
434	 28	71.0	12.7	 25
435	 28	45.0	7.6	 25
436	 28	321.0	27.1	 20
437	 28	63.0	10.2	 25
438	 28	43.0	6.8	 25
439	 28	34.3	5.0	 20
440	 28	37.0	5.4	 25
441	 28	44.0	8.3	 25
442	 28	35.5	5.7	 20
443	 28	35.8	8.0	 20
444	 28	90.3	12.6	 20
445	 28	40.0	6.7	 16
446	 28	34.3	6.4	 20
447	 28	34.5	6.6	 20
448	 28	38.3	9.0	 20
449	 28	34.0	5.5	 25
450	 28	38.0	6.2	 25
451	 28	39.0	6.7	 20
452	 28	35.0	5.7	 25
453	 28	76.0	13.8	 25
454	 28	35.3	5.9	 20
455	 28	39.0	6.9	 25
456	 28	57.0	11.8	 25
457	 28	94.5	13.7	 16
458	 28	297.3	30.4	 20
459	 28	89.0	13.2	 20
460	 28	76.3	12.1	 16
461	 28	180.0	19.6	 25
462	 28	49.0	8.3	 25
463	 28	39.0	6.8	 20
464	 28	48.0	9.2	 25
465	 28	45.0	6.7	 25
466	 28	36.3	6.9	 20
467	 28	32.0	6.0	 25
468	 28	40.3	6.8	 20
469	 28	54.0	9.1	 25
470	 28	46.0	9.0	 25
471	 28	31.0	7.5	 16
472	 28	34.0	6.6	 20
473	 28	31.8	7.0	 20
474	 28	37.8	8.9	 16
475	 28	40.0	7.4	 25
476	 28	34.0	7.2	 25
477	 28	144.3	14.5	 20
478	 28	117.0	20.8	 25
479	 28	35.0	6.0	 25
480	 28	35.8	7.5	 20
481	 28	36.0	5.2	 25
482	 28	42.0	5.8	 25
483	 28	39.0	5.3	 20
484	 28	47.0	9.5	 25
485	 28	45.3	6.1	 20
486	 28	43.8	7.0	 16
487	 28	94.0	14.5	 20
488	 28	67.3	8.7	 20
489	 28	58.0	8.7	 20
490	 28	38.0	5.7	 25
491	 28	40.0	6.9	 25
492	 28	107.0	24.2	 20
493	 28	37.0	5.4	 25
494	 28	39.0	7.5	 25
495	 28	40.0	5.9	 20
496	 28	45.0	8.5	 25
497	 28	151.0	34.7	 25
498	 28	131.3	16.3	 16
499	 28	38.3	6.2	 20
500	 28	36.8	10.0	 20
501	 28	35.3	6.2	 16
502	 28	40.5	7.6	 20
503	 28	51.0	10.0	 25
504	 28	45.3	9.5	 20
505	 28	43.0	7.7	 25
506	 28	51.0	12.6	 20
507	 28	50.0	8.0	 25
508	 28	53.0	7.6	 25
509	 28	31.0	4.3	 20
510	 28	31.0	9.1	 25
511	 28	36.0	6.4	 25
512	 28	47.3	7.6	 16
513	 28	44.3	9.7	 20
514	 28	107.5	19.9	 20
515	 28	68.5	9.3	 16
516	 28	132.8	30.9	 20
517	 28	121.0	14.7	 25
518	 28	46.3	6.7	 20
519	 28	44.0	8.3	 25
520	 28	34.0	6.7	 25
521	 28	36.3	6.5	 20
522	 28	39.0	5.9	 25
523	 28	34.0	6.6	 25
524	 28	38.5	6.8	 20
525	 28	42.0	7.2	 25
526	 28	46.0	8.9	 20
527	 28	99.3	14.3	 16
528	 28	38.3	8.9	 20
529	 28	37.0	6.6	 20
530	 28	76.3	29.0	 16
531	 28	49.0	9.7	 25
532	 28	71.0	13.1	 25
533	 28	230.5	26.5	 20
534	 28	50.0	6.0	 25
535	 28	48.0	8.3	 25
536	 28	36.3	5.9	 20
537	 28	33.0	4.6	 25
538	 28	35.0	7.5	 25
539	 28	33.5	5.9	 20
540	 28	32.3	6.5	 20
541	 28	55.5	10.3	 20
542	 28	37.0	5.8	 16
543	 28	36.5	6.8	 20
544	 28	33.0	4.1	 16
545	 28	36.0	7.4	 25
546	 28	43.0	6.8	 25
547	 28	33.3	5.0	 20
548	 28	34.0	5.8	 25
549	 28	35.0	5.8	 25
550	 28	55.5	9.0	 20
551	 28	33.0	5.5	 25
552	 28	117.0	16.5	 25
553	 28	53.0	10.8	 20
554	 28	35.3	5.3	 20
555	 28	45.3	7.4	 20
556	 28	56.3	6.1	 16
557	 28	97.3	17.4	 20
558	 28	39.3	6.0	 20
559	 28	55.5	8.5	 20
560	 28	43.0	5.9	 25
561	 28	67.0	8.0	 25
562	 28	45.3	7.1	 20
563	 28	249.0	44.8	 25
564	 28	69.0	12.1	 25
565	 28	48.3	8.2	 20
566	 28	48.0	7.1	 25
567	 28	37.0	6.4	 25
568	 28	35.5	8.1	 16
569	 28	36.0	6.3	 20
570	 28	39.8	9.1	 20
[truncated: 8,438,566 more chars]
